# Supplementary material for: Characterization and Diversity of 243 Complete Human Papillomavirus Genomes in Cervical Swabs Using Next Generation Sequencing
Source: Viruses. 2020 Dec 14;12(12):1437. doi: 10.3390/v12121437 (PMC7764970; doi:10.3390/v12121437)
Supplement: Supplementary file 1 [file viruses-12-01437-s001.zip]

Archive with 50 entries (48 files):
- Supplementary material/
- Supplementary material/Alignments/
- Supplementary material/Alignments/gamma6_alignment.fasta
- Supplementary material/Alignments/HPV16_alignment.fasta
- Supplementary material/Alignments/HPV30_alignment.fasta
- Supplementary material/Alignments/HPV31_alignment.fasta
- Supplementary material/Alignments/HPV33_alignment.fasta
- Supplementary material/Alignments/HPV34_alignment.fasta
- Supplementary material/Alignments/HPV35_alignment.fasta
- Supplementary material/Alignments/HPV39_alignment.fasta
- Supplementary material/Alignments/HPV40_alignment.fasta
- Supplementary material/Alignments/HPV42_allignment.fasta
- Supplementary material/Alignments/HPV43_alignment.fasta
- Supplementary material/Alignments/HPV44_alignment.fasta
- Supplementary material/Alignments/HPV45_alignment.fasta
- Supplementary material/Alignments/HPV51_alignment.fasta
- Supplementary material/Alignments/HPV52_alignment.fasta
- Supplementary material/Alignments/HPV53_alignment.fasta
- Supplementary material/Alignments/HPV54_alignment.fasta
- Supplementary material/Alignments/HPV56_alignment.fasta
- Supplementary material/Alignments/HPV58_alignment.fasta
- Supplementary material/Alignments/HPV59_alignment.fasta
- Supplementary material/Alignments/HPV61_alignment.fasta
- Supplementary material/Alignments/HPV62_alignment.fasta
- Supplementary material/Alignments/HPV66_alignment.fasta
- Supplementary material/Alignments/HPV67_alignment.fasta
- Supplementary material/Alignments/HPV68_alignment.fasta
- Supplementary material/Alignments/HPV6_alignment.fasta
- Supplementary material/Alignments/HPV70_alignment.fasta
- Supplementary material/Alignments/HPV73_alignment.fasta
- Supplementary material/Alignments/HPV74_alignment.fasta
- Supplementary material/Alignments/HPV82_alignment.fasta
- Supplementary material/Alignments/HPV84_alignment.fasta
- Supplementary material/Alignments/HPV87_alignment.fasta
- Supplementary material/Alignments/HPV89_alignment.fasta
- Supplementary material/Alignments/HPV90_alignment.fasta
- Supplementary material/Alignments/HPV91_alignment.fasta
- Supplementary material/Supplementary Fig S1A-B.pdf
- Supplementary material/Supplementary Fig S2A-M.pdf
- Supplementary material/Supplementary Fig S3A-I.pdf
- Supplementary material/Supplementary Fig S4A-I.pdf
- Supplementary material/Supplementary Information.docx
- Supplementary material/Supplementary Table S1.xlsx
- Supplementary material/Supplementary Table S2.xlsx
- Supplementary material/Supplementary Table S3.xlsx
- Supplementary material/Supplementary Table S4.docx
- Supplementary material/Supplementary Table S5.xlsx
- Supplementary material/Supplementary Table S6.xlsx
- Supplementary material/Supplementary Table S7.docx
- Supplementary material/Supplementary Table S8.docx
