# Supplementary material for: Characterization and Diversity of 243 Complete Human Papillomavirus Genomes in Cervical Swabs Using Next Generation Sequencing
Source: Viruses. 2020 Dec 14;12(12):1437. doi: 10.3390/v12121437 (PMC7764970; doi:10.3390/v12121437)
Supplement: Supplementary file 1 [file viruses-12-01437-s001.zip › Supplementary material/Alignments/gamma6_alignment.fasta]

>LNS5517012_HPV108
ATTAATTTATTGTACATTTTACCAGTTATTAAACTGTTTGGCATGTTTACAGTCTCATGTCCTGTTTCTGTGTGATTTATTGTGACTCATTGCATGTCCATTTGCCACACCTGGCTTTTAGTATTTGGCTTCCGTCCTTTTTGGACGTGCATAGACCACGTCCTAGGTTTTTGGCTACTTTTATGCATTTTTGTGTGTTCTGCAGTACCGATAACGGTCGCGCAACGTTTGCCAAGTTTCAGGTATGTACTCTGCAAGTTTTAACAATGCTATTAGTCACTCTGTAATAACTGTTCCGGTTGTTGGCGCCCGTCCTATGACCGGTAGCGGTGCTTTGCCATTTCTTGTTCGGGTGATTGTTGTTGGCAACTATTATCCCTTTCATATTTTATTACAACCGGGAGGGGTACCATGTATATAAAGGATACACAGGACGGTGCCTCTTCCTTTTTATTTGGACATGGGCGCTTGCGGGTGTTTGTAACAGGGAATGAATATTGTACCATTTTTATTACTAGGGTGGCAAATATATTTGTGCTGTGTATTTGTTATTACTGTATTGTGTATGTTAAAAATATTTTTATACCTAGGCATTACGGTATAATTTGGGACTGTGTCAGTATTGTACATAGGTACTGTGTGTGTACTAGTAATATATAATAATGAGAGGCAAAGCACCTACTATTAAGGATGTTGATTTAGAACTGCATAGTTTAATTTTACCTGAAAACTTGCTGTGTGGTGAGGAGGTTACATTTGAAGAGGAGGAG---CAGGAAGAGCAGGATAAGTGTCCTTACCGGGTGGTGACAGAATGTGGGGTTTGTCATAAGGGATTGTGTATGTATGTGTTGGCCACGGACGAAGGAATCAGAGGGTTTGAGCAACAGCTGTGTGGAGACCTTGACATTGTGTGTCCTGCCTGTGCCAAGCAACGAGAACGAAATGGAGGACAAAGACACTAAAGGTACATCTT--TTTGTAT-TGACAATACTACAGAGGCCATACAATTTATAGAGACTGAAGCCGAATGCGATGAGTGTCTAGACTCGTTGGAAGCATTATTTGAAGAAAGCGATGGGACAGATGTTTCTGATTTAATTAATAATATTGATGAACCCGATGAGGGGAATCCCCATGCACTGTTAAATAGGCAGCAGCTAGAAGAGGACAGTCAGCTGCTAAGTGTGCTAAAACGAAAGTATACTAGTCCTAGCCCGAAG---CAGCAGGTTTTAGATTTGAGTCCCAGACTTGAATCGTTGTGTGTGTCGCCACGAGGAACAAGCAGTAAAAGACGGCTG---TTTGAGGACAGTGGCTTAGGACATGAAGCTGAAGATTCTAATGAAAGGGCGGAAAAGGTAGCATCGCAAGCGGCACAACCT-------------AGTAATGAGACTAATGG--GGAACAGGAGCAGCAGT----CTGTGAGTGCAACGCAAAATGGGGATACACAG---------------------------TGCCTGGACATTTTGCATAGTAACAACAGGCTTGCAACAGCATTAACAAAATTTAAAAACACGTTTGGGGTGGGATATAAAGAACTAACAAGACCGTTTAAAAGTAATAGAACATGCTGCCACAGCTGGGTGGCGGTAATATATGGTGTAAGAGCAGAAATGTTAGAAGCATCAAAAACATTGTTAAAACCACATTGTGACTTTTTTCAAATTCTTAATCCAAGTATGGGTACAGGGGTTACGGTGTTAATATTATTTGAATTTGCTAGCTCAAAATGCAGGGATACAGTAACAAGGTTATTATGTAATATATTTAATGTAGAAGAGTACCAAATACTTGCAGATCCACCGCGTCATAAAAGTGTTGCAGTAGCATTATTTTTTTATAGACATAGCTTATCAAATATTAGCTTTACAGAGGGTGTAATGCCTGATTGGTTAAAAAAGCAAACTATGTTAAACCACCAGCAGGAGGCAGACACCTTTGAATTAGCTCCTATGGTGCAGTGGGCATATGATAATAATATATGGGAAGAAGCAGAATTAGCATATCAATATGCATGTTTAGCAGATGTAGAACCTAATGCTGCAGCATGGCTAAAAAGTAACAATCAATATAAATATGTATCTGACTGTGCAAAAATGGTAAAAATGTATAAAAGATACGAGATGCGCCAAATGTCTATAGGACAATGGATAAAAAAGTGTGGTGAAACTGTTGATGGGGAAGGAGACTGGAAAAAGCTAATTAATTTACTGAAATATCAGGATGTGTCTATTATTCCATTTTTAACAAGTTTAAGAATGTTTTTAAAAGGTAAACCAAAAAAAAACTGTATTGTTATATGGGGACCACCAGACACAGGGAAGTCTATGTTTTGTTATAGCTTAATACGATATTTACAAGGTAAAGTAGTATCATATGCTAATAGCAAAAGTCAATTTTGGCTACAACCACTTACAGAGGCAAAAATAGGACTTATAGATGATGCCACATTTCCATGCTTTCAGTTTATGGATGTATATATGCGAAGTGGATTAGATGGAAATGAGGTATCAGTTGATTGTAAACATAAAACGCCTATGCAAGTAAAATTGCCACCTATGCTTGTAACCTCCAACATTAATGTGCATGCAGAGACATCTTTAAAATATTTACATAGTAGACTAACAGGATATAATTTTCCACATAAATTACCAGTAGATAGTAATGGCAATGTAGTGTACAAGATCACTCATGCAGATTGGAAATGTTTTTTTAGCAAGCTGGAGCAGCAGTTAGACCTGTGTGAACCAGAGGACAGTACAGATGGAGACACTGGTGCAACGTTTCGATGTTGTGCAAGACAAACTACTGGGGCTTTATGAGGCCGGTCACACAGACCTGGATTCTCAAATACAATATTGGGACCTTGTAAGGCAAGAAAATGTACTGTTGAACTTTGCCAGAAGGCATGGAATACAGATGCTGGGCCTACAAAGAGTGCCCCCATTGGCTATCTCAGAAAGCAAGGCAAAAACAGCCATTATGATGAGACTGGTGCTAGATAGCCTTAAAAAGTCACCATTTGGGCAGGAGCCATGGGGACTAACAGATACCAGTCATGAACTGTATACAACACCACCGGAAAACACATTTAAAAAAGGTGGTGCACAAGTGGAAGTGCTATATGACAACGAGGAAAATAAAGCCATGCCATATACAAAGTGGAAATACATTTATTACCAAGATTCAGAAGACCTGTGGCATAAGACACATGCACAGGTAGATGCGGAAGGCCTGTATTTTGTAGATACACAAA-TGCACAAACATTATTATGTACAGTTTAACAAAGAGGCAATGCAATATGGACATAAAGGTGTATGGCAAGTAAGAACTGGAACTGACACTATATTTGGTGCTTCTTCTGTTGCCAGCACGTCG---------------CGGGGGCCTGAAGCCACCAGTACCGATTCCCAAGCCGG---GAGACTACCTGAACGAAAAA----GAAAGCGACGT--AGACGCTATCCCTCGACGACCACCACCGCGACGTCCGAAAGCGACACAGAGGAAAGCACTTCAGACAATCGAGGAAGGAAGCGACGAAGACTCAGAGAAAGAAAACATAGATCGCGACACAGGTGGGGAACAGGCACAGAATCTGCTTCTGACACTTCTGCATCAGTGGGATCAAGACATCGAAGCCCTAATAGACACTATCCGTCGAGACTTGCAAGGTTACAAGCTGAGGCTAGGGATCCCCCCATATTAATAGTAAAAGGAACATCTAACACACTAAAATGTTGGAGGTACAGGTGTAAAACAAAATATAGTGGCTTATTTGCAAATATTAGTACAGGCTTTACATGGGTGGCGGGAGCTGGTACACC---AGAGGGGCATGCACGAATACTAGTAGCCTTTAAAGATAAAATGCAAAGAGACTTGTTTATGCAAACTGTGAAATTACCTAAAGGCACATCATGTGCATTAGGTAATCTGGAATCATTGTAA---CCACATGCCAATAATGCTGCCTAA----------CTGTCCCCTGTAAATG-------TATCCCTTCCCCAAAGGTGTATAT---TGTTGTATATAGATAAAATAG--TAAAATGGAT----GCACAGCCTCCTGCAAAGCGGCGCAAAAGGGACACTGTAGAAAATATATATAGACATTGTGTGGCGTCAGGTACATGTCCAGATGATGTACGTAATAAAGTAGAACAAACCACATTAGCTGATAAAATTTTAAAATGGATTGCCAGTGTGGTGTACTTTGGGGGCTTGGGTATAGGAACGGGTAAGGGCACAGGGGGTTCCTCTGGGTATGTTCCTATAGGAACAGGG------GGAGGGGGACGTGTAACATCACAGGGCACACTACTTAGGCCAGGTGTGGTGGTTGATCCCATTGGCCCCCCTGACATTGTTCCTGTAGATGTGGTAACCCCCGACGCGGCTTCCATTGTTCCCCTGGAGGTGTCCCCAACGCCC------------------ACCGATGCTATAGTACCTGTAGACCCTCTGCAGCCCGATATTGTTGTCCCTTTAG---ACCCTGTCTCTGACATTACTATTGATACTACATCTCCAGCTGTTGCTACTATTGACTCTACCAGTGCTATACTAGAGGTGCAGCCCACCACGTCCACGCCTAGACGTGTATCATTAAATAGTACTAGACATGCCACCCCATCATATATTTCTGTGTATGGTCATCCTACAGACCCTGTGTCACAGGCAGCCGCAGAGGTTATTATTGGTGCAGCTGCCACCGATGGTACAGTTGTTGATATTGGTGAATCTATACCTTTGGATACATTTATACAATCCAGGGGGTCTTCTACCTTTGATATTGAACCTGCAGCACA---ACCTCGCACAAGCACCCCCAGGGCTTTCCAAAGGGCGTTCCAAAGGGCAAGAGACCTGTATAACAGGCGGGTGCAGCAAGTTAGAACTAGAAATGTAAACTTTTTAAACCGCCCACGTCAGGCGGTAACATTTCAATTTGAAAATCCCGCCTTTGAGGAGGAGGTAACCTTACAGTTTGAGCAGGATTTAAATACACTTGCTGCTGCTGCTCCTGACCCGGATTTTGCAGATGTAATCCGCCTTGGGCGGCCACGCGTTTCAGAAACACCAGAAGGTCATGTAAGAATAAGCCGGTTGGGGCAGCGTGGCACCATTCGTACACGTAGTGGCCTGCAAATTGGGCCACACGTACATTACTATTATGATATTAGTAGTATTCATCCTGACTCTATTGAATTGCGTCCTATAGGTCAGCATTCTGGAGAGTCAGGGATTATT------------------TCTAATGCTTCTGCAGTTGCTGAGTCGTCTTTTATTGAGGGTCATACAATACAGGAGCCTTTACTAAATGCTGACTTAGA---AGATAC-TTATACTGAG---GACTTTACTTCGTCCCGCCTACGCTT---------TGCAGGCCTTCAGGGTGTTTCTATATCTCCTGCCTTGGAAACTGTAACATTACCTCCTGGTGCTGCTTTACAATTTATAATAACCTCTACTGGTGGTAGACATCCTACCACTTTTCCTATACCTCA---------ACCTGTTCCTATGCAGCCATATATA------CCTTTTGTAATTGTGGATTCATTTATTTCTTCTAATACATTTTATTTGCATCCTTCGTTGGTACGTAAACGCAAACG--ATGGGACCTTGTTTAATTGTTTTTCAGATGTCA---CTGTGGTTACCTCCATCCGGTAAATTATATTTGCCACCCTCTCAGCCTGTGGCTAAAATACTGCCTACAGATGATTACGTGGTGGACACTTCAGTATTCTTCCATGCCTCCAGCGAACGGCTGCTAACTGTGGGACATCCTTATTTTCCCATCACAAAAGTGAATGACCCTAAAACTATTGTTATTCCTAAGGTATCTGGGAATCAGTACAGAGCATTTAGGGTTTTGCTTCCAGATCCTAACAAGCTTGCGTTGGTGGACTCTTCTTTGTATAATCCTGAGTCCGAACGTTTGGTTTGGAGGCTTAGAGGGTTGGATATTGGCCGTGGGGGTCCGTTAGGTGTTGGGTCTACAGGACATCCTTTATTTAACAAGCTAAAGGACACTGAAAATCCTAACGGGTACTTTAAAACAGG---AACTGAAAACAGACAAAATGTTTCTGTTGACCCTAAGCAAACTCAGTTGTTTGTGGTTGGGTGTACCCCATGTTGGGGTGAGCACTGGGATGCTGCCAAACCATGCGAACAGCCT---CAGGAGCAGGGTGCCTGTCCTCCCTTACAGCTTGTTAGTTCTGTAATACAAGATGGGGATATGTGTGACATTGGCTTTGGTGCCTTAAACTTTGCATCCTTGCAGGCTGATCATTCTGGGGTACCCTTAGATATTGTAGCCTCAACATGTAAATGGCCTGATTTTTTGCGAATGTCTAATGATCCATATGGCAGTGCTATGTTTTTCTTTGGTAAGCGTGAACAGGTTTATGCCCGTCACTTTTTTACAAGGGATGGCACTATTGGTGACAAAATTCCAGAACAAAATTTTGAGGGTGTTCAGCAAACATATATTATTCCTGGGGAGTCTACAAAAGAGCAAAATACAGCCTCCTCGTCTATTTACTATACCACACCTAGTGGGTCTTTGGTTTCTAGTGATTCTCAGTTGTTTGGCAGACCTTATTGGATTCAAAAGGCCCAGGGTCCCAACAATAGTATTTGTTGGAGAAATAATATATTTATTACTATGGTGGACAACACTCGTAATGTAAACTTCACTATTAATGTAAAGGCAGATGCTGCGCCTATGCAGCAATATAATGCATCTAAATATAAACATTACACACGTCATGTGGAGGAATTTGAATTATCTTTTATCTTGCAATTGTGCAAGGTTCCTCTTACTGCTGATGTGTTGGCTCATATTAATGTAATGGATCCAGGTATTATTGATGATTGGCAGTTAGGATTTGTACCCCCTCCTGCACCATCTATTGGGGATGCGTACAGGTTTATTGATTCTTTGGCTACCCGCTGTCCTACTGCAGAGCCCCCTAAGGAAAAGGCAGATCCATATGAAAAGTTTGTTTTTTGGACTGTGGATCTTACTGAACGCCTGTCTTCGGATCTTAGTAGCTATCCCCTTGGCCGGCGCTTTTTGTCTCAGACAGGGGTC----------TCCCCCAAAT------CTGCTATAAAACGCC-----CACGGTCCTCTGTATCTT--CTCCGTCTTCTA------GGTCTACTAAGCGTCGCAGGCGA----GGGGCTTAGGGGGCT------TGTTATAT-TATTGTACTTGTACATGTAT-------------------------------------------------------------------------------------------------------------------------------------------------------------------------------------------------------------------------------------------------------------------------------------------------------------------------------------------------------------------------------------------------------------------------------------------------------------------------------------------------------------------------------------------------------------------------------------------------------------------------------------------------------------------------------------------------------------------------------------------------------------------------------------------------------------
>LNS8643673_HPV108
ATTAATTTATTGTACATTTTACCAGTTATTAAACTGTTTGGCATGTTTACAGTCTCATGTCCTGTTTCTGTGTGATTTATTGTGACTCATTGCATGTCCATTTGCCACACCTGGCTTTTAGTATTTGGCTTCCGTCCTTTTTGGACGTGCATAGACCACGTCCTAGGTTTTTGGCTACTTTTATGCATTTTTGTGTGTTCTGCAGTACCGATAACGGTCGCGCAACGTTTGCCAAGTTTCAGGTATGTACTCTGCAAGTTTTAACAATGCTATTAGTCACTCTGTAATAACTGTTCCGGTTGTTGGCGCCCGTCCTATGACCGGTAGCGGTGCTTTGCCATTTCTTGTTCGGGTGATTGTTGTTGGCAACTATTATCCCTTTCATATTTTATTACAACCGGGAGGGGTACCATGTATATAAAGGATACACAGGACGGTGCCTCTTCCTTTTTATTTGGACATGGGCGCTTGCGGGTGTTTGTAACAGGGAATGAATATTGTACCATTTTTATTACTAGGGTGGCAAATATATTTGTGCTGTGTATTTGTTATTACTGTATTGTGTATGTTAAAAATATTTTTATACCTAGGCATTACGGTATAATTTGGGACTGTGTCAGTATTGTACATAGGTACTGTGTGTGTACTAGTAATATATAATAATGAGAGGCAAAGCACCTACTATTAAGGATGTTGATTTAGAACTGCATAGTTTAATTTTACCTGAAAACTTGCTGTGTGGTGAGGAGGTTACATTTGAAGAGGAGGAG---CAGGAAGAGCAGGATAAGTGTCCTTACCGGGTGGTGACAGAATGTGGGGTTTGTCATAAGGGATTGTGTATGTATGTGTTGGCCACGGACGAAGGAATCAGAGGGTTTGAGCAACAGCTGTGTGGAGACCTTGACATTGTGTGTCCTGCCTGTGCCAAGCAACGAGAACGAAATGGAGGACAAAGACACTAAAGGTACATCTT--TTTGTAT-TGACAATACTACAGAGGCCATACAATTTATAGAGACTGAAGCCGAATGCGATGAGTGTCTAGACTCGTTGGAAGCATTATTTGAAGAAAGCGATGGGACAGATGTTTCTGATTTAATTAATAATATTGATGAACCCGATGAGGGGAATCCCCATGCACTGTTAAATAGGCAGCAGCTAGAAGAGGACAGTCAGCTGCTAAGTGTGCTAAAACGAAAGTATACTAGTCCTAGCCCGAAG---CAGCAGGTTTTAGATTTGAGTCCCAGACTTGAATCGTTGTGTGTGTCGCCACGAGGAACAAGCAGTAAAAGACGGCTG---TTTGAGGACAGTGGCTTAGGACATGAAGCTGAAGATTCTAATGAAAGGGCGGAAAAGGTAGCATCGCAAGCGGCACAACCT-------------AGTAATGAGACTAATGG--GGAACAGGAGCAGCAGT----CTGTGAGTGCAACGCAAAATGGGGATACACAG---------------------------TGCCTGGACATTTTGCATAGTAACAACAGGCTTGCAACAGCATTAACAAAATTTAAAAACACGTTTGGGGTGGGATATAAAGAACTAACAAGACCGTTTAAAAGTAATAGAACATGCTGCCACAGCTGGGTGGCGGTAATATATGGTGTAAGAGCAGAAATGTTAGAAGCATCAAAAACATTGTTAAAACCACATTGTGACTTTTTTCAAATTCTTAATCCAAGTATGGGTACAGGGGTTACGGTGTTAATATTATTTGAATTTGCTAGCTCAAAATGCAGGGATACAGTAACAAGGTTATTATGTAATATATTTAATGTAGAAGAGTACCAAATACTTGCAGATCCACCGCGTCATAAAAGTGTTGCAGTAGCATTATTTTTTTATAGACATAGCTTATCAAATATTAGCTTTACAGAGGGTGTAATGCCTGATTGGTTAAAAAAGCAAACTATGTTAAACCACCAGCAGGAGGCAGACACCTTTGAATTAGCTCCTATGGTGCAGTGGGCATATGATAATAATATATGGGAAGAAGCAGAATTAGCATATCAATATGCATGTTTAGCAGATGTAGAACCTAATGCTGCAGCATGGCTAAAAAGTAACAATCAATATAAATATGTATCTGACTGTGCAAAAATGGTAAAAATGTATAAAAGATACGAGATGCGCCAAATGTCTATAGGACAATGGATAAAAAAGTGTGGTGAAACTGTTGATGGGGAAGGAGACTGGAAAAAGCTAATTAATTTACTGAAATATCAGGATGTGTCTATTATTCCATTTTTAACAAGTTTAAGAATGTTTTTAAAAGGTAAACCAAAAAAAAACTGTATTGTTATATGGGGACCACCAGACACAGGGAAGTCTATGTTTTGTTATAGCTTAATACGATATTTACAAGGTAAAGTAGTATCATATGCTAATAGCAAAAGTCAATTTTGGCTACAACCACTTACAGAGGCAAAAATAGGACTTATAGATGATGCCACATTTCCATGCTTTCAGTTTATGGATGTATATATGCGAAGTGGATTAGATGGAAATGAGGTATCAGTTGATTGTAAACATAAAACGCCTATGCAAGTAAAATTGCCACCTATGCTTGTAACCTCCAACATTAATGTGCATGCAGAGACATCTTTAAAATATTTACATAGTAGACTAACAGGATATAATTTTCCACATAAATTACCAGTAGATAGTAATGGCAATGTAGTGTACAAGATCACTCATGCAGATTGGAAATGTTTTTTTAGCAAGCTGGAGCAGCAGTTAGACCTGTGTGAACCAGAGGACAGTACAGATGGAGACACTGGTGCAACGTTTCGATGTTGTGCAAGACAAACTACTGGGGCTTTATGAGGCCGGTCACACAGACCTGGATTCTCAAATACAATATTGGGACCTTGTAAGGCAAGAAAATGTACTGTTGAACTTTGCCAGAAGGCATGGAATACAGATGCTGGGCCTACAAAGAGTGCCCCCATTGGCTATCTCAGAAAGCAAGGCAAAAACAGCCATTATGATGAGACTGGTGCTAGATAGCCTTAAAAAGTCACCATTTGGGCAGGAGCCATGGGGACTAACAGATACCAGTCATGAACTGTATACAACACCACCGGAAAACACATTTAAAAAAGGTGGTGCACAAGTGGAAGTGCTATATGACAACGAGGAAAATAAAGCCATGCCATATACAAAGTGGAAATACATTTATTACCAAGATTCAGAAGACCTGTGGCATAAGACACATGCACAGGTAGATGCGGAAGGCCTGTATTTTGTAGATACACAAA-TGCACAAACATTATTATGTACAGTTTAACAAAGAGGCAATGCAATATGGACATAAAGGTGTATGGCAAGTAAGAACTGGAACTGACACTATATTTGGTGCTTCTTCTGTTGCCAGCACGTCG---------------CGGGGGCCTGAAGCCACCAGTACCGATTCCCAAGCCGG---GAGACTACCTGAACGAAAAA----GAAAGCGACGT--AGACGCTATCCCTCGACGACCACCACCGCGACGTCCGAAAGCGACACAGAGGAAAGCACTTCAGACAATCGAGGAAGGAAGCGACGAAGACTCAGAGAAAGAAAACATAGATCGCGACACAGGTGGGGAACAGGCACAGAATCTGCTTCTGACACTTCTGCATCAGTGGGATCAAGACATCGAAGCCCTAATAGACACTATCCGTCGAGACTTGCAAGGTTACAAGCTGAGGCTAGGGATCCCCCCATATTAATAGTAAAAGGAACATCTAACACACTAAAATGTTGGAGGTACAGGTGTAAAACAAAATATAGTGGCTTATTTGCAAATATTAGTACAGGCTTTACATGGGTGGCGGGAGCTGGTACACC---AGAGGGGCATGCACGAATACTAGTAGCCTTTAAAGATAAAATGCAAAGAGACTTGTTTATGCAAACTGTGAAATTACCTAAAGGCACATCATGTGCATTAGGTAATCTGGAATCATTGTAA---CCACATGCCAATAATGCTGCCTAA----------CTGTCCCCTGTAAATG-------TATCCCTTCCCCAAAGGTGTATAT---TGTTGTATATAGATAAAATAG--TAAAATGGAT----GCACAGCCTCCTGCAAAGCGGCGCAAAAGGGACACTGTAGAAAATATATATAGACATTGTGTGGCGTCAGGTACATGTCCAGATGATGTACGTAATAAAGTAGAACAAACCACATTAGCTGATAAAATTTTAAAATGGATTGCCAGTGTGGTGTACTTTGGGGGCTTGGGTATAGGAACGGGTAAGGGCACAGGGGGTTCCTCTGGGTATGTTCCTATAGGAACAGGG------GGAGGGGGACGTGTAACATCACAGGGCACACTACTTAGGCCAGGTGTGGTGGTTGATCCCATTGGCCCCCCTGACATTGTTCCTGTAGATGTGGTAACCCCCGACGCGGCTTCCATTGTTCCCCTGGAGGTGTCCCCAACGCCC------------------ACCGATGCTATAGTACCTGTAGACCCTCTGCAGCCCGATATTGTTGTCCCTTTAG---ACCCTGTCTCTGACATTACTATTGATACTACATCTCCAGCTGTTGCTACTATTGACTCTACCAGTGCTATACTAGAGGTGCAGCCCACCACGTCCACGCCTAGACGTGTATCATTAAATAGTACTAGACATGCCACCCCATCATATATTTCTGTGTATGGTCATCCTACAGACCCTGTGTCACAGGCAGCCGCAGAGGTTATTATTGGTGCAGCTGCCACCGATGGTACAGTTGTTGATATTGGTGAATCTATACCTTTGGATACATTTATACAATCCAGGGGGTCTTCTACCTTTGATATTGAACCTGCAGCACA---ACCTCGCACAAGCACCCCCAGGGCTTTCCAAAGGGCGTTCCAAAGGGCAAGAGACCTGTATAACAGGCGGGTGCAGCAAGTTAGAACTAGAAATGTAAACTTTTTAAACCGCCCACGTCAGGCGGTAACATTTCAATTTGAAAATCCCGCCTTTGAGGAGGAGGTAACCTTACAGTTTGAGCAGGATTTAAATACACTTGCTGCTGCTGCTCCTGACCCGGATTTTGCAGATGTAATCCGCCTTGGGCGGCCACGCGTTTCAGAAACACCAGAAGGTCATGTAAGAATAAGCCGGTTGGGGCAGCGTGGCACCATTCGTACACGTAGTGGCCTGCAAATTGGGCCACACGTACATTACTATTATGATATTAGTAGTATTCATCCTGACTCTATTGAATTGCGTCCTATAGGTCAGCATTCTGGAGAGTCAGGGATTATT------------------TCTAATGCTTCTGCAGTTGCTGAGTCGTCTTTTATTGAGGGTCATACAATACAGGAGCCTTTACTAAATGCTGACTTAGA---AGATAC-TTATACTGAG---GACTTTACTTCGTCCCGCCTACGCTT---------TGCAGGCCTTCAGGGTGTTTCTATATCTCCTGCCTTGGAAACTGTAACATTACCTCCTGGTGCTGCTTTACAATTTATAATAACCTCTACTGGTGGTAGACATCCTACCACTTTTCCTATACCTCA---------ACCTGTTCCTATGCAGCCATATATA------CCTTTTGTAATTGTGGATTCATTTATTTCTTCTAATACATTTTATTTGCATCCTTCGTTGGTACGTAAACGCAAACG--ATGGGACCTTGTTTAATTGTTTTTCAGATGTCA---CTGTGGTTACCTCCATCCGGTAAATTATATTTGCCACCCTCTCAGCCTGTGGCTAAAATACTGCCTACAGATGATTACGTGGTGGACACTTCAGTATTCTTCCATGCCTCCAGCGAACGGCTGCTAACTGTGGGACATCCTTATTTTCCCATCACAAAAGTGAATGACCCTAAAACTATTGTTATTCCTAAGGTATCTGGGAATCAGTACAGAGCATTTAGGGTTTTGCTTCCAGATCCTAACAAGCTTGCGTTGGTGGACTCTTCTTTGTATAATCCTGAGTCCGAACGTTTGGTTTGGAGGCTTAGAGGGTTGGATATTGGCCGTGGGGGTCCGTTAGGTGTTGGGTCTACAGGACATCCTTTATTTAACAAGCTAAAGGACACTGAAAATCCTAACGGGTACTTTAAAACAGG---AACTGAAAACAGACAAAATGTTTCTGTTGACCCTAAGCAAACTCAGTTGTTTGTGGTTGGGTGTACCCCATGTTGGGGTGAGCACTGGGATGCTGCCAAACCATGCGAACAGCCT---CAGGAGCAGGGTGCCTGTCCTCCCTTACAGCTTGTTAGTTCTGTAATACAAGATGGGGATATGTGTGACATTGGCTTTGGTGCCTTAAACTTTGCATCCTTGCAGGCTGATCATTCTGGGGTACCCTTAGATATTGTAGCCTCAACATGTAAATGGCCTGATTTTTTGCGAATGTCTAATGATCCATATGGCAGTGCTATGTTTTTCTTTGGTAAGCGTGAACAGGTTTATGCCCGTCACTTTTTTACAAGGGATGGCACTATTGGTGACAAAATTCCAGAACAAAATTTTGAGGGTGTTCAGCAAACATATATTATTCCTGGGGAGTCTACAAAAGAGCAAAATACAGCCTCCTCGTCTATTTACTATACCACACCTAGTGGGTCTTTGGTTTCTAGTGATTCTCAGTTGTTTGGCAGACCTTATTGGATTCAAAAGGCCCAGGGTCCCAACAATAGTATTTGTTGGAGAAATAATATATTTATTACTATGGTGGACAACACTCGTAATGTAAACTTCACTATTAATGTAAAGGCAGATGCTGCGCCTATGCAGCAATATAATGCATCTAAATATAAACATTACACACGTCATGTGGAGGAATTTGAATTATCTTTTATCTTGCAATTGTGCAAGGTTCCTCTTACTGCTGATGTGTTGGCTCATATTAATGTAATGGATCCAGGTATTATTGATGATTGGCAGTTAGGATTTGTACCCCCTCCTGCACCATCTATTGGGGATGCGTACAGGTTTATTGATTCTTTGGCTACCCGCTGTCCTACTGCAGAGCCCCCTAAGGAAAAGGCAGATCCATATGAAAAGTTTGTTTTTTGGACTGTGGATCTTACTGAACGCCTGTCTTCGGATCTTAGTAGCTATCCCCTTGGCCGGCGCTTTTTGTCTCAGACAGGGGTC----------TCCCCCAAAT------CTGCTATAAAACGCC-----CACGGTCCTCTGTATCTT--CTCCGTCTTCTA------GGTCTACTAAGCGTCGCAGGCGA----GGGGCTTAGGGGGCT------TGTTATAT-TATTGTACTTGTACATGTAT-------------------------------------------------------------------------------------------------------------------------------------------------------------------------------------------------------------------------------------------------------------------------------------------------------------------------------------------------------------------------------------------------------------------------------------------------------------------------------------------------------------------------------------------------------------------------------------------------------------------------------------------------------------------------------------------------------------------------------------------------------------------------------------------------------------
>LNS3912637_HPV108
ATTAATTTATTGTACATTTTACCAGTTATTAAACTGTTTGGCATGTTTACAGTCTCATGTCCTGTTTCTGTGTGATTTATTGTGACTCATTGCATGTCCATTTGCCACACCTGGCTTTTAGTATTTGGCTTCCGTCCTTTTCGGACGTGCATAGACCACGTCCTAGGTTTTTGGCTACTTTTATGCATTTTTGTGTGTTCTGCAGTACCGATAACGGTCGCGCAACGTTTGCCAAGTTTCAGGTATGTACTCTGCAAGTTTTAACAATGCTATTAGTCACTCTGTAATAACTGTTCCGGTTGTTGGCGCCCGTCCTATGACCGGTAGCGGTGCTTTGCCATTTCTTGTTCGGGTGATTGTTGTTGGCAACTATTATCCCTTTCATATTTTATTGCAACCGGGAGGGGTACCATGTATATAAAGGATACACAGGACGGTGCCTCTTCCTTTTTATTTGGACATGGGCGCTTGCGGGTGTTTGTAAGAGGGAATGAATATTGTACCATTTTTATTACTAGGGTGGCAAATATATTTGTGCTGTGTATTTGTTATTACTGTATTGTGTATGTTAAAAATATTTTTATACCTAGGCATTACGGTATAATTTGGGACTGTGTCAGTATTGTACATAGGTACTGTGTGTGTACTAGTAATATATAATAATGAGAGGCAAAGCACCTACTATTAAGGATGTTGATTTAGAACTGCATAGTTTAATTTTACCTGAAAACTTGCTGTGTGGTGAGGAGGTTACATTTGAAGAGGAGGAG---CAGGAAGAGCAGGATAAGTGTCCTTACCGGGTGGTGACAGAATGTGGGGTTTGTCATAAGGGATTGTGTATGTATGTGTTGGCCACGGACGAAGGAATCAGAGGGTTTGAGCAACAGCTGTGTGGAGACCTTGACATTGTGTGTCCTGCCTGTGCCAAGCAACGAGAACGAAATGGAGGACAAAGACACTAAAGGTACATCTT--TTTGTAT-TGACAATACTACAGAGGCCATACAATTTATAGAGACTGAAGCCGAATGCGATGAGTGTCTAGACTCGTTGGAAGCATTATTTGAAGAAAGCGATGGGACAGATGTTTCTGATTTAATTAATAATATTGATGAACCCGATGAGGGGAATCCCCATGCACTGTTAAATAGGCAGCAGCTAGAAGAGGACAGTCAGCTGCTAAGTGTGCTAAAACGAAAGTATACTAGTCCTAGCCCGAAG---CAGCAGGTTTTAGATTTGAGTCCCAGACTTGAATCGTTGTGTGTGTCGCCACGAGGAACAAGCAGTAAAAGACGGCTG---TTTGAGGACAGTGGCTTAGGACATGAAGCTGAAGATTCTAATGAAAGGGCGGAAAAGGTAGCATCGCAAGCGGCACAACCT-------------AGTAATGAGACTAATGG--GGAACAGGAGCAGCAGT----CTGTGAGTGCAACGCAAAATGGGGATACACAG---------------------------TGCCTGGACATTTTGCATAGTAACAACAGGCTTGCAACAGCATTAACAAAATTTAAAAACACGTTTGGGGTGGGATATAAAGAACTAACAAGACCGTTTAAAAGTAATAGAACATGCTGCCACAGCTGGGTGGCGGTAATATATGGTGTAAGAGCAGAAATGTTAGAAGCGTCAAAAACATTGTTAAAACCACATTGTGACTTTTTTCAAATTCTTAATCCAAGTATGGGTACAGGGGTTACGGTGTTAATATTATTTGAATTTGCTAGCTCAAAATGCAGGGATACAGTAACAAGGTTATTATGTAATATATTTAATGTAGAAGAGTACCAAATACTTGCAGATCCACCGCGTCATAAAAGTGTTGCAGTAGCATTATTTTTTTATAGACATAGCTTATCAAATATTAGCTTTACAGAGGGTGTAATGCCTGATTGGTTAAAAAAGCAAACTATGTTAAACCACCAGCAGGAGGCAGACACCTTTGAATTAGCTCCTATGGTGCAGTGGGCATATGATAATAATATATGGGAAGAAGCAGAATTAGCATATCAATATGCATGTTTAGCAGATGTAGAACCTAATGCTGCAGCATGGCTAAAAAGTAACAATCAATATAAATATGTATCTGACTGTGCAAAAATGGTAAAAATGTATAAAAGATACGAGATGCGCCAAATGTCTATAGGACAATGGATAAAAAAGTGTGGTGAAACTGTTGATGGGGAAGGAGACTGGAAAAAGCTAATTAATTTACTGAAATATCAGGATGTGTCTATTATTCCATTTTTAACAAGTTTAAGAATGTTTTTAAAAGGTGAACCAAAAAAAAACTGTATTGTTATATGGGGACCACCAGACACAGGGAAGTCTATGTTTTGTTATAGCTTAATACGATATTTACAAGGTAAAGTAGTATCATATGCTAATAGCAAAAGTCAATTTTGGCTACAACCACTTACAGAGGCAAAAATAGGACTTATAGATGATGCCACATTTCCATGCTTTCAGTTTATGGATGTATATATGCGAAGTGGATTAGATGGAAATGAGGTATCAGTTGATTGTAAACATAAAACGCCTATGCAAGTAAAATTGCCACCTATGCTTGTAACCTCCAACATTAATGTGCATGCAGAGACATCTTTAAAATATTTACATAGTAGACTAACAGGATATAATTTTCCACATAAATTACCAGTAGATAGTAATGGCAATGTAGTGTACAAGATCACTCATGCAGATTGGAAATGTTTTTTTAGCAAGCTGGAGCAGCAGTTAGACCTGTGTGAACCAGAGGACAGTACAGATGGAGACACTGGTGCAACGTTTCGATGTTGTGCAAGACAAACTACTGGGGCTTTATGAGGCCGGTCACACAGACCTGGATTCTCAAATACAATATTGGGACCTTGTAAGGCAAGAAAATGTACTGTTGAACTTTGCCAGAAGGCATGGAATACAGATGCTGGGCCTACAAAGAGTGCCCCCATTGGCTATCTCAGAAAGCAAGGCAAAAACAGCCATTATGATGAGACTGGTGCTAGATAGCCTTAAAAAGTCACCATTTGGGCAGGAGCCATGGGGACTAACAGATACCAGTCATGAACTCTATACAACACCACCGGAAAACACATTTAAAAAAGGTGGTGCACAAGTGGAAGTGCTATATGACAACGAGGAAAATAAAGCCATGCCATATACAAAGTGGAAATACATTTATTACCAAGATTCAGAAGACCTGTGGCATAAGACACATGCACAGGTAGATGCGGAAGGCCTGTATTTTGTAGATACACAAA-TGCACAAACATTATTATGTACAGTTTAACAAAGAGGCAATGCAATATGGACATAAAGGTGTATGGCAAGTAAGAACTGGAACTGACACTATATTTGGTGCTTCTTCTGTTGCCAGCACGTCG---------------CGGGGGCCTGAAGCCACCAGTACCGATTCCCAAGCCGG---GAGACTACCTGAACGAAAAA----GAAAGCGACGT--AGACGCTATCCCTCGACGACCACCACCGCGACGTCCGAAAGCGACACAGAGGAAAGCACTTCAGACAATCGAGGAAGGAAGCGACGAAGACTCAGAGAAAGAAAACATAGATCGCGACACAGGTGGGGAACAGGCACAGAATCTGCTTCTGACACTTCTGCATCAGTGGGATCAAGACATCGAAGCCCTAATAGACACTATCCGTCGAGACTTGCAAGGTTACAAGCTGAGGCTAGGGATCCCCCCATATTAATAGTAAAAGGAACATCTAACACACTAAAATGTTGGAGGTACAGGTGTAAAACAAAATATAGTGGCTTATTTGCAAATATTAGTACAGGCTTTACATGGGTGGCGGGAGCTGGTACACC---AGAGGGGCATGCACGAATACTAGTAGCCTTTAAAGATAAAATGCAAAGAGACTTGTTTATGCAAACTGTGAAATTACCTAAAGGCACATCATGTGCATTAGGTAATCTGGAATCATTGTAA---CCACATGCCAATAATGCTGCCTAA----------CTGTCCCCTGTAAATG-------TATCCCTTCCCCAAAGGTGTATAT---TGTTGTATATAGATGAAATAG--TAAAATGGAT----GCACAGCCTCCTGCAAAGCGGCGCAAAAGGGACACTGTAGAAAATATATATAGACATTGTGTGGCGTCAGGTACATGTCCAGATGATGTACGTAATAAAGTAGAACAAACCACATTAGCTGATAAAATTTTAAAATGGATTGCCAGTGTGGTGTACTTTGGGGGCTTGGGTATAGGAACGGGTAAGGGCACAGGGGGTTCCTCTGGGTATGTTCCTATAGGAACAGGG------GGAGGGGGACGTGTAACATCACAGGGCACACTACTTAGGCCAGGTGTGGTGGTTGATCCCATTGGCCCCCCTGACATTGTTCCTGTAGATGTGGTAACCCCCGACGCGGCTTCCATTGTTCCCCTGGAGGTGTCCCCAACGCCC------------------ACCGATGCTATAGTACCTGTAGACCCTCTGCAGCCCGATATTGTTGTCCCCTTAG---ACCCTGTCTCTGACATTACTATTGATACTACATCTCCAGCTGTTGCTACTATTGACTCTACCAGTGCTATACTAGAGGTGCAGCCCACCACGTCCACGCCTAGACGTGTATCATTAAATAGTACTAGACATGCCACCCCATCATATATTTCTGTGTATGGTCATCCTACAGACCCTGTGTCACAGGCAGCCGCAGAGGTTATTATTGGTGCAGCTGCCACCGATGGTACAGTTGTTGATATTGGTGAATCTATACCTTTGGATACATTTATACAATCCAGGGGGTCTTCTACCTTTGATATTGAACCTGCAGCACA---ACCTCGCACAAGCACCCCCAGGGCTTTCCAAAGGGCGTTCCAAAGGGCAAGAGACCTGTATAACAGGCGGGTGCAGCAAGTTAGAACTAGAAATGTAAACTTTTTAAACCGCCCACGTCAGGCGGTAACATTTCAATTTGAAAATCCCGCCTTTGAGGAGGAGGTAACCTTACAGTTTGAGCAGGATTTAAATACACTTGCTGCTGCTGCTCCTGACCCGGATTTTGCAGATGTAATCCGCCTTGGGCGGCCACGCGTTTCAGAAACACCAGAAGGTCATGTAAGAATAAGCCGGTTGGGGCAGCGTGGCACCATTCGTACACGTAGTGGCCTGCAAATTGGGCCACACGTACATTACTATTATGATATTAGTAGTATTCATCCTGACTCTATTGAATTGCGTCCTATAGGTCAGCATTCTGGAGAGTCAGGGATTATT------------------TCTAATGCTTCTGCAGTTGCTGAGTCGTCTTTTATTGAGGGTCATACAATACAGGAGCCTTTACTAAATGCTGACTTAGA---AGATAC-TTATACTGAG---GACTTTACTTCGTCCCGCCTACGCTT---------TGCAGGCCTTCAGGGTGTTTCTATATCTCCTGCCTTGGAAACTGTAACATTACCTCCTGGTGCTGCTTTACAATTTATAATAACCTCTACTGGTGGTAGACATCCTACCACTTTTCCTATACCTCA---------ACCTGTTCCTATGCAGCCATATATA------CCTTTTGTAATTGTGGATTCATTTATTTCTTCTAATACATTTTATTTGCATCCTTCGTTGGTACGTAAACGCAAACG--ATGGGACCTTGTTTAATTGTTTTTCAGATGTCA---CTGTGGTTACCTCCATCCGGTAAATTATATTTGCCACCCTCTCAGCCTGTGGCTAAAATACTGCCTACAGATGATTACGTGGTGGACACTTCAGTATTCTTCCATGCCTCCAGCGAACGGCTGCTAACTGTGGGACATCCTTATTTTCCCATCACAAAAGTGAATGACCCTAAAACTATTGTTATTCCTAAGGTATCTGGGAATCAGTACAGAGCATTTAGGGTTTTGCTTCCAGATCCTAACAAGCTTGCGTTGGTGGACTCTTCTTTGTATAATCCTGAGTCCGAACGTTTGGTTTGGAGGCTTAGAGGGTTGGATATTGGCCGTGGGGGTCCGTTAGGTGTTGGGTCTACAGGACATCCTTTATTTAACAAGCTAAAGGACACTGAAAATCCTAACGGGTACTTTAAAACAGG---AACTGAAAACAGACAAAATGTTTCTGTTGACCCTAAGCAAACTCAGTTGTTTGTGGTTGGGTGTACCCCATGTTGGGGTGAGCACTGGGATGCTGCCAAACCATGCGAACAGCCT---CAGGAGCAGGGTGCCTGTCCTCCCTTACAGCTTGTTAGTTCTGTAATACAAGATGGGGATATGTGTGACATTGGCTTTGGTGCCTTAAACTTTGCATCCTTGCAGGCTGATCATTCTGGGGTACCCTTAGATATTGTAGCCTCAACATGTAAATGGCCTGATTTTTTGCGAATGTCTAATGATCCATATGGCAGTGCTATGTTTTTCTTTGGTAAGCGTGAACAGGTTTATGCCCGTCACTTTTTTACAAGGGATGGCACTATTGGTGACAAAATTCCAGAACAAAATTTTGAGGGTGTTCAGCAAACATATATTATTCCTGGGGAGTCTACAAAAGAGCAAAATACAGCCTCCTCGTCTATTTACTATACCACACCTAGTGGGTCTTTGGTTTCTAGTGATTCTCAGTTGTTTGGCAGACCTTATTGGATTCAAAAGGCCCAGGGTCCCAACAATAGTATTTGTTGGAGAAATAATATATTTATTACTATGGTGGACAACACTCGTAATGTAAACTTCACTATTAATGTAAAGGCAGATGCTGCGCCTATGCAGCAATATAATGCCTCTAAATATAAACATTACACACGTCATGTGGAGGAATTTGAATTATCTTTTATCTTGCAATTGTGCAAGGTTCCTCTTACTGCTGATGTGTTGGCTCATATTAATGTAATGGATCCAGGTATTATTGATGATTGGCAGTTAGGATTTGTACCCCCTCCTGCACCATCTATTGGGGATGCGTACAGGTTTATTGATTCTTTGGCTACCCGCTGTCCTACTGCAGAGCCCCCTAAGGAAAAGGCAGATCCATATGAAAAGTTTGTTTTTTGGACTGTGGATCTTACTGAACGCCTGTCTTCGGATCTTAGTAGCTATCCCCTTGGCCGGCGCTTTTTGTCTCAGACAGGGGTC----------TCCCCCAAAT------CTGCTATAAAACGCC-----CACGGTCCTCTGTATCTT--CTCCGTCTTCTA------GGTCTACTAAGCGTCGCAGGCGA----GGGGCTTAGGGGGCT------TGTTATAT-TATTGTACTTGTACATGTAT-------------------------------------------------------------------------------------------------------------------------------------------------------------------------------------------------------------------------------------------------------------------------------------------------------------------------------------------------------------------------------------------------------------------------------------------------------------------------------------------------------------------------------------------------------------------------------------------------------------------------------------------------------------------------------------------------------------------------------------------------------------------------------------------------------------
>LNS2084294_HPV108
ATTAATTTATTGTACATTTTACCAGTTATTAAACTGTTTGGCATGTTTACAGTCTCATGTCCTGTTTCTGTGTGATTTATTGTGACTCATTGCATGTCCATTTGCCACACCTGGCTTTTAGTATTTGGCTTCCGTCCTTTTCGGACGTGCATAGACCATGTCCTAGGTTTTTGGCTACTTTTATGCATTTTTGTGTGTTCTGCAGTACCGATAACGGTCGCGCAACGTTTGCCAAGTTTCAGGTATGTACTCTGCAAGTTTTAACAATGCTATTAGTCACTCTGTAATAACTGTTCCGGTTGTTGGCGCCCGTCCTATGACCGGTAGCGGTGCTTTGCCATTTCTTGTTCGGGTGATTGTTGTTGGCAACTATTATCCCTTTCATATTTTATTACAACCGGGAGGGGTACCGTGTATATAAAGGATACACAGGACGGTGCCTCTTCCTTTTTATTTGGACATGGGCGCTTGCGGGTCTTTGTAAGAGGGAATGAATATTGTACCATTTTTATTACTAGGGTGGCAAATATATTTGTGCTGTGTATTTGTTATTACTGTATTGTGTATGTTAAAAATATTTTTATACCTAGGCATTACGGTATAATTTGGGACTGTGTCAGTATTGTACATAGGTACTGTGTGTGTACTAGTAATATATAATAATGAGAGGCAAAGCACCTACTATTAAGGATGTTGATTTAGAACTGCATAGTTTAATTTTACCTGAAAACTTGCTGTGTGGTGAGGAGGTTACATTTGAAGAGGAGGAG---CAGGAAGAGCAGGATAAGTGTCCTTACCGGGTGGTGACAGAATGTGGGGTTTGTCATAAGGGATTGTGTATGTATGTGTTGGCCACGGACGAAGGAATCAGAGGGTTTGAGCAACAGCTGTGTGGAGACCTTGACATTGTGTGTCCTGCCTGTGCCAAGCAACGAGAACGAAATGGAGGACAAAGACACTAAAGGTACATCTT--TTTGTAT-TGACAATACTACAGAGGCCATACAATTTATAGAGACTGAAGCCGAATGCGATGAGTGTCTAGACTCGTTGGAAGCATTATTTGAAGAAAGCGATGGGACAGATGTTTCTGATTTAATTAATAATATTGATGAACCCGATGAGGGGAATCCCCATGCACTGTTAAATAGGCAGCAGCTAGAAGAGGACAGTCAGCTGCTAAGTGTGCTAAAACGAAAGTATACTAGTCCTAGCCCGAAG---CAGCAGGTTTTAGATTTGAGTCCCAGACTTGAATCGTTGTGTGTGTCGCCACGAGGAACAAGCAGTAAAAGACGGCTG---TTTGAGGACAGTGGCTTAGGACATGAAGCTGAAGATTCTAATGAAAGGGCGGAAAAGGTAGCATCGCAAGCGGCACAACCT-------------AGTAATGAGACTAATGG--GGAACAGGAGCAGCAGT----CTGTGAGTGCAACGCAAAATGGGGATACACAG---------------------------TGCCTGGACATTTTGCATAGTAACAACAGGCTTGCAACAGCATTAACAAAATTTAAAAACACGTTTGGGGTGGGATATAAAGAACTAACAAGACCGTTTAAAAGTAATAAAACATGCTGCCACAGCTGGGTGGCGGTAATATATGGTGTAAGAGCAGAAATGTTAGAAGCGTCAAAAACATTGTTAAAACCACATTGTGACTTTTTCCAAATTCTTAATCCAAGTATGGGTACAGGGGTTACGGTGTTAATATTATTTGAATTTGCTAGCTCAAAATGCAGGGATACAGTAACAAGGTTATTATGTAATATATTTAATGTAGAAGAGTACCAAATACTTGCAGATCCACCGCGTCATAAAAGTGTTGCAGTAGCATTATTTTTTTATAGACATAGCTTATCAAATATTAGCTTTACAGAGGGTGTAATGCCTGATTGGTTAAAAAAGCAAACTATGTTAAACCACCAGCAGGAGGCAGACACCTTTGAATTAGCTCCTATGGTGCAGTGGGCATATGATAATAATATATGGGAAGAAGCAGAATTAGCATATCAATATGCATGTTTAGCAGATGTAGAACCTAATGCTGCAGCATGGCTAAAAAGTAACAATCAATATAAATATGTATCTGACTGTGCAAAAATGGTAAAAATGTATAAAAGATACGAGATGCGCCAAATGTCTATAGGACAATGGATAAAAAAGTGTGGTGAAACTGTTGATGGGGAAGGAGACTGGAAAAAGCTAATTAATTTACTGAAATATCAGGATGTGTCTATTATCCCATTTTTAACAAGTTTAAGAATGTTTTTAAAAGGTGAACCAAAAAAAAACTGTATTGTTATATGGGGACCACCAGACACAGGGAAGTCTATGTTTTGTTATAGCCTAATACGATATTTACAAGGTAAAGTAGTATCATATGCTAATAGCAAAAGTCAATTTTGGCTACAACCACTTACAGAGGCAAAAATAGGACTTATAGATGATGCCACATTTCCATGCTTTCAGTTTATGGATGTATATATGCGAAGTGGATTAGATGGAAATGAGGTATCAGTTGATTGTAAACATAAAACGCCTATGCAAGTAAAATTGCCACCTATGCTTGTAACCTCCAACATTAATGTGCATGCAGAGACATCTTTAAAATATTTACATAGTAGACTAACAGGATATAATTTTCCACATAAATTACCAGTAGATAGTAATGGCAATGTAGTGTACAAGATCACTCATGCAGATTGGAAATGTTTTTTTAGCAAGCTGGAGCAGCAGTTAGACCTGTGTGAACCAGAGGACAGTACAGATGGAGACACTGGTGCAACGTTTCGATGTTGTGCAAGACAAACTACTGGGGCTTTATGAGGCCGGTCACACAGACCTGGATTCTCAAATACAATATTGGGACCTTGTAAGGCAAGAAAATGTACTGTTGAACTTTGCCAGAAGGCATGGAATACAGATGCTGGGCCTACAAAGAGTGCCCCCATTGGCTATCTCAGAAAGCAAGGCAAAAACAGCCATTATGATGAGACTGGTGCTAGATAGCCTTAAAAAGTCACCATTTGGGCAGGAGCCATGGGGACTAACAGATACCAGTCATGAACTGTATACAACACCACCGGAAAACACATTTAAAAAAGGTGGTGCACAAGTGGAAGTGCTATATGACAACGAGGAAAATAAAGCCATGCCATATACAAAGTGGAAATACATTTATTACCAAGATTCAGAAGACCTGTGGCATAAGACACATGCACAGGTAGATGCGGAAGGCCTGTATTTTGTAGATACACAAA-TGCACAAACATTATTATGTACAGTTTAACAAAGAGGCAATGCAATATGGACATAAAGGTGTATGGCAAGTAAGAACTGGAACTGACACTATATTTGGTGCTTCTTCTGTTGCCAGCACGTCG---------------CGGGGGCCTGAAGCCACCAGTACCGATTCCCAAGCCGG---GAGACTACCTGAACGAAAAA----GAAAGCGACGC--AGACGGTATCCCTCGACGACCACCACCGCGACGTCCGAAAGCGACACAGAGGAAAGCACTTCAGACAATCGAGGAAGGAAGCGACGAAGACTCAGAGAAAGAAAACATAGATCGCGACACAGGTGGGGAACAGGCACAGAATCTGCTTCTGACACTTCTGCATCAGTGGGATCAAGACATCGAAGCCCTAATAGACACTATCCGTCGAGACTTGCAAGGTTACAAGCTGAGGCTAGGGATCCCCCCATATTAATAGTAAAAGGAACATCTAACACACTAAAATGTTGGAGGTACAGGTGTAAAACAAAATATAGTGGCTTATTTGCAAATATTAGTACAGGCTTTACATGGGTGGCGGGAGCTGGTACACC---AGAGGGGCATGCACGAATACTAGTAGCCTTTAAAGATAAAATGCAAAGAGACTTGTTTATGCAAACTGTGAAATTACCTAAAGGCACATCATGTGCATTAGGTAATCTGGAATCATTGTAA---CCACATGCCAATAATGCTGCCTAA----------CTGTCCCCTGTAAATG-------TATCCCTTCCCCAAAGGTGTATAT---TGTTGTATATAGATAAAATAG--TAAAATGGAT----GCACAGCCTCCTGCAAAGCGGCGCAAAAGGGACACTGTAGAAAATATATATAAACATTGTGTGGCGTCAGGTACATGTCCAGATGATGTACGTAATAAAGTAGAACAAACCACATTAGCTGATAAAATTTTAAAATGGATTGCCAGTGTGGTGTACTTTGGGGGCTTGGGTATAGGAACGGGTAAGGGCACAGGGGGTTCCTCTGGGTATGTTCCTATAGGAACAGGG------GGAGGGGGACGTGTAACATCACAGGGCACACTACTTAGGCCAGGTGTGGTGGTTGATCCCATTGGCCCCCCTGACATTGTTCCTGTAGATGTGGTAACCCCCGACGCGGCTTCCATTGTTCCCCTGGAGGTGTCCCCAACGCCC------------------ACCGATGCTATAGTACCTGTAGACCCTCTGCAGCCCGATATTGTTGTCCCTTTAG---ACCCTGTCTCTGACATTACTATTGATACTACATCTCCAGCTGTTGCTACTATTGACTCTACCAGTGCTATACTAGAGGTGCAGCCCACCACGTCCACGCCTAGACGTGTATCATTAAATAGTACTAGACATGCCACCCCATCATATATTTCTGTGTATGGTCATCCTACAGACCCTGTGTCACAGGCAGCCGCAGAGGTTATTATTGGTGCAGCTGCCACCGATGGTACAGTTGTTGATATTGGTGAATCTATACCTTTGGATACATTTATACAATCCAGGGGGTCTTCTACCTTTGATATTGAACCTGCAGCACA---ACCTCGCACAAGCACCCCCAGGGCTTTCCAAAGGGCGTTCCAAAGGGCAAGAGACCTGTATAACAGGCGGGTGCAGCAAGTTAGAACTAGAAATGTAAACTTTTTAAACCGCCCACGTCAGGCGGTAACATTTCAATTTGAAAATCCCGCCTTTGAGGAGGAGGTAACCTTACAGTTTGAGCAGGATTTAAATACACTTGCTGCTGCTGCTCCTGACCCGGATTTTGCAGATGTAATCCGCCTTGGGCGGCCACGCGTTTCAGAAACACCAGAAGGTCATGTAAGAATAAGCCGGTTGGGGCAGCGTGGCACCATTCGTACACGTAGTGGCCTGCAAATTGGGCCACACGTACATTACTATTATGATATTAGTAGTATTCATCCTGACTCTATTGAATTGCGTCCTATAGGTCAGCATTCTGGAGAGTCAGGGATTATT------------------TCTAATGCTTCTGCAGTTGCTGAGTCGTCTTTTATTGAGGGTCATACAATACAGGAGCCTTTACTAAATGCTGACTTAGA---AGATAC-TTATACTGAG---GACTTTACTTCGTCCCGCCTACGCTT---------TGCAGGCCTTCAGGGTGTTTCTATATCTCCTGCCTTGGAAACTGTAACATTACCTCCTGGTGCTGCTTTACAATTTATAATAACCTCTACTGGTGGTAGACATCCTACCACTTTTCCTATACCTCA---------ACCTGTTCCTATGCAGCCATATATA------CCTTTTGTAATTGTGGATTCATTTATTTCTTCTAATACATTTTATTTGCATCCTTCGTTGGTACGTAAACGCAAACG--ATGGGACCTTGTTTAATTGTTTTTCAGATGTCA---CTGTGGTTACCTCCATCCGGTAAATTATATTTGCCACCCTCTCAGCCTGTGGCTAAAATACTGCCTACAGATGATTACGTGGTGGACACTTCAGTATTCTTCCATGCCTCCAGCGAACGGCTGCTAACTGTGGGACATCCTTATTTTCCCATCACAAAAGTGAATGACCCTAAAACTATTGTTATTCCTAAGGTATCTGGGAATCAGTACAGAGCATTTAGGGTTTTGCTTCCAGATCCTAACAAGCTTGCGTTGGTGGACTCTTCTTTGTATAATCCTGAGTCCGAACGTTTGGTTTGGAGGCTTAGAGGGTTGGATATTGGCCGTGGGGGTCCGTTAGGTGTTGGGTCTACAGGACATCCTTTATTTAACAAGCTAAAGGACACTGAAAATCCTAACGGGTACTTTAAAACAGG---ATCTGAAAACAGACAAAATGTTTCTGTTGACCCTAAGCAAACTCAGTTGTTTGTGGTTGGGTGTACCCCATGTTGGGGTGAGCACTGGGATGCTGCCAAACCATGCGAACAGCCT---CAGGAGCAGGGTGCCTGTCCTCCCTTACAGCTTGTTAGTTCTGTAATACAAGATGGGGATATGTGTGACATTGGCTTTGGTGCCTTAAACTTTGCATCCTTGCAGGCTGATCATTCTGGGGTACCCTTAGATATTGTAGCCTCAACATGTAAATGGCCTGATTTTTTGCGAATGTCTAATGATCCATATGGCAGTGCTATGTTTTTCTTTGGTAAGCGTGAACAGGTTTATGCCCGTCACTTTTTTGCAAGGGATGGCACTATTGGTGACAAAATTCCAGAACAAAATTTTGAGGGTGTTCAGCAAACATATATTATTCCTGGGGAGTCTACAAAAGAGCAAAATACAGCCTCCTCGTCTATTTACTATACCACACCTAGTGGGTCTTTGGTTTCTAGTGATTCTCAGTTGTTTGGCAGACCTTATTGGATTCAAAAGGCCCAGGGTCCCAACAATAGTATTTGTTGGAGAAATAATATATTTATTACTATGGTGGACAACACTCGTAATGTAAACTTCACTATTAATGTAAAGGCAGATGCTGCGCCTATGCAGCAATATAATGCATCTAAATATAAACATTACACACGTCATGTGGAGGAATTTGAATTATCTTTTATCTTGCAATTGTGCAAGGTTCCTCTTACTGCTGATGTGTTGGCTCATATTAATGTAATGGATCCAGGTATTATTGATGATTGGCAGTTAGGATTTGTACCCCCTCCTGCACCATCTATTGGGGATGCGTACAGGTTTATTGATTCTTTGGCTACCCGCTGTCCTACTGCAGAGCCCCCTAAGGAAAAGGCAGATCCATATGAAAAGTTTGTTTTTTGGACTGTGGATCTTACTGAACGCCTGTCTTCGGATCTTAGTAGCTATCCCCTTGGCCGGCGCTTTTTGTCTCAGACAGGGGTC----------TCCCCCAAAT------CTGCTATAAAACGCC-----CACGGTCCTCTGTATCTT--CTCCGTCTTCTA------GGTCTACTAAGCGTCGCAGGCGA----GGGGCTTAGGGGGCT------TGTTATAT-TATTGTACTTGTACATGTAT-------------------------------------------------------------------------------------------------------------------------------------------------------------------------------------------------------------------------------------------------------------------------------------------------------------------------------------------------------------------------------------------------------------------------------------------------------------------------------------------------------------------------------------------------------------------------------------------------------------------------------------------------------------------------------------------------------------------------------------------------------------------------------------------------------------
>FM212639|HPV108|A1|
ATTAATTTATTGTACATTTTACCAGTTATTAAACTGTTTGGCATGTTTACAGTCTCATGTCCTGTTTCTGTGTGATTTATTGTGACTCATTGCATGTCCATTTGCCACACCTGGCTTTTAGTATTTGGCTTCCGTCCTTTTCGGACGTGCATAGACCACGTCCTAGGTATTTGGCTACTTTTATGCATTTTTGTGGGTTCTGCAGTACCGATAACGGTCGCGCAACGTTTGCCAAGTTTCAGGTATGTACTCTGCAAGTTTTAACAATGCTATTAGTCATTCTGTAATAACTGTTCCGGTTGTTGGCGCCCGTCCTATGACCGGCAGCGGTGCTTTGCCATCTCTTGTTCGGGTGCTTGTTGTTGGCAACTATTATCCCTTTGATATTTTATTACAACCGGGAGGGGTACAATGTATATAAAGGATACACAGAACGGTGCCTCTTCCTTTTTATTTGGACATGGGCGCTTGCGGGTGTTTGTAACAGGGAATGAATATTGTACCGTTTTTATTACTAGGGTGGCAAATATATTTGTGCTGTGTATTTGTTATTACTGTATTGTGTATGTTAAAAATATTTTTATACCTAGGCATTACGGTATAATTGGGGACTGTGTCAGTATTGTACATAGGTACTGTGTGTGTACTAGTAATATATAATAATGAGAGGCAAAGCACCTACAATTAAGGATGTTGATTTAGAACTGCATAGTTTAATTTTACCTGAAAATTTGCTGTGTGGTGAGGAGGTTACATTTGAAAAGGAGGAG---CAGGAAGAGCAGGATAAGTGTCCTTACCGGGTGGTGACAGAATGTGGGGTTTGTCATAAGGGATTGTGTATGTATGTGTTGGCCACGGACGAAGGAATCAGAGGGTTTGAGCAACAGCTGTGTGGAGACCTTGACATTGTGTGTCCTGCCTGTGCCAAGCAACGAGAACGAAATGGAGGACAAAGACACTAAAGGTACATCTT--TTTGTAT-TGACAATACTACAGAGGCCATACAATTTATAGAGACTGAAGCCGAATGCGATGAGTGTCTAGACTCGTTGGAAGCATTATTTGAAGAAAGCGATGGGACAGATGTTTCTGATTTAATTAATAACATTGATGAACCCGATGAGGGAAATCCCCATGCACTGTTAAATAGGCAGCAGCTAGAAGAGGACAGTCAGCTGCTAAGTGTGCTAAAACGAAAGTATACTAGTCCTAGCCCGAAG---CAGCAGGTTTTAGATTTGAGTCCCAGACTTGAATCGTTGTGTGTGTCGCCACGAGGAACAAGCAGTAAAAGACGGCTG---TTTGAGGGCAGTGGCTTAGGACATGAAGCTGAAGATTCTAATGAAAGGGTGGAAAAGGTAGCATCGCAAGCGGCACAACCT-------------AGTAATGAGACTAATGG--GGAACAGGAGCAGCAGT----CTGTGAGTGCAACGCAAAATGGGGATACACAG---------------------------TGCCTGGACATTTTGCATAGTAACAACAGGCTTGCAACAGCATTAACAAAATTTAAAAACACGTTTGGGGTGGGATATAAAGAACTAACAAGACCGTTTAAAAGTAATAAAACATGCTGCCACAGCTGGGTGGCGGTAATTTATGGTGTAAGAGCAGAAATGTTAGAAGCGTCAAAAACATTGTTAAAACCACATTGTGACTTTTTTCAAATTCTTAATCCAAGTATGGGCACAGGGGTTACGGTGTTAATATTATTTGAATTTGCTAGCTCAAAATGCAGAGATACAGTAACAAGGTTATTATGTAATATATTTAATGTAGAAGAGTATCAAATACTTGCAGATCCACCGCGGCATAAAAGTGTTGCAGTAGCATTATTTTTCTATAGACATAGCTTATCAAATATTAGCTTTACAGAGGGTGTAATGCCTGATTGGTTAAAGAAGCAAACTATGTTAAACCACCAGCAGGAGGCAGACACCTTTGAATTAGCTCCTATGGTGCAATGGGCATATGATAATAATATATGGGAAGAAGCAGAATTAGCATATCAATATGCATGTTTAGCAGATGTAGAACCTAATGCTGCAGCATGGCTAAAAAGTAACAATCAATATAAATATGTATCGGACTGTGCAAAAATGGTAAAAATGTATAAAAGATACGAAATGCGCCAAATGTCTATAGGACAATGGATAAAAAAGTGTGGGGAAACTGTTGATGGGGAAGGAGACTGGAAAAAGCTAATTAATTTACTGAAATATCAGGATGTGTCTATTATTCCATTTCTAACAAGTTTAAGACTGTTCCTAAAAGGTGAACCAAAAAAAAACTGTATTGTTATATGGGGACCACCAGACACAGGAAAGTCTATGTTTTGTTATAGCTTAATACGATATTTACAAGGTAAAGTAGTATCGTATGCTAATAGCAAAAGTCAATTTTGGCTACAACCACTTACAGAGGCAAAAATAGGACTTATAGATGATGCCACATTTCCATGTTTTCAGTTTATGGATGTATATATGCGAAGTGGATTAGATGGAAATGAGGTATCAGTTGACTGTAAACATAAAACGCCTATGCAAGTAAAATTGCCACCTATGCTTGTAACCTCCAACATTAATGTGCATGCAGAGACATCTTTAAAATATTTACATAGTAGACTAACAGGATATAATTTTCCACATAAACTACCAGTAGATAGTAATGGCAATGTAGTGTACAAGATCACTCATGCAGATTGGAAATGTTTTTT-AGCAAGCTGGAGCAGCAGTTAGACCTGTGTGAACCAGAGGACAGTACAGATGGAGACACTGGTGCAACGTTTCGATGTTGTGCAAGACAAACTACTGGGGCTTTATGAGGCCGGTCACACAGACCTGGATTCCCAAATACAATATTGGGACCTTGTAAGGCAAGAAAATGTACTGTTGAACTTTGCCAGAAGGCATGGAATACAGATGCTGGGCCTACAAAGAGTGCCCCCATTGGCTATCTCAGAAAGCAAGGCGAAAACAGCCATTATGATGAGACTGGTGCTAGATAGCCTTAAAAAGTCACCATTTGGGCAGGAGCCATGGGGACTAACAGATACCAGTCATGAACTGTATACAACACCACCGGAGAACACATTTAAAAAAGGTGGTGCACAAGTGGAAGTGCTATATGACAACGAGGAAAATAAAGCCATGCCATATACAAAGTGGAAATACATTTATTACCAAGATTCAGAAGACCTGTGGCATAAAACACATGCACAGGTAGATGCGAAAGGCCTGTATTTCGTAGATACACAAA-TGCACAAACACTATTATGTACAGTTTGACAAAGAGGCAATGCAATATGGACATAAAGGTGTATGGCAAGTAAGAACTGGAACTGACACTATATTTGGTGCTTCTTCTGTTGCCAGCACGTCG---------------CGGGGGCCTGACGCCACCAGTACCGATCCCCAAGCCGG---GAGACTACCTGAACGAAAAA----GAAAGCGACGT--AGACGGTACCCCTCGACGACCACCACCGCGACGTCCGAAAGCGACACAGAGGAAAGCACTTCAGACAATCGACGAAGGAAGCGACGAAGACTCAGAGAAAGAAAACATAGATCGCGACACAGGTGGGGAACAGGCACAGAATCTGCTTCTGACACTTCTGCATCAGTGGGATCAAGACATCGAAGCCCTAATAGACACTATCCGTCGAGACTTGCAAGGTTACAAGCTGAGGCTAGGGATCCCCCCATATTAATAGTAAAAGGACCATCTAACACACTAAAATGTTGGAGGTACAGGTGTAAAACAAAATATAGTGGCTTATATGTAAATATTAGTACAGGCTTTACATGGGTGACGGGAGCTGGTACA------GAGGGGCATGCACGAATACTAGTAGCCTTTAAAGATAAAATGCAAAGAGACTTGTTTATGCAAACTGTGAAATTACCTAAAGGCACATCATGTGCATTAGGTAATCTGGAATCATTGTAA---CCACATGCCAATAATGCTGCCTAA----------CTGTCCCCTGTAAATG-------TGTCCCTTCCCCAAA-----ATAT---TGTTGTATATAGTTGGAATAG--TAAAATGGAT----GCACAGCCTTCTGCAAAGCGGCGCAAAAGGGACACTGTAGAAAATATATATAGACATTGTGTGGGGTCAGGTACATGTCCAGATGATGTACGTAATAAAGTAGAACAAACCACATTAGCTGATAAAATTTTAAAATGGATTGCCAGTGTGGTGTACTTTGGGGGCTTGGGTATAGGAACGGGTAAGGGCACAGGGGGTTCCTCTGGGTATGTTCCTATAGGAACAGGA------GGAGGAGGACGTGTAACATCCCAGGGCACACCACTTAGGCCAAGTGTGGTGGTTGATCCCATTGGCCCCCCTGACATTGTTCCTGTAGATGTGGTAACCCCCGACACGGCTTCCATTGTTCCCCTGGAGGTACCCCCAACGCCC------------------ACCGATGCTATTGTACCTGTAGACCCTCTGCAGCCCGATATTGTTGTCCCTTTAG---ACCCTGTCTCTGACATTACTATTGATACTACATCTCCAGCTGTTGCTACTATTGACTCTACCAGTGCTGTCCTAGAGGTGCAGCCCACCACTTCCACGCCTAAACGTGTATCATTAAATAGTAGTAGACATGCCACCCCATCATATATTTCTGTGTATGGTCATCCTACAGACCCTGTGTCACAAGCAGCCGCAGAGGTTATTATTGGTGCAGCTGCCACCGATGGTACAGTTGTTGATATTGGTGAATCTATACCTTTGGATACATTTGTACAATCCAGAGGGTCTTCTACCTTTGATATTGAACCTGCAGCACA---ACCTCGCACAAGCACCCCCAGGGCTTTCCAAAGGGCGTTCCAAAGGGCAAGGGACCTGTATAACAGGCGGGTGCAGCAAGTTAGAACTAGAAATGTAAACTTCTTAAACCGCCCACGTCAGGCGGTAACATTTCAATTTGAAAATCCCGCCTTTGAGGAGGAGGTAACCTTACAGTTTGAGCAGGATTTAAATACACTTGCTGCTGCTGCTCCTGACCCGGATTTTGCAGATGTAATCCGCCTTGGGCGGCCACGCGTTTCAGAAACACCAGAAGGTCATGTAAGAATAAGCCGGTTGGGGCAGCGTGGCACCATTCGTACACGTAGTGGCCTGCAAATTGGGCCACACGTACATTACTATTATGATATTAGTAGTATTCATCCTGACTCTATTGAATTGCGTCCTATAGGTCAGCATTCTGGAGAGTCAGGGATTATT------------------TCTAATGCTTCTGCAGTTGCTGAGTCGTCTTTTATTGAGGGTCATACAATACAGGAGCCTTTACTAAATGCTGACTTAGA---AGATAC-TTATGCTGAG---GACTTTACCTCGTCCCGCCTACGCTT---------TGCAGGCCTTCAGGGTGTTTCTATATCTCCTGCCTTGGAAACTGTAGCATTACCTCCTGGTGCTGCTTTACAATTTATAATAACCTCTACTGGTGGTAAACGTCCTACCACTTTTCCTATACCTCA---------ACCTGTTCCCATGCAGCCATATGTA------CCTTTTGTAATTGTGGATTCATTTATTTCTTCTGATACATTTTATTTGCATCCTTCCTTGGTACGTAAACGCAAACG--ACGGGACCTTGTTTAATTGTTTTTCAGATGTCA---CTGTGGTTACCTCCATCCGGTAAATTATATTTGCCACCCTCTCAGCCTGTGGCTAAAATACTGCCTACAGATGATTACGTGGTGGAAACTTCAGTATTCTTCCATGCCTCCAGCGAACGGCTGCTAACTGTGGGACATCCTTATTTTCCCATCACAAAAGTGAATGACCCTAAAACTGTTGTTATTCCTAAGGTATCTGGGAATCAGTACAGAGCATTTAGGGTTTTGCTTCCAGATCCTAACAAGCTTGCGTTGGTGGACTCCTCTTTGTATAATCCTGAGTCTGAACGTTTGGTTTGGAGGCTTCGAGGGTTGGATATTGGCCGTGGGGGTCCGTTAGGTGTTGGGTCTACAGGGCATCCTTTATTTAACAAGCTAAAGGACACTGAAAATCCTAACGGGTACTTTAAAACAGG---AACTGAAAACAGACAAAATGTTTCTGTTGACCCTAAGCAAACTCAGTTGTTTGTGGTTGGGTGTACCCCATGTTGGGGTGAGCACTGGGATGCTGCCAAACCATGCGAACAGCCT---CAGGAGCAGGGTGCCTGTCCTCCCTTACAGCTTATTAGTTCTGTAATACAAGATGGGGATATGTGTGACATTGGCTTTGGTGCCTTAAACTTTGCATCCTTGCAGGCTGATCATTCTGGGGTACCCTTAGATATTGTAGCCTCAACATGTAAATGGCCTGATTTTTTGCGAATGTCTAATGATCCATATGGCAGTGCCATGTTTTTCTTTGGTAAGCGTGAACAGGTTTATGCCCGTCACTTTTTTACACGGGATGGCACTATTGGTGACAAGATTCCAGAACAAAATTTTGAGGGTGTTCAGCAAACATATATTATTCCTGGGGAGTCTACAAAAGAGCAGAATACAGCCTCCTCGTCTATTTACTATACCACACCTAGTGGGTCTTTGGTGTCTAGTGATTCTCAGTTGTTTGGCAGACCTTATTGGATTCAAAAGGCCCAGGGTCCCAACAATAGTATTTGTTGGAGAAATAATATATTTATTACTATGGTGGACAACACTCGTAATGTAAACTTCACTATTAATGTAAAGGCAGATGCTGCGCCTATGCAGCAATATAATGCATCTAAATATAAACATTACACACGTCATGTGGAGGAATTTGAATTATCTTTTATCTTGCAATTGTGCAAGGTTCCTCTTACTGCTGATGTGTTGTCTCATATTAATGTAATGGATCCAGGTATTATTGATGATTGGCAGTTAGGCTTTGTACCCCCTCCTGCACCATCTATTGGGGATGCGTACAGGTTTATTGATTCTTTGGCTACCCGCTGTCCTACTGCAGAGCCCCCTAAGGAAAAGGCAGATCCATATGAAAAGTTTGTTTTTTGGACTGTGGATCTTACAGAACGCCTGTCTTCGGATCTTAGTAGCTATCCCCTTGGCCGGCGCTTTTTGTCTCAAACAGGGGTC----------TCCCCCAGAT------CTGCTATAAAACGCC-----CACGGTCCTCTGTATCTT--CTCCGTCTTCTA------GGTCTACTAAGCGTCGCAGGCGA----GGGGCGTAGGGGGCT------TGTTATAT-TATTGTACATGTACATTTAT-------------------------------------------------------------------------------------------------------------------------------------------------------------------------------------------------------------------------------------------------------------------------------------------------------------------------------------------------------------------------------------------------------------------------------------------------------------------------------------------------------------------------------------------------------------------------------------------------------------------------------------------------------------------------------------------------------------------------------------------------------------------------------------------------------------
>DQ080078|HPV103|A1|
--------------------------------------------------------------------------------------------------------------------------------------------------------------------------------------------------------------------------------------------------------------------------------------------------------------------------------------------------------------------------------------------------------------------------------------------------------------------------------------------------------------------------------------------------------------------------------------------------------------------------------------------------------------------------------------ATGAGGGGAAAGAAACCAACAATTAAAGATATTAACTTAGAACTACATAGTTTAGTATTACCACAAAATTTACTCTGTGGTGAAGAACTTGTGGAGGAGGAGGAGGAGGAGCAGGAAGAGCAGGATAAGTGTCCTTACCGGGTGGTGACAGATTGCAAGTATTGTGAGAAGTCATTGTGTATGTATGTGGTAGCCACGGAGGAGGGCATTAGAAACTTTGAACAACAGCTGTGTGGAAACCTGGATATTGTGTGTCCAGCCTGTGCAAAGCAACGCCAGCGAAATGGAGGACAAAGACACTAAAGGTACATCTT--GCTTTAC-TGACATTACAGCAAATGCTTGTGAGTTTATAGAAACAGAAGCGACCTGTGAGGATGGTTTAGATTCATTGGAAGCATTATTTGAAGAGAGCGATGGGACAGATATTTCAGAACTAATAGAAAATATTGATGAACCTGATAGGGGGAATCCCCAAGCACTGTTAAATAGGCAACAGCTAGAAGAAGACAGTCAGCTACTAACAGTGCTAAAACGAAAGTATGTTAGTCCTAGCCCGAAG---CAGCGGGTAATAGATTTAAGCCCACGACTTGAAGCGCTGTGTGTGTCGCCACGAGGATCCAGCAGTAAAAGACGACTA---TTTGAGGACAGTGGCTTAGGACATGAGCCTGAAGATTCTAATGCTGAGGTGGAAAAGGTAGCGTCG---GAGGCATTGACT-------------AATTCAGGGAC-ATTGA--CTAATGGGGATGAAAATG---CTGTATGTGCAACGCAGGATGGCGACACACGG---------------------------TGCCTGGATATTTTACACAGCAGTAATAGACAAGCTACTGCTTTAACTAAATTTAAAAATGTTTTTGGAGTGGGATATAAGGAAATAACCAGGCCATTTCAAAGTAATAAGTCATGTTGTCATAGCTGGGTAGCAGCAATATTTGGTGTTGTAGCAGAAATGTTGGAAGCGGCTAAGACGCTATTTAAAGTGCATTGTGATTATTTACAAATTATTAATCCTAGTATGGGTACAGGAGTTACTGTATTATGCTTGTTTGAGTTTTCAAGTTCTAAATGTAGAGATACTGTACAAAAACTGATTAGCAATGTGCTAAACGTGCAGGAACATCAAATAATAACAGATCCTCCGCGACATAGAAGTGTACCAGTAGCATTGTTTTTTTATAAACAAAGCATGTCTAATACAAGTTTTGTACATGGAACAATGCCTGACTGGCTTAAAAGACAAACTATGCTAAACCACCAGCAGGAGGCAGACTCATTTGAACTGTCTCATATGGTGCAATGGGCATATGACAATAATATTTGGGATGAAGCAGAATTAGCCTATCAATATGCATGTTTAGCAGATGTGGAACCAAATGCAGCAGCATGGCTAAAAAGCAACCAGCAATATAAGTATGTGTCAGATTGTGCAAAAATGGTTAGAATGTACAAAAAGTATGAAATGCAACAAATGAGTATGGCACAGTGGATAAAAAAATGTGGAGAGCATATAGAAACAGACGGAGACTGGAAAAAAATTATAAACCTATTAAAATATCAGGAAATATCAGTAATAGCATTTTTAACAAGTTTTAGAATGTTTTTAAAGGGACAACCAAAGAAAAACTGTATAGCACTATGGGGACCTCCAGATACTGGCAAATCTATGTTTTGCTACAGCCTAATTAGATATGTAAAAGGTAAAGTAGTATCATATGCTAATAGTAAAAGTCAGTTTTGGTTACAACCACTAACAGATGCTAAATTGGGGCTTATAGACGATGCTACATTTCCATGTTTCCAATTTATGGATGTGTATATGAGAAGTGCTTTAGATGGAAACGAGGTGTCTGTGGATTGTAAGCATAGGGTACCAGTGCAAATTAAATTACCTCCATTACTTGTTACCTCCAACATAGATATGCATTCGGAGGCCTCTTTAAAATACCTGCAGAGTAGAATTACAAGTTTTAAGTTTCCACATAAACTTCCATTAGATACAAATGGAAATCCAATATTTATTATAACTGACACAGATTGGAAATGTTTTTTTAGCAAGCTGGAGCAGCAGTTAGACCTTTGTGACCCAGAAGACAGTACAAATGGAGACCCTGGTGGAGCGTTTCGATGCTGTCCAAGAGAAACTACTGGGGCTTTATGAGGCCGGACGCTCAGACCTGGAATCCCAAATACAACACTGGGATCTTGTAAGGCAGGAGCATGTACTGCTAAACTATGCCAGAAGGCAGGGCATACAAACATTGGGCCTACAAAAAGTGCCCCCATTGGCAGCATCTGAAAGCAAAGCCAAAACTGCTATTATGATGCAGTTGGTGCTGAAAAGCCTAAAGAAATCCCAATATGGGCAGGAACCATGGACATTAACAGATACAAGCCATGAACTATTTACCACAGCACCAGAGAATACATTTAAAAAAGGAGGTGTAACTGTGGAAGTGTTATTTGACAACGAGGAAGAAAAAGCTATGCCATATACACTATGGAGACTAATATATTATCAAGATGCAGATGAGCTGTGGCATAAAACACATGGACAGGTAGACGCGGATGGCCTGTACTTTATAGACATGGTAA-AGCAAAAACACTATTATGTGCATTTTACCAAGGAAGCAGTAAAATATGGACAAAAAGGGATGTGGCAAGTGAGGACTGGAACTGATGTATTATTTGGTCCTTCTTCTATCGCTAGCACTTCG---------------ACGGGGGCCGAGCAAGGTGACACCACCGCACAAGTCACCC-GAAGCGCCAGAAAAGGCAAACGACGAAGACATTCC--AGAAGGCAAACCCCCTCGACCACCTCGACGACCACAGAGACCGACTCAGAGGATTCGGCTTCCGAATATAGAAGAAGAAAGCGA---AGACACAGAGAACGAAAAC---GATCCAAGCACAGGTGGGACACAGGTTCAGAATCTTCTACTGACACTGCTGCAGCAGTGGGATCGCGACATCGAAGCCCTGATAGAAACTATCCGTCAAGACTTGCAAGGCTACAAGCGGAGGCTTGGGATCCCCCAATATTATTAGTTAAAGGGCCTTCAAATACATTGAAATGTTGGAGGTACAGGTGTAGAATAAAATATAGAGGCTTATTTCAGTGTATTAGCACAGCTTTTACATGGGTGGCGGATGCGGGTCCACA---ATTAGGAAATGCTAGAATAATAGTAGGATTTACTAATACATCACAAAGGGAAAAGTTTATACAAACTGTGAAATTACCTAAAGGCACAAGTAGTGCATTAGGAAACCTTGATTCATTTTAA---------GCCAATAATGCTGCC-AA----------TGGTCCCCTGTATATTAT---CCTAACCCTTACATAGGTATAAGTGTATGTACTATATATGTTGTAAATAGC-TTACATGGAT----GTACAACCG---AAAAAGCGACAAAAACGGGATACTGTGGAAAATATATATAAACATTGTGCAGGGTCAGGCACATGTCCTGAGGATGTTAAAAATAAAGTAGAGCAAACAACATTAGCAGACAAACTGTTAAAATGGATTGCCAGTGTGGTTTACTTTGGGGGTCTGGGTATAGGCACAGGTAAGGGTACTGGTGGGGCCTCTGGCTATGTTCCCATTGGGTCGGGGTCTGCAGGTGGGGGTCGGGTAACATCACAGGGTACTGTAGTACGTCCGGGTGTTGTGGTAGATCCTATTGGGCCTCCTGATATAGTTCCTATAGATGCAGTTACACCACAGTCCTCCTCTGTGGTACCATTAGAGGTAATACCTGAGATT------------------GTTGGCGACCCTACGCCCCCTGATATATCTACTCCTAATATTATTACTGTAACAG---ATCCTGTATCTGACATAACACTAGACACCACCTCTCCTGCTGTTGCTACTATTGACCCCACCAGTGCTATACTGGAGGTGCAGCCCACTGCATCAACACCTAAAAGGGTCTCTGTAGGCAGTAGCAGACATGTTACGCCATCATACATCTCTGTATATGGGCATCCTACAGACCCTGTTACACAATCTGCAGCTGAGGTGTTTATAGGGGGTGCTGTAACAGAAGGATCTGTTGTCAATATTGGGGAATCTATACCATTAGAAACATTTGTGGAAACACAGGGGTCTGCCACATTTGATATTCAACCTACTGCAGAGCCACCACGTACTAGTACCCCTCGGGCATTTCAAAGAGCATTCCAAAGGGCTCGTGAATTATATAATAGGCGGGTTCAACAAGTTAGAACTAGGAACATAGATTTCCTAAACCGCCCACGACAGGCGGTTACTTTTCAATTTGAAAATCCCGCCTTTGAGGATGAAGTTAGTCTTGTATTTGAACAGGATTTAAATGCCTTAGCTACTGCTGCACCAGATCCTGATTTTGCTGATGTTGTGCGTTTAGGTAGGCCTACTTTATCTGAAACTCCTGAAGGCCACATTAGACTAAGCAGGTTGGGTCAACGTGGCACTATTCGTACAAGAAGTGGCCTGCAAATAGGTCCACATGTACATTATTATTATGATTTAAGTAGTATCCACCCTGACTCATTTGAATTGCAGCCTTTAGGTCAGCATTCCGGTGACACAGGTATTATTGATGCAGCAACAGCACAATCTATTGTTGCAGACACAGCTGAATCTAGTTTTATAGAAGGTCAAACATTAATAGGCCCACAGCTAGACAATGAGCTGCT---TGATTC-TACAACCGAG---GATTTTAGCTCCTCTCGTCTCCGATT---------TGCAGGGGTTCACCATGGCATCCAGTTTCCCTCTTTAGATATTGTTACTTTACCACCTGGTGCTGCATTACAATTTGTTGTCACTGCATCCGCTGGTAAACATAATACTACAACTATTATTCCACA---------ATATATCCCCACTACACCTTTTATT------CCTTCTGTGGTAGTAGATTCCTTTGTTACTTCTACTACATTTTATTTACATCCTGGACTGTCTCGCAAACGCAAACG--TTCGCATAT-GTTTTAATATTTTGCAGATGTCT---TTGTGGCTGCCACAGTCCGGTAAACTTTATCTACCACCTTCTCAGCCAGTGGCTAAAATACTGCCTACTGATGAATACGTTGTGGAAACGTCTATTTTCTTCCATGCCTCCAGCGACCGCCTGCTTACTGTAGGACACCCATATTTTCCAATTACAAAAGTGGGTGAAGGTACAA---TTGTTGTACCTAAGGTATCTGGTAATCAATTCAGGGCCTTTCACATCCTTTTACCTGATCCTAACAAGTTGGCACTTGTGGATTCCAATATATATAATGCCGAGTCAGAACGGCTTGTTTGGAAGTTACGGGGTCTGGATATTGGTCGTGGTGGACCCCTTAGCGTTGGCTCTTCTGGACACCCTTTATTTAATAAACTTAAGGATACTGAAAATCCTAATAGTTATGTTAAAACAGG---AAAGGAAAACAGACAAAGTGTCTCTATGGACCCAAAGCAAACTCAGCTATTTGTAGTAGGCTGTACTCCTTGTTTGGGGGAGCATTGGGATGCTGCAAAGCCATGTGCAGATGCTAGGCAGGATATGGGTGCATGTCCTCCTTTAGAGCTTGTTAGTTCCATTATTGAGGATGGGGATATGTGTGATATTGGCTTTGGTGCAATGAATTTTGCTACATTGCAGGAGGACCATTCAGGTGTACCCTTGGACATTGTAGCTTCTAAATGTAAATGGCCTGATTTTCTTAGAATGGCAAATGACACATATGGCAATCAAATGTTTTTCTTTGGAAGACGTGAGCAGTTGTATGCTCGCCACTTTTTTGCTAGGGATGGTGTCATGGGCGACAGTATACCTGAGGCTGAATTTGAGGGTGTTAAGCACACCTATATTTTACAGGGGGCGTCTGACAAAGACCAAAATACAGCCTCCTCGTCTGTTTACTATGCAACCCCCAGTGGATCACTGGTTTCTAGTGATTCTCAGTTGTTTGGCAGACCATACTGGATACAAAAGGCTCAGGGCCCTAATAATAGTGTGTGTTGGAGAAATAATTTATTTATTACATTGGTTGATAACACACACAATGTAAATTTTACAATAAATGTTAAGTCAGACGCTGGCGTTGCACAGCAATATGCTGCCACCAGCTATAAACATTATCTGCGACATGTAGAGGAATTTGAGATTGCTCTTATATTGCAATTATGCAAGGTTCCTCTCACAGCTGATGTATTAGCCCATATACATGTAATGGATCCAGCTATAATTGAGGACTGGCAGCTAGGGTTTGTACCACCGCCTCCTTCTTCTATTGGAGATACATACAGATTTTTAACATCTTTAGCCACACGCTGCCCTGCTGCAGAACCTCCCAAGGAAAAACAGGACCCATATGATAAATTATCTTTTTGGAAGGTGGATCTTACAGAACGTTTGTCCTCTGATCTTGACAGATATCCTTTGGGTCGCAGATTTTTATCTCAAACTGGGGTTAGCTC----GTCTTCTACCT------CCTCTAGAAAGCGGT-----CTCG-TGTAGAGACCCCT--ACCCGCCCAGTAC-----GGTCTGCTAAAAAACGTAGACGG----GGGGTTTAATCTATGG-----CATTACCTGTGTTGCACATGCAC-TTTATATTTTTGTTCTTGTATCAACTGCAGTACTGTGTTAACTTGTCTTGTACATTCCTTAACTTATATTACATTTAAGGGTATTAAATATATTTGTCATGGTACCGGTCTCTGCGTGATTTGTTATT---GAGTCATGTAAGGTCAATAGCCACACCTGG-CTTTTAGTCTTTGGCTTCCGTCCGGCTTGGACGTGCAGGGGCTATACACACTGTTTTTTTGGATACTTCT-TTAATAAAGCTTTCTTTCAGTGAAACCGATAACGGTCGCCAACTCCGTTGCCAACTTTCAGG-------TATGTACTTTGCAAGTTTCAACA-ACAAGATTACTCAGC--CTTCCAGCAACCGAATTAGTTATCTGGCCGTTGGCCACGACCGGCAGCGATGTTTTGTAATATTCTTGATCCTATGATTGTTGTTGGCAACTACCACCTATTCCGTTTG-CTTTACTAACCGGGAGAGGTGTATAC--------TATATAAAGTAGAAGCTGTATTGGGCAGTTCTCTTTT----------GCGTGGTTGTACCCCTGTGTGGTGGATGGTGGTGGGCTCTGGGAA---------ATGAATATTGTTCCATTCTTGTTATTTGTATGGCAATTGTATTTATGCTGTGCGTTTGTTTTAACTGTAATATGCATGTTAAAAATATTTTTATGTTTAGCTATTAGAGTGTAACT-ATATATATGCGGGATTTGGCCAGTACTTGTTGTATGTATAGTGTATAAAAGGTGTGTAAATACAGTAGCGGTGTGATAAA-
>LNS5491243_HPV103
--------------------------------------------------------------------------------------------------------------------------------------------------------------------------------------------------------------------------------------------------------------------------------------------------------------------------------------------------------------------------------------------------------------------------------------------------------------------------------------------------------------------------------------------------------------------------------------------------------------------------------------------------------------------------------------ATGAGGGGAAAGAAACCAACAATTAAAGATATTAACTTAGAACTACATAGTTTAGTATTACCACAAAATTTACTCTGTGGTGAAGAACTTGTGGAGGAGGAGGAGGAGGAGCAGGAAGAGCAGGATAAGTGTCCTTACCGGGTGGTGACAGATTGCAAGTATTGTGAGAAGTCATTGTGTATGTATGTGGTAGCCACGGAGGAGGGCATTAGAAACTTTGAACAACAGCTGTGTGGAAACCTGGATATTGTGTGTCCAGCCTGTGCAAAGCAACGCCAGCGAAATGGAGGACAAAGACACTAAAGGTACATCTT--GCTTTAC-TGACATTACAGCAAATGCTTGTGAGTTTATAGAAACAGAAGCGACCTGTGAGGATGGTTTAGATTCATTGGAAGCATTATTTGAAGAGAGCGATGGGACAGATATTTCAGAACTAATAGAAAATATTGATGAACCTGATAGGGGGAATCCCCAAGCACTGTTAAATAGGCAACAGCTAGAAGAAGACAGTCAGCTACTAACAGTGCTAAAACGAAAGTATGTTAGTCCTAGCCCGAAG---CAGCGGGTAATAGATTTAAGCCCACGACTTGAAGCGCTGTGTGTGTCGCCACGAGGATCCAGCAGTAAAAGACGACTA---TTTGAGGACAGTGGCTTAGGACATGAGCCTGAAGATTCTAATGCTGAGGTGGAAAAGGTAGCGTCG---GAGGCATTGACT-------------AATTCAGGGAC-ATTGA--CTAATGGGGATGAAAATG---CTGTATGTGCAACGCAGGATGGCGACACACGG---------------------------TGCCTGGATATTTTACACAGCAGTAATAGACAAGCTACTGCTTTAACTAAATTTAAAAATGTTTTTGGAGTGGGATATAAGGAAATAACCAGGCCATTTCAAAGTAATAAGTCATGTTGTCATAGCTGGGTAGCAGCAATATTTGGTGTTGTAGCAGAAATGTTGGAAGCGGCTAAGACGCTATTTAAAGTGCATTGTGATTATTTACAAATTATTAATCCTAGTATGGGTACAGGAGTTACTGTATTATGTTTGTTTGAGTTTTCAAGTTCTAAATGTAGAGATACTGTACAAAAACTAATTAGCAATGTGCTAAACGTGCAGGAACATCAAATAATAACAGATCCTCCGCGACATAGAAGTGTACCAGTAGCATTGTTTTTTTATAAACAAAGCATGTCTAATACAAGTTTTGTACATGGAACAATGCCTGACTGGCTTAAAAGACAAACTATGCTAAACCACCAGCAGGAGGCAGACTCATTTGAACTGTCTCATATGGTGCAATGGGCATATGACAATAATATTTGGGATGAAGCAGAATTAGCCTATCAATATGCATGTTTAGCAGATGTGGAACCAAATGCAGCAGCATGGCTAAAAAGCAACCAGCAATATAAGTATGTGTCAGATTGTGCAAAAATGGTTAGAATGTACAAAAAGTATGAAATGCAACAAATGAGTATGGCACAGTGGATAAAAAAATGTGGAGAGCATATAGAAACAGACGGAGACTGGAAAAAAATTATAAACCTATTAAAATATCAGGAAATATCAGTAATAGCATTTTTAACAAGTTTTAGAATGTTTTTAAAGGGACAACCAAAGAAAAACTGTATAGCACTATGGGGACCTCCAGATACTGGCAAATCTATGTTTTGCTACAGCCTAATTAGATATGTAAAAGGTAAAGTAGTATCATATGCTAATAGTAAAAGTCAGTTTTGGTTACAACCACTAACAGATGCTAAATTGGGGCTTATAGACGATGCTACATTTCCATGTTTCCAATTTATGGATGTGTATATGAGAAGTGCTTTAGATGGAAACGAGGTGTCTGTGGATTGTAAGCATAGGGTACCAGTGCAAATTAAATTACCTCCATTACTTGTTACCTCCAACATAGATATGCATTCGGAGGCCTCTTTAAAATATCTGCAGAGTAGAATTACAAGTTTTAAGTTTCCACATAAACTTCCATTAGATACAAATGGAAATCCAATATTTATTATAACTGACTCAGATTGGAAATGTTTTTTTAGCAAGCTGGAGCAGCAGTTAGACCTTTGTGACCCAGAAGACAGTACAAATGGAGACCCTGGTGGAGCGTTTCGATGCTGTCCAAGAGAAACTACTGGGGCTTTATGAGGCCGGACGCTCAGACCTGGAATCCCAAATACAACACTGGGATCTTGTAAGGCAGGAGCATGTACTGCTAAACTATGCCAGAAGGCAGGGCATACAAACATTGGGCCTACAAAAAGTGCCCCCATTGGCAGCATCTGAAAGCAAAGCTAAAACTGCTATTATGATGCAGTTGGTGCTGAAAAGCCTAAAGAAATCCCAATATGGGCAGGAACCATGGACATTAACAGATACAAGCCATGAACTATTTACCACAGCACCAGAGAATACATTTAAAAAAGGAGGTGTAACTGTGGAAGTGTTATTTGACAACGAGGAAGAAAAAGCTATGCCATATACACTATGGAGACTAATATATTATCAAGATGCAGATGAGCAGTGGCATAAAACACATGGACAGGTAGACGCGGATGGCCTGTACTTTATAGACATGGTAA-AGCAAAAACACTATTATGTGCATTTTACCAAGGAAGCAGTAAAATATGGACAAAAAGGGATGTGGCAAGTGAGGACTGGAACTGATGTATTATTTGGTCCTTCTTCTATCGCTAGCACTTCG---------------ACGGGGGCCGAGCAAGGTGACACCACCGCACAAGTCACCC-GAAGCGCCAGAAAAGGCAAACGACGAAGACATTCC--AGAAGGCAAACCCCCTCGACCACCTCGACGACCACAGAGACCGACTCAGAGGATTCGGCTTCCGAATATAGAAGAAGAAAGCGA---AGACACAGAGAACGAAAAC---GATCCAAGCACAGGTGGGACACAGGTTCAGAATCTTCTACTGACACTGCTGCAGCAGTGGGATCGCGACATCGAAGCCCTGATAGAAACTATCCGTCAAGACTTGCAAGGCTACAAGCGGAGGCTTGGGATCCCCCAATATTATTAGTTAAAGGGCCTTCAAATACATTGAAATGTTGGAGGTACAGGTGTAGAATAAAATATAGAGGCTTATTTCAGTGTATTAGCACAGCTTTTACATGGGTGGCGGATGCGGGTCCACA---ATTAGGAAATGCTAGAATAATAGTAGGATTTACTAATACATCACAAAGGGAAAAGTTTATACAAACTGTGAAATTACCTAAAGGCACACATAGTGCATTAGGAAACCTTGATTCATTTTAA---------GCCAATAATGCTGCC-AA----------TGGTCCCCTGTATATTAT---CCTAACCCTTACATGGGTATAAGTGTATGTACTATATATGTTGTAAATAGC-TTACATGGAT----GTACAACCG---AAAAAGCGACAAAAACGGGATACTGTGGAAAATATATATAAACATTGTGCAGGGTCAGGCACATGTCCTGAGGATGTTAAAAATAAAGTAGAGCAAACAACATTAGCAGACAAACTGTTAAAATGGATTGCCAGTGTGGTTTACTTTGGGGGTCTGGGTATAGGCACAGGTAAGGGTACTGGTGGGGCCTCTGGCTATGTTCCCATTGGGTCGGGGTCTGCAGGTGGGGGTCGGGTAACATCACAGGGTACTGTAGTACGTCCGGGTGTTGTGGTAGATCCTATTGGGCCTCCTGATATAGTTCCTATAGATGCAGTTACACCACAGTCCTCCTCTGTGGTACCATTAGAGGTAATACCTGAAATT------------------GTTGGCGACCCTACGCCCCCTGATATATCTACTCCTAATATTATTACTGTAACAG---ATCCTGTATCTGACATAACACTAGACACCACCTCTCCTGCTGTTGCTACTATTGACCCCACCAGTGCTATACTGGAGGTGCAGCCCACTGCATCAACACCTAAAAGGGTCTCTGTAGGCAGTAGCAGACATGTTACGCCATCATACATCTCTGTATATGGGCATCCTACAGACCCTGTTACACAATCTGCAGCTGAGGTGTTTATAGGGGGTGCTGTAACAGAAGGATCTGTTGTCAATATTGGGGAATCTATACCATTAGAAACATTTGTGGAAACACAGGGGTCTGCCACATTTGATATTCAACCTACTGCAGAGCCACCACGTACTAGTACCCCTCGGGCATTTCAAAGAGCATTCCAAAGGGCTCGTGAATTATATAATAGGCGGGTTCAACAAGTTAGAACTAGGAACATAGATTTCCTAAACCGCCCACGACAGGCGGTTACTTTTCAATTTGAAAATCCCGCCTTTGAGGATGAAGTTAGTCTTGTATTTGAACAGGATTTAAATGCCTTAGCTACTGCTGCACCAGATCCTGATTTTGCTGATGTTGTGCGTTTAGGTAGGCCTACTTTATCTGAAACTCCTGAAGGCCACATTAGACTAAGCAGGTTGGGTCAACGTGGCACTATTCGTACAAGAAGTGGCCTGCAAATAGGTCCACATGTACATTATTATTATGATTTAAGTAGTATCCACCCTGACTCATTTGAATTGCAGCCTTTAGGTCAGCATTCCGGTGACACAGGTATTATTGATGCAGCAACAGCACAATCTATTGTTGCAGACACAGCTGAATCTAGTTTTATAGAAGGTCAAACATTAATAGGCCCACAGCTAGACAATGAGCTGCT---TGATTC-TACAACCGAG---GATTTTAGCTCCTCTCGTCTCCAATT---------TGCAGGGGTTCACCATGGCATCCAGTTTCCCTCTTTAGATATTGTTACTTTACCACCTGGTGCTGCATTACAATTTGTTGTCACTGCATCCACTGGTAAACATAATACTACAACTATTATTCCACA---------ATATATCCCCACTACACCTTTTATT------CCTTCTGTGGTAGTAGATTCCTTTGTTACTTCTACTACATTTTATTTACATCCTGGACTGTCTCGCAAACGCAAACG--TTCGCATAT-GTTTTAATATTTTGCAGATGTCT---TTGTGGCTGCCACAGTCCGGTAAACTTTATCTACCACCTTCTCAGCCAGTGGCTAAAATACTGCCTACTGATGAATACGTTGTGGAAACGTCTATTTTCTTCCATGCCTCCAGCGACCGCCTGCTTACTGTAGGACACCCATATTTTCCAATTACAAAAGTGGGTGAAGGTACAA---TTGTTGTACCTAAGGTATCTGGTAATCAATTCAGGGCCTTTCACATCCTTTTACCTGATCCTAACAAGTTGGCACTTGTGGATTCCAATATATATAATACCGAGTCAGAACGGCTTGTTTGGAAGTTACGGGGTCTGGATATTGGTCGTGGTGGACCCCTTAGCGTTGGCTCTTCTGGACACCCTTTATTTAATAAACTTAAGGATACTGAAAATCCTAATAGTTATGTTAAAACAGG---AAAGGAAAACAGACAAAGTGTCTCTATGGACCCAAAGCAAACTCAGCTATTTGTAGTAGGCTGTACTCCTTGTTTGGGGGAGCATTGGGATGCTGCAAAGCCATGTGCAGATGCTAGGCAGGATATGGGTGCATGTCCTCCTTTAGAGCTTGTTAGTTCCATTATTGAGGATGGGGATATGTGTGATATTGGCTTTGGTGCAATGAATTTTGCTAAATTGCAGGAGGACCATTCAGGTGTACCCTTGGACATTGTAGCTTCTAAATGTAAATGGCCTGATTTTCTTAGAATGGCAAATGACACATATGGCAATCAAATGTTTTTCTTTGGAAGACGTGAGCAGTTGTATGCTCGCCACTTTTTTGCTAGGGATGGTGTCATGGGCGACAGTATACCTGAGGCTGAATTTGAGGGTGTTAAGCACACCTATATTTTACAGGGGGAGTCTGGCAAAGACCAAAATACAGCCTCCTCGTCTGTTTACTATGCAACCCCCAGTGGATCACTGGTTTCTAGTGATTCTCAGTTGTTTGGCAGACCATACTGGATACAAAAGGCTCAGGGCCCTAATAATAGTGTGTGTTGGAGAAATAATTTATTTATTACATTGGTTGATAACACACACAATGTCAATTTTACAATAAATGTAAAGTCAGACGCTGGCGTTGCACAGCAATATGCTGCCACCAGCTATAAACATTATCTGCGACATGTAGAGGAATTTGAGATTGCTCTTATATTGCAATTATGCAAGGTTCCTCTCACAGCTGATGTATTAGCCCATATACATGTAATGGATCCAGCTATAATTGAGGACTGGCAGCTAGGGTTTGTACCACCGCCTCCTTCTTCTATTGGAGATACATACAGATTTTTAACATCTTTAGCCACACGCTGCCCTGCTGCAGAACCTCCCAAGGAAAAACAGGACCCATATGATAAATTATCTTTTTGGAAGGTGGATCTTACAGAACGTTTGTCCTCTGATCTTGACAGATATCCTTTGGGTCGCAGATTTTTATCTCAAACTGGGGTTAGCTC----GTCTTCTACCT------CCTCTAGAAAGCGGT-----CTCG-TGTAGAGACCCCT--ACCCGCCCAGTAC-----GGTCTGCTAAAAAACGTAGACGG----GGGGTTTAATCTATGG-----CATTACCTGTGTTGCACATGCAC-TTTATATTTTTGTTCTTGTATCAACTGCAGTACTGTGTTAACTTGTCTTGTACATTCCTTAACTTATATTACATTTAAGGGTATTAAATATATTTGTCATGGTACCGGTCTCTGCGTGATTTGTTATT---GAGTCATGTAAGGTCAATAGCCACACCTGG-CTTTTAGTCTTTGGCTTCCGTCCGGCTTGGACGTGCAGGGGCTATACACACTGTTTTTTTGGATACTTCT-TCAATAAAGCTTTCTTTCAGTGAAACCGATAACGGTCGCCAACTCCGTTGCCAACTTTCAGG-------TATGTACTTTGCAAGTTTCAACA-ACAAGATTACTCAGC--CTTCCAGCAACCGAATAAGTTATCTGGCCGTCGGCCACGACCGGCAGCGATGTTTTGTAATATTCTTGATCCTATGATTGTTGTTGGCAACTACCACCTATTCCGTTTG-CTTTACTAACCGGGAGAGGTGTATAC--------TATATAAAGTAGAAGCTGTATTGGGCAGTTCTCTTTT----------GCATGGTTGTACCCCTGTGTGGTGGATGGTGGTGGGCTCTGGGAA---------ATGAATATTGTTCCATTCTTGTTATTTGTATGGCAATTGTATTTATGCTGTGCGTTTGTTTTAACTGTAATATGCATGTTAAAAATATTTTTATGTTTAGCTATTAGAGTGTAACT-ATATATATGCGGGATTTGGCCAGTACTTGTTGTATGTATAGTTTATAAAAGGTGTGTAAATACAGTAGCGCTGTGATAAA-
>LNS5390598_HPV101
--------------------------------------------------------------------------------------------------------------------------------------------------------------------------------------------------------------------------------------------------------------------------------------------------------------------------------------------------------------------------------------------------------------------------------------------------------------------------------------------------------------------------------------------------------------------------------------------------------------------------------------------------------------------------------------ATGAGAGGAAAAAAAGCAACTATTGGAGATGTAAAGTTAGAACTTAGCCCTTTAGTGTTACCTGCAAACTTATTATGTGATGAATTAGTAACCGA---GGAGGAGGAGCAGCAGGACGAGCAAGCTTTAAGTCCTTATAGAATTGTGACAGATTGTGGGCAGTGTCACAAAACCTTAGCACTACATGTACTAGCCACAGACGGGGCAATAAGGTCTGTGGAACAACTGCTGTGTGGAGACCTGGAATTGGTGTGTGCAAGCTGCATAAGAGCCCAGC---GCCATGGAGGACAAAGACAATAAAGGTACATC----CCCTCAC-ATTTGTGACTATAAT-GCAATAGACTTTATTGACGCAGAAGCGGCATGTGAGGAGT---TAGACCCTTTGGAAGCCGTATTGGAAGAAAGTGATGGGACAGATATTTCAGACCTAATAGACAATACGGAGGAGCCAGATGAGGGAAATTCCCTAGCATTGTTAAATAAGCAGCAGCTAGAGGACGACACGCAGCAGCTTAAGATTCTAAAACGAAAGTACTTTAGTCCTAGCCCAAAGCAACAAGCAGTAATAGATTTGAGCCCAAGACTGCAACAGTTGCGTGTATCGTCCCAAGGAT---CAAGTAAAAGACGGCTGGTATTTGAGGACAGTGGACTAGGCAATGAAACTGAAGATTCTGTTACGGAGGTGGCACAGGTAGCGTCGGAGCAGCCATTAAGC-TGCAACCCCGGGGAGCCTGAAACCAATGAAGACGGCAGCACAGATGTAGAGACTAGATCCGGGGGGCCATGTGGCGGCACAACAAACAGTAACAATAATAGTAACAACAATTGTATAGACCTATTGCATAGTAGTAATAGAGAAGCCACTGCATATGCAAAATTTAAAGCCACATTTGATGTGGGATATAAGGAATTAACAAGACCATTTATAAGTAATAAAAGCTGTTGTTGCAGTTGGATAGCTGGGATATTTGGGGTGGTAGCAGAAATACTGGAGGCAGCAAAAACATTACTGCAACCACATTGTGAATACCTGCAAATTATAAATCCAAGCATGGGGACGGGTGTTACAGTAATGATGTTGTTTCAGTTTTATGCTGCAAAATGTCGGGACACTGTAATAAATTTATTGTGTAATGTATTGCATGTACGAGAATGGCAGATTATAACAAATCCACCAAAGCATAGGAGTGTTGCTGTAGCATTATACTTTTATAAAACAAGTATGTCTAATGTTAGCTACTGTCATGGAGCAATGCCAGAATGGATTAAAAAACAAACATTGGTTAATCATCAACAGGAGTCAGACAACTTTGAATTTGCAACTATGGTGCAATGGGCATATGATAATAATATTAGAGATGAGGCAGAAGTTGCTTATGGATATGCAAGCCTTGCAGACGAAGATACAAATGCAGCTGCATGGCTAAAATGTAATAATCAATTTAAATATGTAAAAGACTGTGTACAAATGGTTGCAATGTATAAAAGGTATGAAATGAGAAATATGACAATAGGACAGTGGCTAGGGAAATGCGGAGAACGTGTAACAGAAGAAGGCAATTGGAAAAATATTATTAATTTCCTAAAATATCAGGAAATATCTATAGTGGCATTCCTAACAACATTAAGATACTTCCTACAAGGAAGGCCAAAAAAAAACTGTTTAGCAATATGGGGACCGCCTGATACTGGCAAATCAATGTTCTGCTATAGCCTAATAAAATATACGCAAGGTAAGGTGGTATCGTTTGTAAATAGTAGAAGCCAATTTTGGTTGCAACCACTAGTAGATGGGAAAATAGGGCTAATAGATGATGCAACATTTGCCTGCTATCAATATATGGATGTATATATGAGGAATGGACTGGATGGAAATGCAGTGTCAGTAGATGTAAAGCATAAGGCACCCATACAATTAAAACTACCCCCATTACTTCTAACCTCTAACATTGAAGTACATGCAGAAGCCCCATTAAAATATTTACATAGCAGAATTCAAGAATACAAATTTCCAAATAAATTGCGTTTAGATGCAAATGGAAATCCAATAATAACAATTACTGATGCAGATTGGAAATCTTTTTTTAGTAAACTGTGGAAGCAATTAGACCTGGGCGATCCAGACGACAGCTCAGATGGAGACCCTGGTCGACCGTTTCGATGCTGTGCAAGACAGGCTACTGGGGATTTATGAAGCAGGCCGTACAGACATAGATGGACAAATAGTACATTGGGACCTTGTAAGGCAGGAATATGTATTACTGCACTATGCCAGAAAAAACGGTATAAGCACCCTGGGCATACAAAAAGTACCGTCATTGGCCACATCTGAAAGCAAGGCCAAACAGGCTATATTAATGGGCATAGTGCTAAAAAGCCTAAAGAACTCAGCATTTGGAAATGAACAATGGACATTGACAGATACAAGCTATGAACTGTTTATGACACCTCCATCGCATACATTTAAAAAACAAGGAAAAACCATAGAGGTGTGGTATGGAAATAATGAGGACAATGCAGTGCCATACACGTTATGGAACGCTATTTATTACCAGGACGCACAGGACAATTGGTACAAGGCCCGTGGACAGGTATCTGCAGAAGGCCTGTACTATATAGACTGGGAAGGAA-ATAAACATTTCTATGTGCGGTTTGCAGATGAGGCAACACAATTTGATGCAGCAAATGAATGGCAAGTACGAACTGAAAGTGAAATAATATCTA------ATTTTGTTACCAGCACCCCCCCACGG--AGTG-ACCCGAGGCCTACAGGATCTTCTACCATTACCTATGAAACTACCAGACACGACAAGAGGAGGACTAGGAGACCTACCAAAAGACCCCGACCGTCCCCCAGCCCATCCGCGACATC---GGCGACCGAAAGCGACACCTCTGGGCACGATACCAGAAGGCGACGAATCCAACAAAGAAAACATAAATCCCAA---CGACCCAGGTGGGGA------TCCGAGTCTCCTATCCAGTCTCCTTCATCAGTGGGGCAAGGACATCGACTGCCTAATAGACACTATCGTTCGCGACTTGCAAGATTACAAGACGAGGCTAGGGATCCACCAGTAATACTTATTAAAGGGCCTGCAAATACTACCAAATGTTGGAGGTATAGAATGAAACAAAATTATAGGGCGCTATTTGAAAGTATAAGCACTGCATTTTCATGGGTAGGTGATAGGGGCTCGGATAGGGTAGGGTGTAGTAGGGTATTAGTAGCATTTAGAAATGATAGCCAACGGGAAAAGTTTCTACATACTGTGAAGTTACCAAAGGGCACACAGTTTTCATTTGGAAACCTGGAATCCCTGTAA-CCACACATGCCAGTAATGCTGCCTAT-TTGTAAATAGCATCACATCTGCCTCTTGTGATTTTT-GTACTTTGTATA-TTATATTTCTTTTGTACTGCTTTGCTACAGTTGTATAATCA--ATGGAGCCTCCACATGCACGTAGGCGAAAGCGTGACACAGCTGAAAATATATACAGGCATTGTGCCCTGTCTGGTACATGCCCTGATGATGTTAAAAATAAAGTGGAAAATAATACCATTGCAGATAGGATATTAAAATGGATTGCAAGTATTGTGTACTTTGGGGGCCTGGGTATAGGTACCGGCAGGGGTTCTGGAGGAACTATGGGATATACCCCTGTAGGGGCCGGA------GGGG---GTAGGGTCACGTCCCAGGGTACAGTACTACGTCCTGGGGTTGTTCTGGATCCTGTGGGACCATCTGATATTGTACCCATTGATCCTATATCACCTACTGCATCCTCTATTGTTCCTTTGGAGACTGTACCTGAAACACAGAT---------ACCTGATATAGCTGTGCGACCCCCTGTAGGAGGTGAATTGGAGGTTACTGTTGGTACTG---ACCCTGTGTCTGATATTACTATAGAAACCACCTCGCCTGCTATTACACCCATAGACCCCACCAGTGCCGTTATTGAGGCACAACCTCCTACATCTACTCCCAAGCGTGTTTCAGTAACAAGCACACGACATGTTAATCCTTCTTATATATCTGTATATGGGCATCCCACAGACCCTGTAACACAGGCTGGTGCTGAGGTGTTTGTAGGGGCTGCTGTTGGTGAGGGCCGGGTCATTAATATAGGTGAATCTATACCTTTAGACACATTTGTTGAAACTGGAGGGTCGTCTACATTTTCTATTGAGGAGGCTGTTACGCCCCCACGGACCAGTACCCCTCGTGTATTTCAAAGGGCCTTTCAACGTGCACGAGATCTGTATAACAGACGTGTACAACAGGTACAAACACACAATATGGCTTTTCTTGGGCGCCCCAGGCAGGCGGTAACATTTGAATTTGAAAATCCCGCCTTTGAGGATGAGGTCACGCAGCAGTTTGAACAGGATTTACAATCTGTTGCT---GCAGCGCCTGACCCTGATTTTGCTGACGTTGTAACATTGGGACGGCCTCGCTTTTCTGAAACAGCAGAGGGGCGTGTGCGTCTTAGTCGCCTAGGTCGCCGGGGCACTATTGTAACACGCAGTGGATTACAAATAGGATCTGATGTTCATTTTTATTATGATTTCAGCTCTATAGATGCTGGCTCAGTTGAATTGCAACCACTTGGTCAGCAATCCGGGGTGGCGTCTATTG---TTGATGGCTTAGCATCTGCTAACATTGATGGCAGTGCTGAAACATCTTTTATAGAAGGTCATACACTTGTTGGCCCTACGGGTGAGGCTGACTTGTA---TGACACGTACT-CAGAG---GAGTTTGGAAGTTCTAGATTGTTACTTACACCTCAGGCGGTTCCT---GCTGTTCAGGTCCCTCCTTTGGTTCGTGTACTAACACTTCCTCCCGGCACAGCCCTACAAATCTTAATATCAGATGTAGGGGGTCTTGTACCTTTTTCTGTGCCTTCTGTACATCCTGTTGTTCCTGGCACTGTGTTTCCAGATGTGTCTGAACCTTCTATTGTTGTGGATGGTTTTGATGCATTTGATACATTTTATTTGCATCCAAGTCACAGACGCAAACGCAAGCGCAAACGGTCTGGTTTTTAATGTTTTGCAGATGGCTGGTTTGTGGCTACCTCAGACTGGTAAAATATACCTACCTCCAGCTCCTCCTGTGTCTAGGAGTCTTACCACCGATGAATATGTTGTGGAAACATCTGTATTCTTCCATGCATCCAGTGATCGTCTAGTAACTGTGGGTCACCCTTATTTTCCTGTTATAAAACCAGG---CAATCACACTGTTGAGGTTCCTAAGGTTTCGGGCAACCAGTTTAGGGCGTTTCGCCTACGTCTCCCAGATCCCAATAAGTTTGCTTTAATTGACAAACAATTATATAATGTTGAATCAGAGCGCCTCGTGTGGCGTCTTAGAGGAATTGATATTGGCAGAGGAGGGCCTTTAGGTATTGGTTCCACTGGGCATCCTTTATTTAATAAGTTAAAGGATACTGAAAATCCTAATGGATATCAAAAGGGTGGTGCTAAGGACACTAGACAAAATGTCTCTATGGATCCTAAACAAACACAGTTGTTTGTTGTTGGTTGCACCCCTTGTAAGGGTGAACACTGGGATGTTGCTCCTGCATGTGACAAAAAT---CCTCCTAAAGGCACCTGTCCTCCTTTACAGTTGGTGTCCTCTGTTATTCAGGATGGGGATATGTGTGATATTGGCTTTGGTGCCATGAATTTTGCTGCCCTGCAGGCTGATCACTCAGGGGTACCCCTGGATATTGTTGCAGATACTTGTAAATGGCCTGACTTTCTTGGTATGGCCAATGATAGGTTTGGGGATGGTATGTTTTTCTTTGGCCGCCGCGAGCAGGTGTATGCACGTCATTATTTCACCCATAATGGCACTGTTGGGGACAGTGTTCCAGAGGAGGGGTTTGAGGGTAATGGTAAAAAGTATTTTATTGGTGCTGAGCAAGGCCAGGACCAGCATCAGCTGGCTCCCTCTTTATATTTTGCTACACCTAGTGGGTCCTTGGCATCTAGTGACTCCCAGTTATTTAGTAGGCCCTACTGGATTGAACGGGCCCAGGGTGCTAATAATGCTGTATTATGGAATAATAATGTATTTGTTACTTTGGTTGATAATACCCACAATGTAAATTTTACTATTAATGTTGCTACAGAAGATAATATTCA---GTCCTATGATTCTGCAAAGTACAAGCACTACCTCAGACATGTGGAGGAATTTGAAATTTCTCTTATTGTGCAGCTCTGTAAAGTGTCTCTTACTCCAGATGTATTGGCACACATACACTTAATGAATCCCTCTATTTTGGATGAATGGCAATTAGGTATTGCGGCTCCACCGTCTACCTCTATTGAAACCACTTACAGATATATTGATTCTCTTGCTACAATGTGTCCCACAGCTGAGCCTCCTAAAGAAAAGGAGGATCCGTATGACAAAATGTCTTTTTGGGTGGTTGATTTATCTGACCGAATGTCCTCTGAATTAGGGGCCTATCCTCTTGGTAGGCGCTTTTTACACCAAACTGGGTCTGCTCG-----GCCTGCGCGC--------CCCCTAAAGCGAC-----CCCGTCCTTCTACGCCTA--CCAAGCCTACC---TCCAGGTCTTCTAAACGCCGACGC-----------------------------------------AGGCAAG-TTTAAA----CATTATATGTGTTTTACAACATTC---CTACCTCTGTA--CATTTTACA-TTTCTATACTCTTATAAT-----AAATAAAGTATGTAGCATGTCAACATTGTCTTTGTATGAGTTATTTCTTCTGACTCAGGACAGTATTTTGGCCACACCTGGGCTTTTAGTATTTGGCTTCCGGCCGGC--GGACGTGTAGGGGCTCTGCTACATATTTTTC-----GTTTT-------TTATTGC--TTTTGGAGGCACCGTTATCGGTTGC-TGGTACATTTGCT--GCCAATTTTGCCAGAAGGTATGTT-CATGTTCTAACC-AATGTATTACTCATG--TGTTTTGCAAC-GTTTTAGGTACTGGCTACTTTCCACA-ACCGAGAGCGGTGCTTTTACAGTGCC-TTTTCCTGTTATTGTTGTTGGCAACAATCATCTATACCGTTTG-TAACATGAACCGGGAGTGGTGTGGGCAGTGCCTATATATACAGCAGGGGGCCTATGCA-ACGGTCCTTTTG-------CGACCGCCTGTG-TGCATGTACTGGGAGGTAGACTGGGGACTGTGTA--ATGT---TATGAATATTGTACCTATACTACTGCTTATGTGGCAATTGTATATTTGTGTTGTGTTTTTAATTACTGTGCTTAGCCTTATTAAGATATTTTTATTGTTGGGAATACGGGTATAGGG---ACACGGCCAGT---TGTA-ATATAATAGTACA--AACT-----------------------------------------
>LNS5859951_HPV101
--------------------------------------------------------------------------------------------------------------------------------------------------------------------------------------------------------------------------------------------------------------------------------------------------------------------------------------------------------------------------------------------------------------------------------------------------------------------------------------------------------------------------------------------------------------------------------------------------------------------------------------------------------------------------------------ATGAGAGGAAAAAAAGCAACTATTGGAGATGTAAAGTTAGAACTTAGCCCTTTAGTGTTACCTGCAAACTTATTATGTGATGAATTAGTAACCGA---GGAGGAGGAGCAGCAGGACGAGCAAGCTTTAAGTCCTTATAGAATTGTGACAGATTGTGGGCAGTGTCACAAAACCCTAGCACTACATGTACTAGCCACTGACGGGGCAATAAGGTCTGTGGAACAACTGCTGTGTGGAGACCTGGAATTGGTGTGTGCAAGCTGCATAAGAGCCCAGC---GCCATGGAGGACAAAGACAATAAAGGTACATC----CCCTCAC-ATTTGTGACTATAAT-GCAATAGACTTTATTGACGCAGAAGCGGCATGTGAGGAGT---TAGACCCTTTGGAAGCCGTATTGGAAGAAAGTGATGGGACAGATATTTCAGACCTAATAGACAATACGGAGGAGCCAGATGAGGGAAATTCCCTAGCATTGTTAAATAAGCAGCAGCTAGAGGACGACACGCAGCAGCTTAAGATTCTAAAACGAAAGTACTTTAGTCCTAGCCCAAAGCAACAAGCAGTAATAGATTTGAGCCCAAGACTGCAACAGTTGCGTGTATCGTCCCAAGGAT---CAAGTAAAAGACGGCTGGTATTTGAGGACAGTGGACTAGGCAATGAAACTGAAGATTCTGTTACGGAGGTGGCACAGGTAGCGTCGGAGCAGCCATTAAGC-TGCAACCCCGGGGAGCCTGAAACCAATGAAGACGTCAGCACAGATATAGAGACTAGATCTGGGGGGCCATGTGGCGGCACAACAAACAGTAACAATAATAGTAACAACAATTGTATAGACCTATTGCATAGTAGTAATAGAGAAGCCACTGCATATGCAAAATTTAAAGCCACATTTGATGTGGGATATAAGGAATTAACAAGACCATTTATAAGTAATAAAAGCTGTTGTTGCAGTTGGATAGCTGGGATATTTGGGGTGGTAGCAGAAATACTGGAGGCAGCAAAAACATTACTGCAACCACATTGTGAATACCTGCAAATTATAAATCCAAGCATGGGGACGGGTGTTACAGTAATGATGTTGTTTCAGTTTTATGCTGCTAAATGTCGGGACACTGTAATAAATTTATTGTGTAATGTATTGCATGTACGGGAATGGCAGATTATAACAAATCCACCAAAGCATAGGAGTGTTGCTGTAGCATTATACTTTTATAAAACAAGTATGTCTAATGTTAGCTACTGCCATGGAGCAATGCCAGATTGGATTAAAAAACAAACATTGGTTAATCATCAACAGGAGTCAGACAACTTTGAATTTGCAACTATGGTGCAATGGGCATATGATAATAATATGAGAGATGAGGCAGAAGTTGCTTATGGATATGCAAGCCTTGCAGACGAAGATACAAATGCAGCTGCATGGCTAAAATGTAATAATCAATTTAAATATGTAAAAGACTGTGTACAAATGGTTGCAATGTATAAAAGGTATGAAATGAGAAATATGACAATAGGACAGTGGCTAGTGAAATGTGGAGAACGTGTAACAGAAGAAGGTAATTGGAAAAATATCATTAATTTCCTAAAATATCAGGAAATATCTATAGTGGCATTTTTAACAACATTAAGATACTTCCTACAAGGAAGGCCAAAAAAAAACTGTTTAGCAATATGGGGACCGCCTGATACTGGCAAATCAATGTTTTGCTATAGCCTAATAAAATATACGCAAGGTAAGGTGGTATCGTTTGTAAATAGTAGAAGCCAATTTTGGCTGCAACCACTATTAGATGGGAAACTAGGGCTAATAGATGATGCAACATTTGCCTGCTATCAATATATGGATGTATATATGAGGAATGGACTGGATGGAAATGCAGTGTCAGTAGATGTAAAGCATAAGGCACCAATACAATTAAAACTACCCCCATTACTTCTAACCTCTAACATTGAAGTACATGCAGAAGCCCCATTAAAATATTTACATAGCAGAATTCAAGAATACAAATTTCCAAATAAATTGCGTTTAGATGCAAATGGAAATCCAATAATAACAATTACTGATGCAGATTGGAAATCTTTTTTTAGTAAACTGTGGAAGCAATTAGACCTGGGCGATCCAGACGACAGCTCAGATGGAGACCCTGGTCGACCGTTTCGATGCTGTGCAAGACAGGCTACTGGGGATTTATGAAGCAGGCCGTACAGACATAGATGGACAAATAGTACATTGGGACCTTGTAAGGCAGGAATATGTATTACTGCACTATGCCAGAAAGAACGGTATAAGCACCTTGGGCATACAAAAAGTACCGTCATTGGCCACATCTGAAAGCAAGGCCAAACAGGCTATATTAATGGGCATAGTGCTAAAAAGTCTAAAGGACTCAGCATTTGGAAATGAACAATGGACATTGACAGATACAAGCTATGAACTGTTTATGACACCTCCATCGCATACATTTAAAAAACAAGGAAAAACCATAGAGGTGTGGTATGGAAATAATGAGGACAATGCAGTGCCATACACGTTATGGAACGCTATTTATTACCAGGACGCACAGGACAATTGGTACAAGGCCCGTGGACAGGTATCTGCAGAAGGCCTGTACTATATAGACTGGGAAGGAA-ATAAACATTTTTATGTGCGGTTTGCAGATGAGGCAACACAATTTGATGCAGCAAAGCAATGGCAAGTACGAACAGAAAGTGAAATAATATCTA------ATTTTGTTACCAGCACCCCCCCGCGG--AGTG-ACCCGAGGCCTACTGGATCTTCTGCCATCACCTATGCCACTTCCAGACACGACACGAGGAGGACTAGGAGATCTACTAAAAGACCCCAACCGTCCCCCAGCCCATCCGCGACATC---GGCGACCGAAAGCGACACCTCTGGACACGATACCAGAAGGCGACGAATCCAACAAAGAAAACATAAATCCCAA---CGGCCCAGGTGGGGA------TCCGAGTCTCCTATCCAGTCTCCTTCATCAGTGGGGCAAGGACATCGACTGTCTCATAGACACTATCGTTCGCGACTTGCAAGATTACAAGAAGAGGCTAGGGATCCACCAGTAATACTTATTAAAGGGCCTGCAAATACTACTAAATGTTGGAGGTATAGAATGAAACAAAATTATAGGGCGCTATTTGAAAGTATAAGCACTGCATTTTCATGGGTAGGTGATAGGGGCTCAGATAGGGTAGGTTGTAGTAGGGTATTAGTAGCATTTAGAAATGATAGCCAACGGGAAAAGTTCTTACATACTGTGAAGTTACCAAAGGGCACACAGTTTTCATTTGGAAACCTGGAATCCCTGTAA-CCACACATGCCAGTAATGCTGCCTAT-TTGTAAATAGCATCACATCTGCCTCCTGTGATTTTNTGTACTTTGTATA-TTATATTTCTTTTGTACTGCTTTGCTACAGTTGTATAATCA--ATGGAGCCTCCACATGCACGTAGGCGAAAGCGTGACACAGTTGAAAATATATACAGGCATTGTGCCCTGTCTGGTACATGCCCTGATGATGTTAAAAATAAAGTGGAAAACAATACCATTGCAGATAGGATATTAAAATGGATTGCAAGTATTGTGTACTTTGGGGGCCTGGGTATAGGTACCGGCAGGGGTTCTGGGGGAACTATGGGATATACCCCTGTAGGGGCCGGG------GGGG---GTAGGGTCACGTCCCAGGGTACTGTACTACGTCCTGGGGTTGTTCTGGATCCTGTGGGACCATCTGATATTGTACCCATTGATCCTATATCACCTACTGCATCCTCTATTGTTCCTTTGGAGACTGTACCTGAAACACAAAT---------ACCTGATGTAGCTGTGCGACCCCCTGTAGGAGGTGAATTGGAGGTTACTGTTGGTACAG---ACCCTGTGTCTGATATTACTATAGAAACCACCTCGCCTGCTATTACACCCATAGACCCCACCAGTGCCGTTATTGAAGCACAACCACCTACATCTACTCCCAAGCGTGTTTCAGTAACAAGCACACGGCATGTTAATCCTTCTTACATATCTGTATATGGGCATCCCACAGACCCTGTAACACAGGCTGGTGCTGAGGTGTTTGTAGGGGCTGCTGTTGGTGAGGGAAGGGTCATTAGTATAGGTGAATCTATACCTTTAGACACATTTGTTGAAACCGGAGGGTCGTCTACATTTTCTATTGAGGAGGCTGTTACGCCCCCACGGACCAGTACCCCTCGTGTATTTCAAAGGGCCTTTCAACGTGCACGAGATCTTTATAACAGACGTGTACAACAAGTACAAACACACAATATGGCTTTTCTTGGGCGCCCCAGGCAGGCGGTAACATTTGAATTTGAAAATCCCGCCTTTGAGGATGAGGTCACACAGCAGTTTGAACAGGATTTACAATCTGTTGCT---GCAGCGCCTGACCCTGATTTTGCTGACGTTGTAACATTGGGACGGCCTCGCTTTTCTGAAACAGCAGAGGGGCGTGTGCGTCTTAGTCGCCTAGGTCGCCGGGGCACTATTGTGACACGCAGTGGATTACAAATAGGCTCTGATGTTCATTTTTATTATGATTTCAGCTCTATAGATGCTGGCTCAGTTGAATTGCAACCACTTGGTCAGCAATCCGGGGTGGCGTCTATTG---TTGATGGCTTAGCATCTGCTAACATTGATGGCAGTGCTGAAACATCTTTTATAGAAGGTCATACACTTGTTGGCCCTACCGGTGAGGCTGACTTGTA---TGACACGTACT-CAGAG---GAGTTTGGAAGTTCTAGATTGTTACTTACACCTCAGGCGGTTCCT---GCTGTTCAGGTCCCTCCTTTGGTTCGTGTACTAACACTTCCTCCCGGCACAGCCCTACAAATCTTAATATCAGATGTAGGGGGTCTTGTACCTTTTTCTGTGCCTTCTGTACATCCTGTTGTTCCTGGCACTGTGTTTCCAGATGTGTCTGAACCTTCTATTGTTGTAGATGGTTTTGATGCATTTGATACATTTTATTTGCATCCAAGTCACAGACGCAAACGCAAGCGCAAACGGTCTGGTTTTTAATGTTTTGCAGATGGCTGGTTTGTGGCTACCTCAGACTGGTAAAATATACCTACCTCCAGCTCCTCCTGTGTCTAGGAGTCTTACCACCGATGAATATGTTGTGGAAACATCTGTATTCTTCCATGCATCCAGTGATCGTCTAGTAACTGTGGGTCACCCTTATTTTCCTGTTATAAAACCAGG---CAATCACACTGTTGAGGTTCCTAAGGTTTCGGGCAACCAGTTTAGGGCGTTTCGCCTACGTCTCCCAGATCCCAATAAGTTTGCTTTAATTGACAAACAATTATATAATGTTGAATCAGAGCGCCTCGTGTGGCGTCTCAGAGGAATTGATATTGGCAGAGGAGGGCCTTTAGGTATTGGTTCTACTGGGCATCCTTTATTTAATAAGTTAAAGGATACTGAAAATCCTAATGGATATCAAAAGGGTGGTGCTAAGGACACTAGACAAAATGTCTCTATGGATCCTAAACAAACACAGTTGTTTGTTGTTGGTTGCACCCCTTGTAAGGGTGAACACTGGGATGTTGCTCCTGCATGTGACAAAAAT---CCTCCTAAAGGCACCTGTCCTCCTTTACAGTTGGTGTCCTCTGTTATTCAGGATGGGGATATGTGTGATATTGGCTTTGGTGCCATGAATTTTGCTGCCTTGCAGGCTGATCACTCAGGGGTACCCCTGGATATTGTTGCAGATACTTGTAAGTGGCCTGACTTTCTTGGTATGGCCAATGATAGGTTTGGGGATGGTATGTTTTTCTTTGGCCGCCGCGAGCAGGTGTATGCACGTCATTATTTCACCCATAATGGCACTGTTGGGGACAGTGTTCCAGAGGAGGGGTTTGAGGGTAATGGTAAAAAGTATTTTATTGGTGCTGAGCAAGGCCAGGACCAGCATCAGCTGGCTCCCTCTTTATATTTTGCTACACCTAGTGGGTCCTTGGCATCTAGTGACTCCCAGTTATTTAGTAGGCCCTACTGGATTGAACGGGCCCAGGGTGCTAATAATGCTGTATTATGGAATAATAATGTATTTGTTACTTTGGTTGATAATACCCACAATGTGAATTTTACTATTAATGTTGCTACAGAAGATAATATTCA---GTCCTATGATTCTGCAAAGTACAAGCACTACCTCAGACATGTGGAGGAATTTGAAATTTCTCTCATTGTGCAGCTCTGTAAAGTGTCTCTTACTCCAGATGTATTGGCACACATACACTTAATGAATCCCTCTATTTTGGATGAATGGCAATTAGGTATTGCGGCTCCACCGTCTACCTCTATTGAAACCACTTACAGATATATTGATTCTCTTGCTACAATGTGTCCCACAGCTGAGCCTCCTAAGGAAAAGGAGGATCCATATGACAAGATGTCTTTTTGGGTGGTTGATTTATCTGACCGAATGTCCTCTGAATTAGGGGCCTATCCTCTTGGTAGGCGCTTTTTACATCAAACTGGGTCTGCTCG-----GCCTGCGCGC--------CCCCTAAAGCGAC-----CCCGTCCTTCTACGCCTA--CTAGGCCTACC---TCCAGGTCTTCTAAACGCCGACGC-----------------------------------------AGGCAAG-TTTAAA----CATTATATGTGTTTTACAGCATTC---CTACCTCTGTA--CATTTTACA-ATTCTATGCTCTTATAAT-----AAATAAAGTATGTAGCATGTCAACATTGTCTTTGTATGAGTTATTTCTTCTGACTCAGGACAGTATTTTGGCCACACCTGGGCTTTTAGTATTTGGCTTCCGGCCGGC--GGACGTGTAGGGGCTCTGCTACATATTTTTC-----GTTTT-------TTATTGC--TTTTGGAGGCACCGGTATCGGTTGC-TGGTACATTTGCT--GCCAATTTTGCCAGAAGGTATGTT-CATGTTCTAACC-AATGTATTACTCATG--TGTTTTGCAAC-GTTTTAGGTACTGGCTACTTTCCACA-ACCGGGAGCGGTGCTTTTACAGTGCC-TTTTCCTGTTATTGTTGTTGGCAACAATCATCTATACCGTTTG-TAACATGAACCGGGAGTGGTGTGGGCAGTGCCTATATATACAGCAGGGGGCCTATACA-ACGGTCCTTTTG-------CGACCGCCTGTG-TGCATGTGCTGGGAGGTAGACTGGGGACTGTGTA--ATGT---TATGAATATTGTACCTATACTACTGCTTATGTGGCAATTGTATATTTGTGCTGTGTTTTTAATTACTGTGCTTAGCCTTATTAAGATATTTTTATTGTTGGGAATACGGGTATAGGG---ACACGGCCAGT---TGTA-ATATAATAGTACA--AACT-----------------------------------------
>DQ080081|HPV101|A1|
--------------------------------------------------------------------------------------------------------------------------------------------------------------------------------------------------------------------------------------------------------------------------------------------------------------------------------------------------------------------------------------------------------------------------------------------------------------------------------------------------------------------------------------------------------------------------------------------------------------------------------------------------------------------------------------ATGAGAGGACAAAAGGCAACTATTGGAGATGTAAAGTTAGAACTTAGCCCTTTAGTGCTACCTGCAAACTTATTATGTGATGAATTAGTAACCGA---GGAGGAGGAGCAGCAGGACGAGCAAGCTTTAAGCCCTTATAGAATTGTGACAGATTGTGGGCAGTGTCACAAAACCTTAGCATTACATGTACTAGCTACGGACGGGGCAATAAGGTCTGTGGAACAACTGCTGTGTGGAGACCTGGAATTGGTGTGTGCAAGCTGCATAAGAGCCCAGC---GCCATGGAGGACAAAGACAATAAAGGTACATC----CCCTCAC-ATTTGTGACTATAAT-GCAATAGACTTTATTGACGCAGAAGCGGCATGTGAGGAGT---TAGACCCTTTGGAAGCCGTATTGGAAGAAAGTGATGGGACAGATATTTCAGACCTAATAGACAATACGGAGGAGCCAGATGAGGGAAATTCCCTAGCATTGTTAAATAAGCAGCAGCTAGAGGACGACACGCAGCAGCTTAAGATTCTAAAACGAAAGTACTTTAGTCCTAGCCCAAAGCAACAAGCAGTAATAGATTTGAGCCCAAGACTGCAACAGTTGCGTGTATCGTCCCAAGGAT---CCAGTAAAAGACGGCTGGTATTTGAGGACAGTGGACTAGGCAATGAAACTGAAGATTCTGTTACGGAGGTGGCAAAGGTAGCGTCGGAGCAGCCATTAAGC-TGCAACCCCGGGGAGCCCGAAACCAATGAAGACGTCAGCACAGATGTAGAGACTAGATCTGGGGGGCCATGTGGCGGCACAACAACCAGTAACAATAATAGTAACAACAATTGTATAGACCTATTGCATAGTAGTAATAGAGAAGCCACTGCATATGCAAAATTTAAAGCCACATTTGATGTGGGATATAAGGAATTAACAAGACCATTCATAAGTAATAAAAGCTGTTGCTGCAGTTGGATAGCGGGGATATTTGGGGTGGTAGCAGAAATACTGGAGGCAGCAAAAACATTACTGCAACCACATTGTGAATACCTGCAAATTATAAATCCAAGCATGGGGACGGGCGTTACAGTAATGATGTTGTTTCAGTTTTATGCTGCAAAATGTCGGGATACTGTAATAAATTTATTGTGTAATGTATTGCATGTACGGGAATGGCAAATTATAACTAATCCACCAAAGCATAGGAGTGTTGCTGTAGCATTATACTTTTATAAAACAAGTATGTCTAATGTTAGCTATTGTTATGGAGCAATGCCAGAGTGGATTAAAAAACAAACATTGGTTAATCATCAACAGGAGTCAGACAACTTTGAATTTGCAACTATGGTGCAATGGGCATATGATAATAATATTAGAGATGAGGCAGAAGTTGCTTATGGATATGCAAGCCTTGCAGACGACGATACAAATGCAGCTGCATGGCTAAAATGTAATAATCAATTCAAATATGTAAAAGACTGTGTACAAATGGTTGCAATGTATAAAAGGTATGAAATGAGAAATATGACAATAGGACAGTGGCTAGTGAAATGTGGAGAACGTGTAACAGAAGAAGGCAATTGGAAAAATATTATTAATTTTTTAAAATATCAGGAAATATCTATAGTGGCATTTTTAACAACATTAAGATACTTCCTACAAGGAAGGCCAAAAAAAAACTGTTTAGCAATATGGGGACCGCCTGATACGGGCAAATCAATGTTTTGCTATAGCTTAATAAAATATACCCAAGGTAAGGTGGTATCGTTTGTAAATAGCAGAAGCCAATTTTGGTTGCAACCACTAGTAGATGGGAAAATAGGGCTAATAGATGATGCAACATTTGCTTGCTATCAATATATGGATGTATATATGAGGAATGGACTGGATGGAAATGCAGTGTCAGTAGATGTAAAGCATAAGGCACCAATACAATTAAAACTACCGCCATTACTTCTAACCTCTAACATTGAAGTACATGCAGAAGCCCCATTAAAATATTTACATAGCAGAATTCAAGAATACAAATTTCCAAATAAATTGCGTTTAGATGCAAATGGAAATCCAATAATAACAATTACTGATGCAGATTGGAAATCTTTTTTTAGTAAACTGTGGAAGCAATTAGACCTGGGCGATCCAGACGACAGCTCAGATGGAGACCCTGGTCGACCGTTTCGATGCTGTGCAAGACAGGCTACTGGGGATTTATGAAGCAGGCCGCACAGACATAGATGGACAAATAGTACATTGGGACCTTGTAAGGCAGGAATATGTATTACTGCACTATGCCAGAAAAAACGGTATTAGCAATTTGGGCATACAAAAAGTACCGTCATTGGCCACATCTGAAAGCAAGGCCAAACAGGCTATATTAATGGGCATAGTGCTAAAAAGTCTAAAGAACTCTGCATTTGGAAATGAACAATGGACATTGACAGATACAAGCTATGAACTGTTTATGACACCTCCATCGCATACATTTAAAAAACAAGGAAAAACCATAGAGGTGTGGTATGGAAATAATGAGGACAATGCAGTGCCATACACGTTATGGACCGCTATTTATTACCAAGACGCACAGGACAATTGGTACAAGGCCCGTGGACAGGTATCTGCAGACGGCCTGTACTATATAGACTGGGAAGGAA-ATAAACATTTCTATGTGCGGTTTGCAGATGAGGCAACACAATTTGATGCAGCAAATGAATGGCAAGTACGAACTGAAAGTGAAATAATATCTA------ATTCTGTTACCAGCACCCCCCCACGG--AGCG-ACCCGAGGCCTACTGGATCTTCTGCCATCACCTATGAAACTTCCAGACACGACACGAGGAGGACTAGGAGATCTACTAAAAGACCCCGACCGTCCCCCAGCCCATCCGCGACATC---GGCGACCGAAAGCGATACCCCTGGGCACCATACCAGAAGCCGACGAATCCAACAAAGAAAACATAAATCCCAA---CGACCCAGGTGGGGA------TCCGAGTCTCCTATCCAGTCTCCTTCATCAGTGGGGCAAGGACATCGACTGCCTAATAGACACTATCGTTCGCGACTTGCAAGATTACAAGACGAGGCTAGGGATCCGCCAGTAATACTTATTAAAGGGCCTGCAAATACTACCAAATGTTGGAGGTATAGAATGAAACAAAATTATAGGGCGCTATTTGAAAGTATAAGCACTGCATTTTCATGGGTAGGTGATAGGGGCTCAGATAGGGTAGGGTGTAGTAGGGTATTAGTAGCATTTAGAAATAATAGCCAACGGGAAAGGTTTTTACATACTGTGAAGTTACCAAAGGGTACACAGTTTTCATTTGGAAACCTGGAATCCCTGTAA-CCACACATGCCAGTAATGCTGCCTAT-TTGTAAATAGCATCACATCTGCCTCTTGTGATTTTGTGTACCTTGTATA-TTATACTTCTTTTGTACTGCTTTGCTACACTTGTATAATCA--ATGGAGCCTCCACATGCACGTAGGCGAAAGCGTGACACAGTTGAAAATATATACAGGCATTGTGCCCTGTCTGGTACATGCCCTGATGATGTTAAAAATAAAGTGGAAAATAATACCATTGCAGATAGGATATTAAAATGGATTGCAAGTATTGTGTACTTTGGGGGCCTGGGTATAGGTACTGGCAGGGGCTCCGGGGGATCTATGGGATATACCCCTGTAGGGGCTGGG------GGGG---GTAGGGTTACGTCCCAGGGTACTGTACTACGTCCTGGGGTTGTTTTGGATCCTGTAGGACCATCTGATATTGTACCCATTGATCCTATATCACCTACTGCATCCTCTATTGTTCCTTTGGAGACTGTACCTGAAACACAAAT---------ACCTGATGTTCCTGTGCGACCCCCTGTTGGAGGTGAATTGGAGGTTACCGTTGGTACTG---ACCCTGTATCAGATATTACTATAGAGGCCACCTCGCCTGCTATTACACCCATAGACCCCACAAGTGCCGTTATTGAGGCACAACCTCCTACATCTACTCCTAAGCGTGTTTCAGTAACAAGCACACGGCATGTTAATCCTTCTTACATATCGGTATATGGCCATCCCACAGACCCTGTAACACAGGCTGGTGCTGAGGTGTTTGTAGGGGCAGCTGTTGGTGAGGGACGGGTTATTAGTATAGGTGAATCTATACCTTTAGACACATTTGTTGAAACAGGAGGGTCTTCTACATTTTCTATTGAGGAGGCTGTTACGCCCCCACGGACCAGTACCCCTCGTGTATTTCAAAGGGCCTTTCAACGTGCACGGGACCTTTATAACAGACGTGTACAACAAGTACAAACACACAATATGGCTTTTCTTGGGCGCCCCAGGCAGGCGGTAACATTTGAATTTGAAAATCCCGCCTTTCAGGATGAGGTCACGCAGCAGTTTGAACAGGATTTACAGTCTGTTGCT---GCAGCGCCTGACCCTGATTTTGCTGACATTGTAACATTGGGACGGCCTCGCTTTTCTGAAACAGCAGAGGGGCGCGTGCGTCTTAGTCGCCTAGGTCGCCGGGGCACTATTGTAACACGCAGTGGATTACAAATAGGATCCAATGTGCATTTTTATTATGATTTCAGCTCTATAGATGCTGGCTCAGTTGAATTGCAACCACTTGGTCAGCAATCTGGGGTGGCCTCTATTG---TTGATGGCTTAGCATCTGCTAACATTAATGGCAGTGCTGAAACATCTTTTATAGAAGGTCATACACTTGTTGGCCCTACGGGTGAGGCTGACTTGTA---TGACACGTACT-CAGAA---GAGTTTGGAAGTTCTCGATTGTTACTTACACCTCAGGCAGTTCCT---GCTGTTCAGGTCCCTCCTTTGGTTCGTGTCCTGACACTTCCTCCAGGCACAGCCCTACAAATCTTACTCTCAGATGTAGGGGGTCTTGTACCTTTTTCTGTGCCTTCTGTACATCCTGTTATTCCTGGCACTGTGTTTCCAGATGTGTCTGAACCTCCTATTGTTGTGGATGGTTTTGATGCATTTGATACATTTTATTTGCATCCAAGTCACAGACGCAAACGCAAGCGCAAACGGTCTGGTTTTTAATGTTTTGCAGATGGCTGGTTTGTGGCTACCTCAGACTGGTAAAATATACCTACCTCCAGCTCCTCCTGTGTCTAGGAGTCTTACCACCGATGAATATGTTGTGGAAACATCTGTATTCTTCCATGCATCCAGTGATCGTCTAGTAACTGTGGGTCACCCCTATTTTCCCGTTATAAAACCAGG---CAATCACACCGTTGAGGTTCCTAAGGTTTCTGGCAACCAGTTTAGGGCTTTTCGCCTACGTCTCCCAGATCCCAATAAGTTTGCTTTAATTGACAAACAATTGTATAATGTTGAATCGGAGCGCCTCGTGTGGCGTCTTAGAGGAATTGATATTGGCAGAGGAGGGCCTTTAGGTATTGGTTCTACTGGGCATCCTTTATTTAATAAGTTAAAGGATACTGAAAATCCTAATGGATATCAAAAGGGTGGTGCTAAGGACGCTAGACAAAATGTTTCTATGGATCCTAAACAAACACAGTTGTTTGTTGTTGGTTGCACCCCTTGTAAAGGTGAACACTGGGATGTTGCTCCTGCATGTGACAAAAAT---CCTCCTAAAGGCACCTGTCCTCCTTTACAGTTGGTGTCCTCTGTTATTCAGGATGGGGATATGTGTGATATTGGCTTTGGTGCCATGAATTTTGCTGCCTTGCAGGCTGATCACTCAGGGGTACCCCTAGATATTGTTGCAGATACTTGTAAATGGCCAGACTTTCTTGGTATGGCCAATGATAGGTTTGGGGATGGTATGTTTTTCTTTGGCCGCCGCGAGCAGGTGTATGCACGTCATTATTTCACCCATAATGGCACTGTTGGTGACAGTGTTCCAGAGGAGGGGTTTGAGGGTAATGGTAAAAAGTATTTTATTGGTGCTGAGCAAGGCCAGGACCAGCATCAGCTGGCTCCCTCTTTATATTTTGCTACACCTAGTGGGTCCTTAGCATCTAGTGACTCCCAGTTATTTAGTAGGCCCTACTGGATTGAACGGGCTCAGGGTGCTAATAATGCTGTATTATGGAATAATAATGTATTTGTTACTTTGGTTGATAATACCCACAATGTGAATTTTACTATTAATGTTGCTACAGAAGATAATATTCA---GTCCTATGATTCTGCAAAGTACAAGCACTACCTCAGACATGTGGAGGAATTTGAAATTTCTCTCATTGTGCAGCTCTGTAAAGTGTCTCTTACTCCCGATGTATTGGCACACATACACTTAATGAATCCCTCTATTCTGGATGAATGGCAATTAGGTATTGCGGCTCCACCGTCTACCTCTATTGAAACCACTTACAGATATATTGATTCTCTTGCTACAATGTGTCCCACAGCAGAGCCTCCTAAGGAAAAGGAAGATCCATATGACAAAATGTCTTTTTGGGTGGTTGATTTATCAGACAGAATGTCCTCTGAATTAGGGGCCTATCCTCTTGGTAGGCGCTTTTTACATCAAACAGGGTCTGCCCG-----GCCTGCGCGC--------CCCCTAAAGCGAC-----CCCGTCCTTCTACGCCTA--CCAGGCCTACC---TCCAGGTCTTCCAAACGCCGACGC-----------------------------------------AGGCAAG-TTTAAA----CATTATATGTATTTTACAACATTC---CTACCTCTGTA--CATTTTACA-TTTCTATACTCTTATAAT-----AAATAAAGTATGTAGCATGTCAACATTGTCGTTGTATGAGTTATTTCTTCTGACTCAGGGCAGTATTTTGGCCACACCTGGGCTTTTAGTATTTGGCTTCCGGCCGGC--GGACGTGTAGGGGCTCTGCTACATATTTTTC-----GTTTT-------TTATTGC--TTTTGGAGGCACCGGTATCGGTTGC-TGGTACATTTGCT--GCCAATTTTGCCAGCAGGTATGTT-CATGTTTTAACA-AATGTATTACTCATG--TGTTTTGCAAC-GTTTTAGGTACTGGCTACATTCCACA-ACCGGGAGCGGTGCTTTTACAGTGCC-TTTTTCTCTTATTGTTGTTGGCAACAATCATCTATTCCGTTTG-TAACATGAACCGGGAGTGGTGTGGGCAGTGTCTATATATACAGCAGGGGGCCTATACA-ACGGTCCTTTTG-------CGACCGCCTGTG-TGCATGTACTGGGAGGTAGACTGGGGACTGTGTA--ATGT---TATGAATATTGTACCTATATTACTGCTTATGTGGCAATTGTATATTTGTGTTGTGTTTTTAATTACTGTGCTTAGCCTTATTAAGATATTTTTATTGTTGGGAATACGGGTATAGGG---ACACGGCCAGT---TGTA-ATATAATAGTACA--AACT-----------------------------------------
>LNS7880814_HPV226
--------------------------------------------------------------------------------------------------------------------------------------------------------------------------------------------------------------------------------------------------------------------------------------------------------------------------------------------------------------------------------------------------------------------------------------------------------------------------------------------------------------------------------------------------------------------------------------------------------------------------------------------------------------------------------------ATGAGAGGTAACAAGCCAACAATTGGTGATATTAACTTAGAATTAAGTCCATTGGTATTACCTGCAAATTTGTTGTCTGATGAGGTATTACCTGA---CGAGGAGGCACAGCAGGAAGAGCCAGTGT---GTCCTTACAGAGTTGTGTCAGATTGTGGGCTGTGTCAGAAAACTATAGCTGTGCATGTAGTAGCAACAGAAGTAGGAATTAGAACCCTGGAACACCTGCTGTGTGGCGACGTAGAGATTGTGTGTCCAGCCTGCATAAGAGCCCGGC---GCCATGGAGGACAACGGACATAAAGGTATATCTTCACCTTTATTATATACTAATACAACAGCAATAGAATTTATTGAAACAGAAGCTGAATGTGAGGATG---TAGACCCGGAGGACCCCAATGGCGAAGAGAGCGATGGGACAGATGTAACAGACCTTATAGACAATACTGATGAACCTGATGAGGGAAAGTCCCTAGCATTGTTTAATGTACAGCAGTTAGAAGAGGACAGGCAGCAGCTGTTGTTTCTAAAACGAAAGTACCTTAGTCCTAGCCCGAAGCATCAGAACGTGGTAGATTTAAGTCCAAGACTGCAGCAACTGTGTGTATCGCCACGAGGACAAGCCAGTAAGAGACGACTG---TTTGAGGACAGTGGACTAGGCAATGAAACTGAAGATATTAATGCAGAGGTGGAAAAGGTAGCGTCGGAGCAGCCATTAAAT-GGGGAACGGACTAGTGGGGAAACTAACGATACAGATGTAAATAGTAGTGGGTCCGTATGTGAACAGCCACCAGAGGAGGTACCGAGCACAAGCGGTAGCA----CAATG--TGTAAAGAAATATTAAACAGTAGCAATAAGGAAGCAACTATATTAGCAAAATTTAAAGCAACCTTTGATGTGGGCTATAAAGAACTAACGAGACCGTTCCTAAGTGATAAAACATGTTGTCCAAGCTGGATTGCAGGGGTATTTGGTGTTGTTGCAGAAATACTGGAAGCGGCGAAAATACTGCTGCAGCCACATTGTGAATATATGCAATTAATTAATCCAAGTTTGGGAACAGGAGTTACAGTAATGTTTTTATTTCAGTTTAATAGTGCAAAATGTAGGGATACTGTAAGAAAATTGTTATGCACAGTGTTACATGTACAAGAGTGTCAAATAATTGCAAACCCACCGAAACATAGAAGTGTACCTGTAGCATTGTATTTCTATAAAACCAGCATGTCAAATATAAGCTATTGCTATGGTATAATGCCAGAATGGATTAAAAGACAAACATTAGTAACGCACCAGCAGGACACAGAAACCTTTGAATTAGCAGAAATGATTCAATGGGCGTATGACAATAATATGAGAGATGAAACAGAAATAGCATATGGGTATGCAAGTATAGCAGATGAAAACACAAATGCAGCAGCATGGTTAAAATGTAATAATCAATATAAATATGTACGTGATTGTGCACATATGGTAAATATGTATAAAAGGTATGAAATGCGTCATATGACAATGGGACAATGGCTTAGTAAATGTAGCAAAAGTATAGAAGAAGAAGGGAATTGGAAAAACATTATAAACTTTTTAAAATACCAAGAGATATCTATAGTACCGTTTCTAACTAGCCTACGGTACTTTTTACAAGGGCGTCCTAAAAAAAACTGTATTGCATTTTGGGGACCTCCAGACACAGGAAAATCATTGTTTTGTTATAGTTTAATTAAATATGCACAAGGAAAAGTAGTGTCCTTTGTAAATAGCAAAAGTCAATTTTGGCTACAACCATTGTCTGATGGAAAAATAGGATTACTAGATGATGCCACATATGCATGTTACCAATATATGGATGTATATATGAGGAATGGATTAGATGGGAATGCAGTGTCAGTAGATATGAAACATAAAGCACCTATACAAATTAAATTACCACCATTATTAATAACCTCCAATATTGAAGTGCATGCAGAAAATTCCCTAAAGTACCTACAAAGTAGAATACAAGAATATAAATTTGCAAATAAAGTACCATTAGATAATAATGGGAATCCTGCAATAACTATTACTGATGCAGATTGGAAATCTTTTTTTAGTAAACTGTGGAAGCAATTAGACCTGAGCGATCCCGAAGAAAGTACAGATGGAGACCCTGGTCGCCCGTTTCGATGTTGTGCAAGACAGGCTTCTGGAGATTTATGAAAGAGGCAGCACAACTATAGATGGACAAATAGACCATTGGGACCTTGTAAGGCAGGAAAACGTACTGTTATATTATGCCAGAAAAAATGGTATAGGCCAAATAGGCATTCAAAAAGTGCCACCGTTGGCCTCATCAGAACAAAAAGCAAAACATGCCATATTAATGGGCATGGTGCTGCGAAGCCTAAAAGCATCAAGCTATGGACAGGAGCCGTGGACACTTATAGACACCAGTTATGAACTATATATGACACCTCCACAATATACATTTAAAAAAGGAGGCAAAACTGTAGAAGTGTGGTTTGATAACCAAGTACACAATGCTATGCCATATACATTATGGAGTTCAATATATTATCAGGACAGCAATGATATGTGGCATAAAACACGCGGGCACGTGTCTGTGGATGGACTATACTATATAGACTGGGAAGGAACACATATATAT-TATGTACGGTTTGCAGAGCAGGCAAAACACTATGGACAAACAGGAGAATGGCAAGTAAGAACGGACAGTGAAATATTTTCTA------CTTCTGTTGCTAGCACCTCACTACGAGCAGTGGACCAGAGGCCTGCGAGATCTGCTGAAACCACCTGTACCAGAGCCAGTCCCTGTAAAAGGCCATCACGGAGAGCGTCCCCAAGGCATAGACGGACCCCAAGCACGGGCACCAC------GACCACCGAAAGTGACTCCTCTACCGACCGTGTACGAAGACGAGGAA---GAAAAGGAAAACATAGATCCACA---CGGTCCAGGTGGGGA------TCAGGGTCTTCTCCCGTGTCTCCTGCGTCAGTGGGAGAAAGACATCGACTGGCTGATAAACACTATACTTCACGACTTGCAAGGCTACAAGAGGAGGCTAGGGATCCCCCAATCCTAATAATAAAAGGGTCTGCAAACACTACAAAATGCTGGAGGTATAGAGTAAAACAAAACCATAGAAGCTTGTTTCATTGTATTAGCACTGCATTCTTCTGGGTAGGGGATACAGGTAATGATAGATTAGGGTGCTCACGGGTTATGGTTGCCTTTAAAGATAATAAACAAAGACAAAAGTTTTTAGATACTGTGAAGTTACCTAAAGGGACTGAATGGTCATTTGGAAATTTGGACTCTTTGTAA-CCACACAAGCCAATAATGCTGCCAATATTGTAAATAGCATCACATCTGCAACCTGCATTTTCTATGTATATGTGTAATTGTATGTCTATATTTTTGTATTG-TATATTGTGGCAATTATTATGGAACCTCCACATGCACGCAGACGCAAACGGGACACAGTGGAAAATATATACAGACATTGTGCCCTGTCAGGCACATGTCCTGATGATGTTAAAAATAAAGTGGAACAGAATACAATTGCAGACAGAATTCTTAAGTGGATTGCAAGTATTGTATACCTTGGGGGCCTTGGTATAGGTACCGGTCGTGGGACCGGGGGATCCACAGGATATACGCCCTTGGGGG---GC------GGTG---GCAGGGTTACATCACAGGGTACTGTCCTGCGCCCCTCTGTTGTTGTGGATCCTGTAGGGCCCCCTGATATCGTACCTATTGATGCTGTGGCTCCATCCTCCTCCTCTATTGTACCATTAGAGGTTGTACCTGAAACAGACATTTCCACCATACCAACTATTCCTGAGCCCCCCACTGCCAGTGGTCCAGTAGAGGTTACCGTGGGTCTTG---ACCCTGTGTCCGATATTACTATTGAAACAACATCTCCTGCTGTTACATCCTTAGATAATACCAGTGCTGTTATTGAGGCTGTGCCCACTGCACCCACCCCTAAACGGGTGTCTGTGTCCAGCACACGTCACGTTAATCCGTCCTATATATCTGTTTATGGACATCCCACAGATCCTGTAACTCAGGCTGGGGCAGAGGTATATATAGGTGCTGCTCCTAGTGAGGGCTATGTTGTACAAATTGGGGAATCCATTCCCTTGGACACCTTTGTGGAAACCCAGGGGTCGTCCACCTTTTCTATTGAGGACCCTGGACCCCCTCCACGTACCAGTACTCCTAGGGCATTTCAAAAAGCCTTTCAACGTGCACGCCAGCTTTATAATAGGCGTGTACAGCAAGTTAGAACACATAACCTACAGTTTCTAGGACGCCCGCGACAGGCGGTAACATTTGAATTTGAAAATCCCGCCTTTCAGGATGAGGTTACTCAGCAGTTTGAACAGGATGTACAAAGTGTTGCA---GCAGCACCTGACAGTGATTTTGCTGACATTGTTCGTTTGGGACGCCCTCAGTTTTCTGAAACAACAGAGGGACGCATTAGATTAAGTCGCCTGGGTCGTCGAGGCACTATTGTTACTCGTAGTGGCTTACAAATTGGCAGTGATGTACATTTTTATTATGACTTTAGTTCTATTGATGCTGGCTCGGTTGAATTACAGCCGCTTGGTCAGCAATCTGGTGCAACATCTATTG---TGGATGGCTTAGTAGACAATCTAATCCCAGGCAGTGCTGAAACATCATTTCTTGAAGGCCATACCCTTGTGGGCCCCACAG---AGGACTTGTTACA---TGATACCCTGT-CAGAG---GACTTTAGCAGTTCCAGATTATTATTGACACCTCACACGGCCCCT---CCTGTTACTATTCCTCCATTAGTACAGGTTGTTACTTTACCTCCTGGTATAGCTTTGCAGGTT---GCTTTATATCCTCAGGGTACAACTAATATTTCTGTTCCTACACTGGGTCCTGTGTCCCCTGCTACTGTTACCCCTGATGTACTTGGTCCCACCATAGTTGTTAATGGCTTTGACTCATTTGCCACATTTTATTTACATCCTAGTTTGCAACGCAAACGCAAGCGCGATTGGTATGCTTTTTAATGTTTTACAGATGGCTGGTTTATGGCTTCCTCAGACTGGCACTTTGTATTTGCCGCCTGCACCTCCTGTTTCTAGAATTCTTACCACTGATGAATATGTTGTGGAAACATCAGTATTCTTCCATGCATCCAGCGATCGTCTGGTAACTGTAGGCCATCCCTATTTTCCTGTTATTAAACCAGG---CAATCATACTGTGGAGGTTCCCAAGGTTTCTGGTAATCAGTTTAGAGCTTTTAGATTGCTATTTCCAGATCCTAATAAATTTGCATTAATTGAAAAACAGCTGTATAATCCAGAAACAGAGCGCCTCGTGTGGCGCCTAAGAGGTATTGATATTGCTAGAGGTGGCCCTTTAGGTATTGGCTCCACTGGCCATCCATTATTAAATAAATTAAAGGACACAGAAAATCCTGCTGCATATCAAAAAGGGGGGGCAAAGGACACTCGTCAAAATGTATCTTTGGATCCTAAACAAACCCAGTTATTTGTTGTGGGGTGTACCCCTTGCAAGGGTGAACATTGGGATGTGGCCCCTGCCTGTTCTAAG------CTTGGCAAAGGGGACTGCCCTCCTATTCAGCTTGTGTCCTCTGTTATTGAGGATGGCAATATGTGTGACATTGGCTTTGGGGCCATGAACTTTGCTGCTTTGCAGGCCGACCGCTCGGGTGTGCCTTTAGATATAGTTGCTGATACCTGCAAATGGCCTGATTTTCTTGGTATGGCTAACGACAGGTATGGTGATTCTATGTTTTTTTTTGGCAGGCGGGAGCAGGTTTATGCCCGTCACTACTTTACACACAATGGTACTGTAGGTGACAGTGTTCCCGAAGAGGGTTTTGAGGCTAATGGCAAACGGTACTTTTTAGCAGCTGACACTCAGCAGGAGCAACGGCAGTTGGCTCCTTCTATTTATTTTGCTACACCTAGTGGGTCTTTGGCCTCTAGTGACTCTCAGTTGTTTAGTAGGCCATATTGGCTGCAGCGTGCTCAGGGTCCAAATAATGCTATTATTTGGAATAACAACTTATTTGTTACCTTGGTAGATAATACCCATAATGTTAACTTTACTATTAATGTTGCAGCTGAGGATAATATTAC---CTCTTATGAGTCTACTAAATTTAAACATTACCTGCGTCATGTAGAGGAATTTGAGGTTTCAGTTATTGTTCAGTTATGTAAAGTTCCTTTAACCCCAGATGTACTTGCCCATATCCATGTAATGAATCCTGCAATACTTGAGGAATGGCAATTGGGCATTGTTGCCCCACCGTCTACCTCTATTGAAACTACATACAGATACATTGACTCTTTGGCTACTAAGTGTCCTACAGCTGAGCCCCCTAAGGAAAAGGAAGACCCCTATGATAAAATGCAGTTTTGGAAGGTTGACCTCAGTGATCGCATGTCCTCCGAGCTTGGGTCATATCCTTTGGGACGACGCTTTCTTCATCAAACAGGTACTACCTC-----ACCTGCACGG--------CCTTTAAAACGTG-----CTCGACCCTCGTCCCCTG--CGACCCCTACAAAATCTACCTCTGTAAAGCGTCGTCGC-----------------------------------------AAGCGTG-TGTAATGCACCCTTACCTGTACCCCATA-CATAT---CTACCTCTGTT--TAACTT-TG-TTTTCACATTTATGGAATTTG--AATTAAAGTATGTTACCTGTCCACATTGTCTTTCTGTGAGTGATTTGTGACTAACCTACACGGTCAGCTTGCCACACCTGG-CTTTTAGTACTTGGCTTCCGGCCGGCC-AGACGTGTACAGACCCACTGTCTTTGTTTTCCTGGAATTTTA-TATATTTATTACAGTTTTGGCGTTACCGTTACCGGTTGTGTTGTTTTGTCACTACGCCAAGGCAGCCTTAAGGTAAGAAACATGTTTCAGCA-TTTATATTACTCATA--TCTTTTGCAAC-TTTATGGGT-CTGGCGGCTATCCACAGACCGGGAGTGGTGCTTTTCCCTCTTTATTTTACATTCCTTGTTGTTGGCAACAATCATCGATTCCGTTTA-GTATAGGTACCGGCAGAGGTGT-------------ATATAAATTGGTGAGGTTACGGATGTGGTCCTTTTG-------CTGTGGAGAGGGCTGCATAAGGTGGTGGGTAGGG-AGTGCCTGTGTAT-GTGC---TATGAGTATTGTAACCATTTTGCTTGCTATTTGGCAATCGTATTTGTGTATTGTATTTCTAATTACTGTGTTGAGCCTTGTTAAAATATTCTTAATGTTGGGATTAAGGGTGTAGAACGTAGGTGACCAGTGCATGTATATATACCAATGTGT-AACTGTGTGTATATGTAACAAGATATACAGTGCGTGGTAAT----
>MG813996|HPV226|A1|
--------------------------------------------------------------------------------------------------------------------------------------------------------------------------------------------------------------------------------------------------------------------------------------------------------------------------------------------------------------------------------------------------------------------------------------------------------------------------------------------------------------------------------------------------------------------------------------------------------------------------------------------------------------------------------------ATGAGAGGTAACAAGCCAACAATTGGTGATATTAACTTAGAATTAAGTCCATTGGTATTACCTGCAAATTTGTTGTCTGATGAGGTATTACCTGA---CGAGGAGGCACAGCAGGAAGAGCCAGTGT---GTCCTTACAGAGTTGTGTCAGATTGTGGGCTGTGTCAGAAAACTATAGCTGTGCATGTAGTAGCAACAGAAGTAGGAATTAGAACCCTGGAACACCTGCTGTGTGGCGACGTAGAGATTGTGTGTCCAGCCTGCATAAGAGCCCGGC---GCCATGGAGGACAACGGACATAAAGGTATATCTTCACCTTTATTATATACTAATACAACAGCAATAGAATTTATTGAAACAGAAGCTGAATGTGAGGATG---TAGACCCGGAGGACCCCAATGGCGAAGAGAGCGATGGGACAGATGTAACAGACCTTATAGACAATACTGATGAACCTGATGAGGGAAAGTCCCTAGCATTGTTTAATGTACAGCAGTTAGAAGAGGACAGGCAGCAGCTGTTGTTTCTAAAACGAAAGTACCTTAGTCCTAGCCCGAAGCATCAGAACGTGGTAGATTTAAGTCCAAGACTGCAGCAACTGTGTGTATCGCCACGAGGACAAGCCAGTAAGAGACGACTG---TTTGAGGACAGTGGACTAGGCAATGAAACTGAAGATATTAATGCAGAGGTGGAAAAGGTAGCGTCGGAGCAGCCATTAAAT-GGGGAACGGACTAGTGGGGAAACTAACGATACAGATGTAAATAGTAGTGGGTCCGTATGTGAACAGCCACCAGAGGAGGTACCGAGCACAAGCGGTAGCA----CAATG--TGTAAAGAAATATTAAACAGTAGCAATAAGGAAGCAACTATATTAGCAAAATTTAAAGCAACCTTTGATGTGGGCTATAAAGAACTAACGAGACCGTTCCTAAGTGATAAAACATGTTGTCCAAGCTGGATTGCAGGGGTATTTGGTGTTGTTGCAGAAATACTGGAAGCGGCGAAAATACTGCTGCAGCCACATTGTGAATATATGCAATTAATTAATCCAAGTTTGGGAACAGGAGTTACAGTAATGTTTTTATTTCAGTTTAATAGTGCAAAATGTAGGGATACTGTAAGAAAATTGTTATGCACAGTGTTACATGTACAAGAGTGTCAAATAATTGCAAACCCACCGAAACATAGAAGTGTACCTGTAGCATTGTATTTCTATAAAACCAGCATGTCAAATATAAGCTATTGCTATGGTATAATGCCAGAATGGATTAAAAGACAAACATTAGTAACGCACCAGCAGGACACAGAAACCTTTGAATTAGCAGAAATGATTCAATGGGCGTATGACAATAATATGAGAGATGAAACAGAAATAGCATATGGGTATGCAAGTATAGCAGATGAAAACACAAATGCAGCAGCATGGTTAAAATGTAATAATCAATATAAATATGTACGTGATTGTGCACATATGGTAAATATGTATAAAAGGTATGAAATGCGTCATATGACAATGGGACAATGGCTTAGTAAATGTAGCAAAAGTATAGAAGAAGAAGGGAATTGGAAAAACATTATAAACTTTTTAAAATACCAAGAGATATCTATAGTACCGTTTCTAACTAGCCTACGGTACTTTTTACAAGGGCGTCCTAAAAAAAACTGTATTGCATTTTGGGGACCTCCAGACACAGGAAAATCATTGTTTTGTTATAGTTTAATTAAATATGCACAAGGAAAAGTAGTGTCCTTTGTAAATAGCAAAAGTCAATTTTGGCTACAACCATTGTCTGATGGAAAAATAGGATTACTAGATGATGCCACATATGCATGTTACCAATATATGGATGTATATATGAGGAATGGATTAGATGGGAATGCAGTGTCAGTAGATATGAAACATAAAGCACCTATACAAATTAAATTACCACCATTATTAATAACCTCCAATATTGAAGTGCATGCAGAAAATTCCCTAAAGTACCTACAAAGTAGAATACAAGAATATAAATTTGCAAATAAAGTACCATTAGATAATAATGGGAATCCTGCAATAACTATTACTGATGCAGATTGGAAATCTTTTTTTAGTAAACTGTGGAAGCAATTAGACCTGAGCGATCCCGAAGAAAGTACAGATGGAGACCCTGGTCGCCCGTTTCGATGTTGTGCAAGACAGGCTTCTGGAGATTTATGAAAGAGGCAGCACAACTATAGATGGACAAATAGACCATTGGGACCTTGTAAGGCAGGAAAACGTACTGTTATATTATGCCAGAAAAAATGGTATAGGCCAAATAGGCATTCAAAAAGTGCCACCGTTGGCCTCATCAGAACAAAAAGCAAAACATGCCATATTAATGGGCATGGTGCTGCGAAGCCTAAAAGCATCAAGCTATGGACAGGAGCCGTGGACACTTATAGACACCAGTTATGAACTATATATGACACCTCCACAATATACATTTAAAAAAGGAGGCAAAACTGTAGAAGTGTGGTTTGATAACCAAGTACACAATGCTATGCCATATACATTATGGAGTTCAATATATTATCAGGACAGCAATGATATGTGGCATAAAACACGCGGGCACGTGTCTGTGGATGGACTATACTATATAGACTGGGAAGGAACACATATATAT-TATGTACGGTTTGCAGAGCAGGCAAAACACTATGGACAAACAGGAGAATGGCAAGTAAGAACGGACAGTGAAATATTTTCTA------CTTCTGTTGCTAGCACCTCACTACGAGCAGTGGACCAGAGGCCTGCGAGATCTGCTGAAACCACCTGTACCAGAGCCAGTCCCTGTAAAAGGCCATCACGGAGAGCGTCCCCAAGGCATAGACGGACCCCAAGCACGGGCACCAC------GACCACCGAAAGTGACTCCTCTACCGACCGTGTACGAAGACGAGGAA---GAAAAGGAAAACATAGATCCACA---CGGTCCAGGTGGGGA------TCAGGGTCTTCTCCCGTGTCTCCTGCGTCAGTGGGAGAAAGACATCGACTGGCTGATAAACACTATACTTCACGACTTGCAAGGCTACAAGAGGAGGCTAGGGATCCCCCAATCCTAATAATAAAAGGGTCTGCAAACACTACAAAATGCTGGAGGTATAGAGTAAAACAAAACCATAGAAGCTTGTTTCATTGTATTAGCACTGCATTCTTCTGGGTAGGGGATACAGGTAATGATAGATTAGGGTGCTCACGGGTTATGGTTGCCTTTAAAGATAATAAACAAAGACAAAAGTTTTTAGATACTGTGAAGTTACCTAAAGGGACTGAATGGTCATTTGGAAATTTGGACTCTTTGTAA-CCACACAAGCCAATAATGCTGCCAATATTGTAAATAGCATCACATCTGCAACCTGCATTTTCTATGTATATGTGTAATTGTATGTCTATATTTTTGTATTG-TATATTGTGGCAATTATTATGGAACCTCCACATGCACGCAGACGCAAACGGGACACAGTGGAAAATATATACAGACATTGTGCCCTGTCAGGCACATGTCCTGATGATGTTAAAAATAAAGTGGAACAGAATACAATTGCAGACAGAATTCTTAAGTGGATTGCAAGTATTGTATACCTTGGGGGCCTTGGTATAGGTACCGGTCGTGGGACCGGGGGATCCACAGGATATACGCCCTTGGGGG---GC------GGTG---GCAGGGTTACATCACAGGGTACTGTCCTGCGCCCCTCTGTTGTTGTGGATCCTGTAGGGCCCCCTGATATCGTACCTATTGATGCTGTGGCTCCATCCTCCTCCTCTATTGTACCATTAGAGGTTGTACCTGAAACAGACATTTCCACCATACCAACTATTCCTGAGCCCCCCACTGCCAGTGGTCCAGTAGAGGTTACCGTGGGTCTTG---ACCCTGTGTCCGATATTACTATTGAAACAACATCTCCTGCTGTTACATCCTTAGATAATACCAGTGCTGTTATTGAGGCTGTGCCCACTGCACCCACCCCTAAACGGGTGTCTGTGTCCAGCACACGTCACGTTAATCCGTCCTATATATCTGTTTATGGACATCCCACAGATCCTGTAACTCAGGCTGGGGCAGAGGTATATATAGGTGCTGCTCCTAGTGAGGGCTATGTTGTACAAATTGGGGAATCCATTCCCTTGGACACCTTTGTGGAAACCCAGGGGTCGTCCACCTTTTCTATTGAGGACCCTGGACCCCCTCCACGTACCAGTACTCCTAGGGCATTTCAAAAAGCCTTTCAACGTGCACGCCAGCTTTATAATAGGCGTGTACAGCAAGTTAGAACACATAACCTACAGTTTCTAGGACGCCCGCGACAGGCGGTAACATTTGAATTTGAAAATCCCGCCTTTCAGGATGAGGTTACTCAGCAGTTTGAACAGGATGTACAAAGTGTTGCA---GCAGCACCTGACAGTGATTTTGCTGACATTGTTCGTTTGGGACGCCCTCAGTTTTCTGAAACAACAGAGGGACGCATTAGATTAAGTCGCCTGGGTCGTCGAGGCACTATTGTTACTCGTAGTGGCTTACAAATTGGCAGTGATGTACATTTTTATTATGACTTTAGTTCTATTGATGCTGGCTCGGTTGAATTACAGCCGCTTGGTCAGCAATCTGGTGCAACATCTATTG---TGGATGGCTTAGTAGACAATCTAATCCCAGGCAGTGCTGAAACATCATTTCTTGAAGGCCATACCCTTGTGGGCCCCACAG---AGGACTTGTTACA---TGATACCCTGT-CAGAG---GACTTTAGCAGTTCCAGATTATTATTGACACCTCACACGGCCCCT---CCTGTTACTATTCCTCCATTAGTACAGGTTGTTACTTTACCTCCTGGTATAGCTTTGCAGGTT---GCTTTATATCCTCAGGGTACAACTAATATTTCTGTTCCTACACTGGGTCCTGTGTCCCCTGCTACTGTTACCCCTGATGTACTTGGTCCCACCATAGTTGTTAATGGCTTTGACTCATTTGCCACATTTTATTTACATCCTAGTTTGCAACGCAAACGCAAGCGCGATTGGTATGCTTTTTAATGTTTTACAGATGGCTGGTTTATGGCTTCCTCAGACTGGCACTTTGTATTTGCCGCCTGCACCTCCTGTTTCTAGAATTCTTACCACTGATGAATATGTTGTGGAAACATCAGTATTCTTCCATGCATCCAGCGATCGTCTGGTAACTGTAGGCCATCCCTATTTTCCTGTTATTAAACCAGG---CAATCATACTGTGGAGGTTCCCAAGGTTTCTGGTAATCAGTTTAGAGCTTTTAGATTGCTATTTCCAGATCCTAATAAATTTGCATTAATTGAAAAACAGCTGTATAATCCAGAAACAGAGCGCCTCGTGTGGCGCCTAAGAGGTATTGATATTGCTAGAGGTGGCCCTTTAGGTATTGGCTCCACTGGCCATCCATTATTAAATAAATTAAAGGACACAGAAAATCCTGCTGCATATCAAAAAGGGGGGGCAAAGGACACTCGTCAAAATGTATCTTTGGATCCTAAACAAACCCAGTTATTTGTTGTGGGGTGTACCCCTTGCAAGGGTGAACATTGGGATGTGGCCCCTGCCTGTTCTAAG------CTTGGCAAAGGGGACTGCCCTCCTATTCAGCTTGTGTCCTCTGTTATTGAGGATGGCAATATGTGTGACATTGGCTTTGGGGCCATGAACTTTGCTGCTTTGCAGGCCGACCGCTCGGGTGTGCCTTTAGATATAGTTGCTGATACCTGCAAATGGCCTGATTTTCTTGGTATGGCTAACGACAGGTATGGTGATTCTATGTTTTTTTTTGGCAGGCGGGAGCAGGTTTATGCCCGTCACTACTTTACACACAATGGTACTGTAGGTGACAGTGTTCCCGAAGAGGGTTTTGAGGCTAATGGCAAACGGTACTTTTTAGCAGCTGACACTCAGCAGGAGCAACGGCAGTTGGCTCCTTCTATTTATTTTGCTACACCTAGTGGGTCTTTGGCCTCTAGTGACTCTCAGTTGTTTAGTAGGCCATATTGGCTGCAGCGTGCTCAGGGTCCAAATAATGCTATTATTTGGAATAACAACTTATTTGTTACCTTGGTAGATAATACCCATAATGTTAACTTTACTATTAATGTTGCAGCTGAGGATAATATTAC---CTCTTATGAGTCTACTAAATTTAAACATTACCTGCGTCATGTAGAGGAATTTGAGGTTTCAGTTATTGTTCAGTTATGTAAAGTTCCTTTAACCCCAGATGTACTTGCCCATATCCATGTAATGAATCCTGCAATACTTGAGGAATGGCAATTGGGCATTGTTGCCCCACCGTCTACCTCTATTGAAACTACATACAGATACATTGACTCTTTGGCTACTAAGTGTCCTACAGCTGAGCCCCCTAAGGAAAAGGAAGACCCCTATGATAAAATGCAGTTTTGGAAGGTTGACCTCAGTGATCGCATGTCCTCCGAGCTTGGGTCATATCCTTTGGGACGACGCTTTCTTCATCAAACAGGTACTACCTC-----ACCTGCACGG--------CCTTTAAAACGTG-----CTCGACCCTCGTCCCCTG--CGACCCCTACAAAATCTACCTCTGTAAAGCGTCGTCGC-----------------------------------------AAGCGTG-TGTAATGCACCCTTACCTGTACCCCATA-CATAT---CTACCTCTGTT--TAACTT-TG-TTTTCACATTTATGGAATTTG--AATTAAAGTATGTTACCTGTCCACATTGTCTTTCTGTGAGTGATTTGTGACTAACCTACACGGTCAGCTTGCCACACCTGG-CTTTTAGTACTTGGCTTCCGGCCGGCC-AGACGTGTACAGACCCACTGTCTTTGTTTTCCTGGAATTTTA-TATATTTATTACAGTTTTGGCGTTACCGTTACCGGTTGTGTTGTTTTGTCACTACGCCAAGGCAGCCTTAAGGTAAGAAACATGTTTCAGCA-TTTATATTACTCATA--TCTTTTGCAAC-TTTATGGGT-CTGGCGGCTATCCACAGACCGGGAGTGGTGCTTTTCCCTCTTTATTTTACATTCCTTGTTGTTGGCAACAATCATCGATTCCGTTTA-GTATAGGTACCGGCAGAGGTGT-------------ATATAAATTGGTGAGGTTACGGATGTGGTCCTTTTG-------CTGTGGAGAGGGCTGCATAAGGTGGTGGGTAGGG-AGTGCCTGTGTAT-GTGC---TATGAGTATTGTAACCATTTTGCTTGCTATTTGGCAATCGTATTTGTGTATTGTATTTCTAATTACTGTGTTGAGCCTTGTTAAAATATTCTTAATGTTGGGATTAAGGGTGTAGAACGTAGGTGACCAGTGCATGTATATATACCAATGTGT-AACTGTGTGTATATGTAACAAGATATACAGTGCGTGGTAAT----
>LNS6514701_HPV226
--------------------------------------------------------------------------------------------------------------------------------------------------------------------------------------------------------------------------------------------------------------------------------------------------------------------------------------------------------------------------------------------------------------------------------------------------------------------------------------------------------------------------------------------------------------------------------------------------------------------------------------------------------------------------------------ATGAGAGGTAACAAGCCAACAATTGGTGATATTAACTTAGAATTAAGTCCATTGGTATTACCTGCAAATTTGTTGTCTGATGAGGTATTACCTGA---CGAGGAGGCGCAGCAGGAAGAGCCAGTGT---GTCCTTACAGAGTTGTGTCAGATTGTGGGCTGTGTCAGAAAACTATAGCTGTGCATGTATTAGCAACAGAATTAGGAATTAGAACCCTGGAACACCTGCTGTGTGGCGACGTAGACATTGTGTGTCCAGCCTGCATAAGAGCCCGGC---GCCATGGAGGACAACGGACATAAAGGTATATCTTCACCTTTATTATATACTAATACAACAGCAATAGAATTTATTGAAACAGAAGCTGAATGTGAGGATG---TAGACCCGGAGGACCCCAATGGCGAAGAGAGCGATGGGACAGATGTAACAGACCTTATAGACAATACTGATGAACCTGATGAGGGAAAGTCCCTAGCATTGTTTAATGTACAGCAGTTAGAAGAGGACAGGCAGCAGCTGTTGTTTCTAAAACGAAAGTACCTTAGTCCTAGCCCGAAGCATCAGAACGTGGTAGATTTAAGTCCAAGACTGCAGCAACTGTGTGTATCGCCACGAGGACAAGCCAGTAAGAGACGACTG---TTTGAGGACAGTGGACTAGGCAATGAAACTGAAGATATTAATGCAGAGGTGGAAAAGGTAGCGTCGGAGCAGCCATTAAAT-GGGGAACGGACTAGTGGGGAAACTACCGATACAGATGTAAATAGTAGTGGGTCCGTATGTGAACAGCCACCAGAGGAGGTACCGAGCACAAGCGGTAGCA----CAATG--TGTAAAGAAATATTAAACAGTAGCAATAAGGAAGCAACTATATTAGCAAAATTTAAAGCAACCTTTGATGTGGGCTATAAAGAACTAACGAGACCGTTTCTAAGTGATAAAACATGTTGTCCAAGCTGGATTGCAGGGGTATTTGGTGTTGTTGCAGAAATACTGGAAGCGGCGAAAATACTGCTGCAGCCACATTGTGAATATATGCAATTAATTAATCCAAGTTTGGGAACAGGAATTACAGTAATGTTTTTATTTCAGTTTAATAGTGCAAAATGTAGGGATACTGTAAGAAAATTGTTATGTACAGTGTTACATGTACAAGAGTGTCAAATAATTGCAAACCCACCTAAACATAGAAGTGTACCTGTAGCATTGTATTTTTATAAAACCAGCATGTCAAATATAAGCTATTGCTATGGTACAATGCCAGAATGGATTAAAAGACAAACATTAGTAACGCACCAGCAGGACACAGAAACCTTTGAATTAGCAGAAATGATTCAATGGGCGTATGACAATAATATGAGAGATGAAACAGAAATAGCATATGGGTATGCAAGTATAGCAGATGAAAACACAAATGCAGCAGCATGGTTAAAATGTAATAATCAATATAAATATGTACGGGATTGTGCACATATGGTAAATATGTATAAAAGGTATGAAATGCGTCATATGACAATGGGACAATGGCTTAGTAAATGTAGCAAAAGTATAGAAGAAGAAGGGAATTGGAAAAACATTATAAACTTTTTAAAATACCAAGAGATATCTATAGTACCGTTTCTAACTAGCCTACGGTACTTTTTACAAGGGCGTCCTAAAAAAAACTGTATTGCATTTTGGGGACCTCCAGACACAGGAAAATCATTGTTTTGTTACAGTTTAATTAAATATGCACAAGGGAAAGTAGTGTCCTTTGTAAATAGCAAAAGTCAATTTTGGCTACAACCATTGTCTGATGGAAAAATAGGATTACTAGATGATGCTACATATGCATGTTACCAATATATGGATGTATATATGAGGAATGGATTAGATGGGAATGCAGTGTCAGTAGATATGAAACATAAAGCACCTATACAAATTAAATTACCACCATTATTAATAACCTCCAATATTGAAGTGCATGCAGAAAATTCCCTAAAGTACCTACAAAGTAGAATACAAGAATATAAATTTGCAAATAAAGTACCATTAGATAATAATGGAAATCCTGCAATAACTATTACTGATGCAGATTGGAAATCTTTTTTTAGTAAACTGTGGAAGCAATTAGACCTGAGCGATCCCGAAGAAAGTACAGATGGAGACCCTGGTCGCCCGTTTCGATGTTGTGCAAGACAGGCTTCTGGAGATTTATGAAAGAGGCAGCACAACTATAGATGGACAAATAGACCATTGGGACCTTGTAAGGCAGGAAAACGTACTGTTATATTATGCCAGAAAAAATGGTATAGGCCAAATAGGCATTCAAAAAGTGCCACCGTTGGCCTCATCAGAACAAAAAGCAAAACATGCCATATTAATGGGCATGGTGCTGCGAAGCCTAAAGGCATCAAGCTATGGACAGGAGCCGTGGACACTTATAGACACCAGTTATGAACTATATATGACACCTCCACAATATACATTTAAAAAAGGAGGCAAAACTGTAGAAGTGTGGTTTGATAACCAAGTACACAATGCTATGCCATATACATTATGGAGTTCAATATATTATCAGGACAGCAATGATATGTGGCATAAAACACGCGGGCACGTGTCTGTGGATGGACTATACTATATAGACTGGGAAGGAACACATATATAT-TATGTACGGTTTGCAGAGCAGGCAAAACACTATGGACAAACAGGAGAATGGCAAGTAAGAACGGACAGTCAAATATTTTCTA------CTTCTGTTGCTAGCACCTCACTACGGGCAGTGGACCAGAGGCCTGCAAGATCTGCTGAAACCACCTGTACCAGAGCCAGTCCCTGTAAAAGGCCATCACGGAGAGCGTCCCCGAGGCATAGACGGACCCCAAGTACGGGCACCACCACCACGACCACCGAAAGCGACTCCTCTACCGACCGTGTACGAAGACGAGGAA---GAAAAGGAAAACATAGATCCACA---CGGTCCAGGTGGGGA------TCAGGGTCTTCTCCCGTGTCTCCTGCGTCAGTGGGAGAAAGACATCGACTGGCTGATAAACACTATACATCACGACTTGCAAGGCTACAAGATGAGGCTAGGGATCCCCCAGTCCTAATAATAAAAGGGTCTGCAAACACTACAAAATGCTGGAGGTATAGAGTAAAACAAAACCATAGAAGCTTGTTTCATTGTATTAGCACTGCATTCTTCTGGGTAGGGGATACAGGCAATGATAGATTAGGGTGCTCACGGGTTATGGTTGCCTTTAAAGATAATAAACAAAGACAAAGGTTTTTAGATACTGTGAAGTTACCTAAAGGGACTGAATGGTCATTTGGAAATTTGGACTCTTTGTAA-CCACACAAGCCAATAATGCTGCCAATATTGTAAATAGCATCACATCTGCAACCTGCAATTTTTCTGTATATGTGTAATTGTATGTCTATATTTTTGTATTG-TATATTGTGGCAATTATTATGGAACCTCCACATGCACGCAGACGCAAACGGGACGCAGTGGAAAATATATACAGACATTGTGCCCTGTCAGGCACATGTCCTGATGATGTTAAAAATAAAGTGGAACAGAATACAATTGCAGACAGAATTCTTAAGTGGATTGCAAGTATTGTATACCTTGGGGGCCTTGGTATAGGTACCGGTCGTGGGACCGGGGGATCCACAGGATATACGCCCTTGGGGG---GC------GGTG---GCAGGGTTACATCACAGGGTACTGTCCTGCGCCCCTCTGTTGTTGTGGATCCTGTAGGGCCCCCTGATATTGTACCTATTGATGCTGTGGCGCCCTCCTCCTCATCTATTGTACCATTAGAGGTTGTACCTGAAACAGACATTTCCCCCATACCACCTATTCCTGAGCCCCCCACTGCCAGTGGTCCAGTAGAGGTTACCGTGGGTCTTG---ACCCTGTGTCTGATATTACTATTGAAACAACATCTCCTGCTGTTACATCCTTGGATAATACCAGTGCTGTTATTGAGGCTGTGCCCACTGCACCCACTCCTAAACGGGTGTCTGTGTCCAGCACACGGCACTTTAATCCGTCCTATATATCTGTTTATGGACATCCCACAGATCCTGTAACTCAGGCTGGGGCAGAGGTATATATAGGTGCTGCTGCTAGTGAGGGCTATGTTGTACAAATTGGGGAATCCATTCCCTTGGACACCTTTGTGGAAACCCAGGGGTCGTCCACCTTTTCTATTGAGGACCCTGGACCCCCTCCACGTACCAGTACTCCTAGGGCATTTCAAAAAGCCTTTCAACGTGCACGCCAGCTTTATAATAGGCGTGTACAGCAAGTTAGAACACATAACCTACAGTTTCTAGGACGCCCGCGACAGGCGGTAACATTTGAATTTGAAAATCCCGCCTTTCAGGATGAGGTTACTCAGCAGTTTGAACAGGATGTACAAAGTGTTGCA---GCAGCACCTGACAGTGATTTTGCTGACATTGTTCGTTTGGGACGCCCTCAGTTTTCTGAAACAACAGAGGGACGCATTAGATTAAGTCGCCTGGGTCGTCGAGGCACTATTGTTACTCGTAGTGGCTTACAAATTGGCAGTGATGTACATTTTTATTATGACTTTAGTTCTATTGATGCTGGCTCAGTTGAATTACAGCCGCTTGGTCAGCAATCTGGTGCAACATCTATTG---TGGATGGCTTAGTAGACAATCTAATCCCAGGCAGTGCTGAAACATCATTTATTGAAGGCCATACCCTTGTGGGCCCCACAG---AGGACTTGTTACA---TGATACCCTGT-CAGAG---GACTTTAGCAGTTCTAGATTATTATTAACACCTGACACGGCCCCT---CCTGTTACTATTCCTCCATTAGTACAGGTTGTTACTTTACCTCCTGGTATAGCTTTGCAGGTT---GCTTTATATCCTCAGGGTACAACTAATATTTCTGTTCCT---CTGGGTCCTGTGTCCCCTGCTACTGTTACCCCTGATGTAATTGGTCCCACCATAGTTGTTAATGGCTTTGACTCATTTGCCACATTTTATTTACATCCTAGTTTGCAACGCAAACGCAAGCGCGATTGGTATACTTTTTAATGTTTTACAGATGGCTGGTTTATGGCTTCCTCAGACTGGCACTTTATATTTGCCGCCTGCACCTCCTGTTTCTAGAATTCTTACCACTGATGAATATGTTGTGGAAACATCAGTATTCTTCCATGCATCCAGCGATCGTCTGGTAACTGTAGGCCATCCCTATTTTCCTGTTATTAAACCAGG---CAATCATACTGTGGAGGTTCCCAAGGTTTCTGGTAATCAGTTTAGAGCTTTTAGATTGCTATTTCCAGATCCTAATAAATTTGCATTAATTGAAAAACAGCTGTATAATCCAGAAACAGAGCGCCTCGTGTGGCGCCTAAGAGGTATTGATATTGCTAGAGGTGGCCCTTTAGGTATTGGCTCTACAGGCCATCCCTTATTAAATAAATTAAAGGACACAGAAAATCCTGCTGCATATCAAAAAGGGGGGGCAAAGGACACTCGTCAAAATGTATCTTTCGATCCTAAACAAACCCAGTTATTTGTTGTGGGGTGTACCCCTTGCAAGGGTGAGCATTGGGATGTGGCCCCTGCCTGTTCTAAG------CTTGGCAAAGGGGACTGCCCTCCTATTCAGCTTGTGTCCTCTGTTATTGAGGATGGCAATATGTGTGACATTGGCTTTGGGGCCATGAACTTTGCTGCTTTGCAGGCCGACCGCTCGGGTGTGCCTTTAGATATAGTTGCTGATACCTGCAAATGGCCTGATTTTCTTGGTATGGCTAACGACAGGTATGGTGATTCTATGTTTTTTTTTGGCAGGCGGGAGCAGGTTTATGCCCGTCACTACTTTACACACAATGGTACTGTAGGTGACAGTGTTCCCGAAGAGGGTTTTGAGGCTAATGGCAAACGGTACTTTTTAGCAGCTGACACTCAGCAGGAGCAACGGCAGTTGGCTCCTTCTATTTATTTTGCTACTCCTAGTGGGTCTTTGGCCTCTAGTGACTCTCAGTTGTTTAGTAGGCCATATTGGCTGCAGCGTGCTCAGGGTCCAAATAATGCTATTATTTGGAATAACAACTTATTTGTTACCTTGGTAGATAATACCCATAATGTTAACTTTACTATTAATGTTGCAGCTGAGGATAATATTAC---CTCTTATGAGTCTACTAAATTTAAACATTACCTGCGTCATGTAGAGGAATTTGAGGTTTCAGTTATTGTTCAGTTATGTAAAGTTCCTTTAACCCCAGATGTACTTGCCCATATACATGTAATGAATCCTACAATACTTGAGGAATGGCAATTGGGCATTGTTGCCCCACCTTCTACCTCTATTGAAACTACATACAGATACATTGACTCTTTGGCTACTAAGTGTCCTACAGCTGAGCCCCCTAAGGAAAAGGAAGACCCCTATGATAAAATGCAGTTTTGGAAGGTTGACCTCAGTGATCGCATGTCCTCCGAGCTTGGGTCATATCCTTTGGGACGACGCTTTCTTCATCAAACAGGTACTACCTC-----ACCTGCACGG--------CCTTTAAAACGTG-----CTCGACCCTCGTCCCCTG--CTACCCCTACAAAATCTACCTCTGTAAAGCGTCGTCGC-----------------------------------------AAGCGTG-TGTAATGCCCCCTTACCTGTACCTCATA-CATAT---CTACCTCTGTT--TAACTT-TG-TTTTCACATTTATGGAATTTT--AATTAAAGTATGTTACCTGTCCACATTGTCTTTCTGTGAGTGATTTGTGACTAACCTACACGGTCAGTTTGCCACACCTGG-CTTTTAGTACTTGGCTTCCGGCCTGCC-AGACGTGTACAGACCCACTGTCTTTGTTTTCCTGGAATTTTA-TACATTTATTACAGTTTTGGCGTTACCGTTACCGGTTGTGTTGTTTTGTCACTACGCCAAGGCAGCCTTAAGGTAAGAAACATGTTTCAGCA-TTTATATTACTCATA--TGTTTTGCAAC-TTTATGGGT-CTGGCGGCTATCCACAGACCGGGAGTGGTGCTTTTCCCTCTTGATTTTACATTCCTTGTTGTTGGCAACAATCATCGATTTCGTTTA-GTATAGGTACCGGTAGAGGTGT-------------ATATAAATTGGTCAGGTTACGGATGTGGTCCTTTTG-------CTGTGGAGAGGGCTGC-TAAGGTGGTGGGTAGGG-AGTGTCTGTGTAT-GTGC---TATGAGTATTGTAACCATTTTGCTTGCTATTTGGCAATCGTATTTGTGTATTGTATTTTTAATTACTGTGTTGAGCCTTGTTAAAATATTCTTAATGTTGGGATTAAGGGTGTAGAACGTAGGTGACCAGTGTATGTATATATACCAATGTGT-AACTGTGTGTATATGTAACAAGGTATAGAGTGCGTGGTAAT----
>LNS7880814_HPV214
--------------------------------------------------------------------------------------------------------------------------------------------------------------------------------------------------------------------------------------------------------------------------------------------------------------------------------------------------------------------------------------------------------------------------------------------------------------------------------------------------------------------------------------------------------------------------------------------------------------------------------------------------------------------------------------ATGAGAAGTACAGAACCAACAATTAAGGACATTAATGTGGAGTTAGAACCTTTGGTAATACCTGAAAACTTATTGTGTGGTGAGGTGTCACTTGAAGAGGAGGAGGAGGAGCAGGAAGAGCAAGCTCAAAGTCCTTACAGAGTTGTGACACAATGCAAGCATTGTAGCAAGCAATTGTGTGTGTATGTAGTAGCAACCGACGTAGGTATCAGAATATTTGAGCACGTACTGTGTGGAGATCTGGACCTTGTGTGCCCTACCTGTGGACGACAACAACATCGCCATGGCGGACAAAGGCAATAAAGGTATATC------TTCATGTTCTACTAATTCT---GCTTTAGACTTTATTGAAACAGAAGCCGAATGTGAGGATGAGATAGACACTTTGGAAGCATTATTTGACGAAAGTGATGGCACAGACCTTTCAGATTTAATAGACAATTGTGATGAACCTGATGAGGGACGAGCACTGGAACTATTAAATAGGCAGCAGCTAGAAGAAGACAGGCAGCTGTTAACAGACCTAAAACGAAAGTATCTTAGCCCTAGCCCGAAG---CAGGCGGTCCTAGATCTAAGTCCAAGAATTCAGTTGCTGTCTGTGTCGCCACGAGGACAAAGCAGTAAAAGACGTCTG---TTTGAGGACAGTGGAATAGACAATGAAGCTGAAGATTCTATTACTGAGGTGGAAAAGGTAGCGTCGGAGCC-CTGTAATACAGGGGAACTGTGTAATGCTGGGGATTTAAATACTGTTGTGCAGCAGCCTTTGACTAATACAGAGGATCAGGAAGAAACTGCTGTGTGTGCATATAACAATA---ATATAGGCTGCATAGACATTTTGCGTAGTAGCAACAGGCATGCTACAGTATTAGCTAAATTTAAAGATACGTTTGATGTAAGTTATAAAGAACTAACAAGACCATTTCAAAGCGACAAATCCTGTTGCGTTAGCTGGGTGGTAGTGGCATTTGGAGTGTTAGCAGAATTAGCTGAGGCATGTAAAGCACTATTAAAGCCACATTGTGTATATATGCAAATTATAAATCCTAGCCTAAGCACAGGGGTCACAGTACTGTTTTTGTTTGAATTTATAAATGCCAAATGTAGAGAGACAGTTAGAAAACTACTGTGTAACATGTTACAGTTGCAGGAAGAACAACTTATGGCTGATCCTCCAAGACAAAGAAGTGTAGCGGTAGCACTGTGGTTTTATAGAAAAAGCTTGTCAAATGTTAGCTTTTGTGTTGGGGATATGCCTGAGTGGATAAAAAAACAGATTATGGTAAATCATCAACAGGAAACAAATACATTTGAGCTAGCTGCAATGGTACAATATGCATATGATAATGATTTGTGGGATGAAACAGATATAGCATACAGGTATGCATGTTTGGCGCCTGAAGAACCTAATGCGGCAGCATGGCTTAAATGTAATAACCAATTTAAATATGTTAAAGACTGTGCACAGATGGTAAAAATGTATAAGAAATACGAAATGAAACAGATGAGTATGGCAGAATGGGTTACAAAATGTGGGGAAAAGGTAACAGACGATGGAGACTGGAAAAAAATAATTAATTTCTTAAAATATCAAAACATATCTATTGTTGGCTTTTTAACAAGTATGAGAACATTTTTAAAGGGTCAACCAAAAAAGAATTGTATGATAATATGGGGCCCACCAGACACAGGAAAGTCAATGTTCTGTTATAGTCTTATACAGTTTATGCGTGGAAAGGTAGTGTCATTTGTAAATAGCAAAAGTCAGTTTTGGTTACAGCCACTATCAGAAGGCAAAATAGGGCTACTGGACGATGCAACATATCCATGCCTACAATATATGGATGTATATTTAAGAAATGGGCTAGATGGAAATGCAGTGTCTATAGATTGCAAGCACAGAGCACCTGTGCAAATTAAAATGCCACCTTTACTTGTTACCTCCAACATAGATGTACATGCAGACCCATCATTAAAATATTTGCATAGTAGAATGATGCCCTACAGCTTTCCAAATAAAGTACCAATAGATGACAATGGAAATGCAATATACACATTTACTGATGGCGATTGGAAATGTTTTTTTAGTAAGTTGCAGAAGCAGTTAGACCTGTGTGAACCTGAAGAAAGTGCAGATGGAGAACCTGGTCGAGCGTTTCGATGCTGTGCAGGACAAACTGCTGAGCCTGTATGAAGCAGGCCATATGGACCTAGAATCACAGATACTGCACTGGGATCTTGAAAGACAGGAAAATGTATTATTGCATTTTGCAAGAAAACAAGGCATCCAAAATATTGGGATGCAAAGAGTGCCCCCTCTGGCGGCCACAGAACAAAAGGCAAAGACAGCAATCTATATGGGCTTAGTATTAAGAAGCCTTAAAAAATCATCATATAGCCAGGAATCGTGGACACTAACAGAAACCAGCAATGAATTATTTATGACAGCCCCTCAAAACACGTTTAAAAAGGGGGGAAAAACAATAGAAGTATTATATGATAATGAAGAAACAAAAGCAATGCCATATACATTATGGACAGCTATTTACTATCAAGATGCAGATGACATGTGGCATAAAACACAAGGACAGGTGGATGTAAAAGGACTGTTCTATGTAGATATTACAGGCAGCAAAACGTAC-TACGAGGACTTTGCAAAAGATGCAAAAAAATATGGAGAAACTGGACAGTGGCAGGTAAAAACTGGCAATGACACTTTGTTTGG---CCCTTCTATTGCTAGCACGTCG--GAGGACAACG---TCGACGGGTGGCAGACCATC-GCTACCCCCGATACCGGAG---GACCCCG---AAGG----CGTAGAGGACGGCCT--AGGC---GGCGCACCCATAGTGCAACCACCTCCGC---GACCTCCGAAACCGACACATCGTCCGAGGATAGACGACAGCGACGGGGACGACACGGAAAACGTAGATCCAAA---CGACTCAGGTGGGGA------TCAGAATCTTCTGCTCGCACTCCTTCGCCAGTGGGACAAGGACATCGAAGCCCTAATAAACACTATCCAACAAGACTTGCGAGGTTACAAGCTGAGGCTGGGGATCCCCCAGTTTTATTAGTTAAAGGGCCTGCAAATACAACAAAATGTTGGAGATATAGAGTAAAGTTAAGGCACAGAGATTTGTTTTTATGTATAAGCACTGCATTTTCATGGGTAGGGGAAACAGGGTGTGATAGAGTAGGGTGCGCCAGGGTGCTGGTGGGCTTTGTAAATGAAACGCAACGGGAGAGGTTTATAACTACTGTGAGGTTGCCAAAAGGATGCACATATGCCTTTGGAAACATTGACTCTTTGTAATCCACACAGCCAATTTATGCTGCCTTT---------TGTATCCCCTGTATAGCCC----CTTCCTAAACCATAACTA--TGGATACTGTTGGTGATG---------------GTACTAA-------------ACATAAA---AGACCTAAAAGAGATACAGTAGAAAATATATATAGACATTGTGCTGCCACGGGAACATGCCCTGATGATGTTAAAAATAAAGTTGAACAAACAACTATTGCAGATAGAATATTAAAATGGATTGCAAGTATTGTTTATTTTGGTGGGCTGGGTATCAGTTCAGGAAGGGGCACGGGTGGCAGTACGGGCTATATACCCCTGGGCGGAGGG------GGTGCAGGTAGGGTAACACCAGAGGGTACTGTAATTCGTCCTGGGGTAATAATAGACCCTATAGGACCTCCTGATATTGTTCCTGTAGATGTGGTAACACCCGAATCATCGTCCATTGTACCTTTGGAGGTGATACC--AAACA----------------TTGCAACTACTGAGACCCCTGCAGTGGAGGTTCCGGACATTGGTATAGTGGCTGAGGGGGATCCTATTAGTGACATTACATTGGATACCACAACCCCTGCTGTGGCCACCATTGATCCCACTAGTGCTGTGGTGGAGGGCCAGGCTATAACGCCCACAACTAGACGTATAGCCTTTAATGGAAGCAGACACGGAAGCCCCTCATATATTTCAGTATATGGACATCCCACCGACCCAGTGTCTCAAGCTACTGCAGAGGTATTTATAGGAGCAGCCCCTGATAACGGTACCGTTATTAATATTGGTGAATCTATTCCATTAGACACTTTTGTACAAACGGAGGGGTCGTCTACGTTTAGTATAGAAGCCCCCGACACTGCCCCTCGCTCAAGTACACCTAGAGCCTTTCAAAAGGCATTTCAAAAAGCTAGAGACTTATATAATCGACGGGTGGAGCAAGTTAGAACTAGAAATGTTGACTTCTTATCCCGCCCACGACAGGCGGTTACTTTTCAATTTGAAAATCCCGCCTTTGAAGATGAAGTAACTTTGCAGTTTGAACAGGACCTACGTCAGGTTGCACAGGCTGCACCTGATTCTGATTTTGCTGATGTGGTGCATTTAAGTAGACCACGTTATTCTGAAACCCCTGAGGGTACTGTACGTGTCAGTCGCTTAGGTCGCCGTGGCACTATTCAAACTAGAAGTGGATTACAAATAGGCTCTAATGTGCATTTTTATTATGACATAAGTCCTATACAAACAGATGTTATTGAAATGCAGTCTTTTGGTGTTGGTACTGGGTCACCTATTGTTGGTTCTGCTGACACTGCACCTATTCTGGTTCCT---TCTACTGAAACATCATTTATTGAAGGCCACACACTTGTTGGTCC-ACAGGATATTACCATTGACACATTGTCAGACACTGCAGATACTGATTTTAGTTCTTCTAGACTTGCATTGCTTGGGTATGCAGACCCTACACCTCCCTCGGTAATACCCTCGTTACGTATTGCTACATTGCCCCCTGGAACTGCACTTCAGTTGCTTATTACAGCAAAAAATAGGGTTGTACCTATTACGGCTGTTTCATCAAATGTGTCCACACATGACATTCATGTACAGCCTGTGAC---ACCTGCTATTGTAATAAATGGGTTTGAGGCTTTACCTGGTTTCTATTTACATCCAGGTTTGCAACGCAAACGCAAACGACGTTGGGATGATGTTTAATATTTTACAGATGGCTGTTT---GGCTTCCGCAGTCCGGTAAACTTTACCTACCACCTCCTCAGCCTGTGGCTAAAGTACTGCCTACTGATGAATACGTTGTGGAAACGTCTGTATTCTTCCATGCATGCAGTGACCGCCTTCTAACTGTTGGCCATCCATATTATCCCATTACTAAGGTTGGGAATAATAATACAGTGGTTATTCCTAAGGTGTCTGGCAACCAGTTTAGAGCTTTTAGGTTGGTGTTACCTGATCCTAATAAGCTGGCTCTGGTTGATAAATCTTTATACAATGCTGACACTGAAAGACTAGTGTTTAAGTTACGTGGCATCGATATTGCACGGGGTGGGCCTTTGGGTATTGGGTCTACTGGTCACCCTTTACTTAACAAACTTAAGGATACAGAAAATCCTAATAATTATTTTAAAACAGG---AAAGGAAAGCAGGCAAAATGTGTCTTTGGATCCTAAACAAACCCAGTTATTTGTTGTGGGATGTACTCCTTGTTTGGGGGAGCATTGGGATGTGGCTAAACCTTGTGTAGAGGATAATTTCCAAAAGGGGGATTGTCCTCCTTTACAGTTAGTAAGTTCTGTTATTCAGGACGGTGATATGTGTGATATTGGGTTTGGGGCTATGAACTTTGCTGCCCTGCAGGAGGACCACTCTTCAGTACCCCTTGACATAGTAGCTTCTACATGCAAATGGCCTGATTTTCTTAAAATGTCCAATGACATATATGGTAATAGTATGTTTTTTTTTGGACGTCGGGAACAGGTATATGCCCGTCACTTTTTTTGCAAGGATGGTGCTATGGGTAATCCTATCCCCGAACAGGCGTTTGAGGGTAATAAGCATCCTTATTTGGTTGCTGCAGAGGCTGGTAAGGATCAGCTTACTGTCTCCTCATCTGTTTATTATGCTACCCCTAGTGGGTCTCTTGTTTCCAGTGATTCCCAGTTGTTTGGACGTCCGTATTGGATTCAAAGGGCCAATGGAACAAATAATGCTGTTTGTTGGGGAAATAACATTTTTGTTACATTGGTTGATAACACCAGAAATGTTAACTTTAATATTAATGTAAAATCAGAGGACTCTGCTA------CCTATGATGCTCAAAAGTTTAAACATTATGTTAGACACACAGAGGAATTTGAGCTGTCTATAATTTTGCAGCTTTGCAAGGTGTCTCTTACTGCTGAAACGCTTGCACACATTCATGTAATGGATCCTACCATACTGGACGACTGGCAACTTGCCTTTGTGCCTCCCCCTGCAGCAGCTATAGAAAATTCATATAGGTTTATACATTCTTTGGCCACTATGTGTCCTTCCGAGGAGGTTGCAAAGGAAAAGGAAGATCCATACGCTAAGTATTCCTTTTGGAAGGTGGATCTATCTGAAAAGTTGTCCTCCGAACTTGATAGGTACCCATTGGGGCGCCGCTTTTTAGCTCAGACTGGCTCTGTTTCTCGAGGCCTTCGCAGGCCCCGTTCCCCCAGTACATCTACAACTCGGTCATCTAGGGTTAAACGTCGCAGAAAGCAGTGATGTGTTTACAGTGTTACCTTTTATATTGTATTTTACTGTGCACTTTATTTTTTAATACTTGAAACATGGTTTACTATACCTCTAGTGTTATAGTACAGCTTTTAATCTACCTCTATTGCTATGTTACAGCTTGCACAAATTTGAACTTTGGCAAATAAACGTCCTGTCATGTTACACATTCCTTGGTGTGAGTGTTTATT--TGACTCACCG-GTCATTGTGGCCACACCTGG-CTTTTAGTATTTGGCTTCCGTCCTGCC-GGACGTGCAGGGGCCGTGTACTGTGTGTTTTTACAGCTTTTGGCATTTTTATCCTGGATTT--TAGCACCGGTAACGGTTGGAACATTCTTTTACT---TCAAAC------AAAGGTAGGTAACATGTTCAGACACTAGGTATTACTCATAGGTGTTCTGCAACCGTTTTGGTTGCTGGACGTACTCCAATGACCGGGAGCGGTGCTTGTAAAAATGT-TTCAGGGATAATTGTTGTTGGCAACTATCACCGCCTTCGGTTACTTTCCTTTACCGGGAGTGGTACTG-TAGGGTATATATATGTTCAAAAGGGGTAGAACAGTCTTTTTGTGTGGTGAGCACGTCTGTCTACAACGTATTGTATAGTGGGTAGTG-GGTAGTTATATATTATGTATGTATGAATATTGTAACTGTATTATTAGTATTGTGGCAGGTATATATTATTATTATATTTGGTATTACAATTGTATGTTTGATAAAAATATTTTTGCATTTAGCATTAACTATTTAACCTTAATATTGTATATA-AAGTGTGTACTACTGTATTTAAAACGTACCTATTAGGCTGTTAATAATAGAAACAAAAAGAAAAAT
>MF509819|HPV214|A1|
--------------------------------------------------------------------------------------------------------------------------------------------------------------------------------------------------------------------------------------------------------------------------------------------------------------------------------------------------------------------------------------------------------------------------------------------------------------------------------------------------------------------------------------------------------------------------------------------------------------------------------------------------------------------------------------ATGAGAAGTACAGAACCAACAATTAAGGACATTAATTTGGAGTTAGAACCTTTGGTAATACCTGAAAACTTATTGTGTGGTGAGGTGTCACTTGAAGAGGAGGAGGAGGAGCAGGAAGAGCAAGCTCAAAGTCCTTACAGAGTTGTGACACAATGCAAGCATTGTGGCAAGCAATTGTGTGTGTATGTAGTAGCAACCGACGTAGGTATCAGAATATTTGAGCACGTACTGTGTGGAGATCTGGACCTTGTGTGCCCTACCTGTGGACGACAACAACATCGCCATGGCGGACAAAGGCAATAAAGGTATATC------TTCATGTTCTACTAATTCT---GCTTTAGACTTTATTGAAACAGAAGCCGAATGTGAGGATGAGATAGACACTTTGGAAGCATTATTTGACGAAAGTGATGGCACAGACCTTTCAGATTTAATAGACAATTGTGATGAACCTGATGAGGGACGAGCACTGGAACTATTAAATAGGCAGCAGCTAGAAGAAGACAGGCAGCTGTTAACAGACCTAAAACGAAAGTATCTTAGCCCTAGCCCGAAG---CAGGCGGTCCTAGATCTAAGTCCAAGAATTCAGTTGCTGTCTGTGTCGCCACGAGGACAAAGCAGTAAAAGACGTCTG---TTTGAGGACAGTGGAATAGACAATGAAGCTGAAGATTCTATTACTGAGGTGGAAAAGGTAGCGTCGGAGCC-CTGTAATACAGGGGAACTGTGTAATGCTGGGGATTTAAATACTGTTGTGCAGCAGCCTTTGACTAATACAGAGGATCAGGAAGAAACTGCTGTGTGTGCATATAACAATA---ATATAGGCTGCATAGACATTTTGCGTAGTAGCAACAGGCATGCTACAGTATTAGCTAAATTTAAAGATACGTTTGATGTAAGTTATAAAGAACTAACAAGACCATTTCAAAGCGACAAATCCTGTTGCGTTAGCTGGGTGGTAGTGGCATTTGGAGTGTTAGCAGAATTAGCTGAGGCATGTAAAGCACTATTAAAGCCACATTGTGTATATATGCAAATTATAAATCCTAGCCTAAGCACAGGGGTCACAGTACTGTTTTTGTTTGAATTTATAAATGCCAAATGTAGAGAGACAGTTAGAAAACTACTGTGTAACATGTTACAGTTGCAGGAAGAACAACTTATGGCTGATCCTCCAAGACAAAGAAGTGTAGCGGTAGCACTGTGGTTTTATAGAAAAAGCTTGTCAAATGTTAGCTTTTGTGTTGGGGATATGCCTGAGTGGATAAAAAAACAGATTATGGTAAATCATCAACAGGAAACAAATACATTTGAGCTAGCTGCAATGGTACAATATGCATATGATAATGATTTGTGGGATGAAACAGATATAGCATACAGGTATGCATGTTTGGCGCCTGAAGAACCTAATGCGGCAGCATGGCTTAAATGTAATAACCAATTTAAATATGTTAAAGACTGTGCACAGATGGTAAAAATGTATAAGAAATACGAAATGAAACAGATGAGTATGGCAGAATGGGTTACAAAATGTGGGGAAAAGGTAACAGACGATGGAGACTGGAAAAAAATAATTAATTTCTTAAAATATCAAAACATATCTATTGTTGGCTTTTTAACAAGTATGAGAACATTTTTAAAGGGTCAACCAAAAAAGAATTGTATGATAATATGGGGCCCACCAGACACAGGAAAGTCAATGTTCTGTTATAGTCTTATACAGTTTATGCGTGGAAAGGTAGTGTCATTTGTAAATAGCAAAAGTCAGTTTTGGTTACAGCCACTATCAGAAGGCAAAATAGGGCTACTGGATGATGCAACATATCCATGCCTACAATATATGGATGTATATTTAAGAAATGGGCTAGATGGAAATGCAGTGTCTATAGATTGCAAGCACAGAGCACCTGTGCAAATTAAAATGCCACCTTTACTTGTTACCTCCAACATAGATGTACATGCAGACCCATCATTAAAATATTTGCATAGTAGAATGATGCCCTACAGCTTTCCAAATAAAGTACCAATAGATGACAATGGAAATGCAGTATACACATTTACTGATGGCGATTGGAAATGTTTTTTTAGTAAGTTGCAGAAGCAGTTAGACCTGTGTGAACCTGACGAAAGTGCAGATGGAGAACCTGGTCGAGCGTTTCGATGCTGTGCAGGACAAACTGCTGAGCCTGTATGAAGCAGGCCATATGGACCTAGAATCACAGATACTGCACTGGGACCTTGAAAGACAGGAAAATGTATTATTGCATTTTGCAAGAAAACAAGGCATCCAAAATATTGGGATGCAAAGAGTGCCCCCTCTGGCGGCCACAGAACAAAAGGCAAAGACAGCAATCTATATGGGCTTAGTATTAAGAAGCCTTAAAAAATCATCATATAGCCAGGAATCGTGGACACTAACAGAAACCAGCAATGAGTTATTTATGACAGCCCCTCAAAACACGTTTAAAAAGGGGGGAAAAACAATAGAAGTATTATATGATAATGAAGAAACAAAAGCAATGCCATATACATTATGGACAGCTATTTACTATCAAGATGCAGATGACATGTGGCATAAAACACAAGGACAGGTGGATGTAAAAGGACTGTTCTATGTAGATATTACAGGCAGCAAAACGTAC-TACGAGGACTTTGCAAAAGATGCAAAAAAATATGGAGAAACTGGACAGTGGCAGGTAAAAACTGGCAATGACACTTTGTTTGG---CCCTTCTATTGCTAGCACGTCG--GAGGACAACG---TCGACGGGTGGCAGACCATC-GCTACCCCCGATACCGGAG---GACCCCG---AAGG----CGTAGAGGACGGCCT--AGGC---GGCGCACCCATAGTGCAACCACCTCCGC---GACCTCCGAAACCGACACATCGTCCGAGGATAGACGACAGCGACGGGGACGACACGGAAAACGTAGATCCAAA---CGACTCAGGTGGGGA------TCAGAATCTTCTGCTCGCACTCCTTCGCCAGTGGGACAAGGACATCGAAGCCCTAATAAACACTATCCAACAAGACTTGCGAGGTTACAAGCTGAGGCTGGGGATCCCCCAGTTTTATTAGTTAAAGGGCCTGCAAATACAACAAAATGTTGGAGATATAGAGTAAAGTTAAGGCACAGAGATTTGTTTTTATGTATAAGCACTGCATTTTCATGGGTAGGGGAAACAGGGTGTGATAGAGTAGGGTGCGCCAGGGTGCTGGTGGGCTTTGTAAATGAAACGCAACGGGAGAGGTTTATAACTACTGTGAGGTTGCCAAAAGGATGCACATATGCTTTTGGAAACATTGACTCTTTGTAATCCACACAGCCAATTTATGCTGCCTTT---------TGTATCCCCTGTATAGCCC----CTTCCTAAACCATAACTA--TGGATACTGTTGGTGATG---------------GTACTAA-------------ACATAAA---AGACCTAAAAGAGATACAGTAGAAAATATATATAGACATTGTGCTGCCACCGGAACATGCCCTGATGATGTTAAAAATAAAGTTGAACAAACAACTATTGCAGATAGAATATTAAAATGGATTGCAAGTATTGTTTATTTTGGTGGGCTGGGTATCAGTTCAGGAAGGGGCACGGGTGGCAGTACGGGCTATATACCCCTGGGCGGAGGG------GGTGCAGGTAGGGTAACACCTGAGGGTACTGTAATTCGTCCTGGGGTAATAATAGACCCTATAGGACCTCCTGATATTGTTCCTGTAGATGTGGTAACACCCGAATCATCGTCCATTGTACCTTTGGAGGTAATACC--AAACA----------------TTGCAACTACTGAGACCCCTGCAGTGGAGGTTCCGGACATTGGTATAGTGGCTGAGGGGGATCCTATTAGTGACATTACATTGGATACCACAACCCCTGCTGTGGCCACCATTGATCCCACTAGTGCTGTGGTGGAGGGCCAGGCTATAACGCCCACAACTAGACGTATAGCCTTTAATGGAAGCAGACACGGAAGCCCCTCATATATTTCAGTATATGGACATCCCACCGACCCAGTGTCTCAAGCTACTGCAGAGGTATTTATAGGAGCAGCCCCTGATAACGGTACCGTTATTAATATTGGTGAATCTATTCCATTAGACACTTTTGTACAAACGGAGGGGTCGTCTACGTTTAGTATAGAAGCCCCCGACACTGCCCCTCGCTCAAGTACACCTAGAGCCTTTCAAAAGGCATTTCAAAAAGCTAGAGACTTATATAATCGACGGGTGGAGCAAGTTAGAACTAGAAATGTTGACTTCTTATCCCGCCCACGACAGGCGGTTACTTTTCAATTTGAAAATCCCGCCTTTGAAGATGAAGTAACTTTGCAGTTTGAACAGGACCTACGTCAGGTTGCACAGGCTGCACCTGATTCTGATTTTGCTGATGTGGTGCATTTAAGTAGACCACGTTATTCTGAAACCCCTGAGGGTACTGTACGTGTCAGTCGCTTAGGTCGCCGTGGCACTATTCAAACTAGAAGTGGATTACAAATAGGCTCTAATGTGCATTTTTATTATGACATAAGTCCTATACAAACAGATGTTATTGAAATGCAGTCTTTTGGTGTTGGTACTGGGTCACCTATTATTGGTTCTGCTGACACTGCACCTATTCTGGTTCCT---TCTACTGAAACATCATTTATTGAAGGCCACACACTTGTTGGCCC-ACAGGATATTACCATTGACACATTGTCAGACACTGCAGATACTGATTTTAGTTCTTCTAGACTTGCATTGCTTGGGTATGCAGACCCTACAACTCCCTCGGTGATACCCTCGTTACGTATTGCTACATTGCCCCCTGGAACTGCACTTCAGTTGCTTGTTACAGCAAAAAATAGGGTTGTACCTATTACGGCTGTTTCATCAAATGTGTCCACACATGACATCCATGTACAGCCTGTCAC---ACCTGCTATTGTAATAAATGGGTTTGAGGCTTTACCTGGTTTCTATTTACATCCAGGTTTGCAACGCAAACGCAAACGACGTTGGGATGATGTTTAATATTTTACAGATGGCTGTTT---GGCTTCCGCAGTCCGGTAAACTTTACCTACCACCTCCTCAGCCTGTGGCTAAAGTACTGCCTACTGATGAATACGTTGTGGAAACGTCTGTATTCTTCCATGCATGCAGTGACCGCCTTCTAACTGTTGGCCATCCATATTATCCCATTACTAAGGTTGGGAATAATAATACAGTGGTTATTCCTAAGGTGTCTGGCAACCAGTTTAGAGCTTTTAGGTTGGTGTTACCTGATCCTAATAAGCTGGCTCTGGTTGATAAATCTTTATACAATGCTGACACTGAAAGACTAGTGTTTAAGTTACGTGGCATTGATATTGCACGGGGTGGGCCTTTGGGTATTGGGTCTACTGGTCACCCTTTACTTAACAAACTTAAGGATACAGAAAATCCTAATAATTATTTTAAAACAGG---AAAGGAAAGCAGGCAAAATGTGTCTTTGGATCCTAAACAAACCCAGTTATTTGTTGTGGGATGTACTCCTTGTTTGGGGGAGCATTGGGATGTGGCTAAGCCTTGTGTAGAGGATAATTTCCAAAAGGGGGATTGTCCTCCTTTACAATTAGTAAGTTCTGTTATTCAGGACGGTGATATGTGTGATATTGGGTTTGGGGCTATGAACTTTGCTGCCCTGCAGGAGGACCACTCTTCAGTACCCCTTGACATAGTAGCTTCTACATGCAAATGGCCTGATTTTCTTAAAATGTCCAATGACATATATGGTAATAGTATGTTTTTTTTTGGACGTCGGGAACAGGTATATGCCCGTCACTTTTTTTGCAAGGATGGTGCTATGGGTAATCCTATCCCCGAACAGGCGTTTGAGGGTAATAAGCATCCTTATTTGGTTGCTGCAGAGGCTGGTAAAGATCAGCTTACTGTCTCCTCATCTGTTTATTATGCTACCCCTAGTGGGTCTCTTGTTTCCAGTGATTCCCAGTTGTTTGGACGTCCGTATTGGATTCAAAGGGCCAATGGAACAAATAATGCTGTTTGTTGGGGAAATAACATTTTTGTTACATTGGTTGATAACACCAGAAATGTTAACTTTAATATTAATGTAAAATCAGAGGACTCTGCTA------CCTATGATGCTCAAAAGTTTAAACATTATGTTAGACACACAGAGGAATTTGAACTGTCTATAATTTTGCAGCTTTGCAAGGTGTCTCTTACTGCTGAAACGCTTGCACACATTCATGTAATGGATCCTACCATACTGGACGACTGGCAACTTGCCTTTGTGCCTCCCCCTGCAGCAGCTATAGAAAATTCATATAGGTTTATACATTCTTTGGCCACTATGTGTCCTTCCGAGGAGGTTGCAAAGGAAAAGGAAGATCCATACGCTAAGTATTCCTTTTGGAAGGTGGATCTATCTGAAAAGTTGTCCTCCGAACTTGATAGGTACCCATTGGGGCGCCGCTTTTTAGCTCAGACTGGCTCTGTTTCTCGAGGCCTTCGCAGGCCCCGTTCCCCCAGTACATCTACAACTCGGTCATCTAGGGTTAAACGTCGCAGAAAGCAGTGATGTGTTTACAGTGTTACCTTTTATATTGTATTTTACTGTGCACTTTATTTTTTAATACTTGAAACATGGTTTACTATACCTCTAGTGTTATAGTACAGCTTTTAATCTACCTCTATTGCTATGTTACAGCTTGCACAAATTTGAACTTTGGCAAATAAACTTCCTGTCATGTTAAACATTCCTTGGTGTGAGTGATTATT--TGACTCACCG-GTCATTGTGGCCACACCTGG-CTTTTAGTATTTGGCTTCCGTCTTGCC-GGACGTGCAGGGGCCGTGTACTGTGTGTTTTTACAGCTTTTGGCATTTTTATCCTGGATTT--TAGCACCGGTAACGGTTGGAACATTCTTTTACT---TCAAAC------AAAGGTAGGTAACATGTTCAGACACTAGGTATTACTCATAGGTGTTCTGCAACCGTTTTGGTTGCTGGACGTACTCCAATGACCGGGAGCGGTGCTTGTAAAAATGT-TTCAGGGATAATTGTTGTTGGCAACTATCACCGCCTTCGGTTACTTTCCTTTACCGGGAGTGGTACTG-TAGGGTATATATATGTTCAAAAGGGGTAGAACAGTCTTTTTGTGTGGTGAGCACGTCTGTCTACAACGTATTGTATAGTGGGTAGTG-GGTAGTTATATATTATATATGTATGAATATTGTAACTGTATTATTAGTATTGTGGCAGGTATATATTATTATTATATTTGGTATTACAATTGTATGTTTGATAAAAATATTTTTGCATTTAGCATTAACTATTTAACCTTAATATTGTATATA-AAGTGTGTACTACTGTATTTAAAACGTACCTATTAGGCTGTTGATAATAGAAACAAAAAGAAAAAT
