# Supplementary material for: Characterization and Diversity of 243 Complete Human Papillomavirus Genomes in Cervical Swabs Using Next Generation Sequencing
Source: Viruses. 2020 Dec 14;12(12):1437. doi: 10.3390/v12121437 (PMC7764970; doi:10.3390/v12121437)
Supplement: Supplementary file 1 [file viruses-12-01437-s001.zip › Supplementary material/Alignments/HPV16_alignment.fasta]

>LNS4390133_HPV16
ACTACAATAATTCATGTATAAAACTAAGGGCGTAACCGAAATCGGTTGAACCGAAACCGGTTAGTATAAAAGCAGACATTTTATGCACCAAAAGAGAACTGCAATGTTTCAGGACCCACAGGAGCGACCCAGAAAGTTACCACAGTTATGCACAGAGCTGCAAACAACTATACATGATATAATAGTAGAATGTGTGTACTGCAAGCAACAGTTACTGCGACGTGAGGTATATGACTTTGCTTTTCGGGATTTATGCATAGTATATAGAGATGGGAATCCATATGCTGTATGTGATAAATGTTTAAAGTTTTATTCTAAAATTAGTGAGTATAGACATTATTGTTATAGTGTGTATGGAACAACATTAGAACAGCAATACAACAAACCGTTGTGTGATTTGTTAATTAGGTGTATTAACTGTCAAAAGCCACTGTGTCCTGAAGAAAAGCAAAGACATCTGGACAAAAAGCAAAGATTCCATAATATAAGGGGTCGGTGGACCGGTCGATGTATGTCTTGTTGCAGATCATCAAGAACACGTAGAGAAACCCAGCTGTAATCATGCATGGAGATACACCTACATTGCATGAATATATGTTAGATTTGCAACCAGAGACAACTGATCTCTACTGTTATGAGCAATTAAATGACAGCTCAGAGGAGGAGGATGAAATAGATGGTCCAGCTGGACAAGCAGAACCGGACAGAGCCCATTACAATATTGTAACCTTTTGTTGCAAGTGTGACTCTACGCTTCGGTTGTGCGTACAAAGCACACACGTAGACATTCGTACTTTGGAAGACCTGTTAATGGGCACACTAGGAATTGTGTGCCCCATCTGTTCTCAGAAACCATAATCTACCATGGCTGATCCTGCAGGTACCAATGGGGAAGAGGGTACGGGATGTAATGGATGGTTTTATGTAGAGGCTGTAGTGGAAAAAAAAACAGGGGATGCTATATCAGATGACGAGAACGAAAATGACAGTGATACAGGTGAAGATTTGGTAGATTTTATAGTAAATGATAATGATTATTTAACACAGGCAGAAACAGAGACAGCACATGCGTTGTTTACTGCACAGGAAGCAAAACAACATAGAGATGCAGTACAGGTTCTAAAACGAAAGTATTTGGGTAGTCCACTTAGTGATATTAGTGGATGTGTAGACAATAATATTAGTCCTAGATTAAAAGCTATATGTATAGAAAAACAAAGTAGAGCTGCAAAAAGGAGATTATTTGAAAGCGAAGACAGCGGGTATGGCAATACTGAAGTGGAAACTCAGCAGATGTTACAGGTAGAAGGGCGCCATGAGACTGAAACACCATGTAGTCAGTATAGTGGTGGAAGTGGGGGTGGTTGCAGTCAGTACAGTAGTGGAAGTGGGGGAGAGGGTGTTAGTGAAAGACACACTATATGCCAAACACCACTTACAAATATTTTAAATGTACTAAAAACTAGTAATGCAAAGGCAGCAATGTTAGCAAAATTTAAAGAGTTATACGGGGTGAGTTTTTCAGAATTAGTAAGACCATTTAAAAGTAATAAATCAACGTGTTGCGATTGGTGTATTGCTGCATTTGGACTTACACCCAGTATAGCTGACAGTATAAAAACACTATTACAACAATATTGTTTATATTTACACATTCAAAGTTTAGCATGTTCATGGGGAATGGTTGTGTTACTATTAGTAAGATATAAATGTGGAAAAAATAGAGAAACAATTGAAAAATTGCTGTCTAAACTATTATGTGTGTCTCCAATGTGTATGATGATAGAGCCTCCAAAATTGCGTAGTACAGCAGCAGCATTATATTGGTATAAAACAGGTATATCAAATATTAGTGAAGTGTATGGAGACACGCCAGAATGGATACAAAGACAAACAGTATTACAACATAGTTTTAATGATTGTACATTTGAATTATCACAGATGGTACAATGGGCCTACGATAATGACATAGTAGACGATAGTGAAATTGCATATAAATATGCACAATTGGCAGACACTAATAGTAATGCAAGTGCCTTTCTAAAAAGTAATTCACAGGCAAAAATTGTAAAGGATTGTGCAACAATGTGTAGACATTATAAACGAGCAGAAAAAAAACAAATGAGTATGAGTCAATGGATAAAATATAGATGTGATAGGGTAGATGATGGAGGTGATTGGAAGCAAATTGTTATGTTTTTAAGGTATCAAGGTGTAGAGTTTATGTCATTTTTAACTGCATTAAAAAGATTTTTGCAAGGCATACCTAAAAAAAATTGCATATTACTATATGGTGCAGCTAACACAGGTAAATCATTATTTGGTATGAGTTTAATGAAATTTCTGCAAGGGTCTGTAATATGTTTTGTAAATTCTAAAAGCCATTTTTGGTTACAACCATTAGCAGATGCCAAAATAGGTATGTTAGATGATGCTACAGTGCCCTGTTGGAACTACATAGATGACAATTTAAGAAATGCATTGGATGGAAATTTAGTTTCTATGGATGTAAAGCATAGACCATTGGTACAACTAAAATGCCCTCCATTATTAATTACATCTAACATTAATGCTGGTACAGATTCTAGGTGGCCTTATTTACATAATAGATTGGTGGTGTTTACATTTCCTAATGAGTTTCCATTTGACGAAAACGGAAATCCAGTGTATGAGCTTAATGATAAGAACTGGAAATCCTTTTTCTCAAGGACGTGGTCCAGATTAAGTTTGCACGAGGACGAGGACAAGGAAAACGATGGAGACTCTTTGCCAACGTTTAAATGTGTGTCAGGACAAAATACTAACACATTATGAAAATGATAGTACAGACCTACGTGACCATATAGACTATTGGAAACACATGCGCCTAGAATGTGCTATTTATTACAAGGCCAGAGAAATGGGATTTAAACATATTAACCACCAGGTGGTGCCAACACTGGCTGTATCAAAGAATAAAGCATTACAAGCAATTGAACTGCAACTAACGTTAGAAACAATATATAACTCACAATATAGTAATGAAAAGTGGACATTACAAGACGTTAGCCTTGAAGTGTATTTAACTGCACCAACAGGATGTATAAAAAAACATGGATATACAGTGGAAGTGCAGTTTGATGGAGACATATGCAATACAATGCATTATACAAACTGGACACATATATATATTTGTGAAGAAGCATCAGTAACTGTGGTAGAGGGTCAAGTTGACTATTATGGTTTATATTATGTTCATGAAGGAATACGAACATATTTTGTGCAGTTTAAAGATGATGCAGAAAAATATAGTAAAAATAAAGTATGGGAAGTTCATGCGGGTGGTCAGGTAATATTATGTCCTACATCTGTGTTTAGCAGCAACGAAGTATCCTCTCCTGAAATTATTAGGCAGCACTTGGCCAACCACTCCGCCGCGACCCATACCAAAGCCGTCGCCTTGGGCACCGAAGAAACACAGACGACTATCCAGCGACCAAGATCAGAGCCAGACACCGGAAACCCCTGCCACACCACTAAGTTGTTGCACAGAGACTCAGTGGACAGTGCTCCAATCCTCACTGCATTTAACAGCTCACACAAAGGACGGATTAACTGTAATAGTAACACTACACCCATAGTACATTTAAAAGGTGATGCTAATACTTTAAAATGTTTAAGATATAGATTTAAAAAGCATTGTACATTGTATACTGCAGTGTCGTCTACATGGCATTGGACAGGACATAATGTAAAACATAAAAGTGCAATTGTTACACTTACATATGATAGTGAATGGCAACGTGACCAATTTTTGTCTCAAGTTAAAATACCAAAAACTATTACAGTGTCTACTGGATTTATGTCTATATGACAAATCTTGATACTGCATCCACAACATTACTGGCGTGCTTTTTGCTTTGCTTTTGTGTGCTTTTGTGTGTCTGCCTATTAATACGTCCGCTGCTTTTGTCTGTGTCTACATACACATCATTAATACTATTGGTATTACTATTGTGGATAACAGCAGCCTCTGCGTTTAGGTGTTTTATTGTATATATTGTATTTGTTTATATACCATTATTTTTAATACATACACATGCACGCTTTTTAATTACATAATGTATATGTACAAAATGTAATTGTTACATATAATTGTTGTATACCATAACGTACTATTTTTTC-TTTTTTATTTTCATATA---TATTTTTTTTTTTTG---TTTGTTTGTTTGTTTTTTAATAAACTGTTATCACTTAACAATGCGACACAAACGTTCTGCAAAACGCACAAAACGTGCATCGGCTACCCAACTTTATAAAACATGCAAACAGGCAGGTACATGTCCACCTGACATTATACCTAAGGTTGAAGGCAAAACTATTGCTGATCAAATATTACAATATGGAAGTATGGGTGTATTTTTTGGTGGGTTAGGAATTGGAACAGGGTCGGGTACAGGCGGACGCACTGGGTATATTCCATTGGGAACAAGGCCTCCCACAGCTACAGATACACTTGCTCCTGTAAGACCCCCTTTAACAGTAGATCCTGTGGGCCCTTCTGATCCTTCTATAGTTTCTTTAGTGGAAGAAACTAGTTTTATTGATGCTGGTGCACCAACATCTGTACCTTCCATTCCCCCAGATGTATCAGGATTTAGTATTACTACTTCAACTGATACCACACCTGCTATATTAGATATTAATAATACTGTTACTACTGTTACTACACATAATAATCCCACTTTCACTGACCCATCTGTATTGCAGCCTCCAACACCTGCAGAAACTGGAGGGCATTTTACACTTTCATCATCCACTATTAGTACACATAATTATGAAGAAATTCCTATGGATACATTTATTGTTAGCACAAACCCTAACACAGTAACTAGTAGCACACCCATACCAGGGTCTCGCCCAGTGGCACGCCTAGGATTATATAGTCGCACAACACAACAAGTTAAAGTTGTAGACCCTGCTTTTATAACCACTCCCACTAAACTTATTACATATGATAATCCTGCATATGAAGGTATAGATGTGGATAATACATTATATTTTTCTAGTAATGATAATAGTATTAATATAGCTCCAGATCCTGACTTTTTGGATATAGTTGCTTTACATAGGCCAGCATTAACCTCTAGGCGTACTGGCATTAGGTATAGTAGAATTGGTAATAAACAAACACTACGTACTCGTAGTGGAAAATCTATAGGTGCTAAGGTACATTATTATTATGATTTTAGTACTATTGATCCTGCAGAAGAAATAGAATTACAAACTATAACACCTTCTACATATACTACCACTTCACATGCAGCCTCACCTACTTCTATTAATAATGGATTATATGATATTTATGCAGATGACTTTATTACAGATACTTCTACAACCCCGGTACCATCTGTACCCTCTACATCTTTATCAGGTTATATTCCTGCAAATACAACAATTCCTTTTGGTGGTGCATACAATATTCCTTTAGTATCAGGTCCTGATATACCCATTAATATAACTGACCAAGCTCCTTCATTAATTCCTATAGTTCCAGGGTCTCCACAATATACAATTATTGCTGATGCAGGTGACTTTTATTTACATCCTAGTTATTACATGTTACGAAAACGACGTAAACGTTTACCATATTTTTTTTCAGATGTCTCTTTGGCTGCCTAGTGAGGCCACTGTCTACTTGCCTCCTGTCCCAGTATCTAAGGTTGTAAGCACGGATGAATATGTTGCACGCACAAACATATATTATCATGCAGGAACATCCAGACTACTTGCAGTTGGACATCCCTATTTTCCTATTAAAAAACCTAACAATAACAAAATATTAGTTCCTAAAGTATCAGGATTACAATACAGGGTATTTAGAATACATTTACCTGACCCCAATAAGTTTGGTTTTCCTGACACCTCATTTTATAATCCAGATACACAGCGGCTGGTTTGGGCCTGTGTAGGTGTTGAGGTAGGTCGTGGTCAGCCATTAGGTGTGGGCATTAGTGGCCATCCTTTATTAAATAAATTGGATGACACAGAAAATGCTAGTGCTTATGCAGCAAATGCAGGTGTGGATAATAGAGAATGTATATCTATGGATTACAAACAAACACAATTGTGTTTAATTGGTTGCAAACCACCTATAGGGGAACACTGGGGCAAAGGATCCCCATGTACCAATGTTGCAGTAAATCCAGGTGATTGTCCACCATTAGAGTTAATAAACACAGTTATTCAGGATGGTGATATGGTTGATACTGGCTTTGGTGCTATGGACTTTACTACATTACAGGCTAACAAAAGTGAAGTTCCACTGGATATTTGTACATCTATTTGCAAATATCCAGATTATATTAAAATGGTGTCAGAACCATATGGCGACAGCTTATTTTTTTATTTACGAAGGGAACAAATGTTTGTTAGACATTTATTTAATAGGGCTGGTGCTGTTGGTGAAAATGTACCAGACGATTTATACATTAAAGGCTCTGGGTCTACTGCAAATTTAGCCAGTTCAAATTATTTTCCTACACCTAGTGGTTCTATGGTTACCTCTGATGCCCAAATATTCAATAAACCTTATTGGTTACAACGAGCACAGGGCCACAATAATGGCATTTGTTGGGGTAACCAACTATTTGTTACTGTTGTTGATACTACACGCAGTACAAATATGTCATTATGTGCTGCCATATCTACTTCAGAAACTACATATAAAAATACTAACTTTAAGGAGTACCTACGACATGGGGAGGAATATGATTTACAGTTTATTTTTCAACTGTGCAAAATAACCTTAACTGCAGACGTTATGACATACATACATTCTATGAATTCCACTATTTTGGAGGACTGGAATTTTGGTCTACAACCTCCCCCAGGAGGCACACTAGAAGATACTTATAGGTTTGTAACATCCCAGGCAATTGCTTGTCAAAAACATACACCTCCAGCACCTAAAGAA---GATCCCCTTAAAAAATACACTTTTTGGGAAGTAAATTTAAAGGAAAAGTTTTCTGCAGACCTAGATCAGTTTCCTTTAGGACGCAAATTTTTACTACAAGCAGGATTGAAGGCCAAACCAAAATTTACATTAGGAAAACGAAAAGCTACACCCACCACCTCATCTACCTCTACAACTGCTAAACGCAAAAAACGTAAGCTGTAAGTATTGTATGTATGTTGAATTAGTGTTGTTTGTTGTTTATATGTTTGTATGTGCTTGTATGTGCTTGTAAATATTAAGTTGTATGTGTGTTTGTATGTATGGTATAATAAACACGTGTGTATGTGTTTTTAAATGCTTGTGTAACTATTGTGTCATGCAACATAAATAAACTTATTGTTTCAACACCTACTAATTGTGTTGTGGTTATTCATTGTATATAAACTATATTTGCTACATCCTGTTTTTGTTTTATATATACTATATTTTGTAGCGCCAGCGGCCATTTTGTAGCTTCAACCGAATTCGGTTGCATGCTTTTTGGCACAAAATGTGTTTTTTTAAATAGTTCTATGTCAGCAACTATAGTTTAAACTTGTACGTTTCCTGCTTGCCATGCGTGCCAAATCCCTGTTTTCCTGACCTGCACTGCTTGCCAACCATTCCATTGTTTTTTACACTGCACTATGTGCAACTACTGAATCACTATGTACATTGTGTCATATAAAATAAATCACTATGCGCCAACGCCTTACATACCGCTGTTAGGCACATATTTTTGGCTTGTTTTAACTAACCTAATTGCATATTTGGCATAAGGTTTAAACTTCTAAGGCCAACTAAATGTCACCCTAGTTCATACATGAACTGTGTAAAGGTTAGTCATACATTGTTCATTTGTAAAACTGCACATGGGTGTGTGCAAACCG-TTTTGGGTTACACATTTACAAGCAACTTATATAATAATACTAA
>LNS4412578_HPV16
ACTACAATAATTCATGTATAAAACTAAGGGCGTAACCGAAATCGGTTGAACCGAAACCGGTTAGTATAAAAGCAGACATTTTATGCACCAAAAGAGAACTGCAATGTTTCAGGACCCACAGGAGCGACCCAGAAAGTTACCACAGTTATGCACAGAGCTGCAAACAACTATACATGATATAATATTAGAATGTGTGTACTGCAAGCAACAGTTACTGCGACGTGAGGTATATGACTTTGCTTTTCGGGATTTATGCATAGTATATAGAGATGGGAATCCATATGCTGTATGTGATAAATGTTTAAAGTTTTATTCTAAAATTAGTGAGTATAGACATTATTGTTATAGTTTGTATGGAACAACATTAGAACAGCAATACAACAAACCGTTGTGTGATTTGTTAATTAGGTGTATTAACTGTCAAAAGCCACTGTGTCCTGAAGAAAAGCAAAGACATCTGGACAAAAAGCAAAGATTCCATAATATAAGGGGTCGGTGGACCGGTCGATGTATGTCTTGTTGCAGATCATCAAGAACACGTAGAGAAACCCAGCTGTAATCATGCATGGAGATACACCTACATTGCATGAATATATGTTAGATTTGCAACCAGAGACAACTGATCTCTACTGTTATGAGCAATTAAATGACAGCTCAGAGGAGGAGGATGAAATAGATGGTCCAGCTGGACAAGCAGAACCGGACAGAGCCCATTACAATATTGTAACCTTTTGTTGCAAGTGTGACTCTACGCTTCGGTTGTGCGTACAAAGCACACACGTAGACATTCGTACTTTGGAAGACCTGTTAATGGGCACACTAGGAATTGTGTGCCCCATCTGTTCTCAGAAACCATAATCTACCATGGCTGATCCTGCAGGTACCAATGGGGAAGAGGGTACGGGATGTAATGGATGGTTTTATGTAGAGGCTGTAGTGGAAAAAAAAACAGGGGATGCTATATCAGATGACGAGAACGAAAATGACAGTGATACAGGTGAAGATTTGGTAGATTTTATAGTAAATGATAATGATTATTTAACACAGGCAGAAACAGAGACAGCACATGCGTTGTTTACTGCACAGGAAGCAAAACAACATAGAGATGCAGTACAGGTTCTAAAACGAAAGTATTTGGGTAGTCCACTTAGTGATATTAGTGGATGTGTAGACAATAATATTAGTCCTAGATTAAAAGCTATATGTATAGAAAAACAAAGTAGAGCTGCAAAAAGGAGATTATTTGAAAGCGAAGACAGCGGGTATGGCAATACTGAAGTGGAAACTCAGCAGATGTTACAGGTAGAAGGGCGCCATGAGACTGAAACACCATGTAGTCAGTATAGTGGTGGAAGTGGGGGTGGTTGCAGTCAGTACAGTAGTGGAAGTGGGGGAGAGGGTGTTAGTGAAAGACACACTATATGCCAAACACCACTTACAAATATTTTAAATGTACTAAAAACTAGTAATGCAAAGGCAGCAATGTTAGCAAAATTTAAAGAGTTATACGGGGTGAGTTTTTCAGAATTAGTAAGACCATTTAAAAGTAATAAATCAACGTGTTGCGATTGGTGTATTGCTGCATTTGGACTTACACCCAGTATAGCTGACAGTATAAAAACACTATTACAACAATATTGTTTATATTTACACATTCAAAGTTTAGCATGTTCATGGGGAATGGTTGTGTTACTATTAGTAAGATATAAATGTGGAAAAAATAGAGAAACAATTGAAAAATTGCTGTCTAAACTATTATGTGTGTCTCCAATGTGTATGATGATAGAGCCTCCAAAATTGCGTAGTACAGCAGCAGCATTATATTGGTATAAAACAGGTATATCAAATATTAGTGAAGTGTATGGAGACACGCCAGAATGGATACAAAGACAAACAGTATTACAACATAGTTTTAATGATTGTACATTTGAATTATCACAGATGGTACAATGGGCCTACGATAATGACATAGTAGACGATAGTGAAATTGCATATAAATATGCACAATTGGCAGACACTAATAGTAATGCAAGTGCCTTTCTAAAAAGTAATTCACAGGCAAAAATTGTAAAGGATTGTGCAACAATGTGTAGACATTATAAACGAGCAGAAAAAAAACAAATGAGTATGAGTCAATGGATAAAATATAGATGTGATAGGGTAGATGATGGAGGTGATTGGAAGCAAATTGTTATGTTTTTAAGGTATCAAGGTGTAGAGTTTATGTCATTTTTAACTGCATTAAAAAAATTTTTGCAAGGCATACCTAAAAAAAATTGCATATTACTATATGGTGCAGCTAACACAGGTAAATCATTATTTGGTATGAGTTTAATGAAATTTCTGCAAGGGTCTGTAATATGTTTTGTAAATTCTAAAAGCCATTTTTGGTTACAACCATTAGCAGATGCCAAAATAGGTATGTTAGATGATGCTACAGTGCCCTGTTGGAACTACATAGATGACAATTTAAGAAATGCATTGGATGGAAATTTAGTTTCTATGGATGTAAAGCATAGACCATTGGTACAACTAAAATGCCCTCCATTATTAATTACATCTAACATTAATGCTGGTACAGATTCTAGGTGGCCTTATTTACATAATAGATTGGTGGTGTTTACATTTCCTAATGAGTTTCCATTTGACGAAAACGGAAATCCAGTGTATGAGCTTAATGATAAGAACTGGAAATCCTTTTTCTCAAGGACGTGGTCCAGATTAAGTTTGCACGAGGACGAGGACAAGGAAAACGATGGAGACTCTTTGCCAACGTTTAAATGTGTGTCAGGACAAAATACTAACACATTATGAAAATGATAGTACAGACCTACGTGACCATATAGACTATTGGAAACACATGCGCCTAGAATGTGCTATTTATTACAAGGCCAGAGAAATGGGATTTAAACATATTAACCACCAGGTGGTGCCAACACTGGCTGTATCAAAGAATAAAGCATTACAAGCAATTGAACTGCAACTAACGTTAGAAACAATATATAACTCACAATATAGTAATGAAAAGTGGACATTACAAGACGTTAGCCTTGAAGTGTATTTAACTGCACCAACAGGATGTATAAAAAAACATGGATATACAGTGGAAGTGCAGTTTGATGGAGACATATGCAATACAATGCATTATACAAACTGGACACATATATATATTTGTGAAGAAGCATCAGTAACTGTGGTAGAGGGTCAAGTTGACTATTATGGTTTATATTATGTTCATGAAGGAATACGAACATATTTTGTGCAGTTTAAAGATGATGCAGAAAAATATAGTAAAAATAAAGTATGGGAAGTTCATGCGGGTGGTCAGGTAATATTATGTCCTACATCTGTGTTTAGCAGCAACGAAGTATCCTCTCCTGAAATTATTAGGCAGCACTTGGCCAACCACCCCGCCGCGACCCATACCAAAGCCGTCGCCTTGGGCACCGAAGAAACACAGACGACTATCCAGCGACCAAGATCAGAGCCAGACACCGGAAACCCCTGCCACACCACTAAGTTGTTGCACAGAGACTCAGTGGACAGTGCTCCAATCCTCACTGCATTTAACAGCTCACACAAAGGACGGATTAACTGTAATAGTAACACTACACCCATAGTACATTTAAAAGGTGATGCTAATACTTTAAAATGTTTAAGATATAGATTTAAAAAGCATTGTACATTGTATACTGCAGTGTCGTCTACATGGCATTGGACAGGACATAATGTAAAACATAAAAGTGCAATTGTTACACTTACATATGATAGTGAATGGCAACGTGACCAATTTTTGTCTCAAGTTAAAATACCAAAAACTATTACAGTGTCTACTGGATTTATGTCTATATGACAAATCTTGATACAGCATCCACAACATTACTGGCGTGCTTTTTGCTTTGCTTTTGTGTGCTTTTGTGTGTCTGCCTATTAATACGTCCGCTGCTTTTGTCTGTGTCTACATACACATCATTAATAATATTGGTATTACTATTGTGGATAACAGCAGCCTCTGCGTTTAGGTGTTTTATTGTATATATTATATTTGTTTATATACCATTATTTTTAATACATACACATGCACGCTTTTTAATTACATAATGTATATGTACATAATGTAATTGTTACATATAATTGTTGTATACCATAACTTACTATTTTTTTGTTTTTTATTTTCATATA---TATTTTTTTTTTTTG---TTTGTTTGTTTGTTTTTTAATAAACTGTTATCACTTAACAATGCGACACAAACGTTCTGCAAAACGCACAAAACGTGCATCGGCTACCCAACTTTATAAAACATGCAAACAGGCAGGTACATGTCCACCTGACATTATACCTAAGGTTGAAGGCAAAACTATTGCTGATCAAATATTACAATATGGAAGTATGGGTGTATTTTTTGGTGGGTTAGGAATTGGAACAGGGTTGGGTACAGGCGGACGCACTGGGTATATTCCATTGGGAACAAGGCCTCCCACAGCTACAGATACACTTGCTCCTGTAAGACCCCCTTTAACAGTAGATCCTGTGGGCCCTTCTGATCCTTCTATAGTTTCTTTAGTGGAAGAAACTAGTTTTATTGATGCTGGTGCACCAACATCTGTACCTTCCATTCCCCCAGATGTATCAGGATTTAGTATTACTACTTCAACTGATACCACACCTGCTATATTAGATATTAATAATACTGTTACTACTGTTACTACACATAATAATCCCACTTTCACTGACCCATCTGTATTGCAGCCTCCAACACCTGCAGAAACTGGAGGGCATTTTACACTTTCATCATCCACTATTAGTACACATAATTATGAAGAAATTCCTATGGATACATTTATTGTTAGCACAAACCCTAACACAGTAACTAGTAGCACACCCATACCAGGGTCTCGCCCAGTGGCACGCCTAGGATTATATAGTCGCACAACACAACAAGTTAAAGTTGTAGACCCTGCTTTTGTAACCACTCCCACTAAACTTATTACATATGATAATCCTGCATATGAAGGTATAGATGTGGATAATACATTATATTTTTCTAGTAATGATAATAGTATTAATATAGCTCCAGATCCTGACTTTTTGGATATAGTTGCTTTACATAGGCCAGCATTAACCTCTAGGCGTACTGGCATTAGGTACAGTAGAATTGGTAATAAACAAACACTACGTACTCGTAGTGGAAAATCTATAGGTGCTAAGGTACATTATTATTATGATTTCAGTACTATTGATCCTGCAGAAGAAATAGAATTACAAACTATAACACCTTCTACATATACTACCACTTCACATGCAGCCTCACCTACTTCTATTAATAATGGATTATATGATATTTATGCAGATGACTTTATTACAGATACTTCTACAACCCCGGTACCATCTGTACCCTCTACATCTTTATCAGGTTATATTCCTGCAAATACAACAATTCCTTTTGGTGGTGCATACAATATTCCTTTAGTATCAGGTCCTGATATACCCATTAATATAACTGACCAAGCTCCTTCATTAATTCCTATAGTTCCAGGGTCTCCACAATATACAATTATTGCTGATGCAGGTGACTTTTATTTACATCCTAGTTATTACATGTTACGAAAACGACGTAAACGTTTACCATATTTTTTTTCAGATGTCTCTTTGGCTGCCTAGTGAGGCCACTGTCTACTTGCCTCCTGTCCCAGTATCTAAGGTTGTAAGCACGGATGAATATGTTGCACGCACAAACATATATTATCATGCAGGAACATCCAGACTACTTGCAGTTGGACATCCCTATTTTCCTATTAAAAAACCTAACAATAACAAAATATTAGTTCCTAAAGTATCAGGATTACAATACAGGGTATTTAGAATACATTTACCTGACCCCAATAAGTTTGGTTTTCCTGACACCTCATTTTATAATCCAGATACACAGCGGCTGGTTTGGGCCTGTGTAGGTGTTGAGGTAGGTCGTGGTCAGCCATTAGGTGTGGGCATTAGTGGCCATCCTTTATTAAATAAATTGGATGACACAGAAAATGCTAGTGCTTATGCAGCAAATGCAGGTGTGGATAATAGAGAATGTATATCTATGGATTACAAACAAACACAATTGTGTTTAATTGGTTGCAAACCACCTATAGGGGAACACTGGGGCAAAGGATCCCCATGTACCAATGTTGCAGTAAATCCAGGTGATTGTCCACCATTAGAGTTAATAAACACAGTTATTCAGGATGGTGATATGGTTGATACTGGCTTTGGTGCTATGGACTTTACTACATTACAGGCTAACAAAAGTGAAGTTCCACTGGATATTTGTACATCTATTTGCAAATATCCAGATTATATTAAAATGGTGTCAGAACCATATGGCGACAGCTTATTTTTTTATTTACGAAGGGAACAAATGTTTGTTAGACATTTATTTAATAGGGCTGGTACTGTTGGTGAAAATGTACCAGACGATTTATACATTAAAGGCTCTGGGTCTACTGCAAATTTAGCCAGTTCAAATTATTTTCCTACACCTAGTGGTTCTATGGTTACCTCTGATGCCCAAATATTCAATAAACCTTATTGGTTACAACGAGCACAGGGCCACAATAATGGCATTTGTTGGGGTAACCAACTATTTGTTACTGTTGTTGATACTACACGCAGTACAAATATGTCATTATGTGCTGCCATATCTACTTCAGAAACTACATATAAAAATACTAACTTTAAGGAGTACCTACGACATGGGGAGGAATATGATTTACAGTTTATTTTTCAACTGTGCAAAATAACCTTAACTGCAGACGTTATGACATACATACATTCTATGAATTCCACTATTTTGGAGGACTGGAATTTTGGTCTACAACCTCCCCCAGGAGGCACACTAGAAGATACTTATAGGTTTGTAACATCCCAGGCAATTGCTTGTCAAAAACATACACCTCCAGCACCTAAAGAA---GATCCCCTTAAAAAATACACTTTTTGGGAAGTAAATTTAAAGGAAAAGTTTTCTGCAGACCTAGATCAGTTTCCTTTAGGACGCAAATTTTTACTACAAGCAGGATTGAAGGCCAAACCAAAATTTACATTAGGAAAACGAAAAGCTACACCCACCACCTCATCTACCTCTACAACTGCTAAACGCAAAAAACGTAAGCTGTAAGTATTGTATGTATGTTGAATTAGTGTTGTTTGTTGTGTATATGTTTGTATGTGCTTGTATGTGCTTGTAAATATTAAGTTGTATGTGTGTTTGTATGTATGGTATAATAAACACGTGTGTATGTGTTTTTAAATGCTTGTGTAACTATTGTGTCATGCACCATAAATAAACTTATTGTTTCAACACCTACTAATTGTGTTGTGGTTATTCATTGTATATAAACTATATTTGCTACATCCTGTTTTTGTTTTATATATACTATATTTTGTAGCGCCAGCGGCCATTTTGTAGCTTCAACCGAATTCGGTTGCATGCTTTTTGGCACAAAATGTGTTTTTTTAAATAGTTCTATGTCAGCAACTATGGTTTAAACTTGTACGTTTCCTGCTTGCCATGCGTGCCAAATCCCTGTTTTCCTGACCTGCACTGCTTGCCAACCATTCCATTGTTTTTTACACTGCACTATGTGCAACTACTGAATCACTATGTACATTGTGTCATATAAAATAAATCACTATGCGCCAACGCCTTACATACCGCTGTTAGGCACATATTTTTGGCTTGTTTTAACTAACCTAATTGCATATTTGGCATAAGGTTTAAACTTCTAAGGCCAACTAAATGTCACCCTAGTTAATACATGAACTGTGTAAAGGTTAGTCATACATTGTTCATTTGTAAAACTGCACATGGGTGTGTGCAAACCG-TTTTGGGTTACACATTTACAAGCAACTTATATAATAATACTAA
>HQ644236|HPV16|A3|
ACTACAATAATTCATGTATAAAACTAAGGGCGTAACCGAAATCGGTTGAACCGAAACCGGTTAGTATAAAAGCAGACATTTTATGCACCAAAAGAGAACTGCAATGTTTCAGGACCCACAGGAGCGACCCAGAAAGTTACCACAGTTATGCACAGAGCTGCAAACAACTATACATGATATAATATTAGAATGTGTGTACTGCAAGCAACAGTTACTGCGACGTGAGGTATATGACTTTGCTTTTCGGGATTTATGCATAGTATATAGAGATGGGAGTCCATATGCTGTATGTGATAAATGTTTAAAGTTTTATTCTAAAATTAGTGAGTATAGACATTATTGTTATAGTTTGTATGGAACAACATTAGAACAGCAATACAACAAACCGTTGTGTGATTTGTTAATTAGGTGTATTAACTGTCAAAAGCCACTGTGTCCTGAAGAAAAGCAAAGACATCTGGACAAAAAGCAAAGATTCCATAATATAAGGGGTCGGTGGACCGGTCGATGTATGTCTTGTTGCAGATCATCAAGAACACGTAGAGAAACCCAGCTGTAATCATGCATGGAGATACACCTACATTGCATGAATATATGTTAGATTTGCAACCAGAGACAACTGATCTCTACTGTTATGAGCAATTAAATGACAGCTCAGAGGAGGAAGATGAAATAGATGGTCCAGCTGGACAAGCAGAACCGGACAGAGCCCATTACAATATTGTAACCTTTTGTTGCAAGTGTGACTCTACGCTTCGGTTGTGCGTACAAAGCACACACGTAGACATTCGTACTTTGGAAGACCTGTTAATGGGCACACTAGGAATTGTGTGCCCCATCTGTTCTCAGAAACCATAATCTACCATGGCTGATCCTGCAGGTACCAATGGGGAAGAGGGTACGGGATGTAATGGATGGTTTTATGTAGAGGCTGTAGTGGAAAAAAAAACAGGGGATGCTATATCAGATGACGAGAACGAAAATGACAGTGATACAGGTGAAGATTTGGTAGATTTTATAGTAAATGATAATGATTATTTAACACAGGCAGAAACAGAGACAGCACATGCGTTGTTTACTGCACAGGAAGCAAAACAACATAGAGATGCAGTACAGGTTCTAAAACGAAAGTATTTGGGTAGTCCACTTAGTGATATTAGTGGATGTGTAGACAATAATATTAGTCCTAGATTAAAAGCTATATGTATAGAAAAACAAAGTAGAGCTGCAAAAAGGAGATTATTTGAAAGCGAAGACAGCGGGTATGGCAATACTGAAGTGGAAACTCAGCAGATGTTACAGGTAGAAGGGCGCCATGAGACTGAAACACCATGTAGTCAGTATAGTGGTGGAAGTGGGGGTGGTTGCAGTCAGTACAGTAGTGGAAGTGGGGGAGAGGGTGTTAGTGAAAGACACACTATATGCCAAACACCACTTACAAATATTTTAAATGTACTAAAAACTAGTAATGCAAAGGCAGCAATGTTAGCAAAATTTAAAGAGTTATACGGGGTGAGTTTTTCAGAATTAGTAAGACCATTTAAAAGTAATAAATCAACGTGTTGCGATTGGTGTATTGCTGCATTTGGACTTACACCCAGTATAGCTGACAGTATAAAAACACTATTACAACAATATTGTTTATATTTACACATTCAAAGTTTAGCATGTTCATGGGGAATGGTTGTGTTACTATTAGTAAGATATAAATGTGGAAAAAATAGAGAAACAATTGAAAAATTGCTGTCTAAACTATTATGTGTGTCTCCAATGTGTATGATGATAGAGCCTCCAAAATTGCGTAGTACAGCAGCAGCATTATATTGGTATAAAACAGGTATATCAAATATTAGTGAAGTGTATGGAGACACGCCAGAATGGATACAAAGACAAACAGTATTACAACATAGTTTTAATGATTGTACATTTGACCTATCACAGATGGTACAATGGGCCTACGATAATGACATAGTAGACGATAGTGAAATTGCATATAAATATGCACAATTGGCAGACACTAATAGTAATGCAAGTGCCTTTCTAAAAAGTAATTCACAGGCAAAAATTGTAAAGGATTGTGCAACAATGTGTAGACATTATAAACGAGCAGAAAAAAAACAAATGAGTATGAGTCAATGGATAAAATATAGATGTGATAGGGTAGATGATGGAGGTGATTGGAAGCAAATTGTTATGTTTTTAAGGTATCAAGGTGTAGAGTTTATGTCATTTTTAACTGCATTAAAAAGATTTTTGCAAGGCATACCTAAAAAAAATTGCATATTACTATATGGTGCAGCCAACACAGGTAAATCATTATTTGGTATGAGTTTAATAAAATTTCTGCAAGGGTCTGTAATATGTTTTGTAAATTCGAAAAGCCATTTTTGGTTACAACCATTAGCAGATGCCAAAATAGGTATGTTAGATGATGCTACAGTGCCCTGTTGGAACTACATAGATGACAATTTAAGAAATGCATTGGATGGAAATTTAGTTTCTATGGATGTAAAGCATAGACCATTGGTACAACTAAAATGCCCTCCATTATTAATTACATCTAACATTAATGCTGGTACAGATTCTAGGTGGCCGTATTTACATAATAGATTGGTGGTGTTTACATTTCCTAATGAGTTTCCATTTGACGAAAACGGAAATCCAGTGTATGAGCTTAATGATAAGAACTGGAAATCCTTTTTCTCAAGGACGTGGTCCAGATTAAGTTTGCACGAGGACGAGGACAAGGAAAACGATGGAGACTCTTTGCCAACGTTTAAATGTGTGTCAGGACAAAATACTAACACATTATGAAAATGATAGTACAGACCTACGTGACCATATAGACTATTGGAAACACATGCGCCTAGAATGTGCTATTTATTACAAGGCCAGAGAAATGGGATTTAAACATATTAACCACCAGGTGGTGCCAACACTGGCTGTATCAAAGAATAAAGCATTACAAGCAATTGAACTGCAACTAACGTTAGAAACAATATATAACTCACAATATAGTAATGAAAAGTGGACATTACAAGACGTTAGCCTTGAAGTGTATTTAACTGCACCAACAGGATGTATAAAAAAACATGGATATACAGTGGAAGTGCAGTTTGATGGAGACATATGCAATACAATGCATTATACAAACTGGACACATATATATATTTGTGAAGAAGCATCAGTAACTGTGGTAGAGGGTCAAGTTGACTATTATGGTTTATATTATGTTCATGAAGGAATACGAACATATTTTGTGCAGTTTAAAGATGATGCAGAAAAATATAGTAAAAATAAAGTATGGGAAGTTCATGCGGGTGGTCAGGTAATATTATGTCCTACATCTGTGTTTAGCAGCAACGAAGTATCCTCTCCTGAAATTATTAGGCAGCACTTGGCCAACCACTCCGCCGCGACCCATACCAAAGCCGTCGCCTTGGGCACCGAAGAAACACAGACGACTATCCAGCGACCAAGATCAGAGCCAGACACCGGAAACCCCTGCCACACCACTAAGTTGTTGCACAGAGACTCAGTGGACAGTGCTCCAATCCTCACTGCATTTAACAGCTCACACAAAGGACGGATTAACTGTAATAGTAACACTACACCCATAGTACATTTAAAAGGTGATGCTAATACTTTAAAATGTTTAAGATATAGATTTAAAAAGCATTGTAAATTGTATACTGCAGTGTCGTCTACATGGCATTGGACAGGACATAATGTAAAACATAAAAGTGCAATTGTTACACTTACATATGATAGTGAATGGCAACGTGACCAATTTTTGTCTCAAGTTAAAATACCAAAAACTATTACAGTGTCTACTGGATTTATGTCTATATGACAAATCTTGATACTGCATCCACAACATTACTGGCGTGCTTTTTGCTTTGCTTTTGTGTGCTTTTGTGTGTCTGCCTATTAATACGTCCGCTGCTTTTGTCTGTGTCTACATACACATCATTAATACTATTGGTATTAGTATTGTGGATAACAGCAGCCTCTGCGTTTAGGTGTTTTATTGTATATATTGTATTTGTTTATATACCATTATTTTTAATACATACACATGCACGCTTTTTAATTACATAATGTATATGTACATAATGTAATTGTTACATATAATTGTTGTATACCATAACTTACTATTTTTTC-TTTTTTATTTTTATATA---TA-ATTTTTTTTTTG---TTTGTTTGTTTGTTTTTTAATAAACTGTTATAACTTAACAATGCGACACAAACGTTCTGCAAAACGCACAAAACGTGCATCGGCTACCCAACTTTATAAAACATGCAAACAGGCAGGTACATGTCCACCTGACATTATACCTAAGGTTGAAGGCAAAACTATTGCTGATCAAATATTACAATATGGAAGTATGGGTGTATTTTTTGGTGGGTTAGGAATTGGAACAGGGTCGGGTACAGGCGGACGCACTGGGTATATTCCATTGGGAACAAGGCCTCCCACAGCTACAGATACACTTGCTCCTGTAAGACCCCCTTTAACAGTAGATCCTGTGGGCCCTTCTGATCCTTCTATAGTTTCTTTAGTGGAAGAAACTAGTTTTATTGATGCTGGTGCACCAACATCTGTACCTTCCATTCCCCCAGATGTATCAGGATTTAGTATTACTACTTCAACTGATACCACACCTGCTATATTAGATATTAATAATACTGTTACTACTGTTACTACACATAATAATCCCACTTTCACTGACCCATCTGTATTGCAGCCTCCAACACCTGCAGAAACTGGAGGGCATTTTACACTTTCATCATCCACTATTAGTACACATAATTATGAAGAAATTCCTATGGATACATTTATTGTTAGCACAAACCCTAACACAGTAACTAGTAGCACACCCATACCAGGGTCTCGCCCAGTGGCACGCCTAGGATTATATAGTCGCACAACACAACAAGTTAAAGTTGTAGACCCTGCTTTTGTAACCACTCCCACTAAACTTATTACATATGATAATCCTGCATATGAAGGTATAGATGTGGATAATACATTATATTTTCCTAGTAATGATAATAGTATTAATATAGCTCCAGATCCTGACTTTTTGGATATAGTTGCTTTACATAGGCCAGCATTAACCTCTAGGCGTACTGGCATTAGGTACAGTAGAATTGGTAATAAACAAACACTACGTACTCGTAGTGGAAAATCTATAGGTGCTAAGGTACATTATTATTATGATTTGAGTACTATTAATCCTGCAGAAGAAATAGAATTACAAACTATAACACCTTCTACATATACTACCACTTCACATGCAGCCTCACCTACTTCTATTAATAATGGATTATATGATATTTATGCAGATGACTTTATTACAGATACTTCTACAACCCCGGTACCATCTGTACCCTCTACATCTTTATCAGGTTATATTCCTGCAAATACAACAATTCCTTTTGGTGGTGCATACAATATTCCTTTAGTATCAGGTCCTGATATACCCATTAATATAACTGACCAAGCTCCTTCATTAATTCCTATAGTTCCAGGGTCTCCACAATATACAATTATTGCTGATGCAGGTGACTTTTATTTACATCCTAGTTATTACATGTTACGAAAACGACGTAAACGTTTACCATATTTTTTTTCAGATGTCTCTTTGGCTGCCTAGTGAGGCCACTGTCTACTTGCCTCCTGTCCCAGTATCTAAGGTTGTAAGCACGGATGAATATGTTGCACGCACAAACATATATTATCATGCAGGAACATCCAGACTACTTGCAGTTGGACATCCCTATTTTCCTATTAAAAAACCTAACAATAACAAAATATTAGTTCCTAAAGTATCAGGATTACAATACAGGGTATTTAGAATACATTTACCTGACCCCAATAAGTTTGGTTTTCCTGACACCTCATTTTATAATCCAGATACACAGCGGCTGGTTTGGGCCTGTGTAGGTGTTGAGGTAGGTCGTGGTCAGCCATTAGGTGTGGGCATTAGTGGCCATCCTTTATTAAATAAATTGGATGACACAGAAAATGCTAGTGCTTATGCAGCAAATGCAGGTGTGGATAATAGAGAATGTATATCTATGGATTACAAACAAACACAATTGTGTTTAATTGGTTGCAAACCACCTATAGGGGAACACTGGGGCAAAGGATCCCCATGTACCAATGTTGCAGTAAATCCAGGTGATTGTCCACCATTAGAGTTAATAAACACAGTTATTCAGGATGGTGATATGGTTGATACTGGCTTTGGTGCTATGGACTTTACTACATTACAGGCTAACAAAAGTGAAGTTCCACTGGATATTTGTACATCTATTTGCAAATATCCAGATTATATTAAAATGGTGTCAGAACCATATGGCGACAGCTTATTTTTTTATTTACGAAGGGAACAAATGTTTGTTAGACATTTATTTAATAGGGCTGGTGCTGTTGGTGAAAATGTACCAGACGATTTATACATTAAAGGCTCTGGGTCTACTGCAAATTTAGCCAGTTCAAATTATTTTCCTACACCTAGTGGTTCTATGGTTACCTCTGATGCCCAAATATTCAATAAACCTTATTGGTTACAACGAGCACAGGGCCACAATAATGGCATTTGTTGGGGTAACCAACTATTTGTTACTGTTGTTGATACTACACGCAGTACAAATATGTCATTATGTGCTGCCATATCTACTTCAGAAACTACATATAAAAATACTAACTTTAAGGAGTACCTACGACATGGGGAGGAATATGATTTACAGTTTATTTTTCAACTGTGCAAAATAACCTTAACTGCAGACGTTATGACATACATACATTCTATGAATTCTACTATTTTGGAGGACTGGAATTTTGGTCTACAACCTCCCCCAGGAGGCACACTAGAAGATACTTATAGGTTTGTAACATCCCAGGCAATTGCTTGTCAAAAACATACACCTCCAGCACCTAAAGAA---GATCCCCTTAAAAAATACACTTTTTGGGAAGTAAATTTAAAGGAAAAGTTTTCTGCAGACCTAGATCAGTTTCCTTTAGGACGCAAATTTTTACTACAAGCAGGATTAAAGGCCAAACCAAAATTTACATTAGGAAAACGAAAAGCTACACCCACCACCTCATCTACCTCTACAACTGCTAAACGCAAAAAACGTAAGCTGTAAGTATTGTATGTGTGTTGAATTAGTGTTGTTTGTTGTTTATATGTTTGTATGTGCTTGTATGTGCTTGTAAATATTAAGTTGTATGTGTGTTTGTATGTATGGTATAATAAACACGTGTGTATGTGTTTTTAAATGCTTGTGTAACTATTGTGTCATGCAACATAAATAAACTTATTGTTTCAACACCTACTAATTGTGTTGTGGTTATTCATTGTATATAAACTATATTTGCTACATCCTGTTTTTGTTTTATATATACTATATTTTGTAGCGCCAGCGGCCATTTTGTAGCTTCAACCGAATTCGGTTGCATGCTTTTTGGCACAAAATGTGTTTTTTTAAATAGTTCTATGTCAGCAACTATAGTTTAAACTTGTACGTTTCCTGCTTGCCATGCGTGCCAAATCCCTGTTTTCCTGACCTGCACTGCTTGCCAACCATTCCATTGTTTTTTACACTGCACTATGTGCAACTACTGAATCACTATGTACATTGTGTCATATAAAATAAATCACTATGCGCCAACGCCTTACATACCGCTGTTAGGCACATATTTTTGGCTTGTTTTAACTACCCTAATTGCATATTTGGCATAAGGTTTAAACTTCTAAGGCCAACTAAATGTCACCCTAGTTCATACATGAACTGTGTAAAGGTTAGTCATACATTGTTCATTTGTAAAACTGCACATGGGTGTGTGCAAACCG-TTTTGGGTTACACATTTACAAGCAACTTATATAATAATACTAA
>AF536179|HPV16|A2|
ACTACAATAATCCATGTATAAAACTAAGGGCGTAACCGAAATCGGTTGAACCGAAACCGGTTAGTATAAAAGCAGACATTTTATGCACCAAAAGAGAACTGCAATGTTTCAGGACCCACAGGAGCGACCCGGAAAGTTACCACAGTTATGCACAGAGCTGCAAACAACTATACATGATATAATATTAGAATGTGTGTACTGCAAGCAACAGTTACTGCGACGTGAGGTATATGACTTTGCTTTTCGGGATTTATGCATAGTATATAGAGATGGGAATCCATATGCTGTATGTGATAAATGTTTAAAGTTTTATTCTAAAATTAGTGAGTATAGACATTATTGTTATAGTGTGTATGGAACAACATTAGAACAGCAATACAACAAACCGTTGTGTGATTTGTTAATTAGGTGTATTAACTGTCAAAAGCCACTGTGTCCTGAAGAAAAGCAAAGACATCTGGACAAAAAGCAAAGATTCCATAATATAAGGGGTCGGTGGACCGGTCGATGTATGTCTTGTTGCAGATCATCAAGAACACGTAGAGAAACCCAGCTGTAATCATGCATGGAGATACACCTACATTGCATGAATATATGTTAGATTTGCAACCAGAGACAACTGATCTCTACTGTTATGAGCAATTAAATGACAGCTCAGAGGAGGAGGATGAAATAGATGGTCCAGCTGGACAAGCAGAACCGGACAGAGCCCATTACAATATTGTAACCTTTTGTTGCAAGTGTGACTCTACGCTTCGGTTGTGCGTACAAAGCACACACGTAGACATTCGTACTTTGGAAGACCTGTTAATGGGCACACTAGGAATTGTGTGCCCCATCTGTTCTCAGAAACCATAATCTACCATGGCTGATCCTGCAGGTACCAATGGGGAAGAGGGTACGGGATGTAATGGATGGTTTTATGTAGAGGCTGTAGTGGAAAAAAAAACAGGGGATGCTATATCAGATGACGAGAACGAAAATGACAGTGATACAGGTGAAGATTTGGTAGATTTTATAGTAAATGATAATGATTATTTAACACAGGCAGAAACAGAGACAGCACATGCGTTGTTTACTGCACAGGAAGCAAAACAACATAGAGATGCAGTACAGGTTCTAAAACGAAAGTATTTGGGTAGTCCACTTAGTGATATTAGTGGATGTGTAGACAATAATATTAGTCCTAGATTAAAAGCTATATGTATAGAAAAACAAAGTAGAGCTGCAAAAAGGAGATTATTTGAAAGCGAAGACAGCGGGTATGGCAATACTGAAGTGGAAACTCAGCAGACGTTACAGGTAGAAGGGCGCCATGAGACTGAAACACCATGTAGTCAGTATAGTGGTGGAAGTGGGGGTGGTTGCAGTCAGTACAGTAGTGGAAGTGGGGGAGAGGGTGTTAGTGAAAGACACACTATATGCCAAACACCACTTACAAATATTTTAAATGTACTAAAAACTAGTAATGCAAAGGCAGCAATGTTAGCAAAATTTAAAGAGTTATACGGGGTGAGTTTTACAGAATTAGTAAGACCATTTAAAAGTAATAAATCAACGTGTTGCGATTGGTGTATTGCTGCATTTGGACTTACACCCAGTATAGCTGACAGTATAAAAACACTATTACAACAATATTGTTTATATTTACACATTCAAAGTTTAGCATGTTCATGGGGAATGGTTGTGTTACTATTAGTAAGATATAAATGTGGAAAAAATAGAGAAACAATTGAAAAATTGCTGTCTAAACTATTATGTGTGTCTCCAATGTGTATGATGATAGAGCCTCCAAAATTGCGTAGTACAGCAGCAGCATTATATTGGTATAAAACAGGTATATCAAATATTAGTGAAGTGTATGGAGACACGCCAGAATGGATGCAAAGACAAACAGTATTACAACATAGTTTTAATGATTGTACATTTGAATTATCACAGATGGTACAATGGGCCTACGATAATGACATAGTAGACGATAGTGAAATTGCATATAAATATGCACAATTGGCAGACACTAATAGTAATGCAAGTGCCTTTCTAAAAAGTAATTCACAGGCAAAAATTGTAAAGGATTGTGCAACAATGTGTAGACATTATAAACGAGCAGAAAAAAAACAAATGAGTATGAGTCAATGGATAAAATATAGATGTGATAGGGTAGATGATGGAGGTGATTGGAAGCAAATTGTTATGTTTTTAAGGTATCAAGGTGTAGAGTTTATGTCATTTTTAACTGCATTAAAAAGATTTTTGCAAGGCATACCTAAAAAAAATTGCATATTACTATATGGTGCAGCTAACACAGGTAAATCATTATTTGGTATGAGTTTAATGAAATTTCTGCAAGGGTCTGTAATATGTTTTGTAAATTCTAAAAGCCATTTTTGGTTACAACCATTAGCAGATGCCAAAATAGGTATGTTAGATGATGCTACAGTGCCCTGTTGGAACTATATAGATGACAATTTAAGAAATGCATTGGATGGAAATTTAGTTTCTATGGATGTAAAGCATAGACCATTGGTACAACTAAAATGCCCTCCATTATTAATTACATCTAACATTAATGCTGGTACAGATTCTAGGTGGCCTTATTTACATAATAGATTGGTGGTGTTTACATTTCCTAATGAGTTTCCATTTGACGAAAACGGAAATCCAGTGTATGAGCTTAATGATAAGAACTGGAAATCCTTTTTCTCAAGGACGTGGTCCAGATTAAGTTTGCACGAGGACGAGGACAAGGAAAACGATGGAGACTCTTTGCCAACGTTTAAATGTGTGTCAGGACAAAATACTAACACATTATGAAAATGATAGTACAGACCTACGTGACCATATAGACTATTGGAAACACATGCGCCTAGAATGTGCTATTTATTACAAGGCCAGAGAAATGGGATTTAAACATATTAACCACCAGGTGGTGCCAACGCTGGCTGTATCAAAGAATAAAGCATTACAAGCAATTGAACTGCAACCAACGCTAGAAACAATATATAACTCACAATATAGTAATGAAAAGTGGACATTACAAGACGTTAGCCTTGAAGTGTATTTAACTGCACCAACAGGATGTATAAAAAAACATGGATATACAGTGGAAGTGCAGTTCGATGGAGACATATGCAATACAATGCATTATACAAACTGGACACATATATATATTTGTGAAGAAGCATCAGTAACTGTGGTAGAGGGTCAAGTTGACTATTATGGTTTATATTATGTTCATGAAGGAATACGAACATATTTTGTGCAGTTTAAAGATGATGCAGAAAAATATAGTAAAAATAAAGTATGGGAAGTTCATGCGGGTGGTCAGGTAATATTATGTCCTACATCTGTGTTTAGCAGCAACGAAGTATCCTCTCCTGAAACTATTAGGCAGCACTTGGCCAACCACTCCGCCGCGACCCATACCAAAGCCGTCGCCTTGGGCACCGAAGAAACACAGACGACTATCCAGCGACCAAGATCAGAGCCAGACACCGGAAACCCCTGCCACACCACTAAGTTGTTGCACAGAGACTCAGTGGACAGTGCTCCAATCCTCACTGCATTTAACAGCTCACACAAAGGACGGATTAACTGTAATAGTAACACTACACCCATAGTACATTTAAAAGGTGATGCTAATACTTTAAAATGTTTAAGATATAGATTTAAAAAGCATTGTAAATTGTATACTGCAGTGTCGTCTACATGGCATTGGACAGGACATAATGTAAAACATAAAAGTGCAATTGTTACACTTACATATGATAGTGAATGGCAACGTGACCAATTTTTGTCTCAAGTTAAAATACCAAAAACTATTACAGTGTCTACTGGATTTATGTCTATATGACAAATCTTGATACTGCATCCACAACATTACTGGCGTGCTTTTTGCTTTGCTTTTGTGTGCTTTTGTGTGTCTGCCTATTAATACGTCCGCTGCTTTTGTCTGTGTCTACATACACATCATTAATACTATTGGTATTACTATTGTGGATAACAGCAGCCTCTGCGTTTAGGTGTTTTATTGGATATATTATATTTGGTTATATACCATTATTTTTAATACATACACATGCACGCTTTTTAATTACATAATGTATATGTACATAATGTAATTGTTACATATAATTGTTGTATACCATAACTTACTATTTTTTC-TTTTTTATTTTTATATA---TA--ATTTTTTTTGG---TTTGTTTGTTTGTTTTTTAATAAACTGTTATCACTTAACAATGCGACACAAACGTTCTGCAAAACGCACAAAACGTGCATCGGCTACCCAACTTTATAAAACATGCAAACAGGCAGGTACATGTCCACCTGACATTATACCTAAGGTTGAAGGCAAAACTATTGCTGATCAAATATTACAATATGGAAGTATGGGTGTATTTTTTGGTGGGTTAGGAATTGGAACAGGGTCGGGTACAGGCGGACGCACTGGGTATATTCCATTGGGAACAAGGCCTCCCACAGCTACAGATACACTTGCTCCTGTAAGACCCCCTTTAACAGTAGATCCTGTGGGCCCTTCTGATCCTTCTATAGTTTCTTTAGTGGAAGAAACTAGTTTTATTGATGCTGGTGCACCAACATCTGTACCTTCCATCCCCCCAGATGTATCAGGATTTAGTATTACTACTTCAACTGATACCACACCTGCTATATTAGATATTAATAATACTGTTACTACTGTTACTACACATAATAATCCCACTTTCACTGACCCATCTGTATTGCAGCCTCCAACACCTGCAGAAACTGGAGGGCATTTTACACTTTCATCATCCACTATTAGTACACATAATTATGAAGAAATTCCTATGGATACATTTATTGTTAGCACAAACCCTAACACAGTAACTAGTAGCACACCCATACCAGGGTCTCGCCCAGTGGCACGCCTAGGATTATATAGTCGCACAACACAACAAGTTAAAGTTGTAGACCCTGCTTTTGTAACCACTCCCACTAAACTTATTACATATGATAATCCTGCATATGAAGGTATAGATGTGGATAATACATTATATTTTCCTAGTAATGATAATAGTATTAATATAGCTCCAGATCCTGACTTTTTGGATATAGTTGCTTTACATAGGCCAGCATTAACCTCTAGGCGTACTGGCATTAGGTACAGTAGAATTGGTAATAAACAAACACTACGTACTCGTAGTGGAAAATCTATAGGTGCTAAGGTACATTATTATTATGATTTGAGTACTATTGATCCTGCAGAAGAAATAGAATTACAAACTATAACACCTTCTACATATACTACCACTTTACATGCAGCCTCACCTACTTCTATTAATAATGGATTATATGATATTTATGCAGATGACTTTATTACAGATACTTCTACAACCCCGGTACCATCTGTACCCTCTACATCTTTATCAGGTTATATTCCTGCAAATACAACAATTCCTTTTGGTGGTGCATACAATATTCCTTTAGTATCAGGTCCTGATATACCCATTAATATAACTGACCAAGCTCCTTCATTAATTCCTATAGTTCCAGGGTCTCCACAATATACAATTATTGCTGATGCAGGTGACTTTTATTTACATCCTAGTTATTACATGTTACGAAAACGACGTAAACGTTTACCATATTTTTTTTCAGATGTCTCTTTGGCTGCCTAGTGAGGCCACTGTCTACTTGCCTCCTGTCCCAGTATCTAAGGTTGTAAGCACGGATGAATATGTTGCACGCACAAACATATATTATCATGCAGGAACATCCAGACTACTTGCAGTTGGACATCCCTATTTTCCTATTAAAAAACCTAACAATAACAAAATATTAGTTCCTAAAGTATCAGGATTACAATACAGGGTATTTAGAATACATTTACCTGACCCCAATAAGTTTGGTTTTCCTGACACCTCATTTTATAATCCAGATACACAGCGGCTGGTTTGGGCCTGTGTAGGTGTTGAGGTAGGTCGTGGTCAGCCATTAGGTGTGGGCATTAGTGGCCATCCTTTATTAAATAAATTGGATGACACAGAAAATGCTAGTGCTTATGCAGCAAATGCAGGTGTGGATAATAGAGAATGTATATCTATGGATTACAAACAAACACAATTGTGTTTAATTGGTTGCAAACCACCTATAGGGGAACACTGGGGCAAAGGATCCCCATGTACCAATGTTGCAGTAAATCCAGGTGATTGTCCACCATTAGAGTTAATAAACACAGTTATTCAGGATGGTGATATGGTTGATACTGGCTTTGGTGCTATGGACTTTACTACATTACAGGCTAACAAAAGTGAAGTTCCACTGGATATTTGTACATCTATTTGCAAATATCCAGATTATATTAAAATGGTGTCAGAACCATATGGCGACAGCTTATTTTTTTATTTACGAAGGGAACAAATGTTTGTTAGACATTTATTTAATAGGGCTGGTGCTGTTGGTGAAAATGTACCAGACGATTTATACATTAAAGGCTCTGGGTCTACTGCAAATTTAGCCAGTTCAAATTATTTTCCTACACCTAGCGGTTCTATGGTTACCTCTGATGCCCAAATATTCAATAAACCTTATTGGTTACAACGAGCACAGGGCCACAATAATGGCATTTGTTGGGGTAACCAACTATTTGTTACTGTTGTTGATACTACACGCAGTACAAATATGTCATTATGTGCTGCCATATCTACTTCAGAAACTACATATAAAAATACTAACTTTAAGGAGTACCTACGACATGGGGAGGAATATGATTTACAGTTTATTTTTCAACTGTGCAAAATAACCTTAACTGCAGACGTTATGACATACATACATTCTATGAATTCCACTATTTTGGAGGACTGGAATTTTGGTCTACAACCCCCCCCAGGAGGCACACTAGAAGATACTTATAGGTTTGTAACATCCCAGGCAATTGCTTGTCAAAAACATACACCTCCAGCACCTAAAGAA---GATCCCCTTAAAAAATACACTTTTTGGGAAGTAAATTTAAAAGAAAAGTTTTCTGCAGACCTAGATCAGTTTCCTTTAGGACGCAAATTTTTACTACAAGCAGGATTGAAGGCCAAACCAAAATTTACATTAGGAAAACGAAAAGCTACACCCACCACCTCATCTACCTCTACAACTGCTAAACGCAAAAAACGTAAGCTGTAAGTATTGTATGTATGTTGAATTAGTGTTGTTTGTTGTTTATATGTTTGTATGTGCTTGTATGTGCTTGTAAATATTAAGTTGTATGTGTGTTTGTATGTATGGTATAATAAACACGTGTGTATGTGTTTTTAAATGCTTGTGTAACTATTGTGTGATGCAACATAAATAAACTTACTGTTTCAACACCTGCTAATTGTGTTGTGGTTATTCATTGTATATAAACTATATTTGCTACATCCTGTTTTTGTTTTATATATACTATATTTTGTAGCGCCAGCGGCCATTTTGTAGCTTCAACCGAATTCGGTTGCATGCTTTTTGGCACAAAATGTGTTTTTTTAAATAGTTCTATGTCAGCAACTATAGTTTAAACTTGTACGTTTCCTGCTTGCCATGCGTGCCAAATCCCTGTTCTCCTGACCTGCACTGCTTGCCAACCATTCCATTGTTTTTTACACTGCACTATGTGCAACTACTGAATCACTATGTACATTGTGTCATATAAAATAAATCACTATGCGCCAACGCCTTACATACCGCTGTTAGGCACATATTTTTGGCTTGTTTTAACTAACCTAATTGCATATTTGGCATAAGGTTTAAACTTCTAAGGCCAACTAAATGTCACCCTAGTTCATACATGAACTGTGTAAAGGTTAGTCATACATTGTTCATTTGTAAAACTGCACATGGGTGTGTGCAAACCG-TTTTGGGTTACACATTTACAAGCAACTTATATAATAATGCTAA
>K02718|HPV16|A1|
ACTACAATAATTCATGTATAAAACTAAGGGCGTAACCGAAATCGGTTGAACCGAAACCGGTTAGTATAAAAGCAGACATTTTATGCACCAAAAGAGAACTGCAATGTTTCAGGACCCACAGGAGCGACCCAGAAAGTTACCACAGTTATGCACAGAGCTGCAAACAACTATACATGATATAATATTAGAATGTGTGTACTGCAAGCAACAGTTACTGCGACGTGAGGTATATGACTTTGCTTTTCGGGATTTATGCATAGTATATAGAGATGGGAATCCATATGCTGTATGTGATAAATGTTTAAAGTTTTATTCTAAAATTAGTGAGTATAGACATTATTGTTATAGTTTGTATGGAACAACATTAGAACAGCAATACAACAAACCGTTGTGTGATTTGTTAATTAGGTGTATTAACTGTCAAAAGCCACTGTGTCCTGAAGAAAAGCAAAGACATCTGGACAAAAAGCAAAGATTCCATAATATAAGGGGTCGGTGGACCGGTCGATGTATGTCTTGTTGCAGATCATCAAGAACACGTAGAGAAACCCAGCTGTAATCATGCATGGAGATACACCTACATTGCATGAATATATGTTAGATTTGCAACCAGAGACAACTGATCTCTACTGTTATGAGCAATTAAATGACAGCTCAGAGGAGGAGGATGAAATAGATGGTCCAGCTGGACAAGCAGAACCGGACAGAGCCCATTACAATATTGTAACCTTTTGTTGCAAGTGTGACTCTACGCTTCGGTTGTGCGTACAAAGCACACACGTAGACATTCGTACTTTGGAAGACCTGTTAATGGGCACACTAGGAATTGTGTGCCCCATCTGTTCTCAGAAACCATAATCTACCATGGCTGATCCTGCAGGTACCAATGGGGAAGAGGGTACGGGATGTAATGGATGGTTTTATGTAGAGGCTGTAGTGGAAAAAAAAACAGGGGATGCTATATCAGATGACGAGAACGAAAATGACAGTGATACAGGTGAAGATTTGGTAGATTTTATAGTAAATGATAATGATTATTTAACACAGGCAGAAACAGAGACAGCACATGCGTTGTTTACTGCACAGGAAGCAAAACAACATAGAGATGCAGTACAGGTTCTAAAACGAAAGTATTT-GGTAGTCCACTTAGTGATATTAGTGGATGTGTAGACAATAATATTAGTCCTAGATTAAAAGCTATATGTATAGAAAAACAAAGTAGAGCTGCAAAAAGGAGATTATTTGAAAGCGAAGACAGCGGGTATGGCAATACTGAAGTGGAAACTCAGCAGATGTTACAGGTAGAAGGGCGCCATGAGACTGAAACACCATGTAGTCAGTATAGTGGTGGAAGTGGGGGTGGTTGCAGTCAGTACAGTAGTGGAAGTGGGGGAGAGGGTGTTAGTGAAAGACACACTATATGCCAAACACCACTTACAAATATTTTAAATGTACTAAAAACTAGTAATGCAAAGGCAGCAATGTTAGCAAAATTTAAAGAGTTATACGGGGTGAGTTTTTCAGAATTAGTAAGACCATTTAAAAGTAATAAATCAACGTGTTGCGATTGGTGTATTGCTGCATTTGGACTTACACCCAGTATAGCTGACAGTATAAAAACACTATTACAACAATATTGTTTATATTTACACATTCAAAGTTTAGCATGTTCATGGGGAATGGTTGTGTTACTATTAGTAAGATATAAATGTGGAAAAAATAGAGAAACAATTGAAAAATTGCTGTCTAAACTATTATGTGTGTCTCCAATGTGTATGATGATAGAGCCTCCAAAATTGCGTAGTACAGCAGCAGCATTATATTGGTATAAAACAGGTATATCAAATATTAGTGAAGTGTATGGAGACACGCCAGAATGGATACAAAGACAAACAGTATTACAACATAGTTTTAATGATTGTACATTTGAATTATCACAGATGGTACAATGGGCCTACGATAATGACATAGTAGACGATAGTGAAATTGCATATAAATATGCACAATTGGCAGACACTAATAGTAATGCAAGTGCCTTTCTAAAAAGTAATTCACAGGCAAAAATTGTAAAGGATTGTGCAACAATGTGTAGACATTATAAACGAGCAGAAAAAAAACAAATGAGTATGAGTCAATGGATAAAATATAGATGTGATAGGGTAGATGATGGAGGTGATTGGAAGCAAATTGTTATGTTTTTAAGGTATCAAGGTGTAGAGTTTATGTCATTTTTAACTGCATTAAAAAGATTTTTGCAAGGCATACCTAAAAAAAATTGCATATTACTATATGGTGCAGCTAACACAGGTAAATCATTATTTGGTATGAGTTTAATGAAATTTCTGCAAGGGTCTGTAATATGTTTTGTAAATTCTAAAAGCCATTTTTGGTTACAACCATTAGCAGATGCCAAAATAGGTATGTTAGATGATGCTACAGTGCCCTGTTGGAACTACATAGATGACAATTTAAGAAATGCATTGGATGGAAATTTAGTTTCTATGGATGTAAAGCATAGACCATTGGTACAACTAAAATGCCCTCCATTATTAATTACATCTAACATTAATGCTGGTACAGATTCTAGGTGGCCTTATTTACATAATAGATTGGTGGTGTTTACATTTCCTAATGAGTTTCCATTTGACGAAAACGGAAATCCAGTGTATGAGCTTAATGATAAGAACTGGAAATCCTTTTTCTCAAGGACGTGGTCCAGATTAAGTTTGCACGAGGACGAGGACAAGGAAAACGATGGAGACTCTTTGCCAACGTTTAAATGTGTGTCAGGACAAAATACTAACACATTATGAAAATGATAGTACAGACCTACGTGACCATATAGACTATTGGAAACACATGCGCCTAGAATGTGCTATTTATTACAAGGCCAGAGAAATGGGATTTAAACATATTAACCACCAAGTGGTGCCAACACTGGCTGTATCAAAGAATAAAGCATTACAAGCAATTGAACTGCAACTAACGTTAGAAACAATATATAACTCACAATATAGTAATGAAAAGTGGACATTACAAGACGTTAGCCTTGAAGTGTATTTAACTGCACCAACAGGATGTATAAAAAAACATGGATATACAGTGGAAGTGCAGTTTGATGGAGACATATGCAATACAATGCATTATACAAACTGGACACATATATATATTTGTGAAGAAGCATCAGTAACTGTGGTAGAGGGTCAAGTTGACTATTATGGTTTATATTATGTTCATGAAGGAATACGAACATATTTTGTGCAGTTTAAAGATGATGCAGAAAAATATAGTAAAAATAAAGTATGGGAAGTTCATGCGGGTGGTCAGGTAATATTATGTCCTACATCTGTGTTTAGCAGCAACGAAGTATCCTCTCCTGAAATTATTAGGCAGCACTTGGCCAACCACCCCGCCGCGACCCATACCAAAGCCGTCGCCTTGGGCACCGAAGAAACACAGACGACTATCCAGCGACCAAGATCAGAGCCAGACACCGGAAACCCCTGCCACACCACTAAGTTGTTGCACAGAGACTCAGTGGACAGTGCTCCAATCCTCACTGCATTTAACAGCTCACACAAAGGACGGATTAACTGTAATAGTAACACTACACCCATAGTACATTTAAAAGGTGATGCTAATACTTTAAAATGTTTAAGATATAGATTTAAAAAGCATTGTACATTGTATACTGCAGTGTCGTCTACATGGCATTGGACAGGACATAATGTAAAACATAAAAGTGCAATTGTTACACTTACATATGATAGTGAATGGCAACGTGACCAATTTTTGTCTCAAGTTAAAATACCAAAAACTATTACAGTGTCTACTGGATTTATGTCTATATGACAAATCTTGATACTGCATCCACAACATTACTGGCGTGCTTTTTGCTTTGC-TTTGTGTGCTTTTGTGTGTCTGCCTATTAATACGTCCGCTGCTTTTGTCTGTGTCTACATACACATCATTAATAATATTGGTATTACTATTGTGGATAACAGCAGCCTCTGCGTTTAGGTGTTTTATTGTATATATTATATTTGTTTATATACCATTATTTTTAATACATACACATGCACGCTTTTTAATTACATAATGTATATGTACATAATGTAATTGTTACATATAATTGTTGTATACCATAACTTACTATTTTTTC-TTTTTTATTTTCATATA---TAATTTTTTTTTTTG---TTTGTTTGTTTGTTTTTTAATAAACTGTTATTACTTAACAATGCGACACAAACGTTCTGCAAAACGCACAAAACGTGCATCGGCTACCCAACTTTATAAAACATGCAAACAGGCAGGTACATGTCCACCTGACATTATACCTAAGGTTGAAGGCAAAACTATTGCTGAACAAATATTACAATATGGAAGTATGGGTGTATTTTTTGGTGGGTTAGGAATTGGAACAGGGTCGGGTACAGGCGGACGCACTGGGTATATTCCATTGGGAACAAGGCCTCCCACAGCTACAGATACACTTGCTCCTGTAAGACCCCCTTTAACAGTAGATCCTGTGGGCCCTTCTGATCCTTCTATAGTTTCTTTAGTGGAAGAAACTAGTTTTATTGATGCTGGTGCACCAACATCTGTACCTTCCATTCCCCCAGATGTATCAGGATTTAGTATTACTACTTCAACTGATACCACACCTGCTATATTAGATATTAATAATACTGTTACTACTGTTACTACACATAATAATCCCACTTTCACTGACCCATCTGTATTGCAGCCTCCAACACCTGCAGAAACTGGAGGGCATTTTACACTTTCATCATCCACTATTAGTACACATAATTATGAAGAAATTCCTATGGATACATTTATTGTTAGCACAAACCCTAACACAGTAACTAGTAGCACACCCATACCAGGGTCTCGCCCAGTGGCACGCCTAGGATTATATAGTCGCACAACACAACAGGTTAAAGTTGTAGACCCTGCTTTTGTAACCACTCCCACTAAACTTATTACATATGATAATCCTGCATATGAAGGTATAGATGTGGATAATACATTATATTTTTCTAGTAATGATAATAGTATTAATATAGCTCCAGATCCTGACTTTTTGGATATAGTTGCTTTACATAGGCCAGCATTAACCTCTAGGCGTACTGGCATTAGGTACAGTAGAATTGGTAATAAACAAACACTACGTACTCGTAGTGGAAAATCTATAGGTGCTAAGGTACATTATTATTATGATTTAAGTACTATTGATCCTGCAGAAGAAATAGAATTACAAACTATAACACCTTCTACATATACTACCACTTCACATGCAGCCTCACCTACTTCTATTAATAATGGATTATATGATATTTATGCAGATGACTTTATTACAGATACTTCTACAACCCCGGTACCATCTGTACCCTCTACATCTTTATCAGGTTATATTCCTGCAAATACAACAATTCCTTTTGGTGGTGCATACAATATTCCTTTAGTATCAGGTCCTGATATACCCATTAATATAACTGACCAAGCTCCTTCATTAATTCCTATAGTTCCAGGGTCTCCACAATATACAATTATTGCTGATGCAGGTGACTTTTATTTACATCCTAGTTATTACATGTTACGAAAACGACGTAAACGTTTACCATATTTTTTTTCAGATGTCTCTTTGGCTGCCTAGTGAGGCCACTGTCTACTTGCCTCCTGTCCCAGTATCTAAGGTTGTAAGCACGGATGAATATGTTGCACGCACAAACATATATTATCATGCAGGAACATCCAGACTACTTGCAGTTGGACATCCCTATTTTCCTATTAAAAAACCTAACAATAACAAAATATTAGTTCCTAAAGTATCAGGATTACAATACAGGGTATTTAGAATACATTTACCTGACCCCAATAAGTTTGGTTTTCCTGACACCTCATTTTATAATCCAGATACACAGCGGCTGGTTTGGGCCTGTGTAGGTGTTGAGGTAGGTCGTGGTCAGCCATTAGGTGTGGGCATTAGTGGCCATCCTTTATTAAATAAATTGGATGACACAGAAAATGCTAGTGCTTATGCAGCAAATGCAGGTGTGGATAATAGAGAATGTATATCTATGGATTACAAACAAACACAATTGTGTTTAATTGGTTGCAAACCACCTATAGGGGAACACTGGGGCAAAGGATCCCCATGTACCAATGTTGCAGTAAATCCAGGTGATTGTCCACCATTAGAGTTAATAAACACAGTTATTCAGGATGGTGATATGGTTCATACTGGCTTTGGTGCTATGGACTTTACTACATTACAGGCTAACAAAAGTGAAGTTCCACTGGATATTTGTACATCTATTTGCAAATATCCAGATTATATTAAAATGGTGTCAGAACCATATGGCGACAGCTTATTTTTTTATTTACGAAGGGAACAAATGTTTGTTAGACATTTATTTAATAGGGCTGGTACTGTTGGTGAAAATGTACCAGACGATTTATACATTAAAGGCTCTGGGTCTACTGCAAATTTAGCCAGTTCAAATTATTTTCCTACACCTAGTGGTTCTATGGTTACCTCTGATGCCCAAATATTCAATAAACCTTATTGGTTACAACGAGCACAGGGCCACAATAATGGCATTTGTTGGGGTAACCAACTATTTGTTACTGTTGTTGATACTACACGCAGTACAAATATGTCATTATGTGCTGCCATATCTACTTCAGAAACTACATATAAAAATACTAACTTTAAGGAGTACCTACGACATGGGGAGGAATATGATTTACAGTTTATTTTTCAACTGTGCAAAATAACCTTAACTGCAGACGTTATGACATACATACATTCTATGAATTCCACTATTTTGGAGGACTGGAATTTTGGTCTACAACCTCCCCCAGGAGGCACACTAGAAGATACTTATAGGTTTGTAA---CCCAGGCAATTGCTTGTCAAAAACATACACCTCCAGCACCTAAAGAAGATGATCCCCTTAAAAAATACACTTTTTGGGAAGTAAATTTAAAGGAAAAGTTTTCTGCAGACCTAGATCAGTTTCCTTTAGGACGCAAATTTTTACTACAAGCAGGATTGAAGGCCAAACCAAAATTTACATTAGGAAAACGAAAAGCTACACCCACCACCTCATCTACCTCTACAACTGCTAAACGCAAAAAACGTAAGCTGTAAGTATTGTATGTATGTTGAATTAGTGTTGTTTGTTGTGTATATGTTTGTATGTGCTTGTATGTGCTTGTAAATATTAAGTTGTATGTGTGTTTGTATGTATGGTATAATAAACACGTGTGTATGTGTTTTTAAATGCTTGTGTAACTATTGTGTCATGCAACATAAATAAACTTATTGTTTCAACACCTACTAATTGTGTTGTGGTTATTCATTGTATATAAACTATATTTGCTACATCCTGTTTTTGTTTTATATATACTATATTTTGTAGCGCCAG-GCCCATTTTGTAGCTTCAACCGAATTCGGTTGCATGCTTTTTGGCACAAAATGTGTTTTTTTAAATAGTTCTATGTCAGCAACTATGGTTTAAACTTGTACGTTTCCTGCTTGCCATGCGTGCCAAATCCCTGTTTTCCTGACCTGCACTGCTTGCCAACCATTCCATTGTTTTTTACACTGCACTATGTGCAACTACTGAATCACTATGTACATTGTGTCATATAAAATAAATCACTATGCGCCAACGCCTTACATACCGCTGTTAGGCACATATTTTTGGCTTGTTTTAACTAACCTAATTGCATATTTGGCATAAGGTTTAAACTTCTAAGGCCAACTAAATGTCACCCTAGTTCATACATGAACTGTGTAAAGGTTAGTCATACATTGTTCATTTGTAAAACTGCACATGGGTGTGTGCAAACCGATTTTGGGTTACACATTTACAAGCAACTTATATAATAATACTAA
>AF534061|HPV16|A4|
ACTACAATAATTCATGTATAAAATTAAGGGCGTAACCGAAATCGGTTGAACCGAAACCGGTTAGTATAAAAGCAGACATTTTATGCACCAAAAGAGAACTGCAATGTTTCAGGACCCACAGGAGCGACCCAGAAAGTTACCACAGTTATGCACAGAGCTGCAAACAACTATACATGAGATAATATTAGAATGTGTGTACTGCAAGCAACAGTTACTGCGACGTGAGGTATATGACTTTGCTTTTCGGGATTTATGCATAGTATATAGAGATGGGAATCCATATGCTGTATGTGATAAATGTTTAAAGTTTTATTCTAAAATTAGTGAGTATAGACATTATTGTTATAGTTTGTATGGAACAACATTAGAACAGCAATACAACAAACCGTTGTGTGATTTGTTAATTAGGTGTATTAACTGTCAAAAGCCACTGTGTCCTGAAGAAAAGCAAAGACATCTGGACAAAAAGCAAAGATTCCATAATATAAGGGGTCGGTGGACCGGTCGATGTATGTCTTGTTGCAGATCATCAAGAACACGTAGAGAAACCCAGCTGTAATCATGCATGGAGATACACCTACATTGCATGAATATATGTTAGATTTGCAACCAGAGACAACTGATCTCTACTGTTATGAGCAATTAAGTGACAGCTCAGAGGAGGAGGATGAAATAGATGGTCCAGCTGGACAAGCAGAACCGGACAGAGCCCATTACAATATTGTAACCTTTTGTTGCAAGTGTGACTCTACGCTTCGGTTGTGCGTACAAAGCACACACGTAGACATTCGTACTTTGGAAGACCTGTTAATGGGCACACTAGGAATTGTGTGCCCCATCTGTTCCCAGAAACCATAATCTACCATGGCTGATCCTGCAGGTACCAATGGGGAAGAGAGTACGGGATGTAATGGATGGTTTTATGTAGAGGCTGTAGTGGAAAAAAAAACAGGGGATGCTATATCAGATGACGAGAACGAAAATGACAGTGATACAGGTGAAGATTTGGTAGATTTTATAGTAAATGATAATGATTATTTAACACAGGCAGAAACAGAGACAGCACATGCGTTGTTTACTGCACAGGAAGCAAAACAACATAGAGATGCAGTACAGGTTCTAAAACGAAAGTATTTGGGTAGTCCACTTAGTGATATTAGTGGATGTGTAGACAATAATATTAGTCCTAGATTAAAAGCTATATGTATAGAAAAACAAAGTAGAGCTGCAAAAAGGAGATTATTTGAAAGCGAAGACAGCGGGTATGGCAATACTGAAGTGGAAACTCAGCAGATGTTACAGGTAGAAGGGCGCCATGAGACTGAAACACCATGTAGTCAGTATAGTGGTGGAAGTGGGGGTGGTTGCAGTCAGTACAGTAGTGGAAGTGGGGGAGAGGGTGTTAGTGAAAGACACACTATATGCCAAACACCACTTACAAATATTTTAAATGTACTAAAAACTAGTAATGCAAAGGCAGCAATGTTAGCAAAATTTAAAGAGTTATACGGGGTAAGTTTTTCAGAATTAGTAAGACCATTTAAAAGTAATAAATCAACGTGTTGCGATTGGTGTATTGCTGCATTTGGACTTACACCCAGTATAGCTGACAGTATAAAAACACTATTACAACAATATTGTTTATATTTACACATTCAAAGTTTAGCATGTTCATGGGGAATGGTTGTGTTACTATTAGTAAGATATAAATGTGGAAAAAATAGAGAAACAATTGAAAAATTGCTGTCTAAACTATTATGTGTGTCTCCAATGTGTATGATGATAGAGCCTCCAAAATTGCGTAGTACAGCAGCAGCATTATATTGGTATAAAACAGGTATGTCAAATATTAGTGAAGTGTATGGAGACACGCCAGAATGGATACAAAGACAAACAGTATTACAACATAGTTTTAATGATTGTACATTTGAATTATCACGGATGGTACAATGGGCCTACGATAATGACATAGTAGACGATAGTGAAATTGCATATAAATATGCACAATTGGCAGACACTAATAGTAATGCAAGTGCCTTTCTAAAAAGTAATTCACAGGCAAAAATTGTAAAGGATTGTGCAACAATGTGTAGACATTATAAACGAGCAGAAAAAAAACAAATGAGTATGAGTCAATGGATAAAATATAGATGTGATAGGGTAGATGATGGAGGTGATTGGAAGCAAATTGTTATGTTTTTAAGGTATCAAGGTGTAGAGTTTATGCCATTTTTAACTGCATTAAAAAGATTTTTGCAAGGCATACCTAAAAAAAATTGCATATTACTATATGGCGCAGCTAACACAGGCAAATCATTATTTGGTATGAGTTTAATAAAATTTCTGCAAGGGTCTGTAATATGTTTTGTAAATTCTAAAAGCCATTTTTGGTTACAACCATTAGCAGATGCCAAAATAGGTATGTTAGATGATGCTACAGTGCCCTGTTGGAACTACATAGATGACAATTTAAGAAATGCATTGGATGGAAATTTAGTTTCTATGGATGTAAAGCATAGACCATTGGTACAACTAAAATGCCCTCCATTATTAATTACATCTAACATTAATGCTGGTACAGATTCTAGGTGGCCTTATTTACATAATAGATTGGTGGTGTTTACATTTCCTAATGAGTTTCCATTTGACGAAAACGGAAATCCAGTGTATGAGCTTAATGATAAGAACTGGAAATCCTTTTTCTCAAGGACGTGGTCCAGATTAAGTTTGCACGAGGACGAGGACAAGGAAAACGATGGAGACTCTTTGCCAACGTTTAAATGTGTGTCAGGACAAAATACTAACACATTATGAAAATGATAGTACAAACCTACGTGACCATATAGACTATTGGAAACACATGCGCCTAGAATGTGCTATTTATTACAAGGCCAGAGAAATGGGATTTAAACATATTAACCACCAGGTGGTGCCAACACTGGCTGTATCAAAGAATAAAGCATTACAAGCAATTGAACTGCAACTAACGTTAGAAACAATATATAACCCACAATATAGTAATGAAAAGTGGACATTACAAGACGTTAGCCTTGAAGTGTATTTAACTGCACCAACAGGATGTATAAAAAAACATGGATATACAGTGGAAGTGCAGTTTGATGGAGACATATGCAATACAATGCATTATACAAACTGGAAACATATATATATTTGTGAAGAAGCATCAGTAACTGTGGTAGAGGGTCAAGTTGACTATTATGGTTTATATTATGTTCATGAAGGAATACAAACATATTTTGTGCAGTTTAAAGATGATGCAGAAAAATATAGTAAAAATAAAGTATGGGAAGTTCATGCGGGTGGTCAGGTAATATTATGTCCTACATCTGTGTTTAGCAGCAACGAAGTATCCTCTCCTGAAACTATTAGGCAGCACTTGGCCAACCACTCCGCCGCGACCCATACCAAAGCCGTCGCCTTGGGCACCAAAGAAACACAGACGACTATCCAGCGACCAAGATCAGAGCCAGACACCGGAGACCCCTGCCACACCACTAAGTTGCTGCACAGAGACTCAGTGGACAGTACTCCAATCCTCACTGCATTTAACAGCTCACACAAAGGACGGATTAACTGTAATAGTAACACTACACCCATAGTACATTTAAAAGGTGATGCTAATACTTTAAAATGTTTAAGATATAGATTTAAAAAGCATTGTAAATTGTATACTGCAGTGTCGTCTACATGGCATTGGACAGGACATAATGTAAAACATAAAAGTGCAATTGTTACACTTACATATGATAGTGAATGGCAACGTGAACAATTTTTGTCTCAAGTTAAAATACCAAAAACTATTACAGTGTCTACTGGATTTATGTCTATATGACAAATCTTGATACTGCATCCACAACATTACTGGCGTGCTTTTTGCTTTGCTTTTGTGTGCTTTTGTGTGTCTGCCTATTAATACGTCCGCTGCTTTTGTCTGTGTCTACATACACATCATTAATACTATTGGTATTACTATTGTGGATAACAGCAGCCTCTGCGTTTAGGTGTTTTATTGGATATATTGGATTTGTTTATATACCATTATTTTTAATACATACTCATGCACGCTTTTTAATTACATAATGTATATGTACATAATGTAATTGTTACATATAATTGTTGTATACCATAACTTACTATTTTTTC-TTTTTTATTTTTATATA---TA-ATTTTTTGTTTG---TTTGTGTGTTTGTTTTTTAATAAACTGTTATCACTTAACAATGCGACACAAACGTTCTGCAAAACGCACAAAACGTGCATCGGCTACCCAACTTTATAAAACATGCAAACAGGCAGGTACATGTCCACCTGACATTATACCTAAGGTTGAAGGCAAAACTATTGCTGATCAAATATTACAATATGGAAGTATGGGTGTATTTTTTGGTGGGTTAGGAATTGGAACAGGGTCGGGTACAGGCGGACGCACTGGGTATATTCCATTGGGAACAAGGCCTCCCACAGCTACAGATACACTTGCTCCTGTAAGACCCCCTTTAACAGTAGATCCTGTGGGCCCTTCTGATCCTTCTATAGTTTCTTTCGTGGAAGAAACTAGTTTTATTGATGCTGGTGCACCAACATCTGTACCTTCCATTCCCCCAGATGTATCAGGATTTAGTATTACTACTTCAACTGATACCACACCTGCTATATTAGATATTAATAATACTGTTACTACTGTTACTACACATAATAATCCCACTTTTACTGACCCATCTGTATTGCAGCCTCCAACACCTGCAGAAACTGGAGGGCATTTTACACTTTCATCATCCACTATTAGTACACATAATTATGAAGAAATTCCTATGGATACATTTATTGTTAGCACAAACCCTAACACAGTAACTAGTAGCACACCCATACCAGGGTCTCGCCCAGTGGCACGCCTAGGATTATATAGTCGCACAACACAACAAGTTAAAGTTGTAGACCCTGCTTTTGTAACCACTCCCACTAAACTTATTACATATGATAATCCTGCATATGAAGGTATAGATGTGGATAATACATTATATTTTCCTAATAATGATAATAGTATTAATATAGCTCCAGATCCTGACTTTTTGGATATAGTTGCTTTACATAGGCCAGCATTAACCTCTAGGCGTACTGGCATTAGGTACAGTAGAATTGGTAATAAACAAACACTACGTACTCGTAGTGGAAAATCTATAGGTGCTAAGGTACGTTATTATTATGATTTGAGTACTATTGATCCTGCAGAAGAAATAGAATTACAAACTATAACACCTTCTACATATACTACCACTTCACATGCAGCCTCACCTACTTCTATTAATAATGGATTATATGATATTTATGCAGATGACTTTATTACAGATACTTTTACAACTCCGGTACCATCTGTACCCTCTACATCTTTATCAGGTTATATTCCTGCAAATACAACAATTCCTTTTGGTGGTGCATACAATATTCCTTTAGTATCAGGTCCTGATATACCCATTAATATAACTGACCAAGCTCCTTCATTACTTCCTATAGTTCCAGGGTCTCCACAATATACAATTATTGCTGATGCAGGTGACTTTTATTTACATCCTAGTTATTACATGTTACGAAAACGACGTAAACGTTTACCATATTTTTTTTCAGATGTCTCTTTGGCTGCCTAGTGAGGCCACTGTCTACTTGCCTCCTGTCCCAGTATCTAAGGTTGTAAGCACGGATGAATATGTTGCACGCACAAACATATATTATCATGCAGGAACATCCAGACTACTTGCAGTTGGACATCCCTATTTTCCTATTAAAAAACCTAACAATAACAAAATATTAGTTCCTAAAGTATCAGGATTACAATACAGGGTATTTAGAATACATTTACCTGACCCCAATAAGTTTGGTTTTCCTGACACCTCATTTTATAATCCAGATACACAGCGGCTGGTTTGGGCCTGTGTAGGTGTTGAGGTAGGTCGTGGTCAGCCATTAGGTGTGGGCATTAGTGGCCATCCTTTATTAAATAAATTGGATGACACAGAAAATGCTAGTGCTTATGCAGCAAATGCAGGTGTGGATAATAGAGAATGTATATCTATGGATTACAAACAAACACAATTGTGTTTAATTGGTTGCAAACCACCTATAGGGGAACACTGGGGCAAAGGATCCCCATGTACCAATGTTGCAGTAACTCCAGGTGATTGTCCACCATTAGAGTTAATAAACACAGTTATTCAGGATGGTGATATGGTTGATACTGGCTTTGGTGCTATGGACTTTACTACATTACAGGCTAACAAAAGTGAAGTTCCACTGGATATTTGTACATCTATTTGCAAATATCCAGATTATATTAAAATGGTGTCAGAACCATATGGCGACAGCTTATTTTTTTATTTACGAAGGGAACAAATGTTTGTTAGACATTTATTTAATAGGGCTGGTGCTGTTGGTGAAAATGTACCAGACGATTTATACATTAAAGGCTCTGGGTCTACTGCAAATTTAGCCAGTTCAAATTATTTTCCTACACCTAGTGGTTCTATGGTTACCTCTGATGCCCAAATATTCAATAAACCTTATTGGTTACAACGAGCACAGGGCCACAATAATGGCATTTGTTGGGGTAACCAACTATTTGTTACTGTTGTTGATACTACACGCAGTACAAATATGTCATTATGTGCTGCCATATCTACTTCAGAAACTACATATAAAAATACTAACTTTAAGGAGTACCTACGACATGGGGAGGAATATGATTTACAGTTTATTTTTCAACTGTGCAAAATAACCTTAACTGCAGACGTTATGACATACATACATTCTATGAATTCCACTATTTTGGAGGACTGGAATTTTGGTCTACAACCTCCCCCAGGAGGCACACTAGAAGATACTTATAGGTTTGTAACATCCCAGGCAATTGCTTGTCAAAAACATACACCTCCAGCACCTAAAGAA---GATCCCCTTAAAAAATACACTTTTTGGGAAGTAAATTTAAAGGAAAAGTTTTCTGCAGACCTAGATCAGTTTCCTTTAGGACGCAAATTTTTACTACAAGCAGGATTAAAGGCCAAACCAAAATTTACATTAGGAAAACGAAAAGCTACACCCACCACCTCATCTACCTCTACAACTGCTAAACGCAAAAAACGTAAGCTGTAAGTATTGTATGTATGTTGACTCAGTGTTGTTTGTTGTTTATATGTCTGTATGTGCTTGTATGTGCTTGTAAATATTAAGTTGTATGTGTGTTTGTATGTATGGTATAATAAACATGTGTGTATGTGTTTTTCACTGCTTGTGTAACTATTGTGTCATGCAACATAAATAAACTTATTGTTTCAACACCTACTAATTGTGTTGTGGTTATTCATTGTATATAAACTATATTTGCTACATCCTGTTTTTGTTTTATATATACTATATTTTGTAGCGCCAGCGGCCATTTTGTAGCTTCAACCGAATTCGGTTGCATGCTTTTTGGCACAAAATGTGTTTTTTTAAATAGTTCTATGTCAGCAACTATAGTTTAAACTTGTACGTTTCCTGCTTGCCATGCGTGCCAAATCCCTGTTTTCCTGACCTGCACTGCTTGCCAACCATTCCATTGTTTTTTACACTGCACTATGTGCAACTACTGAATCACTATGTACATTGTGTCATATAAAATAAATCACTATGCGCCAACGCCTTACATACCGCTGTTAGGCACATATTTTTGGCTTGTTTTAACTACCCTAATTGCATATTTGGCATAAGGTTTAAACTTCTAAGGCCAACTAAATGCCACCCTAGTTCATACATGAACTGTGTAAAGGTTAGTCATACATTGTTCATTTGTAAAACTACACATGGGTGTGTGCAAACCG-TTTTGGGTTACACATTTACAAGCAACTTATATAATAATACTAA
>AF536180|HPV16|B1|
ACTACAATAATTCATGTATAAAACTAAGGGTGTAACCGAAATCGGTTGAACCGAAACCGGTTAGTATAAAAGCAGACATTTTCTGCACCAAAAGAGAACTGCAATGTTTCAGGACCCACAGGAGCGACCCACAAAGTTACCAGATTTATGCACAGAGCTGCAAACAACTATACATGATATAATATTAGAATGTGTGTACTGCAAGCAACAGTTACTGCGACGTGAGGTATATGACTTTGCTTTTCGGGATTTATGCATAGTATATAGAGATGGGAATCCATATGCAGTGTGTGATAAATGTTTAAAGTTTTATTCTAAAATTAGTGAGTATAGATATTATTGTTATAGTTTGTATGGAACAACATTAGAACAGCAATACAACAAACCGTTGTGTGATTTGTTAATTAGGTGTATTAACTGTCAAAAGCCACTGTGTCCTGAAGAAAAGCAAAGACATCTGGACAAAAAGCAAAGATTCCATAATATAAGGGGTCGGTGGACCGGTCGATGTATGTCTTGTTGCAGATCATCAAGAACACGTAGAGAAACCCAGCTGTAATCATGCATGGAGATACACCTACATTGCATGAATATATGTTAGATTTGCAACCAGAGACAACTGATCTCTACTGTTATGAGCAATTAAATGACAGCTCAGAGGAGGAGGATGAAATAGATGGTCCAGCTGGACAAGCAGAACCGGACAGAGCCCATTACAATATTGTAACCTTTTGTTGCAAGTGTGACTCTACGCTTCGGTTGTGCGTACAAAGCACACACGTAGACATCCGTACGTTGGAAGACCTGTTAATGGGCACACTAGGAATTGTGTGCCCCATCTGTTCTCAGAAACCATAATCTACCATGGCTGATCCTGCAGGTACCAATGGGGAAGAGGGTACGGGATGTAATGGATGGTTTTATGTAGAGGCTGTAGTGGAAAAAAAAACAGGGGATGCTATATCAGATGACGAGAACGAAAATGACAGTGATACAGGTGAAGATTTGGTAGATTTTATAGTAAATGATAATGATTATTTAACACAGGCAGAAACAGAGACAGCACATGCGTTGTTTACTGCACAGGAAGCAAAAGAACATAGAGATGCAGTACAGGTTCTAAAACGAAAGTATTTGGGTAGTCCACTTAGTGATATTAGTGGATGTGTAGACAATAATATTAGTCCTAGATTAAAGGCTATATGTATAGAAAAACAAAGTAGAGCTGCAAAAAGGAGATTATTTGAAAGCGAAGACAGCGGGTATGGCAATACTGAAGTGGAAACTCAGCAGATGTTACAGGTAGAAGGGCGCCATGAGACTGAAACACCATGTAGTCAGTATAGTGGTGGAAGTGGGGGTGGTAGCAGTCAGTATAGTAGTGGAAGTGGGGGAGAGGGTGTTAGTGAAAGACACACTATATGCCAAACACCACTTACAAATATTTTAAATGTACTAAAAACTAGTAATGCAAAGGCAGCAATGCTAGCAAAATTTAAAGAGTTATACGGGGTGAGTTTTTCAGAATTAGTAAGACCATTTAAAAGTAATAAATCAACGTGTTGCGATTGGTGTATTGCTGCATTTGGACTTACACCTAGTATAGCTGACAGTATAAAAACATTATTACAACAATATTGTTTATATTTACACATTCAAAGTTTAGCATGTTCATGGGGAATGGTTGTGTTACTATTAGTAAGATATAAATGTGGAAAAAATAGAGAAACAATTGAAAAATTGTTGTCTAAACTATTATGTGTGTCTCCAATGTGTATGATGATAGAGCCTCCAAAATTGCGTAGTACAGCAGCAGCATTATATTGGTATAAAACAGGTATGTCAAATATTAGTGAAGTGTATGGAGACACGCCAGAATGGATACAAAGACAAACAGTATTACAACATAGTTTTAATGATTGTACATTTGAATTATCACAGATGGTACAATGGGCCTACGATAATGACATAGTAGACGATAGTGAAATTGCATATAAATATGCACAATTGGCAGACACTAATAGTAATGCAAGTGCCTTTTTAAAAAGTAATTCACAGGCAAAAATTGTAAAGGATTGTGCAACAATGTGTAGACATTATAAACGAGCAGAAAAAAAACAAATGAGTATGAGTCAATGGATAAAATATAGATGTGATAGGGTAGATGATGGAGGTGATTGGAAGCAAATTGTTATGTTTTTAAGGTATCAAGGTGTAGACTTTATGTCATTTTTAACTGCGTTAAAAAGATTTTTGCAAGGCATACCTAAAAAAAATTGCATATTACTATATGGTGCAGCTAACACAGGTAAATCATTATTTGGTATGAGTTTGATGAAATTTTTGCAAGGGTCTGTAATATGTTTTGTAAATTCTAAAAGCCATTTTTGGTTACAACCATTAGCAGATGCCAAAATAGGTATGTTAGATGATGCTACAGTGCCCTGTTGGAACTACATAGATGACAATTTAAGAAATGCATTGGATGGAAATTTAGTTTCTATGGATGTAAAGCATAGACCATTGGTACAACTAAAATGCCCTCCATTATTAATTACATCTAACATTAATGCTGGTACAGATTCCAGGTGGCCTTATTTACATAATAGATTGGTGGTGTTTACATTTCCAAATGAGTTTCCATTTGACGAAAACGGAAATCCAGTGTATGAGCTTAATGATAAGAACTGGAAATCCTTTTTCTCAAGGACGTGGTCCAGATTAAGTTTGCACGAGGACGAGGACAAGGAAAACGATGGGGACTCTTTGCCAACGTTTAAATGTGTGTCAGGACAAAATACTAACACATTATGAAAATGATAGTACAGACCTACGTGACCATATAGACTATTGGAAACAAATGCGCCTAGAATGTGCTATTTATTACAAGGCCAGAGAAATGGGATTTAAACATATTAACCACCAGGTGGTGCCAACACTGACTGTATCAAAGAATAAAGCATTACAAGCAATTGAACTGCAACTAACGTTAGAAACAATATATAACTCACAATATAGTAATGAAAAGTGGACATTACAAGACGTTAGCCTTGAAGTGTATTTAACTGCACCAACAGGATGTATAAAAAAACATGGATATACAGTGGAAGTGCAGTTTGATGGAGACATATGCAATACAATGCGTTATACAAACTGGAAATATATATATATTTGTGAAGACATATCAGTAACTGTGGTAGAGGGTCAAGTTGACTATTATGGTTTATACTATGTCCATGAAGGAATACAAACATATTTTGTGCAGTTTAAAGATGATGCAGAAAAATATAGTAAAAATAAAGTATGGGAAGTTCATGCGGGTGGTCAGGTAATATTATGTCCTACATCTGTGTTTAGCAGCGACGAAGTATCCTCTGCTGAAATTATTAGGCAGCACTTGGCCAACCACTCCGCCGCGACCCATCCCAAAGCCGTCGCCTTGGGCACCAAAGAAACACAGACGACTATCCAGCGACCAAGATCAGAGCCAGACACCGGAAACCCCTGCCACACCAATAAGTTGTTGCACAGAGACTCAGTGGACAGTGCTCCAATCCTCACTGCAGTTAACAGCTCACACAAAGGACGGATTAACTGTAATAGTAACACTACACCCATAGTACATTTAAAAGGTGATGCTAATACTTTAAAATGTTTAAGATACAGATTTAAAAAGCATTGTAAATTGTATACAGCAGTGTCGTCTACATGGCATTGGACAGGACATAATGTAAAACATAAAAGTGCAATTGTTACACTTACATATGATAGTGAATGTCAACGGGAACAATTTTTGTCTCAGGTTAAAATACCAAAAACTATTACAGTGTCTACTGGATTTATGTCTATATGACAAACCTTGATACTACATCCACAACATTACTGGCGTGCTTTTTGCTTTGCTTTTGTGTGCTTTTGTGTGTCTGCCTATTAATACGTCCGCTGCTTTTGTCTGTGTCTACATACACATCATTAATACTATTGGTATTATTATTGTGGATAACAGCAGCCTCTGCGTTTAGGTGTTTTATTGTATATATTTTATTTGTTTATATACCATTATTTTTAATACATACACATGCACGCTTCTTAATTACATAATGTATATGTACATAATGTAATTGTTACATATAATTGCTGTATATCATAACTTACTGATTTTTT-TTTTTTATTTTTATATA---TATAGTTTTTTTTTA---TTTGTTTGTTTGTTTTTCAATAAACTGTTATTACTTAACAATGCGACACAAACGTTCTGCAAAACGCACAAAACGTGCATCGGCCACCCAACTTTATAAAACATGCAAACAAGCAGGTACATGTCCACCTGACATTATACCTAAGGTTGAAGGCAAAACTATTGCTGATCAAATATTACAATATGGAAGTATGGGTGTATTTTTTGGTGGGTTAGGAATTGGAACAGGGTCAGGTACAGGCGGACGCACTGGGTATATTCCATTAGGAACAAGGCCTCCCACAGCTACAGATACACTTGCTCCTGTAAGACCCCCTTTAACAGTAGATCCTGTGGGCCCTTCTGATCCTTCTATAGTTTCTTTAGTGGAAGAAACTAGTTTTATTGATGCTGGTGCACCAACACCTGTACCTTCCATTCCCCCAGATGTATCAGGATTTAGTATTACAACTTCAACTGATACCACACCTGCTATATTAGATATTAATAATACTGTTACTACTGTTACTACACATAATAATCCCACTTTTACTGACCCATCTGTATTGCAGCCTCCAACACCTGCAGAAACTGGAGGGCATTTTACACTTTCATCATCCACTATTAGTACACATAATTATGAAGAAATTCCTATGGATACATTTATTGTTAGCACAAACCCTAACACAGTAACTAGTAGCACACCCATACCAGGGTCTCGCCCAGTGGCACGCCTTGGATTATATAGTCGCACAACACAACAAGTTAAAGTTGTAGACCCTGCTTTTGTAACCACTCCCACTAAACTTATTACATATGATAATCCTGCATATGAAGGTATAGATGTGGATAATACATTATATTTTCCTAGTAATGATAATAGTATTAATATAGCTCCAGATCCTGACTTTTTGGATATAGTTGCTTTACATAGGCCAGCATTAACCTCTAGGCGTACTGGCATTAGATACAGTAGAATTGGTAATAAACAAACACTACGTACTCGTAGTGGAAAATCTATAGGTGCTAAGGTACATTATTATTATGATTTAAGTACTATTAATCCTGCAGAAGAAATAGAATTACAAACTATAACACCTTCTACATATACTACCGCTTCACATGCAGCCTCACCCACTTCTATTAATAATGGATTATATGATATTTATGCAGATGACTTTATTACAGATACTTCTACAACCCCAGTACCATCTATACCCTCTACATCCTTATCAGGTTATATTCCTGCAAATACAACAATTCCTTTTGGTGGTGCATACAATATTCCTTTAGTATCAGGTCCTGATATACCCATTAATACAACTGACCAAACTCCTTCATTAATTCCTATAGTTCCAGGGTCTCCACAATATACAATTATTGCTGATGGAGGTGACTTTTATTTACATCCTAGTTATTACATGTTACGAAAACGACGTAAACGTTTACCATATTTTTTTTCAGATGTCTCTTTGGCTGCCTAGCGAGGCCACTGTCTACTTGCCTCCTGTCCCAGTATCTAAAGTTGTAAGCACGGATGAATATGTTGCACGCACAAACATATATTATCATGCAGGAACATCCAGACTACTTGCAGTTGGACATCCCTATTTTCCTATTAAAAAACCTAACAATAACAAAATATTAGTTCCTAAAGTATCAGGATTACAATACAGGGTATTTAGAATATATTTACCTGACCCCAATAAGTTTGGTCTTCCTGACACCTCATTTTACAATCCAGATACACAGCGGCTGGTTTGGGCCTGTGTAGGTGTTGAGGTAGGTCGTGGTCAGCCATTAGGTGTGGGCATTAGTGGCCATCCTTTATTAAATAAATTGGATGACACAGAAAATGCTAGTGCTTATGCAGCAAATGCAGGTGTGGATAATAGGGAATGTATATCTATGGATTACAAACAAACACAATTGTGTTTAATTGGTTGCAAACCACCTATAGGGGAACACTGGGGCAAAGGATCCCCATGTAACAATGTTGCAGTAAATCCAGGTGATTGTCCACCATTAGAGTTAATAAACACAGTTATTCAGGATGGTGATATGGTTGATACCGGCTTTGGTGCTATGGACTTTACTACATTACAGGCTAACAAAAGTGAAGTTCCACTGGATATTTGTACGTCTATTTGCAAATATCCAGATTATATTAAAATGGTGTCAGAACCATATGGCGACAGCTTATTTTTTTATTTACGAAGGGAACAAATGTTTGTTAGACATTTATTTAATAGGGCTGGTGCTGTTGGTGAAAATGTACCAGACGATTTATACATTAAAGGCTCTGGGTCTACTGCAAATTTAGCCAGTTCAAATTATTTTCCTACACCTAGTGGTTCTATGGTTACCTCTGATGCCCAAATATTTAATAAACCATATTGGTTGCAACGAGCACAGGGCCACAATAATGGCATTTGTTGGGGTAACCAACTATTTGTTACTGTTGTTGATACTACACGCAGTACAAATATGTCATTATGTGCTGCCATATCTACTTCAGAAACTACATATAAAAATACTAACTTTAAAGAGTACCTACGACATGGGGAGGAATATGATTTACAGTTTATTTTTCAACTGTGCAAAATAACCTTAACTGCAGACGTTATGACATACATACATTCTATGAATTCCACTATTTTGGAGGACTGGAATTTTGGTTTACAACCTCCCCCAGGAGGCACACTAGAAGATACTTATAGGTTTGTAACATCCCAGGCAATTGCTTGTCAAAAACATACACCTCCAGCACCTAAAGAA---GATCCCCTTAAAAAATATACTTTTTGGGAAGTAAATTTAAAAGAAAAGTTTTCTGCAGACCTAGATCAGTTTCCTTTAGGACGCAAATTTTTACTACAAGCAGGATTTAAGGCTAAACCAAAATTTACATTAGGGAAACGAAAAGCTACACCCACCACCTCATCTACCTCTACAACTGCTAAACGCAAAAAACGTAAGCTGTAAGTATTGTATGTATGTTGAATTAGTGTTGTTTGTTGTTTATATGCTTGTATGTGCTTGTATGTGCTTGTAAATATTGAGTTGTATGTGTGTTTGTATGTATGGTATAATAAACACGTGTGTATGTGTTTTTAAATGCTTGTGTAACTATTGTGTCATGCAACATAAATAAACTTATTGTTTCAACACCTACTAATTGTGTTGTGGTTATTCATTGTATATAAACTATATTTGCTACATCCTGTTTTTGTTTTATATATACTATATTTTGTAGCGCCAGCGGCCATTTTGTAGCTTCAACCGAATTCGGTTGCATGCTTTTTGGCACAAAATGTATTTTTTTAAATAGTTCTATGTCAGCAACTATAGTTTAAACTTGTACGTTTCCTGCTTGCCATGCGTGCCAAATCCCTGTTTTCCTGACCTGCACTGCTTGCCAACCATTCCATTGTTTTTTACACTGCACTATGTGCAACTACTGAATCACTATGTACATTGTGTCATATAAAATAAATCACTATGCGCCAACGCCTTAAATACCGCTGTTAGGCACATATTTTTGGCTTGTTTTAACTAACCTAATTGCATATTTGGCATAAGGTTTAAACTTTTAAGGCCAACTAAATGTCACCTTAGTTCATACATGAACTGTGTAAAGGTTAGTCATACATTGTTCATTTTTAAAACTGCACATGGGTGTGTGCAAACCG-TTTTGGGTTACAAATTTACAAGCAACTTATATAATAATACTAA
>HQ644298|HPV16|B2|
ACTACAATAATTCATGTATAAAACTAAGGGTGTAACCGAAATCGGTTGAACCGAAACCGGTTAGTATAAAAGCAGACATTTTATGCACCAAAAGAGAACTGCAATGTTTCAGGACCCACAGGAGCGACCCGGAAAGTTACCAGATTTATGCACAGAGCTGCAAACAACTATACATGATATAATATTAGAATGTGTGTACTGCAAGCAACAGTTACTGCGACGTGAGGTATATGACTTTGCTTTTCGGGATTTATGCATAGTATATAGAGATGGGAATCCATATGCAGTGTGTGATAAATGTTTAAAGTTTTATTCTAAAATTAGTGAGTATAGATATTATTGTTATAGTTTGTATGGAACAACATTAGAACAGCAATACAACAAACCGTTGTGTGATTTGTTAATTAGGTGTATTAACTGTCAAAAGCCACTGTGTCCTGAAGAAAAGCAAAGACATCTGGACAAAAAGCAAAGATTCCATAATATAAGGGGTCGGTGGACCGGTCGATGTATGTCTTGTTGCAGATCATCAAGAACACGTAGAGAAACCCAGCTGTAATCATGCATGGAGATACACCTACATTGCATGAATATATGTTAGATTTGCAACCAGAGACAACTGATCTCTACTGTTATGAGCAATTAAGTGACAGCTCAGAGGAGGAGGATGAAATAGATGGTCCAGCTGGACAAGCAGAACCGGACAGAGCCCATTACAATATTGTAACCTTTTGTTGCAAGTGTGACTCTACGCTTCGGTTGTGCGTACAAAGCACACACGTAGACATCCGTACGTTGGAAGACCTGTTAATGGGCACACTAGGAATTGTGTGCCCCATCTGTTCTCAGAAACCATAATCTACCATGGCTGATCCTGCAGGTACCAATGGGGAAGAGGGTACGGGATGTAATGGATGGTTTTATGTAGAGGCTGTAGTGGAAAAAAAAACAGGGGATGCTGTATCAAATGACGAGAACGAAAATGACAGTGATACAGGTGAAGATTTGGTAGATTTTATAGTAAATGATAATGATTATTTAACACAGGCAGAAACAGAGACAGCACATGCGTTGTTTACTGCACAGGAAGCAAAAGAACATAGAGATGCAGTACAGGTTCTAAAACGAAAGTATTTGGGTAGTCCACTTAGTGATATTAGTGGATGTGTAGACAATAATATTAGTCCTAGATTAAAAGCTATATGTATAGAAAAACAAAGTAGAGCTGCAAAAAGGAGATTATTTGAAAGCGAAGACAGCGGGTATGGCAATACTGAAGTGGAAACTCAGCAGATGTTACAGGTAGAAGGGCGCCATGAGACTGAAACACCATGTAGTCAGTATAGTGGTGGAAGTGGGGGTGGTAGCAGTCAGTATAGTAGTGGAAGTGGGGGAGAGGGTGTTAGTGAAAGACACACTATATGCGAAACACCACTTACAAATATTTTAAATGTACTAAAAACTAGTAATGCAAAGGCAGCAATGCTAGCAAAATTTAAAGAGTTATACGGGGTGAGTTTTTCAGAATTAGTAAGACCATTTAAAAGTAATAAATCAACGTGTTGCGATTGGTGTATTGCTGCATTTGGACTTACACCCAGTATAGCTGACAGTATAAAAACATTATTACAACAATATTGTTTATATTTACACATTCAAAGTTTAGCATGTTCATGGGGAATGGTTGTGTTACTATTAGTAAGATATAAATGTGGAAAAAATAGAGAAACAATTGAAAAATTGCTGTCTAAACTATTATGTGTGTCTCCAATGTGTATGATGATAGAGCCTCCAAAATTGCGTAGTACAGCAGCAGCATTATATTGGTATAAAACAGGTATGTCAAATATTAGTGAAGTGTATGGAGACACGCCAGAATGGATACAAAGACAAACAGTATTACAACATAGTTTTAATGATTGTACATTTGAATTATCACAGATGGTACAATGGGCCTACGATAATGACATAGTAGACGATAGTGAAATTGCATATAAATATGCACAATTGGCAGACACTAATAGTAATGCAAGTGCCTTTTTAAAAAGTAATTCACAGGCAAAAATTGTAAAGGATTGTGCAACAATGTGTAGACATTATAAACGAGCAGAAAAAAAACAAATGAGTATGAGTCAATGGATAAAATATAGATGTGATAGGGTAGATGATGGAGGTGATTGGAAGCAAATTGTTATGTTTTTAAGGTATCAAGGTGTAGACTTTATGTCATTTCTAACTGCATTAAAAAGATTTTTGCAAGGCATACCTAAAAAAAATTGCATATTACTATATGGTGCAGCTAACACAGGTAAATCATTATTTGGTATGAGTTTAATGAAATTTTTGCAAGGGTCTGTAATATGTTTTGTAAATTCTAAAAGCCATTTTTGGTTACAACCATTAGCAGATGCCAAAATAGGTATGTTAGATGATGCTACAGTGCCCTGTTGGAACTACATAGATGACAATTTAAGAAATGCATTGGATGGAAATTTAGTTTCTATGGATGTAAAGCATAGACCATTGGTACAACTAAAATGCCCTCCATTATTAATTACATCTAACATTAATGCTGGTACAGATTCCAGGTGGCCTTATTTACATAATCGATTGGTGGTGTTTACATTTCCAAATGAGTTTCCATTTGATGAAAACGGAAATCCAGTGTATGAGCTTAATGATAAGAACTGGAAATCCTTTTTCTCAAGGACGTGGTCCAGATTAAGTTTGCACGAGGACGAGGACAAGGAAAACGATGGAGACTCTTTGCCAACGTTTAAATGTGTGTCAGGACAAAATACTAACACATTATGAAAATGATAGTACAGACCTACGTGACCATATAGACTATTGGAAACAAATGCGCCTAGAATGTGCTATTTATTACAAGGCCAGAGAAATGGGATTTAAACATATTAACCACCAGGTGGTGCCAACACTGGCTGTATCAAAGAATAAAGCATTACAAGCAATTGAACTGCAACTAACGTTAGAAACAATATATAACTCACAATATAGTAATGAAAAGTGGACATTACAAGACGTTAGCCTTGAAGTGTATTTAACTGCACCAACAGGATGCATAAAAAAACATGGATATACAGTGGAAGTGCAGTTTGATGGAGACATATGCAATACAATGCATTATACAAACTGGAAATATATATATATTTGTGAAGAAACATCAGTAACTGTGGTAGAGGGTCAAGTTGACTATTATGGTTTATATTATGTTCATGAAGGAATACAAACATATTTTGTGCAGTTTAAAGATGATGCAGAAAAATATAGTAAAAATAAAGTATGGGAAGTTCATGCGGGTGGTCAGGTAATATTATGTCCTACATCTGTGTTTAGCAGCGACGAAGTATCCTCTGCTGAAATTATTAGGCAGCACTTGGCCAACCACTCCGCCGCGACCCATACCAAAGCCGTCGCCTTGGGCACCAAAGAAACACAGACGACTATCCAGCGACCAAGATCAGAGCCAGACACCGGAAACCCCTGCCACACCAATAAGTTGTTGCACAGAGACTCAGTGGACAGTGCTCCAATCCTCACTGCAGTTAACAGCTCACACAAAGGACGGATTAACTGTAATAGTAACACTACACCCATAGTACATTTAAAAGGTGATGCTAATACTTTAAAATGTTTAAGATATAGATTTAAAAAGCATTGTAAATTGTATACAGCAGTGTCGTCTACATGGCATTGGACAGGACATAATGTAAAACATAAAAGTGCAATTGTTACACTTACATATGATAGTGAATGTCAACGTGAACAATTTTTGTCTCAAGTCAAAATACCAAAAACTATTACAGTGTCTACTGGATTTATGTCTATATGACAAACCTTGATACTACATCCACAACATTACTGGCGTGCTTTTTGCTTTGCTTTTGTGTGCTTTTGTGTGTCTGCCTATTAATACGTCCGCTGCTTTTGTCTGTGTCTACATACACATCATTAATACTATTGGTATTATTATTGTGGATAACAGCAGCCTCTGCGTTTAGGTGTTTTATTGTATATATTTTATTTGTTTATATACCATTATTTTTAATACATACACATGCACGCTTCTTAATTACATAATATATATGTACATAATGTAATTGTTACATATAATTGTTGTATATCATAACTTACTGATTTTTT-TTTTTTATTTTTATATA---TATAGTTTTTTTTTATTGTTTGTTTGTTTGTTTTTTAATAAACTGTTATTACTTAACAATGCGACACAAACGTTCTGCAAAACGCACAAAACGTGCATCGGCCACCCAACTTTATAAAACATGCAAACAAGCAGGTACATGTCCACCTGACATTATACCTAAGGTTGAAGGCAAAACTATTGCTGATCAAATATTACAATATGGAAGTATGGGTGTATTTTTTGGTGGGTTAGGAATTGGAACAGGGTCAGGTACAGGCGGACGCACTGGGTATATTCCATTAGGAACAAGGCCTCCCACAGCTACAGATACACTTGCTCCTGTAAGACCCCCTTTAACAGTAGATCCTGTGGGCCCTTCTGATCCTTCTATAGTGTCTTTAGTGGAAGAAACTAGTTTTATTGATGCTGGTGCACCAACACCTGTACCTTCCATTCCCCCAGATGTATCAGGATTTAGTATTACAACTTCAACTGATACCACACCTGCTATATTAGATATTAATAATACTGTTACTACTGTTACTACACATGATAATCCCACTTTTACTGACCCATCTGTATTGCAGCCTCCAACACCTGCAGAAACTGGAGGGCATTTTACACTTTCATCATCCACTATTAGTACACATAATTATGAAGAAATTCCTATGGATACATTTATTGTTAGCACAAACCCTAACACAGTAACTAGTAGCACACCCATACCAGGGTCTCGCCCAGTGGCACGCCTTGGATTATATAGTCGCACAACACAACAAGTTAAAGTTGTAGACCCTGCTTTTGTAACCACTCCCACTAAACTTATTACATATGATAATCCTGCATATGAAGGTATAGATGTGGATAATACATTATATTTTCCTAGTAATGATAATAGTATTAATATAGCTCCAGATCCTGACTTTTTGGATATAGTTGCTTTACATAGGCCAGCATTAACCTCTAGGCGTACTGGCATTAGATACAGTAGAATTGGTAATAAACAAACACTACGTACTCGTAGTGGAAAATCTATAGGTGCTAAGGTACATTATTATTATGATTTAAGTACTATTAATCCTGCAGAAGAAATAGAATTACAAACTATAACACCTTCTACATATACTACCACTTCACATGCAGCCTCACCCACTTCTATTAATAATGGATTATATGATATTTATGCAGATGACTTTATTACAGATACTTCTACAACCCCAGTACCATCTATACCCTCTACATCCTTATCAGGTTATATTCCTGCAAATACAACAATTCCTTTTGGTGGTGCATACAATATTCCTTTAGTATCAGGTCCTGATATACCCATTAATACAACTGACCAAACTCCTTCATTACTTCCTATAGTTCCAGGGTCTCCACAATATACAATTATTGCTGATGGAGGTGACTTTTATTTACATCCTAGTTATTACATGTTACGAAAACGACGTAAACGTTTACCATATTTTTTTTCAGATGTCTCTTTGGCTGCCTAGCGAGGCCACTGTCTACTTGCCTCCTGTCCCAGTATCTAAAGTTGTAAGCACGGATGAATATGTTGCACGCACAAACATATATTATCATGCAGGAACATCCAGACTACTTGCAGTTGGACATCCCTATTTTCCTATTAAAAAACCTAACAATAACAAAATATTAGTTCCTAAAGTATCAGGATTACAATACAGGGTATTTAGAATATATTTACCTGACCCCAATAAGTTTGGTTTTCCTGACACCTCATTTTACAATCCAGATACACAGCGGCTGGTTTGGGCCTGTGTAGGTGTTGAGGTAGGTCGTGGTCAGCCATTAGGTGTGGGCATTAGTGGCCATCCTTTATTAAATAAATTGGATGACACAGAAAATGCTAGTGCTTATGCAGCAAATGCAGGTGTGGATAATAGAGAATGTATATCTATGGATTACAAACAAACACAATTGTGTTTAATTGGTTGCAAACCACCTATAGGGGAACACTGGGGCAAAGGATCCCCATGTAACAATGGTGCAGTAAATCCAGGTGATTGTCCACCATTAGAGTTAATAAACACAGTTATTCAGGATGGTGATATGGTTGATACCGGCTTTGGTGCTATGGACTTTACTACATTACAGGCTAACAAAAGTGAAGTTCCACTGGATATTTGTACGTCTATTTGCAAATATCCAGATTATATTAAAATGGTGTCAGAACCATATGGCGACAGCTTATTTTTTTATTTACGAAGGGAACAAATGTTTGTTAGACATTTATTTAATAGGGCTGGTACTGTTGGTGAAAATGTACCAGACGATTTATACATTAAAGGCTCTGGGTCTACTGCAACTTTAGCCAGTTCAAATTATTTTCCTACACCTAGTGGTTCTATGGTTACCTCTGATGCCCAAATATTTAATAAACCATATTGGTTACAACGAGCACAGGGCCACAATAATGGCATTTGTTGGGGTAACCAACTATTTGTTACTGTTGTTGATACTACACGCAGTACAAATATGTCATTATGTGCTGCCATATCAACTTCAGAAACTACATATAAAAATACTAACTTTAAAGAGTACCTACGACATGGGGAGGAATATGATTTACAGTTTATTTTTCAACTGTGCAAAATAACCTTAACTGCAGACGTTATGACATACATACATTCTATGAATTCCACTATTTTGGAGGACTGGAATTTTGGTTTACAACCTCCCCCAGGAGGCACACTAGAAGATACTTATAGGTTTGTAACATCCCAGGCAATTGCTTGTCAAAAACATACACCTCCAGCACCTAAAGAA---GATCCCCTTAAAAAATATACTTTTTGGGAAGTAAATTTAAAAGAAAAGTTTTCTGCAGACCTAGATCAGTTTCCTTTAGGACGCAAATTTTTACTACAAGCAGGATTTAAGGCCAAACCAAAATTTACATTAGGAAAACGAAAAGCTACACCCACCACCTCATCTACCTCTACAACTGCTAAACGCAAAAAACGTAAGCTGTAAGTATTGTATGTATGTTGAATTAGTGTTGTTTGTTGTGTATATGTTTGTATGTGCTTGTATGTGCTTGTAAATATTGAGTTGTATGTGTGTTTGTATGTATGGTATAATAAACACGTGTGTATGTGTTTTTAAATGCTTGTGTAACTATTGTGTCATGCAACATAAATAAACATATTGTTTCAACACCTACTAATTGTGTTGTGGTTATTCATTGTATATAAACTATATTTGCTACATCCTGTTTTTGTTTTATATATACTATATTTTGTAGCGCCAGCGGCCATTTTGTAACTTCAACCGAATTCGGTTGCATGCTTTTTGGCACAAAATGTATTTTTTTAAATAGTTCTATGTCAGCAACTATAGTTTAAACTTGTACGTTTCCTGCTTGCCATGCGTGCCAAATCCCTGTTTTCCTGACCTGCACTGCTTGCCAACCATTCCATTGTTTTTTACACTGCACTATGTGCAACTACTGAATCACTATGTACATTGTGTCATATAAAATAAATCACTATGCGCCAACGCCTTAAATACCGCTGTTAGGCACATATTTTTGGCTTGTTTTAACTAACCTAATTGCATATTTGGCATAAGGTTTAAACTTTTAAAGCCAACTAAATGTCACCTTAGTTCATACATGAACTGTGTAAAGGTTAGTCATACATTGTTCATTTTTAAAACTGCACATGGGTGTGTGCAAACCG-TTTTGGGTTACAAATTTACAAGCAACTTATATAATAATACTAA
>AF472509|HPV16|C|
ACTACAATAATTCATGTATAAAACTAAGGGTGTAACCGAAATCGGTTGAACCGAAACCGGTTAGTATAAAAGCAGACATTTTATGCACCAAAAGAGAACTGCAATGTTCCAGGACCCACAGGAGCGACCCATAAAGTTACCAGATTTATGCACAGAGCTGCAAACAACTATACATGATATAATATTAGAATGTGTGTACTGCAAGCAACAGTTACTGCGACGTGAGGTATATGACTTTGCTTTTCGGGATTTATGCATAGTATATAGAGATGGGAATCCATATGCAGTGTGTGATAAATGTTTAAAGTTTTATTCTAAAATTAGTGAGTATAGATATTATTGTTATAGTTTGTATGGAACAACATTAGAACAGCAATACAACAAACCGTTGTGTGATTTGTTGATTAGGTGTATTAACTGTCAAAAGCCACTGTGTCCTGAAGAAAAGCAAAGACATCTGGACAAAAAGCAAAGATTCCATAATATAAGGGGTCGGTGGACCGGTCGATGTATGTCTTGTTGCAGATCATCAAGAACACGTAGAGAAACCCAGCTGTAATCATGCATGGAGATACACCTACATTGCATGAATATATGTTAGATTTGCAACCAGAGACAACTGATCTCTACTGTTATGAGCAATTAAGTGACAGCTCAGAGGAGGAGGATGAAATAGATGGTCCAGCTGGACAAGCAGAACCGGACAGAGCCCATTACAATATTGTAACCTTTTGTTGCAAGTGTGACTCTACGCTTCGGTTGTGCGTACAAAGCACACACGTAGACATCCGTACGTTGGAAGACCTGTTAATGGGCACACTAGGAATTGTGTGCCCCATCTGTTCTCAGAAACCATAATCTACCATGGCTGATCCTGCAGGTACCAATGGGGAAGAGGGTACGGGATGTAATGGATGGTTCTATGTAGAGGCTGTAGTGGAAAAAAAAACAGGGGATGCTATATCAGATGACGAGAACGAAAATGACAGTGATACAGGTGAAGATTTGGTAGATTTTATAGTAAATGATAATGATTATTTAACACAGGCAGAAACAGAGACAGCACATGCGTTGTTTACTGCACAGGAAGCAAAAGAACATAGAGATGCAGTACAGGTTCTAAAACGAAAGTATTTGGGTAGTCCACTTAGTGATATTAGTGAATGTGTAGACAATAATATTAGTCCTAGATTAAAAGCCATATGTATAGAAAAACAAAGTAGAGCTGCAAAAAGGAGATTATTTGAAAGCGAAGACAGCGGGTATGGCAATACTGAAGTGGAAACTCAGCAGATGTTACAGGTAGAAGGGCGCCATGAGACTGAAACACCATGTAGTCAGTATAGTGGTGGAAGTGGGGGTGGTAGCAGTCAGTATAGTAGTGGAAGTGGGGGAGAGGGTGTTAGTGAAAGACATACTATATGCGAAACACCACTTACAAATATTTTAAATGTACTAAAAACTAGTAATGCGAAGGCAGCAATGCTAGCAAAATTTAAAGAGTTATACGGGGTGAGTTTTTCAGAATTAGTAAGACCATTTAAAAGTAATAAATCAACGTGTTGCGATTGGTGTATTGCTGCATTTGGACTTACACCCAGTATAGCTGACAGTATAAAAACATTATTACAACAATATTGTTTATATTTACACATTCAAAGTTTAGCATGTTCATGGGGAATGGTTGTGTTACTATTAGTAAGATATAAATGTGGAAAAAATAGAGAAACAATTGAAAAATTGATGTCTAAACTATTATGTGTGTCTCCAATGTGTATGATGATAGAGCCTCCAAAATTGCGTAGTACAGCAGCAGCATTATATTGGTATAAAACAGGTATGTCAAATATTAGTGAAGTGTATGGAGACACGCCAGAATGGATACAAAGACAAACAGTATTACAACATAGTTTTAATGATTGTACATTTGAATTATCACAGATGGTACAATGGGCCTACGATAATGACATAGTAGACGATAGTGAAATTGCATATAAATATGCACAATTGGCAGACACTAATAGTAATGCAAGTGCCTTTTTAAAAAGTAATTCACAGGCAAAAATTGTAAAGGATTGTGCAACAATGTGTAGACATTATAAACGAGCAGAAAAAAAACAAATGAGTATGAGTCAATGGATAAAATATAGATGTGATAGGGTAGATGATGGAGGTGATTGGAAGCAAATTGTTATGTTTTTAAGGTATCAAGGTGTAGACTTTATGTCATTTTTAAGTGCATTAAAAAAATTTCTGCAAGGTATACCTAAAAAAAATTGCATATTATTATATGGTGCAGCTAACACAGGTAAATCATTATTTGGTATGAGTTTAATGAAATTTTTGCAAGGGTCCGTAATATGTTTTGTAAATTCTAAAAGCCATTTTTGGTTACAACCATTAGCAGATGCCAAAATAGGTATGTTAGATGATGCTACAGTGCCCTGTTGGAACTACATAGATGACAATTTAAGAAATGCATTGGATGGAAATTTAGTTTCTATGGATGTAAAGCATAGACCATTGGTACAACTAAAATGTCCTCCATTATTAATTACATCTAACATTAATGCTGGTACAGATTCCAGGTGGCCTTATTTACATAATCGATTGGTGGTGTTTACATTTCCAAATGAGTTTCCATTTGACGAAAACGGAAATCCAGTGTATGAGCTTAATGATAAGAACTGGAAATCCTTTTTCTCAAGGACGTGGTCCAGATTAAGTTTGCACGAGGACGAGGACAAGGAAAACGATGGAGACTCTTTGCCAACGTTTAAATGTGTGTCAGGACAAAATACTAACACATTATGAAAATGATAGTACAGACCTACGTGACCATATAGACTATTGGAAACAAATGCGCCTAGAATGTGCTATTTATTACAAGGCCAGAGAAATGGGATTTAAACATATTAACCACCAGGTGGTGCCAACACTGGCTGTATCAAAGAATAAAGCATTACAAGCAATTGAACTGCAACTAACGTTAGAAACAATATATAACTCACAATATAGTAATGAAAAGTGGACATTACAAGATGTTAGCCTTGAAGTGTATTTAACTGCACCAACAGGATGTATAAAAAAACATGGATATACAGTGGAAGTGCAGTTTGATGGAGACATATGCAATACAATGCATTATACAAACTGGAAATATATATATATTTGTGAAGAAACATCAGTAACTGTGGTAGAGGGTCAAGTTGACTATTATGGTTTATATTATGTTCATGAAGGAATACAAACATATTTTGTGCAGTTTAAAGATGATGCAGAAAAATATAGTAAAAATAAAGTATGGGAAGTTCATGCGGGTGGTCAGGTAATATTATGTCCTACATCTGTGTTTAGCAGCGACGAAGTATCCTCTGCTGAAATTATTAGGCAGCACTTGGCCAACCACTCCGCCGCGACCCATACCAAAACCGTCGCCTTGGGCACCAAAGAAACACAGACGACTATCCAGCGACCAAGATCAGAGCCAGACACCGGAAACCCCTGCCACACCAACAAGTTGTTGCACAGAGACTCCGTGGACAGTGCTCCAATCCTCACTGCAGTTAACAGCTCACACAAAGGACGGATTAACTGTAATAGTAACACTACACCCATAGTACATTTAAAAGGTGATGCTAATACTTTAAAATGTTTAAGATATAGATTTAAAAAGCATTGTAAATTGTATACAGCAGTGTCGTCCACATGGCATTGGACAGGACATAATGTAAAACATAAAAGTGCAATTGTTACACTTACATATGATAGTGAATGTCAACGTGAACAATTTTTGTCTCAAGTGAAAATACCAAAAACTATTACAGTGTCTACTGGATTTATGTCTATATGACAAACCTTGATACTGCATCCACAACATTACTGGCGTGCTTTTTGCTTTGCTTTTGTGTGCTTTTGTGTGTCTGCCTATTAATACGTCCGCTGCTTTTGTCTGTGTCTACATACACATCATTAATACTATTGGTATTAGTATTGTGGATAACAGCAGCCTCTGCGTTTAGGTGTTTTATTGTATATATTGTATTTGTTTATATACCCTTATTTTTAATACATACACATGCACGCTTCTTAATTACATAATGTATATGTACATAATGTAATTGTTACATATAATTGTTGTATACCATCACTTACTGATTTTTC-TTTTGTATTTTTATATA---TATAGTTTTTTTT-----CTTATTTGTTTGTTTTTTAATAAACTGTTATTACTTAACAATGCGACACAAACGTTCTGCAAAACGCACAAAACGTGCATCGGCCACCCAACTTTATAAAACATGCAAACAGGCAGGTACATGTCCACCTGACATTATACCTAAGGTTGAAGGCAAAACTATTGCTGATCAAATATTACAATATGGAAGTATGGGTGTATTTTTTGGTGGGTTAGGAATTGGAACAGGGTCTGGTACAGGCGGACGCACTGGGTATATTCCATTGGGAACAAGGCCTCCCACAGCTACAGATACACTTGCTCCTGTAAGACCCCCTTTAACGGTAGATCCTGTGGGCCCTTCTGATCCGTCTATAGTTTCGTTAGTGGAAGAAACTAGTTTTATTGATGCTGGTGCACCAACACCTGTACCTTCCATTCCCCCAGATGTATCAGGATTTAGTATTACAACTTCAACTGATACCACACCTGCTATATTAGATATTAATAATACTGTTACTACTGTTACTACACATAATAATCCCACTTTTACTGACCCATCTGTATTGCAGCCTCCAACACCTGCAGAAACTGGAGGGCATTTTACACTTTCATCATCCACTATTAGTACACATAATTATGAAGAAATTCCTATGGATACATTTATTGTTAGCACAAATCCTAACACAGTAACTAGTAGCACACCCATACCGGGGTCTCGCCCAGTGGCACGCCTAGGATTATATAGTCGCACAACACAACAAGTTAAAGTTGTAGACCCTGCTTTTGTAACCACTCCCACTAAACTTATTACATATGATAATCCTGCATATGAAGGTATAGATGTGGATAATACATTATATTTTGCTAGTAATGATAATAGTATTAATATAGCTCCAGATCCTGACTTTTTGGATATAGTTGCTTTACATAGGCCAGCATTAACCTCTAGGCGTACTGGCATTAGATACAGTAGAATTGGTAATAAACAAACACTACGTACTCGTAGTGGAAAATCTATAGGTGCTAAGGTACATTATTATTATGATTTAAGTACTATTAATCCTGCAGAAGAAATAGAATTGCAAACTATAACACCTTCTACATATACTACCCCTTCACATGCAGCCTCACCCACTTCTATTAATAATGGATTATATGATATTTATGCAGATGACTTTATTACAGATACTTTTACAACCCCAGTACCATCTATACCCTCTACATCCTTATCAGGTTATATTCCTGCAAATACAACAATTCCTTTTGGTGGTGCATACAATATTCCTTTAGTATCAGGTCCTGATATACCTATTAATACAACTGACCAAACTCCTTCATTAATTCCTATAGTTCCAGGGTCTCCACAATATACAATTATTGCTGATGGAGGTGACTTTTATTTACATCCTAGTTATTACATGTTACGAAAACGACGTAAACGTTTACCATATTTTTTTTCAGATGTCTCTTTGGCTGCCTAGTGAGGCCACTGTCTACTTGCCTCCTGTCCCAGTATCTAAAGTTGTAAGCACGGATGAATATGTTGCACGCACAAACATATATTATCATGCAGGAACATCCAGACTACTTGCAGTTGGACATCCCTATTTTCCTATTAAAAAACCTAACAATAACAAAATATTAGTTCCTAAAGTATCAGGATTACAATACAGGGTATTTAGAATATATTTACCTGACCCCAATAAGTTTGGTTTTCCTGACACCTCATTTTACAATCCAGATACACAGCGGCTGGTTTGGGCCTGTGTAGGTGTTGAGGTAGGTCGTGGTCAGCCATTAGGTGTGGGCATTAGTGGCCATCCTTTATTAAATAAATTGGATGACACAGAAAATGCTAGTGCTTATGCAGCAAATGCAGGTGTGGATAATAGAGAATGTATATCTATGGATTACAAACAAACACAATTGTGTTTAATTGGTTGCAAACCACCTATAGGGGAACACTGGGGCAAAGGATCCCCATGTAACAATGTTGCAGTAACTCCAGGTGATTGTCCACCATTAGAGTTAATAAACACAGTTATTCAGGATGGTGATATGGTTGATACCGGCTTTGGTGCTATGGACTTTACTACATTACAGGCTAACAAAAGTGAAGTTCCACTGGATATTTGTACGTCTATTTGCAAATATCCAGATTATATTAAAATGGTGTCAGAACCATATGGCGACAGCTTATTTTTTTATTTACGAAGGGAACAAATGTTTGTTAGACATTTATTTAATAGGGCTGGTGCTGTTGGTGAAAATGTACCAGACGATTTATACATTAAAGGCTCTGGGCCTACTGCAAATTTAGCCAGTTCAAATTATTTTCCTACACCTAGTGGTTCTATGGTTACCTCTGATGCCCAAATATTTAATAAACCTTATTGGTTACAACGAGCACAGGGCCACAATAATGGCATTTGTTGGGGTAACCAACTATTTGTTACTGTTGTTGATACTACACGCAGTACAAATATGTCATTATGTGCTGCCATATCTACTTCAGAACCTACATATAAAAATACTAACTTTAAAGAGTACCTACGACATGGGGAGGAATATGATTTACAGTTTATTTTTCAACTGTGCAAAATAACCTTAACTGCAGACGTTATGACATACATACATTCTATGAATTCCACTATTTTGGAGGACTGGAATTTTGGTTTACAACCTCCTCCAGGAGGCACACTAGAAGATACTTATAGGTTTGTAACATCCCAGGCAATTGCTTGTCAAAAACATACACCTCCAGCACCTAAAGAA---GATCCCCTTAAAAAATATACTTTTTGGGAAGTAAATTTAAAAGAAAAGTTTTCTGCAGACCTAGATCAGTTTCCTTTAGGACGCAAATTTTTACTACAAGCAGGATTTAAGGCCAAACCAAAATTTACATTAGGAAAACGAAAAGCTACACCCACCACCTCATCTACCTCTACAACTGCTAAACGCAAAAAACGTAAGCTGTAAGTATTGTATGTATGTTGAATTAGTGTTGTTTGTTGTTTATATGTTTGTATGTGCTTGTATGTGCTTGTAAATATTACGTTGTATGTGTGTTTGTATGTATGGTATAATAAACACGTGTGTATGTGTTTTTAAATGCTTGTGTAACTATTGTGTCATGCAACATAAATAAACTTATTGTTTCAACACCTACTAATTGTGTTGTGGTTATTCATTGTATATAAACTATATTTCCTACATCCTGTTTTTGTTTTATATATACTATATTTTGTAGCGCCAGCAGCCATTTTGTAGCTTCAACCGATTTCGGTTGCATGCTTTTTGGCACAAACTGTATTTTTTTAAATAGTTCTATGTCAGCAACTATAGTTTAAACTTGTACGTTTCCTGCTTGCCATGCGTGCCAAATCCCTGTTTTCCTGACCTGCACTGCTTGCCAACCATTCCATTGTTTTTTACACTGCACTATGTGCAACTACTGAATCACTATGTACATTGTGTCATATAAAATAAATTACTATGCGCCAACGCCTTACATACCGCTGTTAGGCACATATTTTTGGCTTGTTTTAACTAACCTAATTGCATATTTGGCATAAGGTTTAAACTTTTAAGGCCAACTAAATGTCACCTTAGTTCATACATGAACTGTGTAAAGGTTAGTCATACATTATTCATTTTTACAGCTGCACATGGGTGTGTGCAAACCG-TTTTGGGTTACACATTTACAAGCAACTTATATAATAATACTAA
>HQ644257|HPV16|D1|
ACTACAATAATTCATGTATAAAACTAAGGGCGTAACCGAAATCGGTTGAACCGAAACCGGTTAGTATAAAAGCAGACATTTTATGCACCAAAAGAGAACTGCAATGTTTCAGGACCCACAGGAGCGACCCAGAAAGTTACCACATTTATGCACAGAGCTGCAAACAACTATACATGATATAATATTAGAATGTGTGTACTGCAAGCAACAGTTACTGCGACGTGAGGTATATGACTTTGCTTTTCGGGATTTATGCATAGTATATAGAGATGGGAATCCATATGCAGTGTGTGATAAATGTTTAAAGTTTTATTCTAAAATTAGTGAGTATAGATATTATTGTTATAGTGTGTATGGAACAACATTAGAACAGCAATACAACAAACCGTTGTGTGATTTGTTAATTAGGTGTATTAACTGTCAAAAGCCACTGTGTCCTGAAGAAAAGCAAAGACATCTGGACAAAAAGCAAAGATTCCATAATATAAGGGGTCGGTGGACCGGTCGATGTATGTCTTGTTGCAGATCATCAAGAACACGTAGAGAAACCCAGCTGTAATCATGCATGGAGATACACCTACATTGCATGAATATATGTTAGATTTGCAACCAGAGACAACTGATCTCTACTGTTATGAGCAATTAAATGACAGCTCAGAGGAGGAGGATGAAATAGATGGTCCAGCTGGACAAGCAGAACCGGACAGAGCCCATTACAATATTGTAACCTTTTGTTGCAAGTGTGACTCTACGCTTCGGTTGTGCGTACAAAGCACACACGTAGACATCCGTACGTTGGAAGACCTGTTAATGGGCACACTAGGAATTGTGTGCCCCATCTGTTCTCAGAAACCATAATCTACCATGGCTGATCCTGCAGGTACCAATGGGGAAGAGGGTACGGGATGTAATGGATGGTTCTATGTAGAGGCTGTAGTGGAAAAAAAAACAGGGGATGCTATATCAGATGACGAGAACGAAAATGACAGTGATACAGGTGAAGATTTGGTAGATTTTATAGTAAATGATAATGATTATTTAACACAGGCAGAAACAGAGACAGCACATGCGTTGTTTACTGCACAGGAAGCAAAAGAACATAGAGATGCAGTACAGGTTCTAAAACGAAAGTATTTGGGTAGTCCACTTAGTGATATTAGTGAATGTGTAGACAATAATATTAGTCCTAGATTAAAAGCCATATGTATAGAAAAACAAAGCAGAGCTGCAAAAAGGAGATTATTTGAAAGCGAAGACAGCGGGTATGGCAATACTGAAGTGGAAACTCAGCAGATGTTACAGGTAGAAGGGCGCCATGAGACTGAAACACCATGTAGTCAGTATAGTGGTGGAAGTGGGGGTGGTAGCAGTCAGTATAGTAGTGGAAGTGGGGGAGAGGGTGTTAGTGAAAGACACACTATATGCGAAACACCACTTACAAATATTTTAAATGTACTAAAAACTAGTAATGCAAAGGCAGCAATGCTAGCAAAATTTAAAGAGTTATACGGGGTGAGTTTTACAGAATTAGTAAGACCATTTAAAAGTAATAAATCAACGTGTTGCGATTGGTGTATTGCTGCATTTGGACTTACACCCAGTATAGCTGACAGTATAAAAACATTATTACAACAATATTGTTTATATTTACACATTCAAAGTTTAGCGTGTTCATGGGGAATGGTTGTGTTACTATTAGTAAGATATAAATGTGGAAAAAATAGAGAAACAATTGAAAAATTGATGTCTAAACTATTATGTGTGTCTCCAATGTGTATGATGATAGAGCCTCCAAAATTGCGTAGTACAGCAGCAGCATTATATTGGTATAAAACAGGTATGTCAAATATTAGTGAAGTGTATGGAGACACGCCAGAATGGATACAAAGACAAACAGTATTACAACATAGTTTTAATGATTGTACATTTGAATTATCACAGATGGTACAATGGGCCTACGATAATGACATAGTAGACGATAGTGAAATTGCATATAAATATGCACAATTGGCAGACACTAATAGTAATGCAAGTGCCTTTTTAAAAAGTAATTCACAGGCAAAAATTGTAAAGGATTGTGCAACAATGTGTAGACATTATAAACGAGCAGAAAAAAAACAAATGAGTATGAGTCAATGGATAAAATATAGATGTGATAGGGTAGATGATGGAGGTGATTGGAAGCAAATTGTTATGTTTTTAAGGTATCAAGGTGTAGACTTTATGTCATTTTTAAGTGCATTAAAAAAATTCCTGCAAGGTATACCTAAAAAAAATTGCATATTATTATATGGTGCAGCTAACACAGGTAAATCATTATTTGGTATGAGTTTAATGAAATTTTTGCAAGGGTCTGTAATATGTTTTGTAAATTCTAAAAGCCATTTTTGGTTACAACCATTAGCAGATGCCAAAATAGGTATGTTAGATGATGCTACAGTGCCCTGTTGGAACTACATAGATGACAATTTAAGAAATGCATTGGATGGAAATTTAGTTTCTATGGATGTAAAGCATAGACCATTGGTACAACTAAAATGCCCTCCATTATTAATTACATCTAACATTAATGCTGGTACAGATTCCAGGTGGCCTTATTTACATAATCGATTGGTGGTGTTTACATTTCCAAATGAGTTTCCATTTGACGAAAACGGAAATCCAGTGTATGAGCTTAATGATAAGAACTGGAAATCCTTTTTCTCAAGGACGTGGTCCAGATTAAGTTTGCACGAGGACGAGGACAAGGAAAACGATGGAGACTCTTTGCCAACGTTTAAATGTGTGTCAGGACAAAATACTAACACATTATGAAAATGATAGTACAGACCTACGTGACCATATAGACTATTGGAAACAAATGCGCCTAGAATGTGCTATTTATTACAAGGCCAGAGAAATGGGATTTAAACATATTAACCACCAGGTGGTGCCAACACTGGCTGTATCAAAGAATAAAGCATTACAAGCAATTGAACTGCAACTAACGTTAGAAACAATATATAACTCACAATATAGTAATGAAAAGTGGACATTACAAGACGTTAGCCTTGAAGTGTATTTAACTGCACCAACAGGATGTATAAAAAAACATGGATATACAGTGGAAGTGCAGTTTGATGGAGACATATGCAATACAATGCATTATACAAACTGGAAATATATATATATTTGTGAAGAAACATCAGTAACTGTGGTAGAGGGTCAAGTTGACTATTATGGTATATATTATGTTCATGAAGGAATACAAACATATTTTGTGCAGTTTAAAGATGATGCAGAAAAATATAGTAAAAATAAAGTATGGGAAGTTCATGCGGGTGGTCAGGTAATATTATGTCCTACATCTGTGTTTAGCAGCGACGAAGTACCCTCTGCTGAAATTATTAGGCAGCACTTGGCCAACCACTCCACCGCGACCCATACCAAAGCCGTCGCCTTGGGCACCAAAGAAACACAGACGACTATCCAGCGACCAAGATCAGAGCCAGACACCGGAAACCCCTGCCACACCAACAAGTTGTTGCACAGAGACTCCGTGGACAGTGCTCCAATCCTCACTGCAGTTAACAGCTCACACAAAGGACGGATTAACTGTAATAGTAACACTACACCCATAGTACATTTAAAAGGTGATGCTAATACTTTAAAATGTTTAAGATATAGATTTAAAAAGCATTGTAAATTGTATACAGCAGTGTCGTCCACATGGCATTGGACAGGACATAATGTAAAACATAAAAGTGCAATTGTTACACTTACATATGATAGTGAATGTCAACGTGAACAATTTTTGTCTCAAGTGAAAATACCAAAAACTATTACAGTGTCTACTGGCTTTATGTCTATATGACAAACCTTGATACTGCATCCACAACATTACTGGCGTGCTTTTTGCTTTGCTTTTGTGTGCTTTTGTGTGTCTGCCTATTAATACGTCCGCTGCTTTTGTCTGTGTCTACATACACATCATTAATACTATTGGTATTATTATTGTGGATAACAGCAGCCTCTGCATTTAGGTGTTTTATTGTATATATTGTATTTGTTTATATACCATTATTTTTAATACATACACATGCACGCTTCTTAATTACATAATGTATATGTACATAATGTAATTGTTACATATAATTGTTGTATACCATAAATTACTGA--TTTT-TTTTTTATTTTTATTTT-------------------------TATTTTTGTTTTTTAATAAACTGTTATTACTTAACAATGCGACACAAACGTTCTGCAAAACGCACAAAACGTGCATCGGCCACCCAACTTTATAAAACATGCAAACAGGCAGGTACATGTCCACCTGACATTATACCTAAGGTTGAAGGCAAAACTATTGCTGATCAAATATTACAATATGGAAGTATGGGTGTATTTTTTGGTGGGTTAGGAATTGGAACAGGGTCTGGTACAGGCGGACGCACTGGGTACATTCCATTAGGAACAAGGCCTCCCACAGCTACAGATACACTTGCTCCTGTAAGACCCCCTTTAACAGTAGATCCTGTGGGCCCTTCTGATCCTTCTATAGTTTCTTTAGTGGAAGAAACTAGTGTTATTGATGCTGGTGCACCAACACCTGTACCTTCCATTCCCCCAGATGTATCAGGATTTAGTATTACAACTTCAACTGATACCACACCTGCTATATTAGATATTAATAATACTGTTACTACTGTTACTACACATAATAATCCCACTTTTACTGACCCATCTGTATTGCAGCCTCCAACACCTGCAGAAACTGGAGGGCATTTTACACTTTCATCATCCACTATTAGTACACATAATTATGAAGAAATTCCTATGGATACATTTATTGTTAGCACAAACCCTAACACAGTAACTAGTAGCACACCCATACCGGGGTCTCGCCCAGTGGCACGCCTAGGATTATATAGTCGCACAACACAACAAGTTAAAGTTGTGGACCCTGCTTTTGTAACCGCTCCCACTAAACTTATTACATATGATAATCCTGCATATGAAGGTATAGATGTGGATAATACATTTTATTTTCCTAGTAATGATAATAGTATTAATATAGCTCCTGATCCTGACTTTTTGGATATAGTTGCTTTACATAGGCCAGCATTAACCTCTAGGCGTACTGGCATTAGATACAGTAGACTTGGTAATAAACAAACACTACGTACTCGTAGTGGAAAATCTATAGGTGCTAAGGTACATTATTATTATGATTTAAGTACTATTAATCCTGCAGAAGAAATAGAATTACAAACTATAACACCTTCTACATATACAACCACTTCACATGCAGCCTCACCCACTTCTATTAATAATGGATTATATGATATTTATGCAGATGACTTTATTACAGATACTGTTACAACCCCAGTACCAGCTATACCCTCTACATCCTTATCAGGTTATATTCCTGCAAATACAACAATTCCTTTTGGTGGTGCATACAATATTCCTTTAGTATCAGGTCCTGATATACCTATTAATACAACTGACCAAACTCCTTCATTAATTCCTATAGTTCCGGGGTCTCCACAATATACAATTATTGCTGATGGAGGTGACTTTTATTTACATCCTAGTTATTACATGTTACGAAAACGACGTAAACGTTTACCATATTTTTTTTCAGATGTCTCTTTGGCTGCCTAGTGAGGCCACTGTCTACTTGCCTCCTGTCCCAGTATCTAAAGTTGTAAGCACGGATGAATATGTTGCACGCACAAACATATATTATCATGCAGGAACATCCAGACTACTTGCAGTTGGACATCCCTATTTTCCTATTAAAAAACCTAACAATAACAAAATATTAGTTCCTAAAGTATCAGGATTACAATACAGGGTATTTAGAATATATTTACCTGACCCCAATAAGTTTGGTTTTCCTGACACCTCATTTTACAATCCAGATACACAGCGGCTGGTTTGGGCCTGTGTAGGTGTTGAGGTAGGTCGTGGTCAGCCATTAGGTGTGGGCATTAGTGGCCATCCTTTATTAAATAAATTGGATGACACAGAAAATGCTAGTGCTTATGCAGCAAATGCAGGTGTGGATAATAGAGAATGTATATCTATGGATTACAAACAAACACAATTGTGTTTAATTGGTTGCAAACCACCTATAGGGGAACACTGGGGCAAAGGATCCCCATGTAACAATGTTACAGTAAATCCAGGTGATTGTCCACCATTAGAGTTAATAAACACAGTTATTCAGGATGGTGATATGGTTGATACCGGCTTTGGTGCTATGGACTTTACTACATTACAGGCTAACAAAAGTGAAGTTCCACTGGATATTTGTACGTCTATTTGCAAATATCCAGATTATATTAAAATGGTGTCAGAACCATATGGCGACAGCTTATTTTTTTATTTACGAAGGGAACAAATGTTTGTTAGACATTTATTTAATAGGGCTGGTGCTGTTGGTGAAAATGTACCAGACGATTTATACATTAAAGGCTCTGGGTCTACTGCAAATTTAGCCAGTTCAAATTATTTTCCTACACCTAGTGGTTCTATGGTTACCTCTGATGCCCAAATATTTAATAAACCTTATTGGTTACAACGAGCACAGGGCCACAATAATGGCATTTGTTGGGGTAACCAACTATTTGTTACTGTTGTTGATACTACACGCAGTACAAATATGTCATTATGTGCTGCCATATCTACTTCAGAACCTACATATAAAAATACTAACTTTAAAGAGTACCTACGACATGGGGAGGAATATGATTTACAGTTTATTTTTCAACTGTGCAAAATAACCTTAACTGCAGACGTTATGACATACATACATTCTATGAATTCCACTATTTTGGAGGACTGGAATTTTGGTTTACAACCTCCTCCAGGAGGCACACTAGAAGATACTTATAGGTTTGTAACATCCCAGGCAATTGCTTGTCAAAAACATACACCTCCAGCACCTAAAGAA---GATCCCCTTAAAAAATATACTTTTTGGGAAGTAAATTTAAAAGAAAAGTTTTCTGCAGACCTAGATCATTTTCCTTTAGGACGCAAATTTTTACTACAAGCAGGATTTAAGGCCAAACCAAAATTTACATTAGGAAAACGAAAAGCTACACCCACCACCTCATCTACCTCTACAACTGCTAAACGCAAAAAACGTAAGCTGTAAGTATTGTATGTATGTTGAATTAGTGTTGTTTGTTGTTTATATGTTTGTATGTGCTTGTATGTGCTTGTAACTATTACGTTGTATGTGTGTTTGTATGTATGGTATAATAAACACGTGTGTATGTGTTTTTAAATGCTTGTGTAACTATTGTGTCATGCAACATAAATAAACTTATTGTTTCAACACCTACTAATTGTGTTGTGGTTATTCATTGTATATAAACTATATTTGCTACATCCTGTTTTTGTGTTATATATACTATATTTTGTAGCGCCAGCGGCCATTTTGTAGCTTCAACCGAATTCGGTTGCATGCTTTTTGGCACAAACTGTATTTTTTTAAATAGTTCTATGTCAGCAACTATAGTTTAAACTTGTACGTTTCCTGCTTGCCATGCGTGCCAAATCCCTGTTTTCCTGACCTGCACTGCTTGCCAACCATTCCATTGTTTTTTACACTGCACTATGTGCAACTACTGAATCACTATGTACATTGTGTCATATAAAATAAATTACTATGCGCCAACGCCTTAAATACCGCTGTTAGGCACATATTTTTGGCTTGTTTTAACTCACCTAATTGCATATTTGGCATAAGGTTTAAACTTTTAAGGCCAACTAAATGTCACCTTAGTTCATACATGAACTGTGTAAAGGTTAGTCATACATTGTTCATTTTTAAAACTGCACATGGGTGTGTGCAAACCG-TTTTGGGTTACACATTTACAAGCAACTTATATAATAATACTAA
>AY686579|HPV16|D2|
ACTACAATAATTCATGTATAAAACTAAGGGCGTAACCGAAATCGGTTGAACCGAAACCGGTTAGTATAAAAGCAGACATTTTATGCACCAAAAGAGAACTGCAATGTTTCAGGACCCACAGGAGCGACCCAGAAAGTTACCACATTTATGCACAGAGCTGCAAACAACTATACATGATATAATATTAGAATGTGTGTACTGCAAGCAACAGTTACTGCGACGTGAGGTATATGACTTTGCTTTTCGGGATTTATGCATAGTATATAGAGATGGGAATCCATATGCAGTGTGTGATAAATGTTTAAAGTTTTATTCTAAAATTAGTGAGTATAGATATTATTGTTATAGTGTGTATGGAACAACATTAGAACAGCAATACAACAAACCGTTGTGTGATTTGTTAATTAGGTGTATTAACTGTCAAAAGCCACTGTGTCCTGAAGAAAAGCAAAGACATCTGGACAAAAAGCAAAGATTCCATAATATAAGGGGTCGGTGGACCGGTCGATGTATGTCTTGTTGCAGATCATCGAGAACACGTAGAGAAACCCAGCTGTAATCATGCATGGAGATACACCTACATTGCATGAATATATGTTAGATTTGCAACCAGAGACAACTGATCTCTACTGTTATGAGCAATTAAATGACAGCTCAGAGGAGGAGGATGAAATAGATGGTCCAGCTGGACAAGCAGAACCGGACAGAGCCCATTACAATATTGTAACCTTCTGTTGCAAGTGTGACTCTACGCTTCGGTTGTGCGTACAAAGCACACACGTAGACATCCGTACGTTGGAAGACCTGTTAATGGGCACACTAGGAATTGTGTGCCCCATCTGTTCTCAGAAACCATAATCTACCATGGCTGATCCTGCAGGTACCAATGGGGAAGAGGGTACGGGATGTAATGGATGGTTCTATGTAGAGGCTGTAGTGGAAAAAAAAACAGGGGATGCTATATCAGATGACGAGAACGAAAATGACAGTGATACAGGTGAAGATCTGGTAGATTTTATAGTAAATGATAATGATTATTTGACACAGGCAGAAACAGAGACAGCACATGCGTTGTTTACTGCACAGGAAGCAAAAGAACATAGAGATGCAGTACAGGTTCTAAAACGAAAGTATTTGGGTAGTCCACTTAGTGATATTAGTGAATGTGTAGACAATAATATTAGTCCTAGATTAAAAGCCATATGTATAGAAAAACAAAGTAGAGCTGCAAAAAGGAGATTATTTGAAAGCGAAGACAGCGGGTATGGCAATACTGAAGTGGAAACTCAGCAGATGTTACAGGTAGAAGGGCGCCATGAGACTGAAACACCATGTAGTCAGTATAGTGGTGGAAGTGGGGGTGGTAGCAGTCAGTATAGTAGTGGAAGTGGGGGAGAGGGTGTTAGTGAAAGACACACTATATGCGAAACACCACTTACAAATATTTTAAATGTACTAAAAACTAGTAATGCAAAGGCAGCAATGCTAGCAAAATTTAAAGAGTTATACGGGGTGAGTTTTACAGAATTAGTAAGACCATTTAAAAGTAATAAATCAACGTGTTGCGATTGGTGTATTGCTGCATTTGGACTTACACCCAGTATAGCTGACAGTATAAAAACATTATTACAACAATATTGTTTATATTTACACATTCAAAGTTTAGCGTGTTCATGGGGAATGGTTGTGTTACTATTAGTAAGATATAAATGTGGAAAAAATAGAGAAACAATTGAAAAATTGATGTCTAAACTATTATGTGTGTCTCCAATGTGTATGATGATAGAGCCTCCAAAATTGCGTAGTACAGCAGCAGCATTATATTGGTATAAAACAGGTATGTCAAATATTAGTGAAGTGTGTGGAGACACGCCAGAATGGATACAAAGACAAACAGTATTACAACATAGTTTTAATGATTGTACATTTGAATTATCACAGATGGTACAATGGGCCTACGATAATGACATAGTAGACGATAGTGAAATTGCATATAAATATGCACAATTGGCAGACACTAATAGTAATGCAAGTGCCTTTTTAAAAAGTAATTCACAGGCAAAAATTGTAAAGGATTGTGCAACAATGTGTAGACATTATAAACGAGCAGAAAAAAAACAAATGAGTATGAGTCAATGGATAAAATATAGATGTGATAGGGTAGATGATGGAGGTGATTGGAAGCAAATTGTTATGTTTTTAAGGTATCAAGGTGTAGACTTTATGTCATTTTTAAGTGCATTAAAAAAATTTCTGCAAGGTATACCTAAAAAAAATTGCATATTATTATATGGTGCAGCTAACACAGGTAAATCATTATTTGGTATGAGTTTAATGAAATTCTTGCAAGGGTCTGTAATATGTTTTGTAAATTCCAAAAGCCATTTTTGGTTACAACCATTAGCAGATGCCAAAATAGGTATGTTAGATGATGCTACAGTGCCCTGTTGGAACTACATAGATGACAATTTAAGAAATGCATTGGATGGAAATTTAGTTTCTATGGATGTAAAGCATAGACCATTGGTACAACTAAAATGCCCTCCATTATTAATTACATCTAACATTAATGCTGGTACAGATTCCAGGTGGCCTTATTTACATAATCGATTGGTGGTGTTTACATTTCCAAATGAGTTTCCATTTGACAAAAACGGAAATCCAGTGTATGAGCTTAATGATAAGAACTGGAAATCCTTTTTCTCAAGGACGTGGTCCAGATTAAGTTTGCACGAGGACGAGGACAAGGAAAACGATGGAGACTCTTTGCCAACGTTTAAATGTGTGTCAGGACAAAATACTAACACATTATGAAAATGATAGTACAGACCTACGTGACCATATAGACTATTGGAAACAAATGCGCCTAGAATGTGCTATTTATTACAAGGCCAGAGAAATGGGATTTAAACATATTAACCACCAGGTGGTGCCAACACTGGCTGTATCAAAGAATAAAGCATTACAAGCAATTGAACTGCAACTAACGTTAGAAACAATATATAACTCACAATATAGTAATGAAAAGTGGACATTACAAGACGTTAGCCTTGAAGTGTATTTAACTGCACCAACAGGATGTATAAAAAAACATGGATATACAGTGGAAGTGCAGTTTGATGGAGACATATGCAATACAATGCATTATACAAACTGGAAATATATATATATTTGTGAAGAAACATCAGTAACTGTGGTAGAGGGTCAAGTTGACTATTATGGTATGTATTATGTTCATGAAGGCATACAAACATATTTTGTGCAGTTTAAAGATGATGCAGAAAAATATAGTAAAAATAAAGTATGGGAAGTTCATGCGGGTGGTCAGGTAATATTATGTCCTACATCTGTGTTTAGCAGCGACGAAGTATCCTCTGCTGAAATTATTAGGCAGCACTTGGCCAACCACTCCGCCACGACCCATACCAAAGCCGTCGCCTTGGGCACCAAAGAAACACAGACGACTATCCAGCGACCAAGATCAGAGCCAGACACCGGAAACCCCTGCCACACCAACAAGTTGTTGCACAGAGACTCCGTGGACAGTGCTCCAATCCTCACTGCAGTTAACAGCTCACACAAAGGACGGATTAACTGTAATAGTAACACTACACCCATAGTACATTTAAAAGGTGATGCTAATACTTTAAAATGTTTAAGATATAGATTTAAAAAGCATTGTAAATTGTATACAGCAGTGTCGTCCACATGGCATTGGACAGGACATAATGTAAAACATAAAAGTGCAATTGTTACACTTACATATGATAGTGAATGTCAACGTGAACAATTTTTGTCTCAAGTGAAAATACCAAAAACTATTACAGTGTCTACTGGATTTATGTCTATATGACAAACCTTGATACTGCATCCACAACATTACTGGCGTGCTTTTTGCTTTGCTTTTGTGTGCTTTTGTGTGTCTGCCTATTAATACGTCCGCTGCTTTTGTCTGTGTCTACATACGCATCATTAATACTATTGGTATTAGTATTGTGGATAACAGCAGCCTCTGCATTTAGGTGTTTTATTGTATATATTGTATTTGTTTATATACCATTATTTTTAATACATACACATGCACGCTTCTTAATTACATAATGTATATGTACATAATGTAATTGTTACATATAATTGTTGTATACCATAAATTACTGATTTTTT-TTTTTTATTTTTATTTTATATATAGTTTTTTTT-----CTTATTTCTGTGTTTTTGAATAAACTGTTATTACTTAACAATGCGACACAAACGTTCTGCAAAACGCACAAAACGTGCATCGGCCACCCAACTTTATAAAACATGCAAACAGGCAGGTACATGTCCACCTGACATTATACCTAAGGTTGAAGGCAAAACTATTGCTGATCAAATATTACAATATGGAAGTATGGGTGTATTTTTTGGTGGGTTGGGAATTGGAACAGGGTCTGGTACAGGCGGACGCACTGGGTACATTCCATTAGGAACAAGGCCTCCCACAGCTACAGATACACTTGCTCCTGTAAGACCCCCTTTAACAGTAGATCCTGTGGGCCCTTCTGATCCTTCTATAGTTTCTTTAGTGGAAGAAACTAGTTTTATTGATGCTGGTGCACCAACACCTGTACCTTCCATTCCCCCAGATGTATCAGGATTTAGTATTACAACTTCAACTGATACCACACCTGCTATATTAGATATTAATAATACTGTTACTACTGTTACTACACATAATAATCCCACTTTTACTGACCCATCTGTATTGCAGCCTCCAACACCTGCAGAAACTGGAGGGCATTTTACACTTTCATCATCCACTATTAGTACACATAATTATGAAGAAATTCCTATGGATACATTTATTGTTAGCACAAACCCTAACACAGTAACTAGTAGCACACCCATACCGGGGTCTCGCCCAGTGGCACGCCTAGGATTATATAGTCGCACAACACAACAAGTTAAGGTTGTGGACCCTGCTTTTGTAACCGCTCCCACTAAACTTATTACATATGATAATCCTGCATATGAAGGTATAGATGTGGATAATACATTTTATTTTCCTAGTAATGATAATAGTATTAATATAGCTCCAGATCCTGACTTTTTGGATATAGTTGCTTTACATAGGCCAGCATTAACCTCTAGGCGTACTGGCATTAGATACAGTAGAATTGGTAATAAACAAACACTACGTACTCGTAGTGGAAAATCTATAGGTGCTAAGGTACATTATTATTATGATTTAAGTACTATTAATCCTGCAGAAGAAATAGAATTACAAACTATAACACCTTCTACATATACACCCACTTCACATGCAGCCTCACCCACTTCTATTAATAATGGATTATATGATATTTATGCAGATGACTTTATTACAGATACTGTTACAACCCCAGTACCAGCTATACCCTCTACATCCTTATCAGGTTATATTCCTGCAAATACAACAATTCCTTTTGGTGGGGCATACAATATTCCTTTAGTATCAGGTCCTGATATACCTATTAATACAACTGACCAAACTCCTTCATTAATTCCTATAGTTCCAGGGTCTCCACAATATACAATTATTGCTGATGGAGGTGACTTTTATTTACATCCTAGTTATTACATGTTACGAAAACGACGTAAACGTTTACCATATTTTTTTTCAGATGTCTCTTTGGCTGCCTAGTGAGGCCACTGTCTACTTGCCTCCTGTCCCAGTATCTAAAGTTGTAAGCACGGATGAATATGTTGCACGCACAAACATATATTATCATGCAGGAACATCCAGACTACTTGCAGTTGGACATCCCTATTTTCCTATTAAAAAACCTAACAATAACAAAATATTAGTTCCTAAAGTATCAGGATTACAATACAGGGTATTTAGAATATATTTACCTGACCCCAATAAGTTTGGTTTTCCTGACACCTCATTTTACAATCCAGATACACAGCGGCTGGTTTGGGCCTGTGTAGGTGTTGAGGTAGGTCGTGGTCAGCCATTAGGTGTGGGCATTAGTGGCCATCCTTTATTAAATAAATTGGATGACACCGAAAATGCTAGTGCTTATGCAGCAAATGCAGGTGTGGATAATAGAGAATGTATATCTATGGATTACAAACAAACACAATTGTGTTTAATTGGTTGCAAACCACCTATAGGGGAACACTGGGGCAAAGGATCCCCATGTAACAATGTTGCAGTAACTCCAGGTGATTGTCCACCATTAGAGTTAATAAACACAGTTATTCAGGATGGTGATATGGTTGATACCGGCTTTGGTGCTATGGACTTTACTACATTACAGGCTAACAAAAGTGAAGTTCCACTGGATATTTGTACGTCTATTTGCAAATATCCAGATTATATTAAAATGGTGTCAGAACCATATGGCGACAGCTTATTTTTTTATTTACGAAGGGAACAAATGTTTGTTAGACATTTATTTAATAGGGCTGGTGCTGTTGGTGAAACTGTACCAGACGATTTATACATTAAAGGCTCTGGGTCTACTGCAAATTTAGCCAGTTCAAATTATTTTCCTACACCTAGTGGTTCTATGGTTACCTCTGATGCCCAAATATTTAATAAACCTTATTGGTTACAACGAGCACAGGGCCACAATAATGGCATTTGTTGGGGTAACCAACTATTTGTTACTGTTGTTGATACTACACGCAGTACAAATATGTCATTATGTGCTGCCATATCTACTTCAGAACCTACATATAAAAATACTAACTTTAAAGAGTACCTACGACATGGGGAGGAATATGATTTACAGTTTATTTTTCAACTGTGCAAAATAACCTTAACTGCAGACGTTATGACATACATACATTCTATGAATTCCACTATTTTGGAGGACTGGAATTTTGGTTTACAACCCCCTCCAGGAGGCACACTAGAAGATACTTATAGGTTTGTAACATCCCAGGCAATTGCTTGTCAAAAACATACACCTCCAGCACCTAAAGAA---GATCCCCTTAAAAAATATACTTTTTGGGAAGTAAATTTAAAAGAAAAGTTTTCTGCAGACCTAGATCAGTTTCCTTTAGGACGCAAATTTTTACTACAAGCAGGATTTAAGGCCAAACCAAAATTTACATTAGGAAAACGAAAAGCTACACCCACCACCTCATCTACCTCTACAACTGCTAAACGCAAAAAACGTAAGCTGTAAGTATTGTATGTATGTTGAATTAGTGTTGTTTGTTGTTTATATGTTTGTATGTGCTTGTATGTGCTTGTAAATATTACGTTGTATGTGTGTTTGTATGTATGGTATAATAAACACGTGTGTATGTGTTTTTAAATGCTTGTGTAACTATTGTGTCATGCAACATAAATAAACTTATTGTTTCATCACCTACTAATTGTGTTGTGGTTATTCATTGTATATAAACTATATTTGCTACATTTTGTTTTTGTTTTATATATACTATATTTTGTAGCGCCAGCGGCCATTTTGTAGCTTCAACCGAATTCGGTTGCATGCTTTTTGGCACAAACTGTATTTTTTTAAATAGTTCTGTGTCAGCAACTATAGTTTAAACTTGTACGTTTCCTGCTTGCCATGCGTGCCAAATCCCTGTTTTCCTGACCTGCACTGCTTGCCAACCATTCCATTGTTTTTTACACTGCACTATGTGCAACTACTGAATCACTATGTACATTGTGTCATATAAAATAAATCACTATGCGCCAACGCCTTAAATACCGCTGTTAGGCACATATTTTTGGCTTGTTTTAACTCACCTAATTGCATATTTGGCATAAGGTTTAAACTTTTAAGGCCAACTAAATGTCACCTTAGTTCATACATGAACTGTGTAAAGGTTAGTCATACATTGTTCATTTGTAAAACTGCACAT-GGTGTGTGCAAACCG-TTTTGGGTTACACATTTACAAGGAACTTATATAATAATACTAA
>AF402678|HPV16|D3|
ACTACAATAATTCATGTATAAAACTAAGGGCGTAACCGAAATCGGTTGAACCGAAACCGGTTAGTATAAAAGCAGACATTTTATGCACCAAAAGAGAACTGCAATGTTTCAGGACCCACAGGAGCGACCCAGAAAGTTACCACATTTATGCACAGAGCTGCAAACAACTATACATGATATAATATTAGAATGTGTGTACTGCAAGCAACAGTTACTGCGACGTGAGGTATATGACTTTGCTTTTCGGGATTTATGCATAGTATATAGAGATGGGAATCCATATGCAGTGTGTGATAAATGTTTAAAGTTTTATTCTAAAATTAGTGAGTATAGATATTATTGTTATAGTGTGTATGGAACAACATTAGAACAGCAATACAACAAACCGTTGTGTGATTTGTTAATTAGGTGTATTAACTGTCAAAAGCCACTATGTCCTGAAGAAAAGCAAAGACATCTGGACAAAAAGCAAAGATTCCATAATATAAGGGGTCGGTGGACCGGTCGATGTATGTCTTGTTGCAGATCATCGAGAACACGTAGAGAAACCCAGCTGTAATCATGCATGGAGATACACCTACATTGCATGAATATATGTTAGATTTGCAACCAGAGACAACTGATCTCTACTGTTATGAGCAATTAAATGACAGCTCAGAGGAGGAGGATGAAATAGATGGTCCAGCTGGACAAGCAGAACCGGACAGAGCCCATTACAATATTGTAACCTTCTGTTGCAAGTGTGACTCTACGCTTCGGTTGTGCGTACAAAGCACACACGTAGACATCCGTACGTTGGAAGACCTGTTAATGGGCACACTAGGAATTGTGTGCCCCATCTGTTCTCAGAAACCATAATCTACCATGGCTGATCCTGCAGGTACCAATGGGGAAGAGGGTACGGGATGTAATGGATGGTTCTATGTAGAGGCTGTAGTGGAAAAAAAAACAGGGGATGCCATATCAGATGACGAGAACGAAAATGACAGTGATACAGGTGAAGATTTGGTAGATTTTATAGTAAATGATAATGATTATTTGACACAGGCAGAAACAGAGACAGCACATGCGTTGTTTACTGCACAGGAAGCAAAAGAACATAGAGATGCAGTACAGGTTCTAAAACGAAAGTATTTGGGTAGTCCACTTAGTGATATTAGTGAATGTGTAGACAATAATATTAGTCCTAGATTAAAAGCCATATGTATAGAAAAACAAAGTAGAGCTGCAAAAAGGAGATTATTTGAAAGCGAAGACAGCGGGTATGGCAATACTGAAGTGGAAACTCAGCAGATGTTACAGGTAGAAGGGCGCCATGAGACTGAAACACCATGTAGTCAGTATAGTGGTGGAAGTGGGGGTGGTAGCAGTCAGTATAGTAGTGGAAGTGGGGGAGAGGGTGTTAGTGAAAGACACACTATATGCGAAACACCACTTACAAATATTTTAAATGTACTAAAAACTAGTAATGCAAAGGCAGCAATGCTAGCAAAATTTAAAGAGTTATACGGGGTGAGTTTTACAGAATTAGTAAGACCATTTAAAAGTAATAAATCAACGTGTTGCGATTGGTGTATTGCTGCATTCGGACTTACACCCAGTATAGCTGACAGTATAAAAACATTATTACAACAATATTGTTTATATTTACACATTCAAAGTTTAGCGTGTTCATGGGGAATGGTTGTGTTACTATTAGTAAGATATAAATGTGGAAAAAATAGAGAAACAATTGAAAAATTGATGTCTAAACTATTATGTGTGTCTCCAATGTGTATGATGATAGAGCCTCCAAAATTGCGTAGTACAGCAGCAGCATTATATTGGTATAAAACAGGTATGTCAAATATTAGTGCAGTGTATGGAGACACGCCAGAATGGATACAAAGACAAACAGTATTACAACATAGTTTTAATGATTGTACATTTGAATTATCACAGATGGTACAATGGGCCTACGATAATGACATAGTAGACGATAGTGAAATTGCATATAAATATGCACAATTGGCAGACACTAATAGTAATGCAAGTGCCTTTTTAAAAGGTAATTCACAGGCAAAAATTGTAAAGGATTGTGCAACAATGTGTAGACATTATAAACGAGCAGAAAAAAAACAAATGAGTATGAGTCAATGGATAAAATATAGATGTGATAGGGTAGATGATGGAGGTGATTGGAAGCAAATTGTTATGTTTTTAAGGTATCAAGGTGTAGACTTTATGTCATTTTTAAGTGCATTAAAAAAATTTCTGCAAGGTATACCTAAAAAAAATTGCATATTATTATATGGTGCAGCTAACACAGGTAAATCATTATTTGGTATGAGTTTAATGAAATTCTTGCAAGGGTCTGTAATATGTTTTGTAAATTCTAAAAGCCATTTTTGGTTACAACCATTAGCAGATGCCAAAATAGGTATGTTAGATGATGCTACAGTGCCCTGTTGGAACTACATAGATGACAATTTAAGAAATGCATTGGATGGAAATTTAGTTTCTATGGATGTAAAGCATAGACCATTGGTACAACTAAAATGCCCTCCATTATTAATTACATCTAACATTAATGCTGGTACAGATTCCAGGTGGCCTTATTTACATAATCGATTGGTGGTGTTTACATTTCCAAATGAGTTTCCATTTGACAAAAACGGAAATCCAGTGTATGAGCTTAATGATAAGAACTGGAAATCCTTTTTCTCAAGGACGTGGTCCAGATTAAGTTTGCACGAGGACGAGGACAAGGAAAACGATGGAGACTCTTTGCCAACGTTTAAATGTGTGTCAGGACAAAATACTAACACATTATGAAAATGATAGTACAGACCTACGTGACCATATAGACTATTGGAAACAAATGCGCCTAGAATGTGCTATTTATTACAAGGCCAGAGAAATGGGATTTAAACATATTAACCACCAGGTGGTGCCAACACTGGCTGTATCAAAGAATAAAGCATTACAAGCAATTGAACTGCAACTAACGTTAGAAACAATATATAACTCACAATATAGTAATGAAAAGTGGACATTACAAGACGTTAGCCTTGAAGTGTATTTAACTGCACCAACAGGATGTATAAAAAAACATGGATATACAGTGGAAGTGCAGTTTGATGGAGACATATGCAATACAATGCATTATACAAACTGGAAGCATATATATATTTGTGAAGACACATCAGTAACTGTGGTAGAGGGTCAAGTTGACTATTATGGTATATATTATGTTCATGAAGGAATACAAACATATTTTGTGCAGTTTAAAGATGATGCAGAAAAATATAGTAAAAATAAAGTATGGGAAGTTCATGCGGGTGGTCAGGTAATATTATGTCCTACATCTGTGTTTAGCAGCGACGAAGTATCCTCTGCTGAAATTACTAGGCAGCACTTGGCCAACCACTCCGCCGCGACCCATACCAAAGCCGTCGCCTTGGGCACCAAAGAAACACAGACGACTATCCAGCGACCAAGATCAGAGCCAGACACCGGAAACCCCTGCCACACCAACAAGTTGTTGCACAGAGACTCCGTGGACAGTGCTCCAATCCTCACTGCAGTTAACAGCTCACACAAAGGACGGATTAACTGTAATAGTAACACTACACCCATAGTACATTTAAAAGGTGATGCTAATACTTTAAAATGTTTAAGATACAGATTTAAAAAGCATTGTAAATTGTATACAGCAGTGTCGTCCACATGGCATTGGACAGGACATAATGTAAAACATAAAAGTGCAATTGTTACACTTACATATGATAGTGAATGTCAACGTGAACAATTTTTGTCTCAAGTGAAAATACCAAAAACTATTACAGTGTCTACTGGATTTATGTCTATATGACAAACCTTGATACTGCATCCACAACATTACTGGCGTGCTTTTTGCTTTGCTTTTGTGTGCTTTTGTGTGTCTGCCTATTAATACGTCCGCTGCTTTTGTCTGTGTCTACATACACATCATTAATACTATTGGTATTAGTATTGTGGATAACAGCAGCCTCTGCATTTAGGTGTTTTATTGTATATATTGTATTTGTTTATATACCATTATTTTTAATACATACACATGCACGCTTCTTAATTACATAATGTATATGTACATAATGTAATTGTTACATATAATTGTTGTATACCATAAATTACTGA-TTTTT-TTTTTTATTTTTATTTTATATATAGTTTTTTTT-----CTTATTTGTGTGTTTTTTAATAAACTGTTATTACTTAACAATGCGACACAAACGTTCTGCAAAACGCACAAAACGTGCATCGGCCACCCAACTTTATAAAACATGCAAACAGGCAGGTACATGTCCACCTGACATTATACCTAAGGTTGAAGGCAAAACTATTGCTGATCAAATATTACAATATGGAAGTATGGGTGTATTTTTTGGTGGGTTAGGAATTGGAACAGGGTCTGGTACAGGCGGACGCACTGGGTACATTCCATTAGGAACAAGGCCTCCCACAGCTACGGATACACTTGCTCCTGTAAGACCCCCTTTAACAGTAGATCCTGTGGGCCCTTCTGATCCTTCTATAGTTTCTTTAGTGGAAGAAACTAGTTTTATTGATGCTGGTGCACCAACCCCTGTACCTTCCATTCCCCCAGATGTATCAGGATTTAGTATTACAACTTCAACTGATACCACACCTGCTATATTAGATATTAATAATACTGTTACTACTGTTACTACACATAATAATCCCACTTTTACTGACCCATCTGTATTGCAGCCTCCAACACCTGCAGAAACTGGAGGGCATTTTACACTTTCATCATCCACTATTAGTACACATAATTATGAAGAAATTCCTATGGATACATTTATTGTTAGCACAAACCCTAACACAGTAACTAGTAGCACACCCATACCGGGGTCTCGCCCAGTGGCACGCCTAGGATTATATAGTCGCACAACACAACAAGTTAAGGTTGTGGACCCTGCTTTTGTAACCGCTCCCACTAAACTTATTACATATGATAATCCTGCATATGAAGGTATAGATGTGGATAATACATTTTATTTTCCTAGTAATGATAATAGTATTAATATAGCTCCAGATCCTGACTTTTTGGATATAGTTGCTTTACATAGGCCAGCATTAACCTCTAGGCGTACTGGCATTAGATACAGTAGAATTGGTAATAAACAAACACTACGTACTCGTAGTGGAAAATCTATAGGTGCTAAGGTACATTATTATTATGATTTAAGTACTATTAATCCTGCAGAAGAAATAGAATTACAAACTATAACACCTTCTACATATACAACCACTTCCCATGCAGCCTCACCAACTTCTATTAATAATGGATTATATGATATTTATGCAGATGACTTTATTACAGATACTGTTACAACCCCAGTACCAGCTATACCCTCTACATCCTTATCAGGTTATATTCCTGCAAATACAACAATTCCTTTTGGTGGTGCATACAATATTCCTTTAGTATCAGGACCTGATATACCTATTAATACAACTGACCAAACTCCTTCATTAATTCCTATAGTTCCAGGGTCTCCACAATATACAATTATTGCTGATGGAGGTGACTTTTATTTACATCCTAGTTATTACATGTTACGAAAACGACGTAAACGTTTACCATATTTTTTTTCAGATGTCTCTTTGGCTGCCTAGTGAGGCCACTGTCTACTTGCCTCCTGTCCCAGTATCTAAAGTTGTAAGCACGGATGAATATGTTGCACGCACAAACATATATTATCATGCAGGAACATCCAGACTACTTGCAGTTGGACATCCCTATTTTCCTATTAAAAAACCTAACAATAACAAAATATTAGTTCCTAAAGTATCAGGATTACAATACAGGGTATTTAGAATATATTTACCTGACCCCAATAAGTTTGGTTTTCCTGACACCTCATTTTACAATCCAGATACACAGCGGCTGGTTTGGGCCTGTGTAGGTGTTGAGGTAGGTCGTGGTCAGCCATTAGGTGTGGGCATTAGTGGCCATCCTTTATTAAATAAATTGGATGACACAGAAAATGCTAGTGCTTATGCAGCAAATGCAGGTGTGGATAATAGAGAATGTATATCTATGGATTACAAACAAACACAATTGTGTTTAATTGGTTGCAAACCACCTATAGGGGAACACTGGGGCAAAGGATCCCCATGTAACAATGTTGCAGTAACTCCAGGTGATTGTCCACCATTAGAGTTAATAAACACAGTTATTCAGGATGGTGATATGGTTGATACCGGCTTTGGTGCTATGGACTTTACTACATTACAGGCTAACAAAAGTGAAGTTCCACTGGATATTTGTACATCTATTTGCAAATATCCAGATTATATTAAAATGGTGTCAGAACCATATGGCGACAGCCTATTTTTTTATTTACGAAGGGAACAAATGTTTGTTAGACATTTATTTAATAGGGCTGGTGCTGTTGGTGAAAATGTACCAGACGATTTATACATTAAAGGCTCTGGGTCTACTGCAAATTTAGCCAGTTCAAATTATTTTCCTACACCTAGTGGTTCTATGGTTACCTCTGATGCCCAAATATTTAATAAACCTTATTGGTTACAACGAGCACAGGGCCACAATAATGGCATTTGTTGGGGTAACCAACTATTTGTTACTGTTGTTGATACTACACGCAGTACAAATATGTCATTATGTGCTGCCATATCTACTTCAGAACCTACATATAAAAATACTAACTTTAAAGAGTACCTACGACATGGGGAGGAATATGATTTACAGTTTATTTTTCAACTGTGCAAAATAACCTTAACTGCAGACGTTATGTCATACATACATTCTATGAATTCCACTATTTTGGAGGACTGGAATTTTGGTTTACAACCTCCTCCAGGAGGCACACTAGAAGATACTTATAGGTTTGTAACATCCCAGGCAATTGCTTGTCAAAAACATACACCTCCAGCACCTAAAGAA---GATCCCCTTAAAAAATATACTTTTTGGGAAGTAAATTTAAAAGAAAAGTTTTCTGCAGACCTAGATCAGTTTCCTTTAGGACGCAAATTTTTACTACAAGCAGGATTTAAGGCCAAACCAAAATTTACATTAGGAAAACGAAAAGCTACACCCACCACCTCATCTACCTCTACAACTGCTAAACGCAAAAAACGTAAGCTGTAAGTATTGTATGTATGTTGAATTAGTGTTGTTTGTTGTTTATATGTTTGTATGTGCTTGTATGTGCTTGTAAATATTACGTTGTATGTGTGTTTGTATGTATGGTATAATAAACACGTGTGTATGTGTTTTTAAATGCTTGTGTAACTATTGTGTCATGCAACATAAATAAACTTATTGTTTCATCACCTACTAATTGTGTTGTGGTTATTCATTGTATATAAACTATATTTGCTACATTTTGTTTTTGTTTTATATATACTATATTTTGTAGCGCCAGCGGCCATTTTGTAGCTTCAACCGAATTCGGTTGCATGCTTTTTGGCACAAACTGTATTTTTTTAAATAGTTCTATGTCAGCAACTATAGTTTAAACTTGTACGTTTCCTGCTTGCCATGCGTGCCAAATCCCTGTTTTCCTGACCTGCACTGCTTGCCAACCATTCCATTGTTTTTTACACTGCACTATGTGCAACTACTGAATCACTATGTACATTGTGTCATATAAAATAAATTACTATGCGCCAACGCCTTAAATACCGCTGTTAGGCACATATTTTTGGCTTGTTTTAACTCACCTAATTGCATAGTTGGCATAAGGTTTAAACTTTTAAGGCCAACTAAATGTCACCTTAGTTCATACATGAACTGTGTAAAGGTTAGTCATACATTGTTCATTTGTAAAACTGCACATGGGTGTGTGCAAACCG-TTTTGGGTTACACATTTACAAGAAACTTATATAATAATACTAA
