# Supplementary material for: Characterization and Diversity of 243 Complete Human Papillomavirus Genomes in Cervical Swabs Using Next Generation Sequencing
Source: Viruses. 2020 Dec 14;12(12):1437. doi: 10.3390/v12121437 (PMC7764970; doi:10.3390/v12121437)
Supplement: Supplementary file 1 [file viruses-12-01437-s001.zip › Supplementary material/Alignments/HPV30_alignment.fasta]

>LNS0328678_HPV30
TAAAAGTTACAAGCATAGTTTATAGAAAGGGAGTGACCGAAATGGGTTTTCAACCGAAAACGGTACATATAAAAGCACTGTACCAAACGGACAGTGTACCCATGGCTTTCAAATTTGAAAATACAGGCGAGCGCCCACGTACTGTGCACCATCTTTGTGAGGTACAAGAAACATCGTTGCTGGAGCTACAGCTACAGTGTGTATATTGCAAGAAGGAATTATCCAGCTCAGAGGTATATAATTTTGCATGTAAAGATTTAAGACTGGTATATAGGGAGGACAGCCCATATGCAGTGTGCAATTTCTGTTTATTATTTTATAGTAAAGTAAGAAAGATTAGACATTACAACTATTCATTGTATGGGGCAAGCCTAGTGGCATTAACTAAAAAAGAGTTATTTGATTTATTAATAAGGTGCTACAGATGTCAACAGCCGTTGACACCAGAGGAAAAACAGTTACACTGTGAATATAAGAAACGGTTTCACAGAATATCACGTACGTGGACCGGGTTATGTCTGCAATGCTGGAGACACACAACGTCCACTGAGACAGCAGTATAATCATGCACGGTAAAGTAACAACTATTCCAGAATATATTTTGGACCTTGTACCGCAAACTGAAATTGACCTGCATTGCTATGAGCAATTGAACAGCTCAGAGGAAGAGGATGAGGATGAAGTAGACCATTTACAGAAGCAGCCACAGCAAGCTAGACAAGAAGAACAACATCCTTGTTACCTAATTAACACACAGTGTTGTAGGTGTGCGTCTGCGGTGCAGTTGGCTGTTCAGAGTTCCACAAAAGAGCTGCGTGCCCTACAACAGATGCTTATGGGCGCACTGGAGCTAGTGTGTCCCCTGTGTGCAACAAGGCGGTAAACTGCAATGGCGTCACCTGAAGGTACAGATGATGAGGGAGGGGGGTGCACGGGATGGTTTCATGTTGAGGCTGTAGTCAAGAAACGTACGGGAGATATAATATCAGAGGACGAAACAGAAGAAGATGAGGGCACAGCATCAGATTTAGATGGGTTTCTAGACAATAGTAATGTAATAACAACACAGGCAGACAGAGAGACAGCTCAGCAGTTATTGCATGCCCAAAACACATATGCAGATACACAGACGCTGCACAATTTAAAACGAAAGTATTTAGGCAGTCCGTTGGGAGACATTAGTAATCAGCAATTTGTGTGCCGGGAAGGAGTAAAACGAAGGATAATTGATACAGACGTGGCTGACAGCGGGTATGGCAATACTTTGGAAGTGGAAGCAACGCAACAGGTACAGGATAATACGTATGGTAGTGGTAAACAGCAAGATGGAGGCTCACAGACTAGTGTGTGTAGCAGGGAAAACAGCATAGAGGCAGACAGTGATATGGATATAGGCGCCACGCCACCACAGCAAATACAAGAATTATTCAAATGTAGTAATGTACAGGCAAAGCTGTGTTTTAAATTTAAAGAGTTATTTGGAATTCCATTTTCAGAATTGGTACGTACATTTAAAAGTGACAGCACATGTTGTCATGACTGGATATGTGCCATGTTTGGTGTTAATGAAACCTTAGCAGAGGCATTAAAAACAATTATTAAATCACAGTGCATGTATTACCATATACAGTGTTTAACGTGTACATGGGGCGTTGTAATATTAATGTTAATTAGATATACATGTGGAAAAAATAGAAAAACAATTATAAAATCACTAAGTTCAATTGTAAATGTGCCCAGCGAACAAATGCTTGTGCAGCCACCTAAAATACGTAGCCCTGCCGTTGCATTATACTTTTATAAAACTGCAATGTCTAATATTAGTGACATATATGGTGAGACACCAGAATGGATACAGCGACAAACACAACTACAGCACAGTTTCCAGGACTGCCAATTTGAACTGTCGAAAATGGTGCAATGGGCATTTGATAATGAAGTAACAGATGACAGTGACATTGCATTTTACTATGCACAGTTAGCAGATGTGGATAGTAATGCACAGGCCTTTTTAAAAAGTAATATGCAGGCCAAATATGTAAAGGATTGTGGAATAATGTGCAGACACTATAAAAGGGCACAACAACAACAAATGAACATGAAACAATGGATTACACACATATGTAGTAAAGTAGATGAGGGCGGGGACTGGAGGCCAATTGTACAGTTTTTAAGATATCAAGGGGTTGACTTTATTTCATTTTTAAGTTATTTTAAATTATTTTTACGAGGCACACCAAAACACAACTGCCTAGTATTATATGGACCACCAAACACAGGAAAGTCATGTTTTGCTATGAGCCTTATACAATTCTTTCAGGGGTCTGTTATTTCATATGTAAATTCACACAGTCACTTTTGGTTACAACCGTTAGACAATGCTAAATTGGGAATGCTAGATGATGCCACAGATGCATGCTGGAGATATATAGATGAATATATGCGAAATTTATTAGATGGGAATCCTGTAAGTTTAGATAGAAAACATAAACAACTAGTACAAATAAAATGTCCACCAGTAATAATAACAACAAATATTAATCCACTGCACGATGCAAAATTGCAGTACTTGCACAGTAGAATACATGTGGTGCCATTTCTAAATCCATTTCCAATTGATACAAATGGTAATCCTGTATATCAATTAAATAATGTAAACTGGAAATGTTTTTTTGAAAGGACATGGTCCAGATTAGATTTGAACAACGACGAAGACAAGGAAAACCATGGAGACTCTATGCCAACGTTTAGATGCGTGCCAGGAGAAAATTCTAGACTGTTTTGAAAACGATAGTAAAAAAATTGAAGACCATATAGTGTACTGGAAAGCTGTACGACATGAAAATGTTGTATTATATAAAGCAAGACAAAATAATATTACTAAACTACGCCACCAGGTGGTGCCATGTTTACAAGTGTGTAAAGCAAAGGCATGTGTTGCTATAGAAATACAAATGGCATTGGAATCATTATATAAAACAGAGTATAAAGTGGAGGAGTGGACATTAAAAGATGTATGTGAAAATATGTGGCATACAGCACCAAAACAGTGTTTTAAAAAAAGTGGAAAACGTATAGAAGTGTGGTTTGATGGGAAAAAAGACAATCGAACTGAATATGTTGTGTGGCAATGGGTGTATTACTGTGGGGACAATGGGTGGACTAAAGTGCCTTCTGTAGTAGATTACAAAGGTATATATTATGTACATGACGGTAACAAAGTCTATTATACAGACTTTAAGGACGAGGCAGTAAAGTATGGGTATAAAGGCACATGGGAAGTGCATATGGGAAATGAAAGTATTTATTGTCCCGACTCTGTGTCTAGTACCCTTAGATCCAACGTATCCCCTGTTGAAACTGTTTTCGAA---------TACAACACCTATCAAACCCCCACCACCTCCACGCCCGTGGGCGCCAACGAAGCCGCGTCCTCCGCACGGCCGGGAAAACGTCCCAGAACCACTGAGCCCGACAGTACAGACACCACCAGACAGTCCGCTGCCAGAGAGTCCCACGCAAACCGTGTCGCAAGCAACACAAACAACACAAACAACAGACAGTGCCTTGGTGGAGCTACATGTTACAACACAGAAGTCGACGGTGGTTATAAGACTACACCTGTAGTGCATTTAAAAGGTGAACCAAACAGATTAAAGTGTTTAAGATATAGGTGTCAAAAACATAAGCACCTATTTGTAAATATATCGTCTACATATCATTGGACCAATACACATACAGAGTACAGCTACATTACTGTTGTATATAAAGATGAGACCCAGCGTGCCAACTTTTTAAATGTTGTAAAAATACCACCCAGTATACAAATTGTAATGGGACATATGACAGGTGTTGATATGTAACAACACATATGTTGTAATTGGTACAACAAACATGTAATATTGTATTACACATGTAAATAGTATTGTGTACTATATTCATACAACAACAAACGCCATATTTTGCTGCTACGCCTGTTATATATTGCAACCATTGTTTTATTTGTTAGTTTTGTGTTTTTGCTTTGCTGTTTTGTGTGCCTGTGTGTCTGCCTATATGTGCCGCTTTTGCTGTCTGCCTCGTTGTTTTCTACCTGTTTATTACTCATAATATTGTTTTGGTTTGTTGTTGCATCGTCCTACATTACTGCATTTACTATATTTTTGCTGTTTTTTTATATACCTTTATTACTTGTATATGCCCATGCTGTGTGGTTAATAAACACACAATAAATTGTTTTGTAACATATTACACTTTTGCTTTGTGTAGGGCGTGTACTATGGTCGCCCACCGGGCACGCAGACGAAAACGGGCCTCTGCTACTCAGCTGTATCAAACGTGCAAGCAGGCTGGCACATGTCCATCTGATGTTATTAACAAAATTGAACACACAACTTTGGCAGATAAGATATTACAATGGGGTAGTTTGTTCACATTTTTTGGTAATTTAGGTATAGGCACTGGTGCAGGCTCTGGGGGGCGTGCTGGTTATGTTCCGTTAGGTACACGGCCTACAACAGTTGTGGACGCATCCCCTGCTAGGCCACCTATTGTTGTTGAATCTGTGGGTCCTACGGACCCTTCCATTGTTACACTGGTTGAGGAGTCTAGTGTGGTTAATGCTGGAGCATCATTCCCTAATTTTACAGGCACTGCAGGCTTTGAGGTTACGTCGTCTTCTACCACAACACCTGCTGTATTAGACATTACACCTACCACTGGCTCTGTCCATGTTAGTAGTAGCCATTTTACCAATCCCTCCTTTGTTGAACCCCCAGTTATTGAGGTTCCACAAACTGGGGAGGTATCCGGCCATATATTAGTTAGCACTCCCACATCTGGTGTACATAGTTATGAAGAAATACCTATGCAAACATTTGCTGTGCATGGTACAGGCACTGAACCTATTAGTAGTACCCCTATTCCTGGGTTACGACGTATAGCTGCCCCTAGATTGTATCAAAGGGCCTTTCAGCAGGTAAAGGTCACTGACCCCACATTCCTTACCAAACCTGAAACATTAATTACTGTGGATAATCCAGTCTTTGAGGATGCTGACACAACTTTAACCTTTTCACCATCGGGTGTGGCACCTGATCCTGACTTTTTAGATATTGTGGCTTTACACAGACCTGCCTTTACAACACGTAGGGGTGGTGTGCGTTTTAGTAGGCTTGGTACAAAAGCCACAATGCGCACAAGAAGTGGCAAACAAATAGGTGCTCGTGTACATTATTATTATGATGTGAGTCCTATTGCCCACACTGAGGAAATTGAAATGCAGCCATTATTGTCTGCAAATAATTCATTTGATGGCCTATATGATATTTATGCAAACCTTGATGATGAGGCGCCAGTGTCATCTCACCTATCTATTGCTACACCGTCCCGGTTGCCTACCAACACTGTTCCTTTGTCCTTTAGTAGTCAAACTACCAATGTTACTATACCTTTGGGTAAATATTGGGATGTTCCTATTTATTCGGGCCCCGATATAGTATTGCCTACTGGTCCTACCACATGGCCCTATGCCCCTCAGGCCCCATTTGACACTACACATGATGTGGTTATACAGGGATCTACATTTGCTTTATGGCCTGTATACTTTTTAAGGCGTAGGCGTCGTAAACATGTTCCCTATTTTCTTGCAGATGGCGGTGTGGCGGCCTAGTGAAACCAAGGTTTACCTGCCTCCTACACCTGTATCAAAGGTGGTACCAACAGATGCATATGTAAAGCGCACCAATATATTTTATCATGCAGGCAGCTCACGTTTGCTTGCTGTTGGACATCCATATTATTCTATTTCTAAGGCTGGTAATTCCAAAACAGATGTTCCCAAGGTGTCTGCATTTCAGTATAGGGTCTTTAGGGTCCGCTTGCCCGATCCCAATAAGTTTGGGTTACCTGATACCAATGTATTTAATCCTGAGCAGGAGCGGCTGGTATGGGCCTGTGTGGGCCTGGAAATAGGCCGTGGCCAACCTTTAGGTGTTGGTGTTAGTGGCAATCCTTTATTTAATAAATTGGATGACACTGAAAGTTCCACTATAGCTAATCAGGATACAGCAGAGGATAGTAGGGACAACATTTCTGTTGATCCAAAGCAAACCCAATTGTGTATTATTGGGTGCACTCCTGCTATAGGAGAACATTGGGCTAAAGGCACTGCCTGTCGTTCTGCGCCCCCTGCACAAGGGGATTGTCCTCCCTTGGAACTTGTTAATTCCCCTATACAGGATGGCGACATGGTTGATATTGGGTTTGGTGCCATGGATTTTAAGACATTACAGGAATCTAAATCAGATGTGCCTTTGGATATTTCACAATCCACCTGTAAATATCCTGATTATTTAAAAATGAGTGCAGACGCCTATGGCGATTCTATGTGGTTCTATTTGCGTAGGGAACAGTTATTTGCTAGGCACTACTTTAATAGGGCAGGTGTTATTGGTGAACAATTACCTAGCACATTATATATAAAAGGTAAAAATAACAGGGATCCCCCGCCAAGCTCAGTATATGTTGCTACTCCTAGTGGGTCTATGGTAACCTCTGAGGCTCAGTTGTTTAATAAACCTTACTGGTTGCAACGCGCACAGGGACACAATAATGGCATTTGTTGGGGCAACCAGGTATTTGTTACTGTTGTGGACACCACTAGGAACACAAACATGACTATATCTGCAACCACACAAACGTTATCCACATATGATTCAAGGCAAATTAAACAGTATGTAAGACATGTAGAGGAATATGAATTACAGTTTGTGTTTCAACTGTGTAAAATTTCACTGTCTGCAGAAACTATGGCCTATTTACATACTATGAACTCCACTTTACTTGAGGGCTGGAATATTGGATTGTCACCCCCAGCTGCCACAAGCTTAGAGGACAAATACAGATATGTTAAAAGCCTTGCTATAACCTGTCAGAAAGATCAGCCTCCTGCTGAAAAAGAGGACCCACTAGCTAAATATAAGTTTTGGGATGTTAACTTACAGGACAGTTTTTCTGCTGACCTTGACCAATTCCCACTGGGCAGAAAGTTTTTAATGCAACTTGGGGTTCGTACTAAACCTTCTGCTACTACTAAAAAACGCTCGGCCCCCACTTCCTCTACCTCTACACCATCAGCCAAACGCAAGCGGCGGTGATTGTTTGTGTTTGTGTATGTATGTTGGTTGTGTGTTTGTGTTTCCTTACTATTTATTGTGCATGAATGTATGTTTTTGTATGAATGTATGTTTTGTTTATATGTTTCTGTATGACTGTATGTATGTGTAATGACTGTATGTATGTAATAAATATGGATGAGTGTTACTTTTACGTGTGGTTACATAAACTAAGGTGCGGTTGTGTCCCTAGGCATTTAGGTAGCAAGTTAGGTGGCGTCCCTACTACATAATAATGTCCTCCACCCTTTTTGGTTGTTGCACACCACTGTGCAGTTACTTTTTATATTTATATTATACCACCACAGTAGTGTCCATTTTATGCATTTGTGCCCTCCATTTTACCTTGCAACCGATTTCGGTTTCCTGGCATGTATGAGTGTTTTTTATATGTACATGCCAAAAGTACATTCAGCAAAACACTTAATCCACTGGCATGGTGCCGTTTCCTGCACTTTATGTTTTTTTTTGCAAAGTAAGACGCCTCGCCTTATTAGTCATATATGTATGCTGCCAACTATGCTTTTATCAGCATACTTTACTGCTGTTGGGCATAAGTTTTTATTGCAAACATCTGCAACACAATGATTTGGCTTGCAGCATATATTTTGGTAGCCAACTATGTGTCTTGTAAAGCAGGTGTGTAAAACCTTACTCATATCCCACAACCGGTTACGGTTTTGCAGCAACAAGTTTATTTTATAATTAT
>KF436844|HPV30|A3|
TGAAAGTTACAAGCATAGTTTATAGAAAGGGAGTGACCGAAATGGGTTTTCAACCGAAAACGGTACATATAAAAGCACTGTACCAAACGGACAGTGTACCCATGGCTTTCAAATTTGAAAATACAGGCGAGCGCCCACGTACTGTGCACCATCTTTGTGAGGTACAAGAAACATCGTTGCTGGAGCTACAGCTACAGTGTGTATATTGCAAGAAGGAATTATCCAGCTCAGAGGTATATAATTTTGCATGTAAAGATTTAAGACTGGTATATAGGGAGGACAGCCCATATGCAGTGTGCAATTTCTGTTTATTATTTTATAGTAAAGTAAGAAAGATTAGACATTACAACTATTCATTGTATGGGGCAAGCCTAGTGGCATTAACTAAAAAAGAGTTATTTGATTTATTAATAAGGTGCTACAGATGTCAACAGCCGTTGACACCAGAGGAAAAACAGTTACACTGTGAATATAAGAAACGGTTTCACAGAATATCACGTACGTGGACCGGGTTATGTCTGCAATGCTGGAGACACACAACGTCCACTGAGACAGCAGTATAATCATGCACGGTAAAGTAACAACTATTCCAGAATATATTTTGGACCTTGTACCGCAAACTGAAATTGACCTGCATTGCTATGAGCAATTGAACAGCTCAGAGGAAGAGGATGAGGATGAAGTAGACCATTTACAGAAGCAGCCACAGCAAGCTAGACAAGAAGAACAACATCCTTGTTACCTAATTAACACACAGTGTTGTAGGTGTGCGTCTGCGGTGCAGTTGGCTGTTCAGAGTTCCACAAAAGAGCTGCGTGCCCTACAACAGATGCTTATGGGCGCACTGGAGCTAGTGTGTCCCCTGTGTGCAACAAGGCGGTAAACTGCAATGGCGTCACCTGAAGGTACAGATGATGAGGGAGGGGGGTGCACGGGATGGTTTCATGTTGAGGCTGTAGTCAAGAAACGTACGGGAGATATAATATCAGAGGACGAAACAGAAGAAGATGAGGGCACAGCATCAGATTTAGATGGGTTTCTAGACAATAGTAATGTAATAACAACACAGGCAGACAGAGAGACAGCTCAGCAGTTATTGCATGCCCAAAACACATATGCAGATACACAGACGCTGCACAATTTAAAACGAAAGTATTTAGGCAGTCCGTTGGGAGACATTAGTAATCAGCAATTTGTGTGCCGGGAAGGAGTAAAACGAAGGATAATTGATACAGACGTGGCTGACAGCGGGTATGGCAATACTTTGGAAGTGGAAGCAACGCAACAGGTACAGGATAATACGTATGGTAGTGGTAAACAGCAAGATGGAGGCTCACAGACTAGTGTGTGTAGCAGGGAAAACAGCATAGAAGCAGACAGTGATATGGATATAGGCGCCACGCCACCACAGCAAATACAAGAATTATTTAAATGTAGTAATGTACAGGCAAAGCTGTGTTTTAAATTTAAAGAGTTATTTGGAATTCCATTTTCAGAATTGGTACGTACATTTAAAAGTGACAGCACATGTTGTCATGACTGGATATGTGCCATGTTTGGTGTTAATGAAACCTTAGCAGAGGCATTAAAAACAATTATTAAATCACAGTGCATGTATTACCATATACAGTGTTTAACGTGTACATGGGGCGTTGTAATATTAATGTTAATTAGATATACATGTGGAAAAAATAGAAAAACAATTATAAAATCACTAAGTTCAATTGTAAATGTGCCCAGCGAACAAATGCTTGTGCAGCCACCTAAAATACGTAGCCCTGCCGTTGCATTATACTTTTATAAAACTGCAATGTCTAATATTAGTGACATATATGGTGAGACACCAGAATGGATACAGCGACAAACACAACTACAGCACAGTTTCCAGGACTGCCAATTTGAACTGTCGAAAATGGTGCAATGGGCATTTGATAATGAAGTAACAGATGACAGTGACATTGCATTTTACTATGCACAGTTAGCAGATGTGGATAGTAATGCACAGGCCTTTTTAAAAAGTAATATGCAGGCCAAATATGTAAAGGATTGTGGAATAATGTGCAGACACTATAAAAGGGCACAACAACAACAAATGAACATGAAACAATGGATTACACACATATGTAGTAAAGTAGATGAGGGCGGGGACTGGAGGCCAATTGTACAGTTTTTAAGATATCAAGGGGTCGACTTTATTTCATTTTTAAGTTATTTTAAATTATTTTTACGAGGCACACCAAAACACAACTGCCTAGTATTATATGGACCACCAAACACAGGAAAGTCATGTTTTGCTATGAGCCTTATACAATTCTTTCAGGGGTCTGTTATTTCATATGTAAATTCACACAGTCACTTTTGGTTACAACCGTTAGACAATGCTAAATTGGGAATGCTAGATGATGCCACAGATGCATGCTGGAGATATATAGATGAATATATGCGAAATTTATTAGATGGGAATCCTGTAAGTTTAGATAGAAAACATAAACAACTAGTACAAATAAAATGTCCACCAGTAATAATAACAACAAATATTAATCCACTGCACGATGCAAAATTGCAGTACTTGCACAGTAGAATACATGTGGTGCCATTTCTAAATCCATTTCCAATTGATACAAATGGTAATCCTGTATATCAATTAAATAATGTAAACTGGAAATGTTTTTTTGAAAGGACATGGTCCAGATTAGATTTGAACAACGACGAAGACAAGGAAAACCATGGAGACTCTATGCCAACGTTTAGATGCGTGCCAGGAGAAAATTCTAGACTGTTTTGAAAACGATAGTAAAAAAATTGAAGACCATATAGTGTACTGGAAAGCTGTACGACATGAAAATGTTGTATTATATAAAGCAAGACAAAATAATATTACTAAACTACGCCACCAGGTGGTGCCATGTTTACAAGTGTGTAAAGCAAAGGCATGTGTTGCTATAGAAATACAAATGGCATTGGAATCATTATATAAAACAGAGTATAAAGTGGAGGAGTGGACATTAAAAGATGTATGTGAAAATATGTGGCATACAGCACCAAAACAGTGTTTTAAAAAAAGTGGAAAACGTATAGAAGTGTGGTTTGATGGGAAAAAAGACAATCGAACTGAATATGTTGTGTGGCAATGGGTGTATTACTGTGGGGACAATGGGTGGACTAAAGTGCCTTCTGTAGTAGATTACAAAGGTATATATTATGTACATGACGGTAACAAAGTCTATTATACAGACTTTAAGGACGAGGCAGTAAAGTATGGGTATAAAGGCACATGGGAAGTGCATATGGGAAATGAAAGTATTTATTGTCCCGACTCTGTGTCTAGTACCCTTAGATCCAACGTATCCCCTGTTGAAACTGTTTTCGAA---------TACAACACCTATCAAACCCCCACCACCTCCACGCCCGTGGGCGCCAACGAAGCCGCGTCCTCCGCACGGCCGGGAAAACGTCCCAGAACCACTGAGCCCGACAGTACAGACACCACCAGACAGTCCGCTGCCAGAGAGTCCCACGCAAACCGTGTCGCAAGCAACACAAACAACACAAACAACAGACAGTGCCTTGGTGGAGCTACATGTTACAACACAGAAGTCGATGGTGGTTATAAGACTACACCTGTAGTGCATTTAAAAGGTGAACCAAACAGATTAAAGTGTTTAAGATATAGGTGTCAAAAACATAAGCACCTATTTGTAAATATATCGTCTACATATCATTGGACCAATACACATACAGAGTACAGCTACATTACTGTTGTATATAAAGATGAGACCCAGCGTGCCAACTTTTTAAATGTTGTAAAAATACCACCCAGTATACAAATTGTAATGGGACATATGACAGGTGTTGATATGTAACAACACATATGTTGTAATTGGTACAACAAACATGTAATATTGTATTACACATGTAAATATTATTGTGTACTATATTCATACAACAACAAACGCCATATTTTGCTGCTACGCCTGTTATATATTGCAACCATTGTTTTATTTGTTAGTTTTGTGTTTTTGCTTTGCTGTTTTGTGTGCCTGTGTGTCTGCCTATATGTGCCGCTTTTGCTGTCTGCCTCGTTGTTTTCTACCTGTTTATTACTCATAATATTGTTTTGGTTTGTTGTTGCATCGTCCTACATTACTACATTTACTATATTTTTGCTGTTTTTTTATATACCTTTATTACTTGTATATGCCCATGCTGTGTGGTTAATAAACACACAATAAATTGTTTTGTAACATATTACACTTTTGCTTTGTGTAGGGCGTGTACTATGGTCGCCCACCGGGCACGCAGACGAAAACGGGCCTCTGCTACTCAGCTGTATCAAACGTGCAAGCAGGCTGGCACATGTCCATCTGATGTTATTAACAAAATTGAACACACAACTTTGGCAGATAAGATATTGCAATGGGGTAGTTTGTTCACATTTTTTGGTAATTTAGGTATAGGCACTGGTGCAGGCTCTGGGGGGCGTGCTGGTTATGTTCCGTTAGGTACACGGCCTACAACAGTTGTGGACGCATCCCCTGCTAGGCCACCTATTGTTGTTGAATCTGTGGGTCCTACGGACCCTTCCATTGTTACACTGGTTGAGGAGTCTAGTGTGGTTAATGCTGGAGCATCATTCCCTAATTTTACAGGCACTGCAGGCTTTGAGGTTACGTCGTCTTCTACCACAACACCTGCTGTATTAGACATTACACCTACCACTGGCTCTGTCCATGTTAGTAGTACCCATTTTACCAATCCCTCCTTTGTTGAACCCCCAGTTATTGAGGTTCCACAAACTGGGGAGGTATCCGGCCATATATTGGTTAGCACTCCCACATCTGGTGTACATAGTTATGAAGAAATACCTATGCAAACATTTGCTGTGCATGGTACAGGCACTGAACCTATTAGTAGTACCCCTATTCCTGGGTTACGACGTATAGCTGCCCCTAGATTGTATCAAAGGGCCTTTCAGCAGGTAAAGGTCACTGACCCCACATTCCTTACCAAACCTGAAACATTAATTACTGTGGATAATCCAGTCTTTGAGGATGCTGACACAACTTTAACCTTTTCACCATCGGGTGTGGCACCTGATCCTGACTTTTTAGATATTGTGGCTTTACACAGACCTGCCTTTACAACACGTAGGGGTGGTGTGCGTTTTAGTAGGCTTGGTACAAAAGCCACAATGCGCACAAGAAGTGGCAAACAAATAGGTGCTCGTGTACATTATTATTATGATGTGAGTCCTATTGCCCACACTGAGGAAATTGAAATGCAGCCATTATTGTCTGCAAATAATTCATTTGATGGCCTATATGATATTTATGCAAACCTTGATGATGAGGCGCCAGTGTCATCTCACCTATCTATTGCTACACCGTCCCGGTTGCCTACCAACACTGTTCCTTTGTCCTTTAGTAGTCAAACTACCAATGTTACTATACCTTTGGGTAAATATTGGGATGTTCCTATTTATTCGGGCCCCGATATAGTATTGCCTACTGGTCCTACCACATGGCCCTATGCCCCTCAGGCCCCATTTGACACTACACATGATGTGGTTATACAGGGATCTACATTTGCTTTATGGCCTGTATACTTTTTAAGGCGTAGGCGTCGTAAACATGTTCCCTATTTTCTTGCAGATGGCGGTGTGGCGGCCTAGTGAAACCAAGGTTTACCTGCCTCCTACACCTGTATCAAAGGTGGTACCAACAGATGCATATGTAAAGCGCACCAATATATTTTATCATGCAGGCAGCTCACGTTTGCTTGCTGTTGGACATCCATATTATTCTATTTCTAAGGCTGGTAATTCCAAAACAGATGTTCCCAAGGTGTCTGCATTTCAGTATAGGGTCTTTAGGGTCCGCTTGCCCGATCCCAATAAGTTTGGGTTACCTGATACCAATGTATTTAATCCTGAGCAGGAGCGGCTGGTATGGGCCTGTGTGGGCCTGGAAATAGGCCGTGGCCAACCTTTAGGTGTTGGTGTTAGTGGCAATCCTTTATTTAATAAATTGGATGACACTGAAAGTTCCACTATAGCTAATCAGGATACAGCAGAGGATAGTAGGGACAACATTTCTGTTGATCCAAAGCAAACCCAATTGTGTATTATTGGGTGCACTCCTGCTATAGGAGAACATTGGGCTAAAGGCACTGCCTGTCGTTCTGCGCCCCCTGCACAAGGGGATTGTCCTCCCTTAGAACTTGTTAATTCTCCTATACAGGATGGCGACATGGTTGATATTGGGTTTGGTGCCATGGATTTTAAGACATTACAGGAATCTAAATCAGATGTGCCTTTGGATATTTCACAATCCACCTGTAAATATCCTGATTATTTAAAAATGAGTGCAGACGCCTATGGCGATTCTATGTGGTTCTATTTGCGTAGGGAACAGTTATTTGCTAGGCACTACTTTAATAGGGCAGGTGTTATTGGTGAACAATTACCTAGCACATTATATATAAAAGGTAAAAATAACAGGGATCCCCCGCCAAGCTCAGTATATGTTGCTACTCCTAGTGGGTCTATGGTAACCTCTGAGGCTCAGTTGTTTAATAAACCTTACTGGTTGCAACGCGCACAGGGACACAATAATGGCATTTGTTGGGGCAACCAGGTATTTGTTACTGTTGTGGACACCACTAGGAACACAAACATGACTATATCTGCAACCACACAAACGTTATCCACATATGATTCAAGGCAAATTAAACAGTATGTAAGACATGTAGAGGAATATGAATTACAGTTTGTGTTTCAACTGTGTAAAATTTCACTGTCTGCAGAAACTATGGCCTATTTACATACTATGAACTCCACTTTACTTGAGGGCTGGAATATTGGATTGTCACCCCCAGCTGCCACAAGCTTAGAGGACAAATACAGATATGTTAAAAGCCTTGCTATAACCTGTCAGAAAGATCAGCCTCCTGCTGAAAAAGAGGACCCACTAGCTAAATATAAGTTTTGGGATGTTAACTTACAGGACAGTTTTTCTGCTGACCTTGACCAATTCCCACTGGGCAGAAAGTTTTTAATGCAACTTGGGGTTCGTACTAAACCTTCTGCTACTACTAAAAAACGCTCGGCCCCCACTTCCTCTACCTCTACACCATCAGCCAAACGCAAGCGGCGGTGATTGTTTGTGTTTGTGTATGTATGTTGGTTGTGTGTGTGTGTTTCCTTACTATTTATTGTGCATGAATGTATGTTTTTGTATGAATGTATGTTTTGTTTATATGTTTCTGTATGACTGTATGTATGTGTAATGACTGTATGTATGTAATAAATATGGATGAGTGTTACTTTTACGTGTGGTTACATAAACTAAGGTGCGGTTGTGTCCCTAGGCATTTAGGTAGCAAGTTAGGTGGCGTCCCTACTACATAATAATGTCCTCCACCCTTTTTGGTTGTTGCACACCACTGTGCAGTTACTTTTTATATTTATATTATACCACCACAGTAGTGTCCATTTTATGCATTTGTGCCCTCCATTTTACCTTGCAACCGATTTCGGTTTCCTGGCATGTATGAGTGTTTTTTATATGTACATGCCAAAAGTACATTCAGCAAAACACTTAATCCACTGGCATGGTGCCGTTTCCTGCACTTTATGTTTTTTTTTGCAAAGTAAGACGCCTCGCCTTATTAGTCATATATGTATGCTGCCAACTATGCTTTTATCAGCATACTTTACTGCTGTTGGGCATAAGTTTTTATTGCAAACATCTGCAACACAATGATTTGGCTTGCAGCATATATTTTGGTAGCCAACTATGTGTCTTGTAAAGCAGGTGTGTAAAACCTTACTCATATCCCACAACCGGTTACGGTTTTGCAGCAACAAGTTTATTTTATAATTAT
>LNS6893423_HPV30
TGAAAGTTACAAGCATAGTTTATAGAAAGGGAGTGACCGAAATAGGTTTTCAACCGAAAACGGTACATATAAAAGCACTGTACCAGACGGACAGTGTACCCATGGCTTTCAAATTTGAAAATACAGGCGAGCGCCCACGTACTGTGCACCATCTTTGTGAGGTACAAGAAACATCGTTGCTGGAGCTACAGCTACAGTGTGTATATTGCAAGAAGGAATTATCCAGCTCAGAGGTATATAATTTTGCATGTAAAGATTTAAGACTGGTATATAGGGAGGACAGCCCATATGCAGTGTGCAATTTCTGTTTATTATTTTATAGTAAAGTAAGAAAGATTAGACATTACAACTATTCATTGTATGGGGCAAGCCTAGTGGCATTAACTAAAAAAGAGTTATTTGATTTATTAATAAGGTGCTACAGATGTCAACAGCCGTTGACACCAGAGGAAAAACAGTTACACTGTGAATATAAGAAACGGTTTCACAGAATATCACGTACGTGGACCGGGTTATGTCTGCAATGCTGGAGACACACAACGTCCACTGAGACAGCAGTATAATCATGCACGGTAAAGTAACAACTATTCCAGAATATATTTTGGACCTTGTACCGCAAACTGAGATTGACCTGCATTGCTATGAGCAATTGAACAGCTCAGAGGAAGAGGATGAGGATGAAGTAGACAATTTACAGAAGCAGCCACAGCAAGCTAGACAAGAAGAACAACATCCTTGTTACCTAATTAACACACAGTGTTGTAGGTGTGCGTCTGCGGTGCAGTTGGCTGTTCAGAGTTCCACAAAAGAGCTGCGTGCCCTACAACAGATGCTTATGGGCGCACTGGAGCTAGTGTGTCCCCTGTGTGCAACAAGGCGGTAAACTGCAATGGCGTCACCTGAAGGTACAGATGATGAGGGAGGGGGGTGCACGGGATGGTTTCATGTTGAGGCTGTAGTCAAGAAACGTACGGGAGATATAATATCAGAGGACGAAACAGAAGAAGATGAGGGCACAGCATCAGATTTAGATGGGTTTCTAGACAATAGTAATGTAATAACAACACAGGCAGACAGAGAGACAGCTCAGCAGTTATTGCATGCCCAAAACACATATGCAGATACACAGACGCTGCACAATTTAAAACGAAAGTATTTAGGCAGTCCGTTGGGAGACATTAGTAATCAGCAATTTGTGTGCCGGGAAGGAGTAAAACGAAGGATAATTGATACAGACGTGGCCGACAGCGGGTATGGCAATACTTTGGAAGTGGAAGCAACGCAACAGGTACAGGATAATACGTATGGTAGTGGTAAACAGCAAGATGGAGGCTCACAGACTAGTGTGTGTAGCAGGGAAAACAGCATAGAAGCAGACAGTGATATGGATATAGGCGCCACGCCACCACAGCAAATACAAGAATTATTAAAATCTAGTAATGTACAGGCAAAGCTGTGTTATAAATTTAAAGAGTTATTTGGAATTCCATTTTCAGAATTGGTACGTACATTTAAAAGTGACAGCACATGTTGTCATGACTGGATATGTGCCATGTTTGGTGTTAATGAAACGTTAGCAGAGGCATTAAAAACAATTATTAAATCACAGTGCATGTATTACCATATACAGTGTTTAACGTGTACATGGGGCGTTGTAATATTAATGTTAATTAGATATACATGTGGAAAAAATAGAAAAACAATTATAAAATCACTAAGTTCAATTGTAAATGTGCCTAGCGAACAAATGCTTGTGCAGCCACCTAAAATACGTAGCCCTGCCGTTGCATTATACTTTTACAAAACTGCAATGTCTAATATTAGTGACATATATGGTGAGACACCAGAATGGATACAGCGACAAACACAAATACAGCACAGTTTCCAGGACTGCCAATTTGAACTGTCGAAAATGGTGCAATGGGCATTTGATAATGAAGTAACAGATGACAGTGACATTGCATTTTACTATGCACAGTTAGCAGATGTGGATAGTAATGCACAGGCTTTTTTAAAAAGCAATATGCAGGCCAAATATGTAAAGGATTGTGGAATAATGTGCAGACACTATAAAAGAGCACAACAACAACAAATGAACATGAAACAATGGATTACACACATATGTAGTAAAGTAGATGAGGGCGGGGACTGGAGGCCAATTGTACAGTTTCTAAGATATCAAGGGGTTGACTTTATTTCATTTTTAAGTTATTTTAAATTATTTCTACGAGGCACACCAAAACACAACTGCCTAGTACTATATGGACCACCAAACACAGGAAAGTCATGTTTTGCTATGAGCCTTATACAATTTTTTCAGGGGTCTGTTATTTCATATGTAAATTCACACAGTCACTTTTGGTTACAACCGTTAGACAATGCTAAATTGGGAATGCTAGATGATGCCACAGATGCATGCTGGAGATATATAGATGAATATATGCGAAATTTATTAGATGGGAATCCTGTAAGTTTAGATAGAAAACATAAACAACTAGTACAAATAAAATGTCCACCAGTAATAATAACAACAAATATTAATCCACTGCACGATGCAAAATTGCAGTACTTGCACAGTAGAATACATGTGGTGCCATTTTTAAATCCATTTCCAATTGATACAAATGGTAATCCTGTATATCAATTAAATAATGTAAACTGGAAATGTTTTTTTGAAAGGACATGGTCCAGATTAGATTTGAACAACGACGAAGACAAGGAAAACCATGGAGACTCTATGCCAACGTTTAGATGCGTGCCAGGAGAAAATTCTAGACTGTTTTGAAAACGATAGTAAAAAAATTGAAGACCATATAGTGTACTGGAAAGCTGTACGACATGAAAATGTTGTATTATATAAAGCAAGACAAAATAATATTACTAACCTACGCCACCAGGTGGTGCCATGTTTACAAGTGTGTAAAGCAAAGGCATGTGTTGCTATAGAAATACAAATGGCATTGGAATCATTATATAAAACAGAGTATAACGTGGAGGAGTGGACATTAAAAGATGTATGTGAAAATATGTGGCATACAGCACCAAAACAGTGTTTTAAAAAAGGTGGAAAACATATAGAAGTGTGGTTTGATGGGAAAAAAGACAATCGAACTGAATATGTTGTGTGGCAATGGGTGTATTACTGTGGGGACAATGGGTGGACTAAAGTGCCTTCTGTAGTAGATTACAAAGGTATATATTATGTACATGACGGTAACAGAGTATATTATACAGACTTTAAGGACGAGGCAGTAAAGTATGGGTATAAAGGCACATGGGAAGTGCATATGGGAAATGAAAGTATTTATTGTCCCGACTCTGTGTCTAGTACCCTCAGATCCAACGTATCCCCTGTTGAAACTGTTTTCGAA---------TACAACACCTATCAAACCCCCACCACCTCCACGCCCGTGGGCGCCAACGAAGCCGCGTCCTCCGCACGGCCGGGAAAACGTCCCAGAACCACAGAGCCCGACAGTACAGACACCACCAGACAGTCCGCTGCCAGAGAGTCCCACGCACACCGTGT------CAACACAAACAACACAAACAACAGACAGTGCCTTGGTGGAGCTACATGTTACAACACAGAAGTCGATGGTGGTTATAAGACTACACCTGTAGTGCATTTAAAAGGTGAACCAAACAGATTAAAGTGTTTAAGATATAGGTGTCAAAAACATAAGCACCTATTTGTAAATATATCGTCTACATATCATTGGACCAATACACATACAGAGTACAGCTACATTACTGTTGTATATAAAGATGAGACCCAGCGTGCCAACTTTTTAAATGTTGTAAAAATACCACCCAGTATACAAATTGTAATGGGACATATGACAGGTGTTGATATGTAACAACACATATGTTGTAATTGGTACAACAAACATGTAATATTGTATTACACATGTAAATATTATTGTGTACTATATTCATACACCAACAAACGCCATATTTTGCTGCTACGCCTGTTATATATTGCAACCATTGTTTTATTTGTTAGTTTTGTGTTTTTGCTTTGCTGTTTTGTGTGCCTGTGTGTCTGCCTATATGTGCCGCTTTTGCTGTCTGCCTCGTTGTTTGCTACCTGTTTATTACTTATAATATTGTTTTGGTTTGTTGTTGCATCATCCTACATTACTGCATTTACTATATTTTTGCTGTTTTTTTATATACCTTTATTACTTGTATATGCCCATGCTGTGTGGTTAATAAACACACAATAAATTGTTTTGTAACATATTACACTTTTGCTTTGTGTAGGGCGTGTACTATGGTCGCCCACCGGGCACGCAGACGGAAACGGGCCTCTGCTACTCAGCTGTATCAAACGTGCAAGCAGGCTGGCACATGTCCATCTGATGTTATTAACAAAATTGAACACACAACTTTGGCAGATAAGATATTACAATGGGGTAGTTTGTTTACATTTTTTGGTAATTTAGGTATAGGCACTGGTGCAGGCTCTGGGGGGCGTGCTGGTTATGTTCCGTTAGGTACACGGCCTACAACAGTTGTGGACGCATCCCCTGCTAGACCACCTATTGTTGTTGAATCTGTGGGTCCTACGGACCCTTCCATTGTTACACTGGTTGAGGAGTCTAGTGTGGTTAATGCTGGAGCATCATTCCCTAATTTTACAGGCACTGCAGGCTTTGAGGTTACGTCTTCTTCTACCACAACACCTGCTGTATTAGACATTACACCTACCACTGGCTCTGTCCATGTTAGTAGTACCCATTTTACCAATCCCTCCTTTGTTGAACCCCCAGTTATTGAGGTTCCACAAACTGGGGAGGTATCCGGCCATATATTAGTTAGCACTCCCACATCTGGTGTACATAGTTATGAAGAAATACCTATGCAAACATTTGCTGTGCATGGTACAGGCACTGAACCTATTAGTAGTACCCCTATTCCTGGGTTACGACGTATAGCTGCCCCTAGATTGTATCAAAGGGCCTTTCAGCAGGTAAAGGTCACTGACCCCACATTCCTTACCAAACCTGAAACATTAATTACTGTGGATAATCCAGTCTTTGAGGATGCTGACACAACTTTAACCTTTTCACCATCGGGTGTGGCACCTGATCCTGACTTTTTAGATATTGTGGCTTTACACAGACCTGCCTTTACAACACGTAGGGGTGGTGTGCGTTTTAGTAGGCTTGGTACAAAAGCCACAATGCGCACAAGAAGTGGCAAACAAATAGGTGCTCGTGTACATTATTATTATGATGTGAGTCCTATTGCACACACTGAGGACATTGAAATGCAGCCATTATTGTCTGCAAATAATTCATTTGATGGCCTATATGATATTTATGCAAACCTTGATGATGAGGCGCCAGTGTCATCTCACCTATCTATTGCTACACCGTCCCGGTTGCCTACCAACACTGTTCCTTTGTCCTTTAGTAGTCAAACTACCAATGTTACTATACCTTTGGGTAAATATTGGGATGTTCCTATTTATTCGGGCCCCGATATAGTATTGCCTACTGGTCCTACCACATGGCCCTATGCCCCTCAGGCCCCATTTGACACTACACATGATGTGGTTATACAGGGATCTACATTTGCTTTATGGCCTGTATACTTTTTAAGGCGTAGGCGTCGTAAACATGTTCCCTATTTTCTTGCAGATGGCGGTGTGGCGGCCTAGTGAAACCAAGGTTTACCTGCCTCCTACACCTGTATCAAAGGTGGTACCAACAGATGCATATGTAAAGCGCACCAATATATTTTATCATGCAGGCAGCTCACGTTTGCTTGCTGTTGGACATCCATATTATTCTATTTCTAAGGCTGGTAATTCCAAAACAGATGTTCCCAAGGTGTCTGCATTTCAGTATAGGGTCTTTAGGGTCCGCTTGCCCGATCCCAATAAGTTTGGGTTACCTGATACCAATGTATTTAATCCTGAGCAGGAGCGGCTGGTATGGGCCTGTGTGGGCCTGGAAATAGGCCGTGGCCAACCTTTAGGTGTTGGTGTTAGTGGCAATCCTTTATTTAATAAATTGGATGACACTGAAAGTTCCACTATAGCTAATCAGGATACAGCAGAGGATAGTAGGGACAACATTTCTGTTGATCCAAAGCAAACCCAATTGTGTATTATTGGGTGCACTCCTGCTATAGGAGAACATTGGGCTAAAGGCACTGCCTGTCGTTCTGCACCCCCTGCACCAGGGGATTGTCCGCCCTTGGAACTTGTTAATTCTCCTATACAGGATGGCGACATGGTTGATATTGGGTTTGGTGCCATGGATTTTAAAACATTGCAGGAATCTAAATCAGATGTGCCTTTGGATATTTCACAATCCACCTGTAAATATCCTGATTATTTAAAAATGAGTGCAGACGCCTATGGCGATTCTATGTGGTTCTATTTGCGTAGGGAACAGTTATTTGCTAGGCACTACTTTAATAGGGCAGGTGCTATTGGTGAACAATTACCTAGCACATTATATATAAAAGGTAAAAATAACAGGGATCCCCCGCCAAGCTCAGTATATGTTGCTACTCCTAGTGGGTCTATGGTAACCTCTGAGGCTCAGTTGTTTAATAAACCTTACTGGTTGCAACGCGCACAGGGACACAATAATGGCATTTGTTGGGGCAACCAGGTATTTGTTACTGTTGTGGACACCACTAGGAACACAAACATGACTATATCTGCAACCACACAAACGTTATCCACATATAATTCAAGCCAAATTAAACAGTATGTAAGACATGTAGAGGAATATGAATTACAGTTTGTGTTTCAACTGTGTAAAATTTCACTGTCTGCAGAAACTATGGCCTATTTACATACTATGAACTCCACTTTACTTGAGGGCTGGAATATTGGATTGTCACCCCCAGCTGCCACAAGCTTAGAGGACAAATACAGATATGTTAAAAGCCTTGCTATAACCTGTCAGAAAGATCAGCCTCCTGCTGAGAAAGAGGACCCACTAGCTAAATATAAGTTTTGGGATGTTAACTTACAGGACAGTTTTTCTGCTGACCTTGACCAATTCCCACTGGGCAGAAAGTTTTTAATGCAACTTGGGGTTCGTACTAAACCTTCTACTACTACTAAAAAACGCTCGGCCCCCAGTTCCTCTACCTCTACACCATCAGCCAAACGCAAGCGGCGGTGATTGTTTGTGTATGTGTA---------------------TGTTTCCTTACTATTTATTGTGCATGAATGTATGTTTTTGTATGGATGTATGTTTTGTTTATATGTTTCTGTATGACTGTATGTATGTGTAATGACTGTATGTATGTAATAAATATGAATGAGTCTTACTTTTACGTGTGGTTACATAAACTAAGGTGCGGTTGTGTCCCTAGGCATTTAGGTAGCAAGTTAGGTGGCGTCCCT-----------ATGTCCTCCACCCTTTTTGGTTGTTGCACACCACTGTGCAGTTACTTTTTATATTTATATTATACCACCACAGTAGTGTCCATTTTATGCATTTGTGCCCTCCATTTTACCTTTCAACCGATTTCGGTTTCCTGGCATGTATGAGTGTTTTTTATATGTACATGCCAAAAGTACATTCAGCAAAACACTTAATCCACTGGCATGGTGCCGTTTCCTGCACTTTATGTTTTTTTTTGCAAAGTAAGACGCCTCGCCTTATTAGTCATATATGTATGCTGCCAACTATGCTTTTATCAGCATACCTTACTGCTGTTGGGCATAAGTTTTTATTGCAAACATCTGCAACACAATGATTTGGCTTGCAGCATATATTTTAGTAGCCAACTATGTGTCTTGTAAAGCAGGTGTGTAAAACCTTACTCATATCCCACAACCGGTTACGGTTTTGCAGCAACAAGTTTATTTTATAATTAT
>KF436842|HPV30|A2|
TGAAAGTTACAAGCATAGTTTATAGAAAGGGAGTGACCGAAATAGGTTTTCAACCGAAAACGGTACATATAAAAGCACTGTACCAGACGGACAGTGTACCCATGGCTTTCAAATTTGAAAATACAGGCGAGCGCCCACGTACTGTGCACCATCTTTGTGAGGTACAAGAAACATCGTTGCTGGAGCTACAGCTACAGTGTGTATATTGCAAGAAGGAATTATCCAGCTCAGAGGTATATAATTTTGCATGTAAAGATTTAAGACTGGTATATAGGGAGGACAGCCCATATGCAGTGTGCAATTTCTGTTTATTATTTTATAGTAAAGTAAGAAAGATTAGACATTACAACTATTCATTGTATGGGGCAAGCCTAGTGGCATTAACTAAAAAAGAGTTATTTGATTTATTAATAAGGTGCTACAGATGTCAACAGCCGTTGACACCAGAGGAAAAACAGTTACACTGTGAATATAAGAAACGGTTTCACAGAATATCACGTACGTGGACCGGGTTATGTCTGCAATGCTGGAGACACACAACGTCCACTGAGACAGCAGTATAATCATGCACGGTAAAGTAACAACTATTCCAGAATATATTTTGGACCTTGTACCGCAAACTGAGATTGACCTGCATTGCTATGAGCAATTGAACAGCTCAGAGGAAGAGGATGAGGATGAAGTAGACAATTTACAGAAGCAGCCACAGCAAGCTAGACAAGAAGAACAACATCCTTGTTACCTAATTAACACACAGTGTTGTAGGTGTGCGTCTGCGGTGCAGTTGGCTGTTCAGAGTTCCACAAAAGAGCTGCGTGCCCTACAACAGATGCTTATGGGCGCACTGGAGCTAGTGTGTCCCCTGTGTGCAACAAGGCGGTAAACTGCAATGGCGTCACCTGAAGGTACAGATGATGAGGGAGGGGGGTGCACGGGATGGTTTCATGTTGAGGCTGTAGTCAAGAAACGTACGGGAGATATAATATCAGAGGACGAAACAGAAGAAGATGAGGGCACAGCATCAGATTTAGATGGGTTTCTAGACAATAGTAATGTAATAACAACACAGGCAGACAGAGAGACAGCTCAGCAGTTATTGCATGCCCAAAACACATATGCAGATACACAGACGCTGCACAATTTAAAACGAAAGTATTTAGGCAGTCCGTTGGGAGACATTAGTAATCAGCAATTTGTGTGCCGGGAAGGAGTAAAACGAAGGATAATTGATACAGACGTGGCCGACAGCGGGTATGGCAATACTTTGGAAGTGGAAGCAACGCAACAGGTACAGGATAATACGTATGGTAGTGGTAAACAGCAAGATGGAGGCTCACAGACTAGTGTGTGTAGCAGGGAAAACAGCATAGAAGCAGACAGTGATATGGATATAGGCGCCACGCCACCACAGCAAATACAAGAATTATTAAAATCTAGTAATGTACAGGCAAAGCTGTGTTATAAATTTAAAGAGTTATTTGGAATTCCATTTTCAGAATTGGTACGTACATTTAAAAGTGACAGCACATGTTGTCATGACTGGATATGTGCCATGTTTGGTGTTAATGAAACGTTAGCAGAGGCATTAAAAACAATTATTAAATCACAGTGCATGTATTACCATATACAGTGTTTAACGTGTACATGGGGCGTTGTAATATTAATGTTAATTAGATATACATGTGGAAAAAATAGAAAAACAATTATAAAATCACTAAGTTCAATTGTAAATGTGCCTAGCGAACAAATGCTTGTGCAGCCACCTAAAATACGTAGCCCTGCCGTTGCATTATACTTTTACAAAACTGCAATGTCTAATATTAGTGACATATATGGTGAGACACCAGAATGGATACAGCGACAAACACAAATACAGCACAGTTTCCAGGACTGCCAATTTGAACTGTCGAAAATGGTGCAATGGGCATTTGATAATGAAGTAACAGATGACAGTGACATTGCATTTTACTATGCACAGTTAGCAGATGTGGATAGTAATGCACAGGCTTTTTTAAAAAGCAATATGCAGGCCAAATATGTAAAGGATTGTGGAATAATGTGCAGACACTATAAAAGAGCACAACAACAACAAATGAACATGAAACAATGGATTACACACATATGTAGTAAAGTAGATGAGGGCGGGGACTGGAGGCCAATTGTACAGTTTCTAAGATATCAAGGGGTTGACTTTATTTCATTTTTAAGTTATTTTAAATTATTTCTACGAGGCACACCAAAACACAACTGCCTAGTACTATATGGACCACCAAACACAGGAAAGTCATGTTTTGCTATGAGCCTTATACAATTTTTTCAGGGGTCTGTTATTTCATATGTAAATTCACACAGTCACTTTTGGTTACAACCGTTAGACAATGCTAAATTGGGAATGCTAGATGATGCCACAGATGCATGCTGGAGATATATAGATGAATATATGCGAAATTTATTAGATGGGAATCCTGTAAGTTTAGATAGAAAACATAAACAACTAGTACAAATAAAATGTCCACCAGTAATAATAACAACAAATATTAATCCACTGCACGATGCAAAATTGCAGTACTTGCACAGTAGAATACATGTGGTGCCATTTTTAAATCCATTTCCAATTGATACAAATGGTAATCCTGTATATCAATTAAATAATGTAAACTGGAAATGTTTTTTTGAAAGGACATGGTCCAGATTAGATTTGAACAACGACGAAGACAAGGAAAACCATGGAGACTCTATGCCAACGTTTAGATGCGTGCCAGGAGAAAATTCTAGACTGTTTTGAAAACGATAGTAAAAAAATTGAAGACCATATAGTGTACTGGAAAGCTGTACGACATGAAAATGTTGTATTATATAAAGCAAGACAAAATAATATTACTAACCTACGCCACCAGGTGGTGCCATGTTTACAAGTGTGTAAAGCAAAGGCATGTGTTGCTATAGAAATACAAATGGCATTGGAATCATTATATAAAACAGAGTATAACGTGGAGGAGTGGACATTAAAAGATGTATGTGAAAATATGTGGCATACAGCACCAAAACAGTGTTTTAAAAAAGGTGGAAAACATATAGAAGTGTGGTTTGATGGGAAAAAAGACAATCGAACTGAATATGTTGTGTGGCAATGGGTGTATTACTGTGGGGACAATGGGTGGACTAAAGTGCCTTCTGTAGTAGATTACAAAGGTATATATTATGTACATGACGGTAACAGAGTATATTATACAGACTTTAAGGACGAGGCAGTAAAGTATGGGTATAAAGGCACATGGGAAGTGCATATGGGAAATGAAAGTATTTATTGTCCCGACTCTGTGTCTAGTACCCTCAGATCCAACGTATCCCCTGTTGAAACTGTTTTCGAA---------TACAACACCTATCAAACCCCCACCACCTCCACGCCCGTGGGCGCCAACGAAGCCGCGTCCTCCGCACGGCCGGGAAAACGTCCCAGAACCACAGAGCCCGACAGTACAGACACCACCAGACAGTCCGCTGCCAGAGAGTCCCACGCACACCGTGT------CAACACAAACAACACAAACAACAGACAGTGCCTTGGTGGAGCTACATGTTACAACACAGAAGTCGATGGTGGTTATAAGACTACACCTGTAGTGCATTTAAAAGGTGAACCAAACAGATTAAAGTGTTTAAGATATAGGTGTCAAAAACATAAGCACCTATTTGTAAATATATCGTCTACATATCATTGGACCAATACACATACAGAGTACAGCTACATTACTGTTGTATATAAAGATGAGACCCAGCGTGCCAACTTTTTAAATGTTGTAAAAATACCACCCAGTATACAAATTGTAATGGGACATATGACAGGTGTTGATATGTAACAACACATATGTTGTAATTGGTACAACAAACATGTAATATTGTATTACACATGTAAATATTATTGTGTACTATATTCATACAACAACAAACGCCATATTTTGCTGCTACGCCTGTTATATATTGCAACCATTGTTTTATTTGTTAGTTTTGTGTTTTTGCTTTGCTGTTTTGTGTGCCTGTGTGTCTGCCTATATGTGCCGCTTTTGCTGTCTGCCTCGTTGTTTGCTACCTGTTTATTACTTATAATATTGTTTTGGTTTGTTGTTGCATCATCCTACATTACTGCATTTACTATATTTTTGCTGTTTTTTTATATACCTTTATTACTTGTATATGCCCATGCTGTGTGGTTAATAAACACACAATAAATTGTTTTGTAACATATTACACTTTTGCTTTGTGTAGGGCGTGTACTATGGTCGCCCACCGGGCACGCAGACGGAAACGGGCCTCTGCTACTCAGCTGTATCAAACGTGCAAGCAGGCTGGCACATGTCCATCTGATGTTATTAACAAAATTGAACACACAACTTTGGCAGATAAGATATTACAATGGGGTAGTTTGTTTACATTTTTTGGTAATTTAGGTATAGGCACTGGTGCAGGCTCTGGGGGGCGTGCTGGTTATGTTCCGTTAGGTACACGGCCTACAACAGTTGTGGACGCATCCCCTGCTAGACCACCTATTGTTGTTGAATCTGTGGGTCCTACGGACCCTTCCATTGTTACACTGGTTGAGGAGTCTAGTGTGGTTAATGCTGGAGCATCATTCCCTAATTTTACAGGCACTGCAGGCTTTGAGGTTACGTCTTCTTCTACCACAACACCTGCTGTATTAGACATTACACCTACCACTGGCTCTGTCCATGTTAGTAGTACCCATTTTACCAATCCCTCCTTTGTTGAACCCCCAGTTATTGAGGTTCCACAAACTGGGGAGGTATCCGGCCATATATTAGTTAGCACTCCCACATCTGGTGTACATAGTTATGAAGAAATACCTATGCAAACATTTGCTGTGCATGGTACAGGCACTGAACCTATTAGTAGTACCCCTATTCCTGGGTTACGACGTATAGCTGCCCCTAGATTGTATCAAAGGGCCTTTCAGCAGGTAAAGGTCACTGACCCCACATTCCTTACCAAACCTGAAACATTAATTACTGTGGATAATCCAGTCTTTGAGGATGCTGACACAACTTTAACCTTTTCACCATCGGGTGTGGCACCTGATCCTGACTTTTTAGATATTGTGGCTTTACACAGACCTGCCTTTACAACACGTAGGGGTGGTGTGCGTTTTAGTAGGCTTGGTACAAAAGCCACAATGCGCACAAGAAGTGGCAAACAAATAGGTGCTCGTGTACATTATTATTATGATGTGAGTCCTATTGCACACACTGAGGACATTGAAATGCAGCCATTATTGTCTGCAAATAATTCATTTGATGGCCTATATGATATTTATGCAAACCTTGATGATGAGGCGCCAGTGTCATCTCACCTATCTATTGCTACACCGTCCCGGTTGCCTACCAACACTGTTCCTTTGTCCTTTAGTAGTCACACTACCAATGTTACTATACCTTTGGGTAAATATTGGGATGTTCCTATTTATTCGGGCCCCGATATAGTATTGCCTACTGGTCCTACCACATGGCCCTATGCCCCTCAGGCCCCATTTGACACTACACATGATGTGGTTATACAGGGATCTACATTTGCTTTATGGCCTGTATACTTTTTAAGGCGTAGGCGTCGTAAACATGTTCCCTATTTTCTTGCAGATGGCGGTGTGGCGGCCTAGTGAAACCAAGGTTTACCTGCCTCCTACACCTGTATCAAAGGTGGTACCAACAGATGCATATGTAAAGCGCACCAATATATTTTATCATGCAGGCAGCTCACGTTTGCTTGCTGTTGGACATCCATATTATTCTATTTCTAAGGCTGGTAATTCCAAAACAGATGTTCCCAAGGTGTCTGCATTTCAGTATAGGGTCTTTAGGGTCCGCTTGCCCGATCCCAATAAGTTTGGGTTACCTGATACCAATGTATTTAATCCTGAGCAGGAGCGGCTGGTATGGGTCTGTGTGGGCCTGGAAATAGGCCGTGGCCAACCTTTAGGTGTTGGTGTTAGTGGCAATCCTTTATTTAATAAATTGGATGACACTGAAAGTTCCACTATAGCTAATCAGGATACAGCAGAGGATAGTAGGGACAACATTTCTGTTGATCCAAAGCAAACCCAATTGTGTATTATTGGGTGCACTCCTGCTATAGGAGAACATTGGGCTAAAGGCACTGCCTGTCGTTCTGCACCCCCTGCACCAGGGGATTGTCCGCCCTTGGAACTTGTTAATTCTCCTATACAGGATGGCGACATGGTTGATATTGGGTTTGGTGCCATGGATTTTAAAACATTGCAGGAATCTAAATCAGATGTGCCTTTGGATATTTCACAATCCACCTGTAAATATCCTGATTATTTAAAAATGAGTGCAGACGCCTATGGCGATTCTATGTGGTTCTATTTGCGTAGGGAACAGTTATTTGCTAGGCACTACTTTAATAGGGCAGGTGCTATTGGTGAACAATTACCTAGCACATTATATATAAAAGGTAAAAATAACAGGGATCCCCCGCCAAGCTCAGTATATGTTGCTACTCCTAGTGGGTCTATGGTAACCTCTGAGGCTCAGTTGTTTAATAAACCTTACTGGTTGCAACGCGCACAGGGACACAATAATGGCATTTGTTGGGGCAACCAGGTATTTGTTACTGTTGTGGACACCACTAGGAACACAAACATGACTATATCTGCAACCACACAAACGTTATCCACATATAATTCAAGCCAAATTAAACAGTATGTAAGACATGTAGAGGAATATGAATTACAGTTTGTGTTTCAACTGTGTAAAATTTCACTGTCTGCAGAAACTATGGCCTATTTACATACTATGAACTCCACTTTACTTGAGGGCTGGAATATTGGATTGTCACCCCCAGCTGCCACAAGCTTAGAGGACAAATACAGATATGTTAAAAGCCTTGCTATAACCTGTCAGAAAGATCAGCCTCCTGCTGAGAAAGAGGACCCACTAGCTAAATATAAGTTTTGGGATGTTAACTTACAGGACAGTTTTTCTGCTGACCTTGACCAATTCCCACTGGGCAGAAAGTTTTTAATGCAACTTGGGGTTCGTACTAAACCTTCTACTACTACTAAAAAACGCTCGGCCCCCAGTTCCTCTACCTTTACACCATCAGCCAAACGCAAGCGGCGGTGATTGTTTGTGTATGTGTA---------------------TGTTTCCTTACTATTTATTGTGCATGAATGTATGTTTTTGTATGGATGTATGTTTTGTTTATATGTTTCTGTATGACTGTATGTATGTGTAATGACTGTATGTATGTAATAAATATGAATGAGTTTTACTTTTACGTGTGGTTACATAAACTAAGGTGCGGTTGTGTCCCTAGGCATTTAGGTAGCAAGTTAGGTGGCGTCCCT-----------ATGTCCTCCACCCTTTTTGGTTGTTGCACACCACTGTGCAGTTACTTTTTATATTTATATTATACCACCACAGTAGTGTCCATTTTATGCATTTGTGCCCTCCATTTTACCTTTCAACCGATTTCGGTTTCCTGGCATGTATGAGTGTTTTTTATATGTACATGCCAAAAGTACATTCAGCAAAACACTTAATCCACTGGCATGGTGCCGTTTCCTGCACTTTATGTTTTTTTTTGCAAAGTAAGACGCCTCGCCTTATTAGTCATATATGTATGCTGCCAACTATGCTTTTATCAGCATACCTTACTGCTGTTGGGCATAAGTTTTTATTGCAAACATCTGCAACACAATGATTTGGCTTGCAGCATATATTTTAGTAGCCAACTATGTGTCTTGTAAAGCAGGTGTGTAAAACCTTACTCATATCCCACAACCGGTTACGGTTTTGCAGCAACAAGTTTATTTTATAATTAT
>KF436841|HPV30|A5|
TGAAAGTTACAAGCATAGTTTATAGAAAGGGAGTGACCGAAATAGGTTTTCAACCGAAAACGGTACATATAAAAGCACTGTACCAAACGGACAGTGTACCCATGGCTTTCAAATTTGAAAATACAGGCGAGCGCCCACGTACTGTGCACCACCTTTGTGAGGTACAAGAAACATCGTTGCTGGAGCTACAGCTACAGTGTGTATATTGCAAGAAGGAATTATCCAGCTCAGAGGTATATAATTTTGCATGTAAAGATTTAAGACTGGTATATAGGGAGGACAGCCCATATGCAGTGTGCAATTTCTGTTTATTATTTTATAGTAAAGTAAGAAAGATTAGACATTACAACTATTCATTGTATGGGGCAAGCCTAGTGGCATTAACTAAAAAAGAGTTATTTGATTTATTAATAAGGTGCTACAGATGTCAACAGCCGTTGACACCAGAGGAAAAACAGTTACACTGTGAATATAAGAAACGGTTTCACAGAATATCACGTACGTGGACCGGGTTATGTCTGCAATGCTGGAGACACACAACGTCCACTGAGACAGCAGTATAATCATGCACGGTAAAGTAACAACTATTCCAGAATATATTTTGGACCTTGTACCGCAAACTGAAATTGACCTGCATTGCTATGAGCAATTGAACAGCTCAGAGGAAGAGGATGAGGATGAAGTAGACAATTTACAGAAGCAGCCACAGCAAGCTAGACAAGAAGAACAACATCCTTGTTACCTAATTAACACACAGTGTTGTAGGTGTGCGTCTGCGGTGCAGTTGGCTGTTCAGAGTTCCACAAAAGAGCTGCGTGCCCTACAACAGATGCTTATGGGCGCACTGGAGCTAGTGTGTCCCCTGTGTGCAACAAGGCGGTAAACTGCAATGGCGTCACCTGAAGGTACAGATGATGAGGGAGGGGGGTGCACGGGATGGTTTCATGTTGAGGCTGTAGTCAAGAAACGTACGGGAGATATAATATCAGAGGACGAAACAGAAGAAGATGAGGGCACAGCATCAGATTTAGATGGGTTTCTAGACAATAGTAATGTAATAACAACACAGGCAGACAGAGAGACAGCTCAGCAGTTATTGCATGCCCAAAACACATATGCAGATACACAGACGCTGCACAATTTAAAACGAAAGTATTTAGGCAGTCCGTTGGGAGACATTAGTAATCAGCAATTTGTGTGCCGGGAAGGAGTAAAACGAAGGATAATTGATACAGACGTGGCCGACAGCGGGTATGGCAATACTTTGGAAGTGGAAGCAACGCAACAGGTACAGGATAATACGTATGGTAGTGGTAAACAGCAAGATGGAGGCTTACAGACTAGTGTGTGTAGCAGGGAAAACAGCATAGAAGCAGACAGTGATATGGATATAGGCGCCACGCCACCACAGCAAATACAAGAATTATTAAAATCTAGTAATGTACAGGCAAAGCTGTGTTATAAATTTAAAGAGTTATTTGGAATTCCATTTTCAGAATTGGTACGTACATTTAAAAGTGACAGCACATGTTGTCATGACTGGATATGTGCCATATTTGGTGTTAATGAAACCTTAGCAGAGGCATTAAAAACAATTATTAAATCACAGTGCATGTATTACCATATACAGTGTTTAACGTGTACATGGGGCGTTGTAATATTAATGTTAATTAGATATACATGTGGAAAAAATAGAAAAACAATTATAAAATCACTAAGTTCAATTGTAAATGTGCCCAGCGAACAAATGCTTGTGCAGCCACCTAAAATACGTAGCCCTGCCGTTGCATTATACTTTTACAAAACTGCAATGTCTAATATTAGTGACATATATGGTGAGACACCAGAATGGATACAGCGACAAACACAACTACAGCACAGTTTTCAGGACTGCCAATTTGAACTGTCTAAAATGGTGCAATGGGCATTTGATAATGAAGTAACAGATGACAGTGACATTGCATTTTACTATGCACAGTTAGCAGATGTGGATAGTAATGCACAGGCTTTTTTAAAAAGCAATATGCAGGCCAAATATGTAAAGGATTGTGGAATAATGTGCAGACACTATAAAAGAGCACAACAACAACAAATGAACATGAAACAATGGATTACACACATATGTAGTAAAGTAGATGAGGGCGGGGACTGGAGGCCAATTGTACAGTTTTTAAGATATCAAGGGGTCGACTTTATTTCATTTTTAAGTTATTTTAAATTATTTTTACGAGGCACACCAAAACACAACTGCCTAGTATTATATGGACCACCAAACACAGGAAAGTCATGTTTTGCTATGAGCCTTATACAATTTTTTCAGGGGTCTGTTATTTCATATGTAAATTCACACAGTCACTTTTGGTTACAACCGTTAGACAATGCTAAATTGGGAATGCTAGATGATGCCACAGATGCATGCTGGAGATATATAGATGAATATATGCGAAATTTATTAGATGGGAATCCTGTAAGTTTAGATAGAAAACATAAACAACTAGTACAAATAAAATGTCCACCAGTAATAATAACAACAAATATTAATCCACTGCACGATGCAAAATTGCAGTACTTGCACAGTAGAATACATGTGGTGCCATTTCTAAATCCATTTCCAATTGATACAAATGGTAATCCTGTATATCAATTAAATAATGTAAACTGGAAATGTTTTTTTGAAAGGACATGGTCCAGATTAGATTTGAACAACGACGAAGACAAGGAAAACCATGGAGACTCTATGCCAACGTTTAGATGCGTGCCAGGAGAAAATTCTAGACTGTTTTGAAAATGATAGTAAAAAAATTGAAGACCATATAGTGTACTGGAAAGCTGTACGACATGAAAATGTTGTATTATATAAAGCAAGACAAAATAATATTACTAAACTACGCCACCAGGTGGTGCCATGTTTACAAGTGTGTAAAGCAAAGGCATGTGTTGCTATAGAAATACAAATGGCATTGGAATCATTATATAAAACAGAGTATAAAGTGGAGGAGTGGACATTAAAAGATGTATGTGAAAATATGTGGCATACAGCACCAAAACAGTGTTTTAAAAAAAGTGGAAAACGTATAGAAGTGTGGTTTGATGGGAAAAAAGACAATCGAACTGAATATGTTGTGTGGCAATGGGTGTATTACTGTGGGGACAATGGGTGGACTAAAGTGCCTTCTGTAGTAGATTACAAAGGTATATATTATGTACATGACGGTAACAAAGTATATTATACAGACTTTAATGACGAGGCAGTAAAGTATGGGTATAAAGGCACATGGGAAGTGCATATGGGAAATGAAAGTATTTATTGTCCCGACTCTGTGTCTAGTACCCTCAGATCCAACGTATCCCCTGTTGAAACTGTTTTCGAA---------TACAACACCTATCAAACCCCCACCACCTCCACGCCCGTGGGCGCCAACGAAGCCGCGTCCTCCGCACGGCCGGGAAAACGTCCCAGAACCACAGAGCCCGACAGTACAGACACCACCAGACAGTCCGCTGCCAGAGAGTCCCACGCAAACCGTGT------CAACACAAACAACACAAACACCAGACAGTGCCTTGGTGGAGCTACATGTTACAACACAGAAGTCGATGGTGGTTATAAGACTACACCTGTAGTGCATTTAAAAGGTGAACCAAACAGATTAAAGTGTTTAAGATATAGGTGTCAAAAACATAAGCACCTATTTGTAAATATATCGTCTACATATCATTGGACCAATACACATACAGAGTACAGCTACATTACTGTTGTATATAAAGATGAGACCCAGCGTGCCAACTTTTTAAATGTTGTAAAAATACCACCCAGTATACAAATTGTAATGGGACATATGACAGGTGTTGATATGTAACAACACATATGTTGTAATTGGTACAACAAACATGTAATATTGTATTACACATGTAAATATTATTGTGTACTATATTCATACAACAACAAACGCCATATTTTGCTGCTACGCCTGTTATATATTGCAACCATTGTTTTATTTGTTAGTTTTGTGTTTTTGCTTTGCTGTTTTGTGTGCCTGTGTGTCTGCCTATATGTGCCGCTTTTGCTGTCTGCCTCGTTGTTTGCTACCTGTTTATTACTTATAATATTGTTTTGGTTTGTTGTTGCATCGTCCTACATTACTGCATTTACTATATTTTTGCTGTTTTTTTATATACCTTTATTACTTGTATATGCCCATGCTGTGTGGTTAATAAACACACAATAAATTGTTTTGTAACATATTACACTTTTGCTTTGTGTAGGGCGTGTACTATGGTCGCCCACCGGGCACGCAGACGAAAACGGGCCTCTGCTACTCAGCTGTATCAAACGTGCAAGCAGGCTGGCACATGTCCATCTGATGTTATTAACAAAATTGAACACACAACTTTGGCAGATAAGATATTACAATGGGGTAGTTTGTTTACATTTTTTGGTAATTTAGGTATAGGCACTGGTGCAGGCTCTGGGGGGCGTGCTGGTTATGTTCCGTTAGGTACACGGCCTACAACAGTTGTGGACGCATCCCCTGCTAGGCCACCTATTGTTGTTGAATCTGTGGGTCCTACGGACCCTTCCATTGTTACACTGGTTGAGGAGTCTAGTGTGGTTAATGCTGGAGCATCATTCCCTAATTTTACAGGCACTGCAGGCTTTGAGGTTACATCTTCTTCTACCACAACACCTGCTGTATTAGACATTACACCTACCACTGGCTCTGTCCATGTTAGTAGTACCCATTTTACCAATCCCTCCTTTGTTGAACCCCCAGTTATTGAGGTTCCACAAACTGGGGAGGTATCCGGCCATATATTAGTTAGCACTCCCACATCTGGTGTACATAGTTATGAAGAAATACCTATGCAAACATTTGCTGTGCATGGTACAGGCACTGAACCTATTAGTAGTACCCCTATTCCTGGGTTACGACGTATAGCTGCCCCTAGATTGTATCAAAGGGCCTTTCAGCAGGTAAAGGTCACTGACCCCACATTCCTTACCAAACCTGAAACATTAATTACTGTGGATAATCCAGTCTTTGAGGATGCTGACACAACTTTAACCTTTTCACCATCGGGTGTGGCGCCTGATCCTGACTTTTTAGATATTGTGGCTTTACACAGACCTGCCTTTACAACACGTAGGGGTGGTGTGCGTTTTAGTAGGCTTGGTACAAAAGCCACAATGCGCACAAGAAGTGGCAAACAAATAGGTGCTCGTGTACATTATTATTATGATGTGAGTCCTATTGCACACACTGAGGAAATTGAAATGCAGCCATTATTGTCTGCAAATAATTCATTTGATGGCCTATATGATATTTATGCAAACCTTGATGATGAGGCGCCAGTGTCATCTCACCTATCTATTGCTACACCGTCCCGGTTGCCTACCAACACTGTTCCTTTGTCCTTTAGTAGTCAAACTACCAATGTTACTATACCTTTGGGTAAATATTGGGATGTTCCTATTTATTCGGGCCCCGATATAGTATTGCCTACTGGTCCTACCACATGGCCCTATGCCCCTCAGGCCCCATTTGACACTACACATGATGTGGTTATACAGGGATCTACATTTGCTTTATGGCCTGTATACTTTTTAAGGCGTAGGCGTCGTAAACATGTTCCCTATTTTCTTGCAGATGGCGGTGTGGCGGCCTAGTGAAACCAAGGTTTACCTGCCTCCTACACCTGTATCAAAGGTGGTACCAACAGATGCATATGTAAAGCGCACCAATATATTTTATCATGCAGGCAGCTCACGTTTGCTTGCTGTTGGACATCCATATTATTCTATTTCTAAGGCTGGTAATTCCAAAACAGATGTTCCCAAGGTGTCTGCATTTCAGTATAGGGTCTTTAGGGTCCGCTTGCCCGATCCCAATAAGTTTGGGTTACCTGATACCAATGTATTTAATCCTGAGCAGGAGCGGCTGGTATGGGCCTGTGTGGGCCTGGAAATAGGCCGTGGCCAACCTTTAGGTGTTGGTGTTAGTGGCAATCCTTTATTTAATAAATTGGATGACACTGAAAGTTCCACTATAGCTAATCAGGATACAGCAGAGGATAGTAGGGACAACATTTCTGTTGATCCAAAGCAAACCCAATTGTGTATTATTGGGTGCACTCCTGCTATAGGAGAACATTGGGCTAAAGGCACTGCCTGTCGTTCTGCGCCCCCTGCACAAGGGGATTGTCCTCCCTTGGAACTTGTTAATTCTCCTATACAGGATGGCGACATGGTTGATATTGGGTTTGGTGCCATGGATTTTAAAACATTACAGGAATCTAAATCAGATGTGCCTTTGGATATTTCACAATCCACCTGTAAATATCCTGATTATTTAAAAATGAGTGCAGACGCCTATGGCGATTCTATGTGGTTCTATTTGCGTAGGGAACAGTTATTTGCTAGGCACTACTTTAATAGGGCAGGTGCTATTGGTGAACAATTACCTAGCACATTATATATAAAAGGTAAAAATAACAGGGATCCCCCGCCCAGCTCAGTATATGTTGCTACTCCTAGTGGGTCTATGGTAACCTCTGAGGCTCAGTTGTTTAATAAACCTTACTGGTTGCAACGCGCACAGGGACACAATAATGGCATTTGTTGGGGCAACCAGGTATTTGTTACTGTTGTGGACACCACTAGGAACACAAACATGACTATATCTGCAACCACACAAACGTTATCCACATATAATTCAAGCCAAATTAAACAGTATGTAAGACATGTAGAGGAATATGAATTACAGTTTGTGTTTCAACTGTGTAAAATTTCACTGTCTGCAGAAACTATGGCCTATTTACATACTATGAACTCCACTTTACTTGAGGGCTGGAATATTGGATTGTCACCCCCAGCTGCCACAAGCTTAGAGGACAAATACAGATATGTTAAAAGCCTTGCTATAACCTGTCAGAAAGATCAGCCTCCTGCTGAAAAAGAGGACCCACTAGCTAAATATAAGTTTTGGGATGTTAACTTACAGGACAGTTTTTCTGCTGACCTTGACCAATTCCCACTGGGCAGAAAGTTTTTAATGCAACTTGGGGTTCGTACTAAACCTTCTACTACTACTAAAAAACGCTCGGCCCCCAGTTCCTCTACCTCTACACCATCAGCCAAACGCAAGCGGCGGTGATTGTTTGTGTATGTGTA---------------------TGTTTCCTTACTATTTATTGTGCATGAATGTATGTTTTTGTATGGATGTATGTTTTGTTTATATGTTTCTGTATGACTGTATGTATGTGTAATGACTGTATGTATGTAATAAATATGAATGAGTCTTACTTTTACGTGTGGTTACATAAACTAAGGTGCGGTTGTGTCCCTAGGCATTTAGGTAGCAATTTAGGTGGCGTCCCT-----------ATGTCCTCCACCCTTTTTGGTTGTTGCACACCACTATGCAGTTACTTTTTATATTTATATTATACCACCACAGTAGTGTCCATTTTATGCATTTGTGCCCTCCATTTTACCTTTCAACCGATTTCGGTTTCCTGGCATGTATGAGTGTTTTTTATATGTACATGCCAAAAGTACATTCAGCAAAACACTTAATCCACTGGCATGGTGCCGTTTCCTGCACTTTATGTTTTTTTTTGCAAAGTAAGACGCCTCGCCTTATTAGTCATATATGTATGTTGCCAACTATGCTTTTATCAGCATACTTTACTGCTGTTGGGCATAAGTTTTTATTGCAAACATCTGCAACACAATGATTTGGCTTGCAGCATATATTTTGGTAGCCAACTATGTGTCTTGTAAAGCAGGTGTGTAAAACCTTACTCATATCCCACAACCGGTTACGGTTTTGCAGCAACAAGTTTATTTTATAATTAT
>X74474|HPV30|A1|
TGAAAGTTACAAGCATAGTTTATAGAAAGGGAGTGACCGAAATAGGTTTTCAACCGAAAACGGTACATATAAAAGCACTGTACCAAACGGACAGTGTACCCATGGCTTTCAAATTTGAAAATACAGGCGAGCGCCCACGTACTGTGCACCATCTTTGTGAGGTACAAGAAACATCGTTGCTGGAGCTACAGCTACAGTGTGTATATTGCAAGAAGGAATTATCCAGCTCAGAGGTATATAATTTTGCATGTAAAGATTTAAGACTGGTATATAGGGAGGACAGCCCATATGCAGTGTGCAATTTCTGTTTATTATTTTATAGTAAAGTAAGAAAGATTAGACATTACAACTATTCATTGTATGGGGCAAGCCTAGTGGCATTAACTAAAAAAGAGTTATTTGATTTATTAATAAGGTGCTACAGATGTCAACAGCCGTTGACACCAGAGGAAAAACAGTTACACTGTGAATATAAGAAACGGTTTCACAGAATATCACGTACGTGGACCGGGTTATGTCTGCAATGCTGGAGACACACAACGTCCACTGAGACAGCAGTATAATCATGCACGGTAAAGTAACAACTATTCCAGAATATATTTTGGACCTTGTACCGCAAACTGAAATTGACCTGCATTGCTATGAGCAATTGAACAGCTCAGAGGAAGAGGATGAGGATGAAGTAGACAATTTACAGAAGCAGCCACAGCAAGCTAGACAAGAAGAACAACATCCTTGTTACCTAATTAACACACAGTGTTGTAGGTGTGCGTCTGCGGTGCAGTTGGCTGTTCAGAGTCCCACAAAGGAGCTGCGTGCCCTACAACAGATGCTTATGGGCGCACTGGAGCTAGTGTGTCCCCTGTGTGCAACAAGGCGGTAAACGGCAATGGCGTCACCTGAAGGTACAGATGATGAGGGAGGGGGGTGCACGGGATGGTTTCATGTTGAGGCTGTAGTCAAGAAACGTACGGGAGATATAATATCAGAGGACGAAACAGAAGAAGATGAGGGCACAGCATCAGATTTAGATGGGTTTCTAGACAATAGTAATGTAATAACAACACAGGCAGACAGGGAGACAGCTCAGCAGTTATTGCATGCCCAAAACACATATGCAGATACACAGACGCTGCACAATTTAAAACGAAAGTATTTAGGCAGTCCGTTGGGAGACATTAGTAATCAGCAATTTGTGTGCCGGGAAGGAGTAAAACGAAGGATAATTGATACAGACGTGGCCGACAGCGGGTATGGCAATACTTTGGAAGTGGAAGCAACGCAACAGGTACAGGATAATACGTATGGTAGTGGTAAACAGCAAGATGGAGGCTCACAGACTAGTGTGTGTAGCAGGGAAAACAGCATAGAAGCAGACAGTGATATGGATATAGGCGCCACGCCACCACAGCAAATACAAGAATTATTAAAATCTAGTAATGTACAGGCAAAGCTGTGTTATAAATTTAAAGAGTTATTTGGAATTCCATTTTCAGAATTGGTACGTACATTTAAAAGTGACAGCACATGTTGTCATGACTGGATATGTGCCATGTTTGGTGTTAATGAAACCTTAGCAGAGGCATTAAAAACAATTATTAAATCACAGTGCATGTATTACCATATACAGTGTTTAACGTGTACATGGGGCGTTGTAATATTAATGTTAATTAGATATACATGTGGAAAAAATAGAAAAACAATTATAAAATCACTAAGTTCAATTGTAAATGTGCCCAGCGAACAAATGCTTGTGCAGCCACCTAAAATACGTAGCCCTGCCGTTGCATTATACTTTTACAAAACTGCAATGTCTAATATTAGTGACATATATGGTGAGACACCAGAATGGATACAGCGACAAACACAAATACAGCACAGTTTTCAGGACTGCCAATTTGAACTGTCGAAAATGGTGCAATGGGCATTTGATAATGACGTAACAGATGACAGTGACATTGCATTTTACTATGCACAGTTAGCAGATGTAGATAGTAATGCACAGGCTTTTTTAAAAAGCAATATGCAGGCCAAATATGTAAAGGATTGTGGAATAATGTGCAGACACTATAAAAGAGCACAACAACAACAAATGAACATGAAACAATGGATTACACACATATGTAGTAAAGTAGATGAGGGCGGGGACTGGAGGCCAATTGTACAGTTTTTAAGATATCAAGGGGTCGACTTCATTTCATTTTTAAGTTATTTTAAATTATTTTTACGAGGCACACCAAAACACAACTGCCTAGTATTATATGGACCACCAAACACAGGAAAGTCATGTTTTGCTATGAGCCTTATACAATTTTTTCAGGGGTCTGTTATTTCATATGTAAATTCACACAGTCACTTTTGGTTACAACCGTTAGACAATGCTAAATTGGGAATGCTAGATGATGCCACAGATGCATGCTGGAGATATATAGATGAATATATGCGAAATTTATTAGATGGGAATCCTGTAAGTTTAGATAGAAAACATAAACAACTAGTACAAATAAAATGTCCACCAGTAATAATAACAACAAATATTAATCCACTGCACGATGCAAAATTGCAGTACTTGCACAGTAGAATACATGTGGTGCCATTTCTAAATCCATTTCCAATTGATACAAATGGTAATCCTGTATATCAATTAAATAATGTAAACTGGAAATGTTTTTTTGAAAGGACATGGTCCAGATTAGATTTGAACAACGACGAAGACAAGGAAAACCATGGAGACTCTATGCCAACGTTTAGATGCGTGCCAGGAGAAAATTCTAGACTGTTTTGAAAACGATAGTAAAAAAATTGAAGACCATATAGTGTACTGGAAAGCTGTACGACATGAAAATGTTGTATTATATAAAGCAAGACAAAATAATATTACTAAACTACGCCACCAGGTGGTGCCATGTTTACAAGTGTGTAAAGCAAAGGCATGTGTTGCTATAGAAATACAAATGGCATTGGAATCATTATATAAAACAGAGTATAAAGTGGAGGAGTGGACATTAAAAGATGTATGTGAAAATATGTGGCATACAGCACCAAAACAGTGTTTTAAAAAAAGTGGAAAACGTATAGAAGTGTGGTTTGATGGGAAAAAAGACAATCGAACTGAATATGTTGTGTGGCAATGGGTGTATTACTGTGGGGACAATGGGTGGACTAAAGTGCCTTCTGTAGTAGATTACAAAGGTATATATTATGTACATGACGGTAACAAAGTATATTATACAGACTTTAATGACGAGGCAGTAAAGTATGGGTATAAAGGCACATGGGAAGTGCATATGGGAAATGAAAGTATTTATTGTCCCGACTCTGTGTCTAGTACCCTCAGATCCAACGTATCCCCTGTTGAAACTGTTGTCGAATACAACACCTACAACACCTATCAAACCCCCACCACCTCCACGCCCGTGGGCGCCAACGAAGCCGCGTCCTCCGCACGGCCGGGAAAACGTCCTAGAACCACAGAGCCCGACAGTACAGACACCACCAGACAGTCCGCTGCCAGAGAGTCCCACGCAAACCGTGT------CAACACAAACAACACAAACAACAGACAGTGCCTTGGTGGAGCTACATGTTACAACACAGAAGTCGACGGTGGTTATAAAACTACACCTGTAGTGCATTTAAAAGGTGAACCAAACAGATTAAAGTGTTTAAGATATAGGTGTCAAAAACATAAGCACCTATTTGTAAATATATCGTCTACATATCATTGGACCAATACACATACAGAGTACAGCTACATTACTGTTGTATATAAAGATGAGACCCAGCGTGCCAACTTTTTAAATGTTGTAAAAATACCACCCAGTATAAAAATTGTAATGGGACATATGACAGGTGTTGATATGTAACAACACATATGTTGTAATTGGTACAACAAACATGTAATATTGTATTCCACATGTAAATATTATTGTGTACTATAGTTATACAACAACAAACGCCATATTTTGCTGCTACGCCTGTTATATATTGCAACCATTGTTTTATTTGTTAGTTTTGTGTTTTTGCTTTGCTGTTTTGTGTGCCTGTGTGTCTGCCTATATGTGCCGCTTTTGCTGTCTGCCTCGTTGTTTTCTACCTGTTTATTACTTATAATATTGTTTTGGTTTGTTGTTGCATCGTCCTACATTACTGCATTTACTATATTTTTGCTGTTTTTTTATATACCTTTATTACTTGTATATGCCCATGCTGTGTGGTTAATAAACACACAATAAATTGTTTTGTAACATATTACACTTTTGCTTTGTGTAGGGCGTGTACTATGGTCGCCCACCGGGCACGCAGACGAAAACGGGCCTCTGCTACTCAGCTGTATCAAACGTGCAAGCAGGCTGGCACATGTCCATCTGATGTTATTAACAAAATTGAACACACAACTTTGGCAGATAAGATATTACAATGGGGTAGTTTGTTTACATTTTTTGGTAATTTAGGTATAGGCACTGGTGCAGGCTCTGGGGGGCGTGCTGGTTATGTTCCGTTAGGTACACGGCCTACAACAGTTGTGGACGCATCCCCTGCTAGGCCACCTATTGTTGTTGAATCTGTGGGTCCTACGGACCCTTCCATTGTTACACTGGTTGAGGAGTCTAGTGTGGTTAATGCTGGAGCATCATTCCCTAATTTTACAGGCACTGCAGGCTTTGAGGTTACGTCTTCCTCTACCACAACACCTGCTGTATTAGACATTACACCTACCACTGGCTCTGTCCATGTTAGTAGTACCCATTTTACCAATCCCTCCTTTGTTGAACCCCCAGTTATTGAGGTTCCACAAACTGGGGAGGTATCCGGCCATATATTGGTTAGCACTCCCACATCTGGTGTACATAGTTATGAAGAAATACCTATGCAAACATTTGCTGTGCATGGTACAGGCACTGAACCTATTAGTAGTACCCCTATTCCTGGGTTACGACGTATAGCTGCCCCTAGATTGTATCAAAGGGCCTTTCAGCAGGTAAAGGTCACTGACCCCACATTCCTTACCAAACCTGAAACATTAATTACTGTGGATAATCCAGTCTTTGAGGATGCTGACACAACTTTAACCTTTTCACCATCGGGTGTGGCACCTGATCCTGACTTTTTAGATATTGTGGCTTTACACAGACCTGCCTTTACAACACGTAGGGGTGGTGTGCGTTTTAGTAGGCTTGGTACAAAGGCCACAATGCGCACAAGAAGTGGCAAACAAATAGGTGCTCGTGTACATTATTATTATGATGTGAGTCCTATTGCACACACTGAGGAAATTGAAATGCAGCCATTATTGTCTGCAAATAATTCATTTGATGGCCTATATGATATTTATGCAAACCTTGATGATGAGGCGCCAGTGTCATCTCACCTATCCATTGCTACACCGTCCCGGTTGCCTACCAACACTGTTCCTTTGTCCTTTAGTAGTCAAACTACCAATGTTACTATACCTTTGGGTAAATATTGGGATGTTCCTATTTATTCGGGCCCCGATATAGTATTGCCTACTGGTCCTACCACATGGCCCTATGCCCCTCAGGCCCCATTTGACACTACACATGATGTGGTTATACATGGATCTACATTTGCTTTATGGCCTGTATACTTTTTAAGGCGTAGGCGTCGTAAACATGTTCCCTATTTTCTTGCAGATGGCGGTGTGGCGGCCTAGTGAAACCAAGGTTTACCTGCCTCCTACACCTGTATCAAAGGTGGTACCAACAGATGCATATGTAAAGCGCACCAATATATTTTATCATGCAGGCAGCTCACGTTTGCTTGCTGTTGGACATCCATATTATTCTATTTCTAAGGCTGGTAATTCCAAAACAGATGTTCCCAAGGTGTCTGCATTTCAGTATAGGGTCTTTAGGGTCCGCTTGCCCGATCCCAATAAGTTTGGGTTACCTGATACCAATGTATTTAATCCTGAGCAGGAGCGGCTGGTATGGGCCTGTGTGGGCCTGGAAATAGGCCGTGGCCAACCTTTAGGTGTTGGTGTTAGTGGCAATCCTTTATTTAATAAATTGGATGACACTGAAAGTTCCACTATAGCTAATCAGGATACAGCAGAGGATAGTAGGGACAACATTTCTGTTGATCCAAAGCAAACCCAATTGTGTATTATTGGGTGCACTCCTGCTATAGGAGAACATTGGGCTAAAGGCACTGCCTGTCGTTCTGCGCCCCCTGCACAAGGGGATTGTCCTCCCTTGGAACTTGTTAATTCTCCTATACAGGATGGCGACATGGTTGATATTGGGTTTGGTGCCATGGATTTTAAAACATTACAGGAATCTAAATCAGATGTGCCTTTAGATATTTCACAATCCACCTGTAAATATCCTGATTATTTAAAAATGAGTGCAGACGCCTATGGCGATTCTATGTGGTTCTATTTGCGTAGGGAACAGTTATTTGCTAGGCACTACTTTAATAGGGCAGGTGCTATTGGTGAACAATTACCTAGCACATTATATATAAAAGGTACAAATAACAGGGATCCCCCGCCAAGCTCAGTATATGTTGCTACTCCTAGTGGGTCTATGGTAACCTCTGAGGCTCAGTTGTTTAATAAACCTTACTGGTTGCAACGCGCACAGGGACACAATAATGGCATTTGTTGGGGCAACCAGGTATTTGTTACTGTTGTGGACACCACTAGGAACACAAACATGACTATATCTGCAACCACACAAACGTTATCCACATATAATTCAAGCCAAATTAAACAGTATGTAAGACATGTAGAGGAATATGAATTACAGTTTGTGTTTCAACTGTGTAAAATTTCACTGTCTGCAGAAACTATGGCCTATTTACATACTATGAACTCCACTTTACTTGAGGGCTGGAATATTGGATTGTCACCCCCAGCTGCCACAAGCTTAGAGGACAAATACAGATATGTTAAAAGCCTTGCTATAACCTGTCAAAAGGATCAGCCTCCTGCTGAAAAAGAGGACCCACTAGCTAAATATAAGTTTTGGGATGTTAACTTACAGGACAGTTTTTCTGCTGACCTTGACCAATTCCCACTGGGCAGAAAGTTTTTAATGCAACTTGGGGTTCGTACTAAACCTTCTACTACTACTAAAAAACGCTCGGCCCCCAGTTCCTCTACCTCTACACCATCAGCCAAACGCAAGCGGCGGTGATTGTTTGTGTCTGTGTA---------------------TGTTTCCTTACTATTTATTGTGCATGAATGTATGTTTTTGTATGGATGTATGTTTTGTTTATATGTTTCTGTATGACTGTATGTATGTGTAATGACTGTATGTATGTAATAAATATGAATGAGTCTTACTTTTACGTGTGGTTACATAAACTAAGGTGCGGTTGTGTCCCTAGGCATTTAGGTAGCAATTTAGGTGGCGTCCCT-----------ATGTCCTCCACCCTTTTTGGTTGTTGCACACCACTGTGCAGTTACTTTTTATATTTATATTATACCACCACAGTAGTGTCCATTTTATGCATTTGTGCCCTCCATTTTACCTTTCAACCGATTTCGGTTTCCTGGCATGTATGAGTGTTTTTTATATGTACATGCCAAAAGTACATTCAGCAAAACACTTAATCCACTGGCATGGTGCCGTTTCCTGCACTTTATGTTTTTTTTTGCAACGTAAGACGCCTCGCCTTATTAGTCATATATGTATGCTGCCAACTATGCTTTTATCAGCATACTTTACTGCTGTTGGGCATAAGTTTTTATTGCAAACATCTGCAACACAATGATTTGGCTTGCAGCATATATTTTGGTAGCCAACTATGTGTCTTGTAAAGCAGGTGTGTAAAACCTTACTCATATCCCACAACCGGTTACGGTTTTGCAGCAACAAGTTTATTTTATAATTAT
>KF436840|HPV30|A4|
TGAAAGTTACAAGCATAGTTTATAGAAAGGGAGTGACCGAAATAGGTTTTCAACCGAAAACGGTACATATAAAAGCACTGTACCAAACGGACAGTGTACCCATGGCTTTCAAATTTGAAAATACAGGCGAGCGCCCACGTACTGTGCACCATCTTTGTGAGGTACAAGAAACATCGTTGCTGGAGCTACAGCTACAGTGTGTATATTGCAAGAAGGAATTATCCAGCTCAGAGGTATATAATTTTGCATGTAAAGATTTAAGACTGGTATATAGGGAGGACTGCCCATATGCAGTGTGCAATTTCTGTTTATTATTTTATAGTAAAGTAAGAAAGATTAGACATTACAACTATTCATTGTATGGGGCAAGCCTAGTGGCATTAACTAAAAAAGAGTTATTTGATTTATTAATAAGGTGCTACAGATGTCAACAGCCGTTGACACCAGAGGAAAAACAGTTACACTGTGAATATAAGAAACGGTTTCACAGAATATCACGTACGTGGACCGGGTTATGTCTGCAATGCTGGAGACACACAACGTCCACTGAGACAGCAGTATAATCATGCACGGTAAAGTAACAACTATTCCAGAATATATTTTGGACCTTGTACCGCAAACTGAAATTGACCTGCATTGCTATGAGCAATTGAACAGCTCAGAGGAAGAGGATGAGGATGAAGTAGACAATTTACAGAAGCAGCCACAGCAAGCTAGACAAGAAGAACAACATCCTTGTTACCTAATTAACACACAGTGTTGTAGGTGTGCGTCTGCGGTGCAGTTGGCTGTTCAGAGTTCCACAAAAGAGCTGCGTGCCCTACAACAGATGCTTATGGGCGCACTGGAGCTAGTGTGTCCCCTGTGTGCAACAAGGCGGTAAACTGCAATGGCGTCACCTGAAGGTACAGATGATGAGGGAGGGGGGTGCACGGGATGGTTTCATGTTGAGGCTGTAGTCAAGAAACGTACGGGAGATATAATATCAGAGGACGAAACAGAAGAAGATGAGGGCACAGCATCAGATTTAGATGGGTTTCTAGACAATAGTAATGTAATAACAACACAGGCAGACAGAGAGACAGCTCAGCAGTTATTGCATGCCCAAAACACATATGCAGATACACAGACGCTGCACAATTTAAAACGAAAGTATTTAGGCAGTCCGTTGGGAGACATTAGTAATCAGCAATTTGTGTGCCGGGAAGGAGTAAAACGAAGGATAATTGATACAGACGTGGCCGACAGCGGGTATGGCAATACTTTGGAAGTGGAAGCAACGCAACAGGTACAGGATAATACGTATGGTAGTGGTAAACAGCAAGATGGAGGCTCACAGACTAGTGTGTGTAGCAGGGAAAACAGCATAGAAGCAGACAGTGATATGGATATAGGCGCCACGCCACCACAGCAAATACAAGAATTATTAAAATCTAGTAATGTACAGGGAAAGCTGTGTTATAAATTTAAAGAGTTATTTGGAATTCCATTTTCAGAATTGGTACGTACATTTAAAAGTGACAGCACATGTTGTCATGACTGGATATGTGCCATGTTTGGTGTTAATGAAACCTTAGCAGAGGCATTAAAAACAATTATTAAATCACAGTGCATGTATTACCATATACAGTGTTTAACGTGTACATGGGGCGTTGTAATATTAATGTTAATTAGATATACATGTGGAAAAAATAGAAAAACAATTATAAAATCACTAAGTTCAATTGTAAATGTGCCCAGCGAACAAATGCTTGTGCAGCCACCTAAAATACGTAGCCCTGCCGTTGCATTATACTTTTACAAAACTGCAATGTCTAATATTAGTGACATATATGGTGAGACACCAGAATGGATACAGCGACAAACACAAATACAGCACAGTTTTCAGGACTGCCAATTTGAACTGTCGAAAATGGTGCAATGGGCATTTGATAATGAAGTAACAGATGACAGTGACATTGCATTTTACTATGCACAGTTAGCAGATGTGGATAGTAATGCACAGGCGTTTTTAAAAAGCAATATGCAGGCCAAATATGTAAAGGATTGTGGAATAATGTGCAGACACTATAAAAGAGCACAACAACAACAAATGAACATGAAACAATGGATTACACACATATGTAGTAAAGTAGATGAGGGCGGGGACTGGAGGCCAATTGTACAGTTTTTAAGATATCAAGGGGTCGACTTCATTTCATTTTTAAGTTATTTTAAATTATTTTTACGAGGCACACCAAAACACAACTGCCTAGTATTATATGGACCACCAAACACAGGAAAGTCATGTTTTGCTATGAGCCTTATACAATTTTTTCAGGGGTCTGTTATTTCATATGTAAATTCACACAGTCACTTTTGGTTACAACCGTTAGACAATGCTAAATTGGGAATGCTAGATGATGCCACAGATGCATGCTGGAGATATATAGATGAATATATGCGAAATCTATTAGATGGGAATCCTGTAAGTTTAGATAGAAAACATAAACAACTAGTACAAATAAAATGTCCACCAGTAATAATAACAACAAATATTAATCCACTGCACGATGCAAAATTGCAGTACCTGCACAGTAGAATACATGTGGTGCCATTTCTAAATCCATTTCCAATTGATACAAATGGTAATCCTGTATATCAATTAAATAATGTAAACTGGAAATGTTTTTTTGAAAGGACATGGTCCAGATTAGATTTGAACAACGACGAAGACAAGGAAAACCATGGAGACTCTATGCCAACGTTTAGATGCGTGCCAGGAGAAAATTCTAGACTGTTTTGAAAACGATAGTAAAAAAATTGAAGACCATATAGTGTACTGGAAAGCTGTACGACATGAAAATGTTGTATTATATAAAGCAAGACAAAATAATATTACTAAACTACGCCACCAGGTGGTGCCATGTTTACAAGTGTGTAAAGCAAAGGCATGTGTTGCTATAGAAATACAAATGGCATTGGAATCATTATATAAAACAGAGTATAAAGTGGAGGAGTGGACATTAAAAGATGTATGTGAAAATATGTGGCATACAGCACCAAAACAGTGTTTTAAAAAAAGTGGAAAACGTATAGAAGTGTGGTTTGATGGGAAAAAAGACAATCGAACTGAATATGTTGTGTGGCAATGGGTGTATTACTGTGGGGACAATGGGTGGACTAAAGTGCCTTCTGTAGTAGATTACAAAGGTATATATTATGTACATGATGGTAACAAAGTATATTATACAGACTTTAATGACGAGGCAGTAAAGTATGGGTATAAAGGCACATGGGAAGTGCATATGGGAAATGAAAGTATTTATTGTCCCGACTCTGTGTCTAGTACCCTCAGATCCAACGTATCCCCTGTTGAAACTGTTTTCGAATACAACACCTACAACACCTATCAAACCCCCACCACCTCCACGCCCGTGGGCGCCAACGAAGCCGCGTCCTCCGCACGGCCGGGAAAACGTCCCAGAACCACAGAGCCCGACAGTACAGACACCACCAGACAGTCCGCTGCCAGAGAGTCCCACGCAAACCGTGT------CAACACAAACAACACAAACAACAGACAGTGCCTTGGTGGAGCTACATGTTACAACACAGAAGTCGACGGTGGTTATAAGACTACACCTGTAGTGCATTTAAAAGGTGAACCAAACAGATTAAAGTGTTTAAGATATAGGTGTCAAAAACATAAGCACCTATTTGTAAATATATCGTCTACATATCATTGGACCAATACACATACAGAGTACAGCTACATTACTGTTGTATATAAAGATGAGACCCAGCGTGCCAACTTTTTAAATGTTGTAAAAATACCACCCAGTATACAAATTGTAATGGGACATATGACAGGTGTTGATATGTAACAACACATATGTTGTAATTGGTACAACAAACATGTAATATTGTATTACACATGTAAATATTATTGTGTACTATATTCATACAACAACAAACGCCATATTTTGCTGCTACGCCTGTTATATATTGCAACCATTGTTTTATTTGTTAGTTTTGTGTTTTTGCTTTGCTGTTTTGTGTGCCTGTGTGTCTGCCTATATGTGCCGCTTTTGCTGTCTGCCTCGTTGTTTGCTACCTGTTTATTACTTATAATATTGTTTTGGTTTGTTGTTGCATCGTCCTACATTACTGCATTTACTATATTTTTGCTGTTTTTTTATATACCTTTACTACTTGTATATGCCCATGCTGTGTGGTTAATAAACACACAATAAATTGTTTTGTAACATATTACACTTTTGCTTTGTGTAGGGCGTGTACTATGGTCGCCCACCGGGCACGCAGACGAAAACGGGCCTCTGCTACTCAGCTGTATCAAACGTGCAAGCAGGCTGGCACATGTCCATCTGATGTTATTAACAAAATTGAACACACAACTTTGGCAGATAAGATATTACAATGGGGTAGTTTGTTTACATTTTTTGGTAATTTAGGTATAGGCACTGGTGCAGGCTCTGGGGGGCGTGCTGGTTATGTTCCGTTAGGTACACGGCCTACAACAGTTGTGGACGCATCCCCTGCTAGGCCACCTATTGTTGTTGAATCTGTGGGTCCTACGGACCCTTCCATTGTTACACTGGTTGAGGAGTCTAGTGTGGTTAATGCTGGAGCATCATTCCCTAATTTTACAGGCACTGCAGGCTTTGAGGTTACGTCTTCTTCTACCACAACACCTGCTGTATTAGACATTACACCTACCACTGGCTCTGTCCATGTTAGTAGTACCCATTTTACCAATCCCTCCTTTGTTGAACCCCCAGTTATTGAGGTTCCACAAACTGGGGAGGTATCCGGCCATATATTAGTTAGCACTCCCACATCTGGTGTACATAGTTATGAAGAAATACCTATGCAAACATTTGCTGTGCATGGTACAGGCACTGAACCTATTAGTAGTACCCCTATTCCTGGGTTACGACGTATAGCTGCCCCTAGATTGTATCAAAGGGCCTTTCAGCAGGTAAAGGTCACTGACCCCACATTCCTTACCAAACCTGAAACATTAATTACTGTGGATAATCCAGTCTTTGAGGATGCTGACACAACTTTAACCTTTTCACCATCGGGTGTGGCACCTGATCCTGACTTTTTAGATATTGTGGCTTTACACAGACCTGCCTTTACAACACGTAGGGGTGGTGTGCGTTTTAGTAGGCTTGGTACAAAGGCCACAATGCGCACAAGAAGTGGCAAACAAATAGGTGCTCGTGTACATTATTATTATGATGTGAGTCCTATTGCACACACTGAGGAAATTGAAATGCAGCCATTATTGTCTGCAAATAATTCATTTGATGGCCTATATGATATTTATGCAAACCTTGATGATGAGGCGCCAGTGTCATCTCACCTATCTATTGCTACACCGTCCCGGTTGCCTACCAACACTGTTCCTTTGTCCTTTAGTAGTCAAACTACCAATGTTACTATACCTTTGGGTAAATATTGGGATGTTCCTATTTATTCGGGCCCCGATATAGTATTGCCTACTGGTCCTACCACATGGCCCTATGCCCCTCAGGCCCCATTTGACACTACACATGATGTGGTTATACAGGGATCTACATTTGCTTTATGGCCTGTATACTTTTTAAGGCGTAGGCGTCGTAAACATGTTCCCTATTTTCTTGCAGATGGCGGTGTGGCGGCCTAGTGAAACCAAGGTTTACCTGCCTCCTACACCTGTATCAAAGGTGGTACCAACAGATGCATATGTAAAGCGCACCAATATATTTTATCATGCAGGCAGCTCACGATTGCTTGCTGTTGGACATCCATATTATTCTATTTCTAAGGCTGGTAATTCCAAAACAGATGTTCCCAAGGTGTCTGCATTTCAGTATAGGGTCTTTAGGGTCCGCTTGCCCGATCCCAATAAGTTTGGGCTACCTGATACCAATGTATTTAATCCTGAGCAGGAGCGGCTGGTATGGGCCTGTGTGGGCCTGGAAATAGGCCGTGGCCAACCTTTAGGTGTTGGTGTTAGTGGCAATCCTTTATTTAATAAATTGGATGACACTGAAAGTTCCACTATAGCTAATCAGGATACAGCAGAGGATAGTAGGGACAACATTTCTGTTGATCCAAAGCAAACCCAATTGTGTATTATTGGGTGCACTCCTGCTATAGGAGAACATTGGGCTAAAGGCACTGCCTGTCGTTCTGCGCCCCCTGCACAAGGGGATTGTCCTCCCTTGGAACTTGTTAATTCTCCTATACAGGATGGCGACATGGTTGATATTGGGTTTGGTGCCATGGATTTTAAAACATTACAGGAATCTAAATCAGATGTGCCTTTGGATATTTCACAATCCACCTGTAAATATCCTGATTATTTAAAAATGAGTGCAGACGCCTATGGCGATTGTATGTGGTTCTATTTGCGTAGGGAACAGTTATTTGCTAGGCACTACTTTAATAGGGCAGGTGCTATTGGTGAACAATTACCTAGCACATTATATATAAAAGGTAAAAATAACAGGGATCCCCCGCCAAGCTCAGTATATGTTGCTACTCCTAGTGGGTCTATGGTAACCTCTGAGGCTCAGTTGTTTAATAAACCTTACTGGTTGCAACGCGCACAGGGACACAATAATGGCATTTGTTGGGGCAACCAGGTATTTGTTACTGTTGTGGACACCACTAGGAACACAAACATGACTATATCTGCAACCACACAAACGTTATCCACATATAATTCAAGCCAAATTAAACAGTATGTAAGACATGTAGAGGAATATGAATTACAGTTTGTGTTTCAACTGTGTAAAATTTCACTGTCTGCAGAAACTATGGCCTATTTACATACTATGAACTCCACTTTACTTGAGGGCTGGAATATTGGATTGTCACCCCCAGCTGCCACAAGCTTAGAGGACAAATACAGATATGTTAAAAGCCTTGCTATAACCTGTCAAAAGGATCAGCCTCCTGCTGAAAAAGAGGACCCACTAGCTAAATATAAGTTTTGGGATGTTAACTTACAGGACAGTTTTTCTGCTGACCTTGACCAATTCCCACTGGGCAGAAAGTTTTTAATGCAACTTGGGGTTCGTACTAAACCTTCTACTACTACTAAAAAACGCTCGGCCCCCAGTTCCTCTACCTCTACACCATCAGCCAAACGCAAGCGGCGGTGATTGTTTGTGTCTGTGTA---------------------TGTTTCCTTACTATTTATTGTGCATGACTGTATGTTTTTGTATGGATGTATGTTTTGTGTATATGTTTCTGTATGACTGTATGTATGTGTAATGACTGTATGTATGTAATAAATATGAATGAGTCTTACTTTTACGTGTGGTTACATAAACTAAGGTGCGGTTGTGTCCCTAGGCATTTAGGTAGCAATTTAGGTGGCGTCCCT-----------ATGTCCTCCACCCTTTTTGGTTGTTGCACACCACTGTGCAGTTACTTTTTATATGTATATTATACCACCACAGTAGTGTCCATTTTATGCATTTGTGCCCTCCATTTTACCTTTCAACCGATTTCGGTTTCCTGGCATGTATGAGTGTGTTTTATATGTACATGCCAAAAGTACATTCAGCAAAACACTTAATCCACTGGCATGGTGCCGTTTCCTGCACTTTATGTTTTTTTTTGCAAAGTAAGACGCCTCGCCTTATTAGTCATATATGTATGCTGCCAACTATGCTTTTATCAGCATACTTTACTGCTGTTAGGCATAAGTTTTTATTGCAAACATCTGCAACACAATGATTTGGCTTGCAGCATATATTTTGGTAGCCAACTATGTGTCTTGTAAAGCAGGTGTGTAAAACCTTACTCATATCCCACAACCGGTTACGGTTTTGCAGCAACAAGTTTATTTTATAATTAT
>KF436850|HPV30|B|
TGAAAGTTACAAGCATAGTTTATAGAAAGGGAGTGACCGAAATAGGTTTTCAACCGAAAACGGTACATATAAAAGCACTGTACCAAACGGACAGTGTACCCATGGCTTTCAAATTTGAAAATACAGGCGAGCGCCCACGTACTGTGCACCATCTTTGTGAGGTACAAGAAACATCGTTGCTGGAGCTACAGCTACAGTGTGTATATTGCAAGAAGGAATTATCCAGCTCAGAGGTATATAATTTTGCATGTAAAGATTTAAGACTGGTATATAGGGAGGACAGCCCATATGCAGTGTGCAATTTTTGTTTATTATTTTATAGTAAAGTAAGAAAGATTAGACATTACAACTATTCATTGTATGGGGCAAGCCTAGTGGCATTAACTAAAAAAGAGTTATCTGATTTATTAATAAGGTGCTACAGATGTCAACAGCCGTTGACACCAGAGGAAAAACAGTTACACTGTGAATATAAGAAACGGTTTCACAGAATATCACGTACGTGGACCGGGTTATGTCTGCAATGCTGGAGACACACAACGTCCACTGAGACAGCAGTATAACCATGCACGGTAAAGTAACAACTATTCCAGAATATATTTTGGACCTTGTACCGCAAACTGAAATTGACCTGCATTGCTATGAGCAATTGAACAGCTCAGAGGAAGAGGATGAGGATGAAGTAGACCATTTACAGAAGCAGCCACAGCAAGCTAGACAAGAAGAACAACATCCTTGTTACCTAATTAACACACAGTGTTGTAGGTGTGCGTCTGCGGTGCAGTTGGCTGTTCAGAGTTCCACAAAAGAGCTGCGTGCCCTACAACAGATGCTTATGGGCGCACTGGAGCTAGTGTGTCCCCTGTGTGCAACAAGGCGGTAAACTGCAATGGCGTCACCTGAAGGTACAGATGATGAGGGAGGGGGGTGCACGGGATGGTTCCATGTTGAGGCGGTAGTCAAGAAACGTACGGGAGATATAATATCAGAGGACGAAACAGAAGAAGATGAGGGCACAGCATCAGATCTAGATGGGTTTTTAGACAATAGTAATGTAATACCAACACAGGCAGACAGAGAGACAGCTCAGCAGTTATTGCATGCCCAAAACACATATGCAGATACACAGACGCTGCACAATTTAAAACGAAAGTATTTAGGCAGTCCGTTGGGAGACATTAGTAATCAGCAATCTGTGTGCCGGGAAGGAGTAAAACGAAGGATAATTGATACAGACGTGGCCGACAGCGGGTATGGCAATACTTTGGAAGTGGAAGCAACGCAACAGGTACAGGAGAATACGTATGGTAGTGGTAAACAGCAAGATGGAGGCTCACAGACTAGTGTGTGTAGCAGGGAAAACAGCATAGGATCAGACAGTGATATGGATATAGGCGCCACGCCACCACAGCAAATACAAGAATTATTAAAATGTAGTAATGTACAGGCAAAGCTGTGTTTTAAATTTAAAGAGTTATTTGGAATTCCATTTTCAGAATTGGTACGTACATTTAAAAGCGACAGCACATGTTGTCATGACTGGATATGTGCCATGTTTGGTGTTAATGAAACCTTAGCAGAGGCATTAAAAACAATTATTAAATCACAGTGCATGTATTATCATATACAGTGTTTAACGTGTGCATGGGGCGTTGTAATATTAATGTTAATTAGATATACATGTGGAAAAAATAGAAAAACAATTATAAAATCACTAAGTTCCATTGTAAATGTGCCTAGCGAGCAAATGCTTGTGCAGCCACCTAAAATACGTAGCCCTGCCGTTGCATTATACTTCTACAAAACTGCAATGTCCAATATTAGTGACATATATGGTGAGACACCAGAATGGATACAGCGACAAACACAGATACAGCACAGTTTCCAGGACTGCCAATTTGAACTATCTAAAATGGTGCAATGGGCATTTGATAATGAAGTAACAGATGACAGTGAAATTGCATTTTACTATGCACAGTTAGCAGATGTGGATAGTAATGCACAGGCCTTTCTAAAAAGCAATATGCAGGCCAAATATGTAAAGGATTGTGGAATAATGTGCAGACATTATAAAAGAGCACAACAACAACAAATGAATATGAAACAATGGATTACACACATATGTAGCAAAGTAGATGAGGGCGGGGACTGGAGGCCAATTGTACAGTTTTTAAGATATCAAGGGGTCGACTTCATTTCATTTTTAAGTTATTTTAAATTATTTTTACAAGGCACACCAAAACACAACTGCCTAGTAATATATGGACCACCAAACACAGGAAAGTCATGTTTTGCTATGAGCCTTATAAAATTTTTTCAGGGGTCTGTTATTTCATATGTAAATTCACACAGTCACTTTTGGTTACAACCGTTAGACAATGCTAAATTGGGAATGCTAGATGATGCCACAGATGCATGCTGGAGATATATAGATGAATATATGCGAAATTTATTAGATGGCAATCCTGTAAGTTTAGATAGAAAACATAAACAACTAGTACAAATAAAATGTCCACCAGTAATAATAACAACAAATATTAATCCACTGCACGATGCAAAATTGCAGTACTTGCACAGTAGAATACATGTGGTGCCATTTCTAAATCCATTTCCAATTGATACAAATGGTAATCCTGTATATCAATTAAATAATGTAAACTGGAAATGTTTTTTTGAAAGGACATGGTCCAGATTAGATTTGAACAACGACGAAGACAAGGAAAACCATGGAGACGCTATGCCAACGTTTAGATGCGTGCCAGGAGAAAATTCTAGACTGTTTTGAAAACGATAGTAAAAAAATTGAAGACCATATAGTGTACTGGAAAGCTGTACGACATGAAAATGTTGTATTATATAAAGCAAGACAAAATAATATTACTAAACTACGCCACCAGGTGGTGCCATGTTTACAAGTGTGTAAAGCAAAGGCATGTGTTGCTATAGAAATACAAATGGCATTGGAATCATTATATAAAACAGAGTATAAAGTGGAGGAGTGGACATTAAAAGATGTATGTGAAAATATGTGGCATACAGCACCAAAACAGTGTTTTAAAAAAAGTGGAAAACGTATAGAAGTGTGGTTTGATGGGAAAAAGGACAATCGAACTGAATATGTTGTGTGGCAATGGGTGTATTACTGTGGGGACAATGGGTGGACTAAAGTGCCTTCTGTAGTAGATTACAAAGGTATATATTATGTACATGACGGGAACAAAGTATATTATACAGACTTTAAGGACGAGGCATTAAAGTATGGGTATAAAGGCACATGGGAAGTGCATATGGGAAATGAAAGTATTTATTGTCCCGACTCTGTGTCTAGTACCCTCAGATCCAACGTATCCCCTGTTGAAACTGTTCTCGAG---------TACAACACCTATCAAACCCCCACCACCTCCACGCCCGTGGGCGCCAACGAAGCCGCGTCCTCCGCACGGCCGGGAAAACGTCCCAGAACCACAGAGCCCGACAGTACAGACACCACCAGACAGTCCGCTGCCAGAGAGTCCCACGCAAACCGTGTCGCAAGCAACACAGACAACACAAACAACAGACAGTGCCTTGGTGGAGCTACATGTTACAACACAGAAGTCGATGGTGGTTATAAGGCTACACCTGTAGTGCATTTAAAAGGTGAACCAAACAGATTAAAGTGTTTAAGATATAGGTGTCAGAAACATAAGCACCTATTTGTAAATATATCGTCTACATATCATTGGACCAATACACATACAGAGTACAGCTACATTACTGTTGTATATAAAGATGAGACTCAGCGTGCCAACTTTTTAAATGTTGTAAAAATACCCCCCAGTATACAAATTGTAATGGGACATATGACAGGTGTTGATATGTAACAACACATATGTTGTAATTGGTACAACAAACATGTAATATTGTATTACACATGTAAATATTATAGTGTACTATATTAATACAACAACAAACGCCATATTGTGCTGCTACGCCCGTTATATATTGCAACCATTGTTTTATTTGTTAGTTTTGTGTTTTTGCTTTGCTGTTTTGTGTGCCTGTGTGTCTGCCTATATGTGCCGCTTTTGCTGTCTGCCTCGTTGTTTTCCACCTGTTTATTATTGATAATATTGTTTTGGTTTGTTGTTGCATCGTCCTACATTACTGCATTTACTATATTTTTGCTGTTTTTTTATATACCTTTATTACTTGTATATGCCCATGCTGTGTGGTTAATAAACACACAATAAATTGTTTTATAACATATTACACTTTTGCTTTGTGTAGGGCGTGTACTATGGTCGCCCACCGGGCACGCAGACGAAAACGGGCCTCTGCTACTCAGCTGTATCAAACGTGCAAGCAGGCTGGCACATGTCCCTCTGATGTTATTAACAAAATTGAACACACAACTTTGGCAGATAAGATATTGCAATGGGGTAGTTTGTTTACATTTTTTGGTAATTTAGGTATAGGCACTGGTGCAGGCTCTGGGGGGCGTGCTGGTTATGTTCCTTTAGGTACACGGCCTACTACAGTTGTGGACGCATCCCCTGCTAGGCCACCTATTGTTGTTGAATCTGTGGGTCCTACGGACCCTTCCATTGTTACACTGGTTGAGGAGTCTAGTGTGGTGAATGCTGGAGCATCCTTCCCTAATTTTACAGGCACTGCAGGCTTTGAGGTTACGTCTTCTTCTACTACAACACCTGCTGTATTAGACATTACACCTACCACTGGCTCTGTCCATGTTAGTAGTACCCATTATACCAATCCCTCCTTTATTGAACCCCCTGTTATTGAGGTTCCACAAACCGGGGAGGTATCTGGCCATATATTAGTTAGTACTCCCACATCTGGTGTACATAGTTATGAAGAAATACCTATGCAAACATTTGCTGTGCATGGTACAGGCACTGAACCTATTAGTAGTACCCCTATTCCTGGGTTACGACGTATAGCTGCCCCTAGATTGTATCAAAGGGCCTTTCAGCAGGTGAAGGTCACTGACCCCACATTCCTTACCAAACCTGAAACATTAATTAATGTGGATAATCCCGTCTTTGAGGATGCTGACACAACTTTAACCTTTTCACCATCGGGTGTGGCACCTGATCCTGACTTTTTAGATATTGTGGCTTTACACAGACCTGCCTTTACAACACGTAGGGGTGGTGTGCGTTTTAGTAGGCTTGGTACGAAAGCCACAATGCGCACAAGAAGTGGCAAACAAATAGGTGCTCGTGTACATTATTATTATGATGTGAGTCCTATTGCACACACTGAGGAAATTGAAATGCAGCCATTATTGTCTGCAAATAATTCATTTGATGGCCTATATGATATTTATGCAAACTTTGATGATGAGGCGCCGGTGTCATCTCACCTATCTATTGCTACACCGTCCCGGTTGCCTACCAACACTATTCCTTTGTCCTTTAGTAGTCAAACCACCAATGTTACTATACCTTTGGGTAGATATTGGGATGTTCCTATTTATTCAGGCCCAGATATAGTATTGCCTACTGGTCCTACTACATGGCCCTATGCCCCTCAGGCCCCATATGACACTACACATGATGTGGTTATACAGGGATCTACATTTGCTTTATGGCCTGTATACTTTTTAAGGCGTAGGCGTCGTAAACGTGTTCCCTATTTTCTTGCAGATGGCGGTGTGGCGGCCTAGTGAAACCAAGGTTTACCTGCCTCCTACACCTGTATCAAAGGTGGTACCAACAGATGCATATGTAAAGCGCACCAATATATTTTATCATGCAGGCAGCTCACGTTTGCTTGCTGTTGGACATCCATATTATTCTATTTCTAAGGCTGGTAATTCCAAAACAGATGTTCCCAAGGTGTCTGCATTTCAGTATAGGGTTTTTAGGGTTCGCTTGCCCGACCCCAATAAGTTTGGGTTGCCTGATACTAATGTATTTAATCCTGAGCAGGAGCGGCTGGTATGGGCCTGTGTAGGCCTAGAAATAGGCCGTGGCCAACCTTTAGGTGTTGGTGTTAGTGGCAATCCTTTATTTAATAAATTGGATGACACTGAAAGTTCTACTATAGCTAATCAGGATACAGCAGAGGATAGTAGGGACAACATTTCTGTTGATCCAAAGCAAACCCAATTGTGTATTATTGGGTGCACTCCTGCTATAGGAGAACATTGGGCTAAAGGCACTGCCTGTCGTTCTGCGCCCCCTGCACAAGGGGATTGTCCTCCTTTAGAACTTGTTAATTCTCCTATACAGGATGGCGACATGGTTGATATTGGGTTTGGTGCCATGGATTTTAAAACATTACAGGAATCTAAATCAGATGTGCCTTTAGATATTTCACAATCCACCTGTAAATATCCTGATTATTTAAAGATGAGTGCAGACGCCTATGGCGATTCTATGTGGTTCTATTTGCGTAGGGAACAGTTATTTGCTAGGCACTACTTTAATAGGGCAGGTGTTATTGGTGAACAATTACCTAGCACATTATATATAAAAGGTAAAAATAACAGGGATCCCCCGCCAAGCTCTGTATATGTTGCTACTCCTAGTGGGTCTATGGTAACCTCTGAGGCTCAGTTGTTTAATAAACCTTACTGGTTGCAACGTGCACAGGGGCACAATAATGGCATATGTTGGGGCAACCAGGTATTTGTTACTGTTGTGGACACCACTAGGAACACAAACATGACTATATCTGCAACCACACAAACGTTATCCACATACGATTCAAGGCAAATTAAACAGTATGTAAGACATGTAGAGGAATATGAATTACAGTTTGTGTTTCAACTGTGTAAAATTTCACTGTCTGCAGAAACTATGGCCTATTTACATACTATGAACTCCACTTTACTTGAGGGCTGGAATATTGGATTGTCACCCCCAGCTGCCACAAGCCTAGAGGACAAATACAGATATGTTAAAAGCCTTGCTATAACCTGTCAAAAAGATCAGCCTCCTGCTGAAAAAGAGGACCCACTAGCTAAATATAAGTTTTGGGATGTTGACCTACAGGACGGTTTTTCTGCTGACCTTGACCAATTCCCACTGGGCAGAAAGTTTTTAATGCAACTTGGGGTTCGTACTAAACCTTCTGCTACTACTAAAAAACGCTCGGCCCCCAGTTCCTCTACCTCTACCCCATCAGCCAAACGCAAGCGGCGGTGATTGTTTGTATATGTGTATGTGTGTTGGTTTTGTGTGTGTGTTTCCTTACTATTTATTGTGCATAAATGTATGTTTTTGTATGAATGTATGTTTTGTTTATATGTTTCTGTATGACTGTATGTATGTGTAATGCCTGTATGTATGTAATAAATATGAATGAGTGTTACTTTTACGTGTGGTTGCATAAACTAAGGTGCGGTTGTGTCCCTAGGCATTTAGGTAGCAAGTTAGGTGGCGTCCCTACTACATAATAATGTCCTCCACCCTTTTTGGTTCTTGCACACCATTGTGCAGTTACTTTTTATATTTATATTATACCACCACGGTAGTGTCCATTTTATGCATTTGTGCCCTCCATTTTACCTTTCAACCGATTTCGGTTTCCTGGCATGTATGAGTGTTTTTTATATGTACATGCCAAAAGTACATTCAGCAAAACACTTAATCCACTGGCATGGTGCCGTTTCCTGCACTTTATGTTTTTTTTTGCAAGGTAAGACGCCTCGCCTTATTAGTCATATATGTATACTGCCAACTATGCTTTTATCAGCATACTTTACTGCTGTTGGGCATAAGTTTTTATTGCAAACATCTGCAACACAATGATTTGGCTTGCAGCATATATTTTGGTAGCCAACTATGTGTCTTGTAAAGCAGGTGTGTAAAACCTTACTCATATCCCACAACCGGTTACGGTTTTGCAGCAACAAGTTTATTTTATAATTAT
