# Supplementary material for: Characterization and Diversity of 243 Complete Human Papillomavirus Genomes in Cervical Swabs Using Next Generation Sequencing
Source: Viruses. 2020 Dec 14;12(12):1437. doi: 10.3390/v12121437 (PMC7764970; doi:10.3390/v12121437)
Supplement: Supplementary file 1 [file viruses-12-01437-s001.zip › Supplementary material/Alignments/HPV31_alignment.fasta]

>J04353|HPV31|A1|
TAATAATAATAATCTTAGTATAAAAAAGTAGGGAGTGACCGAAAGTGGTGAACCGAAAACGGTTGGTATATAAAGCACATAGTATTTTGTGCAAACCTACAGACGCCATGTTCAAAAATCCTGCAGAAAGACCTCGGAAATTGCATGAACTAAGCTCGGCATTGGAAATACCCTACGATGAACTAAGATTGAATTGTGTCTACTGCAAAGGTCAGTTAACAGAAACAGAGGTATTAGATTTTGCATTTACAGATTTAACAATAGTATATAGGGACGACACACCACACGGAGTGTGTACAAAATGTTTAAGATTTTATTCAAAAGTAAGTGAATTTAGATGGTATAGATATAGTGTGTATGGAACAACATTAGAAAAATTGACAAACAAAGGTATATGTGATTTGTTAATTAGGTGTATAACGTGTCAAAGACCGTTGTGTCCAGAAGAAAAACAAAGACATTTGGATAAAAAGAAACGATTCCACAACATAGGAGGAAGGTGGACAGGACGTTGCATAGCATGTTGGAGAAGACCTCGTACTGAAACCCAAGTGTAAACATGCGTGGAGAAACACCTACGTTGCAAGACTATGTGTTAGATTTGCAACCTGAGGCAACTGACCTCCACTGTTATGAGCAATTACCCGACAGCTCAGATGAGGAGGATGTCATAGACAGTCCAGCTGGACAAGCAGAACCGGACACATCCAATTACAATATCGTTACCTTTTGTTGTCAGTGTAAGTCTACACTTCGTTTGTGTGTACAGAGCACACAAGTAGATATTCGCATATTGCAAGAGCTGTTAATGGGCTCATTTGGAATCGTGTGCCCCAACTGTTCTACTAGACTGTAACTACAATGGCTGATCCAGCAGGTACAGATGGGGAGGGGACGGGATGCAATGGTTGGTTTTATGTAGAAGCAGTAATTGACAGACAGACAGGGGACAACATTTCAGAGGACGAAAATGAAGACAGTAGTGATACTGGGGAGGATATGGTTGACTTTATTGACAATTGTAATGTATACAACAATCAGGCAGAAGCAGAGACAGCACAGGCATTGTTTCATGCACAGGAAGCGGAGGAACATGCAGAGGCTGTGCAGGTTCTAAAACGAAAGTATGTAGGTAGTCCTTTAAGTGATATTAGTAGTTGTGTGGATTATAATATTAGTCCACGGTTAAAAGCTATATGCATAGAAAATAACAGTAAAACAGCAAAACGAAGACTCTTTGAACTTCCAGACAGCGGGTATGGCAATACTGAAGTGGAAACGCAGCAGATGGTACAGGTAGAGGAGCAACAAACAACATTAAGTTGTAATGGTAGTGACGGGACACATAGTGAACGAGAGAATGAAACTCCAACACGTAATATATTGCAAGTGTTAAAAACTAGCAATGGTAAAGCTGCTATGTTAGGTAAATTTAAAGAATTATATGGTGTAAGTTTTATGGAACTAATTAGGCCATTTCAAAGCAATAAAAGCACATGTACTGATTGGTGTGTAGCTGCGTTTGGAGTTACAGGTACAGTTGCAGAAGGATTTAAAACCCTATTGCAACCATATTGTTTGTATTGCCATTTACAAAGTTTAGCATGTTCCTGGGGCATGGTTATGTTAATGCTTGTGAGATTTAAATGTGCAAAAAATAGAATAACAATTGAAAAATTATTAGAAAAATTATTGTGTATATCTACAAATTGTATGTTAATTCAGCCACCCAAATTACGTAGCACAGCTGCAGCATTATATTGGTACAGAACAGGAATGTCAAACATTAGCGATGTATATGGTGAAACACCAGAATGGATAGAAAGACAAACAGTATTACAGCATAGTTTTAATGACACAACATTTGATTTGTCCCAAATGGTACAATGGGCATATGACAATGATGTTATGGATGATAGTGAAATTGCCTATAAATATGCACAATTAGCTGACAGTGATAGTAATGCATGTGCATTTTTAAAAAGTAATTCGCAGGCAAAAATAGTTAAAGATTGTGGAACAATGTGTAGACATTATAAACGAGCAGAAAAACGACAAATGTCCATGGGACAGTGGATTAAAAGTAGATGTGACAAAGTTAGTGACGAAGGTGACTGGAGGGACATAGTAAAGTTTTTAAGATATCAACAAATAGAATTTGTGTCATTTTTATCTGCATTAAAGCTGTTTTTAAAAGGAGTGCCAAAGAAAAACTGTATTTTAATACATGGTGCACCTAATACAGGTAAATCATATTTTGGAATGAGCCTTATTAGCTTTTTACAAGGATGTATAATATCATATGCAAATTCAAAAAGTCATTTTTGGTTACAACCACTGGCTGATGCTAAAATAGGCATGTTAGATGATGCTACAACGCCATGTTGGCATTATATAGACAATTACCTACGAAATGCACTAGATGGCAACCCTGTATCTATAGATGTAAAGCATAAAGCTTTAATGCAGTTAAAATGTCCTCCTTTATTGATTACATCTAATATAAATGCAGGTAAGGATGACAGATGGCCATACCTACATAGCAGACTGGTGGTTTTTACATTTCCAAATCCATTTCCATTTGACAAAAACGGAAATCCAGTATATGAATTAAGTGATAAAAACTGGAAATCCTTTTTCTCAAGGACGTGGTGCAGATTAAATTTGCACGAGGAAGAGGACAAAGAAAACGATGGAGACTCTTTCTCAACGTTTAAATGTGTGTCAGGACAAAATATTAGAACATTATGAAAATGATAGTAAACGACTTTGTGATCATATAGACTATTGGAAACATATTCGACTTGAATGTGTATTAATGTATAAAGCAAGAGAAATGGGAATACACAGTATTAACCACCAGGTGGTGCCAGCGTTGTCAGTATCAAAGGCCAAAGCCTTACAAGCTATTGAACTACAAATGATGTTGGAAACATTAAATAACACTGAATACAAAAATGAGGACTGGACAATGCAGCAAACAAGTCTTGAACTGTATTTAACTGCACCTACAGGGTGTTTAAAAAAACATGGATATACTGTAGAGGTGCAATTTGATGGTGATGTACACAACACCATGCATTATACTAACTGGAAATTTATATACCTATGTATAGATGGCCAATGTACTGTTGTGGAAGGGCAAGTTAATTGTAAGGGCATTTATTATGTACATGAAGGACATATAACATATTTTGTAAATTTTACAGAAGAGGCAAAAAAATATGGGACTGGTAAAAAATGGGAAGTGCATGCGGGTGGTCAGGTAATTGTTTTTCCTGAATCTGTATTTAGCAGTGACGAAATATCCTTTGCTGGGATTGTTACAAAGCTACCAACAGCCAACAACACCACCACATCGAATTCCAAAACCTGCGCCTTGGGCACCAGTGAAGGTGTGCGGCGGGCGACGACGTCTACTAAGCGACCAAGAACAGAGCCAGAGCACAGAAACACCCACCACCCCAACAAGTTGTTGCGAGGCGACTCCGTGGACAGTGTCAACTGTGGGGTTATCAGTGCAGCTGCATGCACAAACCAAACAAGGGCTGTCAGTTGTCCTGCAACTACACCTATAATACACTTAAAAGGTGATGCAAATATATTAAAATGTTTAAGATATAGGCTGTCAAAATATAAACAATTGTATGAACAAGTGTCATCTACATGGCATTGGACATGTACAGATGGAAAACATAAAAATGCTATTGTAACCTTAACATATATAAGTACATCACAAAGAGACGATTTTTTAAATACTGTAAAAATACCTAACACAGTATCAGTGTCAACAGGATATATGACTATTTAGCCTAATGATTGAACTAAATATTTCTACAGTAAGCATTGTGCTATGCTTTTTGCTTTGCTTTTGTGTGCTACTATTTGTGTGTCTTGTCATACGTCCACTTGTGCTGTCTGTGTCGGTATATGCAACACTACTATTATTAATTGTGATTTTATGGGTTATTGCAACCTCTCCATTACGTTGTTTTTGTATATATGTTGTGTTTATATATATTCCATTATTTGTAATTCATACACATGCATCTTTTTTAAGTCAACAGTAACTTTTTTACTTGTGTATACTGTTGTTT------------------GTATTGGTATTGGTATTGGTATTGGTATTGGTATTGGTATAATAAACTTTTTTACTTTTTTTTTATTATTACCATGCGGTCCAAACGCTCTACAAAACGCACTAAACGTGCGTCTGCTACACAATTATATCAAACATGTAAAGCAGCAGGTACTTGTCCATCAGACGTTATACCTAAAATAGAACATACTACCATTGCAGACCAAATATTAAGGTATGGTAGTATGGGTGTTTTTTTTGGTGGGTTGGGTATTGGGTCCGGCTCTGGTACTGGGGGTCGCACTGGATATGTCCCTCTTAGTACACGTCCTTCTACAGTATCTGAGGCAAGTATACCTATTAGACCACCAGTTAGCATTGACCCTGTAGGTCCCTTGGACCCCTCTATAGTAAGTCTTGTTGAAGAATCTGGAATTGTTGATGTTGGTGCCCCTGCTCCTATACCACACCCTCCTACAACATCTGGGTTTGACATTGCTACAACTGCAGACACAACACCTGCAATTTTAGATGTAACAAGTGTTAGCACACATGAAAATCCTACTTTTACTGATCCATCTGTATTGCAGCCTCCTACACCTGCAGAAACATCAGGTCATTTACTACTTTCATCATCATCTATTAGCACACATAATTATGAGGAAATACCTATGGATACATTTATTGTTTCTACTAATAATGAAAACATAACAAGTAGCACACCCATTCCAGGGGTGCGCCGTCCTGCACGTTTAGGGTTATATAGTAAGGCTACACAACAAGTAAAAGTTATTGATCCAACGTTTCTTAGTGCTCCAAAACAGCTAATTACATATGAAAACCCTGCCTATGAAACTGTAAATGCTGAAGAATCTTTATACTTTTCCAATACATCGCATAATATAGCCCCTGATCCCGACTTTCTAGATATTATAGCATTACATAGGCCTGCCCTTACCTCACGTAGGAACACTGTTAGATATAGTAGACTAGGTAATAAACAAACTTTGCGCACTCGTAGTGGTGCTACTATTGGTGCAAGGGTGCATTATTATTATGATATTAGTAGTATTAATCCTGCAGGTGAAAGTATTGAAATGCAACCTTTAGGGGCGTCTGCAACTACTACTTCTACTTTAAATGATGGCTTATATGACATTTATGCAGACACTGATTTTACTGTGGATACACCTGCCACACATAATGTTTCCCCTTCTACTGCTGTACAGTCCACATCTGCTGTGTCTGCCTATGTACCTACAAATACCACTGTGCCACTAAGTACAGGTTTTGACATTCCCATATTTTCTGGGCCTGATGTACCTATAGAGCATGCACCTACACAGGTTTTCCCATTTCCTTTGGCCCCTACAACGCCACAAGTGTCTATTTTTGTTGATGGGGGTGATTTTTATTTGCACCCTAGTTATTATATGTTAAAACGTCGACGTAAACGTGTATCATATTTTTTTACAGATGTCTCTGTGGCGGCCTAGCGAGGCTACTGTCTACTTACCACCTGTCCCAGTGTCTAAAGTTGTAAGCACGGATGAATATGTAACACGAACCAACATATATTATCACGCAGGCAGTGCTAGGCTGCTTACAGTAGGCCATCCATATTATTCCATACCTAAATCTGACAATCCTAAAAAAATAGTTGTACCAAAGGTGTCAGGATTACAATATAGGGTATTTAGGGTTCGTTTACCAGATCCAAACAAATTTGGATTTCCTGATACATCTTTTTATAATCCTGAAACTCAACGCTTAGTTTGGGCCTGTGTTGGTTTAGAGGTAGGTCGCGGGCAGCCATTAGGTGTAGGTATTAGTGGTCATCCATTATTAAATAAATTTGATGACACTGAAAACTCTAATAGATATGCCGGTGGTCCTGGCACTGATAATAGGGAATGTATATCAATGGATTATAAACAAACACAACTGTGTTTACTTGGTTGCAAACCACCTATTGGAGAGCATTGGGGTAAAGGTAGTCCTTGTAGTAACAATGCTATTACCCCTGGTGATTGTCCTCCATTAGAATTAAAAAATTCAGTTATACAAGATGGGGATATGGTTGATACAGGCTTTGGAGCTATGGATTTTACTGCTTTACAAGACACTAAAAGTAATGTTCCTTTGGACATTTGTAATTCTATTTGTAAATATCCAGATTATCTTAAAATGGTTGCTGAGCCATATGGCGATACATTATTTTTTTATTTACGTAGGGAACAAATGTTTGTAAGGCATTTTTTTAATAGATCAGGCACGGTTGGTGAATCGGTCCCTACTGACTTATATATTAAAGGCTCCGGTTCAACAGCTACTTTAGCTAACAGTACATACTTTCCTACACCTAGCGGCTCCATGGTTACTTCAGATGCACAAATTTTTAATAAACCATATTGGATGCAACGTGCTCAGGGACACAATAATGGTATTTGTTGGGGCAATCAGTTATTTGTTACTGTGGTAGATACCACACGTAGTACCAATATGTCTGTTTGTGCTGCAATTGCAAACAGTGATACTACATTTAAAAGTAGTAATTTTAAAGAGTATTTAAGACATGGTGAGGAATTTGATTTACAATTTATATTTCAGTTATGCAAAATAACATTATCTGCAGACATAATGACATATATTCACAGTATGAATCCTGCTATTTTGGAAGATTGGAATTTTGGATTGACCACACCTCCCTCAGGTTCTTTGGAGGATACCTATAGGTTTGTCACCTCACAGGCCATTACATGTCAAAAAACTGCCCCCCAAAAGCCCAAGGAAGATCCATTTAAAGATTATGTATTTTGGGAGGTTAATTTAAAAGAAAAGTTTTCTGCAGATTTAGATCAGTTTCCACTGGGTCGCAAATTTTTATTACAGGCAGGATATAGGGCACGTCCTAAATTTAAAGCAGGTAAACGTAGTGCACCCTCAGCATCTACCACTACACCAGCAAAACGTAAAAAAACTAAAAAGTAATGGATGTGTATGTAATACATGTGTCTGTATGTGTATGTGCTTGTGCTGTATTGTATATGTGTGTGTTTGTGTGTTATATATGGTATATGTATGTTTATGTATGCGTGTGTACTTGTATATATGTATAGTATGTTATGTGTGTATGTATGCTATGTATGTTAATAA-------------------------------------ATATGTGTATACCTGTGTGTGTTGTGTATGTTGTCCTTATATACACCCTATTAGTAACATACTATTACTATTTTATAAACTATTGTTCCTACTTGTTCCTACTTGTTCCTGCTCCTCCCAATAGTCATGTACTTATTTCTGCCTATAATTTAGGTGTCACGCCATAGTAAAAGTTGTACACCCGGTCCGTTTTTTGCAACTAAAGCTACTCCATTTTGATTTTATGCAGCCATTTTAAATCCCTAACCGTTTTCGGTTGCATTGTTTAAACATGCTAGTACAACTATGCTGATGCAGTAGTTCTGCGGTTTTTGGTTTCCTGAATACTAGTTTTTGCCAACATTCTGGCTTGTAGTTTCCTGCCTAACACACCTTGCCAACATATAATCCAGTCCAACTTTGCAATTATACTATGAATCATGTTTGTTTAAATACAACTGTAGTTCAACTATGTGTCATGCACATATATTATATTATCCTACACACCTTAAACTGCTTTTAGGCACATATTTTGTAGATTATCTATATCCTTGATTGCAGTGCTGGCTTTTGCACATGTTTAAACTGCCAAGGTTGTGTCATGCATTATAAATAAGTTGTATGTTACTCATATAATTAATTGCATATAGGTATTACACCGTTTTCGGTTACAGTTTTACAAGCAATTGTTCTTTTTATACT
>LNS6001593_HPV31
TAATAATAATAATCTTAGTATAAAAAAGTAGGGAGTGACCGAAAGTGGTGAACCGAAAACGGTTGGTATATAAAGCACATAGTATTTTGTGCAAACCTACAGACGCCATGTTCAAAAATCCTGCAGAAAGACCTCGAAAATTGCATGAACTAAGCTCGGCATTGGAAATACCCTACGATGAACTAAGATTGAATTGTGTCTACTGCAAAGGTCAGTTAACAGAAACAGAGGTATTAGATTTTGCATTTACAGATTTAACAATAGTATATAGGGACGACACACCACACGGAGTGTGTACAAAATGTTTAAGATTTTATTCAAAAGTAAGTGAATTTAGATGGTATAGATATAGTGTGTATGGAACAACATTAGAAAAATTGACAAACAAAGGTATATGTGATTTGTTAATTAGGTGTATAACGTGTCAAAGACCGTTGTGTCCAGAAGAAAAACAAAGACATTTGGATAAAAAGAAACGATTCCACAACATAGGAGGAAGGTGGACAGGACGTTGCATAGCATGTTGGAGAAGACCTCGTACTGAAACCCAAGTGTAAACATGCGTGGAGAAACACCTACGTTGCAAGACTATGTGTTAGATTTGCAACCTGAGGCAACTGACCTCCACTGTTATGAGCAATTACCCGACAGCTCAGATGAGGAGGATGTCATAGACAGTCCAGCTGGACAAGCAGAACCGGACACATCCAATTACAATATCGTTACCTTTTGTTGTCAGTGTAAGTCTACACTTCGTTTGTGTGTACAGAGCACACAAGTAGATATTCGCATATTGCAAGAGCTGTTAATGGGCTCATTTGGAATCGTGTGCCCCAACTGTTCTACTAGACTGTAACTACAATGGCTGATCCAGCAGGTACAGATGGGGAGGGGACGGGATGCAATGGTTGGTTTTATGTAGAAGCAGTAATTGACAGACAGACAGGGGACAACATTTCAGAGGACGAAAATGAAGACAGTAGTGATACTGGGGAGGATATGGTTGACTTTATTGACAATTGTAATGTATACAACAATCAGGCAGAAGCAGAGACAGCACAGGCATTGTTTCATGCACAGGAAGCGGAGGAACATGCAGAGGCTGTGCAGGTTCTAAAACGAAAGTATGTAGGTAGTCCTTTAAGTGATATTAGTAGTTGTGTGGATTATAATATTAGTCCACGGTTAAAAGCTATATGCATAGAAAATAACAGTAAAACAGCAAAACGAAGACTCTTTGAACTTCCAGACAGCGGGTATGGCAATACTGAAGTGGAAACGCAGCAGATGGTACAGGTAGAGGAGCAACAAACAACATTAAGTTGTAATGGTAGTGACGGGACACATAGTGAACGAGAGAATGAAACTCCAACACGTAATATATTGCAAGTGTTAAAAACTAGCAATGGTAAAGCTGCTATGTTAGGTAAATTTAAAGAATTATATGGTGTAAGTTTTATGGAACTAATTAGGCCATTTCAAAGCAATAAAAGCACATGTACTGATTGGTGTGTAGCTGCGTTTGGAGTTACAGGTACAGTTGCAGAAGGATTTAAAACCCTATTGCAACCATATTGTTTGTATTGCCATTTACAAAGTTTAGCATGTTCCTGGGGCATGGTTATGTTAATGCTTGTGAGATTTAAATGTGCAAAAAATAGAATAACAATTGAAAAATTATTAGAAAAATTATTGTGTATATCTACAAATTGTATGTTAATTCAGCCACCCAAATTACGTAGCACAGCTGCAGCATTATATTGGTACAGAACAGGAATGTCAAACATTAGCGATGTATATGGTGAAACACCAGAATGGATAGAAAGACAAACAGTATTACAGCATAGTTTTAATGACACAACATTTGATTTGTCCCAAATGGTACAATGGGCATATGACAATGATGTTATGGATGATAGTGAAATTGCCTATAAATATGCACAATTAGCTGACAGTGATAGTAATGCATGTGCATTTTTAAAAAGTAATTCGCAGGCAAAAATAGTTAAAGATTGTGGAACAATGTGTAGACATTATAAACGAGCAGAAAAACGACAAATGTCCATGGGACAGTGGATTAAAAGTAGATGTGACAAAGTTAGTGACGAAGGTGACTGGAGGGACATAGTAAAGTTTTTAAGATATCAACAAATAGAATTTGTGTCATTTTTATCTGCATTAAAGCTGTTTTTAAAAGGAGTGCCAAAGAAAAACTGTATTTTAATACATGGTGCACCTAATACAGGTAAATCATATTTTGGAATGAGCCTTATTAGCTTTTTACAAGGATGTATAATATCATATGCAAATTCAAAAAGTCATTTTTGGTTACAACCACTGGCTGATGCTAAAATAGGCATGTTAGATGATGCTACAACGCCATGTTGGCATTATATAGACAATTACCTACGAAATGCACTAGATGGCAACCCTGTATCTATAGATGTAAAGCATAAAGCTTTAATGCAGTTAAAATGTCCTCCGTTATTGATTACATCTAATATAAATGCAGGTAAGGATGACAGATGGCCATACCTACATAGCAGACTGGTGGTTTTTACATTTCCAAATCCATTTCCATTTGACAAAAACGGAAATCCAGTATATGAATTAAGTGATAAAAACTGGAAATCCTTTTTCTCAAGGACGTGGTGCAGATTAAATTTGCACGAGGAAGAGGACAAAGAAAACGATGGAGACTCTTTCTCAACGTTTAAATGTGTGTCAGGACAAAATATTAGAACATTATGAAAATGATAGTAAACGACTTTGTGATCATATAGACTATTGGAAACATATTCGACTTGAATGTGTATTAATGTATAAAGCAAGAGAAATGGGAATACACAGTATTAACCACCAGGTGGTGCCAGCGTTGTCAGTATCAAAGGCCAAAGCCTTACAAGCTATTGAACTACAAATGATGTTGGAAACATTAAATAACACTGAATACAAAAATGAGGACTGGACAATGCAGCAAACAAGTCTTGAACTGTATTTAACTGCACCTACAGGGTGTTTAAAAAAACATGGATATACTGTAGAGGTGCAATTTGATGGTGATGTACACAACACCATGCATTATACTAACTGGAAATTTATATACCTATGTATAGATGGCCAATGTACTGTTGTGGAAGGGCAAGTTAATTGTAAGGGCATTTATTATGTACATGAAGGACATATAACATATTTTGTAAATTTTACAGAAGAGGCAAAAAAATATGGGACTGGTAAAAAATGGGAAGTGCATGCGGGTGGTCAGGTAATTGTTTTTCCTGAATCTGTATTTAGCAGTGACGAAATATCCTTTGCTGGGATTGTTACAAAGCTACCAACAGCCAACAACACCACCACATCGAATTCCAAAACCTGCGCCTTGGGCACCAGTGAAGGTGTGCGGCGGGCGACGACGTCTACTAAGCGACCAAGAACAGAGCCAGAGCACAGAAACACCCACCACCCCAACAAGTTGTTGCGAGGCGACTCCGTGGACAGTGTCAACTGTGGGGTTATCAGTGCAGCTGCATGCACAAACCAAACAAGGGCTGTCAGTTGTCCTGCAACTACACCTATAATACACTTAAAAGGTGATGCAAATATATTAAAATGTTTAAGATATAGGCTGTCAAAATATAAACAATTGTATGAACAAGTGTCATCTACATGGCATTGGACATGTACAGATGGAAAACATAAAAATGCTATTGTAACCTTAACATATATAAGTACATCACAAAGAGACGATTTTTTAAATACTGTAAAAATACCTAACACAGTATCAGTGTCAACAGGATATATGACTATTTAGCCTAATGATTGAACTAAATATTTCTACAGTAAGCATTGTGCTATGCTTTTTGCTTTGCTTTTGTGTGCTACTATTTGTGTGTCTTGTCATACGTCCACTTGTGCTGTCTGTGTCGGTATATGCAACACTACTATTATTAATTGTGATTTTATGGGTTATTGCAACCTCTCCATTACGTTGTTTTTGTATATATGTTGTGTTTATATATATTCCATTATTTGTAATTCATACACATGCATCTTTTTTAAGTCAACAGTAACTTTTTTACTTGTGTATACTGTTGTTT------GTATTGGTATTGGTATTGGTATTGGTATTGGTATTGGTATTGGTATTGGTATAATAAACTTTTTTACTTTTTTTTTATTATTACCATGCGGTCCAAACGCTCTACAAAACGCACTAAACGTGCGTCTGCTACACAATTATATCAAACATGTAAAGCAGCAGGTACTTGTCCATCAGACGTTATACCTAAAATAGAACATACTACCATTGCAGACCAAATATTAAGGTATGGTAGTATGGGTGTTTTTTTTGGTGGGTTGGGTATTGGGTCCGGCTCTGGTACTGGGGGTCGCACTGGATATGTCCCTCTTAGTACACGTCCTTCTACAGTATCTGAGGCAAGTATACCTATTAGACCACCAGTTAGCATTGACCCTGTAGGTCCCTTGGACCCCTCTATAGTAAGTCTTGTTGAAGAATCTGGAATTGTTGATGTTGGTGCCCCTGCTCCTATACCACACCCTCCTACAACATCTGGGTTTGACATTGCTACAACTGCAGACACAACACCTGCAATTTTAGATGTAACAAGTGTTAGCACACATGAAAATCCTACTTTTACTGATCCATCTGTATTGCAGCCTCCTACACCTGCAGAAACATCAGGTCATTTACTACTTTCATCATCATCTATTAGCACACATAATTATGAGGAAATACCTATGGATACATTTATTGTTTCTACTAATAATGAAAACATAACAAGTAGCACACCCATTCCAGGGGTGCGCCGTCCTGCACGTTTAGGGTTATATAGTAAGGCTACACAACAAGTAAAAGTTATTGATCCAACGTTTCTTAGTGCTCCAAAACAGCTAATTACATATGAAAACCCTGCCTATGAAACTGTAAATGCTGAAGAATCTTTATACTTTTCCAATACATCGCATAATATAGCCCCTGATCCCGACTTTCTAGATATTATAGCATTACATAGGCCTGCCCTTACCTCACGTAGGAACACTGTTAGATATAGTAGACTAGGTAATAAACAAACTTTGCGCACTCGTAGTGGTGCTACTATTGGTGCAAGGGTGCATTATTATTATGATATTAGTAGTATTAATCCTGCAGGTGAAAGTATTGAAATGCAACCTTTAGGGGCGTCTGCAACTACTACTTCTACTTTAAATGATGGCTTATATGACATTTATGCAGACACTGATTTTACTGTGGATACACCTGCCACACATAATGTTTCCCCTTCTACTGCTGTACAGTCCACATCTGCTGTGTCTGCCTATGTACCTACAAATACCACTGTGCCACTAAGTACAGGTTTTGACATTCCCATATTTTCTGGGCCTGATGTACCTATAGAGCATGCACCTACACAGGTTTTCCCATTTCCTTTGGCCCCTACAACGCCACAAGTGTCTATTTTTGTTGATGGGGGTGATTTTTATTTGCACCCTAGTTATTATATGTTAAAACGTCGACGTAAACGTGTATCATATTTTTTTACAGATGTCTCTGTGGCGGCCTAGCGAGGCTACTGTCTACTTACCACCTGTCCCAGTGTCTAAAGTTGTAAGCACGGATGAATATGTAACACGAACCAACATATATTATCACGCAGGCAGTGCTAGGCTGCTTACAGTAGGCCATCCATATTATTCCATACCTAAATCTGACAATCCTAAAAAAATAGTTGTACCAAAGGTGTCAGGATTACAATATAGGGTATTTAGGGTTCGTTTACCAGATCCAAACAAATTTGGATTTCCTGATACATCTTTTTATAATCCTGAAACTCAACGCTTAGTTTGGGCCTGTGTTGGTTTAGAGGTAGGTCGCGGGCAGCCATTAGGTGTAGGTATTAGTGGTCATCCATTATTAAATAAATTTGATGACACTGAAAACTCTAATAGATATGCCGGTGGTCCTGGCACTGATAATAGGGAATGTATATCAATGGATTATAAACAAACACAACTGTGTTTACTTGGTTGCAAACCACCTATTGGAGAGCATTGGGGTAAAGGTAGTCCTTGTAGTAACAATGCTATTACCCCTGGTGATTGTCCTCCATTAGAATTAAAAAATTCAGTTATACAAGATGGGGATATGGTTGATACAGGCTTTGGAGCTATGGATTTTACTGCTTTACAAGACACTAAAAGTAATGTTCCTTTGGACATTTGTAATTCTATTTGTAAATATCCAGATTATCTTAAAATGGTTGCTGAGCCATATGGCGATACATTATTTTTTTATTTACGTAGGGAACAAATGTTTGTAAGGCATTTTTTTAATAGATCAGGCACGGTTGGTGAATCGGTCCCTACTGACTTATATATTAAAGGCTCCGGTTCAACAGCTACTTTAGCTAACAGTACATACTTTCCTACACCTAGCGGCTCCATGGTTACTTCAGATGCACAAATTTTTAATAAACCATATTGGATGCAACGTGCTCAGGGACACAATAATGGTATTTGTTGGGGCAATCAGTTATTTGTTACTGTGGTAGATACCACACGTAGTACCAATATGTCTGTTTGTGCTGCAATTGCAAACAGTGATACTACATTTAAAAGTAGTAATTTTAAAGAGTATTTAAGACATGGTGAGGAATTTGATTTACAATTTATATTTCAGTTATGCAAAATAACATTATCTGCAGACATAATGACATATATTCACAGTATGAATCCTGCTATTTTGGAAGATTGGAATTTTGGATTGACCACACCTCCCTCAGGTTCTTTGGAGGATACCTATAGGTTTGTCACCTCACAGGCCATTACATGTCAAAAAACTGCCCCCCAAAAGCCCAAGGAAGATCCATTTAAAGATTATGTATTTTGGGAGGTTAATTTAAAAGAAAAGTTTTCTGCAGATTTAGATCAGTTTCCACTGGGTCGCAAATTTTTATTACAGGCAGGATATAGGGCACGTCCTAAATTTAAAGCAGGTAAACGTAGTGCACCCTCAGCATCTACCACTACACCAGCAAAACGTAAAAAAACTAAAAAGTAATGGATGTGTATGTAATACATGTGTCTGTATGTGTATGTGCTTGTGCTGTATTGTATATGTGTGTGTTTGTGTGTTATATATGGTATATGTATGTTTATGTATGCGTGTGTACTTGTATATATGTATAGTATGTTATGTGTGTATGTATGCTATGTATGTTAATAA-------------------------------------ATATGTGTATACCTGTGTGTGTTGTGTATGTTGTCCTTATATACACCCTATTAGTAACATACTATTACTATTTTATAAACTA----------TTGTTCCTACTTGTTCCTGCTCCTCCCAATAGTCATGTACTTATTTCTGCCTATAATTTAGGTGTCACGCCATAGTAAAAGTTGTACACCCGGTCCGTTTTTTGCAACTAAAGCTACTCCATTTTGATTTTATGCAGCCATTTTAAATCCCTAACCGTTTTCGGTTGCATTGTTTAAACATGCTAGTACAACTATGCTGATGCAGTAGTTCTGCGGTTTTTGGTTTCCTGAATACTAGTTTTTGCCAACATTCTGGCTTGTAGTTTCCTGCCTAACACACCTTGCCAACATATAATCCAGTCCAACTTTGCAATTATACTATGAATCATGTTTGTTTAAATACAACTGTAGTTCAACTATGTGTCATGCACATATATTATATTATCCTACACACCTTAAACTGCTTTTAGGCACATATTTTGTAGATTATCTATATCCTTGATTGCAGTGCTGGCTTTTGCACATGTTTAAACTGCCAAGGTTGTGTCATGCATTATAAATAAGTTGTATGTTACTCATATAATTAATTGCATATAGGTATTACACCGTTTTCGGTTACAGTTTTACAAGCAATTGTTCTTTTTATACT
>LNS7112916_HPV31
TAATAATAATAATCTTAGTATAAAAAAGTAGGGAGTGACCGAAAGTGGTGAACCGAAAACGGTTGGTATATAAAGCACATAGTATTTTGTGCAAACCTACAGACGCCATGTTCAAAAATCCTGCAGAAAGACCTCGGAAATTGCATGAACTAAGCTCGGCATTGGAAATACCCTACGATGAACTAAGATTGAATTGTGTCTACTGCAAAGGTCAGTTAACAGAAACAGAGGTATTAGATTTTGCATTTACAGATTTAACAATAGTATATAGGGACGACACACCACACGGAGTGTGTACAAAATGTTTAAGATTTTATTCAAAAGTAAGTGAATTTAGATGGTATAGATATAGTGTGTATGGAACAACATTAGAAAAATTGACAAACAAAGGTATATGTGATTTGTTAATTAGGTGTATAACGTGTCAAAGACCGTTGTGTCCAGAAGAAAAACAAAGACATTTGGATAAAAAGAAACGATTCCACAACATAGGAGGAAGGTGGACAGGACGTTGCATAGCATGTTGGAGAAGACCTCGTACTGAAACCCAAGTGTAAACATGCGTGGAGAAACACCTACGTTGCAAGACTATGTGTTAGATTTGCAACCTGAGGCAACTGACCTCCACTGTTATGAGCAATTACCCGACAGCTCAGATGAGGAGGATGTCATAGACAGTCCAGCTGGACAAGCAGAACCGGACACATCCAATTACAATATCGTTACCTTTTGTTGTCAGTGTGAGTCTACACTTCGTTTGTGTGTACAGAGCACACAAGTAGATATTCGCATATTGCAAGAGCTGTTAATGGGCTCATTTGGAATCGTGTGCCCCAACTGTTCTACTAGACTGTAACTACAATGGCTGATCCAGCAGGTACAGATGGGGAGGGGACGGGATGCAATGGTTGGTTTTATGTAGAAGCAGTAATTGACAGACAGACAGGGGACAACATTTCAGAGGACGAAAATGAAGACAGTAGTGATACTGGGGAGGATATGGTTGACTTTATTGACAATTGTAATGTATACAACAATCAGGCAGAAGCAGAGACAGCACAGGCATTGTTTCATGCACAGGAAGCGGAGGAACATGCAGAGGCTGTGCAGGTTCTAAAACGAAAGTATGTAGGTAGTCCTTTAAGTGATATTAGTAGTTGTGTGGATTATAATATTAGTCCACGGTTAAAAGCTATATGCATAGAAAATAACAGTAAAACAGCAAAACGAAGACTCTTTGAACTTCCAGACAGCGGGTATGGCAATACTGAAGTGGAAACGCAGCAGATGGTACAGGTAGAGGAGCAACAAACAACATTAAGTTGTAATGGTAGTGACGGGACACATAGTGAACGAGAGAATGAAACTCCAACACGTAATATATTGCAAGTGTTAAAAACTAGCAATGGTAAAGCTGCTATGTTAGGTAAATTTAAAGAATTATATGGTGTAAGTTTTATGGAACTAATTAGGCCATTTCAAAGCAATAAAAGCACATGTACTGATTGGTGTGTAGCTGCGTTTGGAGTTACAGGTACAGTTGCAGAAGGATTTAAAACCCTATTGCAACCATATTGTTTGTATTGCCATTTACAAAGTTTAGCATGTTCCTGGGGCATGGTTATGTTAATGCTTGTGAGATTTAAATGTGCAAAAAATAGAATAACAATTGAAAAATTATTAGAAAAATTATTGTGTATATCTACAAATTGTATGTTAATTCAGCCACCCAAATTACGTAGCACAGCTGCAGCATTATATTGGTACAGAACAGGAATGTCAAACATTAGCGATGTATATGGTGAAACACCAGAATGGATAGAAAGACAAACAGTATTACAGCATAGTTTTAATGACACAACATTTGATTTGTCCCAAATGGTACAATGGGCATATGACAATGATGTTATGGATGATAGTGAAATTGCCTATAAATATGCACAATTAGCTGACAGTGATAGTAATGCATGTGCATTTTTAAAAAGTAATTCGCAGGCAAAAATAGTTAAAGATTGTGGAACAATGTGTAGACATTATAAACGAGCAGAAAAACGACAAATGTCCATGGGACAGTGGATTAAAAGTAGATGTGACAAAGTTAGTGACGAAGGTGACTGGAGGGACATAGTAAAGTTTTTAAGATATCAACAAATAGAATTTGTGTCATTTTTATCTGCATTAAAGCTGTTTTTAAAAGGAGTGCCAAAGAAAAACTGTATTTTAATACATGGTGCACCTAATACAGGTAAATCATATTTTGGAATGAGCCTTATTAGCTTTTTACAAGGATGTATAATATCATATGCAAATTCAAAAAGTCATTTTTGGTTACAACCACTGGCTGATGCTAAAATAGGCATGTTAGATGATGCTACAACGCCATGTTGGCATTATATAGACAATTACCTACGAAATGCACTAGATGGCAACCCTGTATCTATAGATGTAAAGCATAAAGCTTTAATGCAGTTAAAATGTCCTCCTTTATTGATTACATCTAATATAAATGCAGGTAAGGATGACAGATGGCCATACCTACATAGCAGACTGGTGGTTTTTACATTTCCAAATCCATTTCCATTTGACAAAAACGGAAATCCAGTATATGAATTAAGTGATAAAAACTGGAAATCCTTTTTCTCAAGGACGTGGTGCAGATTAAATTTGCACGAGGAAGAGGACAAAGAAAACGATGGAGACTCTTTCTCAACGTTTAAATGTGTGTCAGGACAAAATATTAGAACATTATGAAAATGATAGTAAACGACTTTGTGATCATATAGACTATTGGAAACATATTCGACTTGAATGTGTATTAATGTATAAAGCAAGAGAAATGGGAATACACAGTATTAACCACCAGGTGGTGCCAGCGTTGTCAGTATCAAAGGCCAAAGCCTTACAAGCTATTGAACTACAAATGATGTTGGAAACATTAAATAACACTGAATACAAAAATGAGGACTGGACAATGCAGCAAACAAGTCTTGAACTGTATTTAACTGCACCTACAGGGTGTTTAAAAAAACATGGATATACTGTAGAGGTGCAATTCGATGGTGATGTACACAACACCATGCATTATACTAACTGGAAATTTATATACCTATGTATAGATGGCCAATGTACTGTTGTGGAAGGGCAAGTTAATTGTAAGGGCATTTATTATGTACATGAAGGACATATAACATATTTTGTAAATTTTACAGAAGAGGCAAAAAAATATGGGACTGGTAAAAAATGGGAAGTGCATGCGGGTGGTCAGGTAATTGTTTTTCCTGAATCTGTATTTAGCAGTGACGAAATATCCTTTGCTGGGATTGTTACAAAGCTACCAACAGCCAACAACACCACCACATCGAATTCCAAAACCTGCGCCTTGGGCACCAGTGAAGGTGTGCGGCGGGCGACGACGTCTACTAAGCGACCAAGAACAGAGCCAGAGCACAGAAACACCCACCACCCCAACAAGTTGTTGCGAGGCGACTCCGTGGACAGTGTCAACTGTGGGGTTATCAGTGCAGCTGCATGCACAAACCAAACAAGGGCTGTCAGTTGTCCTGCAACTACACCTATAATACACTTAAAAGGTGATGCAAATATATTAAAATGTTTAAGATATAGGCTGTCAAAATATAAACAATTGTATGAACAAGTGTCATCTACATGGCATTGGACATGTACAGATGGAAAACATAAAAATGCTATTGTAACCTTAACATATATAAGTACATCACAAAGAGACGATTTTTTAAATACTGTAAAAATACCTAACACAGTATCAGTGTCAACAGGATATATGACTATTTAGCCTAATGATTGAACTAAATATTTCTACAGTAAGCATTGTGCTATGCTTTTTGCTTTGCTTTTGTGTGCTACTATTTGTGTGTCTTGTCATACGTCCACTTGTGCTGTCTGTGTCGGTATATGCAACACTACTATTATTAATTGTGATTTTATGGGTTATTGCAACCTCTCCATTACGTTGTTTTTGTATATATGTTGTGTTTATATATATTCCATTATTTGTAATTCATACACATGCATCTTTTTTAAGTCAACAGTAACTTTTTTACTTGTGTATACTGTTGTTTGTATTGGTATTGGTATTGGTATTGGTATTGGTATTGGTATTGGTATTGGTATTGGTATAATAAACTTTTTTACTTTTTTTTTATTATTACCATGCGGTCCAAACGCTCTACAAAACGCACTAAACGTGCGTCTGCTACACAATTATATCAAACATGTAAAGCAGCAGGTACTTGTCCATCAGACGTTATACCTAAAATAGAACATACTACCATTGCAGACCAAATATTAAGGTATGGTAGTATGGGTGTTTTTTTTGGTGGGTTGGGTATTGGGTCCGGCTCTGGTACTGGGGGTCGCACTGGATATGTCCCTCTTAGTACACGTCCTTCTACAGTATCTGAGGCAAGTATACCTATTAGACCACCAGTTAGCATTGACCCTGTAGGTCCCTTGGACCCCTCTATAGTAAGTCTTGTTGAAGAATCTGGAATTGTTGATGTTGGTGCCCCTGCTCCTATACCACACCCTCCTACAACATCTGGGTTTGACATTGCTACAACTGCAGACACAACACCTGCAATTTTAGATGTAACAAGTGTTAGCACACATGAAAATCCTACTTTTACTGATCCATCTGTATTGCAGCCTCCTACACCTGCAGAAACATCAGGTCATTTACTACTTTCATCATCATCTATTAGCACACATAATTATGAGGAAATACCTATGGATACATTTATTGTTTCTACTAATAATGAAAACATAACAAGTAGCACACCCATTCCAGGGGTGCGCCGTCCTGCACGTTTAGGGTTATATAGTAAGGCTACACAACAAGTAAAAGTTATTGATCCAACGTTTCTTAGTGCTCCAAAACAGCTAATTACATATGAAAACCCTGCCTATGAAACTGTAAATGCTGAAGAATCTTTATACTTTTCCAATACATCGCATAATATAGCCCCTGATCCCGACTTTCTAGATATTATAGCATTACATAGGCCTGCCCTTACCTCACGTAGGAACACTGTTAGATATAGTAGACTAGGTAATAAACAAACTTTGCGCACTCGTAGTGGTGCTACTATTGGTGCAAGGGTGCATTATTATTATGATATTAGTAGTATTAATCCTGCAGGTGAAAGTATTGAAATGCAACCTTTAGGGGCGTCTGCAACTACTACTTCTACTTTAAATGATGGCTTATATGACATTTATGCAGACACTGATTTTACTGTGGATACACCTGCCACACATAATGTTTCCCCTTCTACTGCTGTACAGTCCACATCTGCTGTGTCTGCCTATGTACCTACAAATACCACTGTGCCACTAAGTACAGGTTTTGACATTCCCATATTTTCTGGGCCTGATGTACCTATAGAGCATGCACCTACACAGGTTTTCCCATTTCCTTTGGCCCCTACAACGCCACAAGTGTCTATTTTTGTTGATGGGGGTGATTTTTATTTGCACCCTAGTTATTATATGTTAAAACGTCGACGTAAACGTGTATCATATTTTTTTACAGATGTCTCTGTGGCGGCCTAGCGAGGCTACTGTCTACTTACCACCTGTCCCAGTGTCTAAAGTTGTAAGCACGGATGAATATGTAACACGAACCAACATATATTATCACGCAGGCAGTGCTAGGCTGCTTACAGTAGGCCATCCATATTATTCCATACCTAAATCTGACAATCCTAAAAAAATAGTTGTACCAAAGGTGTCAGGATTACAATATAGGGTATTTAGGGTTCGTTTACCAGATCCAAACAAATTTGGATTTCCTGATACATCTTTTTATAATCCTGAAACTCAACGCTTAGTTTGGGCCTGTGTTGGTTTAGAGGTAGGTCGCGGGCAGCCATTAGGTGTAGGTATTAGTGGTCATCCATTATTAAATAAATTTGATGACACTGAAAACTCTAATAGATATGCCGGTGGTCCTGGCACTGATAATAGGGAATGTATATCAATGGATTATAAACAAACACAACTGTGTTTACTTGGTTGCAAACCACCTATTGGAGAGCATTGGGGTAAAGGTAGTCCTTGTAGTAACAATGCTATTACCCCTGGTGATTGTCCTCCATTGGAATTAAAAAATTCAGTTATACAAGATGGGGATATGGTTGATACAGGCTTTGGAGCTATGGATTTTACTGCTTTACAAGACACTAAAAGTAATGTTCCTTTGGACATTTGTAATTCTATTTGTAAATATCCAGATTATCTTAAAATGGTTGCTGAGCCATATGGCGATACATTATTTTTTTATTTACGTAGGGAACAAATGTTTGTAAGGCATTTTTTTAATAGATCAGGCACGGTTGGTGAATCGGTCCCTACTGACTTATATATTAAAGGCTCCGGTTCAACAGCTACTTTAGCTAACAGTACATACTTTCCTACACCTAGCGGCTCCATGGTTACTTCAGATGCACAAATTTTTAATAAACCATATTGGATGCAACGTGCTCAGGGACACAATAATGGTATTTGTTGGGGCAATCAGTTATTTGTTACTGTGGTAGATACCACACGTAGTACCAATATGTCTGTTTGTGCTGCAATTGCAAACAGTGATACTACATTTAAAAGTAGTAATTTTAAAGAGTATTTAAGACATGGTGAGGAATTTGATTTACAATTTATATTTCAGTTATGCAAAATAACATTATCTGCAGACATAATGACATATATTCACAGTATGAATCCTGCTATTTTGGAAGATTGGAATTTTGGATTGACCACACCTCCCTCAGGTTCTTTGGAGGATACCTATAGGTTTGTCACCTCACAGGCCATTACATGTCAAAAAACTGCCCCCCAAAAGCCCAAGGAAGATCCATTTAAAGATTATGTATTTTGGGAGGTTAATTTAAAAGAAAAGTTTTCTGCAGATTTAGATCAGTTTCCACTGGGTCGCAAATTTTTATTACAGGCAGGATATAGGGCACGTCCTAAATTTAAAGCAGGTAAACGTAGTGCACCCTCAGCATCTACCACTACACCAGCAAAACGTAAAAAAACTAAAAAGTAATGGATGTGTATGTAATACATGTGTCTGTATGTGTATGTGCTTGTGCTGTATTGTATATGTGTGTGTTTGTGTGTTATATATGGTATATGTATGTTTATGTATGCGTGTGTACTTGTATATATGTATAGTATGTTATGTGTGTATGTATGCTATGTATGTTAATAA-------------------------------------ATATGTGTATACCTGTGTGTGTTGTGTATGTTGTTCTTATATACACCCTATTAGTAACATACTATTACTATTTTATAAACTA----------TTGTTCCTACTTGTTCCTGCTCCTCCCAATAGTCATGTACTTATTTCTGCCTATAATTTAGGTGTCACGCCATAGTAAAAGTTGTACACCCGGTCCGTTTTTTGCAACTAAAGCTACTCCATTTTGATTTTATGCAGCCATTTTAAATCCCTAACCGTTTTCGGTTGCATTGTTTAAACATGCTAGTACAACTATGCTGATGCAGTAGTTCTGCGGTTTTTGGTTTCCTGAATACTAGTTTTTGCCAACATTCTGGCTTGTAGTTTCCTGCCTAACACACCTTGCCAACATATAATCCAGTCCAACTTTGCAATTATACTATGAATCATGTTTGTTTAAATACAACTGTAGTTCAACTATGTGTCATGCACATATATTATATTATCCTACACACCTTAAACTGCTTTTAGGCACATATTTTGTAGATTATCTATATCCTTGATTACAGTGCTGGCTTTTGCACATGTTTAAACTGCCAAGGTTGTGTCATGCATTATAAATAAGTTGTATGTTACTCATATAATTAATTGCATATAGGTATTACACCGTTTTCGGTTACAGTTTTACAAGCAATTGTTCTTTTTATACT
>HQ537675|HPV31|A2|
TAATAATAATAATCTTAGTATAAAAAAGTAGGGAGTGACCGAAAGTGGTGAACCGAAAACGGTTGGTATATAAAGCACATAGTATTTTGTGCAAACCTACAGACGCCATGTTCAAAAATCCTGCAGAAAGACCTCGGAAATTGCATGAACTAAGCTCGGCATTGGAAATACCCTACGATGAACTAAGATTGAATTGTGTCTACTGCAAAGGTCAGTTAACAGAAACAGAGGTATTAGATTTTGCATTTACAGATTTAACAATAGTATATAGGGACGACACACCACACGGAGTGTGTACAAAATGTTTAAGATTTTATTCAAAAGTAAGTGAATTTAGATGGTATAGATATAGTGTGTATGGAACAACATTAGAAAAATTGACAAACAAAGGTATATGTGATTTGTTAATTAGGTGTATAACGTGTCAAAGACCGTTGTGTCCAGAAGAAAAACAAAGACATTTGGATAAAAAGAAACGATTCCACAACATAGGAGGAAGGTGGACAGGACGTTGCATAGCATGTTGGAGAAGACCTCGTACTGAAACCCAAGTGTAAACATGCGTGGAGAAACACCTACGTTGCAAGACTATGTGTTAGATTTGCAACCTGAGGCAACTGACCTCTACTGTTATGAGCAATTACCCGACAGCTCAGATGAGGAGGATGTCATAGACAGTCCAGCTGGACAAGCAGAACCGGACACATCCAATTACAATATCGTTACCTTTTGTTGTCAGTGTGAGTCTACACTTCGTTTGTGTGTACAGAGCACACAAGTAGATATTCGCATATTGCAAGAGCTGTTAATGGGCTCATTTGGAATCGTGTGCCCCAACTGTTCTACTAGACTGTAACTACAATGGCTGATCCAGCAGGTACAGATGGGGAGGGGACGGGATGCAATGGTTGGTTTTATGTAGAAGCAGTAATTGACAGACAGACAGGGGACAACATTTCAGAGGACGAAAATGAAGACAGTAGTGATACTGGGGAGGATATGGTTGACTTTATTGACAATTGTAATGTATACAACAATCAGGCAGAAGCAGAGACAGCACAGGCATTGTTTCATGCACAGGAAGCGGAGGAACATGCAGAGGCTGTGCAGGTTCTAAAACGAAAGTATGTAGGTAGTCCTTTAAGTGATATTAGTAGTTGTGTGGATTATAATATTAGTCCACGGTTAAAAGCTATATGCATAGAAAATAACAGTAAAACAGCAAAACGAAGACTCTTTGAACTTCCAGACAGCGGGTATGGCAATACTGAAGTGGAAACGCAGCAGATGGTACAGGTAGAGGAGCAACAAACAACATTAAGTTGTAATGGTAGTGACGGGACACATAGTGAACGAGAGAATGAAACTCCAACACGTAATATATTGCAAGTGTTAAAAACTAGCAATGGTAAAGCTGCTATGTTAGGTAAATTTAAAGAATTATATGGTGTAAGTTTTATGGAACTAATTAGGCCATTTCAAAGCAATAAAAGCACATGTACTGATTGGTGTGTAGCTGCGTTTGGAGTTACAGGTACAGTTGCAGAAGGATTTAAAACCCTATTGCAACCATATTGTTTGTATTGCCATTTACAAAGTTTAGCATGTTCCTGGGGCATGGTTATGTTAATGCTTGTGAGATTTAAATGTGCAAAAAATAGAATAACAATTGAAAAATTATTAGAAAAATTATTGTGTATATCTACAAATTGTATGTTAATTCAGCCACCCAAATTACGTAGCACAGCTGCAGCATTATATTGGTACAGAACAGGAATGTCAAACATTAGCGATGTATATGGTGAAACACCAGAATGGATAGAAAGACAAACAGTATTACAGCATAGTTTTAATGACACAACATTTGATTTGTCCCAAATGGTACAATGGGCATATGACAATGATGTTATGGATGATAGTGAAATTGCCTATAAATATGCACAATTAGCTGACAGTGATAGTAATGCATGTGCATTTTTAAAAAGTAATTCGCAGGCAAAAATAGTTAAAGATTGTGGAACAATGTGTAGACATTATAAACGAGCAGAAAAACGACAAATGTCCATGGGACAGTGGATTAAAAGTAGATGTGACAAAGTTAGTGACGAAGGTGACTGGAGGGACATAGTAAAGTTTTTAAGATATCAACAAATAGAATTTGTGTCATTTTTATCTGCATTAAAGCTGTTTTTAAAAGGAGTGCCAAAGAAAAACTGTATTTTAATACATGGTGCACCTAATACAGGTAAATCATATTTTGGAATGAGCCTTATTAGCTTTTTACAAGGATGTATAATATCATATGCAAATTCAAAAAGTCATTTTTGGTTACAACCACTGGCTGATGCTAAAATAGGCATGTTAGATGATGCTACAACGCCATGTTGGCATTATATAGACAATTACCTACGAAATGCACTAGATGGCAACCCTGTATCTATAGATGTAAAGCATAAAGCTTTAATGCAGTTAAAATGTCCTCCTTTATTGATTACATCTAATATAAATGCAGGTAAGGATGACAGATGGCCATACCTACATAGCAGACTGGTGGTTTTTACATTTCCAAATCCATTTCCATTTGACAAAAACGGAAATCCAGTATATGAATTAAGTGATAAAAACTGGAAATCCTTTTTCTCAAGGACGTGGTGCAGATTAAATTTGCACGAGGAAGAGGACAAAGAAAACGATGGAGACTCTTTCTCAACGTTTAAATGTGTGTCAGGACAAAATATTAGAACATTATGAAAATGATAGTAAACGACTTTGTGATCATATAGACTATTGGAAACATATTCGACTTGAATGTGTATTAATGTATAAAGCAAGAGAAATGGGAATACACAGTATTAACCACCAGGTGGTGCCAGCGTTGTCAGTATCAAAGGCCAAAGCCTTACAAGCTATTGAACTACAAATGATGTTGGAAACATTAAATAACACTGAATACAAAAATGAGGACTGGACAATGCAGCAAACAAGTCTTGAACTGTATTTAACTGCACCTACAGGGTGTTTAAAAAAACATGGATATACTGTAGAGGTGCAATTTGATGGTGATGTACACAACACCATGCATTATACTAACTGGAAATTTATATACCTATGTATAGATGGCCAATGTACTGTTGTGGAAGGGCAAGTTAATTGTAAGGGCATTTATTATGTACATGAAGGACATATAACATATTTTGTAAATTTTACAGAAGAGGCAAAAAAATATGGGACTGGTAAAAAATGGGAAGTGCATGCGGGTGGTCAGGTAATTGTTTTTCCTGAATCTGTATTTAGCAGTGACGAAATATCCTTTGCTGGGATTGTTACAAAGCTACCAACAGCCAACAACACCACCACATCGAATTCCAAAACCTGCGCCTTGGGCACCAGTGAAGGTGTGCGGCGGGCGACGACGTCTACTAAGCGACCAAGAACAGAGCCAGAGCACAGAAACACCCACCACCCCAACAAGTTGTTGCGAGGCGACTCCGTGGACAGTGTCAACTGTGGGGTTATCAGTGCAGCTGCATGCACAAACCAAACAAGGGCTGTCAGTTGTCCTGCAACTACACCTATAATACACTTAAAAGGTGATGCAAATATATTAAAATGTTTAAGATATAGGCTGTCAAAATATAAACAATTGTATGAACAAGTGTCATCTACATGGCATTGGACATGTACAGATGGAAAACATAAAAATGCTATTGTAACCTTAACATATATAAGTACATCACAAAGAGACGATTTTTTAAATACTGTAAAAATACCTAACACAGTATCAGTGTCAACAGGATATATGACTATTTAGCCTAATGATTGAACTAAATATTTCTACAGTAAGCATTGTGCTATGCTTTTTGCTTTGCTTTTGTGTGCTACTATTTGTGTGTCTTGTCATACGTCCACTTGTGCTGTCTGTGTCGGTATATGCAACACTACTATTATTAATTGTAATTTTATGGGTTATTGCAACCTCTCCATTACGTTGTTTTTGTATATATGTTGTGTTTATATATATTCCATTATTTGTAATTCATACACATGCATCTATTTTAAGTCAACAGTAACTTTTTTACTTGTGTATACTGTTGTTT------------GTATTGGTATTGGTATTGGTATTGGTATTGGTATTGGTATTAGTATAATAAACTTTTTTACTTTTTTTTTATTATTACCATGCGGTCCAAACGCTCTACAAAACGCACTAAACGTGCGTCTGCTACACAATTATATCAAACATGTAAAGCAGCAGGTACTTGTCCATCAGACGTTATACCTAAAATAGAACATACTACCATTGCAGACCAAATATTAAGGTATGGTAGTATGGGTGTTTTTTTTGGTGGGTTGGGTATTGGGTCCGGCTCTGGTACTGGGGGTCGCACTGGATATGTCCCTCTTAGTACACGTCCTTCTACAGTATCTGAGGCAAGTATACCTATTAGACCACCAGTTAGCATTGACCCTGTAGGTCCCTTGGACCCCTCTATAGTAAGTCTTGTTGAAGAATCTGGAATTGTTGATGTTGGTGCCCCTGCTCCTATACCACACCCTCCTACAACATCTGGGTTTGACATTGCTACAACTGCAGACACAACACCTGCAATTTTAGATGTAACAAGTGTTAGCACACATGAAAATCCTACTTTTACTGATCCATCTGTATTGCAGCCTCCTACACCTGCAGAAACATCAGGTCATTTACTACTTTCATCATCATCTATTAGCACACATAATTATGAGGAAATACCTATGGATACATTTATTGTTTCTACTAATAATGAAAACATAACAAGTAGCACACCCATTCCAGGGGTGCGCCGTCCTGCACGTTTAGGGTTATATAGTAAGGCTACACAACAAGTAAAAGTTATTGATCCAACGTTTCTTAGTGCTCCAAAACAGCTAATTACATATGAAAACCCTGCCTATGAAACTGTAAATGCTGAAGAAACTTTATACTTTTCCAATACATCGCATAATATAGCCCCTGATCCCGACTTTCTAGATATTATAGCATTACATAGGCCTGCCCTTACCTCACGTAGGAACACTGTTAGATATAGTAGACTAGGTAATAAACAAACTTTGCGCACTCGTAGTGGTGCTACTATTGGTGCAAGGGTGCATTATTATTATGATATTAGTAGTATTAATCCTGCAGGTGAAAGTATTGAAATGCAACCTTTAGGGGCGTCTGCAACTACTACTTCTACTTTAAATGATGGCTTATATGACATTTATGCAGACACTGATTTTACTGTGGATACACCTGCCACACATAATGTTTCCCCTTCTACTGCTGTACAGTCCACATCTGCTGTGTCTGCCTATGTACCTACAAATACCACTGTGCCACTAAGTACAGGTTTTGACATTCCCATATTTTCTGGGCCTGATGTACCTATAGAGCATGCACCTACACAGGTTTTCCCATTTCCTTTGGCCCCTACAACGCCACAAGTGTCTATTTTTGTTGATGGGGGTGATTTTTATTTGCACCCTAGTTATTATATGTTAAAACGTCGACGTAAACGTGTATCATATTTTTTTACAGATGTCTCTGTGGCGGCCTAGCGAGGCTACTGTCTACTTACCACCTGTCCCAGTGTCTAAAGTTGTAAGCACGGATGAATATGTAACACGAACCAACATATATTATCACGCAGGCAGTGCTAGGCTGCTTACAGTAGGCCATCCATATTATTCCATACCTAAATCTGACAATCCTAAAAAAATAGTTGTACCAAAGGTGTCAGGATTACAATATAGGGTATTTAGGGTTCGTTTACCAGATCCAAACAAATTTGGATTTCCTGATACATCTTTTTATAATCCTGAAACTCAACGCTTAGTTTGGGCCTGTGTTGGTTTAGAGGTAGGTCGCGGGCAGCCATTAGGTGTAGGTATTAGTGGTCATCCATTATTAAATAAATTTGATGACACTGAAAACTCTAATAGATATGCCGGTGGTCCTGGCACTGATAATAGGGAATGTATATCAATGGATTATAAACAAACACAACTGTGTTTACTTGGTTGCAAACCACCTATTGGAGAGCATTGGGGTAAAGGTAGTCCTTGTAGTAACAATGCTATTACCCCTGGTGATTGTCCTCCATTAGAATTAAAAAATTCAGTTATACAAGATGGGGATATGGTTGATACAGGCTTTGGAGCTATGGATTTTACTGCTTTACAAGACACTAAAAGTAATGTTCCTTTGGACATTTGTAATTCTATTTGTAAATATCCAGATTATCTTAAAATGGTTGCTGAGCCATATGGCGATACATTATTTTTTTATTTACGTAGGGAACAAATGTTTGTAAGGCATTTTTTTAATAGATCAGGCACGGTTGGTGAATCGGTTCCTACTGACTTATATATTAAAGGCTCCGGTTCAACAGCTACTTTAGCTAACAGTACATACTTTCCTACACCTAGCGGCTCCATGGTTACTTCAGATGCACAAATTTTTAATAAACCATATTGGATGCAACGTGCTCAGGGACACAATAATGGTATTTGTTGGGGCAATCAGTTATTTGTTACTGTGGTAGATACCACACGTAGTACCAATATGTCTGTTTGTGCTGCAATTGCAAACAGTGATACTACATTTAAAAGTAGTAATTTTAAAGAGTATTTAAGACATGGTGAGGAATTTGATTTACAATTTATATTTCAGTTATGCAAAATAACATTATCTGCAGACATAATGACATATATTCACAGTATGAATCCTGCTATTTTGGAAGATTGGAATTTTGGATTGACCACACCTCCCTCAGGTTCTTTGGAGGATACCTATAGGTTTGTAACCTCACAGGCCATTACATGTCAAAAAACTGCCCCCCAAAAGCCCAAGGAAGATCCATTTAAAGATTATGTATTTTGGGAGGTTAATTTAAAAGAAAAGTTTTCTGCAGATTTAGATCAGTTTCCACTGGGTCGCAAATTTTTATTACAGGCAGGATATAGGGCACGTCCTAAATTTAAAGCAGGTAAACGTAGTGCACCCTCAGCATCTACCACTACACCAGCAAAACGTAAAAAAACTAAAAAGTAATGGATGTGTATGTAATACATGTGTCTGTATGTGTATGTGCTTGTGCTGTATTGTATATGTGTGTGTTTGTGTGTTATATATGGTATATGTATGTTTATGTATGCGTGTGTACTTGTATATATGTATAGTATGTTATGTGTGTATGTATGCTATGTATGTTAATAAATATATGTGTGTATGTATGCTATGTATGTTAATAAATATATGTGTATACCTGTGTGTGTTGTGTATGTTGTCCTTATATACACCCTATTAGTAACATACTATTACTATTTTATAAACTA----------TTGTTCCTACTTGTTCCTGCTCCTCCCAATAGTCATGTACTTATTTCTGCCTATAATTTACGTGTCACGCCATAGTAAAAGTTGTACACCCGGTCCGTTTTTTGCAACTAAAGCTACTCCATTTTGATTTTATACAGCCATTTTAAATCCTTAACCGTTTTCGGTTGCATTGTTTAAACATGCTAGTACAACTATGCTGATGCAGTAGTTCTGCGGTTTTTGGTTTCCTGAATACTAGTTTTTGCCAACATTCTGGCTTGTAGTTTCCTGCCTAACACACCTTGCCAACATATAATCCAGTCCAACTTTGCAATTATACTATGAATCATGTTTGTTTAAATACAACTGTAGTTCAACTATGTGTCATGCACATATATTATATTATCCTACACACCTTAAACTGCTTTTAGGCACATATTTTGTAGATTATCTATATCCTTGATTGCAGTGCTGGCTTTTGCACATGTTTAAACTGCCAAGGTTGTGTCATGCATTATAAATAAGTTGTATGTTACTCATATAATTAATTGCATATAGGTATTACACCGTTTTCGGTTACAGTTTTACAAGCAATTGTTCTTTTTATACT
>HQ537676|HPV31|B1|
TAATAATAATAATCTTAGTATAAAAAAGTAGGGAGTGACCGAAAGTGGTGAACCGAAAACGGTTGGTATATAAAGCACATAGTATTTTGTGCAAACCTACAGACGCCATGTTCAAAAATCCTGCAGAAAGACCTCGGAAATTGCATGAACTAAGCTCGGCATTGGAAATACCCTACGATGAACTAAGATTGAATTGTGTCTACTGCAAAGGTCAGTTAACAGAAACAGAGGTATTAGATTTTGCATTTACAGATTTAACACTAGTATATAGGGACGACACACCACACGGAGTGTGTGCAAAATGTTTAAGATTTTATTCTAAAGTAAGTGAATTTAGATGGTATAGATATAGTGTGTATGGAACAACATTAGAAAAATTGACAAACAAAGGTATATGTGATTTGTTAATTAGGTGTATAACGTGTCAAAGACCGTTGTGTCCAGAAGAAAAACAAAGACATTTGGATAAAAAGAGACGATTCCACAACATAGGAGGAAGGTGGACAGGACGTTGCATAGTATGTTGGAGAAGACCTCGTACTGAAACCCAAGTGTAAACATGCGTGGAGAAACACCTACGTTGCAAGACTATGTGTTAGATTTGCAACCTGAGGCAACTGACCTCCACTGTTATGAGCAATTACCCGACAGCTCAGATGAGGAGGATGTTATAGACAGTCCAGCTGGACAAGCAAAACCGGACACATCCAATTACAATATCGTTACCTTTTGTTGTCAGTGTGAGTCTACACTTCGTTTGTGTGTACAGAGCACACAAGTAGATATTCGCATATTGCAAGAGCTGTTAATGGGCTCATTTGGAATCGTGTGCCCCAACTGTTCTACTAGACTGTAACTACAATGGCTGATCCAGCAGGTACAGATGGGGAGGGGACGGGATGCAATGGTTGGTTTTATGTAGAAGCAGTAATTGACAGACAGACAGGGGACAACATTTCAGAGGACGAAAATGAAGACAGTAGTGATACTGGGGAGGATATGGTTGACTTTATTGACAATTGTAATGTATACAACAATCAGGCAGAAGCAGAGACAGCACAGGCATTGTTTCATGCACAGGAAGCGGAGGAACATGCAGAGGCTGTGCAGGTTCTAAAACGAAAGTATGTAGGTAGTCCTTTAAGTGATATTAGTAGTTGTGTGGATTATAATATTAGTCCACGGTTAAAAGCTATATGCATAGAAAATAACAGTAAAACAGCAAAACGAAGACTCTTTGAACTTCCAGACAGCGGGTATGGCAATACTGAAGTGGAAACGCAGCAGATGGTACAGGTAGAGGAGCAACAAACAACATTAAGTTGTAATGGTAGTGACGGGACACATAGTGAACGAGACAATGAAACTCCAACACGTAATATATTGCAAGTGTTAAAAACTAGCAATGGTAAAGCTGCTATGTTAGGTAAATTTAAAGAATTATATGGTGTAAGTTTTATGGAACTAATTAGGCCATTTCAAAGCAATAAAAGCACATGTACTGATTGGTGTGTAGCTGCGTTTGGAGTTACAGGTACAGTTGCAGAAGGATTTAAAACCTTATTGCAACCATATTGTTTGTATTGCCATTTACAAAGTTTAGCATGTTCCTGGGGCATGGTTATGCTAATGCTTGTGAGATTTAAATGTGCAAAAAATAGAATAACAATTGAAAAATTATTAGAAAAATTATTGTGTATATCTACAAATTGTATGTTAATTCAGCCACCCAAATTACGTAGCACAGCTGCAGCATTATATTGGTACAGAACAGGAATGTCAAACATTAGCGATGTATATGGTGAAACACCAGAATGGATAGAAAGACAAACAGTATTACAGCATAGTTTTAATGACACAACATTTGATTTGTCCCAAATGGTACAATGGGCATATGACAATGATGTTATGGATGATAGTGAAATTGCCTATAAATATGCACAATTAGCTGACAGTGATAGTAATGCATGTGCATTTTTAAAAAGTAATTCGCAGGCAAAAATAGTTAAAGATTGTGGAACAATGTGTAGACATTATAAACGAGCAGAAAAACGACAAATGTCCATGGGACAGTGGATTAAAAGTAGATGTGACAAAGTTAGTGACGAAGGTGACTGGAGGGACATAGTAAAGTTTTTAAGATATCAACAAATAGAATTTGTGTCATTTTTATCTGCATTAAAGCTGTTTTTAAAAGGAGTGCCAAAGAAAAACTGTATTTTAATACATGGTGCACCTAATACAGGTAAATCATATTTTGGAATGAGCCTTATTAGCTTTTTACAAGGATGTATAATATCATATGCAAATTCAAAAAGTCATTTTTGGTTACAACCACTGGCTGATGCTAAAATAGGCATGTTAGATGATGCTACAACGCCATGTTGGCATTATATAGACAATTACCTACGAAATGCACTAGATGGCAACCCTGTATCTATAGATGTAAAGCATAAAGCTTTAATGCAGTTAAAATGTCCTCCTTTATTGATTACATCTAATATAAATGCAGGTAAGGATGACAGATGGCCATACCTACATAGCAGACTGGTGGTTTTTACATTTCCAAATCCATTTCCATTTGACAAAAACGGAAATCCAGTATATGAATTAAGTGATAAAAACTGGAAATCCTTTTTCTCAAGGACGTGGTGCAGATTAAATTTGCACGAGGAAGAGGACAAAGAAAACGATGGAGACTCTTTCTCAACGTTTAAATGTGTGTCAGGACAAAATATTAGAACATTATGAAAATGATAGTAAACGACTTTGTGATCATATAGACTATTGGAAACATATTCGACTTGAATGTGTATTAATGTATAAAGCAAGAGAAATGGGAATACACAGTATTAACCACCAGGTGGTGCCAGCGTTGTCAGTATCAAAGGCCAAAGCCTTACAAGCTATTGAACTACAAATGATGTTGGAAACATTAAATAACACTGAATACAAAAATGAGGACTGGACAATGCAGCAAACAAGTCTTGAACTGTATTTAACTGCACCTACAGGGTGTTTAAAAAAACATGGATATACTGTAGAGGTGCAATTTGATGGTGATGTACACAACACCATGCATTATACTAACTGGAAATTTATATACCTATGTATAGATGGCCAATGTACTGTTGTGGAAGGACAAGTTAATTGTAAGGGCATTTATTATGTACATGAAGGACATATAACATATTTTGTAAATTTTACAGAAGAGGCAAAAAAATATGGGACTGGTAAAAAATGGGAAGTGCATGCGGGTGGTCAGGTAATTGTTTTTCCTGAATCTGTATTTAGCAGTGACGAAATATTCTTTGCTGGGATTGTTACAAAGCTACCAACAGCCAACAACACCACCACATCGAATTCCAAAACCTGCGCCTTGGGCACCAGTGAAGGTGTGCGGCGGGCGACGACGTCTACTAAGCGACCAAGAACAGAGCCAGAGCACAGAAACACCCACCACCCCAACAAGTTGTTGCGAGGCGACTCCGTGGACAGTGTCAACTGTGGGGTTATCAGTGCAGCTGCATGCACAAACCAAACAAGGGCTGTCAGTTGTCCTGCAACTACACCTATAATACACTTAAAAGGTGATGCAAATATATTAAAATGTTTAAGATATAGGCTGTCAAAATATAAACAATTGTATGAACAAGTGTCATCTACATGGCATTGGACATGTACAGATGGAAAACATAAAAATGCTATTGTAACCTTAACATATATAAGTACATCACAAAGAGACGATTTTTTAAATACTGTAAAAATACCTAACACAGTATCAGTGTCAACAGGATATATGACTATTTAGCCTAATGATTGAACTAGATATTTCTACAGTAAGCATTGTGCTATGCTTTTTGCTTTGCTTTTGTGTGCTACTATTTGTGTGTCTTGTCATACGTCCACTTGTGCTGTCTGTGTCGGTATATGCAACACTACTATTATTAATTGTGATTTTATGGGTTATTGCAACCTCTGCATTACGTTGTTTTTGTATATATATTGTGTTTATATATATTCCATTATTTGTAATTCATACACATGCATCCATTTTAAGTCAACAGTAACTTTTTTACTTGTGTATACTGGTGTGT------------GTATTGGTATTGGTATTGGTATTGGTATTGGTATTGGTATTGGTATAATAAACGTTTTTACTTTTTTTTTATTATTACCATGCGGTCCAAACGCTCTACAAAACGCACTAAACGTGCATTTGCTACACAATTATATCAAACATGTAAAGCAGCAGGTACTTGTCCATCAGACGTTATACCTAAAATAGAACATACTACCATTGCAGACCAAATATTAAGGTATGGTAGTATGGGTGTTTTTTTTGGTGGGTTGGGTATTGGGTCCGGCTCTGGTACTGGGGGTCGCACTGGATATGTCCCTCTGAGTACACGTCCTTCTACAGTATCTGAGGCAAGTATACCTATTAGACCACCAGTTAGCATTGACCCTGTAGGTCCCTTGGACCCCTCTATAGTAAGTCTTGTTGAAGAATCTGGTATTGTCGATGTTGGTGCCCCTGCTCCTATACCACACCCTCCTACAACATCTGGGTTTGACATTGCTACAACTGCAGACACAACACCTGCAATTTTAGATGTAACAAGTGTTAGCACACATGAAAATCCTACTTTTACTGATCCATCTGTATTGCAACCTCCTACACCTGCAGAGACATCAGGTCATTTACTACTTTCATCATCATCTATTAGCACACATAATTATGAGGAAATACCTATGGATACATTTATTGTTTCTACTAATAATGAAAACATAACAAGTAGCACACCCATTCCAGGGGTGCGCCGTCCTGCACGTTTAGGGTTATATAGTAAGGCTACACAACAAGTAAAAGTTATTGATCCAACGTTTCTTAGTGCTCCAAAACAACTAATTACATATGAAAACCCTGCCTATGAAACTGTAAATGCTGAAGAATCTTTATACTTTTCCAATACATCGCATAATATAGCCCCTGATCCCGACTTTCTAGATATTATAGCATTACATAGGCCTGCCCTTACCTCACGTAGGAACACTGTTAGATATAGTAGACTAGGTAATAAACAAACTTTGCGCACTCGTAGTGGTGCTACTATTGGTGCAAGGGTACATTATTATTATGATATTAGTAGTATTAATCCTGCAGGTGAAAGTATTGAAATGCAACCTTTAGGGGCGTCTGCAACTACTACTTCTACTTTAAATGATGGCTTATATGACATTTATGCAGACACTGATTTTACTGTGGATACACCTGCCACACATAATGTTTCCCCTTCTACTGCTGTACAGTCCACATCTGCTGTGTCTGCCTATGTACCTACAAATACCACTGTGCCACTAAGTACAGGTTTTGACATTCCCATATTTTCTGGGCCTGATGTACCTATAGAGCATGCACCTACACAGGTTTTCCCATTTCCTTTGGCCCCTACAACGCCACAAGTGTCTATTTTTGTTGATGGGGGTGATTTTTATTTGCACCCTAGTTATTATATGTTAAAACGTCGACGTAAACGTGTATCATATTTTTTTACAGATGTCTCTGTGGCGGCCTAGCGAGGCTACTGTCTACTTACCACCTGTCCCAGTGTCTAAAGTTGTAAGCACGGATGAATATGTAACACGAACCAACATATATTATCACGCAGGCAGTGCTAGGCTGCTTACAGTAGGCCATCCATATTATTCCATACCTAAATCTGACAATCCTAAAAAAATAGTTGTACCAAAGGTGTCAGGATTACAATATAGGGTATTTAGGGTTCGTTTACCAGATCCAAACAAATTTGGATTTCCTGATACATCTTTTTATAATCCTGAAACTCAACGCTTAGTTTGGGCCTGTGTTGGTTTAGAGGTAGGTCGCGGGCAGCCATTAGGTGTAGGTATTAGTGGTCATCCATTACTAAATAAATTTGATGACACTGAAAACTCTAATAGATATGCCGGTGGTCCTGGCACTGATAATAGGGAATGTATATCAATGGATTATAAACAAACACAACTGTGTTTACTTGGTTGCAAACCACCTATTGGAGAGCATTGGGGTAAAGGTAGTCCTTGTAGTAACAATGCTATTACCCCTGGTGATTGTCCTCCATTAGAATTAAAGAATACAGTTATACAAGATGGGGATATGGTTGATACAGGCTTTGGAGCTATGGATTTTACTGCTTTACAAGACACTAAAAGTAATGTTCCTTTGGACATTTGTAATTCTATATGTAAATATCCAGATTATCTTAAAATGGTTGCTGAGCCATATGGCGATACATTATTTTTTTATTTACGTAGGGAACAAATGTTTGTAAGGCATTTTTTTAATAGATCAGGCACGGTTGGTGAATCGGTTCCTAATGACTTATATATTAAAGGCTCCGGTTCAACAGCTACTTTAGCTAACAGTACATACTTTCCTACACCTAGCGGCTCCATGGTTACTTCAGATGCACAAATTTTTAATAAACCATATTGGATGCAACGTGCTCAGGGACACAATAATGGTATTTGTTGGGGCAATCAGTTATTTGTTACTGTGGTAGATACCACACGTAGTACCAATATGTCTGTTTGTGCTGCAATTGCAAACAGTGATACTACATTTAAAAGTAGTAATTTTAAAGAGTATTTAAGACATGGTGAGGAATTTGATTTACAATTTATATTTCAGTTATGCAAAATAACATTATCTGCAGACATAATGACATATATTCACAGTATGAATCCTGCTATTTTGGAAGATTGGAATTTTGGATTAACCACACCTCCCTCAGGTTCTTTAGAGGATACCTATAGGTTTGTAACCTCACAGGCCATTACATGTCAAAAAACTGCCCCCCAAAAGCCCAAGGAAGATCCATTTAAAGATTATGTATTTTGGGAGGTTAATTTAAAAGAAAAGTTTTCTGCAGATTTAGATCAGTTTCCACTGGGTCGCAAATTTTTATTACAGGCAGGATATAGGGCACGTCCTAAATTTAAAGCAGGTAAACGTAGTGCACCCTCAGCATCTACCACTACACCAGCAAAACGTAAAAAAACTAAAAAGTAATGGATGTGTATGTAATACATGTGTCTGTATGTGTATGTGCTTGTGCTGTATTGTATATGTGTGTGTTTGTGTGTTGTATATGGTATATGTATGTTTATGTATGCGTGTGTACTTGTATATATGTATAGTATGTTATGTGTGTATGTATGCTATGTATGTTAATAA-------------------------------------ATATGTGTATACCTGTGTGTGTTGTGTATGTTGTCCTTATATACACCCTATTAGTAACATACTAT----------TAAACTA----------TTGTTACTACTTGTCCCTGCTCCTCCCAATGGTCATGTACTTATTTCTCCCTATAATTTAAGTGTCACGCAATAGTAAAAGTTGTACACCCGGTCCGTTTTTTGCAACTAAAGCTACTCCATTTTACTTTTATACAGCCATTTTAAATCCTTAACCGTTTTCGGTTGCATTGTTTAAACATGTTAGTACAACTATGCTGATACAGTAGTTCTGCGGTTTTTGGTTTCCTGAATACTAGTTTTTGCCAACATCCTGGCTTGTAGTTTCCTGCCTAACACACCTTGCCAACATATAATCCAGTCCAACTTTGCAATTATACTATGAATCATGTTTGTTTAAATACAACTGTAGTTCAACTATGTGTCATGCACATATATTATATTATCTTACACACCTTAAACTGCTTTTAGGCACATATTTTGTAGATTATATATATCCTTGATTGCAGTGCTGGCTTTTGCACATGTTTAAACTGCCAAGGTTGTGTCATGCATTATAAATAAGTTGTATGTTACTCATATAATTAATTGCATAGAAGTATGACACCGTTTTCGGTTACAGTTTTACAAGCAATTGTTCTTTTTATACT
>HQ537680|HPV31|B2|
TAATAATAATAATCTTAGTATAAAAAAGTAGGGAGTGACCGAAAGTGGTGAACCGAAAACGGTTGGTATATAAAGCACATAGTATTTTGTGCAAACCTACAGACGCCATGTTCAAAAATCCTGCAGAAAGACCTCGGAAATTGCATGAACTAAGCTCGGCATTGGAAATACCCTACGATGAACTAAGATTGAATTGTGTCTACTGCAAAGGTCAGTTAACAGAAACAGAGGTATTAGATTTTGCATTCACAGATTTAACAATAGTATATAGGGACGACACACCACACGGAGTGTGTGCAAAATGTTTAAGATTTTATTCTAAAGTAAGTGAATTTAGATGGTATAGATATAGTGTGTATGGAACAACATTAGAAAAATTGACAAACAAAGGTATATGTGATTTGTTAATTAGGTGTATAACGTGTCAAAAACCGTTGTGTCCAGAAGAAAAACAAAGACATTTGGATAAAAAGAGACGATTCCACAACATAGGAGGAAGGTGGACAGGACGTTGCATAGTATGTTGGAGAAGACCTCGTACTGAAACCCAAGTGTAAACATGCGTGGAGAAACACCTACGTTGCAAGACTATGTGTTAGATTTGCAACCTGAGGCAACTGACCTCTACTGTTATGAGCAATTACCCGACAGCTCAGATGAGGAGGATGTTATAGACAGTCCAGCTGGACAAGCAAAACCGGACACATCCAATTACAATATCGTTACCTTTTGTTGTCAGTGTGAGTCTACACTTCGTTTGTGTGTACAGAGCACACAAGTAGATATTCGCATATTGCAAGAGCTGTTAATGGGCTCATTTGGAATCGTGTGCCCCAACTGTTCTACTAGACTGTAACTACAATGGCTGATCCAGCAGGTACAGATGGGGAGGGGACGGGATGCAATGGTTGGTTTTATGTAGAAGCAGTAATTGACAGACAGACAGGGGACAACGTTTCAGAGGACGAAAATGAAGACAGTAGTGATACTGGGGAGGATATGGTTGACTTTATTGACAATTGTAATGTATACAACAATCAGGCAGAAGCAGAGACAGCACAGGCATTGTTTCATGCACAGGAAGCGGAGGAACATGCAGAGGCTGTGCAGGTTCTAAAACGAAAGTATGTAGGTAGTCCTTTAAGTGATATTAGTAGTTGTGTGGATTATAATATTAGTCCACGGTTAAAAGCTATATGCATAGAAAATAACAGTAAAACAGCAAAACGAAGACTCTTTGAACTTCCAGACAGCGGGTATGGCAATACTGAAGTGGAAACGCAGCAGATGGTACAGGTAGAGGAGCAACAAACAACATTAAGTTGTAATGGTAGTGACGGGACACATAGTGAACGAGACAATGAAACTCCAACACGTAATATATTGCAAGTGTTAAAAACTAGCAATGGTAAAGCTGCTATGTTAGGTAAATTTAAAGAATTATATGGTGTAAGTTTTATGGAACTAATTAGGCCATTTCAAAGCAATAAAAGCACATGTACTGATTGGTGTGTAGCTGCGTTTGGAGTTACAGGTACAGTTGCAGAAGGATTTAAAACCTTATTGCAACCATATTGTTTGTATTGCCATTTACAAAGTTTAGCATGTTCCTGGGGCATGGTTATGCTAATGCTTGTAAGATTTAAATGTGCAAAAAATAGAATAACAATTGAAAAATTATTAGAAAAATTATTGTGTATATCTACAAATTGTATGTTAATTCAGCCACCCAAATTACGTAGCACAGCTGCAGCATTATATTGGTACAGAACAGGAATGTCAAACATTAGCGATGTATATGGTGAAACACCAGAATGGATAGAAAGACAAACAGTATTACAGCATAGTTTTAATGACACAACATTTGATTTGTCCCAAATGGTACAATGGGCATATGACAATGATGTTATGGATGATAGTGAAATTGCCTATAAATATGCACAATTAGCTGACAGTGATAGTAATGCATGTGCATTTTTAAAAAGTAATTCGCAGGCAAAAATAGTTAAAGATTGTGGAACAATGTGTAGACATTATAAACGAGCAGAAAAACGACAAATGTCCATGGGACAGTGGATTAAAAGTAGATGTGACAAAGTTAGTGACGAAGGTGACTGGAGGGACATAGTAAAGTTTTTAAGATATCAACAAATAGAATTTGTGTCATTTTTATCTGCATTAAAGCTGTTTTTAAAAGGAGTGCCAAAGAAAAACTGTATTTTAATACATGGTGCACCTAATACAGGTAAATCATATTTTGGAATGAGCCTTATTAGCTTTTTACAAGGATGTATAATATCATATGCAAATTCAAAAAGTCATTTTTGGTTACAACCACTGGCTGATGCTAAAATAGGCATGTTAGATGATGCTACAACGCCATGTTGGCATTATATAGACAATTACCTACGAAATGCACTAGATGGCAACCCTGTATCTATAGATGTAAAGCATAAAGCTTTAATGCAGTTAAAATGTCCTCCTTTATTGATTACATCTAATATAAATGCAGGTAAGGATGACAGATGGCCATACCTACATAGCAGACTGGTGGTTTTTACATTTCCAAATCCATTTCCATTTGACAAAAACGGAAATCCAGTATATGAATTAAGTGATAAAAACTGGAAATCCTTTTTCTCAAGGACGTGGTGCAGATTAAATTTGCACGAGGAAGAGGACAAAGAAAACGATGGAGACTCTTTCTCAACGTTTAAATGTGTGTCAGGACAAAATATTAGAACATTATGAAAATGATAGTAAACGACTTTGTGATCATATAGACTATTGGAAACATATTCGACTTGAATGTGTATTAATGTATAAAGCAAGAGAAATGGGAATACACAGTATTAACCACCAGGTGGTGCCAGCGTTGTCAGTATCAAAGGCCAAAGCCTTACTAGCTATTGAACTACAAATGATGTTGGAAACATTAAATAACACTGAATACAAAAATGAGGACTGGACAATGCAGCAAACAAGTCTTGAACTGTATTTAACTGCACCTACAGGGTGTTTAAAAAAACATGGATATACTGTAGAGGTGCAATTTGATGGTGATGTACACAACACCATGCATTATACTAACTGGAAATTTATATACCTATGTATAGATGGCCAATGTACTGTTGTGGAAGGACAAGTTAATTCTAAGGGCATTTATTATGTACATGAAGGAAATATAACATATTTTGTAAATTTTACAGAAGAGGCAAAAAAATATGGGACTGGTAAAAAATGGGAAGTGCATGCGGGTGGTCAGGTAATTGTTTTTCCTGAATCTGTATTTAGCAGTGACGAAATATCCTTTGCTGGGATTGTTACAAAGCTACCAACAGCCAACAACACCACCACATCGAATTCCAAAACCTGCGCCTTGGGCACCAGTGAAGGTGTGCGGCGGGCGACGACGTCTACTAAGCGACCAAGAACAGAGCCAGAGCACAGAAACACCCACCACCCCAACAAGTTGTTGCGAGGCGACTCCGTGGACAGTGTCAACTGTGGGGTTATCAGTGCAGCTGCATGCACAAACCAAACAAGGGCTGTCAGTTGTCCTGCAACTACACCTATAATACACTTAAAAGGTGATGCAAATATATTAAAATGTTTAAGATATAGGCTGTCAAAATATAAACAATTGTATGAACAAGTGTCATCTACATGGCATTGGACATGTACAGATGGAAAACATAAAAATGCTATTGTAACCTTAACATATATAAGTACATCACAAAGAGACGATTTTTTAAATACTGTAAAAATACCTAACACAGTATCAGTGTCAACAGGATATATGACTATTTAGCCTAATGATTGAACTAGATATTTCTACAGTAAGCATTGTGCTATGCTTTTTGCTTTGCTTTTGTGTGCTACTATTTGTGTGTCTTGTCATACGTCCACTTGTGCTGTCTGTGTCGGTATATGCAACACTACTATTATTAATTGTAATTTTATGGGTTATTGCAACCTCTGCATTACGTTGTTTTTGTATATATATTGTGTTTATATATATTCCATTATTTGTAATTCATACACATGCATCCATTTTAAGTCAACACTAACTTTTTTACTTGTGTATACTGGTGTGT------------------------GTATTGGTATTGGTATTGGTATTGGTATTGGTATAATAAACTTTTTTACTTTTTTTTTATTATTACCATGCGGTCCAAACGCTCTACAAAACGCACTAAACGTGCATCTGCTACACAATTATATCAAACATGTAAAGCAGCAGGTACTTGTCCATCAAACGTTATACCTAAAATAGAACATACTACCATTGCAGACCAAATATTAAGGTATGGTAGTATGGGTGTTTTTTTTGGTGGGTTGGGTATTGGGTCCGGCTCTGGTACTGGGGGTCGCACTGGATATGTCCCTCCGAGTACACGTCCTTCTACAGTATCTGAGGCAAGTATACCTATTAGACCACCAGTTAGCATTGACCCTGTAGGTCCCTTGGACCCCTCTATAGTAAGTCTTGTTGAAGAATCTGGTATTGTTGATGTTGGTGCCCCTGCTCCTATACCACACCCTCCTACAACATCTGGGTTTGACATTGCTACAACTGCAGACACAACACCTGCAATTTTAGATGTAACAAGTGTTAGCACACATGAAAATCCTACTTTTACTGATCCATCTGTATTGCAACCTCCTACACCTGCAGAAACATCAGGTCATTTACTACTTTCATCATCATCTATTAGCACACATAATTATGAGGAAATACCTATGGATACATTTATTGTTTCTAGTAATAATGAAAACATAACAAGTAGCACACCCATTCCAGGGGTGCGCCGTCCTGCACGTTTAGGGTTATATAGTAAGGCTACACAACAAGTAAAAGTTATTGATCCAACGTTTCTTAGTGCTCCAAAACAACTAATTACATATGAAAACCCTGCCTATGAAACTGTAAATGCTGAAGAATCTTTATACTTTTCCAATACATCGCATAATATAGCCCCTGATCCCGACTTTCTAGATATTATAGCATTACATAGGCCTGCCCTTACCTCACGTAGGAACACTGTTAGATATAGTAGACTAGGTAATAAACAAACTTTGCGCACTCGTAGTGGTGCTACTATTGGTGCAAGGGTACATTATTATTATGATATTAGTAGTATTAATCCTGCAGGTGAAAGTATTGAAATGCAACCTTTAGGGGCGTCTGCAACTACTACTTCTACTTTAAATGATGGCTTATATGACATTTATGCAGACACTGATTTTGCTGTGGATACACCTGCCACACATAATGTTTCCCCTTCTACTGCTGTACAGTCCACATCTGCTGTGTCTGCCTATGTACCTACAAATACCACTGTGCCACTAAGTACAGGTTTTGACATTCCCATATTTTCTGGGCCTGATGTACCTATAGAGCATGCACCTACACAGGTTTTCCCATTTCCTTTGGCCCCTACAACGCCACAAGTGTCTATTTTTGTTGATGGGGGTGATTTTTATTTGCACCCTAGTTATTATATGTTAAAACGTCGACGTAAACGTGTATCATATTTTTTTACAGATGTCTCTGTGGCGGCCTAGCGAGGCTACTGTCTACTTACCACCTGTCCCAGTGTCTAAAGTTGTAAGCACGGATGAATATGTAACACGAACCAACATATATTATCACGCAGGCAGTGCTAGGCTGCTTACAGTAGGCCATCCATATTATTCCATACCTAAATCTGACAATCCTAAAAAAATAGTTGTACCAAAGGTGTCAGGATTACAATATAGGGTATTTAGGGTTCGTTTACCAGATCCAAACAAATTTGGATTTCCTGATACATCTTTTTATAATCCTGAAACTCAACGCTTGGTTTGGGCCTGTGTTGGTTTAGAGGTAGGTCGCGGGCAGCCATTAGGTGTAGGTATTAGTGGTCATCCATTACTAAATAAATTTGATGACACTGAAAACTCTAATAGATATGCCGGTGGTCCTGGCACTGATAATAGGGAATGTATATCAATGGATTATAAACAAACACAACTGTGTTTACTTGGTTGCAAACCACCTATTGGAGAGCATTGGGGTAAAGGTAGTCCTTGTAGTAACAATGCTATTACCCCTGGTGATTGTCCTCCATTAGAATTAAAGAATTCAGTTATACAAGATGGGGATATGGTTGATACAGGCTTTGGAGCTATGGATTTTACTGCTTTACAAGACACTAAAAGTAATGTTCCTTTGGACATTTGTAATTCTATATGTAAATATCCAGATTATCTTAAAATGGTTGCTGAGCCATATGGCGATACATTATTTTTTTATTTACGTAGGGAACAAATGTTTGTAAGGCATTTTTTTAATAGATCAGGCACGGTTGGTGAATCGGTTCCTAATGACTTGTATATTAAAGGCTCCGGTTCAACCGCTACTTTAGCTAACAGTACATACTTTCCTACACCTAGCGGCTCCATGGTTACTTCAGATGCACAAATTTTTAATAAACCATATTGGATGCAACGTGCTCAGGGACACAATAATGGTATTTGTTGGGGCAATCAGTTATTTGTTACTGTGGTAGATACCACACGCAGTACCAATATGTCTGTTTGTGCTGCAATTGCAAACAGTGATACTACATTTAAAAGTAGTAATTTTAAAGAGTATTTAAGACATGGTGAGGAATTTGATTTACAATTTATATTTCAGTTATGCAAAATAACATTATCTGCAGACATAATGACATATATTCACAGTATGAATCCTGCTATTTTGGAAGATTGGAATTTTGGATTAACCACACCTCCCTCAGGTTCTTTAGAGGATACCTATAGGTTTGTAACCTCACAGGCCATTACATGTCAAAAAACTGCCCCCCAAAAGCCTAAGGAAGATCCATTTAAAGATTATGTATTTTGGGAGGTTAATTTAAAAGAAAAGTTTTCTGCAGATTTAGATCAGTTTCCACTGGGTCGCAAATTTTTATTACAGGCAGGATATAGGGCACGTCCTAAATTTAAAGCAGGTAAACGTAGTGCACCCTCAGCATCTACCACTACACCAGCAAAACGTAAGAAAACTAAAAAGTAATGGATGTGTATGTAATACATGTGTCTGTATGTGTATGTGCTTGTGCTGTATTGTATATGTGTGTGTTTGTGTGTTATATATGGTATATGTATGTTTATGTATGCGTGTGTACTTGTATATATGTATAGTATGTTATGTGTGTATGTATGCTATGTATGTTAATAA-------------------------------------ATATGTGTATACCTGTGTGTGTTGTGTATGTTGTCCTTATATACACCCTATTAGTAACATACTAT----------TAAACTA----------TTGTTCCTACTTGTCCCTGCTCCTCCCAATGGTCATGTACTTATTTCTCCCTATAATTTAAGTGTCACGCAATAGTAAAAGTTGTACACCCGGTCCGTTTTTTGCAACTAAAGCTACTCCATTTTACTTTTATACAGCCATTTTAAATCCTTAACCGTTTTCGGTTGCATTGTTTAAACATGTTAGTACAACTATGCTGATACAGTAGTTCTGCGGTTTTTGGTTTCCTGAATACTAGTTTTTGCCAACATCCTGGCTTGTAGTTTCCTGCCTAACACACCTTGCCAACATATAATCCAGTCCAACTTTGCAATTATACTATGAATCATGTTTGTTTAAATACAACTGTAGTTCAACTATGTGTCATGCACATATATTATATTATCTTACACACCTTAAACTGCTTTTAGGCACATATTTTGTAGATTATATATATCCTTGATTGCAGTGCTGGCTTTTGCACATGTTTAAACTGCCAAGGTTGTGTCATGCATTATAAATAAGTTGTATGTTACTCATATAATTAATTGCATATAGGTATGACACCGTTTTCGGTTACAGTTTTACAAGCAATTGTTCTTTTTATACT
>LNS6584190_HPV31
TAATAATAATAATCTTAGTATAAAAAAGTAGGGAGTGACCGAAAGTGGTGAACCGAAAACGGTTGGTATATAAAGCACATAGTATTTTGTGCAAACCTACAGACGCCATGTTCAAAAATCCTGCAGAAAGACCTCGGAAATTGCATGAACTAAGCTCGGCATTGGAAATACCCTACGATGAACTAAGATTGAATTGTGTCTACTGCAAAGGTCAGTTAACAGAAACAGAGGTATTAGATTTTGCATTCACAGATTTAACAATAGTATATAGGGACGACACACCACACGGAGTGTGTGCAAAATGTTTAAGATTTTATTCTAAAGTAAGTGAATTTAGATGGTATAGATATAGTGTGTATGGAACAACATTAGAAAAATTGACAAACAAAGGTATATGTGATTTGTTAATTAGGTGTATAACGTGTCAAAGACCGTTGTGTCCAGAAGAAAAACAAAGACATTTGGATAAAAAGAGACGATTCCACAACATAGGAGGAAGGTGGACAGGACGTTGCATAGTATGTTGGAGAAGACCTCGTACTGAAACCCAAGTGTAAACATGCGTGGAGAAACACCTACGTTGCAAGACTATGTGTTAGATTTGCAACCTGAGGCAACTGACCTCTACTGTTATGAGCAATTACCCGACAGCTCAGATGAGGAGGATGTTATAGACAGTCCAGCTGGACAAGCAAAACCGGACACATCCAATTACAATATCGTTACCTTTTGTTGTCAGTGTGAGTCTACACTTCGTTTGTGTGTACAGAGCACACAAGTAGATATTCGCATATTGCAAGAGCTGTTAATGGGCTCATTTGGAATCGTGTGCCCCAACTGTTCTACTAGACTGTAACTACAATGGCTGATCCAGCAGGTACAGATGGGGAGGGGACGGGATGCAATGGTTGGTTTTATGTAGAAGCAGTAATTGACAGACAGACAGGGGACAACATTTCAGAGGACGAAAATGAAGACAGTAGTGATACTGGGGAGGATATGGTTGACTTTATTGACAATTGTAATGTATACAACAATCAGGCAGAAGCAGAGACAGCACAGGCATTGTTTCATGCACAGGAAGCGGAGGAACATGCAGAGGCTGTGCAGGTTCTAAAACGAAAGTATGTAGGTAGTCCTTTAAGTGATATTAGTAGTTGTGTGGATTATAATATTAGTCCACGGTTAAAAGCTATATGCATAGAAAATAACAGTAAAACAGCAAAACGAAGACTCTTTGAACTTCCAGACAGCGGGTATGGCAATACTGAAGTGGAAACGCAGCAGATGGTACAGGTAGAGGAGCAACAAACAACATTAAGTTGTAATGGTAGTGACGGGACACATAGTGAACGAGACAATGAAACTCCAACACGTAATATATTGCAAGTGTTAAAAACTAGCAATGGTAAAGCTGCTATGTTAGGTAAATTTAAAGAATTATATGGTGTAAGTTTTATGGAACTAATTAGGCCATTTCAAAGCAATAAAAGCACATGTACTGATTGGTGTGTAGCTGCGTTTGGAGTTACAGGTACAGTTGCAGAAGGATTTAAAACCTTATTGCAACCATATTGTTTGTATTGCCATTTACAAAGTTTAGCATGTTCCTGGGGCATGGTTATGCTAATGCTTGTGAGATTTAAATGTGCAAAAAATAGAATAACAATTGAAAAATTATTAGAAAAATTATTGTGTATATCTACAAATTGTATGTTAATTCAGCCACCCAAATTACGTAGCACAGCTGCAGCATTATATTGGTACAGAACAGGAATGTCAAACATTAGCGATGTATATGGTGAAACACCAGAATGGATAGAAAGACAAACAGTATTACAGCATAGTTTTAATGACACAACATTTGATTTGTCCCAAATGGTACAATGGGCATATGACAATGATGTTATGGATGATAGTGAAATTGCCTATAAATATGCACAATTAGCTGACAGTGATAGTAATGCATGTGCATTTTTAAAAAGTAATTCGCAGGCAAAAATAGTTAAAGATTGTGGAACAATGTGTAGACATTATAAACGAGCAGAAAAACGACAAATGTCCATGGGACAGTGGATTAAAAGTAGATGTGACAAAGTTAGTGACGAAGGTGACTGGAGGGACATAGTAAAGTTTTTAAGATATCAACAAATAGAATTTGTGTCATTTTTATCTGCATTAAAGCTGTTTTTAAAAGGAGTGCCAAAGAAAAACTGTATTTTAATACATGGTGCACCTAATACAGGTAAATCATATTTTGGAATGAGCCTTATTAGCTTTTTACAAGGATGTATAATATCATATGCAAATTCAAAAAGTCATTTTTGGTTACAACCACTGGCTGATGCTAAAATAGGCATGTTAGATGATGCTACAACGCCATGTTGGCATTATATAGACAATTACCTACGAAATGCACTAGATGGCAACCCTGTATCTATAGATGTAAAGCATAAAGCTTTAATGCAGTTAAAATGTCCTCCTTTATTGATTACATCTAATATAAATGCAGGTAAGGATGACAGATGGCCATACCTACATAGCAGACTGGTGGTTTTTACATTTCCAAATCCATTTCCATTTGACAAAAACGGAAATCCAGTATATGAATTAAGTGATAAAAACTGGAAATCCTTTTTCTCAAGGACGTGGTGCAGATTAAATTTGCACGAGGAAGAGGACAAAGAAAACGATGGAGACTCTTTCTCAACGTTTAAATGTGTGTCAGGACAAAATATTAGAACATTATGAAAATGATAGTAAACGACTTTGTGATCATATAGACTATTGGAAACATATTCGACTTGAATGTGTATTAATGTATAAAGCAAGAGAAATGGGAATACACAGTATTAACCACCAGGTGGTGCCAGCGTTGTCAGTATCAAAGGCCAAAGCCTTACAAGCTATTGAACTACAAATGATGTTGGAAACATTAAATAACACTGAATACAAAAATGAGGACTGGACAATGCAGCAAACAAGTCTTGAACTGTATTTAACTGCACCTACAGGGTGTTTAAAAAAACATGGATATACTGTAGAGGTGCAATTTGATGGTGATGTACACAACACCATGCATTATACTAACTGGAAATTTATATACCTATGTATAGATGGCCAATGTACTGTTGTGGAAGGACAAGTTAATTCTAAGGGCATTTATTATGTACATGAAGGACATATAACATATTTTGTAAATTTTACAGAAGAGGCAAAAAAATATGGGACTGGTAAAAAATGGGAAGTGCATGCGGGTGGTCAGGTAATTGTTTTTCCTGAATCTGTATTTAGCAGTGACGAAATATCCTTTGCTGGGATTGTTACAAAGCTACCAACAGCCAACAACACCACCACATCGAATTCCAAAACCTGCGCCTTGGGCACCAGTGAAGGTGTGCGGCGGGCGACGACGTCTACTAAGCGACCAAGAACAGAGCCAGAGCACAGAAACACCCACCACCCCAACAAGTTGTTGCGAGGCGACTCCGTGGACAGTGTCAACTGTGGGGTTATCAGTGCAGCTGCATGCACAAACCAAACAAGGGCTGTCAGTTGTCCTGCAACTACACCTATAATACACTTAAAAGGTGATGCAAATATATTAAAATGTTTAAGATATAGGCTGTCAAAATATAAACAATTGTATGAACAAGTGTCATCTACATGGCATTGGACATGTACAGATGGAAAACATAAAAATGCTATTGTAACCTTAACATATATAAGTACATCACAAAGAGACGATTTTTTAAATACTGTAAAAATACCTAACACAGTATCAGTGTCAACAGGATATATGACTATTTAGCCTAATGATTGAACTAGATATTTCTACAGTAAGCATTGTGCTATGCTTTTTGCTTTGCTTTTGTGTGCTACTATTTGTGTGTCTTGTCATACGTCCACTTGTGCTGTCTGTGTCGGTATATGCAACACTACTATTATTAATTGTGATTTTATGGGTTATTGCAACCTCTGCATTACGTTGTTTTTGTATATATATTGTGTTTATATATATTCCATTATTTGTAATTCATACACATGCATCCATTTTAAGTCAGCAGTAACTTTTTTACTTGTGTATACTGGTGTGT------------------GTATTGGTATTGGTATTGGTATTGGTATTGGTATTGGTATAATAAACTTTTTTACTTTTTTTTTATTATTACCATGCGGTCCAAACGCTCTACAAAACGCACTAAACGTGCATCTGCTACACAATTATATCAAACATGTAAAGCAGCAGGTACTTGTCCATCAGACGTTATACCTAAAATAGAACATACTACCATTGCAGACCAAATATTAAGGTATGGTAGTATGGGTGTTTTTTTTGGTGGGTTGGGTATTGGGTCCGGCTCTGGTACTGGGGGTCGCACTGGATATGTCCCTCTGAGTACACGTCCTTCTACAGTATCTGAGGCAAGTATACCTATTAGACCACCAGTTAGCATTGACCCTGTAGGTCCCTTGGACCCCTCTATAGTAAGTCTTGTTGAAGAATCTGGTATTGTTGATGTTGGTGCCCCTGCTCCTATACCACACCCTCCTACAACATCTGGGTTTGACATTGCTACAACTGCAGACACAACACCTGCAATTTTAGATGTAACAAGTGTTAGCACACATGAAAATCCTACTTTTACTGATCCATCTGTATTGCAACCTCCTACACCTGCAGAAACATCAGGTCATTTACTACTTTCATCATCATCTATTAGCACACATAATTATGAGGAAATACCTATGGATACATTTATTGTTTCTACTAATAATGAAAACATAACAAGTAGCACACCCATTCCAGGGGTGCGCCGTCCTGCACGTTTAGGGTTATATAGTAAGGCTACACAACAAGTAAAAGTTATTGATCCAACGTTTCTTAGTGCTCCAAAACAACTAATTACATATGAAAACCCTGCCTATGAAACTGTAAATGCTGAAGAATCTTTATACTTTTCCAATACATCGCATAATATAGCCCCTGATCCCGACTTTCTAGATATTATAGCATTACATAGGCCTGCCCTTACCTCACGTAGGAACACTGTTAGATATAGTAGACTAGGTAATAAACAAACTTTGCGCACTCGTAGTGGTGCTACTATTGGTGCAAGGGTACATTATTATTATGATATTAGTAGTATTAATCCTGCAGGTGAAAGTATTGAAATGCAACCTTTAGGGGCGTCTGCAACTACTACTTCTACTTTAAATGATGGCTTATATGACATTTATGCAGACACTGATTTTGCTGTGGATACACCTGCCACACATAATGTTTCCCCTTCTACTGCTGTACAGTCCACATCTGCTGTGTCTGCCTATGTACCTACAAATACCACTGTGCCACTAAGTACAGGTTTTGACATTCCCATATTTTCTGGGCCTGATGTACCTATAGAGCATGCACCTACACAGGTTTTCCCATTTCCTTTGGCCCCTACAACGCCACAAGTGTCTATTTTTGTTGATGGGGGTGATTTTTATTTGCACCCTAGTTATTATATGTTAAAACGTCGACGTAAACGTGTATCATATTTTTTTACAGATGTCTCTGTGGCGGCCTAGCGAGGCTACTGTCTACTTACCACCTGTCCCAGTGTCTAAAGTTGTAAGCACGGATGAATATGTAACACGAACCAACATATATTATCACGCAGGCAGTGCTAGGCTGCTTACAGTAGGCCATCCATATTATTCCATACCTAAATCTGACAATCCTAAAAAAATAGTTGTACCAAAGGTGTCAGGATTACAATATAGGGTATTTAGGGTTCGTTTACCAGATCCAAACAAATTTGGATTTCCTGATACATCTTTTTATAATCCTGAAACTCAACGCTTGGTTTGGGCCTGTGTTGGTTTAGAGGTAGGTCGCGGGCAGCCATTAGGTGTAGGTATTAGTGGTCATCCATTACTAAATAAATTTGATGACACTGAAAACTCTAATAGATATGCCGGTGGTCCTGGCACTGATAATAGGGAATGTATATCAATGGATTATAAACAAACACAACTGTGTTTACTTGGTTGCAAACCACCTATTGGAGAGCATTGGGGTAAAGGTAGTCCTTGTAGTAACAATGCTATTACCCCTGGTGATTGTCCTCCATTAGAATTAAAGAATTCAGTTATACAAGATGGGGATATGGTTGATACAGGCTTTGGAGCTATGGATTTTACTGCTTTACAAGACACTAAAAGTAATGTTCCTTTGGACATTTGTAATTCTATATGTAAATATCCAGATTATCTTAAAATGGTTGCTGAGCCATATGGCGATACATTATTTTTTTATTTACGTAGGGAACAAATGTTTGTAAGGCATTTTTTTAATAGATCAGGCACGGTTGGTGAATCGGTTCCTAATGACTTGTATATTAAAGGCTCCGGTTCAACAGCTACTTTAGCTAACAGTACATACTTTCCTACACCTAGCGGCTCCATGGTTACTTCAGATGCACAAATTTTTAATAAACCATATTGGATGCAACGTGCTCAGGGACACAATAATGGTATTTGTTGGGGCAATCAGTTATTTGTTACTGTGGTAGATACCACACGCAGTACCAATATGTCTGTTTGTGCTGCAATTGCAAACAGTGATACTACATTTAAAAGTAGTAATTTTAAAGAGTATTTAAGACATGGTGAGGAATTTGATTTACAATTTATATTTCAGTTATGCAAAATAACATTATCTGCAGACATAATGACATATATTCACAGTATGAATCCTGCTATTTTGGAAGATTGGAATTTTGGATTAACCACACCTCCCTCAGGTTCTTTAGAGGATACCTATAGGTTTGTAACCTCACAGGCCATTACATGTCAAAAAACTGCCCCCCAAAAGCCTAAGGAAGATCCATTTAAAGATTATGTATTTTGGGAGGTTAATTTAAAAGAAAAGTTTTCTGCAGATTTAGATCAGTTTCCACTGGGTCGCAAATTTTTATTACAGGCAGGATATAGGGCACGTCCTAAATTTAAAGCAGGTAAACGTAGTGCACCCTCAGCATCTACCACTACACCAGCAAAACGTAGGAAAACTAAAAAGTAATGGATGTGTATGTAATACATGTGTCTGTATGTGTATGTGCTTGTGCTGTATTGTATATGTGTGTGTTTGTGTGTTATATATGGTATATGTATGTTTATGTATGCGTGTGTACTTGTATATATGTATAGTATGTTATGTGTGTATGTATGCTATGTATGTTAATAA-------------------------------------ATATGTGTATACCTGTGTGTGTTGTGTATGTTGTCCTTATATACACCCTATTAGTAACATACTAT----------TAAACTA----------TTGTTCCTACTTGTCCCTGCTCCTCCCAATGGTCATGTACTTATTTCTCCCTATAATTTAAGTGTCACGCAATAGTAAAAGTTGTACACCCGGTCCGTTTTTTGCAACTAAAGCTACTCCATTTTACTTTTATACAGCCATTTTAAATCCTTAACCGTTTTCGGTTGCATTGTTTAAACATGTTAGTACAACTATGCTGATACAGTAGTTCTGCGGTTTTTGGTTTCCTGAATACTAGTTTTTGCCAACATCCTGGCTTGTAGTTTCCTGCCTAACACACCTTGCCAACATATAATCCAGTCCAACTTTGCAATTATACTATGAATCATGTTTGTTTAAATACAACTGTAGTTCAACTATGTGTCATGCACATATATTATATTATCTTACACACCTTAAACTGCTTTTAGGCACATATTTTGTAGATTATATATATCCTTGATTGCAGTGCTGGCTTTTGCACATGTTTAAACTGCCAAGGTTGTGTCATGCATTATAAATAAGTTGTATGTTACTCATATAATTAATTGCATATAGGTATGACACCGTTTTCGGTTACAGTTTTACAAGCAATTGTTCTTTTTATACT
>HQ537682|HPV31|C1|
TAATAATAATAATCTTGTTATAAAAAAGTAGGGAGTAACCGAAATTGGTGAACCGAAAACGGTTGGTATATAAAGCACATAGTATTTTGTGCAAACCTACAGACGCCATGTTCAAAAATCCTGCAGAAAGACCTCGGAAATTGCATGAACTAAGCTCGGCATTGGAAATACCCTACGATGAACTAAGATTGAATTGTGTCTACTGCAAAGGTCAGTTAACAGAAACAGAGGTATTAGATTTTGCATTTACAGATTTAACAATAGTATATAGGGACGACACACCATACGGAGTGTGTACAAAATGTTTAAGATTTTATTCTAAAGTAAGTGAATTTAGATGGTATAGATATAGTGTGTATGGAACAACATTAAAAAAATTGACAAACAAAGGTATATGTGATTTATTAATTAGGTGTATAACGTGTCAAAGACCGTTGTGTCCAGAAGAAAAACAAAGACATTTGGATAAAAAGAAACGATTCCACAACATAGGAGGAAGGTGGACAGGACGTTGCATAGTATGTTGGAGAAGACCTCGTACTGAAACCCAAGTGTAAACATGCGTGGAGAAACACCTACATTGCAAGACTATGTGTTAGATTTGCAACCTGAGGCAACTGACCTCCACTGTTATGAGCAATTACTCGACAGCTCAGATGAGGAGGATGTTATAGACAGTCCAGCTGGACAAGCAAAACCGGACACATCCAATTACAATATCGTTACCTTTTGTTGTCAGTGTGAGTCTACACTTCGTTTGTGTGTACAGAGCACACAAGTAGATATTCGCATATTGCAAGAGCTGTTAATGGGCTCATTTGGAATCGTGTGCCCCAACTGTTCTACTAGACTGTAACTACAATGGCTGATCCAGCAGGTACAAATGGGGAGGGGACGGGATGTAATGGTTGGTTTTATGTAGAAGCAGTAATTGACAGACAGACAGGGGACAACATTTCAGACGACGAAAATGAAGACAGTAGTGATACTGGGGAGGATATGGTTGACTTTATTGACAATTGTAATGTATACAACAATCAGGCAGAAGCAGAGACAGCACAGGCATTGTTTCATGCACAGGAAGCGGAGGAACATGCAGAGGCTGTGCAGGTTCTAAAACGAAAGTATGTAGGTAGTCCTTTAAGTGATATTAGTAGTTGTGTGGATTATAATATTAGTCCACGGTTAAAAGCTATATGCATAGAAAATAACAGTAAAACAGCAAAACGAAGACTTTTTGAACTTCCAGACAGCGGGTATGGCAATACTGAAGTGGAAACGCAGCAGATGGTACAGGTAGAGGAGCAACAAACAACATTAAGTTGTAATGGTAGTGACGGGACACATAGTGAACGAGACAATGAAACTCCAACACGTAATATATTGCAAGTGTTAAAAACTAGCAATGGTAAAGCTGCTATGTTAGGTAAATTTAAAGAATTATATGGTGTAAGTTTTATGGAACTAATTAGGCCATTTCAGAGCAATAAAAGCACATGTACTGATTGGTGTGTAGCTGCGTTTGGAGTTACAGGTACAGTTGCAGAAGGATTTAAAACCCTATTGCAACCATATTGTTTGTATTGCCATTTACAAAGTTTAGCATGTTCCTGGGGCATGGTTATGTTAATGCTTGTGAGATTTAAATGTGCAAAAAATAGAATAACAATTGAAAAATTATTAGAAAAGTTATTGTGTATATCTACAAATTGTATGTTAATTCAGCCACCCAAATTACGTAGTACAGCTGCAGCATTATATTGGTACAGAACAGGAATGTCAAACATTAGTGATGTATATGGTGAAACACCAGAATGGATAGAAAGACAAACAGTATTACAGCATAGTTTTAATGACACAACATTTGATTTGTCCCAAATGGTACAATGGGCATATGACAATGATGTTATGGATGATAGTGAAATTGCCTATAGATATGCACAATTAGCTGACAGTGATAGTAATGCATGTGCATTTTTAAAAAGTAATTCGCAGGCAAAAATAGTTAAAGATTGTGGAACAATGTGTAGACATTATAAACGAGCAGAAAAACGACAAATGTCCATGGGACAGTGGATTAAAAGTAGATGTGACAAAGTTAGTGACGAAGGTGACTGGAGGGACATAGTAAAGTTTTTAAGATATCAACAAATAGAATTTGTGTCATTTTCATCTGCATTAAAGCTATTTTTAAAAGGAGTGCCAAAGAAAAACTGTATTTTAATACATGGTGCACCTAATACAGGTAAATCATATTTTGGAATGAGCCTTATGAGCTTTTTACAAGGATGTATAATATCATATGCAAATTCAAAAAGTCATTTTTGGTTACAACCACTGGCTGATGCTAAAATAGGCATGTTAGATGATGCTACAACGCCATGTTGGCATTATATAGACAATTACCTACGAAATGCACTAGATGGCAACCCTGTATCTATAGATGTAAAGCATAAAGCTTTAATGCAGTTAAAATGTCCTCCTTTATTGATTACATCTAATATAAATGCAGGTAAGGATGACAGATGGCCATACCTACATAGCAGACTGGTGGTTTTTACATTTCCAAATCCATTTCCATTTGACAAAAACGGAAATCCAGTATATGAATTAAGTGATAAAAACTGGAAATCCTTTTTCTCAAGGACGTGGTGCAGATTAAATTTGCACGAGGAAGAGGACAAAGAAAACGATGGAGACTCTTTCTCAACGTTTAAATGTGTGTCAGGACAAAATATTAGAACATTATGAAAATGATAGTAAACGACTTTGTGATCATATAGACTATTGGAAACATATTCGACTTGAATGTGTATTAATGTATAAAGCAAGAGAAATGGGAATACACAGTATTAACCACCAGGTGGTGCCAGCGTTGTCAGTATCAAAGGCCAAAGCCTTACAAGCTATTGAACTACAAATGATGTTGGAAACATTAAATAACACTGAATACAAAAATGAGGGCTGGACAATGCAGCAAACAAGTCTTGAACTGTATTTAACTGCACCTACAGGGTGTTTAAAAAAACATGGATATACTGTACAGGTGCAATTTGATGGTGATGTACACAACACCATGCATTATACTAACTGGAAATTTATATACCTATGTATAGATGGCCAATGTACTGTTGTGGAAGGGCAAGTTAATTGTAAGGGCATTTATTATGTACATGAAGGACATATAACATATTTTGTAAATTTTACAGAAGAGGCAAAAAAATATGGGACTGGTAAAAAATGGGAAGTGCATGCGGGTGGTCAGGTAATTGTTTTTCCTGAATCTGTATTTAGCAGTGACGAAATATCCTTTGCTGGGATTGTTACAAAGCTACCAACAGCCAACAACACCACCACATCGAATTCCAAAACCTGCGCCTTGGGCACCAGTGAAGGTGTGCGGCGGGCGACGACGTCTACTAAGCGACCAAGAACAGAGCCAGAGCACAGAAACACCCACCACCCCAACAAGTTGTTGCGAGGCGACTCCGTGGACAGTGTCAACTGTGGGGTTATCAGTGCAGCTGCATGCACAAACCAAACAAGGGCTGTCAGTTGTCCTGCAACTACACCTATAATACACTTAAAAGGTGATGCAAATATATTAAAATGTTTAAGATATAGGCTGTCAAAATATAAACAATTGTATGAACAAGTGTCATCTACATGGCATTGGACATGTACAGATGGAAAACATAAAAATGCTATTGTAACCTTAACATATACAAGTACATCACAAAGAGACGATTTTTTAAATACTGTAAAAATACCTAACACAGTATCAGTGTCAACAGGATATATGACTATTTAGCCTAATGATTGAACTGAATATTTCTACAGTAAGCATTGTGCTATGCTTTTTGCTTTGCTTTTGTGTGCTACTATTTGTGTGTCTTGTCATACGTCCACTTGTGCTGTCTGTGTCGGTATATGCAACACTACTATTATTAATTGTGGTTTTATGGGTTATTGCAACCTCTCCATTACGTTGTTTTTGTATATATGTTGTGTTTATATATATTCCATTATTTGTAATTCATACACATGCATCCATTTTAAGTCAACAGTAACTTTTTTACTTGTGTATACTGTTGTTT------------------------------------------GTATTGGTATTGGTATAATAAACTTTTTTACTTTTTTTTTATTATTACCATGCGGTCCAAACGCTCTACAAAACGCACTAAACGTGCGTCTGCTACACAATTATATCAAACATGTAAAGCAGCAGGTACTTGTCCATCAGACGTTATACCTAAAATAGAACATACTACCATTGCAGACCAAATATTAAGGTATGGTAGTATGGGTGTGTTTTTTGGTGGGTTGGGTATTGGGTCCGGATCTGGTACTGGGGGTCGCACTGGATATGTCCCTCTTAGTACACGTCCTTCTACAGTATCTGAGGCAAGTATACCTATTAGACCACCAGTTAGCATTGACCCTGTAGGTCCCTTGGACCCCTCTATAGTAAGTCTTGTTGAAGAATCTGGAATTATTGATGTTGGTGCCCCTGCTCCTATACCACACCCTCCTACAACATCTGGGTTTGACATTGCTACAACTGCAGACACAACACCTGCAATTTTAGATGTAACAAGTGTTAGCACACATGAAAATCCTACTTTCACTGATCCATCTGTATTGCAACCTCCTACACCTGCAGAAACATCAGGTCATTTACTACTTTCATCATCATCTATTAGCACACATAATTATGAGGAAATACCTATGGATACATTTATTGTTTCTACTAATAATGAAAACATAACAAGTAGCACACCCATTCCAGGGGTGCGCCGTCCTGCACGTTTAGGGTTATATAGTAAGGCTACACAACAAGTAAAAGTTATTGATCCAACGTTTCTTAGTGCTCCAAAACAACTAATTACATATGAAAACCCTGCCTATGAAACTGTAAATGCTGAAGAATCTTTATACTTTTCCAATACATCGCATGATATGGCCCCTGATCCCGACTTTCTAGATATTATAGCATTACATAGGCCTGCCCTTACCTCACGTAGGAACACTGTTAGATATAGTAGACTAGGTAATAAACAAACTTTGCGCACTCGTAGTGGTGCTACTATTGGTGCAAGGGTACATTATTATTATGATATTAGTAGTATTAATCCTGCAGGTGAAAGTATTGAAATGCAACCTTTAGGGGCGTCTGCAACTACTACTTCTGCTTTAAATGATGGCTTATATGGCATTTATGCAGACACTGATTTTACTGTGGATACACCTGCCACACATAATGTTTCCCCTTCTACTGCTTTACAGTCCACATCTGCTGTGTCTGCCTATGTACCTACAAATACCACTGTGCCACTAAGTACAGGTTTTGACATTCCCATATTTTCTGGGCCTGATGTACCTATAGAGCATGCACCTACACAGGTTGTTCCATTTCCTTTGGCCCCTACAACGCCACAAGTGTCTATTTTTGTTGATGGGGGTGATTTTTATTTGCACCCTAGTTATTATATGTTAAAACGTCGACGTAAACGTGTATCATATTTTTTTACAGATGTCTCTGTGGCGGCCTAGCGAGGCTACAGTCTACTTACCACCTGTCCCAGTGTCTAAAGTTGTAAGCACGGATGAATATGTAACACGAACCAACATATATTATCACGCAGGCAGTGCTAGGCTGCTTACAGTAGGCCATCCATATTATTCCATACCTAAATCTGACAATCCTAAAAAAATAGTTGTACCAAAGGTGTTAGGATTACAATATAGGGTATTTAGGGTTCGTTTACCAGATCCAAACAAATTTGGATTTCCTGATACATCTTTTTATAATCCTGAAACTCAACGTTTAGTTTGGGCCTGTGTTGGTTTAGAGGTAGGTCGCGGGCAGCCATTAGGTGTAGGTATTAGTGGTCATCCATTACTAAATAAATTTGATGACACTGAAAACTCTAATAGATATGCCGGTGGTCCTGGCACTGATAATAGGGAATGTATATCAATGGATTATAAACAAACACAGCTGTGTTTACTTGGTTGCAAACCACCTATTGGAGAGCATTGGGGTAAAGGTAGTCCTTGTAGTAATAATGCTATTACCCCTGGTGATTGTCCTCCATTAGAATTAAAAAATTCAGTTATACAAGATGGGGATATGGTTGATACAGGCTTTGGAGCTATGGATTTTACTGCTTTACAAGACACTAAAAGTAATGTTCCTTTGGACATTTGTAATTCTATTTGTAAATATCCAGATTATCTTAAAATGGTTGCTGAGCCATATGGCGATACATTATTTTTTTATTTACGTAGGGAACAAATGTTTGTAAGACATTTTTTTAATAGATCAGGCGCGGTTGGTGAATCGGTTCCTAATGACTTATATATTAAAGGCTCCGGTTCAACAGCTACTTTAGCTAACAGTACATACTTTCCTACACCTAGCGGCTCCATGGTTACTTCAGATGCACAAATTTTTAATAAACCATATTGGATGCAACGTGCTCAGGGACACAATAATGGTATTTGTTGGGGCAATCAGTTATTTGTTACTGTGGTAGATACCACACGTAGTACCAATATGTCTGTGTGTGCTGCAATTGCAAACAGTGATACTACATTTAAAAGTAGTAATTTTAAAGAGTATTTAAGACATGGTGAGGAATTTGATTTACAATTTATATTTCAGTTATGCAAAATAACATTGTCTGCAGACATAATGACATATATTCACAGTATGAATCCTGCTATTTTGGAAGATTGGAATTTTGGATTGACCACACCTCCCTCAGGTTCTTTAGAGGATACCTATAGGTTTGTAACCTCACAGGCCATTACATGTCAAAAAACTGCCCCCCAAAAGCCCAAGGAAGATCCATTTAAAGATTATGTCTTTTGGGAGGTTAATTTAAAAGAAAAGTTTTCTGCAGATTTAGATCAGTTTCCACTGGGTCGCAAATTTTTATTACAGGCAGGATATAGGGCACGTCCTAAATTTAAAGCAGGTAAACGTAGTGCACCCTCAGCATCTACCACTACACCAGCAAAACGTAAAAAAACTAAAAAGTAATGGATGTGTATGTAATACATGTGTCTGTATGTGTATGTGCTTGTGCTGTATTGTATATGTGTGTGTTTGTGTGTTATATATGGTGTATGTATGTTTATGTATGCGTGTGTACTTGTATATATGTATAGTATGTTATGTGTGTATGTATGCTATGTATGTTAATAA-------------------------------------ATATGTGTATACCTGTGTGTGTTGTGTATGTTGTCCTTATATACACCCTATTAGTAACATACTATTACTATTTCATAAACTA----------TTGTTCCTACTTGTCCCTACTCCTCCCAATAGTCATGTACTTATTCCTCCCTATAATTTCAGTGTCACGCAATAGTAAAAGTTGTACACCCGGTCCGTTTTTTGCAACTAAAGCTACTCCATTTTAATTTTATACAGCCATTTTAAATCCTTAACCGTTTTCGGTTGCATTGTTTAAACATGCTAGTACAAATATGCTGATACAGTAGTCCTGCGGTTTTTGGTTTCCTGAATACTAGTTTTTGCCAACATCCTGGCTTGTAGTTTCCTGCCTAACACACCTTGCCAACATATAATCCAGTCCAACTTTGCAATTATAATATGAATCATGTTTGTTTAAATACAACTGTAGTTCAACTATGTGTCATGCACATATATTATATTATCCTACACACCTTAAACTGCTTTTAGGCACATATTTTGTAGCTTATCTATATCCTTGATTGCAGTGCTGGCTTTTGCACATGTTTAAACTGCCAAGGTTGTGTCATGCATTATAAATAAGTTGTATGTTACTCATATAGTTAATTGCATATAAGTATTACACCGTTTTCGGTTACAGTTTTACAAGCAATTGTTCTTTTTATACT
>HQ537685|HPV31|C3|
TAATAATAATAATCTTCTTATAAAAAAGTAGGGAGTAACCGAAATTGGTGAACCGAAAACGGTTGGTATATAAAGCACATAGTATTTTGTGCAAACCTACAGACGCCATGTTCAAAAATCCTGCAGAAAGACCTCGGAAATTGCATGAACTAAGCTCGGCATTGGAAATACCCTACGATGAACTAAGATTGAATTGTGTCTACTGCAAAGGTCAGTTAACAGAAACAGAGGTATTAGATTTTGCATTTACAGATTTAACAATAGTATATAGGGACGACACACCATACGGAGTGTGTACAAAATGTTTAAGATTTTATTCTAAAGTAAGTGAATTTAGATGGTATAGATATAGTGTGTATGGAACAACATTAGAAAAATTGACAAACAAAGGTATATGTGATTTATTAATTAGGTGTATAACGTGTCAGAGACCGTTGTGTCCAGAAGAAAAACAAAGACATTTGGATAAAAAGAAACGATTCCACAACATAGGAGGAAGGTGGACAGGACGTTGCATAGTATGTTGGAGAAGACCTCGTACTGAAACCCAAGTGTAAACATGCGTGGAGAAACACCTACATTGCAAGACTATGTGTTAGATTTGCAACCTGAGGCAACTGACCTCCACTGTTATGAGCAATTACCCGACAGCTCAGATGAGGAGGATGTTATAGACAGTCCAGCTGGACAAGCAAAACCGGACACATCCAATTACAATATCGTTACCTTTTGTTGTCAGTGTGAGTCTACACTTCGTTTGTGTGTACAGAGCACACAAGTAGATATTCGCATATTGCAAGAGCTGTTAATGGGCTCATTTGGAATCGTGTGCCCCAACTGTTCTACTAGACTGTAACTACAATGGCTGATCCAGCAGGTACGGATGGGGAGGGGACGGGATGCAATGGTTGGTTTTATGTAGAAGCAGTAATTGACAGACAGACAGGGGACAACATTTCAGACGACGAAAATGAAGACAGTAGTGATACTGGGGAGGATATGGTTGACTTTATTGACAATTGTAATGTATACAACAATCAGGCAGAAGCAGAGACAGCACAGGCATTGTTTCATGCACAGGAAGCGGAGGAACATGCAGAGGCTGTGCAGGTTCTAAAACGAAAGTATGTAGGTAGTCCTTTAAGTGATATTAGTAGTTGTGTGGATTATAATATTAGTCCACGGTTAAAAGCTATATGCATAGAAAATAACAGTAAAACAGCAAAACGAAGACTTTTTGAACTTCCAGACAGCGGGTATGGCAATACTGAAGTGGAAGCGCAGCAGATGGTACAGGTAGAGGAGCAACAAACAACATTAAGTTGTAATGGTAGTGACGGGACACATAGTGAACGAGACAATGAAACTCCAACACGTAATATATTGCAAGTGTTAAAAACTAGCAATGGTAAAGCTGCTATGTTAGGTAAATTTAAAGAATTATATGGTGTAAGTTTTATGGAACTAATTAGGCCATTTCAAAGCAATAAAAGCACATGTGCTGATTGGTGTGTAGCTGCGTTTGGAGTTACAGGTACAGTTGCAGAAGGATTTAAAACCCTATTGCAACCATATTGTTTGTATTGCCATTTACAAAGTTTAGCATGTTCCTGGGGCATGGTTATGTTAATGCTTGTAAGATTTAAATGTGCAAAAAATAGAATAACAATTGAAAAATTATTAGAAAAGTTATTGTGTATATCTACAAATTGTATGTTAATTCAGCCACCCAAATTACGTAGTACAGCTGCAGCATTATATTGGTACAGAACAGGAATGTCAAACATTAGTGATGTATATGGTGAAACACCAGAATGGATAGAAAGACAAACAGTATTACAGCATAGTTTTAATGACACAACATTTGATTTGTCCCAAATGGTACAATGGGCATATGACAATGATGTTATGGATGATAGTGAAATTGCCTATAGATATGCACAATTAGCTGACAGTGATAGTAATGCATGTGCATTTTTAAAAAGTAATTCGCAGGCAAAAATAGTTAAAGATTGTGGAACAATGTGTAGACATTATAAACGAGCAGAAAAACGACAAATGTCTATGGGACAGTGGATTAAAAGTAGATGTGACAAAGTTAGTGACGAAGGTGACTGGAGGGACATAGTAAAGTTTTTAAGATATCAACAAATAGAATTTGTGTCATTTTTATCTGCATTAAAGCTGTTTTTAAAAGGAGTGCCAAAGAAAAACTGTATTTTAATACATGGTGCACCTAATACAGGTAAATCATATTTTGGAATGAGCCTTATGAGCCTCTTACAAGGATGTATAATATCATATGCAAATTCAAAAAGTCATTTTTGGTTACAACCACTGGCTGATGCTAAAATAGGCATGTTAGATGATGCTACAACGCCATGTTGGCATTATATAGACAATTACCTACGAAATGCACTAGATGGCAACCCTGTATCTATAGATGTAAAGCATAAAGCTTTAATGCAGTTAAAATGTCCTCCTTTATTGATTACATCTAATATAAATGCAGGTAAGGATGACAGATGGCCATACCTACATAGCAGACTAGTGGTTTTTACATTTCCAAATCCATTTCCATTTGACAAAAACGGAAATCCAGTATATGAATTAAGTGATAAAAACTGGAAATCCTTTTTCTCAAGGACGTGGTGCAGATTAAATTTGCACGAGGAAGAGGACAAAGAAAACGATGGAGACTCTTTCTCAACGTTTAAATGTGTGTCAGGACAAAATATTAGAACATTATGAAAATGATAGTAAACGACTTTGTGATCATATAGACTATTGGAAACATATTCGACTTGAATGTGTATTAATGTATAAAGCAAGAGAAATGGGAATACACAGTATTAACCACCAGGTGGTGCCAGCGTTGTCAGTATCAAAGGCCAAAGCCTTACAAGCTATTGAACTACAAATGATGTTGGAAACATTAAATAACACTGAATACAAAAATGAGGACTGGACAATGCAGCAAACAAGTCTTGAACTGTATTTAATTGCACCTACAGGGTGTTTAAAAAAACATGGATATACTGTACAGGTGCAATTTGATGGTGATGTACACAACACCATGCATTATACTAACTGGAAATTTATATACCTATGTATAGATGGCCAATGTACTGTTGTGGAAGGGCAAGTTAATTGTAAGGGCATTTATTATGTACATGAAGGACATATAACATATTTTGTAAATTTTACAGAAGAGGCAAAAAAATATGGGACTGGTAAAAAATGGGAAGTGCATGCGGGTGGTCAGGTAATTGTTTTTCCTGAATCTGTATTTAGCAGTGACGAAATATCCTTTGCTGGGATTGTTACAAAGCTACCAACAGCCAACAACACCACCACATCGAATTCCAAAACCTGCGCCTTGGGCACCAGTGAAGGTGTGCGGCGGGCGACGACGTCTACTAAGCGACCAAGAACAGAGCCAGAGCACAGAAACACCCACCACCCCAACAAGTTGTTGCGAGGCGACTCCGTGGACAGTGTCAACTGTGGGGTTATCAGTGCAGCTGCATGCACAAACCAAACAAGGGCTGTCAGTTGTCCTGCAACTACACCTATAATACACTTAAAAGGTGATGCAAATATATTAAAATGTTTAAGATATAGGCTGTCAAAATATAAACAATTGTATGAACAAGTGTCATCTACATGGCATTGGACATGTACAGATGGAAAACATAAAAATGCTATTGTAACCTTAACATATATAAGTACATCACAAAGAGACGATTTTTTAAATACTGTAAAAATACCTAACACAGTATCAGTGTCAACAGGATATATGACTATTTAGCCTAATGATTGAACTGAATATTTCTACAGTAAGCATTGTGCTATGCTTTTTGCTTTGCTTTTGTGTGCTACTATTTGTGTGTCTTGTCATACGTCCACTTGTGCTGTCTGTGTCGGTATATGCAACACTACTATTATTAATTGTGGTTTTATGGGTTATTGCAACCTCACCATTACGTTGTTTTTGTATATATGTTGTGTTTATATATATTCCATTATTTGTAATTCATACACATGCATCCATTTTAAGTCAACAGTAACTTTTTTACTTGTATATACTGTTGTTT------------------------------------------GTATTGGTATTGGTATAATAAACTTTTTTACTTTTTTTTTATTATTACCATGCGGTCCAAACGCTCTACAAAACGCACTAAACGTGCGTCTGCTACACAATTATATCAAACATGTAAAGCAGCAGGTACTTGTCCATCAGACGTTATACCTAAAATAGAACATACTACCATTGCAGACCAAATATTAAGGTATGGTAGTATGGGTGTGTTTTTTGGTGGGTTGGGTATTGGGTCCGGATCTGGTACTGGGGGTCGCACTGGATATGTCCCTCTTAGTACACGTCCTTCTACAGTATCTGAGGCAAGTATACCTATTAGACCACCAGTTAGCATTGACCCTGTAGGTCCCTTGGACCCCTCTATAGTAAGTCTTGTTGAAGAATCTGGAATTATTGATGTTGGTGCCCCTGCTCCTATACCACACCCTCCTACAACATCTGGGTTTGACATTGCTACAACTGCAGACACAACACCTGCAATTTTAGATGTAACAAGTGTTAGCACACATGAGAATCCTACTTTCACTGATCCATCTGTATTGCAACCTCCTACACCTGCAGAAACATCAGGTCATTTACTACTTTCATCATCATCTATTAGCACACATAATTATGAGGAAATACCTATGGATACATTTATTGTTTCTACTAATAATGAAAACATAACAAGTAGCACACCCATTCCAGGGGTGCGCCGTCCTGCACGTTTAGGGTTATATAGTAAGGCTACACAACAAGTAAAAGTTATTGATCCAACGTTTCTTAGTGCTCCAAAACAACTAATTACATATGAAAACCCTGCCTATGAAACTGTAAATGCTGAAGAATCTTTATACTTTTCCAATACATCGCATGATATGGCCCCTGATCCCGACTTTTTAGATATTATAGCATTACATAGGCCTGCCCTTACCTCACGTAGGAACACTGTTAGATATAGTAGACTAGGTAATAAACAAACTTTGCGCACTCGTAGTGGTGCTACTATTGGTGCAAGGGTACATTATTATTATGATATTAGTAGTATTAATCCTGCAGGTGAAAGTATTGAAATGCAACCTTTAGGGGCGTCTGCAACTACTACTTCTACTTTAAATGATGGCTTATATGACATTTATGCAGACACTGATTTTACTGTGGATACACCTGCCGCACATAATGTTTCCCCTTCTACTGCTTTACAGTCCACATCTGCTGTGTCTGCCTATGTACCTACAAATACCACTGTGCCACTAAGTACAGGTTTTGACATTCCCATATTTTCTGGGCCTGATGTACCTATAGAGCATGCACCTACACAGGTTTTTCCATTTCCTTTGGCCCCTACAACGCCACAAGTGTCTATTTTTGTTGATGGGGGTGATTTTTATTTGCACCCTAGTTATTATATGTTAAAACGTCGACGTAAACGTGTATCATATTTTTTTACAGATGTCTCTGTGGCGGCCTAGCGAGGCTACAGTCTACTTACCACCTGTCCCAGTGTCTAAAGTTGTAAGCACGGATGAATATGTAACACGAACCAACATATATTATCACGCAGGCAGTGCTAGGCTGCTTACAGTAGGCCATCCATATTATTCCATACCTAAATCTGACAATCCTAAAAAAATAGTTGTACCAAAGGTGTCAGGATTACAATATAGGGTATTTAGGGTTCGTTTACCAGATCCAAACAAATTTGGATTTCCTGATACATCTTTTTATAATCCTGAAACTCAACGCTTAGTTTGGGCCTGTGTTGGTTTAGAGGTAGGTCGCGGGCAGCCATTAGGTGTAGGTATTAGTGGTCATCCATTGCTAAATAAATTTGATGACACTGAAAACTCTAATAGATATGCCGGTGGTCCTGGCACTGATAATAGGGAATGTATATCAATGGATTATAAACAAACACAGCTGTGTTTACTTGGTTGCAAACCACCTATTGGAGAGCATTGGGGTAAAGGTAGTCCTTGTAGTAATAATGCTATTACCCCTGGTGATTGTCCCCCATTAGAATTAAAAAATTCAGTTATACAAGATGGGGATATGGTTGATACAGGCTTTGGAGCTATGGATTTTACTGCTTTACAAGACACTAAAAGTAATGTTCCTTTGGACATTTGTAATTCTATTTGTAAATATCCAGATTATCTTAAAATGGTTGCTGAGCCATATGGCGATACATTATTTTTTTATTTACGTAGGGAACAAATGTTTGTAAGACATTTTTTTAATAGATCAGGCGCGGTTGGTGAATCGGTTCCTAATGACTTATATATTAAAGGCTCCGGTTCAACAGCTACTTTAGCTAACAGTACATACTTTCCTACACCTAGCGGCTCCATGGTTACTTCAGATGCACAAATTTTTAATAAACCATATTGGATGCAACGTGCTCAGGGACACAATAATGGTATTTGTTGGGGCAATCAGTTATTTGTTACTGTGGTAGATACCACACGTAGTACCAATATGTCTGTGTGTGCTGCAATTGCAAACAGTGATACTACATTTAAAAGTAGTAATTTTAAAGAGTATTTAAGACATGGTGAGGAATTTGATTTACAATTTATATTTCAGTTATGCAAAATAACATTATCTGCAGACATAATGACATATATTCACAGTATGAATCCTGCTATTTTGGAAGATTGGAATTTTGGATTGACCACACCTCCCTCAGGTTCTTTAGAGGATACCTATAGGTTTGTAACCTCACAGGCCATTACATGTCAAAAAACTGCCCCCCAAAAGCCCAAGGAAGATCCATTTAAAGATTATGTATTTTGGGAGGTTAATTTAAAAGAAAAGTTTTCTGCAGATTTAGATCAGTTTCCACTGGGTCGTAAATTTTTATTACAGGCAGGATATAGGGCACGTCCTAAATTTAAAGCAGGTAAACGTAGTGCACCCTCAGCATCTACCACTACACCAGCAAAACGTAGAAAAACTAAAAAGTAATGGATGTGTATGTAATACATGTGTTTGTATGTGTATGTGCTTGTGCTGTATTGTATATGTGTGTGTTTGTGTGTTATATATGGTGTATGTATGTTTATGTATGCGTGTGTACTTGTATATATGTATAGTATGTTATGTGTGTATGTATGCTATGTATGTTAATAA-------------------------------------ATATGTGTATACCTGTGTGTGTTGTGTATGTTGTCCTTATATACACCCTATTAGTAACATACTATTACTATTTCATAAACTA----------TTGTTCCTACTTGTCCCTACTCCTCCCAATGGTCATGTACTTATTCCTCCCTATAATTTCAGTGTCACGCAATAGTAAAAGTTGTACACCCGGTCCGTTTTTTGCAACTAAAGCTACTCCATTTTAATTTTATACAGCCATTTTAAATCCTTAACCGTTTTCGGTTGCATTGTTTAAACATGCTAGTACAAATATGCTGATACAGTAGTCCTGCGGTTTTTGGTTTCCTGAATACTAGTTTTTGCCAACATCCTGGCTTGTAGTTTCCTGCCTAACACACTTTGCCAACATATAATCCAGTCCAACTTTGCAATTATAATATGAATCATGTTTGTGTAAATACAACTGTAGTTCAACTATGTGTCATGCACATATATTATATTGTCCTACACACCTTAAACTGCTTTTAGGCACATATTTTGTAGCTTATCTATATCCTTGATTGCAGTGCTGGCTTTTGCACATGTTTAAACTGCCAAGGTTGTGTCATGCATTATAAATAAGTTGTATGTTACTCATATAATTAATTGCATATAGGTATTACACCGTTTTCGGTTACAGTTTTACAAGCAATTGTTCTTTTTATACT
>LNS2869415_HPV31
TAATAATAATAATCTTGTTATAAAAAAGTAGGGAGTAACCGAAATTGGTGAACCGAAAACGGTTGGTATATAAAGCACATAGTATTTTGTGCAAACCTACAGACGCCATGTTCAAAAATCCTGCAGAAAGACCTCGGAAATTGCATGAACTAAGCTCGGCATTGGAAATACCCTACGATGAACTAAGATTGAATTGTGTCTACTGCAAAGGTCAGTTAACAGAAACAGAGGTATTAGATTTTGCATTTACAGATTTAACAATAGTATATAGGGACGACACACCATACGGAGTGTGTACAAAATGTTTAAGATTTTATTCTAAAGTAAGTGAATTTAGATGGTATAGATATAGTGTGTATGGAACAACATTAGAAAAATTGACAAACAAAGGTATATGTGATTTATTAATTAGGTGTATAACGTGTCAGAGACCGTTGTGTCCAGAAGAAAAACAAAGACATTTGGATAAAAAGAAACGATTCCACAACATAGGAGGAAGGTGGACAGGACGTTGCATAGTATGTTGGAGAAGACCTCGTACTGAAACCCAAGTGTAAACATGCGTGGAGAAACACCTACATTGCAAGACTATGTGTTAGATTTGCAACCTGAGGCAACTGACCTCCACTGTTATGAGCAATTACCCGACAGCTCAGATGAGGAGGATGTTATAGACAGTCCAGCTGGACAAGCAAAACCGGACACATCCAATTACAATATCGTTACCTTTTGTTGTCAGTGTGAGTCTACACTTCGTTTGTGTGTACAGAGCACACAAGTAGATATTCGCATATTGCAAGAGCTGTTAATGGGCTCATTTGGAATCGTGTGCCCCAACTGTTCTACTAGACTGTAACTACAATGGCTGATCCAGCAGGTACAGATGGGGAGGGGACGGGATGCAATGGTTGGTTTTATGTAGAAGCAGTAATTGACAGACAGACAGGGGACAACATTTCAGACGACGAAAATGAAGACAGTAGTGATACTGGGGAGGATATGGTTGACTTTATTGACAATTGTAATGTATACAACAATCAGGCAGAAGCAGAGACAGCACAGGCATTGTTTCATGCACAGGAAGCGGAGGAACATGCAGAGGCTGTGCAGGTTCTAAAACGAAAGTATGTAGGTAGTCCTTTAAGTGATATTAGTAGTTGTGTGGATTATAATATTAGTCCACGGTTAAAAGCTATATGCATAGAAAATAACAGTAAAACAGCAAAACGAAGACTTTTTGAACTTCCAGACAGCGGGTATGGCAATACTGAAGTGGAAACGCAGCAGATGGTACAGGTAGAGGAGCAACAAACAACATTAAGTTGTAATGGTAGTGACGGGACACATAGTGAACGAGACAATGAAACTCCAACACGTAATATATTGCAAGTGTTAAAAACTAGCAATGGTAAAGCTGCTATGTTAGGTAAATTTAAAGAATTATATGGTGTAAGTTTTATGGAACTAATTAGGCCATTTCAAAGCAATAAAAGCACATGTACTGATTGGTGTGTAGCTGCGTTTGGAGTTACAGGTACAGTTGCAGAAGGATTTAAAACCCTATTGCAACCATATTGTTTGTATTGCCATTTACAAAGTTTAGCATGTTCCTGGGGCATGGTTATGTTAATGCTTGTAAGATTTAAATGTGCAAAAAATAGAATAACAATTGAAAAATTATTAGAAAAGTTATTGTGTATATCTACAAATTGTATGTTAATTCAGCCACCCAAATTACGTAGTACAGCTGCAGCATTATATTGGTACAGAACAGGAATGTCAAACATTAGTGATGTATATGGTGAAACACCAGAATGGATAGAAAGACAAACAGTATTACAGCATAGTTTTAATGACACAACATTTGATTTGTCCCAAATGGTACAATGGGCATATGACAATGATGTTATGGATGATAGTGAAATTGCCTATAGATATGCACAATTAGCTGACAGTGATAGTAATGCATGTGCATTTTTAAAAAGTAATTCGCAGGCAAAAATAGTTAAAGATTGTGGAACAATGTGTAGACATTATAAACGAGCAGAAAAACGACAAATGTCTATGGGACAGTGGATTAAAAGTAGATGTGACAAAGTTAGTGACGAAGGTGACTGGAGGGACATAGTAAAGTTTTTAAGATATCAACAAATAGAATTTGTGTCATTTTTATCTGCATTAAAGCTGTTTTTAAAAGGAGTGCCAAAGAAAAACTGTATTTTAATACATGGTGCACCTAATACAGGTAAATCATATTTTGGAATGAGCCTTATGAGCTTCTTACAAGGATGTATAATATCATATGCAAATTCAAAAAGTCATTTTTGGTTACAACCACTGGCTGATGCTAAAATAGGCATGTTAGATGATGCTACAACGCCATGTTGGCATTATATAGACAATTACCTACGAAATGCACTAGATGGCAACCCTGTATCTATAGATGTAAAGCATAAAGCTTTAATGCAGTTAAAATGTCCTCCTTTATTGATTACATCTAATATAAATGCAGGTAAGGATGACAGATGGCCATACCTACATAGCAGACTGGTGGTTTTTACATTTCCAAATCCATTTCCATTTGACAAAAACGGAAATCCAGTATATGAATTAAGTGATAAAAACTGGAAATCCTTTTTCTCAAGGACGTGGTGCAGATTAAATTTGCACGAGGAAGAGGACAAAGAAAACGATGGAGACTCTTTCTCAACGTTTAAATGTGTGTCAGGACAAAATATTAGAACATTATGAAAATGATAGTAAACGACTTTGTGATCATATAGACTATTGGAAACATATTCGACTTGAATGTGTATTAATGTATAAAGCAAGAGAAATGGGAATACACAGTATTAACCACCAGGTGGTGCCAGCGTTGTCAGTATCAAAGGCCAAAGCCTTACAAGCTATTGAACTACAAATGATGTTGGAAACATTAAATAACACTGAATACAAAAATGAGGACTGGACAATGCAGCAAACAAGTCTTGAACTGTATTTAACTGCACCTACAGGGTGTTTAAAAAAACATGGATATACTGTACAGGTGCAATTTGATGGTGATGTACACAACACCATGCATTATACTAACTGGAAATTTATATACCTATGTATAGATGGCCAATGTACTGTTGTGGAAGGGCAAGTTAATTGTAAGGGCATTTATTATGTACATGAAGGACATATAACATATTTTGTAAATTTTACAGAAGAGGCAAAAAAATATGGGACTGGTAAAAAATGGGAAGTGCATGCGGGTGGTCAGGTAATTGTTTTTCCTGAATCTGTATTTAGCAGTGACGAAATATCCTTTGCTGGGATTGTTACAAAGCTACCAACAGCCAACAACACCACCACATCGAATTCCAAAACCTGCGCCTTGGGCACCAGTGAAGGTGTGCGGCGGGCGACGACGTCTACTAAGCGACCAAGAACAGAGCCAGAGCACAGAAACACCCACCACCCCAACAAGTTGTTGCGAGGCGACTCCGTGGACAGTGTCAACTGTGGGGTTATCAGTGCAGCTGCATGCACAAACCAAACAAGGGCTGTCAGTTGTCCTGCAACTACACCTATAATACACTTAAAAGGTGATGCAAATATATTAAAATGTTTAAGATATAGGCTGTCAAAATATAAACAATTGTATGAACAAGTGTCATCTACATGGCATTGGACATGTACAGATGGAAAACATAAAAATGCTATTGTAACCTTAACATATATAAGTACATCACAAAGAGACGATTTTTTAAATACTGTAAAAATACCTAACACAGTATCAGTGTCAACAGGATATATGACTATTTAGCCTAATGATTGAACTAAATATTTCTACAGTAAGCATTGTGCTATGCTTTTTGCTTTGCTTTTGTGTGCTACTATTTGTGTGTCTTGTCATACGTCCACTTGTGCTGTCTGTGTCGGTATATGCAACACTACTATTATTAATTGTGGTTTTATGGGTTATTGCAACCTCACCATTACGTTGTTTTTGTATATATGTTGTGTTTATATATATTCCATTATTTGTAATTCATACACATGCATCCATTTTAAGTCAACAGTAACTTTTTTACTTGTATATACTGTTGTTT------------------------------------------GTATTGGTATTGGTATAATAAACTTTTTTACTTTTTTTTTATTATTACCATGCGGTCCAAACGCTCTACAAAACGCACTAAACGTGCGTCTGCTACACAATTATATCAAACATGTAAAGCAGCAGGTACTTGTCCATCAGACGTTATACCTAAAATAGAACATACTACCATTGCAGACCAAATATTAAGGTATGGTAGTATGGGTGTGTTTTTTGGTGGGTTGGGTATTGGGTCCGGATCTGGTACTGGGGGTCGCACTGGATATGTCCCTCTTAGTACACGTCCTTCTACAGTATCTGAGGCAAGTATACCTATTAGACCACCAGTTAGCATTGACCCTGTAGGTCCCTTGGACCCCTCTATAGTAAGTCTTGTTGAAGAATCTGGAATTATTGATGTTGGTGCCCCTGCTCCTATACCACACCCTCCTACAACATCTGGGTTTGACATTGCTACAACTGCAGACACAACACCTGCAATTTTAGATGTAACAAGTGTTAGCACACATGAGAATCCTACTTTCACTGATCCATCTGTATTGCAACCTCCTACACCTGCAGAAACATCAGGTCATTTACTACTTTCATCATCATCTATTAGCACACATAATTATGAGGAAATACCTATGGATACATTTATTGTTTCTACTAATAATGAAAACATAACAAGTAGCACACCCATTCCAGGGGTGCGCCGTCCTGCACGTTTAGGGTTATATAGTAAGGCTACACAACAAGTAAAAGTTATTGATCCAACGTTTCTTAGTGCTCCAAAACAACTAATTACATATGAAAACCCTGCCTATGAAACTGTAAATGCTGAAGAATCTTTATACTTTTCCAATACATCGCATAATATGGCCCCTGATCCCGACTTTTTAGATATTATAGCATTACATAGGCCTGCCCTTACCTCACGTAGGAACACTGTTAGATATAGTAGACTAGGTAATAAACAAACTTTGCGCACTCGTAGTGGTGCTACTATTGGTGCAAGGGTACATTATTATTATGATATTAGTAGTATTAATCCTGCAGGTGAAAGTATTGAAATGCAACCTTTAGGGGCGTCTGCAACTACTACTTCTACTTTAAATGATGGCTTATATGACATTTATGCAGACACTGATTTTACTGTGGATACACCTGCCACACATAATGTTTCCCCTTCTACTGCTTTACAGTCCACATCTGCTGTGTCTGCCTATGTACCTACAAATACCACTGTGCCACTAAGTACAGGTTTTGACATTCCCATATTTTCTGGGCCTGATGTACCTATAGAGCATGCACCTACACAGGTTTTTCCATTTCCTTTGGCCCCTACAACGCCACAAGTGTCTATTTTTGTTGATGGGGGTGATTTTTATTTGCACCCTAGTTATTATATGTTAAAACGTCGACGTAAACGTGTATCATATTTTTTTACAGATGTCTCTGTGGCGGCCTAGCGAGGCTACAGTCTACTTACCACCTGTCCCAGTGTCTAAAGTTGTAAGCACGGATGAATATGTAACACGAACCAACATATATTATCACGCAGGCAGTGCTAGGCTGCTTACAGTAGGCCATCCATATTATTCCATACCTAAATCTGACAATCCTAAAAAAATAGTTGTACCAAAGGTGTCAGGATTACAATATAGGGTATTTAGGGTTCGTTTACCAGATCCAAACAAATTTGGATTTCCTGATACATCTTTTTATAATCCTGAAACTCAACGCTTAGTTTGGGCCTGTGTTGGTTTAGAGGTAGGTCGCGGGCAGCCATTAGGTGTAGGTATTAGTGGTCATCCATTGCTAAATAAATTTGATGACACTGAAAACTCTAATAGATATGCCGGTGGTCCTGGCACTGATAATAGGGAATGTATATCAATGGATTATAAACAAACACAGCTGTGTTTACTTGGTTGCAAACCACCTATTGGAGAGCATTGGGGTAAAGGTAGTCCTTGTAGTAATAATGCTATTACCCCTGGTGATTGTCCTCCATTAGAATTAAAAAATTCAGTTATACAAGATGGGGATATGGTTGATACAGGCTTTGGAGCTATGGATTTTACTGCTTTACAAGACACTAAAAGTAATGTTCCTTTGGACATTTGTAATTCTATTTGTAAATATCCAGATTATCTTAAAATGGTTGCTGAGCCATATGGCGATACATTATTTTTTTATTTACGTAGGGAACAAATGTTTGTAAGACATTTTTTTAATAGATCAGGCGCGGTTGGTGAATCGGTTCCTAATGACTTATATATTAAAGGCTCCGGTTCAACAGCTACTTTAGCTAACAGTACATACTTTCCTACACCTAGCGGCTCCATGGTTACTTCAGATGCACAAATTTTTAATAAACCATATTGGATGCAACGTGCTCAGGGACACAATAATGGTATTTGTTGGGGCAATCAGTTATTTGTTACTGTGGTAGATACCACACGTAGTACCAATATGTCTGTGTGTGCTGCAATTGCAAACAGTGATACTACATTTAAAAGTAGTAATTTTAAAGAGTATTTAAGACATGGTGAGGAATTTGATTTACAATTTATATTTCAGTTATGCAAAATAACATTATCTGCAGACATAATGACATATATTCACAGTATGAATCCTGCTATTTTGGAAGATTGGAATTTTGGATTGACCACACCTCCCTCAGGTTCTTTAGAGGATACCTATAGGTTTGTAACCTCACAGGCCATTACATGTCAAAAAACTGCCCCCCAAAAGCCCAAGGAAGATCCATTTAAAGATTATGTATTTTGGGAGGTTAATTTAAAAGAAAAGTTTTCTGCAGATTTAGATCAGTTTCCACTGGGTCGCAAATTTTTATTACAGGCAGGATATAGGGCACGTCCTAAATTTAAAGCAGGTAAACGTAGTGCACCCTCAGCATCTACCACTACACCAGCAAAACGTAAAAAAACTAAAAAGTAATGGATGTGTATGTAATACATGTGTCTGTATGTGTATGTGCTTGTGCTGTATTGTATATGTGTGTGTTTGTGTGTTATATATGGTGTATGTATGTTTATGTATGCGTGTGTACCTGTATATATGTATAGTATGTTATGTGTGTATGTATGCTATGTATGTTAATAA-------------------------------------ATATGTGTATACCTGTGTGTGTTGTGTATGTTGTCCTTATATACACCCTATTAGTAACATACTATTACTATTTCATAAACTA----------TTGTTCCTACTTGTCCCTACTCCTCCCAATGGTCATGTACTTATTCCTCCCTATAATTTCAGTGTCACGCAATAGTAAAAGTTGTACACCCGGTCCGTTTTTTGCAACTAAAGCTACTCCATTTTAATTTTATACAGCCATTTTAAATCCTTAACCGTTTTCGGTTGCATTGTTTAAACATGCTAGTACAAATATGCTGATACAGTAGTCCTGCGGTTTTTGGTTTCCTGAATACTAGTTTTTGCCAACATCCTGGCTTGTAGTTTCCTGCCTAACACACCTTGCCAACATATAATCCAGTCCAACTTTGCAATTATAATATGAATCATGTTTGTGTAAATACAACTGTAGTTCAACTATGTGTCATGCACATATATTATATTGTCCTACACACCTTAAACTGCTTTTAGGCACATATTTTGTAGCTTATCTATATCCTTGATTGCAGTGCTGGCTTTTGCACATGTTTAAACTGCCAAGGTTGTGTCATGCATTATAAATAAGTTGTATGTTACTCATATAATTAATTGCATATAGGTATTACACCGTTTTCGGTTACAGTTTTACAAGCAATTGTTCTTTTTATACT
>LNS5859951_HPV31
TAATAATAATAATCTTGTTATAAAAAAGTAGGGAGTAACCGAAATTGGTGAACCGAAAACGGTTGGTATATAAAGCACATAGTATTTTGTGCAAACCTACAGACGCCATGTTCAAAAATCCTGCAGAAAGACCTCGGAAATTGCATGAACTAAGCTCGGCATTGGAAATACCCTACGATGAACTAAGATTGAATTGTGTCTACTGCAAAGGTCAGTTAACAGAAACAGAGGTATTAGATTTTGCATTTACAGATTTAACAATAGTATATAGGGACGACACACCATACGGAGTGTGTACAAAATGTTTAAGATTTTATTCTAAAGTAAGTGAATTTAGATGGTATAGATATAGTGTGTATGGAACAACATTAGAAAAATTGACAAACAAAGGTATATGTGATTTATTAATTAGGTGTATAACGTGTCAGAGACCGTTGTGTCCAGAAGAAAAACAAAGACATTTGGATAAAAAGAAACGATTCCACAACATAGGAGGAAGGTGGACAGGACGTTGCATAGTATGTTGGAGAAGACCTCGTACTGAAACCCAAGTGTAAACATGCGTGGAGAAACACCTACATTGCAAGACTATGTGTTAGATTTGCAACCTGAGGCAACTGACCTCCACTGTTATGAGCAATTACCCGACAGCTCAGATGAGGAGGATGTTATAGACAGTCCAGCTGGACAAGCAAAACCGGACACATCCAATTACAATATCGTTACCTTTTGTTGTCAGTGTGAGTCTACACTTCGTTTGTGTGTACAGAGCACACAAGTAGATATTCGCATATTGCAAGAGCTGTTAATGGGCTCATTTGGAATCGTGTGCCCCAACTGTTCTACTAGACTGTAACTACAATGGCTGATCCAGCAGGTACAGATGGGGAGGGGACGGGATGCAATGGTTGGTTTTATGTAGAAGCAGTAATTGACAGACAGACAGGGGACAACATTTCAGACGACGAAAATGAAGACAGTAGTGATACTGGGGAGGATATGGTTGACTTTATTGACAATTGTAATGTATACAACAATCAGGCAGAAGCAGAGACAGCACAGGCATTGTTTCATGCACAGGAAGCGGAGGAACATGCAGAGGCTGTGCAGGTTCTAAAACGAAAGTATGTAGGTAGTCCTTTAAGTGATATTAGTAGTTGTGTGGATTATAATATTAGTCCACGGTTAAAAGCTATATGCATAGAAAATAACAGTAAAACAGCAAAACGAAGACTTTTTGAACTTCCAGACAGCGGGTATGGCAATACTGAAGTGGAAACGCAGCAGATGGTACAGGTAGAGGAGCAACAAACAACATTAAGTTGTAATGGTAGTGACGGGACACATAGTGAACGAGACAATGAAACTCCAACACGTAATATATTGCAAGTGTTAAAAACTAGCAATGGTAAAGCTGCTATGTTAGGTAAATTTAAAGAATTATATGGTGTAAGTTTTATGGAACTAATTAGGCCATTTCAAAGCAATAAAAGCACATGTACTGATTGGTGTGTAGCTGCGTTTGGAGTTACAGGTACAGTTGCAGAAGGATTTAAAACCCTATTGCAACCATATTGTTTGTATTGCCATTTACAAAGTTTAGCATGTTCCTGGGGCATGGTTATGTTAATGCTTGTAAGATTTAAATGTGCAAAAAATAGAATAACAATTGAAAAATTATTAGAAAAGTTATTGTGTATATCTACAAATTGTATGTTAATTCAGCCACCCAAATTACGTAGTACAGCTGCAGCATTATATTGGTACAGAACAGGAATGTCAAACATTAGTGATGTATATGGTGAAACACCAGAATGGATAGAAAGACAAACAGTATTACAGCATAGTTTTAATGACACAACATTTGATTTGTCCCAAATGGTACAATGGGCATATGACAATGATGTTATGGATGATAGTGAAATTGCCTATAGATATGCACAATTAGCTGACAGTGATAGTAATGCATGTGCATTTTTAAAAAGTAATTCGCAGGCAAAAATAGTTAAAGATTGTGGAACAATGTGTAGACATTATAAACGAGCAGAAAAACGACAAATGTCTATGGGACAGTGGATTAAAAGTAGATGTGACAAAGTTAGTGACGAAGGTGACTGGAGGGACATAGTAAAGTTTTTAAGATATCAACAAATAGAATTTGTGTCATTTTTATCTGCATTAAAGCTGTTTTTAAAAGGAGTGCCAAAGAAAAACTGTATTTTAATACATGGTGCACCTAATACAGGTAAATCATATTTTGGAATGAGCCTTATGAGCTTCCTACAAGGATGTATAATATCATATGCAAATTCAAAAAGTCATTTTTGGTTACAACCACTGGCTGATGCTAAAATAGGCATGTTAGATGATGCTACAACGCCATGTTGGCATTATATAGACAATTACCTACGAAATGCACTAGATGGCAACCCTGTATCTATAGATGTAAAGCATAAAGCTTTAATGCAGTTAAAATGTCCTCCTTTATTGATTACATCTAATATAAATGCAGGTAAGGATGACAGATGGCCATACCTACATAGCAGACTGGTGGTTTTTACATTTCCAAATCCATTTCCATTTGACAAAAACGGAAATCCAGTATATGAATTAAGTGATAAAAACTGGAAATCCTTTTTCTCAAGGACGTGGTGCAGATTAAATTTGCACGAGGAAGAGGACAAAGAAAACGATGGAGACTCTTTCTCAACGTTTAAATGTGTGTCAGGACAAAATATTAGAACATTATGAAAATGATAGTAAACGACTTTGTGATCATATAGACTATTGGAAACATATTCGACTTGAATGTGTATTAATGTATAAAGCAAGAGAAATGGGAATACACAGTATTAACCACCAGGTGGTGCCAGCGTTGTCAGTATCAAAGGCCAAAGCCTTACAAGCTATTGAACTACAAATGATGTTGGAAACATTAAATAACACTGAATACAAAAATGAGGACTGGACAATGCAGCAAACAAGTCTTGAACTGTATTTAACTGCACCTACAGGGTGTTTAAAAAAACATGGATATACTGTACAGGTGCAATTTGATGGTGATGTACACAACACCATGCATTATACTAACTGGAAATTTATATACCTATGTATAGATGGCCAATGTACTGTTGTGGAAGGGCAAGTTAATTGTAAGGGCATTTATTATGTACATGAAGGACATATAACATATTTTGTAAATTTTACAGAAGAGGCAAAAAAATATGGGACTGGTAAAAAATGGGAAGTGCATGCGGGTGGTCAGGTAATTGTTTTTCCTGAATCTGTATTTAGCAGTGACGAAATATCCTTTGCTGGGATTGTTACAAAGCTACCAACAGCCAACAACACCACCACATCGAATTCCAAAACCTGCGCCTTGGGCACCAGTGAAGGTGTGCGGCGGGCGACGACGTCTACTAAGCGACCAAGAACAGAGCCAGAGCACAGAAACACCCACCACCCCAACAAGTTGTTGCGAGGCGACTCCGTGGACAGTGTCAACTGTGGGGTTATCAGTGCAGCTGCATGCACAAACCAAACAAGGGCTGTCAGTTGTCCTGCAACTACACCTATAATACACTTAAAAGGTGATGCAAATATATTAAAATGTTTAAGATATAGGCTGTCAAAATATAAACAATTGTATGAACAAGTGTCATCTACATGGCATTGGACATGTACAGATGGAAAACATAAAAATGCTATTGTAACCTTAACATATATAAGTACATCACAAAGAGACGATTTTTTAAATACTGTAAAAATACCTAACACAGTATCAGTGTCAACAGGATATATGACTATTTAGCCTAATGATTGAACTAAATATTTCTACAGTAAGCATTGTGCTATGCTTTTTGCTTTGCTTTTGTGTGCTACTATTTGTGTGTCTTGTCATACGTCCACTTGTGCTGTCTGTGTCGGTATATGCAACACTACTATTATTAATTGTGGTTTTATGGGTTATTGCAACCTCACCATTACGTTGTTTTTGTATATATGTTGTGTTTATATATATTCCATTATTTGTAATTCATACACATGCATCCATTTTAAGTCAACAGTAACTTTTTTACTTGTATATACTGTTGTTT------------------------------------------GTATTGGTATTGGTATAATAAACTTTTTTACTTTTTTTTTATTATTACCATGCGGTCCAAACGCTCTACAAAACGCACTAAACGTGCGTCTGCTACACAATTATATCAAACATGTAAAGCAGCAGGTACTTGTCCATCAGACGTTATACCTAAAATAGAACATACTACCATTGCAGACCAAATATTAAGGTATGGTAGTATGGGTGTGTTTTTTGGTGGGTTGGGTATTGGGTCCGGATCTGGTACTGGGGGTCGCACTGGATATGTCCCTCTTAGTACACGTCCTTCTACAGTATCTGAGGCAAGTATACCTATTAGACCACCAGTTAGCATTGACCCTGTAGGTCCCTTGGACCCCTCTATAGTAAGTCTTGTTGAAGAATCTGGAATTATTGATGTTGGTGCCCCTGCTCCTATACCACACCCTCCTACAACATCTGGGTTTGACATTGCTACAACTGCAGACACAACACCTGCAATTTTAGATGTAACAAGTGTTAGCACACATGAGAATCCTACTTTCACTGATCCATCTGTATTGCAACCTCCTACACCTGCAGAAACATCAGGTCATTTACTACTTTCATCATCATCTATTAGCACACATAATTATGAGGAAATACCTATGGATACATTTATTGTTTCTACTAATAATGAAAACATAACAAGTAGCACACCCATTCCAGGGGTGCGCCGTCCTGCACGTTTAGGGTTATATAGTAAGGCTACACAACAAGTAAAAGTTATTGATCCAACGTTTCTTAGTGCTCCAAAACAACTAATTACATATGAAAACCCTGCCTATGAAACTGTAAATGCTGAAGAATCTTTATACTTTTCCAATACATCGCATGATATGGCCCCTGATCCCGACTTTTTAGATATTATAGCATTACATAGGCCTGCCCTTACCTCACGTAGGAACACTGTTAGATATAGTAGACTAGGTAATAAACAAACTTTGCGCACTCGTAGTGGTGCTACTATTGGTGCAAGGGTACATTATTATTATGATATTAGTAGTATTAATCCTGCAGGTGAAAGTATTGAAATGCAACCTTTAGGGGCGTCTGCAACTACTACTTCTACTTTAAATGATGGCTTATATGACATTTATGCAGACACTGATTTTACTGTGGATACACCTGCCACACATAATGTTTCCCCTTCTACTGCTTTACAGTCCACATCTGCTGTGTCTGCCTATGTACCTACAAATACCACTGTGCCACTAAGTACAGGTTTTGACATTCCCATATTTTCTGGGCCTGATGTACCTATAGAGCATGCACCTACACAGGTTTTTCCATTTCCTTTGGCCCCTACAACGCCACAAGTGTCTATTTTTGTTGATGGGGGTGATTTTTATTTGCACCCTAGTTATTATATGTTAAAACGTCGACGTAAACGTGTATCATATTTTTTTACAGATGTCTCTGTGGCGGCCTAGCGAGGCTACAGTCTACTTACCACCTGTCCCAGTGTCTAAAGTTGTAAGCACGGATGAATATGTAACACGAACCAACATATATTATCACGCAGGCAGTGCTAGGCTGCTTACAGTAGGCCATCCATATTATTCCATACCTAAATCTGACAATCCTAAAAAAATAGTTGTACCAAAGGTGTCAGGATTACAATATAGGGTATTTAGGGTTCGTTTACCAGATCCAAACAAATTTGGATTTCCTGATACATCTTTTTATAATCCTGAAACTCAACGCTTAGTTTGGGCCTGTGTTGGTTTAGAGGTAGGTCGCGGGCAGCCATTAGGTGTAGGTATTAGTGGTCATCCATTGCTAAATAAATTTGATGACACTGAAAACTCTAATAGATATGCCGGTGGTCCTGGCACTGATAATAGGGAATGTATATCAATGGATTATAAACAAACACAGCTGTGTTTACTTGGTTGCAAACCACCTATTGGAGAGCATTGGGGTAAAGGTAGTCCTTGTAGTAATAATGCTATTACCCCTGGTGATTGTCCTCCATTAGAATTAAAAAATTCAGTTATACAAGATGGGGATATGGTTGATACAGGCTTTGGAGCTATGGATTTTACTGCTTTACAAGACACTAAAAGTAATGTTCCTTTGGACATTTGTAATTCTATTTGTAAATATCCAGATTATCTTAAAATGGTTGCTGAGCCATATGGCGATACATTATTTTTTTATTTACGTAGGGAACAAATGTTTGTAAGACATTTTTTTAATAGATCAGGCGCGGTTGGTGAATCGGTTCCTAATGACTTATATATTAAAGGCTCCGGTTCAACAGCTACTTTAGCTAACAGTACATACTTTCCTACACCTAGCGGCTCCATGGTTACTTCAGATGCACAAATTTTTAATAAACCATATTGGATGCAACGTGCTCAGGGACACAATAATGGTATTTGTTGGGGCAATCAGTTATTTGTTACTGTGGTAGATACCACACGTAGTACCAATATGTCTGTGTGTGCTGCAATTGCAAACAGTGATACTACATTTAAAAGTAGTAATTTTAAAGAGTATTTAAGACATGGTGAGGAATTTGATTTACAATTTATATTTCAGTTATGCAAAATAACATTATCTGCAGACATAATGACATATATTCACAGTATGAATCCTGCTATTTTGGAAGATTGGAATTTTGGATTGACCACACCTCCCTCAGGTTCTTTAGAGGATACCTATAGGTTTGTAACCTCACAGGCCATTACATGTCAAAAAACTGCCCCCCAAAAGCCCAAGGAAGATCCATTTAAAGATTATGTATTTTGGGAGGTTAATTTAAAAGAAAAGTTTTCTGCAGATTTAGATCAGTTTCCACTGGGTCGCAAATTTTTATTACAGGCAGGATATAGGGCACGTCCTAAATTTAAAGCAGGTAAACGTAGTGCACCCTCAGCATCTACCACTACACCAGCAAAACGTAAAAAAACTAAAAAGTAATGGATGTGTATGTAATACATGTGTCTGTATGTGTATGTGCTTGTGCTGTATTGTATATGTGTGTGTTTGTGTGTTATATATGGTGTATGTATGTTTATGTATGCGTGTGTACTTGTATATATGTATAGTATGTTATGTGTGTATGTATGCTATGTATGTTAATAA-------------------------------------ATATGTGTATACCTGTGTGTGTTGTGTATGTTGTCCTTATATACACCCTATTAGTAACATACTATTACTATTTCATAAACTA----------TTGTTCCTACTTGTCCCTACTCCTCCCAATGGTCATGTACTTATTCCTCCCTATAATTTCAGTGTCACGCAATAGTAAAAGTTGTACACCCGGTCCGTTTTTTGCAACTAAAGCTACTCCATTTTAATTTTATACAGCCATTTTAAATCCTTAACCGTTTTCGGTTGCATTGTTTAAACATGCTAGTACAAATATGCTGATACAGTAGTCCTGCGGTTTTTGGTTTCCTGAATACTAGTTTTTGCCAACATCCTGGCTTGTAGTTTCCTGCCTAACACACCTTGCCAACATATAATCCAGTCCAACTTTGCAATTATAATATGAATCATGTTTGTGTAAATACAACTGTAGTTCAACTATGTGTCATGCACATATATTATATTGTCCTACACACCTTAAACTGCTTTTAGGCACATATTTTGTAGCTTATCTATATCCTTGATTGCAGTGCTGGCTTTTGCACATGTTTAAACTGCCAAGGTTGTGTCATGCATTATAAATAAGTTGTATGTTACTCATATAATTAATTGCATATAGGTATTACACCGTTTTCGGTTACAGTTTTACAAGCAATTGTTCTTTTTATACT
>LNS7358029_HPV31
TAATAATAATAATCTTGTTATAAAAAAGTAGGGAGTAACCGAAATTGGTGAACCGAAAACGGTTGGTATATAAAGCACATAGCATTTTGTGCAAACCTACAGACGCCATGTTCAAAAATCCTGCAGAAAGACCTCGGAAATTGCATGAACTAAGCTCGGCATTGGAAATACCCTACGATGAACTAAGATTGAATTGTGTCTACTGCAAAGGTCAGTTAACAGAAACAGAGGTATTAGATTTTGCATTTACAGATTTAACAATAGTATATAGGGACGACACACCATACGGAGTGTGTACAAAATGTTTAAGATTTTATTCTAAAGTAAGTGAATTTAGATGGTATAGATATAGTGTGTATGGAACAACATTAGAAAAATTGACAAACAAAGGTATATGTGATTTATTAATTAGGTGTATAACGTGTCAGAGACCGTTGTGTCCAGAAGAAAAACAAAGACATTTGGATAAAAAGAAACGATTCCACAACATAGGAGGAAGGTGGACAGGACGTTGCATAGTATGTTGGAGAAGACCTCGTACTGAAACCCAAGTGTAAACATGCGTGGAGAAACACCTACATTGCAAGACTATGTGTTAGATTTGCAACCTGAGGCAACTGACCTCCACTGTTATGAGCAATTACCCGACAGCTCAGATGAGGAGGATGTTATAGACAGTCCAGCTGGACAAGCAAAACCGGACACATCCAATTACAATATCGTTACCTTTTGTTGTCAGTGTGAGTCTACACTTCGTTTGTGTGTACAGAGCACACAAGTAGATATTCGCATATTGCAAGAGCTGTTAATGGGCTCATTTGGAATCGTGTGCCCCAACTGTTCTACTAGACTGTAACTACAATGGCTGATCCAGCAGGTACAGATGGGGAGGGGACGGGATGCAATGGTTGGTTTTATGTAGAAGCAGTAATTGACAGACAGACAGGGGACAACATTTCAGACGACGAAAATGAAGACAGTAGTGATACTGGGGAGGATATGGTTGACTTTATTGACAATTGTAATGTATACAACAATCAGGCAGAAGCAGAGACAGCACAGGCATTGTTTCATGCACAGGAAGCGGAGGAACATGCAGAGGCTGTGCAGGTTCTAAAACGAAAGTATGTAGGTAGTCCTTTAAGTGATATTAGTAGTTGTGTGGATTATAATATTAGTCCACGGTTAAAAGCTATATGCATAGAAAATAACAGTAAAACAGCAAAACGAAGACTTTTTGAACTTCCAGACAGCGGGTATGGCAATACTGAAGTGGAAACGCAGCAGATGGTACAGGTAGAGGAGCAACAAACAACATTAAGTTGTAATGGTAGTGACGGGACACATAGTGAACGAGACAATGAAACTCCAACACGTAATATATTGCAAGTGTTAAAAACTAGCAATGGTAAAGCTGCTATGTTAGGTAAATTTAAAGAATTATATGGTGTAAGTTTTATGGAACTAATTAGGCCATTTCAAAGCAATAAAAGCACATGTACTGATTGGTGTGTAGCTGCGTTTGGAGTTACAGGTACAGTTGCAGAAGGATTTAAAACCCTATTGCAACCATATTGTTTGTATTGCCATTTACAAAGTTTAGCATGTTCCTGGGGCATGGTTATGTTAATGCTTGTAAGATTTAAATGTGCAAAAAATAGAATAACAATTGAAAAATTATTAGAAAAGTTATTGTGTATATCTACAAATTGTATGTTAATTCAGCCACCCAAATTACGTAGTACAGCTGCAGCATTATATTGGTACAGAACAGGAATGTCAAACATTAGTGATGTATATGGTGAAACACCAGAATGGATAGAAAGACAAACAGTATTACAGCATAGTTTTAATGACACAACATTTGATTTGTCCCAAATGGTACAATGGGCATATGACAATGATGTTATGGATGATAGTGAAATTGCCTATAGATATGCACAATTAGCTGACAGTGATAGTAATGCATGTGCATTTTTAAAAAGTAATTCGCAGGCAAAAATAGTTAAAGATTGTGGAACAATGTGTAGACATTATAAACGAGCAGAAAAACGACAAATGTCTATGGGACAGTGGATTAAAAGTAGATGTGACAAAGTTAGTGACGAAGGTGACTGGAGGGACATAGTAAAGTTTTTAAGATATCAACAAATAGAATTTGTGTCATTTTTATCTGCATTAAAGCTGTTTTTAAAAGGAGTGCCAAAGAAAAACTGTATTTTAATACATGGTGCACCTAATACAGGTAAATCATATTTTGGAATGAGCCTTATGAGCTTCTTACAAGGATGTATAATATCATATGCAAATTCAAAAAGTCATTTTTGGTTACAACCACTGGCTGATGCTAAAATAGGCATGTTAGATGATGCTACAACGCCATGTTGGCATTATATAGACAATTACCTACGAAATGCACTAGATGGCAACCCTGTATCTATAGATGTAAAGCATAAAGCTTTAATGCAGTTAAAATGTCCTCCTTTATTAATTACATCTAATATAAATGCAGGTAAGGATGACAGATGGCCATACCTACATAGCAGACTGGTGGTTTTTACATTTCCAAATCCATTTCCATTTGACAAAAACGGAAATCCAGTATATGAATTAAGTGATAAAAACTGGAAATCCTTTTTCTCAAGGACGTGGTGCAGATTAAATTTGCACGAGGAAGAGGACAAAGAAAACGATGGAGACTCTTTCTCAACGTTTAAATGTGTGTCAGGACAAAATATTAGAACATTATGAAAATGATAGTAAACGACTTTGTGATCATATAGACTATTGGAAACATATTCGACTTGAATGTGTATTAATGTATAAAGCAAGAGAAATGGGAATACACAGTATTAACCACCAGGTGGTGCCAGCGTTGTCAGTATCAAAGGCCAAAGCCTTACAAGCTATTGAACTACAAATGATGTTGGAAACATTAAATAACACTGAATACAAAAATGAGGACTGGACAATGCAGCAAACAAGTCTTGAACTGTATTTAACTGCACCTACAGGGTGTTTAAAAAAACATGGATATACTGTACAGGTGCAATTTGATGGTGATGTACACAACACCATGCATTATACTAACTGGAAATTTATATACCTATGTATAGATGGCCAATGTACTGTTGTGGAAGGGCAAGTTAATTGTAAGGGCATTTATTATGTACATGAAGGACATATAACATATTTTGTAAATTTTACAGAAGAGGCAAAAAAATATGGGACTGGTAAAAAATGGGAAGTGCATGCGGGTGGTCAGGTAATTGTTTTTCCTGAATCTGTATTTAGCAGTGACGAAATATCCTTTGCTGGGATTGTTACAAAGCTACCAACAGCCAACAACACCACCACATCGAATTCCAAAACCTGCGCCTTGGGCACCAGTGAAGGTGTGCGGCGGGCGACGACGTCTACTAAGCGACCAAGAACAGAGCCAGAGCACAGAAACACCCACCACCCCAACAAGTTGTTGCGAGGCGACTCCGTGGACAGTGTCAACTGTGGGGTTATCAGTGCAGCTGCATGCACAAACCAAACAAGGGCTGTCAGTTGTCCTGCAACTACACCTATAATACACTTAAAAGGTGATGCAAATATATTAAAATGTTTAAGATATAGGCTGTCAAAATATAAACAATTGTATGAACAAGTGTCATCTACATGGCATTGGACATGTACAGATGGAAAACATAAAAATGCTATTGTAACCTTAACATATATAAGTACATCACAAAGAGACGATTTTTTAAATACTGTAAAAATACCTAACACAGTATCAGTGTCAACAGGATATATGACTATTTAGCCTAATGATTGAACTGAATATTTCTACAGTAAGCATTGTGCTATGCTTTTTGCTTTGCTTTTGTGTGCTACTATTTGTGTGTCTTGTCATACGTCCACTTGTGCTGTCTGTGTCGGTATATGCAACACTACTATTATTAATTGTGGTTTTATGGGTTATTGCAACCTCACCATTACGTTGTTTTTGTATATATGTTGTGTTTATATATATTCCATTATTTGTAATTCATACACATGCATCCATTTTAAGTCAACAGTAACTTTTTTACTTGTATATACTGTTGTTT------------------------------------------GTATTGGTATTGGTATAATAAACTTTTTTACTTTTTTTTTATTATTACCATGCGGTCCAAACGCTCTACAAAACGCACTAAACGTGCGTCTGCTACACAATTATATCAAACATGTAAAGCAGCAGGTACTTGTCCATCAGACGTTATACCTAAAATAGAACATACTACCATTGCAGACCAAATATTAAGGTATGGTAGTATGGGTGTGTTTTTTGGTGGGTTGGGTATTGGGTCCGGATCTGGTACTGGGGGTCGCACTGGATATGTCCCTCTTAGTACACGTCCTTCTACAGTATCTGAGGCAAGTATACCTATTAGACCACCAGTTAGCATTGACCCTGTAGGTCCCTTGGACCCCTCTATAGTAAGTCTTGTTGAAGAATCTGGAATTATTGATGTTGGTGCCCCTGCTCCTATACCACACCCTCCTACAACATCTGGGTTTGACATTGCTACAACTGCAGACACAACACCTGCAATTTTAGATGTAACAAGTGTTAGCACACATGAGAATCCTACTTTCACTGATCCATCTGTATTGCAACCTCCTACACCTGCAGAAACATCAGGTCATTTACTACTTTCATCATCATCTATTAGCACACATAATTATGAGGAAATACCTATGGATACATTTATTGTTTCTACTAATAATGAAAACATAACAAGTAGCACACCCATTCCAGGGGTGCGCCGTCCTGCACGTTTAGGGTTATATAGTAAGGCTACACAACAAGTAAAAGTTATTGATCCAACGTTTCTTAGTGCTCCAAAACAACTAATTACATATGAAAACCCTGCCTATGAAACTGTAAATGCTGAAGAATCTTTATACTTTTCCAATACATCGCATGATATGGCCCCTGATCCCGACTTTTTAGATATTATAGCATTACATAGGCCTGCCCTTACCTCACGTAGGAACACTGTTAGATATAGTAGACTAGGTAATAAACAAACTTTGCGCACTCGTAGTGGTGCTACTATTGGTGCAAGGGTACATTATTATTATGATATTAGTAGTATTAATCCTGCAGGTGAAAGTATTGAAATGCAACCTTTAGGGGCGTCTGCAACTACTACTTCTACTTTAAATGATGGCTTATATGACATTTATGCAGACACTGATTTTACTGTGGATACACCTGCCACACATAATGTTTCCCCTTCTACTGCTTTACAGTCCACATCTGCTGTGTCTGCCTATGTACCTACAAATACCACTGTGCCACTAAGTACAGGTTTTGACATTCCCATATTTTCTGGGCCTGATGTACCTATAGAGCATGCACCTACACAGGTTTTTCCATTTCCTTTGGCCCCTACAACGCCACAAGTGTCTATTTTTGTTGATGGGGGTGATTTTTATTTGCACCCTAGTTATTATATGTTAAAACGTCGACGTAAACGTGTATCATATTTTTTTACAGATGTCTCTGTGGCGGCCTAGCGAGGCTACAGTCTACTTACCACCTGTCCCAGTGTCTAAAGTTGTAAGCACGGATGAATATGTAACACGAACCAACATATATTATCACGCAGGCAGTGCTAGGCTGCTTACAGTAGGCCATCCATATTATTCCATACCTAAATCTGACAATCCTAAAAAAATAGTTGTACCAAAGGTGTCAGGATTACAATATAGGGTATTTAGGGTTCGTTTACCAGATCCAAACAAATTTGGATTTCCTGATACATCTTTTTATAATCCTGAAACTCAACGCTTAGTTTGGGCCTGTGTTGGTTTAGAGGTAGGTCGCGGGCAGCCATTAGGTGTAGGTATTAGTGGTCATCCATTGCTAAATAAATTTGATGACACTGAAAACTCTAATAGATATGCCGGTGGTCCTGGCACTGATAATAGGGAATGTATATCAATGGATTATAAACAAACACAGCTGTGTTTACTTGGTTGCAAACCACCTATTGGAGAGCATTGGGGTAAAGGTAGTCCTTGTAGTAATAATGCTATTACCCCTGGTGATTGTCCTCCATTAGAATTAAAAAATTCAGTTATACAAGATGGGGATATGGTTGATACAGGCTTTGGAGCTATGGATTTTACTGCTTTACAAGACACTAGAAGTAATGTTCCTTTGGACATTTGTAATTCTATTTGTAAATATCCAGATTATCTTAAAATGGTTGCTGAGCCATATGGCGATACATTATTTTTTTATTTACGTAGGGAACAAATGTTTGTAAGACATTTTTTTAATAGATCAGGCGCGGTTGGTGAATCGGTTCCTAATGACTTATATATTAAAGGCTCCGGTTCAACAGCTACTTTAGCTAACAGTACATACTTTCCTACACCTAGCGGCTCCATGGTTACTTCAGATGCACAAATTTTTAATAAACCATATTGGATGCAACGTGCTCAGGGACACAATAATGGTATTTGTTGGGGCAATCAGTTATTTGTTACTGTGGTAGATACCACACGTAGTACCAATATGTCTGTGTGTGCTGCAATTGCAAACAGTGATACTACATTTAAAAGTAGTAATTTTAAAGAGTATTTAAGACATGGTGAGGAATTTGATTTACAATTTATATTTCAGTTATGCAAAATAACATTATCTGCAGACATAATGACATATATTCACAGTATGAATCCTGCTATTTTGGAAGATTGGAATTTTGGATTGACCACACCTCCCTCAGGTTCTTTAGAGGATACCTATAGGTTTGTAACCTCACAGGCCATTACATGTCAAAAAACTGCCCCCCAAAAGCCCAAGGAAGATCCATTTAAAGATTATGTATTTTGGGAGGTTAATTTAAAAGAAAAGTTTTCTGCAGATTTAGATCAGTTTCCACTGGGTCGCAAATTTTTATTACAGGCAGGATATAGGGCACGTCCTAAATTTAAAGCAGGTAAACGTAGTGCACCCTCAGCATCTACCACTACACCAGCAAAACGTAAAAAAACTAAAAAGTAATGGATGTGTATGTAATACATGTGTCTGTATGTGTATGTGCTTGTGCTGTATTGTATATGTGTGTGTTTGTGTGTTATATATGGTGTATGTATGTTTATGTATGCGTGTGTACTTGTATATATGTATAGTATGTTATGTGTGTATGTATGCTATGTATGTTAATAA-------------------------------------ATATGTGTATACCTGTGTGTGTTGTGTATGTTGTCCTTCTATACACCCTATTAGTAACATACTATTACTATTTCATAAACTA----------TTGTTCCTACTTGTCCCTACTCCTCCCAATGGTCATGTACTTATTCCTCCCTATAATTTCAGTGTCACGCAATAGTAAAAGTTGTACACCCGGTCCGTTTTTTGCAACTAAAGCTACTCCATTTTAATTTTATACAGCCATTTTAAATCCTTAACCGTTTTCGGTTGCATTGTTTAAACATGCTAGTACAAATATGCTGATACAGTAGTCCTGCGGTTTTTGGTTTCCTGAATACTAGTTTTTGCCAACATCCTGGCTTGTAGTTTCCTGCCTAACACACTTTGCCAACATATAATCCAGTCCAACTTTGCAATTATAATATGAATCATGTTTGTGTAAATACAACTGTAGTTCAACTATGTGTCATGCACATATATTATATTGTCCTACACACCTTAAACTGCTTTTAGGCACATATTTTGTAGCTTATCTATATCCTTGATTGCAGTGCTGGCTTTTGCACATGTTTAAACTGCCAAGGTTGTGTCATGCATTATAAATAAGTTGTATGTTACTCATATAATTAATTGCATATAGGTATTACACCGTTTTCGGTTACAGTTTTACAAGCAATTGTTCTTTTTATACT
>LNS8465006_HPV31
TAATAATAATAATCTTGTTATAAAAAAGTAGGGAGTAACCGAAATTGGTGAACCGAAAACGGTTGGTATATAAAGCACATAGTATTTTGTGCAAACCTACAGACGCCATGTTCAAAAATCCTGCAGAAAGACCTCGGAAATTGCATGAACTAAGCTCGGCATTGGAAATACCCTACGATGAACTAAGATTGAATTGTGTCTACTGCAAAGGTCAGTTAACAGAAACAGAGGTATTAGATTTTGCATTTACAGATTTAACAATAGTATATAGGGACGACACACCATACGGAGTGTGTACAAAATGTTTAAGATTTTATTCTAAAGTAAGTGAATTTAGATGGTATAGATATAGTGTGTATGGAACAACATTAGAAAAATTGACAAACAAAGGTATATGTGATTTATTAATTAGGTGTATAACGTGTCAGAGACCGTTGTGTCCAGAAGAAAAACAAAGACATTTGGATAAAAAGAAACGATTCCACAACATAGGAGGAAGGTGGACAGGACGTTGCATAGTATGTTGGAGAAGACCTCGTACTGAAACCCAAGTGTAAACATGCGTGGAGAAACACCTACATTGCAAGACTATGTGTTAGATTTGCAACCTGAGGCAACTGACCTCCACTGTTATGAGCAATTACCCGACAGCTCAGATGAGGAGGATGTTATAGACAGTCCAGCTGGACAAGCAAAACCGGACACATCCAATTACAATATCGTTACCTTTTGTTGTCAGTGTGAGTCTACACTTCGTTTGTGTGTACAGAGCACACAAGTAGATATTCGCATATTGCAAGAGCTGTTAATGGGCTCATTTGGAATCGTGTGCCCCAACTGTTCTACTAGACTGTAACTACAATGGCTGATCCAGCAGGTACAGATGGGGAGGGGACGGGATGCAATGGTTGGTTTTATGTAGAAGCAGTAATTGACAGACAGACAGGGGACAACATTTCAGACGACGAAAATGAAGACAGTAGTGATACTGGGGAGGATATGGTTGACTTTATTGACAATTGTAATGTATACAACAATCAGGCAGAAGCAGAGACAGCACAGGCATTGTTTCATGCACAGGAAGCGGAGGAACATGCAGAGGCTGTGCAGGTTCTAAAACGAAAGTATGTAGGTAGTCCTTTAAGTGATATTAGTAGTTGTGTGGATTATAATATTAGTCCACGGTTAAAAGCTATATGCATAGAAAATAACAGTAAAACAGCAAAACGAAGACTTTTTGAACTTCCAGACAGCGGGTATGGCAATACTGAAGTGGAAACGCAGCAGATGGTACAGGTAGAGGAGCAACAAACAACATTAAGTTGTAATGGTAGTGACGGGACACATAGTGAACGAGACAATGAAACTCCAACACGTAATATATTGCAAGTGTTAAAAACTAGCAATGGTAAAGCTGCTATGTTAGGTAAATTTAAAGAATTATATGGTGTAAGTTTTATGGAACTAATTAGGCCATTTCAAAGCAATAAAAGCACATGTACTGATTGGTGTGTAGCTGCGTTTGGAGTTACAGGTACAGTTGCAGAAGGATTTAAAACCCTATTGCAACCATATTGTTTGTATTGCCATTTACAAAGTTTAGCATGTTCCTGGGGCATGGTTATGTTAATGCTTGTAAGATTTAAATGTGCAAAAAATAGAATAACAATTGAAAAATTATTAGAAAAGTTATTGTGTATATCTACAAATTGTATGTTAATTCAGCCACCCAAATTACGTAGTACAGCTGCAGCATTATATTGGTACAGAACAGGAATGTCAAACATTAGTGATGTATATGGTGAAACACCAGAATGGATAGAAAGACAAACAGTATTACAGCATAGTTTTAATGACACAACATTTGATTTGTCCCAAATGGTACAATGGGCATATGACAATGATGTTATGGATGATAGTGAAATTGCCTATAGATATGCACAATTAGCTGACAGTGATAGTAATGCATGTGCATTTTTAAAAAGTAATTCGCAGGCAAAAATAGTTAAAGATTGTGGAACAATGTGTAGACATTATAAACGAGCAGAAAAACGACAAATGTCTATGGGACAGTGGATTAAAAGTAGATGTGACAAAGTTAGTGACGAAGGTGACTGGAGGGACATAGTAAAGTTTTTAAGATATCAACAAATAGAATTTGTGTCATTTTTATCTGCATTAAAGCTGTTTTTAAAAGGAGTGCCAAAGAAAAACTGTATTTTAATACATGGTGCACCTAATACAGGTAAATCATATTTTGGAATGAGCCTTATGAGCTTCTTACAAGGATGTATAATATCATATGCAAATTCAAAAAGTCATTTTTGGTTACAACCACTGGCTGATGCTAAAATAGGCATGTTAGATGATGCTACAACGCCATGTTGGCATTATATAGACAATTACCTACGAAATGCACTAGATGGCAACCCTGTATCTATAGATGTAAAGCATAAAGCTTTAATGCAGTTAAAATGTCCTCCTTTATTGATTACATCTAATATAAATGCAGGTAAGGATGACAGATGGCCATACCTACATAGCAGACTGGTGGTTTTTACATTTCCAAATCCATTTCCATTTGACAAAAACGGAAATCCAGTATATGAATTAAGTGATAAAAACTGGAAATCCTTTTTCTCAAGGACGTGGTGCAGATTAAATTTGCACGAGGAAGAGGACAAAGAAAACGATGGAGACTCTTTCTCAACGTTTAAATGTGTGTCAGGACAAAATATTAGAACATTATGAAAATGATAGTAAACGACTTTGTGATCATATAGACTATTGGAAACATATTCGACTTGAATGTGTATTAATGTATAAAGCAAGAGAAATGGGAATACACAGTATTAACCACCAGGTGGTGCCAGCGTTGTCAGTATCAAAGGCCAAAGCCTTACAAGCTATTGAACTACAAATGATGTTGGAAACATTAAATAACACTGAATACAAAAATGAGGACTGGACAATGCAGCAAACAAGTCTTGAACTGTATTTAACTGCACCTACAGGGTGTTTAAAAAAACATGGATATACTGTACAGGTGCAATTTGATGGTGATGTACACAACACCATGCATTATACTAACTGGAAATTTATATACCTATGTATAGATGGCCAATGTACTGTTGTGGAAGGGCAAGTTAATTGTAAGGGCATTTATTATGTACATGAAGGACATATAACATATTTTGTAAATTTTACAGAAGAGGCAAAAAAATATGGGACTGGTAAAAAATGGGAAGTGCATGCGGGTGGTCAGGTAATTGTTTTTCCTGAATCTGTATTTAGCAGTGACGAAATATCCTTTGCTGGGATTGTTACAAAGCTACCAACAGCCAACAACACCACCACATCGAATTCCAAAACCTGCGCCTTGGGCACCAGTGAAGGTGTGCGGCGGGCGACGACGTCTACTAAGCGACCAAGAACAGAGCCAGAGCACAGAAACACCCACCACCCCAACAAGTTGTTGCGAGGCGACTCCGTGGACAGTGTCAACTGTGGGGTTATCAGTGCAGCTGCATGCACAAACCAAACAAGGGCTGTCAGTTGTCCTGCAACTACACCTATAATACACTTAAAAGGTGATGCAAATATATTAAAATGTTTAAGATATAGGCTGTCAAAATATAAACAATTGTATGAACAAGTGTCATCTACATGGCATTGGACATGTACAGATGGAAAACATAAAAATGCTATTGTAACCTTAACATATATAAGTACATCACAAAGAGACGATTTTTTAAATACTGTAAAAATACCTAACACAGTATCAGTGTCAACAGGATATATGACTATTTAGCCTAATGATTGAACTAAATATTTCTACAGTAAGCATTGTGCTATGCTTTTTGCTTTGCTTTTGTGTGCTACTATTTGTGTGTCTTGTCATACGTCCACTTGTGCTGTCTGTGTCGGTATATGCAACACTACTATTATTAATTGTGGTTTTATGGGTTATTGCAACCTCACCATTACGTTGTTTTTGTATATATGTTGTGTTTATATATATTCCATTATTTGTAATTCATACACATGCATCCATTTTAAGTCAACAGTAACTTTTTTACTTGTATATACTGTTGTTT------------------------------------------GTATTGGTATTGGTATAATAAACTTTTTTACTTTTTTTTTATTATTACCATGCGGTCCAAACGCTCTACAAAACGCACTAAACGTGCGTCTGCTACACAATTATATCAAACATGTAAAGCAGCAGGTACTTGTCCATCAGACGTTATACCTAAAATAGAACATACTACCATTGCAGACCAAATATTAAGGTATGGTAGTATGGGTGTGTTTTTTGGTGGGTTGGGTATTGGGTCCGGATCTGGTACTGGGGGTCGCACTGGATATGTCCCTCTTAGTACACGTCCTTCTACAGTATCTGAGGCAAGTATACCTATTAGACCACCAGTTAGCATTGACCCTGTAGGTCCCTTGGACCCCTCTATAGTAAGTCTTGTTGAAGAATCTGGAATTATTGATGTTGGTGCCCCTGCTCCTATACCACACCCTCCTACAACATCTGGGTTTGACATTGCTACAACTGCAGACACAACACCTGCAATTTTAGATGTAACAAGTGTTAGCACACATGAGAATCCTACTTTCACTGATCCATCTGTATTGCAACCTCCTACACCTGCAGAAACATCAGGTCATTTACTACTTTCATCATCATCTATTAGCACACATAATTATGAGGAAATACCTATGGATACATTTATTGTTTCTACTAATAATGAAAACATAACAAGTAGCACACCCATTCCAGGGGTGCGCCGTCCTGCACGTTTAGGGTTATATAGTAAGGCTACACAACAAGTAAAAGTTATTGATCCAACGTTTCTTAGTGCTCCAAAACAACTAATTACATATGAAAACCCTGCCTATGAAACTGTAAATGCTGAAGAATCTTTATACTTTTCCAATACATCGCATGATATGGCCCCTGATCCCGACTTTTTAGATATTATAGCATTACATAGGCCTGCCCTTACCTCACGTAGGAACACTGTTAGATATAGTAGACTAGGTAATAAACAAACTTTGCGCACTCGTAGTGGTGCTACTATTGGTGCAAGGGTACATTATTATTATGATATTAGTAGTATTAATCCTGCAGGTGAAAGTATTGAAATGCAACCTTTAGGGGCGTCTGCAACTACTACTTCTACTTTAAATGATGGCTTATATGACATTTATGCAGACACTGATTTTCCTGTGGATACACCTGCCACACATAATGTTTCCCCTTCTACTGCTTTACAGTCCACATCTGCTGTGTCTGCCTATGTACCTACAAATACCACTGTGCCACTAAGTACAGGTTTTGACATTCCCATATTTTCTGGGCCTGATGTACCTATAGAGCATGCACCTACACAGGTTTTTCCATTTCCTTTGGCCCCTACAACGCCACAAGTGTCTATTTTTGTTGATGGGGGTGATTTTTATTTGCACCCTAGTTATTATATGTTAAAACGTCGACGTAAACGTGTATCATATTTTTTTACAGATGTCTCTGTGGCGGCCTAGCGAGGCTACAGTCTACTTACCACCTGTCCCAGTGTCTAAAGTTGTAAGCACGGATGAATATGTAACACGAACCAACATATATTATCACGCAGGCAGTGCTAGGCTGCTTACAGTAGGCCATCCATATTATTCCATACCTAAATCTGACAATCCTAAAAAAATAGTTGTACCAAAGGTGTCAGGATTACAATATAGGGTATTTAGGGTTCGTTTACCAGATCCAAACAAATTTGGATTTCCTGATACATCTTTTTATAATCCTGAAACTCAACGCTTAGTTTGGGCCTGTGTTGGTTTAGAGGTAGGTCGCGGGCAGCCATTAGGTGTAGGTATTAGTGGTCATCCATTGCTAAATAAATTTGATGACACTGAAAACTCTAATAGATATGCCGGTGGTCCTGGCACTGATAATAGGGAATGTATATCAATGGATTATAAACAAACACAGCTGTGTTTACTTGGTTGCAAACCACCTATTGGAGAGCATTGGGGTAAAGGTAGTCCTTGTAGTAATAATGCTATTACCCCTGGTGATTGTCCTCCATTAGAATTAAAAAATTCAGTTATACAAGATGGGGATATGGTTGATACAGGCTTTGGAGCTATGGATTTTACTGCTTTACAAGACACTAAAAGTAATGTTCCTTTGGACATTTGTAATTCTATTTGTAAATATCCAGATTATCTTAAAATGGTTGCTGAGCCATATGGCGATACATTATTTTTTTATTTACGTAGGGAACAAATGTTTGTAAGACATTTTTTTAATAGATCAGGCGCGGTTGGTGAATCGGTTCCTAATGACTTATATATTAAAGGCTCCGGTTCAACAGCTACTTTAGCTAACAGTACATACTTTCCTACACCTAGCGGCTCCATGGTTACTTCAGATGCACAAATTTTTAATAAACCATATTGGATGCAACGTGCTCAGGGACACAATAATGGTATTTGTTGGGGCAATCAGTTATTTGTTACTGTGGTAGATACCACACGTAGTACCAATATGTCTGTGTGTGCTGCAATTGCAAACAGTGATACTACATTTAAAAGTAGTAATTTTAAAGAGTATTTAAGACATGGTGAGGAATTTGATTTACAATTTATATTTCAGTTATGCAAAATAACATTATCTGCAGACATAATGACATATATTCACAGTATGAATCCTGCTATTTTGGAAGATTGGAATTTTGGATTGACCACACCTCCCTCAGGTTCTTTAGAGGATACCTATAGGTTTGTAACCTCACAGGCCATTACATGTCAAAAAACTGCCCCCCAAAAGCCCAAGGAAGATCCATTTAAAGATTATGTATTTTGGGAGGTTAATTTAAAAGAAAAGTTTTCTGCAGATTTAGATCAGTTTCCACTGGGTCGCAAATTTTTATTACAGGCAGGATATAGGGCACGTCCTAAATTTAAAGCAGGTAAACGTAGTGCACCCTCAGCATCTACCACTACACCAGCAAAACGTAAAAAAACTAAAAAGTAATGGATGTGTATGTAATACATGTGTCTGTATGTGTATGTGCTTGTGCTGTATTGTATATGTGTGTGTTTGTGTGTTATATATGGTGTATGTATGTTTATGTATGCGTGTGTACTTGTATATATGTATAGTATGTTATGTGTGTATGTATGCTATGTATGTTAATAA-------------------------------------ATATGTGTATACCTGTGTGTGTTGTGTATGTTGTCCTTATATACACCCTATTAGTAACATACTATTACTATTTCATAAACTA----------TTGTTCCTACTTGTCCCTACTCCTCCCAATGGTCATGTACTTATTCCTCCCTATAATTTCAGTGTCACGCAATAGTAAAAGTTGTACACCCGGTCCGTTTTTTGCAACTAAAGCTACTCCATTTTAATTTTATACAGCCATTTTAAATCCCTAACCGTTTTCGGTTGCATTGTTTAAACATGCTAGTACAAATATGCTGATACAGTAGTCCTGCGGTTTTTGGTTTCCTGAATACTAGTTTTTGCCAACATCCTGGCTTGTAGTTTCCTGCCTAACACACCTTGCCAACATATAATCCAGTCCAACTTTGCAATTATAATATGAATCATGTTTGTGTAAATACAACTGTAGTTCAACTATGTGTCATGCACATATATTATATTGTCCTACACACCTTAAACTGCTTTTAGGCACATATTTTGTAGCTTATCTATATCCTTGATTGCAGTGCTGGCTTTTGCACATGTTTAAACTGCCAAGGTTGTGTCATGCATTATAAATAAGTTGTATGTTACTCATATAATTAATTGCATATAGGTATTACACCGTTTTCGGTTACAGTTTTACAAGCAATTGTTCTTTTTATACT
>LNS7384732_HPV31
TAATAATAATAATCTTGTTATAAAAAAGTAGGGAGTAACCGAAATTGGTGAACCGAAAACGGTTGGTATATAAAGCACATAGTATTTTGTGCAAACCTACAGACGCCATGTTCAAAAATCCTGCAGAAAGACCTCGGAAATTGCATGAACTAAGCTCGGCATTGGAAATACCCTACGATGAACTAAGATTGAATTGTGTCTACTGCAAAGGTCAGTTAACAGAAACAGAGGTATTAGATTTTGCATTTACAGATTTAACAATAGTATATAGGGACGACACACCATACGGAGTGTGTACAAAATGTTTAAGATTTTATTCTAAAGTAAGTGAATTTAGATGGTATAGATATAGTGTGTATGGAACAACATTAGAAAAATTGACAAACAAAGGTATATGTGATTTATTAATTAGGTGTATAACGTGTCAGAGACCGTTGTGTCCAGAAGAAAAACAAAGACATTTGGATAAAAAGAAACGATTCCACAACATAGGAGGAAGGTGGACAGGACGTTGCATAGTATGTTGGAGAAGACCTCGTACTGAAACCCAAGTGTAAACATGCGTGGAGAAACACCTACATTGCAAGACTATGTGTTAGATTTGCAACCTGAGGCAACTGACCTCCACTGTTATGAGCAATTACCCGACAGCTCAGATGAGGAGGATGTTATAGACAGTCCAGCTGGACAAGCAAAACCGGACACATCCAATTACAATATCGTTACCTTTTGTTGTCAGTGTGAGTCTACACTTCGTTTGTGTGTACAGAGCACACAAGTAGATATTCGCATATTGCAAGAGCTGTTAATGGGCTCATTTGGAATCGTGTGCCCCAACTGTTCTACTAGACTGTAACTACAATGGCTGATCCAGCAGGTACAGATGGGGAGGGGACGGGATGCAATGGTTGGTTTTATGTAGAAGCAGTAATTGACAGACAGACAGGGGACAACATTTCAGACGACGAAAATGAAGACAGTAGTGATACTGGGGAGGATATGGTTGACTTTATTGACAATTGTAATGTATACAACAATCAGGCAGAAGCAGAGACAGCACAGGCATTGTTTCATGCACAGGAAGCGGAGGAACATGCAGAGGCTGTGCAGGTTCTAAAACGAAAGTATGTAGGTAGTCCTTTAAGTGATATTAGTAGTTGTGTGGATTATAATATTAGTCCACGGTTAAAAGCTATATGCATAGAAAATAACAGTAAAACAGCAAAACGAAGACTTTTTGAACTTCCAGACAGCGGGTATGGCAATACTGAAGTGGAAACGCAGCAGATGGTACAGGTAGAGGAGCAACAAACAACATTAAGTTGTAATGGTAGTGACGGGACACATAGTGAACGAGACAATGAAACTCCAACACGTAATATATTGCAAGTGTTAAAAACTAGCAATGGTAAAGCTGCTATGTTAGGTAAATTTAAAGAATTATATGGTGTAAGTTTTATGGAACTAATTAGGCCATTTCAAAGCAATAAAAGCACATGTACTGATTGGTGTGTAGCTGCGTTTGGAGTTACAGGTACAGTTGCAGAAGGATTTAAAACCCTATTGCAACCATATTGTTTGTATTGCCATTTACAAAGTTTAGCATGTTCCTGGGGCATGGTTATGTTAATGCTTGTAAGATTTAAATGTGCAAAAAATAGAATAACAATTGAAAAATTATTAGAAAAGTTATTGTGTATATCTACAAATTGTATGTTAATTCAGCCACCCAAATTACGTAGTACAGCTGCAGCATTATATTGGTACAGAACAGGAATGTCAAACATTAGTGATGTATATGGTGAAACACCAGAATGGATAGAAAGACAAACAGTATTACAGCATAGTTTTAATGACACAACATTTGATTTGTCCCAAATGGTACAATGGGCATATGACAATGATGTTATGGATGATAGTGAAATTGCCTATAGATATGCACAATTAGCTGACAGTGATAGTAATGCATGTGCATTTTTAAAAAGTAATTCGCAGGCAAAAATAGTTAAAGATTGTGGAACAATGTGTAGACATTATAAACGAGCAGAAAAACGACAAATGTCTATGGGACAGTGGATTAAAAGTAGATGTGACAAAGTTAGTGACGAAGGTGACTGGAGGGACATAGTAAAGTTTTTAAGATATCAACAAATAGAATTTGTGTCATTTTTATCTGCATTAAAGCTGTTTTTAAAAGGAGTGCCAAAGAAAAACTGTATTTTAATACATGGTGCACCTAATACAGGTAAATCATATTTTGGAATGAGCCTTATGAGCTTCTTACAAGGATGTATAATATCATATGCAAATTCAAAAAGTCATTTTTGGTTACAACCACTGGCTGATGCTAAAATAGGCATGTTAGATGATGCTACAACGCCATGTTGGCATTATATAGACAATTACCTACGAAATGCACTAGATGGCAACCCTGTATCTATAGATGTAAAGCATAAAGCTTTAATGCAGTTAAAATGTCCTCCTTTATTGATTACATCTAATATAAATGCAGGTAAGGATGACAGATGGCCATACCTACATAGCAGACTGGTGGTTTTTACATTTCCAAATCCATTTCCATTTGACAAAAACGGAAATCCAGTATATGAATTAAGTGATAAAAACTGGAAATCCTTTTTCTCAAGGACGTGGTGCAGATTAAATTTGCACGAGGAAGAGGACAAAGAAAACGATGGAGACTCTTTCTCAACGTTTAAATGTGTGTCAGGACAAAATATTAGAACATTATGAAAATGATAGTAAACGACTTTGTGATCATATAGACTATTGGAAACATATTCGACTTGAATGTGTATTAATGTATAAAGCAAGAGAAATGGGAATACACAGTATTAACCACCAGGTGGTGCCAGCGTTGTCAGTATCAAAGGCCAAAGCCTTACAAGCTATTGAACTACAAATGATGTTGGAAACATTAAATAACACTGAATACAAAAATGAGGACTGGACAATGCAGCAAACAAGTCTTGAACTGTATTTAACTGCACCTACAGGGTGTTTAAAAAAACATGGATATACTGTACAGGTGCAATTTGATGGTGATGTACACAACACCATGCATTATACTAACTGGAAATTTATATACCTATGTATAGATGGCCAATGTACTGTTGTGGAAGGGCAAGTTAATTGTAAGGGCATTTATTATGTACATGAAGGACATATAACATATTTTGTAAATTTTACAGAAGAGGCAAAAAAATATGGGACTGGTAAAAAATGGGAAGTGCATGCGGGTGGTCAGGTAATTGTTTTTCCTGAATCTGTATTTAGCAGTGACGAAATATCCTTTGCTGGGATTGTTACAAAGCTACCAACAGCCAACAACACCACCACATCGAATTCCAAAACCTGCGCCTTGGGCACCAGTGAAGGTGTGCGGCGGGCGACGACGTCTACTAAGCGACCAAGAACAGAGCCAGAGCACAGAAACACCCACCACCCCAACAAGTTGTTGCGAGGCGACTCCGTGGACAGTGTCAACTGTGGGGTTATCAGTGCAGCTGCATGCACAAACCAAACAAGGGCTGTCAGTTGTCCTGCAACTACACCTATAATACACTTAAAAGGTGATGCAAATATATTAAAATGTTTAAGATATAGGCTGTCAAAATATAAACAATTGTATGAACAAGTGTCATCTACATGGCATTGGACATGTACAGATGGAAAACATAAAAATGCTATTGTAACCTTAACATATATAAGTACATCACAAAGAGACGATTTTTTAAATACTGTAAAAATACCTAACACAGTATCAGTGTCAACAGGATATATGACTATTTAGCCTAATGATTGAACTAAATATTTCTACAGTAAGCATTGTGCTATGCTTTTTGCTTTGCTTTTGTGTGCTACTATTTGTGTGTCTTGTCATACGTCCACTTGTGCTGTCTGTGTCGGTATATGCAACACTACTATTATTAATTGTGGTTTTATGGGTTATTGCAACCTCACCATTACGTTGTTTTTGTATATATGTTGTGTTTATATATATTCCATTATTTGTAATTCATACACATGCATCCATTTTAAGTCAACAGTAACTTTTTTACTTGTATATACTGTTGTTT------------------------------------------GTATTGGTATTGGTATAATAAACTTTTTTACTTTTTTTTTATTATTACCATGCGGTCCAAACGCTCTACAAAACGCACTAAACGTGCGTCTGCTACACAATTATATCAAACATGTAAAGCAGCAGGTACTTGTCCATCAGACGTTATACCTAAAATAGAACATACTACCATTGCAGACCAAATATTAAGGTATGGTAGTATGGGTGTGTTTTTTGGTGGGTTGGGTATTGGGTCCGGATCTGGTACTGGGGGTCGCACTGGATATGTCCCTCTTAGTACACGTCCTTCTACAGTATCTGAGGCAAGTATACCTATTAGACCACCAGTTAGCATTGACCCTGTAGGTCCCTTGGACCCCTCTATAGTAAGTCTTGTTGAAGAATCTGGAATTATTGATGTTGGTGCCCCTGCTCCTATACCACACCCTCCTACAACATCTGGGTTTGACATTGCTACAACTGCAGACACAACACCTGCAATTTTAGATGTAACAAGTGTTAGCACACATAAGAATCCTACTTTCACTGATCCATCTGTATTGCAACCTCCTACACCTGCAGAAACATCAGGTCATTTACTACTTTCATCATCATCTATTAGCACACATAATTATGAGGAAATACCTATGGATACATTTATTGTTTCTACTAATAATGAAAACATAACAAGTAGCACACCCATTCCAGGGGTGCGCCGTCCTGCACGTTTAGGGTTATATAGTAAGGCTACACAACAAGTAAAAGTTATTGATCCAACGTTTCTTAGTGCTCCAAAACAACTAATTACATATGAAAACCCTGCCTATGAAACTGTAAATGCTGAAGAATCTTTATACTTTTCCAATACATCGCATGATATGGCCCCTGATCCCGACTTTTTAGATATTATAGCATTACATAGGCCTGCCCTTACCTCACGTAGGAACACTGTTAGATATAGTAGACTAGGTAATAAACAAACTTTGCGCACTCGTAGTGGTGCTACTATTGGTGCAAGGGTACATTATTATTATGATATTAGTAGTATTAATCCTGCAGGTGAAAGTATTGAAATGCAACCTTTGGGGGCGTCTGCAACTACTACTTCTACTTTAAATGATGGCTTATATGACATTTATGCAGACACTGATTTTACTGTGGATACACCTGCCACACATAATGTTTCCCCTTCTACTGCTTTACAGTCCACATCTGCTGTGTCTGCCTATGTACCTGCAAATACCACTGTGCCACTAAGTACAGGTTTTGACATTCCCATATTTTCTGGGCCTGATGTACCTATAGAGCATGCACCTACACAGGTTTTTCCATTTCCTTTGGCCCCTACAACGCCACAAGTGTCTATTTTTGTTGATGGGGGTGATTTTTATTTGCACCCTAGTTATTATATGTTAAAACGGCGACGTAAACGTGTATCATATTTTTTTACAGATGTCTCTGTGGCGGCCTAGCGAGGCTACAGTCTACTTACCACCTGTCCCAGTGTCTAAAGTTGTAAGCACGGATGAATATGTAACACGAACCAACATATATTATCACGCAGGCAGTGCTAGGCTGCTTACAGTAGGCCATCCATATTATTCCATACCTAAATCTGACAATCCTAAAAAAATAGTTGTACCAAAGGTGTCAGGATTACAATATAGGGTATTTAGGGTTCGTTTACCAGATCCAAACAAATTTGGATTTCCTGATACATCTTTTTATAATCCTGAAACTCAACGCTTAGTTTGGGCCTGTGTTGGTTTAGAGGTAGGTCGCGGGCAGCCATTAGGTGTAGGTATTAGTGGTCATCCATTGCTAAATAAATTTGATGACACTGAAAACTCTAATAGATATGCCGGTGGTCCTGGCACTGATAATAGGGAATGTATATCAATGGATTATAAACAAACACAGCTGTGTTTACTTGGTTGCAAACCACCTATTGGAGAGCATTGGGGTAAAGGTAGTCCTTGTAGTAATAATGCTATTACCCCTGGTGATTGTCCTCCATTAGAATTAAAAAATTCAGTTATACAAGATGGGGATATGGTTGATACAGGCTTTGGAGCTATGGATTTTACTGCTTTACAAGACACTAAAAGTAATGTTCCTTTGGACATTTGTAATTCTATTTGTAAATATCCAGATTATCTTAAAATGGTTGCTGAGCCATATGGCGATACATTATTTTTTTATTTACGTAGGGAACAAATGTTTGTAAGACATTTTTTTAATAGATCAGGCGCGGTTGGTGAATCGGTTCCTAATGACTTATATATTAAAGGCTCCGGTTCAACAGCTACTTTAGCTAACAGTACATACTTTCCTACACCTAGCGGCTCCATGGTTACTTCAGATGCACAAATTTTTAATAAACCATATTGGATGCAACGTGCTCAGGGACACAATAATGGTATTTGTTGGGGCAATCAGTTATTTGTTACTGTGGTAGATACCACACGTAGTACCAATATGTCTGTGTGTGCTGCAATTGCAAACAGTGATACTACATTTAAAAGTAGTAATTTTAAAGAGTATTTAAGACATGGTGAGGAATTTGATTTACAATTTATATTTCAGTTATGCAAAATAACATTATCTGCAGACATAATGACATATATTCACAGTATGAATCCTGCTATTTTGGAAGATTGGAATTTTGGATTGACCACACCTCCCTCAGGTTCTTTAGAGGATACCTATAGGTTTGTAACCTCACAGGCCATTACATGTCAAAAAACTGCCCCCCAAAAGCCCAAGGAAGATCCATTTAAAGATTATGTATTTTGGGAGGTTAATTTAAAAGAAAAGTTTTCTGCAGATTTAGATCAGTTTCCACTGGGTCGCAAATTTTTATTACAGGCAGGATATAGGGCACGTCCTAAATTTAAAGCAGGTAAACGTAGTGCACCCTCAGCATCTACCACTACACCAGCAAAACGTAAAAAAACTAAAAAGTAATGGATGTGTATGTAATACATGTGTCTGTATGTGTATGTGCTTGTGCTGTATTGTATATGTGTGTGTTTGTGTGTTATATATGGTGTATGTATGTTTATGTATGCGTGTGTACTTGTATATATGTATAGTATGTTATGTGTGTATGTATGCTATGTATGTTAATAA-------------------------------------ATATGTGTATACCTGTGTGTGTTGTGTATGTTGTCCTTATATACACCCTATTAGTAACATACTATTACTATTTCATAAACTA----------TTGTTCCTACTTGTCCCTACTCCTCCCAATGGTCATGTACTTATTCCTCCCTATAATTTCAGTGTCACGCAATAGTAAAAGTTGTACACCCGGTCCGTTTTTTGCAACTAAAGCTACTCCATTTTAATTTTATACAGCCATTTTAAATCCTTAACCGTTTTCGGTTGCATTGTTTAAACATGCTAGTACAAATATGCTGATACAGTAGTCCTGCGGTTTTTGGTTTCCTGAATACTAGTTTTTGCCAACATCCTGGCTTGTAGTTTCCTGCCTAACACACCTTGCCAACATATAATCCAGTCCAACTTTGCAATTATAATATGAATCATGTTTGTGTAAATACAACTGTAGTTCAACTATGTGTCATGCACATATATTATATTGTCCTACACACCTTAAACTGCTTTTAGGCACATATTTTGTAGCTTATCTATATCCTTGATTGCAGTGCTGGCTTTTGCACATGTTTAAACTGCCAAGGTTGTGTCATGCATTATAAATAAGTTGTATGTTACTCATATAATTAATTGCATATAGGTATTACACCGTTTTCGGTTACAGTTTTACAAGCAATTGTTCTTTTTATACT
>LNS7548544_HPV31
TAATAATAATAATCTTGTTATAAAAAAGTAGGGAGTAACCGAAATTGGTGAACCGAAAACGGTTGGTATATAAAGCACATAGTATTTTGTGCAAACCTACAGACGCCATGTTCAAAAATCCTGCAGAAAGACCTCGGAAATTGCATGAACTAAGCTCGGCATTGGAAATACCCTACGATGAACTAAGATTGAATTGTGTCTACTGCAAAGGTCAGTTAACAGAAACAGAGGTATTAGATTTTGCATTTACAGATTTAACAATAGTATATAGGGACGACACACCATACGGAGTGTGTACAAAATGTTTAAGATTTTATTCTAAAGTAAGTGAATTTAGATGGTATAGATATAGTGTGTATGGAACAACATTAGAAAAATTGACAAACAAAGGTATATGTGATTTATTAATTAGGTGTATAACGTGTCAGAGACCGTTGTGTCCAGAAGAAAAACAAAGACATTTGGATAAAAAGAAACGATTCCACAACATAGGAGGAAGGTGGACAGGACGTTGCATAGTATGTTGGAGAAGACCTCGTACTGAAACCCAAGTGTAAACATGCGTGGAGAAACACCTACATTGCAAGACTATGTGTTAGATTTGCAACCTGAGGCAACTGACCTCCACTGTTATGAGCAATTACCCGACAGCTCAGATGAGGAGGATGTTATAGACAGTCCAGCTGGACAAGCAAAACCGGACACATCCAATTACAATATCGTTACCTTTTGTTGTCAGTGTGAGTCTACACTTCGTTTGTGTGTACAGAGCACACAAGTAGATATTCGCATATTGCAAGAGCTGTTAATGGGCTCATTTGGAATCGTGTGCCCCAACTGTTCTACTAGACTGTAACTACAATGGCTGATCCAGCAGGTACAGATGGGGAGGGGACGGGATGCAATGGTTGGTTTTATGTAGAAGCAGTAATTGACAGACAGACAGGGGACAACATTTCAGACGACGAAAATGAAGACAGTAGTGATACTGGGGAGGATATGGTTGACTTTATTGACAATTGTAATGTATACAACAATCAGGCAGAAGCAGAGACAGCACAGGCATTGTTTCATGCACAGGAAGCGGAGGAACATGCAGAGGCTGTGCAGGTTCTAAAACGAAAGTATGTAGGTAGTCCTTTAAGTGATATTAGTAGTTGTGTGGATTATAATATTAGTCCACGGTTAAAAGCTATATGCATAGAAAATAACAGTAAAACAGCAAAACGAAGACTTTTTGAACTTCCAGACAGCGGGTATGGCAATACTGAAGTGGAAACGCAGCAGATGGTACAGGTAGAGGAGCAACAAACAACATTAAGTTGTAATGGTAGTGACGGGACACATAGTGAACGAGACAATGAAACTCCAACACGTAATATATTGCAAGTGTTAAAAACTAGCAATGGTAAAGCTGCTATGTTAGGTAAATTTAAAGAATTATATGGTGTAAGTTTTATGGAACTAATTAGGCCATTTCAAAGCAATAAAAGCACATGTACTGATTGGTGTGTAGCTGCGTTTGGAGTTACAGGTACAGTTGCAGAAGGATTTAAAACCCTATTGCAACCATATTGTTTGTATTGCCATTTACAAAGTTTAGCATGTTCCTGGGGCATGGTTATGTTAATGCTTGTAAGATTTAAATGTGCAAAAAATAGAATAACAATTGAAAAATTATTAGAAAAGTTATTGTGTATATCTACAAATTGTATGTTAATTCAGCCACCCAAATTACGTAGTACAGCTGCAGCATTATATTGGTACAGAACAGGAATGTCAAACATTAGTGATGTATATGGTGAAACACCAGAATGGATAGAAAGACAAACAGTATTACAGCATAGTTTTAATGACACAACATTTGATTTGTCCCAAATGGTACAATGGGCATATGACAATGATGTTATGGATGATAGTGAAATTGCCTATAGATATGCACAATTAGCTGACAGTGATAGTAATGCATGTGCATTTTTAAAAAGTAATTCGCAGGCAAAAATAGTTAAAGATTGTGGAACAATGTGTAGACATTATAAACGAGCAGAAAAACGACAAATGTCTATGGGACAGTGGATTAAAAGTAGATGTGACAAAGTTAGTGACGAAGGTGACTGGAGGGACATAGTAAAGTTTTTAAGATATCAACAAATAGAATTTGTGTCATTTTTATCTGCATTAAAGCTGTTTTTAAAAGGAGTGCCAAAGAAAAACTGTATTTTAATACATGGTGCACCTAATACAGGTAAATCATATTTTGGAATGAGCCTTATGAGCTTCTTACAAGGATGTATAATATCATATGCAAATTCAAAAAGTCATTTTTGGTTACAACCACTGGCTGATGCTAAAATAGGCATGTTAGATGATGCTACAACGCCATGTTGGCATTATATAGACAATTACCTACGAAATGCACTAGATGGCAACCCTGTATCTATAGATGTAAAGCATAAAGCTTTAATGCAGTTAAAATGTCCTCCTTTATTGATTACATCTAATATAAATGCAGGTAAGGATGACAGATGGCCATACCTACATAGCAGACTGGTGGTTTTTACATTTCCAAATCCATTTCCATTTGACAAAAACGGAAATCCAGTATATGAATTAAGTGATAAAAACTGGAAATCCTTTTTCTCAAGGACGTGGTGCAGATTAAATTTGCACGAGGAAGAGGACAAAGAAAACGATGGAGACTCTTTCTCAACGTTTAAATGTGTGTCAGGACAAAATATTAGAACATTATGAAAATGATAGTAAACGACTTTGTGATCATATAGACTATTGGAAACATATTCGACTTGAATGTGTATTAATGTATAAAGCAAGAGAAATGGGAATACACAGTATTAACCACCAGGTGGTGCCAGCGTTGTCAGTATCAAAGGCCAAAGCCTTACAAGCTATTGAACTACAAATGATGTTGGAAACATTAAATAACACTGAATACAAAAATGAGGACTGGACAATGCAGCAAACAAGTCTTGAACTGTATTTAACTGCACCTACAGGGTGTTTAAAAAAACATGGATATACTGTACAGGTGCAATTTGATGGTGATGTACACAACACCATGCATTATACTAACTGGAAATTTATATACCTATGTATAGATGGCCAATGTACTGTTGTGGAAGGGCAAGTTAATTGTAAGGGCATTTATTATGTACATGAAGGACATATAACATATTTTGTAAATTTTACAGAAGAGGCAAAAAAATATGGGACTGGTAAAAAATGGGAAGTGCATGCGGGTGGTCAGGTAATTGTTTTTCCTGAATCTGTATTTAGCAGTGACGAAATATCCTTTGCTGGGATTGTTACAAAGCTACCAACAGCCAACAACACCACCACATCGAATTCCAAAACCTGCGCCTTGGGCACCAGTGAAGGTGTGCGGCGGGCGACGACGTCTACTAAGCGACCAAGAACAGAGCCAGAGCACAGAAACACCCACCACCCCAACAAGTTGTTGCGAGGCGACTCCGTGGACAGTGTCAACTGTGGGGTTATCAGTGCAGCTGCATGCACAAACCAAACAAGGGCTGTCAGTTGTCCTGCAACTACACCTATAATACACTTAAAAGGTGATGCAAATATATTAAAATGTTTAAGATATAGGCTGTCAAAATATAAACAATTGTATGAACAAGTGTCATCTACATGGCATTGGACATGTACAGATGGAAAACATAAAAATGCTATTGTAACCTTAACATATATAAGTACATCACAAAGAGACGATTTTTTAAATACTGTAAAAATACCTAACACAGTATCAGTGTCAACAGGATATATGACTATTTAGCCTAATGATTGAACTGAATATTTCTACAGTAAGCATTGTGCTATGCTTTTTGCTTTGCTTTTGTGTGCTACTATTTGTGTGTCTTGTCATACGTCCACTTGTGCTGTCTGTGTCGGTATATGCAACACTACTATTATTAATTGTGGTTTTATGGGTTATTGCAACCTCACCATTACGTTGTTTTTGTATATATGTTGTGTTTATATATATTCCATTATTTGTAATTCATACACATGCATCCATTTTAAGTCAACAGTAACTTTTTTACTTGTGTATACTGTTGTTT------------------------------------------GTATTGGTATTGGTATAATAAACTTTTTTACTTTTTTTTTATTATTACCATGCGGTCCAAACGCTCTACAAAACGCACTAAACGTGCGTCTGCTACACAATTATATCAAACATGTAAAGCAGCAGGTACTTGTCCATCAGACGTTATACCTAAAATAGAACATACTACCATTGCAGACCAAATATTAAGGTATGGTAGTATGGGTGTGTTTTTTGGTGGGTTGGGTATTGGGTCCGGATCTGGTACTGGGGGTCGCACTGGATATGTCCCTCTTAGTACACGTCCTTCTACAGTATCTGAGGCAAGTATACCTATTAGACCACCAGTTAGCATTGACCCTGTAGGTCCCTTGGACCCCTCTATAGTAAGTCTTGTTGAAGAATCTGGAATTATTGATGTTGGTGCCCCTGCTCCTATACCACACCCTCCTACAACATCTGGGTTTGACATTGCTACAACTGCAGACACAACACCTGCAATTTTAGATGTAACAAGTGTTAGCACACATGAGAATCCTACTTTCACTGATCCATCTGTATTGCAACCTCCTACACCTGCAGAAACATCAGGTCATTTACTACTTTCATCATCATCTATTAGCACACATAATTATGAGGAAATACCTATGGATACATTTATTGTTTCTACTAATAATGAAAACATAACAAGTAGCACACCCATTCCAGGGGTGCGCCGTCCTGCACGTTTAGGGTTATATAGTAAGGCTACACAACAAGTAAAAGTTATTGATCCAACGTTTCTTAGTGCTCCAAAACAACTAATTACATATGAAAACCCTGCCTATGAAACTGTAAATGCTGAAGAATCTTTATACTTTTCCAATACATCGCATGATATGGCCCCTGATCCCGACTTTTTAGATATTATAGCATTACATAGGCCTGCCCTTACCTCACGTAGGAACACTGTTAGATATAGTAGACTAGGTAATAAACAAACTTTGCGCACTCGTAGTGGTGCTACTATTGGTGCCAGGGTACATTATTATTATGATATTAGTAGTATTAATCCTGCAGGTGAAGGTATTGAAATGCAACCTTTAGGGGCGTCTGCAACTACTACTTCTACTTTAAATGATGGCTTATATGACATTTATGCAGACACTGATTTTACTGTGGATACACCTGCCACACATAATGTTTCCCCTTCTACTGCTTTACAGTCCACATCTGCTGTGTCTGCCTATGTACCTACAAATACCACTGTGCCACTAAGTACAGGTTTTGACATTCCCATATTTTCTGGGCCTGATGTACCTATAGAGCATGCACCTACACAGGTTTTTCCATTTCCTTTGGCCCCTACAACGCCACAAGTGTCTATTTTTGTTGATGGGGGTGATTTTTATTTGCACCCTAGTTATTATATGTTAAAACGTCGACGTAAACGTGTATCATATTTTTTTACAGATGTCTCTGTGGCGGCCTAGCGAGGCTACAGTCTACTTACCACCTGTCCCAGTGTCTAAAGTTGTAAGCACGGATGAATATGTAACACGAACCAACATATATTATCACGCAGGCAGTGCTAGGCTGCTTACAGTAGGCCATCCATATTATTCCATACCTAAATCTGACAATCCTAAAAAAATAGTTGTACCAAAGGTGTCAGGATTACAATATAGGGTATTTAGGGTTCGTTTACCAGATCCAAACAAATTTGGATTTCCTGATACATCTTTTTATAATCCTGAAACTCAACGCTTAGTTTGGGCCTGTGTTGGTTTAGAGGTAGGTCGCGGGCAGCCATTAGGTGTAGGTATTAGTGGTCATCCATTGCTAAATAAATTTGATGACACTGAAAACTCTAATAGATATGCCGGTGGTCCTGGCACTGATAATAGGGAATGTATATCAATGGATTATAAACAAACACAGCTGTGTTTACTTGGTTGCAAACCACCTATTGGAGAGCATTGGGGTAAAGGTAGTCCTTGTAGTAATAATGCTATTACCCCTGGTGATTGTCCTCCATTAGAATTAAAAAATTCAGTTATACAAGATGGGGATATGGTTGATACAGGCTTTGGAGCTATGGATTTTACTGCTTTACAAGACACTAAAAGTAATGTTCCTTTGGACATTTGTAATTCTATTTGTAAATATCCAGATTATCTTAAAATGGTTGCTGAGCCATATGGCGATACATTATTTTTTTATTTACGTAGGGAACAAATGTTTGTAAGACATTTTTTTAATAGATCAGGCGCGGTTGGTGAATCGGTTCCTAATGACTTATATATTAAAGGCTCCGGTTCAACAGCTACTTTAGCTAACAGTACATACTTTCCTACACCTAGCGGCTCCATGGTTACTTCAGATGCACAAATTTTTAATAAACCATATTGGATGCAACGTGCTCAGGGACACAATAATGGTATTTGTTGGGGCAATCAGTTATTTGTTACTGTGGTAGATACCACACGTAGTACCAATATGTCTGTGTGTGCTGCAATTGCAAACAGTGATACTACATTTAAAAGTAGTAATTTTAAAGAGTATTTAAGACATGGTGAGGAATTTGATTTACAATTTATATTTCAGTTATGCAAAATAACATTATCTGCAGACATAATGACATATATTCACAGTATGAATCCTGCTATTTTGGAAGATTGGAATTTTGGATTGACCACACCTCCCTCAGGTTCTTTAGAGGATACCTATAGGTTTGTAACCTCACAGGCCATTACATGTCAAAAAACTGCCCCCCAAAAGCCCAAGGAAGATCCATTTAAAGATTATGTATTTTGGGAGGTTAATTTAAAAGAAAAGTTTTCTGCAGATTTAGATCAGTTTCCACTGGGTCGCAAATTTTTATTACAGGCAGGATATAGGGCACGTCCTAAATTTAAAGCAGGTAAACGTAGTGCACCCTCAGCATCTACCACTACACCAGCAAAACGTAAAAAAACTAAAAAGTAATGGATGTGTATGTAATACATGTGTCTGTATGTGTATGTGCTTGTGCTGTATTGTATATGTGTGTGTTTGTGTGTTATATATGGTGTATGTATGTTTATGTATGCGTGTGTACTTGTATATATGTATAGTATGTTATGTGTGTATGTATGCTATGTATGTTAATAA-------------------------------------ATATGTGTATACCTGTGTGTGTTGTGTATGTTGTCCTTATATACACCCTATTAGTAANATACTATTACTATTTCATAAACTA----------TTGTTCCTACTTGTCCCTACTCCTCCCAATAGTCATGTACTTATTCCTCCCTATAATTTCAGTGTCACGCAATAGTAAAAGTTGTACACCCGGTCCGTTTTTTGCAACTAAAGCTACTCCATTTTAATTTTATACAGCCATTTTAAATCCTTAACCGTTTTCGGTTGCATTGTTTAAACATGCTAGTACAAATATGCTGATACAGTAGTCCTGCGGTTTTTGGTTTCCTGAATACTAGTTTTTGCCAACATCCTGGCTTGTAGTTTCCTGCCTAACACACCTTGCCAACATATAATCCAGTCCAACTTTGCAATTATAATATGAATCATGTTTGTGTAAATACAACTGTAGTTCAACTATGTGTCATGCACATATATTATATTGTCCTACACACCTTAAACTGCTTTTAGGCACATATTTTGTAGCTTATCTATATCCTTGATTGCAGTGCTGGCTTTTGCACATGTTTAAACTGCCAAGGTTGTGTCATGCATTATAAATAAGTTGTATGTTACTCATATAATTAATTGCATATAGGTATTACACCGTTTTCGGTTACAGTTTTACAAGCAATTGTTCTTTTTATACT
>LNS8357921_HPV31
TAATAATAATAATCTTGTTATAAAAAAGTAGGGAGTAACCGAAATTGGTGAACCGAAAACGGTTGGTATATAAAGCACATAGTATTTTGTGCAAACCTACAGACGCCATGTTCAAAAATCCTGCAGAAAGACCTCGGAAATTGCATGAACTAAGCTCGGCATTGGAAATACCCTACGATGAACTAAGATTGAATTGTGTCTACTGCAAAGGTCAGTTAACAGAAACAGAGGTATTAGATTTTGCATTTACAGATTTAACAATAGTATATAGGGACGACACACCATACGGAGTGTGTACAAAATGTTTAAGATTTTATTCTAAAGTAAGTGAATTTAGATGGTATAGATATAGTGTGTATGGAACAACATTAGAAAAATTGACAAACAAAGGTATATGTGATTTATTAATTAGGTGTATAACGTGTCAGAGACCGTTGTGTCCAGAAGAAAAACAAAGACATTTGGATAAAAAGAAACGATTCCACAACATAGGAGGAAGGTGGACAGGACGTTGCATAGTATGTTGGAGAAGACCTCGTACTGAAACCCAAGTGTAAACATGCGTGGAGAAACACCTACATTGCAAGACTATGTGTTAGATTTGCAACCTGAGGCAACTGACCTCCACTGTTATGAGCAATTACCCGACAGCTCAGATGAGGAGGATGTTATAGACAGTCCAGCTGGACAAGCAAAACCGGACACATCCAATTACAATATCGTTACCTTTTGTTGTCAGTGTCAGTCTACACTTCGTTTGTGTGTACAGAGCACACAAGTAGATATTCGCATATTGCAAGAGCTGTTAATGGGCTCATTTGGAATCGTGTGCCCCAACTGTTCTACTAGACTGTAACTACAATGGCTGATCCAGCAGGTACAGATGGGGAGGGGACGGGATGCAATGGTTGGTTTTATGTAGAAGCAGTAATTGACAGACAGACAGGGGACAACATTTCAGACGACGAAAATGAAGACAGTAGTGATACTGGGGAGGATATGGTTGACTTTATTGACAATTGTAATGTATACAACAATCAGGCAGAAGCAGAGACAGCACAGGCATTGTTTCATGCACAGGAAGCGGAGGAACATGCAGAGGCTGTGCAGGTTCTAAAACGAAAGTATGTAGGTAGTCCTTTAAGTGATATTAGTAGTTGTGTGGATTATAATATTAGTCCACGGTTAAAAGCTATATGCATAGAAAATAACAGTAAAACAGCAAAACGAAGACTTTTTGAACTTCCAGACAGCGGGTATGGCAATACTGAAGTGGAAACGCAGCAGATGGTACAGGTAGAGGAGCAACAAACAACATTAAGTTGTAATGGTAGTGACGGGACACATAGTGAACGAGACAATGAAACTCCAACACGTAATATATTGCAAGTGTTAAAAACTAGCAATGGTAAAGCTGCTATGTTAGGTAAATTTAAAGAATTATATGGTGTAAGTTTTATGGAACTAATTAGGCCATTTCAAAGCAATAAAAGCACATGTACTGATTGGTGTGTAGCTGCGTTTGGAGTTACAGGTACAGTTGCAGAAGGATTTAAAACCCTATTGCAACCATATTGTTTGTATTGCCATTTACAAAGTTTAGCATGTTCCTGGGGCATGGTTATGTTAATGCTTGTAAGATTTAAATGTGCAAAAAATAGAATAACAATTGAAAAATTATTAGAAAAGTTATTGTGTATATCTACAAATTGTATGTTAATTCAGCCACCCAAATTACGTAGTACAGCTGCAGCATTATATTGGTACAGAACAGGAATGTCAAACATTAGTGATGTATATGGTGAAACACCAGAATGGATAGAAAGACAAACAGTATTACAGCATAGTTTTAATGACACAACATTTGATTTGTCCCAAATGGTACAATGGGCATATGACAATGATGTTATGGATGATAGTGAAATTGCCTATAGATATGCACAATTAGCTGACAGTGATAGTAATGCATGTGCATTTTTAAAAAGTAATTCGCAGGCAAAAATAGTTAAAGATTGTGGAACAATGTGTAGACATTATAAACGAGCAGAAAAACGACAAATGTCTATGGGACAGTGGATTAAAAGTAGATGTGACAAAGTTAGTGACGAAGGTGACTGGAGGGACATAGTAAAGTTTTTAAGATATCAACAAATAGAATTTGTGTCATTTTTATCTGCATTAAAGCTGTTTTTAAAAGGAGTGCCAAAGAAAAACTGTATTTTAATACATGGTGCACCTAATACAGGTAAATCATATTTTGGAATGAGCCTTATGAGCTTCTTACAAGGATGTATAATATCATATGCAAATTCAAAAAGTCATTTTTGGTTACAACCACTGGCTGATGCTAAAATAGGCATGTTAGATGATGCTACAACGCCATGTTGGCATTATATAGACAATTACCTACGAAATGCACTAGATGGCAACCCTGTATCTATAGATGTAAAGCATAAAGCTTTAATGCAGTTAAAATGTCCTCCTTTATTGATTACATCTAATATAAATGCAGGTAAGGATGACAGATGGCCATACCTACATAGCAGACTGGTGGTTTTTACATTTCCAAATCCATTTCCATTTGACAAAAACGGAAATCCAGTATATGAATTAAGTGATAAAAACTGGAAATCCTTTTTCTCAAGGACGTGGTGCAGATTAAATTTGCACGAGGAAGAGGACAAAGAAAACGATGGAGACTCTTTCTCAACGTTTAAATGTGTGTCAGGACAAAATATTAGAACATTATGAAAATGATAGTAAACGACTTTGTGATCATATAGACTATTGGAAACATATTCGACTTGAATGTGTATTAATGTATAAAGCAAGAGAAATGGGAATACACAGTATTAACCACCAGGTGGTGCCAGCGTTGTCAGTATCAAAGGCCAAAGCCTTACAAGCTATTGAACTACAAATGATGTTGGAAACATTAAATAACACTGAATACAAAAATGAGGACTGGACAATGCAGCAAACAAGTCTTGAACTGTATTTAACTGCACCTACAGGGTGTTTAAAAAAACATGGATATACTGTACAGGTGCAATTTGATGGTGATGTACACAACACCATGCATTATACTAACTGGAAATTTATATACCTATGTATAGATGGCCAATGTACTGTTGTGGAAGGGCAAGTTAATTGTAAGGGCATTTATTATGTACATGAAGGACATATAACATATTTTGTAAATTTTACAGAAGAGGCAAAAAAATATGGGACTGGTAAAAAATGGGAAGTGCATGCGGGTGGTCAGGTAATTGTTTTTCCTGAATCTGTATTTAGCAGTGACGAAATATCCTTTGCTGGGATTGTTACAAAGCTACCAACAGCCAACAACACCACCACATCGAATTCCAAAACCTGCGCCTTGGGCACCAGTGAAGGTGTGCGGCGGGCGACGACGTCTACTAAGCGACCAAGAACAGAGCCAGAGCACAGAAACACCCACCACCCCAACAAGTTGTTGCGAGGCGACTCCGTGGACAGTGTCAACTGTGGGGTTATCAGTGCAGCTGCATGCACAAACCAAACAAGGGCTGTCAGTTGTCCTGCAACTACACCTATAATACACTTAAAAGGTGATGCAAATATATTAAAATGTTTAAGATATAGGCTGTCAAAATATAAACAATTGTATGAACAAGTGTCATCTACATGGCATTGGACATGTACAGATGGAAAACATAAAAATGCTATTGTAACCTTAACATATATAAATACATCACAAAGAGACGATTTTTTAAATACTGTAAAAATACCTAACACAGTATCAGTGTCAACAGGATATATGACTATTTAGCCTAATGATTGAACTGAATATTTCTACAGTAAGCATTGTGCTATGCTTTTTGCTTTGCTTTTGTGTGCTACTATTTGTGTGTCTTGTCATACGTCCACTTGTGCTGTCTGTGTCGGTATATGCAACACTACTATTATTAATTGTGGTTTTATGGGTTATTGCAACCTCACCATTACGTTGTTTTTGTATATATGTTGTGTTTATATATATTCCATTATTTGTAATTCATACACATGCATCCATTTTAAGTCAACAGTAACTTTTTTACTTGTATATACTGTTGTTT------------------------------------------GTATTGGTATTGGTATAATAAACTTTTTTACTTTTTTTTTATTATTACCATGCGGTCCAAACGCTCTACAAAACGCACTAAACGTGCGTCTGCTACACAATTATATCAAACATGTAAAGCAGCAGGTACTTGTCCATCAGACGTTATACCTAAAATAGAACATACTACCATTGCAGACCAAATATTAAGGTATGGTAGTATGGGTGTGTTTTTTGGTGGGTTGGGTATTGGGTCCGGATCTGGTACTGGGGGTCGCACTGGATATGTCCCTCTTAGTACACGTCCTTCTACAGTATCTGAGGCAAGTATACCTATTAGACCACCAGTTAGCATTGACCCTGTAGGTCCCTTGGACCCCTCTATAGTAAGTCTTGTTGAAGAATCTGGAATTATTGATGTTGGTGCCCCTGCTCCTATACCACACCCTCCTACAACATCTGGGTTTGACATTGCTACAACTGCAGACACAACACCTGCAATTTTAGATGTAACAAGTGTTAGCACACATGAGAATCCTACTTTCACTGATCCATCTGTATTGCAACCTCCTACACCTGCAGAAACATCAGGTCATTTACTACTTTCATCATCATCTATTAGCACACATAATTATGAGGAAATACCTATGGATACATTTATTGTTTCTACTAATAATGAAAACATAACAAGTAGCACACCCATTCCAGGGGTGCGCCGTCCTGCACGTTTAGGGTTATATAGTAAGGCTACACAACAAGTAAAAGTTATTGATCCAACGTTTCTTAGTGCTCCAAAACAACTGATTACATATGAAAACCCTGCCTATGAAACTGTAAATGCTGAAGAATCTTTATACTTTTCCAATACATCGCATGATATGGCCCCTGATCCCGACTTTTTAGATATTATAGCATTACATAGGCCTGCCCTTACCTCACGTAGGAACACTGTTAGATATAGTAGACTAGGTAATAAACAAACTTTGCGCACTCGTAGTGGTGCTACTATTGGTGCAAGGGTACATTATTATTATGATATTAGTAGTATTAATCCTGCAGGTGAAAGTATTGAAATGCAACCTTTAGGGGCGTCTGCAACTACTACTTCTACTTTAAATGATGGCTTATATGACATTTATGCAGACACTGATTTTACTGTGGATACACCTGCCACACATACTGTTTCCCCTTCTACTGCTTTACAGTCCACATCTGCTGTGTCTGCCTATGTACCTACAAATACCACTGTGCCACTAAGTACAGGTTTTGACATTCCCATATTTTCTGGGCCTGATGTACCTATAGAGCATGCACCTACACAGGTTTTTCCATTTCCTTTGGCCCCTACAACGCCACAAGTGTCTATTTTTGTTGATGGGGGTGATTTTTATTTGCACCCTAGTTATTATATGTTAAAACGTCGACGTAAACGTGTATCATATTTTTTTACAGATGTCTCTGTGGCGGCCTAGCGAGGCTACAGTCTACTTACCACCTGTCCCAGTGTCTAAAGTTGTAAGCACGGATGAATATGTAACACGAACCAACATATATTATCACGCAGGCAGTGCTAGGCTGCTTACAGTAGGCCATCCATATTATTCCATACCTAAATCTGACAATCCTAAAAAAATAGTTGTACCAAAGGTGTCAGGATTACAATATAGGGTATTTAGGGTTCGTTTACCAGATCCAAACAAATTTGGATTTCCTGATACATCTTTTTATAATCCTGAAACTCAACGCTTAGTTTGGGCCTGTGTTGGTTTAGAGGTAGGTCGCGGGCAGCCATTAGGTGTAGGTATTAGTGGTCATCCATTGCTAAATAAATTTGATGACACTGAAAACTCTAATAGATATGCCGGTGGTCCTGGCACTGATAATAGGGAATGTATATCAATGGATTATAAACAAACACAGCTGTGTTTACTTGGTTGCAAACCACCTATTGGAGAGCATTGGGGTAAAGGTAGTCCTTGTAGTAATAATGCTATTACCCCTGGTGATTGTCCTCCATTAGAATTAAAAAATTCAGTTATACAAGATGGGGATATGGTTGATACAGGCTTTGGAGCTATGGATTTTACTGCTTTACAAGACACTAAAAGTAATGTTCCTTTGGACATTTGTAATTCTATTTGTAAATATCCAGATTATCTTAAAATGGTTGCTGAGCCATATGGCGATACATTATTTTTTTATTTACGTAGGGAACAAATGTTTGTAAGACATTTTTTTAATAGATCAGGCGCGGTTGGTGAATCGGTTCCTAATGACTTATATATTAAAGGCTCCGGTTCAACAGCTACTTTAGCTAACAGTACATACTTTCCTACACCTAGCGGCTCCATGGTTACTTCAGATGCACAAATTTTTAATAAACCATATTGGATGCAACGTGCTCAGGGACACAATAATGGTATTTGTTGGGGCAATCAGTTATTTGTTACTGTGGTAGATACCACACGTAGTACCAATATGTCTGTGTGTGCTGCAATTGCAAACAGTGATACTACATTTAAAAGTAGTAATTTTAAAGAGTATTTAAGACATGGTGAGGAATTTGATTTACAATTTATATTTCAGTTATGCAAAATAACATTATCTGCAGACATAATGACATATATTCACAGTATGAATCCTGCTATTTTGGAAGATTGGAATTTTGGATTGACCACACCTCCCTCAGGTTCTTTAGAGGATACCTATAGGTTTGTAACCTCACAGGCCATTACATGTCAAAAAACTGCCCCCCAAAAGCCCAAGGAAGATCCATTTAAAGATTATGTATTTTGGGAGGTTAATTTAAAAGAAAAGTTTTCTGCAGATTTAGATCAGTTTCCACTGGGTCGCAAATTTTTATTACAGGCAGGATATAGGGCACGTCCTAAATTTAAAGCAGGTAAACGTAGTGCACCCTCAGCATCTACCACTACACCAGCAAAACGTAAAAAAACTAAAAAGTAATGGATGTGTATGTAATACATGTGTCTGTATGTGTATGTGCTTGTGCTGTATTGTATATGTGTGTGTTTGTGTGTTATATATGGTGTATGTATGTTTATGTATGCGTGTGTACTTGTATATATGTATAGTATGTTATGTGTGTATGTATGCTATGTATGTTAATAA-------------------------------------ATATGTGTATACCTGTGTGTGTTGTGTATGTTGTCCTTATATACACCCTATTAGTAACATACTATTACTATTTCATAAACTA----------TTGTTCCTACTTGTCCCTACTCCTCCCAATGGTCATGTACTTATTCCTCCCTATAATTTCAGTGTCACGCAATAGTAAAAGTTGTACACCCGGTCCGTTTTTTGCAACTAAAGCTACTCCATTTTAATTTTATACAGCCATTTTAAATCCTTAACCGTTTTCGGTTGCATTGTTTAAACATGCTAGTACAAATATGCTGATACAGTAGTCCTGCGGTTTTTGGTTTCCTGAATACTAGTTTTTGCCAACATCCTGGCTTGTAGTTTCCTGCCTAACACACTTTGCCAACATATAATCCAGTCCAACTTTGCAATTATAATATGAATCATGTTTGTGTAAATACAACTGTAGTTCAACTATGTGTCATGCACATATATTATATTGTCCTACACACCTTAAACTGCTTTTAGGCACATATTTTGTAGCTTATCTATATCCTTGATTGCAGTGCTGGCTTTTGCACATGTTTAAACTGCCAAGGTTGTGTCATGCATTATAAATAAGTTGTATGTTACTCATATAATTAATTGCATATAGGTATTACACCGTTTTCGGTTACAGTTTTACAAGCAATTGTTCTTTTTATACT
>HQ537684|HPV31|C2|
TAATAATAATCATCTTGTTATAAAAAAGTAGGGAGTAACCGAAATTGGTGAACCGAAAACGGTTGGTATATAAAGCACATAGTATTTTGTGCAAACCTACAGACGCCATGTTCAAAAATCCTGCAGAAAGACCTCGGAAATTGCATGAACTAAGCTCGGCATTGGAAATACCCTACGATGAACTAAGATTGAATTGTGTCTACTGCAAAGGTCAGTTAACAGAAACAGAGGTATTAGATTTTGCATTTACAGATTTAACAATAGTATATAGGGACGACACACCATACGGAGTGTGTACAAAATGTTTAAGATTTTATTCTAAAGTGAGTGAATTTAGATGGTATAGATATAGTGTGTATGGAACAACATTAGAAAAATTGACGAACAAAGGTATATGTGATTTATTAATTAGGTGTATAACGTGTCAGAGACCGTTGTGTCCAGAAGAAAAACAAAGACATTTGGATAAAAAGAAACGATTCCACAACATAGGAGGAAGGTGGACAGGACGTTGCATAGTATGTTGGAGAAGACCTCGTACTGAAACCCAAGTGTAAACATGCGTGGAGAAACACCTACATTGCAAGACTATGTGTTAGATTTGCAACCTGAGGCAACTGACCTCCACTGTTATGAGCAATTACCCGACAGCTCAGATGAGGAGGATGTTATAGACAGTCCAGCTGGACAAGCAAAACCGGACACATCCAATTACAATATCGTTACCTTTTGTTGTCAGTGTGAGTCTACACTTCGTTTGTGTGTACAGAGCACACAAGTAGATATTCGCATATTGCAAGAGCTGTTAATGGGCTCATTTGGAATCGTGTGCCCCAACTGTTCTACTAGACTGTAACTACAATGGCTGATCCAGCAGGTACAGATGGGGAGGGGACGGGATGCAATGGTTGGTTTTATGTAGAAGCAGTAATTGACAGACAGACAGGGGACAACATTTCAGACGACGAAAATGAAGACAGTAGTGATACTGGGGAGGATATGGTTGACTTTATTGACAATTGTAATGTATACAACAATCAGGCAGAAGCAGAGACAGCACAGGCATTGTTTCATGCACAGGAAGCGGAGGAACATGCAGAGGCTGTGCAGGTTCTAAAACGAAAGTATGTAGGTAGTCCTTTAAGTGATATTAGTAGTTGTGTGGATTATAATATTAGTCCACGGTTAAAAGCTATATGCATAGAAAATAACAGTAAAACAGCAAAACGAAGACTTTTTGAACTTCCAGACAGCGGGTATGGCAATACTGAAGTGGAAACGCAGCAGATGGTACAGGTAGAGGAGCAACAAACAACATTAAGTTGTAATGGTAGTGACGGGACACATAGTGAACGAGACAATGAAACTCCAACACGTAATATATTGCAAGTGTTAAAAACTAGCAATGGTAAAGCTGCTATGTTAGGTAAATTTAAAGAATTATATGGTGTAAGTTTTATGGAACTAATTAGGCCATTTCAAAGCAATAAAAGCACATGTACTGATTGGTGTGTAGCTGCGTTTGGAGTTACAGGTACAGTTGCAGAAGGATTTAAAACCCTATTGCAACCATATTGTTTGTATTGCCATTTACAAAGTTTAGCATGTTCCTGGGGCATGGTTATGTTAATGCTTGTGAGATTTAAATGTGCAAAAAATAGAATAACAATTGAAAAATTATTAGAAAAGTTATTGTGTATATCTACAAATTGTATGTTAATTCAGCCACCCAAATTACGTAGTACAGCTGCAGCATTATATTGGTACAGAACAGGAATGTCAAACATTAGTGATGTATATGGTGAAACACCAGAATGGATAGAAAGACAAACAGTATTACAGCATAGTTTTAATGACACAACATTTGATTTGTCCCAAATGGTACAATGGGCATATGACAATGATGTTATGGATGATAGTGAAATTGCCTATAGATATGCACAATTAGCTGACAGTGATAGTAATGCATGTGCATTTTTAAAAAGTAATTCGCAGGCAAAAATAGTTAAAGATTGTGGAACAATGTGTAGACATTATAAACGAGCAGAAAAACGACAAATGTCCATGGGACAGTGGATTAAAAGTAGATGTGACAAAGTTAGTGACGAAGGTGACTGGAGGGACATAGTAAAGTTTTTAAGATATCAACAAATAGAATTTGTGTCATTTTTATCTGCATTAAAGCTGTTTTTAAAAGGAGTGCCAAAGAAAAACTGTATTTTAATACATGGTGCACCTAATACAGGTAAATCATATTTTGGAATGAGCCTTATTAGCTTTTTACAAGGATGTATAATATCATATGCAAATTCAAAAAGTCATTTTTGGTTACAACCACTGGCTGATGCTAAAATAGGCATGTTAGATGATGCTACAACGCCATGTTGGCATTATATAGACAATTACCTACGAAATGCACTAGGTGGCAACCCTGTATCTATAGATGTAAAGCATAAAGCTTTAATGCAGTTAAAATGTCCTCCTTTATTGATTACATCTAATATAAATGCAGGTAAGGATGACAGATGGCCATACCTACATAGCAGACTGGTGGTTTTTACATTTCCAAATCCATTTCCATTTGACAAAAACGGAAATCCAGTATATGAATTAAGTGATAAAAACTGGAAATCCTTTTTCTCAAGGACGTGGTGCAGATTAAATTTGCACGAGGAAGAGGACAAAGAAAACGATGGAGACTCTTTCTCAACGTTTAAATGTGTGTCAGGACAAAATATTAGAACATTATGAAAATGATAGTAAACGACTTTGTGATCATATAGACTATTGGAAACATATTCGACTTGAATGTGTATTAATGTATAAAGCAAGAGAAATGGGAATACACAGTATTAACCACCAGGTGGTGCCAGCGTTGTCAGTATCAAAGGCCAAAGCCTTACAAGCTATTGAACTACAAATGATGTTGGAAACATTAAATAACACTGAATACAAAAATGAGGACTGGACAATGCAGCAAACAAGTCTTGAACTGTATTTAACTGCACCTACAGGGTGTTTAAAAAAACATGGATATACTGTACAGGTGCAATTTGATGGTGATGTACACAACACCATGCATTATACTAACTGGAAATTTATATACCTATGTATAGATGGCCAATGTACTGTTGTGGAAGGGCAAGTTAATTGTAAGGGCATTTATTATGTACATGAAGGACATATAACATATTTTGTAAATTTTACAGAAGAGGCAAAAAAATATGGGACTGGTAAAAAATGGGAAGTGCATGCGGGTGGTCAGGTAATTGTTTTTCCTGAATCTGTATTTAGCAGTGACGAAATATCCTTTGCTGGGATTGTTACAAAGCTACCAACAGCCAACAACACCACCACATCGAATTCCAAAACCTGCGCCTTGGGCACCAGTGAAGGTGTGCGGCGGGCGACGACGTCTACTAAGCGACCAAGAACAGAGCCAGAGCACAGAAACACCCACCACCCCAACAAGTTGTTGCGAGGCGACTCTGTGGACAGTGTCAACTGTGGGGTTATCAGTGCAGCTGCATGCACAAACCAAACAAGGGCTGTCAGTTGTCCTGCAACTACACCTATAATACACTTAAAAGGTGATGCAAATATATTAAAATGTTTAAGATATAGGCTGTCAAAATATAAACAATTGTATGAACAAGTGTCATCTACATGGCATTGGACATGTACAGATGGAAAACATAAAAATGCTATTGTAACCTTAACATATGTAAGTACATCCCAAAGAGACGATTTTTTAAATACTGTAAAAATACCTAACACAGTATCAGTGTCAACAGGATATATGACTATTTAGCCTAATGATTGAACTGAATATTTCTACAGTAAGCATTGTGCTATGCTTTTTGCTTTGCTTTTGTGTGCTACTATTTGTGTGTCTTGTCATACGTCCACTTGTGCTGTCTGTGTCGGTATATGCAACACTACTATTATTAATTGTGGTTTTATGGGTTATTGCAACCTCACCATTACGTTGTTTTTGTATATATGTTGTGTTTATATATATTCCATTATTTGTAATTCATACACATGCATCCATTTTAAGTCAACAGTAACTTTTTTACTTGTGTATACTGTTGTTT------------------------------------------GTATTGGTATTGGTATAATAAACTTTTTTACTTTTTTTTTATTATTACCATGCGGTCCAAACGCTCTACAAAACGCACTAAACGTGCGTCTGCTACACAATTATATCAAACATGTAAAGCAGCAGGTACTTGTCCATCAGACGTTATACCTAAAATAGAACATACTACCATTGCAGACCAAATATTAAGGTATGGTAGTATGGGTGTGTTTTTTGGTGGGTTGGGTATTGGGTCCGGATCTGGTACTGGGGGTCGCACTGGATATGTCCCTCTTAGTACACGTCCTTCTACAGTATCTGAGGCAAGTATACCTATTAGACCACCAGTTAGCATTGACCCTGTAGGTCCCTTGGACCCCTCTATAGTAAGTCTTGTTGAAGAATCTGGAATTATTGATGTTGGTGCCCCTGCTCCTATACCACACCCTCCTACAACATCTGGGTTTGACATTGCTACAACTGCAGACACAACACCTGCAATTTTAGATGTAACAAGTGTTAGCACACATGAGAATCCTACTTTCACTGATCCATCTGTATTGCAACCTCCTACACCTGCAGAAACATCAGGTCATTTACTACTGTCATCATCATCTATTAGCACACATAATTATGAGGAAATACCTATGGATACATTTATTGTTTCTACTAATAATGAAAACATAACAAGTAGCACACCCATTCCAGGGGTGCGCCGTCCTGCACGTTTAGGGTTATATAGTAAGGCTACACAACAAGTAAAAGTTATTGATCCAACGTTTCTTAGTGCTCCAAAACAACTAATTACATATGAAAACCCTGCCTATGAAACTGTAAATGCTGAAGAATCTTTATACTTTTCCAATACATCGCATAATATGGCCCCTGATCCCGACTTTTTAGATATTATAGCATTACATAGGCCTGCCCTTACCTCACGTAGGAACACTGTTAGATATAGTAGACTAGGTAATAAACAAACTTTGCGCACTCGTAGTGGTGCTACTATTGGTGCAAGGGTACATTATTATTATGATATTAGTAGTATTAATCCTGCAAGTGAAAGTATTGAAATGCAACCTTTAGGGGCGTCTGCAACTACTGCTTCTACTTTAAATGATGGCTTATATGACATTTATGCAGACACTGATTTTACTGTGGATACACCTGCCACACATAATGTTTCCCCTTCTACTGCTTTACAGTCCACATCTGCTGTGTCTGCCTATGTACCTACAAATACCACTGTGCCACTAAGTACAGGTTTTGACATTCCCATATTTTCTGGGCCTGATGTACCTATAGAGCATGCACCTACACAGGTTTTTCCATTTCCTTTGGCCCCTACAACGCCACAAGTGTCTATTTTTGTTGATGGGGGTGATTTCTATTTGCACCCTAGTTATTATATGTTAAAACGTCGACGTAAACGTGTATCATATTTTTTTACAGATGTCTCTGTGGCGGCCTAGCGAGGCTACAGTCTACTTACCACCTGCCCCAGTGTCTAAAGTTGTAAGCACGGATGAATATGTAACACGAACCAACATATATTATCACGCAGGCAGTGCTAGGCTGCTTACAGTAGGCCATCCATATTATTCCATACCTAAATCTGACAATCCTAAAAAAATAGTTGTACCAAAGGTGTCAGGATTACAATATAGGGTATTTAGGGTTCGTTTACCAGATCCAAACAAATTTGGATTTCCTGATACATCTTTTTATAATCCTGAAACTCAACGCTTAGTTTGGGCCTGTGTTGGTTTAGAGGTAGGTCGCGGGCAGCCATTAGGTGTAGGTATTAGTGGTCATCCATTACTAAATAAATTTGATGACACTGAAAACTCTAATAGATATGCCGGTGGTCCTGGCACTGATAATAGGGAATGTATATCAATGGATTATAAACAAACACAGCTGTGTTTACTTGGTTGCAAACCACCTATTGGAGAGCATTGGGGTAAAGGTAGTCCTTGTAGTAATAATGCTATTACCCCTGGTGATTGTCCTCCATTAGAATTAAAAAATTCAGTTATACAAGATGGGGATATGGTTGATACAGGCTTTGGAGCTATGGATTTTATTGCTTTACAAGACACTAAAAGTAATGTTCCTTTGGACATTTGTAATTCTATTTGTAAATATCCAGATTATCTTAAAATGGTTGCTGAGCCATATGGCGATACATTATTTTTTTATTTACGTAGGGAACAAATGTTTGTAAGACATTTTTTTAATAGATCAGGCGCGGTTGGTGAATCGGTTCCTAATGACTTATATATTAAAGGCTCCGGTTCAACAGCTACTTTAGCTAACAGTACATACTTTCCTACACCTAGCGGCTCCATGGTTACTTCAGATGCACAAATTTTTAATAAACCATATTGGATGCAACGTGCTCAGGGACACAATAATGGTATTTGTTGGGGCAATCAGTTATTTGTTACTGTGGTAGATACCACACGTAGTACCAATATGTCTGTGTGTGCTGCAATTGCAAACAGTGATACTACATTTAAAAGTAGTAATTTTAAAGAGTATTTAAGACATGGTGAGGAATTCGATTTACAATTTATATTTCAGTTATGCAAAATAACATTATCTGCAGACATAATGACATATATTCACAGTATGAATCCTGCTATTTTGGAAGATTGGAATTTTGGATTGACCACACCTCCCTCAGGTTCTTTAGAGGATACCTATAGGTTTGTAACCTCACAGGCCATTACATGTCAAAAAACTGCCCCCCAAAAGCCCAAGGAAGATCCATTTAAAGATTATGTATTTTGGGAGGTTAATTTAAAAGAAAAGTTTTCTGCAGATTTAGATCAGTTTCCACTGGGTCGCAAATTTTTATTACAGGCAGGATATAGGGCACGTCCTAAATTTAAAGCAGGTAAACGTAGTGCACCCTCAGCATCTACCACTACACCAGCAAAACGTAAAAAAACTAAAAAGTAATGGATGTGTATGTAATACATGTGTCTGTATGTGTATGTGCTTGTGCTGTATTGTATATGTGTGTGTTTGTGTGTTATATATGGTGTATGTATGTTTATGTATGTGTGTGTACTTGTATATATGTATAGTATGTTATGTGTGTATGTATGCTATGTATGTTAATAA-------------------------------------ATATGTGTATACCTGCGTGTGTTGTGTATGTTGTCCTTATATACACCCTATTAGTAACATACTATTACTATTTCATAAACTA----------TTGTTCCTACTTGTCCCTACTCCTCCCAATAGTCATGTACTTATTCCTCCCTATAATTTCAGTGTCACGCAATAGTAAAAGTTGTACACCCGGTCCGTTTTTTGCAACTAAAGCTACTCCATTTTAATTTTATACAGCCATTTTAAATCCTTAACCGTTTTCGGTTGCATTGTTTAAACATGCTAGTACAAATATGCTGATACAGTAGTCCTGCGGTTTTTGGTTTCCTGAATACTAGTTTTTGCCAACATCCTGGCTTGTAGTTTCCTGCCTAACACACCTTGCCAACATATAATCCAGTCCAACTTTGCAATTATAATATGAATCATGTTTGTTTAAATACAACTGTAGTTCAACTATGTGTCATGCACATATATTATATTGTCCTACACACCTTAAACTGCTTTTAGGCACATATTTTGTAGCTTATCTATATCCTTGATTGCAGTGCTGGCTTTTGCACATGTTTAAACTGCCAAGGTTGTGTCATGCATTATAAATAAGTTGTATGTTACTCATATAATTAATTGCATATAAGTATTACACCGTTTTCGGTCACAGTTTTACAAGCAATTGTTCTTTTTATACT
>LNS0937074_HPV31
TAATAATAATAATCTTGTTATAAAAAAGTAGGGAGTAACCGAAATTGGTGAACCGAAAACGGTTGGTATATAAAGCACATAGTATTGTGTGCAAACCTACAGACGCCATGTTCAAAAATCCTGCAGAAAGACCTCGGAAATTGCATGAACTAAGCTCGGCATTGGAAATACCCTACGATGAACTAAGATTGAATTGTGTCTACTGCAAAGGTCAGTTAACAGAAACAGAGGTATTAGATTTTGCATTTACAGATTTAACAATAGTATATAGGGACGACACACCATACGGAGTGTGTACAAAATGTTTAAGATTTTATTCTAAAGTGAGTGAATTTAGATGGTATAGATATAGTGTGTATGGAACAACATTAGAAAAATTGACAAACAAAGGTATATGTGATTTATTAATTAGGTGTATAACGTGTCAGAGACCGTTGTGTCCAGAAGAAAAACAAAGACATTTGGATAAAAAGAAACGATTCCACAACATAGGAGGAAGGTGGACAGGACGTTGCATAGTATGTTGGAGAAGACCTCGTACTGAAACCCAAGTGTAAACATGCGTGGAGAAACACCTACATTGCAAGACTATGTGTTAGATTTGCAACCTGAGGCAACTGACCTCCACTGTTATGAGCAATTACCCGACAGCTCAGATGAGGAGGATGTTATAGACAGTCCAGCTGGACAAGCAAAACCGGACACATCCAATTACAATATCGTTACCTTTTGTTGTCAGTGTGAGTCTACACTTCGTTTGTGTGTACAGAGCACACAAGTAGATATTCGCATATTGCAAGAGCTGTTAATGGGCTCATTTGGAATCGTGTGCCCCAACTGTTCTACTAGACTGTAACTACAATGGCTGATCCAGCAGGTACAGATGGGGAGGGGACGGGATGCAATGGTTGGTTTTATGTAGAAGCAGTAATTGACAGACAGACAGGGGACAACATTTCAGACGACGAAAATGAAGACAGTAGTGATACTGGGGAGGATATGGTTGACTTTATTGACAATTGTAATGTATACAACAATCAGGCAGAAGCAGAGACAGCACAGGCATTGTTTCATGCACAGGAAGCGGAGGAACATGCAGAGGCTGTGCAGGTTCTAAAACGAAAGTATGTAGGTAGTCCTTTAAGTGATATTAGTAGTTGTGTGGATTATAATATTAGTCCACGGTTAAAAGCTATATGCATAGAAAATAACAGTAAAACAGCAAAACGAAGACTTTTTGAACTTCCAGACAGCGGGTATGGCAATACTGAAGTGGAAACGCAGCAGATGGTACAGGTAGAGGAGCAACAAACAACATTAAGTTGTAATGGTAGTGACGGGACACATAGTGAACGAGACAATGAAACTCCAACACGTAATATATTGCAAGTGTTAAAAACTAGCAATGGTAAAGCTGCTATGTTAGGTAAATTTAAAGAATTATATGGTGTAAGTTTTATGGAACTAATTAGGCCATTTCAAAGCAATAAAAGCACATGTACTGATTGGTGTGTAGCTGCGTTTGGAGTTACAGGTACAGTTGCAGAAGGATTTAAAACCCTATTGCAACCATATTGTTTGTATTGCCATTTACAAAGTTTAGCATGTTCCTGGGGCATGGTTATGTTAATGCTTGTAAGATTTAAATGTGCAAAAAATAGAATAACAATTGAAAAATTATTAGAAAAGTTATTGTGTATATCTACAAATTGTATGTTAATTCAGCCACCCAAATTACGTAGTACAGCTGCAGCATTATATTGGTACAGAACAGGAATGTCAAACATTAGTGATGTATATGGTGAAACACCAGAATGGATAGAAAGACAAACAGTATTACAGCATAGTTTTAATGACACAACATTTGATTTGTCCCAAATGGTACAATGGGCATATGACAATGATGTTATGGATGATAGTGAAATTGCCTATAGATATGCACAATTAGCTGACAGTGATAGTAATGCATGTGCATTTTTAAAAAGTAATTCGCAGGCAAAAATAGTTAAAGATTGTGGAACAATGTGTAGACATTATAAACGAGCAGAAAAACGACAAATGTCCATGGGACAGTGGATTAAAAGTAGATGTGACAAAGTTAGTGACGAAGGTGACTGGAGGGACATAGTAAAGTTTTTAAGATATCAACAAATAGAATTTGTGTCATTTTTATCTGCATTAAAGCTGTTTTTAAAAGGAGTGCCAAAGAAAAACTGTATTTTAATACATGGTGCACCTAATACAGGTAAATCATATTTTGGAATGAGCCTTATTAGCTTTTTACAAGGATGTATAATATCATATGCAAATTCAAAAAGTCATTTTTGGTTACAACCACTGGCTGATGCTAAAATAGGCATGTTAGATGATGCTACAACGCCATGTTGGCATTATATAGACAATTACCTACGAAATGCACTAGATGGCAACCCTGTATCTATAGATGTAAAGCATAAAGCTTTAATGCAGTTAAAATGTCCTCCTTTATTGATTACATCTAATATAAATGCAGGTAAGGATGACAGATGGCCATACCTACATAGCAGACTGGTGGTTTTTACATTTCCAAATCCATTTCCATTTGACAAAAACGGAAATCCAGTATATGAATTAAGTGATAAAAACTGGAAATCCTTTTTCTCAAGGACGTGGTGCAGATTAAATTTGCACGAGGAAGAGGACAAAGAAAACGATGGAGACTCTTTCTCAACGTTTAAATGTGTGTCAGGACAAAATATTAGAACATTATGAAAATGATAGTAAACGACTTTGTGATCATATAGACTATTGGAAACATATTCGACTTGAATGTGTATTAATGTATAAAGCAAGAGAAATGGGAATACACAGTATTAACCACCAGGTGGTGCCAGCGTTGTCAGTATCAAAGGCCAAAGCCTTACAAGCTATTGAACTACAAATGATGTTGGAAACATTAAATAACACTGAATACAAAAATGAGGACTGGACAATGCAGCAAACAAGTCTTGAACTGTATTTAACTGCACCTACAGGGTGTTTAAAAAAACATGGATATACTGTACAGGTGCAATTTGATGGTGATGTACACAACACCATGCATTATACTAACTGGAAATTTATATACCTATGTATAGATGGCCAATGTACTGTTGTGGAAGGGCAAGTTAATTGTAAGGGCATTTATTATGTACATGAAGGACATATAACATATTTTGTAAATTTCACAGAAGAGGCAAAAAAATATGGGACTGGTAAAAAATGGGAAGTGCATGCGGGTGGTCAGGTAATTGTTTTTCCTGAATCTGTATTTAGCAGTGACGAAATATCCTTTGCTGGGATTGTTACAAAGCTACCAACAGCCAACAACACCACCACATCGAATTCCAAAACCTGCGCCTTGGGCACCAGTGAAGGTGTGCGGCGGGCGACGACGTCTACTAAGCGACCAAGAACAGAGCCAGAGCACAGAAACACCCACCACCCCAACAAGTTGTTGCGAGGCGACTCCGTGGACAGTGTCAACTGTGGGGTTATCAGTGCAGCTGCATGCACAAACCAAACAAGGGCTGTCAGTTGTCCTGCAACTACACCTATAATACACTTAAAAGGTGATGCAAATATATTAAAATGTTTAAGATATAGGCTGTCAAAATATAAACAATTGTATGAACAAGTGTCATCTACATGGCATTGGACATGTACAGATGGAAAACATAAAAATGCTATTGTAACCTTAACATATGTAAGTACATCCCAAAGAGACGATTTTTTAAATACTGTAAAAATACCTAACACAGTATCAGTGTCAACAGGATATATGACTATTTAGCCTAATGATTGAACTGAATATTTCTACAGTAAGCATTGTGCTATGCTTTTTGCTTTGCTTTTGTGTGCTACTATTTGTGTGTCTTGTCATACGTCCACTTGTGCTGTCTGTGTCGGTATATGCAACACTACTATTATTAATTGTGGTTTTATGGGTTATTGCAACCTCACCATTACGTTGTTTTTGTATATATGTTGTGTTTATATATATTCCATTATTTGTAATTCATACACATGCATCCTTTTTAAGTCAACAGTAACTTTTTTACTTGTGTATACTGTTGTTT------------------------------GTATTGGTATTGGTATTGGTATTGGTATAATAAACTTTTTTACTTTTTTTTTATTATTACCATGCGGTCCAAACGCTCTACAAAACGCACTAAACGTGCGTCTGCTACACAATTGTATCAAACATGTAAAGCAGCAGGTACTTGTCCATCAGACGTTATACCTAAAATAGAACATACTACCATTGCAGACCAAATATTAAGGTATGGTAGTATGGGTGTGTTTTTTGGTGGGTTGGGTATTGGGTCCGGATCTGGTACTGGGGGTCGCACTGGATATGTCCCTCTTAGTACACGTCCTTCTATAGTATCTGAGGCAAGTATACCTATTAGACCACCAGTTAGCATTGACCCTGTAGGTCCCTTGGACCCCTCTATAGTAAGTCTTGTTGAAGAATCTGGAATTATTGATGTTGGTGCCCCTGCTCCTATACCACACCCTCCTACAACATCTGGGTTTGACATTGCTACAACTGCAGACACAACACCTGCAATTTTAGATGTAACAAGTGTTAGCACACATGAGAATCCTACTTTCACTGATCCATCTGTATTGCAACCTCCTACACCTGCAGAAACATCAGGTCATTTACTACTGTCATCATCATCTATTAGCACACATAATTATGAGGAAATACCTATGGATACATTTATTGTTTCTACTAATAATGAAAACATAACAAGTAGCACACCCATTCCAGGGGTGCGCCGTCCTGCACGTTTAGGGTTATATAGTAAGGCTACACAACAAGTAAAAGTTATTGATCCAACGTTTCTTAGTGCTCCAAAACAACTAATTACATATGAAAACCCTGCCTATGAAACTGTAAATGCTGAAGAATCTTTATACTTTTCCAATACATCGCATAATATGGCCCCTGATCCCGACTTTTTAGATATTATAGCATTACATAGGCCTGCCCTTACCTCACGTAGGAACACTGTTAGATATAGTAGACTAGGTAATAAACAAACTTTGCGCACTCGTAGTGGTGCTACTATTGGTGCAAGGGTACATTATTATTATGATATTAGTAGTATTAATCCTGCAGGTGAAAGTATTGAAATGCAACCTTTAGGGGCGTCTGCAACTACTGCTTCTACTTTAAATGATGGCTTATATGACATTTATGCAGACACTGATTTTACTGTGGATACACCTGCCACACATAATGTTTCCCCTTCTACTGCTTTACAGTCCACATCTGCTGTGTCTGCCTATGTACCTACAAATACCACTGTGCCACTAAGTACAGGTTTTGACATTCCCATATTTTCTGGGCCTGATGTACCTATAGAGCATGCACCTACACAGGTTTTTCCATTTCCTTTGGCCCCTACAACGCCACAAGTGTCTATTTTTGTTGATGGGGGTGATTTTTATTTGCACCCTAGTTATTATATGTTAAAACGTCGACGTAAACGTGTATCATATTTTTTTACAGATGTCTCTGTGGCGGCCTAGCGAGGCTACAGTCTACTTACCACCTGTCCCAGTGTCTAAAGTTGTAAGCACGGATGAATATGTAACACGAACCAACATATATTATCACGCAGGCAGTGCTAGGCTGCTTACAGTAGGCCATCCATATTATTCCATACCTAAATCTGACAATCCTAAAAAAATAGTTGTACCAAAGGTGTCAGGATTACAATATAGGGTATTTAGGGTTCGTTTACCAGATCCAAACAAATTTGGATTTCCTGATACATCTTTTTATAATCCTGAAACTCAACGCTTAGTTTGGGCCTGTGTTGGCTTAGAGGTAGGTCGCGGGCAGCCATTAGGTGTAGGTATTAGTGGTCATCCATTACTAAATAAATTTGATGACACTGAAAACTCTAATAGATATGCCGGTGGTCCTGGCACTGATAATAGGGAATGTATATCAATGGATTATAAACAAACACAGCTGTGTTTACTTGGTTGCAAACCACCTATTGGAGAGCATTGGGGTAAAGGTAGTCCTTGTAGTAATAATGCTATTGCCCCTGGTGATTGTCCTCCATTAGAATTAAAAAATTCAGTTATACAAGATGGGGATATGGTTGATACAGGCTTTGGAGCTATGGATTTTACTGCTTTACAAGACACTAAAAGTAATGTTCCTTTGGACATTTGTAATTCTATTTGTAAATATCCAGATTATCTTAAAATGGTTGCTGAGCCATATGGCGATACATTATTTTTTTATTTACGTAGGGAACAAATGTTTGTAAGACATTTTTTTAATAGATCAGGCGCGGTTGGTGAATCGGTTCCTAATGACTTATATATTAAAGGCTCCGGTTCAACAGCTACTTTAGCTAACAGTACATACTTTCCTACACCTAGCGGCTCCATGGTTACTTCAGATGCACAAATTTTTAATAAACCATATTGGATGCAACGTGCTCAGGGACACAATAATGGTATTTGTTGGGGCAATCAGTTATTTGTTACTGTGGTAGATACCACACGTAGTACCAATATGTCTGTGTGTGCTGCAATTGCAAACAGTGATACTACATTTAAAAGTAGTAATTTTAAAGAGTATTTAAGACATGGTGAGGAATTCGATTTACAATTTATATTTCAGTTATGCAAAATAACATTATCTGCAGACATAATGACATATATTCACAGTATGAATCCTGCTATTTTGGAAGATTGGAATTTTGGATTGACCACACCTCCCTCAGGTTCTTTAGAGGATACCTATAGGTTTGTAACCTCACAGGCCATTACATGTCAAAAAACTGCCCCCCAAAAGCCCAAGGAAGATCCATTTAAAGATTATGTATTTTGGGAGGTTAATTTAAAAGAAAAGTTTTCTGCAGATTTAGATCAGTTTCCACTGGGTCGCAAATTTTTATTACAGGCAGGATATAGGGCACGTCCTAAATTTAAAGCAGGTAAACGTAGTGCACCCTCAGCATCTACCACTACACCAGCAAAACGTAAAAAAACTAAAAAGTAATGGATGTGTATGTAATACATGTGTCTGTATGTGTATGTGCTTGTGCTGTATTGTATATGTGTGTGTTTGTGTGTTATATATGGTGTATGTATGTTTATGTATGTGTGTGTACTTGTATATATGTATAGTATGTTATGTGTGTATGTATGCTATGTATGTTAATAA-------------------------------------ATATGTGTATACCTGTGTGTGTTGTGTATGTTGTCCTTATATACACCCTATTAGTAACATACTATTACTATTTCATAAACTA----------TTGTTCCTACTTGTCCCTACTCCTCCCAATAGTCATGTACTTATTCCTCCCTATAATTTCAGTGTCACGCAATAGTAAAAGTTGTACACCCGGTCCGTTTTTTGCAACTAAAGCTACTCCATTTTAATTTTATACAGCCATTTTAAATCCTTAACCGTTTTCGGTTGCATTGTTTAAACATGCTGGTACAAATATGCTGATACAGTAGTCCTGCGGTTTTTGGTTTCCTGAATACTAGTTTTTGCCAACATCCTGGCTTGTAGTTTCCTGCCTAACACACCTTGCCAACATATAATCCAGTCCAACTTTGCAATTATAATATGAATCATGTTTGTTTAAATACAACTGTAGTTCAACTATGTGTCATGCACATATATTATATTGTCCTACACACCTTAAACTGCTTTTAGGCACATATTTTGTAGCTTATCTATATCCTTGATTGCAGTGCTGGCTTTTGCACATGTTTAAACTGCCAAGGTTGTGTCATGCATTATAAATAAGTTGTATGTTACTCATATAATTAATTGCATATAAGTATTACACCGTTTTCGGTCACAGTTTTACAAGCAATTGTTCTTTTTATACT
