# Supplementary material for: Characterization and Diversity of 243 Complete Human Papillomavirus Genomes in Cervical Swabs Using Next Generation Sequencing
Source: Viruses. 2020 Dec 14;12(12):1437. doi: 10.3390/v12121437 (PMC7764970; doi:10.3390/v12121437)
Supplement: Supplementary file 1 [file viruses-12-01437-s001.zip › Supplementary material/Alignments/HPV33_alignment.fasta]

>LNS3510974_HPV33
GTAAAGTATAATGCCAAATTTTAAAAAAGTAGGGTGTAACCGAAAGCGGTTCAACCGAAAACGGTGCATATATAAAGCAACCATTTTGCAGTAAGGTACTGCACGACTATGTTTCAAGACACTGAGGAAAAACCACGAACATTGCATGATTTGTGCCAAGCATTGGAGACAACTATACACAACATTGAACTACAGTGCGTGGAATGCAAAAACCCTTTGCAACGATCTGAGGTATATGATTTTGCATTTGCAGATTTAACAGTTGTATATAGAGAGGGAAATCCATTTGGAATATGTAAACTGTGTTTGCGGTTCTTATCTAAAATTAGTGAATATAGACATTATAATTATTCTGTATATGGACATACATTAGAACAAACAGTTAAAAAACCTTTAAATGAAATATTAATTAGGTGTATTATATGTCAAAGACCTTTGTGTCCTCAAGAAAAAAAACGACATGTGGATTTAAACAAACGTTTTCATAATATTTCGGGTCGTTGGGCAGGGCGCTGTGCGGCGTGTTGGAGGTCCCGACGTAGAGAAACTGCACTGTGACGTGTAAAAACGCCATGAGAGGACACAAGCCAACGTTAAAGGAATATGTTTTAGATTTATATCCTGAACCAACTGACCTATACTGCTATGAGCAATTAAGTGACAGCTCAGATGAGGATGAAGGCTTGGACCGGCCAGATGGACAAGCACAACCAGCCACAGCTGATTACTACATTGTGACCTGTTGTCACACTTGTAACACCACAGTTCGTTTATGTGTCAACAGTACAGCAAGTGACCTACGAACCATACAGCAACTACTTATGGGCACAGTGAATATTGTGTGCCCTACCTGTGCACAACTATAAACATCATCTACAATGGCCGATCCTGAAGGTACAAATGGGGCTGGGATGGGGTGTACTGGTTGGTTTGAGGTAGAAGCAGTCATAGAGAGAAGAACAGGAGATAATATTTCAGAAGATGAGGATGAAACAGCAGATGACAGTGGCACGGATTTACTAGAGTTTATAGATGATTCTATGGAAAATAGTATACAGGCAGACACAGAGGCAGCCCGGGCATTGTTTAATATACAGGAAGGGGAGGATGACTTAAATGCTGTGTGTGCACTAAAGCGAAAGTTTGCCGCATGTTCACAAAGTGCTGCGGAGGACGTTGTTGATCGTGCTGCAAACCCGTGTAGAACGTCTATTAATAAAAATAAAGAATGCACATACAGAAAACGAAAAATAGATGAGCTAGAAGACAGCGGATATGGCAATACTGAAGTGGAAACTCAGCAGATGGTACAACAGGTAGAAAGTCAAAATGGCGACACAAACTTAAATGACTTAGAATCCAGTGGGGTGGGGGATGATTCAGACGTAAGCTGTGAGACAAATGTAGATAGCTGTGAAAATGTTACATTGCAGGAAATTAGTAATGTTCTACATAGTAGTAATACAAAAGCAAATATATTATATAAATTTAAAGAGGCCTATGGAATAAGTTTTATGGAATTAGTAAGACCATTTAAAAGTGATAAAACAAGCTGTACAGATTGGTGTATAACAGGATATGGAATTAGTCCATCAGTAGCAGAAAGTTTAAAAGTATTAATTAAACAGCATAGTTTGTATACTCATTTACAATGTTTAACTTGCGATAGAGGAATAATAATATTATTGTTAATTAGATTTAGGTGTAGCAAAAACAGGTTAACAGTAGCAAAACTAATGAGTAATTTATTATCAATACCTGAAACATGTATGGTTATAGAGCCACCAAAGTTACGGAGCCAAACATGTGCATTGTATTGGTTTAGAACAGCAATGTCAAACATTAGTGATGTACAAGGTACAACACCTGAATGGATAGATAGACTAACTGTTTTACAACATAGCTTTAATGATAATATATTTGATTTAAGTGAAATGGTACAGTGGGCATACGATAACGAGTTAACGGACGATAGTGACATTGCATATTATTATGCACAACTTGCAGATTCAAATAGTAATGCTGCTGCATTTTTAAAAAGTAACTCACAAGCAAAAATAGTAAAGGACTGTGGAATAATGTGTAGACATTATAAAAAAGCAGAAAAACGTAAAATGTCAATAGGACAATGGATACAAAGTAGATGTGAAAAAACAAATGATGGAGGAAATTGGAGACCAATAGTACAGTTGTTAAGATATCAAAACATTGAATTTACAGCATTTTTAGGTGCATTTAAAAAGTTTTTAAAAGGTATACCAAAAAAAAGCTGTATGCTAATTTGTGGACCAGCAAATACAGGAAAGTCATATTTTGGAATGAGTTTAATACAGTTTTTAAAAGGGTGTGTTATATCATGTGTAAATTCTAAAAGTCACTTTTGGTTGCAGCCATTATCAGATGCAAAAATAGGAATGATAGATGATGTAACGCCAATAAGTTGGACATATATAGATGATTACATGAGAAATGCGTTAGATGGAAATGAAATTTCAATAGATGTGAAACATAGGGCATTAGTGCAATTAAAATGTCCACCACTGCTTCTTACCTCAAATACAAATGCAGGCACAGACTCTAGATGGCCATATTTACATAGTAGATTAACAGTATTTGAATTTAAAAATCCATTCCCATTTGATGAAAATGGTAACCCAGTGTATGTAATAAATGATGAAAATTGGAAATCCTTTTTCTCAAGGACGTGGTGCAAATTAGATTTAATAGAGGAAGAGGACAAGGAAAACCATGGAGGAAATATCAGCACGTTTAAATGCAGTGCAGGAGAAAATACTAGATCTTTACGAAGCTGATAAAACTGATTTACCATCACAAATTGAACATTGGAAACTGATACGCATGGAGTGTGCTTTATTTTATACAGCCAAACAAATGGGATTTTCACATTTATGCCACCAGGTGGTGCCTTCTTTGTTAGCATCAAAGACCAAAGCATTTCAAGTAATTGAACTACAAATGGCATTAGAGACATTAAGTAAATCACAGTATAGTACAAGCCAATGGACATTGCAACAAACAAGCTTAGAGGTGTGGCTTTGTGAACCACCAAAATGTTTTAAAAAACAAGGAGAAACAGTAACTGTGCAATATGACAATGACAAAAAAAATACAATGGATTATACAAACTGGGGTGAAATATATATTATAGAGGAAGATACATGTACTATGGTTACAGGGAAAGTAGATTATATAGGTATGTATTATGTACATAACTGTGAAAAGGTATATTTTAAATATTTTAAAGAGGATGCTGTAAAGTATTCTAAAACACAAATGTGGGAAGTACATGTGGGTGGTCAGGTAATTGTTTGTCCTACGTCTATATCTAGCAACCAAATATCCACTACTGAAACTGCTGACATACAGACAGACAACGATACCCGACCACCACAAGCAGCGGCCAAACGACGACGACCTGCAGACACCACAGACACCGCCCAGCCCCTTCCAAAGTTGTTCTGTGCAGACCCCGCCTTGGACAATAGAACAGCACGTACTGCAACTAACTGCACAAACAAGCAGCGGACTGTGTGTAGTTCTAACGTTGCACCTATAGTGCATTTAAAAGGTGAATCAAATAGTTTAAAATGTTTAAGATACAGATTAAAACCTTATAAAGAGTTGTATAGTTGTATGTCATCCACCTGGCATTGGACCAGTGACAACAAAAATAGTAAAAATGGAATTGTAACTGTAACATTTTCAACTGAACAGCAACAACAAATGTTTTTAGGTACTGTAAAAATACCACCTACTGTGCAAATAAGTACTGGATTTATGACATTATAAGTGTACATCACAAGCCAATATGTGCTGCTAATTGTATATAACCATGATATTTGTTTTTGTATTATGTTTTATATTGTTTTTATGCTTATCCTTATTATTACGTCCTTTAATACTTTCCATTTCTACCTATGCTTGGTTGCTGGTGTTGGTATTGCTGCTTTGGGTGTTTGTGGGATCTCCTTTAAAAATTTTTTTTTGCTATTTGTTGTTTTTATATTTACCAATGATGTGTATTAATTTTCATGCACAGTATATGACACAACAAGAGTAATGTATATACATGTATATATTGTTTGTATATATGTGCACATGGTGGTGTTTTAACATTGTTGTTGTTATTTTAGTTTTTTTTTTTTTTTTGTATTACTAATAAATACCTTTATATTTTAGCAGTGTATTATTATGAGACACAAACGATCTACAAGGCGCAAGCGTGCATCTGCAACACAACTATACCAAACATGCAAGGCCACAGGCACCTGCCCACCCGATGTTATTCCTAAAGTGGAAGGAAGTACCATAGCAGATCAAATTCTTAAATATGGCAGTTTAGGGGTTTTTTTTGGTGGTTTAGGTATTGGCACAGGCTCTGGTTCAGGTGGAAGGACTGGCTATGTACCTATTGGTACTAACCCACCTACAGCTGCAATCCCCTTGCAGCCTATACGTCCTCCGGTTACTGTAGACACTGTTGGACCTTTAGACTCGTCTATAGTGTCATTAATAGAAGAAACAAGTTTTATAGAGGCAGGTGCACCAGCCCCATCTATTCCTACACCATCAGGTTTTGATGTTACTACATCTGCAGATACTACACCTGCAATTATTAATGTTTCATCTGTTGGGGAGTCATCTATTCAAACCATTTCTACACATTTAAATCCCACATTTACTGAACCATCTGTACTACACCCTCCAGCGCCTGCAGAAGCCTCTGGACATTTTATATTTTCTTCCCCTACTGTTAGCACACAAAGTTATGAAAACATACCAATGGATACCTTTGTTGTTTCCACAGACAGTAGTAATGTAACATCAAGCACGCCCATTCCAGGGTCTCGCCCTGTGGCACGCCTTGGTTTATATAGTCGCAATACTCAACAGGTTAAGGTTGTTGACCCTGCTTTTTTAACATCGCCTCATAAACTTATAACATATGATAATCCTGCATTTGAAAGCTTTGACCCTGAAGACACATTACAATTTCAACATAGTGATATATCACCTGCTCCTGATCCTGACTTTCTAGATATTATTGCATTACATAGGCCTGCTATTACATCTCGTAGACATACTGTGCGTTTTAGTAGAGTAGGTCAAAAGGCCACACTTAAAACTCGCAGTGGTAAACAAATTGGAGCTAGAATACATTATTATCAGGATTTAAGTCCTATTGTGCCTTTAGATCACACTGTGCCAAATGAACAATATGAATTACAGCCTTTACATCATACTTCTACATCGTCTTATAGTATTAATAATGGTTTGTATGATGTTTATGCTGACGATGTGGATACTGTACACACCCCAATGCAACACTCATACAGTACGTTTGCAACAACACGTACCAGCAATGTGTCTATACCTTTAAATACAGGATTTGATACTCCTGTTATGTCTGGCCCTGATATACCTTCCCCTTTATTTCCCACATCTAGCCCATTTGTTCCTATTTCGCCTTTTTTTCCTTTTGACACCATTGTTGTAGACGGTGCTGACTTTGTTTTACATCCTAGTTATTTTATTTTACGTCGCAGGCGTAAACGTTTTCCATATTTTTTTACAGATGTCCGTGTGGCGGCCTAGTGAGGCCACAGTGTACCTGCCTCCTGTACCTGTATCTAAAGTTGTCAGCACTGATGAATATGTGTCTCGCACAAGCATTTATTATTATGCTGGTAGTTCCAGACTTCTTGCTGNNNNNNNNNNNNNNNNNNNNATTAAGAATCCTAATAACGCTAAAAAATTATTGGTACCCAAAGTATCAGGCTTGCAATATAGGGTTTTTAGGGTCCGTTTACCAGATCCTAATAAATTTGGATTTCCTGACACCTCCTTTTATAACCCTGATACACAACGATTAGTATGGGCATGTGTAGGCCTTGAAATAGGTAGAGGGCAGCCATTAGGCGTTGGCATAAGTGGTCATCCTTTATTAAACAAATTTGATGACACTGAAACCAGTAACAAGTATCCTGGACAACCGGGTGCTGATAATAGGGAATGTTTATCCATGGATTATAAACAAACACAGTTATGTTTACTTGGATGTAAGCCTCCAACAGGGGAACATTGGGGTAAAGGTGTTGCTTGTACTAATGCAGCACCTGCCAATGATTGTCCACCTTTAGAACTTATAAATACTATTATTGAGGATGGTGATATGGTGGACACAGGATTTGGTTGCATGGATTTTAAAACATTGCAGGCTAATAAAAGTGATGTTCCTATTGATATTTGTGGCAGTACATGCAAATATCCAGATTATTTAAAAATGACTAGTGAGCCTTATGGTGATAGTTTATTTTTCTTTCTTCGACGTGAACAAATGTTTGTAAGACACTTTTTTAATAGGGCTGGTAAATTAGGAGAGGCTGTTCCCGATGACCTGTACATTAAAGGTTCAGGAACTACTGCCTCTATTCAAAGCAGTGCTTTTTTTCCCACTCCCAGTGGATCAATGGTTACTTCCGAATCTCAGTTATTTAATAAGCCATATTGGCTACAACGTGCACAAGGTCATAATAATGGTATTTGTTGGGGCAATCAGGTATTTGTTACTGTGGTAGATACCACTCGCAGTACTAATATGACTTTATGCACACAAGTAACTAGTGACAGTACATATAAAAATGAGAATTTTAAAGAATATATAAGACATGTTGAAGAATATGATCTACAGTTTGTTTTTCAACTATGCAAAGTTACCTTAACTGCAGAAGTTATGACATATATTCATGCTATGAATCCAGATATTTTAGAAGATTGGCAATTTGGTTTAACACCTCCTCCATCTGCTAGTTTACAGGATACCTATAGGTTTGTTACCTCTCAGGCTATTACGTGTCAAAAAACAGTACCTCCAAAGGAAAAGGAAGACCCCTTAGGTAAATATACATTTTGGGAAGTGGATTTAAAGGAAAAATTTTCAGCAGATTTAGATCAGTTTCCTTTGGGACGCAAGTTTTTATTACAGGCAGGTCTTAAAGCAAAACCTAAACTTAAACGTGCAGCCCCCACATCCACCCGCACATCGTCTGCAAAACGCAAAAAGGTTAAAAAATAACACTTTGTGTAATTGTGTTATGTTGTTGTTTTGTTCTGTCTATGTACTTTGTGTTGTTGTGTTGTGTTGTTGTTTGTTTTTTGTGTATGTGTTACAATGTATGTTATGTTGTATGTTACTGTGTTTGTTTTATATGTACTTGTTTGTGTGCATGTTCTATGTACTTGTCAGTTTCCTGTTTGTGTATATGTTAATAAAACATTGTGTGTATTTGTTAAACTATTTGTATGTATGTTATGTATATGGGTGTACCTATATGAGTAAGGAGTTGTATTGCTTGCCCTACCCTGCATTGCAATGTACCTACCTTAATTTCCCTATATTTGTATTACCTACATGTTTAGTATTGTTTTACCTTTTAACATACTAGTGTCCATATTGTACAATTTCCTCCATTTTGTATGCCTAACCGTTTTCGGTTAC-------------------------------------------------------------------------------TTGGCATACATACCCTATAAAATTGGCAGAACAGTTAATCCTTTTCTTTCCTGCACTGTGTTTGTCTGTACTTGCTGCATTGACTCATATATACATGCAGTGCAATTGCAAAATACTTAATTGTACTAATAGTTTAGACATGCTTTTAGGCACATATTTTTACTTTACTTTCAAACCTTAAGTGCAGTTTTGGCTTACACAATTGCTTTGTATGCCAAACTATGCCTTGTAAAAGTGAGTCACTACCTGTTTATTACCAGGTGTGGACTAACCGTTTTAGGTCGTATTGGTCATTTATAATCTTTTATATAATA
>HQ537698|HPV33|A2|
GTAAAGTATAATGCCAAATTTTAAAAAAGTAGGGTGTAACCGAAAGCGGTTCAACCGAAAACGGTGCATATATAAAGCAACCATTTTGCAGTAAGGTACTGCACGACTATGTTTCAAGACACTGAGGAAAAACCACGAACATTGCATGATTTGTGCCAAGCATTGGAGACAACTATACACAACATTGAACTACAGTGCGTGGAATGCAAAAACCCTTTGCAACGATCTGAGGTATATGATTTTGCATTTGCAGATTTAACAGTTGTATATAGAGAGGGAAATCCATTTGGAATATGTAAACTGTGTTTGCGGTTCTTATCTAAAATTAGTGAATATAGACATTATAATTATTCTGTATATGGACATACATTAGAACAAACAGTTAAAAAACCTTTAAATGAAATATTAATTAGGTGTATTATATGTCAAAGACCTTTGTGTCCTCAAGAAAAAAAACGACATGTGGATTTAAACAAACGTTTTCATAATATTTCGGGTCGTTGGGCAGGGCGCTGTGCGGCGTGTTGGAGGTCCCGACGTAGAGAAACTGCACTGTGACGTGTAAAAACGCCATGAGAGGACACAAGCCAACGTTAAAGGAATATGTTTTAGATTTATATCCTGAACCAACTGACCTATACTGCTATGAGCAATTAAGTGACAGCTCAGATGAGGATGAAGGCTTGGACCGGCCAGATGGACAAGCACAACCAGCCACAGCTGATTACTACATTGTGACCTGTTGTCACACTTGTAACACCACAGTTCGTTTATGTGTCAACAGTACAGCAAGTGACCTACGAACCATACAGCAACTACTTATGGGCACAGTGAATATTGTGTGCCCTACCTGTGCACAACTATAAACATCATCTACAATGGCCGATCCTGAAGGTACAAATGGGGCTGGGATGGGGTGTACTGGTTGGTTTGAGGTAGAAGCAGTCATAGAGAGAAGAACAGGAGATAATATTTCAGAAGATGAGGATGAAACAGCAGATGACAGTGGCACGGATTTACTAGAGTTTATAGATGATTCTATGGAAAATAGTATACAGGCAGACACAGAGGCAGCCCGGGCATTGTTTAATATACAGGAAGGGGAGGATGACTTAAATGCTGTGTGTGCACTAAAGCGAAAGTTTGCCGCATGTTCACAAAGTGCTGCGGAGGACGTTGTTGATCGTGCTGCAAACCCGTGTAGAACGTCTATTAATAAAAATAAAGAATGCACATACAGAAAACGAAAAATAGATGAGCTAGAAGACAGCGGATATGGCAATACTGAAGTGGAAACTCAGCAGATGGTACAACAGGTAGAAAGTCAAAATGGCGACACAAACTTAAATGACTTAGAATCTAGTGGGGTGGGGGATGATTCAGAAGTAAGCTGTGAGACAAATGTAGATAGCTGTGAAAATGTTACATTGCAGGAAATTAGTAATGTTCTACATAGTAGTAATACAAAAGCAAATATATTATATAAATTTAAAGAGGCCTATGGAATAAGTTTTATGGAATTAGTAAGACCATTTAAAAGTGATAAAACAAGCTGTACAGATTGGTGTATAACAGGATATGGAATTAGTCCATCAGTAGCAGAAAGTTTAAAAGTATTAATTAAACAGCATAGTTTGTATACTCATTTACAATGTTTAACTTGCGATAGAGGAATAATAATATTATTGTTAATTAGATTTAGGTGTAGCAAAAACAGGTTAACAGTAGCAAAACTAATGAGTAATTTATTATCAATACCTGAAACATGTATGGTTATAGAGCCACCAAAGTTACGGAGCCAAACATGTGCATTGTATTGGTTTAGAACAGCAATGTCAAACATTAGTGATGTACAAGGTACAACACCTGAATGGATAGATAGACTAACTGTTTTACAACATAGCTTTAATGATAATATATTTGATTTAAGTGAAATGGTACAGTGGGCATACGATAACGAGTTAACGGACGATAGTGACATTGCATATTATTATGCACAACTTGCAGATTCAAATAGTAATGCTGCTGCATTTTTAAAAAGTAACTCACAAGCAAAAATAGTAAAGGACTGTGGAATAATGTGTAGACATTATAAAAAAGCAGAAAAACGTAAAATGTCAATAGGACAATGGATACAAAGTAGATGTGAAAAAACAAATGATGGAGGAAATTGGAGACCAATAGTACAGTTGTTAAGATATCAAAACATTGAATTTACAGCATTTTTAGGTGCATTTAAAAAGTTTTTAAAAGGTATACCAAAAAAAAGCTGTATGCTAATTTGTGGACCAGCAAATACAGGAAAGTCATATTTTGGAATGAGTTTAATACAGTTTTTAAAAGGGTGTGTTATATCATGTGTAAATTCTAAAAGTCACTTTTGGTTGCAGCCATTATCAGATGCAAAAATTGGAATGATAGATGATGTAACGCCAATAAGTTGGACATATATAGATGATTACATGAGAAATGCGTTAGATGGAAATGAAATTTCAATAGATGTGAAACATAGGGCATTAGTGCAATTAAAATGTCCACCACTGCTTCTTACCTCAAATACAAATGCAGGCACAGACTCTAGATGGCCATATTTACATAGTAGATTAACAGTATTTGAATTTAAAAATCCATTCCCATTTGATGAAAATGGTAACCCAGTGTATGTAATAAATGATGAAAATTGGAAATCCTTTTTCTCAAGGACGTGGTGCAAATTAGATTTAATAGAGGAAGAGGACAAGGAAAACCATGGAGGAAATATCAGCACGTTTAAATGCAGTGCAGGAGAAAATACTAGATCTTTACGAAGCTGATAAAACTGATTTACCATCACAAATTGAACATTGGAAACTGATACGCATGGAGTGTGCTTTATTTTATACAGCCAAACAAATGGGATTTTCACATTTATGCCACCAGGTGGTGCCTTCTTTGTTAGCATCAAAGACCAAAGCATTTCAAGTAATTGAACTACAAATGGCATTAGAGACATTAAGTAAATCACAGTATAGTACAAGCCAATGGACATTGCAACAAACAAGCTTAGAGGTGTGGCTTTGTGAACCACCAAAATGTTTTAAAAAACAAGGAGAAACAGTAACTGTGCAATATGACAATGACAAAAAAAATACAATGGATTATACAAACTGGGGTGAAATATATATTATAGAGGAAGATACATGTACTATGGTTACAGGGAAAGTAGATTATATAGGTATGTATTATGTACATAACTGTGAAAAGGTATATTTTAAATATTTTAAAGAGGATGCTGTAAAGTATTCTAAAACACAAATGTGGGAAGTACATGTGGGTGGTCAGGTAATTGTTTGTCCTACGTCTATATCTAGCAACCAAATATCCACTACTGAAACTGCTGACATACAGACAGACAACGATACCCGACCACCACAAGCAGCGGCCAAACGACGACGACCTGCAGACACCACAGACACCGCCCAGCCCCTTCCAAAGTTGTTCTGTGCAGACCCCGCCTTGGACAATAGAACAGCACGTACTGCAACTAACTGCACAAACAAGCAGCGGACTGTGTGTAGTTCTAACGTTGCACCTATAGTGCATTTAAAAGGTGAATCAAATAGTTTAAAATGTTTAAGATACAGATTAAAACCTTATAAAGAGTTGTATAGTTGTATGTCATCCACCTGGCATTGGACCAGTGACAACAAAAATAGTAAAAATGGAATTGTAACTGTAACATTTTCAACTGAACAGCAACAACAAATGTTTTTAGGTACTGTAAAAATACCACCTACTGTGCAAATAAGTACTGGATTTATGACATTATAAGTGTACATCACAAGCCAATATGTGCTGCTAATTGTATATAACCATGATATTTGTTTTTGTATTATGTTTTATATTGTTTTTATGCTTATCCTTATTATTACGTCCTTTAATACTTTCCATTTCTACCTATGCTTGGTTGCTGGTGTTGGTATTGCTGCTTTGGGTGTTTGTGGGATCTCCTTTAAAAATTTTTTTTTGCTATTTGTTGTTTTTATATTTACCAATGATGTGTATTAATTTTCATGCACAGTATATGACACAACAAGAGTAATGTATATACATGTATATATTGTTTGTATATATGTGCACATGGTGGTGTTTTAACATTGTTGTTGTTATTTTAG--TTTTTTTTTTTTTTGTATTACTAATAAATACCTTTATATTTTAGCAGTGTATTATTATGAGACACAAACGATCTACAAGGCGCAAGCGTGCATCTGCAACACAACTATACCAAACATGCAAGGCCACAGGCACCTGCCCACCCGATGTTATTCCTAAAGTGGAAGGAAGTACCATAGCAGATCAAATTCTTAAATATGGCAGTTTAGGGGTTTTTTTTGGTGGTTTAGGTATTGGCACAGGCTCTGGTTCAGGTGGAAGGACTGGCTATGTACCTATTGGTACTAACCCACCTACAGCTGCAATCCCCTTGCAGCCTATACGTCCTCCGGTTACTGTAGACACTGTTGGACCTTTAGACTCGTCTATAGTGTCATTAATAGAAGAAACAAGTTTTATAGAGGCAGGTGCACCAGCCCCATCTATTCCTACACCATCAGGTTTTGATGTTACTACATCTGCAGATACTACACCTGCAATTATTAATGTTTCATCTGTTGGGGAGTCATCTATTCAAACCATTTCTACACATTTAAATCCCACATTTACTGAACCATCTGTACTACACCCTCCAGCGCCTGCAGAAGCCTCTGGACATTTTATATTTTCTTCCCCTACTGTTAGCACACAAAGTTATGAAAACATACCAATGGATACCTTTGTTGTTTCCACAGACAGTAGTAATGTAACATCAAGCACGCCCATTCCAGGGTCTCGCCCTGTGGCACGCCTTGGTTTATATAGTCGCAATACTCAACAGGTTAAGGTTGTTGACCCTGCTTTTTTAACATCGCCTCATAAACTTATAACATATGATAATCCTGCATTTGAAAGCTTTGACCCTGAAGACACATTACAATTTCAACATAGTGATATATCACCTGCTCCTGATCCTGACTTTCTAGATATTATTGCATTACATAGGCCTGCTATTACATCTCGTAGACATACTGTGCGTTTTAGTAGAGTAGGTCAAAAGGCCACACTTAAAACTCGCAGTGGTAAACAAATTGGAGCTAGAATACATTATTATCAGGATTTAAGTCCTATTGTGCCTTTAGACCACACTGTGCCAAATGAACAATATGAATTACAGCCTTTACATCATACTTCTACATCGTCTTATAGTATTAATAATGGTTTGTATGATGTTTATGCTGACGATGTGGATACTGTACACACCCCAATGCAACACTCATACAGTACGTTTGCAACAACACGTACCAGCAATGTGTCTATACCTTTAAATACAGGATTTGATACTCCTGTTATGTCTGGCCCTGATATACCTTCCCCTTTATTTCCCACATCTAGCCCATTTGTTCCTATTTCGCCTTTTTTTCCTTTTGACACCATTGTTGTAGACGGTGCTGACTTTGTTTTACATCCTAGTTATTTTATTTTACGTCGCAGGCGTAAACGTTTTCCATATTTTTTTACAGATGTCCGTGTGGCGGCCTAGTGAGGCCACAGTGTACCTGCCTCCTGTACCTGTATCTAAAGTTGTCAGCACTGATGAATATGTGTCTCGCACAAGCATTTATTATTATGCTGGTAGTTCCAGACTTCTTGCTGTTGGCCATCCATATTTTTCTATTAAAAATCCTAATAACGCTAAAAAATTATTGGTACCCAAAGTATCAGGCTTGCAATATAGGGTTTTTAGGGTCCGTTTACCAGATCCTAATAAATTTGGATTTCCTGACACCTCCTTTTATAACCCTGATACACAACGATTAGTATGGGCATGTGTAGGCCTTGAAATAGGTAGAGGGCAGCCATTAGGCGTTGGCATAAGTGGTCATCCTTTATTAAACAAATTTGATGACACTGAAACCAGTAACAAGTATCCTGGACAACCGGGTGCTGATAATAGGGAATGTTTATCCATGGATTATAAACAAACACAGTTATGTTTACTTGGATGTAAGCCTCCAACAGGGGAACATTGGGGTAAAGGTGTTGCTTGTACTAATGCAGCACCTGCCAATGATTGTCCACCTTTAGAACTTATAAATACTATTATTGAGGATGGTGATATGGTGGACACAGGATTTGGTTGCATGGATTTTAAAACATTGCAGGCTAATAAAAGTGATGTTCCTATTGATATTTGTGGCAGTACATGCAAATATCCAGATTATTTAAAAATGACTAGTGAGCCTTATGGTGATAGTTTATTTTTCTTTCTTCGACGTGAACAAATGTTTGTAAGACACTTTTTTAATAGGGCTGGTAAATTAGGAGAGGCTGTTCCCGATGACCTGTACATTAAAGGTTCAGGAACTACTGCCTCTATTCAAAGCAGTGCTTTTTTTCCCACTCCCAGTGGATCAATGGTTACTTCCGAATCTCAGTTATTTAATAAGCCATATTGGCTACAACGTGCACAAGGTCATAATAATGGTATTTGTTGGGGCAATCAGGTATTTGTTACTGTGGTAGATACCACTCGCAGTACTAATATGACTTTATGCACACAAGTAACTAGTGACAGTACATATAAAAATGAGAATTTTAAAGAATATATAAGACATGTTGAAGAATATGATCTACAGTTTGTTTTTCAACTATGCAAAGTTACCTTAACTGCAGACGTTATGACATATATTCATGCTATGAATCCAGATATTTTAGAAGATTGGCAATTTGGTTTAACACCTCCTCCATCTGCTAGTTTACAGGATACCTATAGGTTTGTTACCTCTCAGGCTATTACGTGTCAAAAAACAGTACCTCCAAAGGAAAAGGAAGACCCCTTAGGTAAATATACATTTTGGGAAGTGGATTTAAAGGAAAAATTTTCAGCAGATTTAGATCAGTTTCCTTTGGGACGCAAGTTTTTATTACAGGCAGGTCTTAAAGCAAAACCTAAACTTAAACGTGCAGCCCCCACATCCACCCGCACATCGTCTGCAAAACGCAAAAAGGTTAAAAAATAACACTTTGTGTAATTGTGTTATGTTGTTGTTTTGTTCTGTTTATGTACTTTGTGTTGTTGTGTTGTGTTGTTGTTTGTTTTTTGTGTATGTGTTACAATGTATGTTATGTTGTATGTTACTGTGTTTGTTTTATATGTACTTGTTTGTGTGCATGTTCTATGTACTTGTCAGTTTCCTGTTTGTGTATATGTTAATAAAACATTGTGTGTATTTGTTAAACTATTTGTATGTATGTTATGTATATGGGTGTACCTATATGAGTAAGGAGTTGTATTGCTTGCCCTACCCTGCATTGCAATGTACCTACCTTAATTTCCCTATATTTGTATTACCTACATGTTTAGTATTGTTTTACCTTTTAACATACTAGTGTCCATATTGTACAATTTCCTCCATTTTGTATGCCTAACCGTTTTCGGTTAC-------------------------------------------------------------------------------TTGGCATACATACCCTATAAAATTGGCAGAACAGTTAATCCTTTTCTTTCCTGCACTGTGTTTGTCTGTACTTGCTGCATTGACTCATATATACATGCAGTGCAATTGCAAAATACTTAATTGTACTAATAGTTTAGACATGCTTTTAGGCACATATTTTTACTTTACTTTCAAACCTTAAGTGCAGTTTTGGCTTACACAATTGCTTTGTATGCCAAACTATGCCTTGTAAAAGTGAGTCACTACCTGTTTATTACCAGGTGTGGACTAACCGTTTTAGGTCGTATTGGTCATTTATAATCTTTTATATAATA
>EU918766|HPV33|A3|
GTAAACTATAATGCCAAGTTTTAAAAAAGTAGGGTGTAACCGAAAGCGGTTCAACCGAAAACGGTGCATATATAAAGCAACCATTTTGCAGTAAGGTACTGCACGACCATGTTTCAAGACACTGAGGAAAAACCACGAACATTGCATGATTTGTGCCAAGCATTGGAGACAACTATACACAACATTGAACTACAGTGCGTGGAATGCAGAAACCCTTTGCAACGATCTGAGGTATATGATTTTGCATTTGCAGATTTAACAGTTGTATATAGGGAGGGAAATCCATTTGGAATATGTAAACTGTGTTTGCGGTTCTTATCTAAAATTAGTGAATATAGACATTATAATTATTCTGTATATGGACATACATTAGAACAAACAGTTAACAAACCTTTAAATGAAATATTAATTAGGTGTATTATATGTCAAAGACCTTTGTGTCCTCGAGAAAAAAAACGACATGTGGATTTAAACAAACGATTTCATAATATTTCGGGTCGTTGGGCAGGGCGCTGTGCGGCGTGTTGGAGGTCCCGACGTAGAGAAACTGCACTGTGACGTGTAAAAACGCCATGAGAGGACACGAGCCAACGTTAAAGGAATATGTTTTAGATTTATATCCTGAACCAACTGACCTATACTGCTATGAGCAATTAAGTGACAGCTCAGATGAGGATGAAGGCTTGGACCGGCCAGATGGACAAGCACAACCAGCCACAGCTGATTACTACATTGTAACCTGTTGTCACACTTGTAACACCACAGTTCGTTTATGTGTCAACAGTACAGCAAGTGACCTACGAACCATACAGCAACTACTTATGGGCACAGTGAATATTGTGTGCCCTACCTGTGCACAACTATAAACATCATCTACAATGGCCGATCCTGAAGGTACAAATGGGGCTGGGATGGGGTGTACTGGTTGGCTTGAGGTAGAAGCAGTCATAGAGAGACGAACAGGAGATAATATTTCAGAAGATGAGGATGAAACAGCAGATGACAGTGGCACGGATTTACTAGAGTTTATAGATGATTCTATGGAAAATAGTATACAGGCAGACACAGAGGCAGCCCGGGCATTGTTTAATATACAGGAAGGGGAGGATGATTTAAATGCTGTGTGTGCACTAAAGCGAAAGTTTGCCGCATGTTCACAAAGTGCTGCGGAGGACGTTGTTGATCGTGCTGCAAACCCGTGTAGAACGTCTATTAATAAAAATAAAGAATGCACATACAGAAAACGAAAAATAGATGAGCTAGAAGACAGCGGATATGGCAATACTGAAGTGGAAACTCAGCAGATGGTACAACAGGTAGAAAGTCAAAATGGCGACACAAACTTAAATGACTTAGAATCTAGTGGGGTGGGGGATGATTCAGAAGTAAGCTGTGAGACAAATGTAGATAGCTGTGAAAATGTTACGTTGCAGGAAATTAGTAATGTTCTACATAGTAGTAATACAAAAGCAAATATATTATATAAATTTAAAGAGGCCTATGGAATAAGTTTTATGGAATTAGTAAGACCATTTAAAAGTGATAAAACAAGCTGTACAGATTGGTGTATAACAGGATATGGAATTAGTCCATCAGTAGCAGAAAGTTTAAAAGTATTAATTAAACAGCATAGTTTGTATACTCATTTACAATGTTTAACGTGCGATAGAGGAATAATAATATTATTGTTAATTAGATTTAGGTGTAGCAAAAACAGGTTAACAGTAGCAAAACTAATGAGTAATTTATTATCAATACCTGAAACATGTATGGTTATAGAGCCACCAAAGTTACGGAGCCAAACATGTGCATTGTATTGGTTTAGAACAGCAATGTCAAACATTAGTGATGTACAAGGTACAACACCTGAATGGATAGATAGACTAACTGTTTTACAACATAGCTTTAATGATAATATATTTGATTTAAGTGAAATGGTACAGTGGGCATACGATAACGAGTTAACGGACGATAGTGACATTGCATATTATTATGCACAACTTGCAGATTCAAATAGTAATGCTGCTGCATTTTTAAAAAGTAACTCACAAGCAAAAATAGTAAAGGACTGTGGAATAATGTGTAGACATTATAAAAAAGCAGAAAAACGTAAAATGTCAATAGGACAATGGATACAAAGTAGATGTGAAAAAACAAATGATGGAGGAAATTGGAGACCAATAGTACAGTTGTTAAGATATCAAAACATTGAATTTACAGCATTTTTAGGTGCATTTAAAAAGTTTTTAAAAGGTATACCAAAAAAAAGCTGTATACTAATTTGTGGACCAGCAAATACAGGAAAGTCATATTTTGGAATGAGTTTAATACAGTTTTTAAAAGGGTGTGTTATATCATGTGTAAATTCTAAAAGTCACTTTTGGTTGCAGCCATTATCAGATGCAAAAATAGGAATGATAGATGATGTAACGCCAATAAGTTGGACATATATAGATGATTACATGAGAAATGCGTTAGATGGAAATGAAATTTCAATAGATGTGAAACATAGGGCATTAGTGCAATTAAAGTGTCCACCACTGCTTCTTACCTCAAATACAAATGCAGGCACAGACTCTAGATGGCCATATTTACATAGTAGATTAACAGTATTTGAATTTAAAAATCCATTCCCATTTGATGAAAATGGTAACCCAGTGTATGCAATAAATGGTGAAAATTGGAAATCCTTTTTCTCAAGGACGTGGTGCAAATTAGATTTAATAGAGGAAGAGGACAAGGAAAACCATGGAGGAAATATCAGCACGTTTAAATGCAGTGCAGGAGAAAATACTAGATCTTTACGAAGCTGATAAAACTGATTCACCATCACAAATTGAACATTGGAAACTGATACGCATGGAGTGTGCTTTATTTTATACAGCCAAACAAATGGGATTTTCACATTTATGCCACCAGGTGGTGCCTTCTTTGTTAGCATCAAAGACCAAAGCATTTCAAGTAATTGAACTACAAATGGCATTAGAGACATTAAGTAAATCACAGTATAGTACAAGCCAATGGACATTGCAACAAACAAGCTTAGAGGTGTGGCTTTGTGAACCACCAAAATGTTTTAAAAAACAAGGAGAAACAGTAACTGTGCAATATGACAATGACAAAAAAAATACAATGGATTATACAAACTGGGGTGAAATATATATTATAGAGGAAGATACATGTACTATGGTTACAGGGAACGTAGATTATATAGGTATGTATTATGTACATAACTGTGAAAAGGTATATTTTAAATATTTTAAAGAGGATGCTGCAAAGTATTCTAAAACACAAATGTGGGAAGTACATGTGGGTGGTCAGGTAATTGTTTGTCCTACGTCTATATCTAGCAACCAAATATCCACTACTGAAACTGCTGACATACAGACAGACAACGATACCCGACCACCACAAGCAGCGGCCAAACGACGACGACCTGCAGACACCACAGACACCGCCCAGCCCCTTGCAAAGTTGTTCTGTGCAGACCCCGCCTTGGACAATAGAACAGCACGTACTGCAACTAACTGCACAAACAAGCAGCGGACTGTGTGTAGTTCTAACGTTGCACCTATAGTGCATTTAAAAGGTGAATCAAATAGTTTAAAATGTTTAAGATACAGATTAAAACCTTATAAAGAGTTGTATAGTTGTATGTCATCCACCTGGCATTGGGCCAGTGACAACAAAAATAGTAAAAATGGAATTGTGACTGTAACATTTTCAACTGAACAGCAACAACAAATGTTTTTAGGTACTGTAAAAATACCACCTACTGTGCAAACAAGTACTGGATTTATGACATTATAAGTGTACATCACAAGCCAATATGTGCTGCTAATTGTATATAACCATGATATTTGTTTTTGTATTATGTTTTATATTGTTTTTATGCTTATCCTTATTATTACGTCCTTTAATACTTTCCATTTCTACCTATGCTTGGTTGCTGGTGTTGGTATTGCTGCTTTGGGTGTTTGTGGGATCTCCTTTAAAAATTTTTTTTCGCTATTTGTTGTTTTTATATTTACCAATGATGTGTATTAATTTTCATGCACAGCATATGACACAACAAGAGTAATGTATATACATGTATATATTGTTTGTATATATGTGCACATGGTGGTGTTTTAACATTGTTGTTGTTATTTTAGTTTTTTTTTTTTTTTTGTATTACTAATAAATACCTTTATATTTTAGCAGTGTATTATTATGAGACACAAACGATCTACAAGGCGCAAGCGTGCATCTGCAACACAACTATACCAAACATGCAAGGCCACAGGCACCTGCCCACCCGATGTTATTCCTAAAGTGGAAGGAAGTACCATAGCAGATCAAATTCTTAAATATGGCAGTTTAGGGGTTTTTTTTGGTGGTTTAGGTATTGGCACAGGCTCTGGTTCAGGTGGAAGGACTGGCTATGTACCTATTGGTACTACCCCACCTACAGCTGCAATCCCCTTGCAGCCTATACGTCCTCCGGTTACTGTAGACACTGTTGGACCTTTAGACTCGTCTATAGTGTCATTAATAGAAGAAACAAGTTTTATAGAGGCAGGTGCACCAGCCCCATCTATTCCTACACCATCAGGTTTTGATGTTACTACATCTGCAGATACTACACCTGCAATTATTAATGTTTCATCTGTTGGGGAGTCATCTATTCAAACCATTTCTACACATTTAAATCCCACATTTACTGAACCATCTGTACTACACCCTCCAGCGCCTGCAGAAGCCTCTGGACATTTTATATTTTCTTCCCCTACTGTTAGCACACAAAGTTATGAAAACATACCAATGGATACCTTTGTTGTTTCCACAGACAGTAGTAATGTAACATCAAGCACGCCCATTCCAGGGTCTCGCCCTGTGGCACGCCTTGGTTTATATAGTCGCAATACTCAACAGGTTAAGGTTGTTGACCCCGCTTTTTTAACATCGCCTCATAAACTTATAACATATGATAATCCTGCATTTGAAAGCTTTGACCCTGAAGACACATTACAATTTCAACATAGTGATATATCACCTGCTCCTGATCCTGACTTTCTAGATATTATTGCATTACATAGGCCTGCTATTACATCTCGTAGACATACTGTGCGTTTTAGTAGAGTAGGTCAAAAAGCCACACTTAAAACTCGCAGTGGTAAACAAATTGGAGCTAGAATACATTATTATCAGGATTTAAGTCCTATTGTGCCTTTAGACCGCACTGTGCCAAATGAACAATATGAATTACAGCCTTTACATCATACTTCTACATCGTCTTATAGTATTAATAATGGTTTGTATGATGTTTATGCTGACGATGTGGATACTGTACACACCCCAATGCAACACTCATACAGTACGTTTGCAACAACACGTACCAGCAATGTGTCTATACCTTTAAATACAGGATTTGATACTCCTGTTATGTCTGGCCCTGATATACCTTCCCCTTTATTTCCCACATCTAGCCCATTTGTTCCTATTTCGCCTTTTTTTCCTTTTGACACCATTGTTGTAGACGGTGCTGACTTTGTTTTACATCCTAGTTATTTTATTTTACGTCGCAGGCGTAAACGTTTTCCATATTTTTTTACAGATGTCCGTGTGGCGGCCTAGTGAGGCCACAGTGTACCTGCCTCCTGTACCTGTATCTAAAGTTGTCAGCACTGATGAATATGTGTCTCGCGCAAGCATTTATTATTATGCTGGTAGTTCCAGACTTCTTGCTGTTGGCCATCCATATTTTTCTATTAAAAATCCTAATAACGCTAAAAAATTATTGGTACCCAAAGTATCAGGCTTGCAATATAGGGTTTTTAGGGTCCGTTTACCAGATCCTAATAAATTTGGATTTCCTGACACCTCCTTTTATAACCCTGATACACAACGATTAGTATGGGCATGTGTAGGCCTTGAAATAGGTAGAGGGCAGCCATTAGGCGTTGGCATAAGTGGTCATCCTTTATTAAACAAATTTGATGACACTGAAACCAGTAACAAGTATCCTGGACAACCGGGTGCTGATAATAGGGAATGTTTATCCATGGATTATAAACAAACACAGTTATGTTTACTTGGATGTAAGCCTCCAACAGGGGAACATTGGGGTAAAGGTGTTGCTTGTACTAATGCAGCACCTGCCAATGATTGTCCACCTTTAGAACTTATAAATACTATTATTGAGGATGGTGATATGGTGGACACAGGATTTGGTTGCATGGATTTTAAAACATTGCAGGCTAATAAAAGTGATGTTCCTATTGATATTTGTGGCAGTACATGCAAATATCCAGATTATTTAAAAATGACTAGTGAGCCTTATGGTGATAGTTTATTTTTCTTTCTTCGACGTGAACAAATGTTTGTAAGACACTTTTTTAATAGGGCTGGTAAATTAGGAGAGGCTGTTCCCGATGACCTGTACATTAAAGGTTCAGGAACTACTGCCTCTATTCAAAGCAGTGCTTTTTTTCCCACTCCCAGTGGATCAATGGTTACTTCCGAATCTCAGTTATTTAATAAGCCATATTGGCTACAACGTGCACAAGGTCATAATAATGGTATTTGTTGGGGCAATCAGGTATTTGTTACTGTGGTAGATACCACTCGCAGTACCAATATGACTTTATGCACACAAGTAACTAGTGACAGTACATATAAAAATGAGAATTTTAAGGAATATATAAGACATGTTGAAGAATATGATCTACAGTTTGTTTTTCAACTATGCAAAGTTACCTTAACTGCAGACGTTATGACATATATTCATGCTATGAATCCAGGTATTTTAGAAGATTGGCAATTTGGTTTAACACCTCCTCCATCTGCTAGTTTACAGGATACCTATAGGTTTGTTACCTCTCAGGCTATTACGTGTCAAAAAACAGTACCTCCAAAGGAAAAGGAAGACCCCTTAGGTAAATATACATTTTGGGAAGTGGATTTAAAGGAAAAATTTTCAGCAGATTTAGATCAGTTTCCTTTGGGACGCAAGTTTTTATTACAGGCAGGTCTTAAAGCAAAACCTAAACTTAAACGTGCAGCCCCCACATCCACCCGCACATCGTCTGCAAAACGCAAAAAGGTTAAAAAATAACACTTTGTGTAATTGTGTTATGTTGTTGTTTTGTTCTGTCTATGTACTTTGTGTTGTTGTGTTGTGTTGTTGTTTGTTTTTTGTGTATGTGTTACAATGTATGTTATGTTGTATGTTACTGTGTTTGTTTTACATGTACTTGTTTGTGTGCATGTTCTATGTACTTGTCAGTTTCCTGTTTGTGTATATGTTAATAAAACATTGTGTGTATTTGTTAAACTATTTGTATGTATGTTATGTATATGGGTGTACCTATATGAGTAAGGAGTTGTATTGCTTGCCCTACCCTGCATTGCAATGTACCTACCTTAATTTCCCTATATTTGTATTACCTACATGTTTAGTATTGCTTTACCTTTTAACATACTAGTGTCCATATTGTACAATTTCCTCCATTTTGTATGCCTAACCGTTTTCGGTTAC-------------------------------------------------------------------------------TTGGCATACATACCCTATAACATTGGCAGAACAGTTAATCCTTTTCTTTCCTGCACTGTGTTTGTCTGTACTTGCTGCATTGACTCATATATACATGCAGTGCAATTGCAAAATACTTCATTGTACTAATAGTTTACACATGCTTTTAGGCACATATTTTTACTTTACTTTCAAACCTTATGTGCAGTTTTGGCTTACACAATTGCTTTGTATGCCAAACTATGCCTTGTAAAAGTGAGTCACTACCTGTTTATTACCAGGTGTGGACTAACCGTTTTAGGTCATATTGGTCATTTATAATCTTTTATATAATA
>LNS9453833_HPV33
GTAAACTATAATGCCAAGTTTTAAAAAAGTAGGGTGTAACCGAAAGCGGTTCAACCGAAAACGGTGCATATATAAAGCAACCATTTTGCAGTAAGGTACTGCACGACTATGTTTCAAGACACTGAGGAAAAACCACGAACATTGCATGATTTGTGCCAAGCATTGGAGACAACTATACACAACATTGAACTACAGTGCGTGGAATGCAAAAAACCTTTGCAACGATCTGAGGTATATGATTTTGCATTTGCAGATTTAACAGTTGTATATAGAGAGGGAAATCCATTTGGAATATGTAAACTGTGTTTGCGGTTCTTATCTAAAATTAGTGAATATAGACATTATAATTATTCTGTATATGGAAATACATTAGAACAAACAGTTAAAAAACCTTTAAATGAAATATTAATTAGGTGTATTATATGTCAAAGACCTTTGTGTCCTCAAGAAAAAAAACGACATGTGGATTTAAACAAACGATTTCATAATATTTCGGGTCGTTGGGCAGGGCGCTGTGCGGCGTGTTGGAGGTCCCGACGTAGAGAAACTGCACTGTGACGTGTAAAAACGCCATGAGAGGACACAAGCCAACGTTAAAGGAATATGTTTTAGATTTATATCCTGAACCAACTGACCTATACTGCTATGAGCAATTAAGTGACAGCTCAGATGAGGATGAAGGCTTGGACCGGCCAGATGGACAAGCACAACCAGCCACAGCTGATTACTACATTGTAACCTGTTGTCACACTTGTAACACCACAGTTCGTTTATGTGTCAACAGTACAGCAAGTGACCTACGAACCATACAGCAACTACTTATGGGCACAGTGAATATTGTGTGCCCTACCTGTGCACAACAATAAACATCATCTACAATGGCCGATCCTGAAGGTACAAATGGGGCTGGGATGGGGTGTACTGGTTGGTTTGAGGTAGAAGCAGTCATAGAGAGAAGAACAGGAGATAATATTTCAGAAGATGAGGATGAAACAGCAGATGACAGTGGCACGGATTTACTAGAGTTTATAGATGATTCTATGGAAAATAGTATACAGGCAGACACAGAGGCAGCCCGGGCATTGTTTAATATACAGGAAGGGGAGGATGATTTAAATGCTGTGTGTGCACTAAAACGAAAGTTTGCCGCATGTTCACAAAGTGCTGCGGAGGACGTTGTTGATCGTGCTGCAAACCCGTGTAGAACGTCTATTAATAAAAATAAAGAATGCACATACAGAAAACGAAAAATAGATGAGCTAGAAGACAGCGGATATGGCAATACTGAAGTGGAAACTCAGCAGATGGTACAACAGGTAGAAAGTCAAAATGGCGACACAAACTTAAATGACTTAGAATCTAGTGGGGTGGGGGATGATTCAGAAGTAAGCTGTGAGACAAATGTAGATAGCTGTGAAAATGTTACGTTGCAGGAAATTAGTAATGTTCTACATAGTAGTAATACAAAAGCAAATATATTATATAAATTTAAAGAGGCCTATGGAATAAGTTTTATGGAATTAGTAAGACCATTTAAAAGTGATAAAACAAGCTGTACAGATTGGTGTATAACAGGATATGGAATTAGTCCATCAGTAGCAGAAAGTTTAAAAGTATTAATTAAACAGCATAGTTTGTATACTCATTTACAATGTTTAACTTGCGATAGAGGAATAATAATATTATTGTTAATTAGATTTAGGTGTAGCAAAAACAGGTTAACAGTAGCAAAACTAATGAGTAATTTATTATCAATACCTGAAACATGTATGGTTATAGAGCCACCAAAATTACGGAGCCAAACATGTGCATTGTATTGGTTTAGAACAGCAATGTCAAACATTAGTGATGTACAAGGTACAACACCTGAATGGATAGATAGACTAACTGTTTTACAACATAGCTTTAATGATAATATATTTGATTTAAGTGAAATGGTACAGTGGGCATATGATAACGAGTTAACGGACGATAGTGACATTGCATATTATTATGCACAACTTGCAGATTCAAATAGTAATGCTGCTGCATTTTTAAAAAGTAACTCACAAGCAAAAATAGTAAAGGACTGTGGAATAATGTGTAGACATTATAAAAAAGCAGAAAAACGTAAAATGTCAATAGGACAATGGATACAAAGTAGATGTGAAAAAACAAATGATGGAGGAAATTGGAGACCAATAGTACAGTTGTTAAGATATCAAAACATTGAATTTACAGCATTTTTAGGTGCATTTAAAAAGTTTTTAAAAGGTATACCAAAAAAAAGCTGTATGCTAATTTGTGGACCAGCAAATACAGGAAAGTCATATTTTGGAATGAGTTTAATACAGTTTTTAAAAGGGTGTGTTATATCATGTGTAAATTCTAAAAGTCACTTTTGGTTGCAGCCATTATCAGATGCAAAAATAGGAATGATAGATGATGTAACGCCAATAAGTTGGACATATATAGATGATTACATGAGAAATGCGTTAGATGGAAATGAAATTTCAATAGATGTGAAACATAGGGCATTAGTGCAATTAAAATGTCCACCACTGCTTCTTACCTCAAATACAAATGCAGGCACAGACTCTAGATGGCCATATTTACATAGTAGATTAACAGTATTTGAATTTAAAAATCCATTCCCATTTGATGAAAATGGTAACCCAGTGTATGCAATAAATGATGAAAATTGGAAATCCTTTTTCTCAAGGACGTGGTGCAAATTAGATTTAATAGAGGAAGAGGACAAGGAAAACCATGGAGGAAATATCAGCACGTTTAAATGCAGTGCAGGAGAAAATACTAGATCTTTACGAAGCTGATAAAACTGATTTACCATCACAAATTGAACATTGGAAACTGATACGCATGGAGTGTGCTTTATTGTATACAGCCAAACAAATGGGATTTTCACATTTATGCCACCAGGTGGTGCCTTCTTTGTTAGCATCAAAGACCAAAGCATTTCAAGTAATTGAACTACAAATGGCATTAGAGACATTAAGTAAATCACAGTATAGTACAAGCCAATGGACATTGCAACAAACAAGCTTAGAGGTGTGGCTTTGTGAACCACCAAAATGTTTTAAAAAACAAGGAGAAACAGTAACTGTGCAATATGACAATGACAAAAAAAATACAATGGATTATACAAACTGGGGTGAAATATATATTATAGAGGAAGATACATGTACTATGGTTACAGGGAAAGTAGATTATATAGGTATGTATTATATACATAACTGTGAAAAGGTATATTTTAAATATTTTAAAGAGGATGCTGCAAAGTATTCTAAAACACAAATGTGGGAAGTACATGTGGGTGGTCAGGTAATTGTTTGTCCTACGTCTATATCTAGCAACCAAATATCCACTACTGAAACTGCTGACATACAGACAGACAACGATAACCGACCACCACAAGCAGCGGCCAAACGACGACGACCTGCAGACACCACAGACACCGCCCAGCCCCTTACAAAGCTGTTCTGTGCAGACCCCGCCTTGGACAATAGAACAGCACGTACTGCAACTAACTGCACAAACAAGCAGCGGACTGTGTGTAGTTCTAACGTTGCACCTATAGTGCATTTAAAAGGTGAATCAAATAGTTTAAAATGTTTAAGATACAGATTAAAACCTTATAAAGAGTTGTATAGTTCTATGTCATCCACCTGGCATTGGACCAGTGACAACAAAAATAGTAAAAATGGAATTGTAACTGTAACATTTGTAACTGAACAGCAACAACAAATGTTTTTAGGTACTGTAAAAATACCACCTACTGTGCAAATAAGTACTGGATTTATGACATTATAAGTGTACATCACAAGCCAATATGTGCTGCTAATTGTATATAACCATGATATTTGTTTTTGTATTATGTTTTATATTGTTTTTATGCTTATCCTTATTATTACGTCCTTTAATACTTTCCATTTCTACCTATGCTTGGTTGCTGGTGTTGGTATTGCTGCTTTGGGTGTTTGTGGGATCTCCTTTAAAAATTTTTTTTTGCTATTTGTTGTTTTTATATTTACCAATGATGTGTATTAATTTTCATGCACAGCATATGACACAACAAGAGTAATGTATATACATGTATATATTGTTTGTATATATGTGCACATGGTGGTGTTTTAACATTGTTGTTGTTATTTTAGT-TTTTTTTTTTTTTTGTATTACTAATAAATACCTTTATATTTTAGCAGTGTATTATTATGAGACACAAACGATCTACAAGGCGCAAGCGTGCATCTGCAACACAACTATACCAAACATGCAAGGCCACAGGCACCTGCCCACCCGATGTTATTCCTAAAGTGGAAGGAAGTACCATAGCAGATCAAATTCTTAAATATGGCAGTTTAGGGGTTTTTTTTGGTGGTTTAGGTATTGGCACAGGCTCTGGTTCAGGTGGAAGGACTGGCTATGTACCTATTGGTACTGACCCACCTACAGCTGCAATCCCCTTGCAGCCTATACGTCCTCCGGTTACTGTAGACACTGTTGGACCTTTAGACTCGTCTATAGTGTCATTAATAGAAGAAACAAGTTTTATAGAGGCAGGTGCACCAGCCCCATCTATTCCTACACCATCAGGTTTTGATGTTACTACATCTGCAGATACTACACCTGCAATTATTAATGTTTCATCTGTTGGGGAGTCATCTATTCAAACTATTTCTACACATTTAAATCCCACATTTACTGAACCATCTGTACTACACCCTCCAGCGCCTGCAGAAGCCTCTGGACATTTTATATTTTCTTCCCCTACTGTTAGCACACAAAGTTATGAAAACATACCAATGGATACCTTTGTTGTTTCCACAGACAGTAGTAATGTAACATCAAGCACGCCCATTCCAGGGTCTCGCCCTGTGGCACGCCTTGGTTTATATAGTCGCAATACCCAACAGGTTAAGGTTGTTGACCCTGCTTTTTTAACATCGCCTCATAAACTTATAACATATGATAATCCTGCATTTGAAAGCTTTGACCCTGAAGACACATTACAATTTCAACATAGTGATATATCACCTGCTCCTGATCCTGACTTTCTAGATATTATTGCATTACATAGGCCTGCTATTACATCTCGTAGACATACTGTGCGTTTTAGTAGAGTAGGTCAAAAAGCCACACTTAAAACTCGCAGTGGTAAACAAATTGGAGCTAGAATACATTATTATCAGGATTTAAGTCCTATTGTGCCTTTAGACCACACTGTGCCAAATGAACAATATGAATTACAGCCTTTACATGATACTTTTACATCGTCTTATAGTATTAATGATGGTTTGTATGATGTTTATGCTGACGATGTGGATAATGTACACACCCCAATGCAACACTCATACAGTACGTTTGCAACAACACGTACCAGCAATGTGTCTATACCTTTAAATACAGGATTTGATACTCCTGTTATGTCTGGCCCTGATATACCTTCCCCTTTATTTCCCACATCTAGCCCATTTGTTCCTATTTCGCCTTTTTTTCCTTTTGACACCATTGTTGTAGACGGTGCTGACTTTGTTTTACATCCTAGTTATTTTATTTTACGTCGCAGGCGTAAACGTTTTCCATATTTTTTTACAGATGTCCGTGTGGCGGCCTAGTGAGGCCACAGTGTACCTGCCTCCTGTACCTGTATCTAAAGTTGTCAGCACTGATGAATATGTGTCTCGCACAAGCATTTATTATTATGCTGGTAGTTCCAGACTTCTTGCTGTTGGCCATCCATATTTTTCTATTAAAAATCCTACTAACGCTAAAAAATTATTGGTACCCAAAGTATCAGGCTTGCAATATAGGGTTTTTAGGGTCCGTTTACCAGATCCTAATAAATTTGGATTTCCTGACACCTCCTTTTATAACCCTGATACACAACGATTAGTATGGGCATGTGTAGGCCTTGAAATAGGTAGAGGGCAGCCATTAGGCGTTGGCATAAGTGGTCATCCTTTATTAAACAAATTTGATGACACTGAAACCGGTAACAAGTATCCTGGACAACCGGGTGCTGATAATAGGGAATGTTTATCCATGGATTATAAACAAACACAGTTATGTTTACTTGGATGTAAGCCTCCAACAGGGGAACATTGGGGTAAAGGTGTTGCTTGTACTAATGCAGCACCTGCCAATGATTGTCCACCTTTAGAACTTATAAATACTATTATTGAGGATGGTGATATGGTGGACACAGGATTTGGTTGCATGGATTTTAAAACATTGCAGGCTAATAAAAGTGATGTTCCTATTGATATTTGTGGCAGTACATGCAAATATCCAGATTATTTAAAAATGACTAGTGAGCCTTATGGTGATAGTTTATTTTTCTTTCTTCGACGTGAACAAATGTTTGTAAGACACTTTTTTAATAGGGCTGGTACATTAGGAGAGGCTGTTCCCGATGACCTGTACATTAAAGGTTCAGGAACTACTGCCTCTATTCAAAGCAGTGCTTTTTTTCCCACTCCTAGTGGATCAATGGTTACTTCCGAATCTCAGTTATTTAATAAGCCATATTGGCTACAACGTGCACAAGGTCATAATAATGGTATTTGTTGGGGCAATCAGGTATTTGTTACTGTGGTAGATACCACTCGCAGTACTAATATGACTTTATGCACACAAGTAACTAGTGACAGTACATATAAAAATGAAAATTTTAAAGAATATATAAGACATGTTGAAGAATATGATCTACAGTTTGTTTTTCAACTATGCAAAGTTACCTTAACTGCAGAAGTTATGACATATATTCATGCTATGAATCCAGATATTTTAGAAGATTGGCAATTTGGTTTAACACCTCCTCCATCTGCTAGTTTACAGGATACTTATAGGTTTGTTACCTCTCAGGCTATTACGTGTCAAAAAACAGTACCTCCAAAGGAAAAGGAAGACCCCTTAGGTAAATATACATTTTGGGAAGTGGATTTAAAGGAAAAATTTTCAGCAGATTTAGATCAGTTTCCTTTGGGACGCAAGTTTTTATTACAGGCAGGTCTTAAAGCAAAACCTAAACTTAAACGTGCAGCCCCCACATCCACCCGCACATCATCTGCAAAACGCAAAAAGGTTAAAAAATAACACTTTGTGTAATTGTGTTATGTTGTTGTTTTGTTCTGTCTATGTACTTTGTGTTGTTGTGTTGTGTTGTTGTTTGTTTTTTGTGTATGTGTTACAATGTATGTTATGTTGTATGTTACTGTGTTTGTTTTATGTGTACTTGTTTGTGTGCATGTTCTATGTACTTGTCAGTTTCCTGTTTGTGTATATGTTAATAAAACATTGTGTGTATTTGTTAAACTATTTGTATGTATGTTATGTATATGGGTGTACCTATATGAGTAAGGAGTTGTATTGCTTGCCCTACCCTGCATTGCAATGTACCTACCTTTATTTCCCTATATTTGTAGTACCTACATGTTTAGTATTGCTTTACCTTTTGACATACTAGTGTCCATATTGTACAATTTCCTCCATTTTGTATGCCTAACCGTTTTCGGTTACTTGGCATACATACCCTATGACATTGGCAGAACAGTTAATCCTTTTCTTTCCTGCACTGTGTTTGTCTGTACTTGCTGCATTGGCATACATACCCTATGACATTGGCAGAACAGTTAATCCTTTTCTTTCCTGCACTGTGTTTGTCTGTACTTGCTGCATTGACTCATATATACATGCAGTGCAATTGCAAAATACTTAATTGTACTAATAGTTTACACATGCTTTTAGGCACATATTTTTACTTTACTTTCAAACCTTAAGTGCAGTTTTGGCTTACACAATTGCTTTGTATGCCAAACTATGCCTTGTAAAAGTGAGTCACTACCTGTTTATTACCAGGTGTGGACTAACCGTTTTAGGTCATATTGGTCATTTATAATCTTTTATATAATA
>M12732|HPV33|A1|
GTAAACTATAATGCCAAGTTTTAAAAAAGTAGGGTGTAACCGAAAGCGGTTCAACCGAAAACGGTGCATATATAAAGCAAACATTTTGCAGTAAGGTACTGCACGACTATGTTTCAAGACACTGAGGAAAAACCACGAACATTGCATGATTTGTGCCAAGCATTGGAGACAACTATACACAACATTGAACTACAGTGCGTGGAATGCAAAAAACCTTTGCAACGATCTGAGGTATATGATTTTGCATTTGCAGATTTAACAGTTGTATATAGAGAGGGAAATCCATTTGGAATATGTAAACTGTGTTTGCGGTTCTTATCTAAAATTAGTGAATATAGACATTATAATTATTCTGTATATGGAAATACATTAGAACAAACAGTTAAAAAACCTTTAAATGAAATATTAATTAGGTGTATTATATGTCAAAGACCTTTGTGTCCTCAAGAAAAAAAACGACATGTGGATTTAAACAAACGATTTCATAATATTTCGGGTCGTTGGGCAGGGCGCTGTGCGGCGTGTTGGAGGTCCCGACGTAGAGAAACTGCACTGTGACGTGTAAAAACGCCATGAGAGGACACAAGCCAACGTTAAAGGAATATGTTTTAGATTTATATCCTGAACCAACTGACCTATACTGCTATGAGCAATTAAGTGACAGCTCAGATGAGGATGAAGGCTTGGACCGGCCAGATGGACAAGCACAACCAGCCACAGCTGATTACTACATTGTAACCTGTTGTCACACTTGTAACACCACAGTTCGTTTATGTGTCAACAGTACAGCAAGTGACCTACGAACCATACAGCAACTACTTATGGGCACAGTGAATATTGTGTGCCCTACCTGTGCACAACAATAAACATCATCTACAATGGCCGATCCTGAAGGTACAAATGGGGCTGGGATGGGGTGTACTGGTTGGTTTGAGGTAGAAGCAGTCATAGAGAGAAGAACAGGAGATAATATTTCAGAAGATGAGGATGAAACAGCAGATGACAGTGGCACGGATTTACTAGAGTTTATAGATGATTCTATGGAAAATAGTATACAGGCAGACACAGAGGCAGCCCGGGCATTGTTTAATATACAGGAAGGGGAGGATGATTTAAATGCTGTGTGTGCACTAAAACGAAAGTTTGCCGCATGTTCACAAAGTGCTGCGGAGGACGTTGTTGATCGTGCTGCAAACCCGTGTAGAACGTCTATTAATAAAAATAAAGAATGCACATACAGAAAACGAAAAATAGATGAGCTAGAAGACAGCGGATATGGCAATACTGAAGTGGAAACTCAGCAGATGGTACAACAGGTAGAAAGTCAAAATGGCGACACAAACTTAAATGACTTAGAATCTAGTGGGGTGGGGGATGATTCAGAAGTAAGCTGTGAGACAAATGTAGATAGCTGTGAAAATGTTACGTTGCAGGAAATTAGTAATGTTCTACATAGTAGTAATACAAAAGCAAATATATTATATAAATTTAAAGAGGCCTATGGAATAAGTTTTATGGAATTAGTAAGACCATTTAAAAGTGATAAAACAAGCTGTACAGATTGGTGTATAACAGGATATGGAATTAGTCCATCAGTAGCAGAAAGTTTAAAAGTATTAATTAAACAGCATAGTTTGTATACTCATTTACAATGTTTAACTTGCGATAGAGGAATAATAATATTATTGTTAATTAGATTTAGGTGTAGCAAAAACAGGTTAACAGTAGCAAAACTAATGAGTAATTTATTATCAATACCTGAAACATGTATGGTTATAGAGCCACCAAAATTACGGAGCCAAACATGTGCATTGTATTGGTTTAGAACAGCAATGTCAAACATTAGTGATGTACAAGGTACAACACCTGAATGGATAGATAGACTAACTGTTTTACAACATAGCTTTAATGATAATATATTTGATTTAAGTGAAATGGTACAGTGGGCATATGATAACGAGTTAACGGACGATAGTGACATTGCATATTATTATGCACAACTTGCAGATTCAAATAGTAATGCTGCTGCATTTTTAAAAAGTAACTCACAAGCAAAAATAGTAAAGGACTGTGGAATAATGTGTAGACATTATAAAAAAGCAGAAAAACGTAAAATGTCAATAGGACAATGGATACAAAGTAGATGTGAAAAAACAAATGATGGAGGAAATTGGAGACCAATAGTACAGTTGTTAAGATATCAAAACATTGAATTTACAGCATTTTTAGGTGCATTTAAAAAGTTTTTAAAAGGTATACCAAAAAAAAGCTGTATGCTAATTTGTGGACCAGCAAATACAGGAAAGTCATATTTTGGAATGAGTTTAATACAGTTTTTAAAAGGGTGTGTTATATCATGTGTAAATTCTAAAAGTCACTTTTGGTTGCAGCCATTATCAGATGCAAAAATAGGAATGATAGATGATGTAACGCCAATAAGTTGGACATATATAGATGATTACATGAGAAATGCGTTAGATGGAAATGAAATTTCAATAGATGTGAAACATAGGGCATTAGTGCAATTAAAATGTCCACCACTGCTTCTTACCTCAAATACAAATGCAGGCACAGACTCTAGATGGCCATATTTACATAGTAGATTAACAGTATTTGAATTTAAAAATCCATTCCCATTTGATGAAAATGGTAACCCAGTGTATGCAATAAATGATGAAAATTGGAAATCCTTTTTCTCAAGGACGTGGTGCAAATTAGATTTAATAGAGGAAGAGGACAAGGAAAACCATGGAGGAAATATCAGCACGTTTAAATGCAGTGCAGGAGAAAATACTAGATCTTTACGAAGCTGATAAAACTGATTTACCATCACAAATTGAACATTGGAAACTGATACGCATGGAGTGTGCTTTATTGTATACAGCCAAACAAATGGGATTTTCACATTTATGCCACCAGGTGGTGCCTTCTTTGTTAGCATCAAAGACCAAAGCATTTCAAGTAATTGAACTACAAATGGCATTAGAGACATTAAGTAAATCACAGTATAGTACAAGCCAATGGACATTGCAACAAACAAGCTTAGAGGTGTGGCTTTGTGAACCACCAAAATGTTTTAAAAAACAAGGAGAAACAGTAACTGTGCAATATGACAATGACAAAAAAAATACAATGGATTATACAAACTGGGGTGAAATATATATTATAGAGGAAGATACATGTACTATGGTTACAGGGAAAGTAGATTATATAGGTATGTATTATATACATAACTGTGAAAAGGTATATTTTAAATATTTTAAAGAGGATGCTGCAAAGTATTCTAAAACACAAATGTGGGAAGTACATGTGGGTGGTCAGGTAATTGTTTGTCCTACGTCTATATCTAGCAACCAAATATCCACTACTGAAACTGCTGACATACAGACAGACAACGATAACCGACCACCACAAGCAGCGGCCAAACGACGACGACCTGCAGACACCACAGACACCGCCCAGCCCCTTACAAAGCTGTTCTGTGCAGACCCCGCCTTGGACAATAGAACAGCACGTACTGCAACTAACTGCACAAACAAGCAGCGGACTGTGTGTAGTTCTAACGTTGCACCTATAGTGCATTTAAAAGGTGAATCAAATAGTTTAAAATGTTTAAGATACAGATTAAAACCTTATAAAGAGTTGTATAGTTCTATGTCATCCACCTGGCATTGGACCAGTGACAACAAAAATAGTAAAAATGGAATTGTAACTGTAACATTTGTAACTGAACAGCAACAACAAATGTTTTTAGGTACCGTAAAAATACCACCTACTGTGCAAATAAGTACTGGATTTATGACATTATAAGTGTACATCACAAGCCAATATGTGCTGCTAATTGTATATAACCATGATATTTGTTTTTGTATTATGTTTTATATTGTTTTTATGCTTATCCTTATTATTACGTCCTTTAATACTTTCCATTTCTACCTATGCTTGGTTGCTGGTGTTGGTATTGCTGCTTTGGGTGTTTGTGGGATCTCCTTTAAAAATTTTTTTTTGCTATTTGTTGTTTTTATATTTACCAATGATGTGTATTAATTTTCATGCACAGCATATGACACAACAAGAGTAATGTATATACATGTATATATTGTTTGTATATATGTGCACATGGTGGTGTTTTAACATTGTTGTTGTTATTTTAG---TTTTTTTTTTTTTGTATTACTAATAAATACCTTTATATTTTAGCAGTGTATTATTATGAGACACAAACGATCTACAAGGCGCAAGCGTGCATCTGCAACACAACTATACCAAACATGCAAGGCCACAGGCACCTGCCCACCCGATGTTATTCCTAAAGTGGAAGGAAGTACCATAGCAGATCAAATTCTTAAATATGGCAGTTTAGGGGTTTTTTTTGGTGGTTTAGGTATTGGCACAGGCTCTGGTTCAGGTGGAAGGACTGGCTATGTACCTATTGGTACTGACCCACCTACAGCTGCAATCCCCTTGCAGCCTATACGTCCTCCGGTTACTGTAGACACTGTTGGACCTTTAGACTCGTCTATAGTGTCATTAATAGAAGAAACAAGTTTTATAGAGGCAGGTGCACCAGCCCCATCTATTCCTACACCATCAGGTTTTGATGTTACTACATCTGCAGATACTACACCTGCAATTATTAATGTTTCATCTGTTGGGGAGTCATCTATTCAAACTATTTCTACACATTTAAATCCCACATTTACTGAACCATCTGTACTACACCCTCCAGCGCCTGCAGAAGCCTCTGGACATTTTATATTTTCTTCCCCTACTGTTAGCACACAAAGTTATGAAAACATACCAATGGATACCTTTGTTGTTTCCACAGACAGTAGTAATGTAACATCAAGCACGCCCATTCCAGGGTCTCGCCCTGTGGCACGCCTTGGTTTATATAGTCGCAATACCCAACAGGTTAAGGTTGTTGACCCTGCTTTTTTAACATCGCCTCATAAACTTATAACATATGATAATCCTGCATTTGAAAGCTTTGACCCTGAAGACACATTACAATTTCAACATAGTGATATATCACCTGCTCCTGATCCTGACTTTCTAGATATTATTGCATTACATAGGCCTGCTATTACATCTCGTAGACATACTGTGCGTTTTAGTAGAGTAGGTCAAAAAGCCACACTTAAAACTCGCAGTGGTAAACAAATTGGAGCTAGAATACATTATTATCAGGATTTAAGTCCTATTGTGCCTTTAGACCACACCGTGCCAAATGAACAATATGAATTACAGCCTTTACATGATACTTCTACATCGTCTTATAGTATTAATGATGGTTTGTATGATGTTTATGCTGACGATGTGGATAATGTACACACCCCAATGCAACACTCATACAGTACGTTTGCAACAACACGTACCAGCAATGTGTCTATACCTTTAAATACAGGATTTGATACTCCTGTTATGTCTGGCCCTGATATACCTTCCCCTTTATTTCCCACATCTAGCCCATTTGTTCCTATTTCGCCTTTTTTTCCTTTTGACACCATTGTTGTAGACGGTGCTGACTTTGTTTTACATCCTAGTTATTTTATTTTACGTCGCAGGCGTAAACGTTTTCCATATTTTTTTACAGATGTCCGTGTGGCGGCCTAGTGAGGCCACAGTGTACCTGCCTCCTGTACCTGTATCTAAAGTTGTCAGCACTGATGAATATGTGTCTCGCACAAGCATTTATTATTATGCTGGTAGTTCCAGACTTCTTGCTGTTGGCCATCCATATTTTTCTATTAAAAATCCTACTAACGCTAAAAAATTATTGGTACCCAAAGTATCAGGCTTGCAATATAGGGTTTTTAGGGTCCGTTTACCAGATCCTAATAAATTTGGATTTCCTGACACCTCCTTTTATAACCCTGATACACAACGATTAGTATGGGCATGTGTAGGCCTTGAAATAGGTAGAGGGCAGCCATTAGGCGTTGGCATAAGTGGTCATCCTTTATTAAACAAATTTGATGACACTGAAACCGGTAACAAGTATCCTGGACAACCGGGTGCTGATAATAGGGAATGTTTATCCATGGATTATAAACAAACACAGTTATGTTTACTTGGATGTAAGCCTCCAACAGGGGAACATTGGGGTAAAGGTGTTGCTTGTACTAATGCAGCACCTGCCAATGATTGTCCACCTTTAGAACTTATAAATACTATTATTGAGGATGGTGATATGGTGGACACAGGATTTGGTTGCATGGATTTTAAAACATTGCAGGCTAATAAAAGTGATGTTCCTATTGATATTTGTGGCAGTACATGCAAATATCCAGATTATTTAAAAATGACTAGTGAGCCTTATGGTGATAGTTTATTTTTCTTTCTTCGACGTGAACAAATGTTTGTAAGACACTTTTTTAATAGGGCTGGTACATTAGGAGAGGCTGTTCCCGATGACCTGTACATTAAAGGTTCAGGAACTACTGCCTCTATTCAAAGCAGTGCTTTTTTTCCCACTCCTAGTGGATCAATGGTTACTTCCGAATCTCAGTTATTTAATAAGCCATATTGGCTACAACGTGCACAAGGTCATAATAATGGTATTTGTTGGGGCAATCAGGTATTTGTTACTGTGGTAGATACCACTCGCAGTACTAATATGACTTTATGCACACAAGTAACTAGTGACAGTACATATAAAAATGAAAATTTTAAAGAATATATAAGACATGTTGAAGAATATGATCTACAGTTTGTTTTTCAACTATGCAAAGTTACCTTAACTGCAGAAGTTATGACATATATTCATGCTATGAATCCAGATATTTTAGAAGATTGGCAATTTGGTTTAACACCTCCTCCATCTGCTAGTTTACAGGATACCTATAGGTTTGTTACCTCTCAGGCTATTACGTGTCAAAAAACAGTACCTCCAAAGGAAAAGGAAGACCCCTTAGGTAAATATACATTTTGGGAAGTGGATTTAAAGGAAAAATTTTCAGCAGATTTAGATCAGTTTCCTTTGGGACGCAAGTTTTTATTACAGGCAGGTCTTAAAGCAAAACCTAAACTTAAACGTGCAGCCCCCACATCCACCCGCACATCGTCTGCAAAACGCAAAAAGGTTAAAAAATAACACTTTGTGTAATTGTGTTATGTTGTTGTTTTGTTCTGTCTATGTACTTTGTGTTGTTGTGTTGTGTTGTTGTTTGTTTTTTGTGTATGTGTTACAATGTATGTTATGTTGTATGTTACTGTGTTTGTTTTATGTGTACTTGTTTGTGTGCATGTTCTATGTACTTGTCAGTTTCCTGTTTGTGTATATGTTAATAAAACATTGTGTGTATTTGTTAAACTATTTGTATGTATGTTATGTATATGGGTGTACCTATATGAGTAAGGAGTTGTATTGCTTGCCCTACCCTGCATTGCAATGTACCTACCTTTATTTCCCTATATTTGTAGTACCTACATGTTTAGTATTGCTTTACCTTTTGACATACTAGTGTCCATATTGTACAATTTCCTCCATTTTGTATGCCTAACCGTTTTCGGTTACTTGGCATACATACCCTATGACATTGGCAGAACAGTTAATCCTTTTCTTTCCTGCACTGTGTTTGTCTGTACTTGCTGCATTGGCATACATACCCTATGACATTGGCAGAACAGTTAATCCTTTTCTTTCCTGCACTGTGTTTGTCTGTACTTGCTGCATTGACTCATATATACATGCAGTGCAATTGCAAAATACTTAATTGTACTAATAGTTTACACATGCTTTTAGGCACATATTTTTACTTTACTTTCAAACCTTAAGTGCAGTTTTGGCTTACACAATTGCTTTGTATGCCAAACTATGCCTTGTAAAAGTGAGTCACTACCTGTTTATTACCAGGTGTGGACTAACCGTTTTAGGTCATATTGGTCATTTATAATCTTTTATATAATA
>HQ537705|HPV33|B1|
GTAAACTATAATGCCAAATTTTAAAAAAGTAGGGTGTAACCGAAAGCGGTTCAACCGAAAACGGTGCATATATAAAGCAACCATTTTGCAGTAGGGTACTGCACGACTATGTTTCAAGACACTGAGGAAAAACCACGAACATTGCATGATTTGTGCCAAGCATTGGAGACAACTATACACAACATTGAACTACAGTGCGTGGAATGCAAAAAACCTTTGCAACGATCTGAGGTATATGATTTTGCATTTGCAGATTTAACAGTTGTATATAGAGAGGGAAATCCATTTGGAATATGTAAACTGTGTTTGCGGTTTTTATCTAAACTTAGTGAATATAGACATTATAATTATTCTTTATATGGAAATACATTAGAACAAACAGTTAACAAACCTTTAAATGAAATATTAATTAGGTGTATTATATGTCAAAGACCTTTGTGTCCTCAAGAAAAAAAACGACATGTGGATTTAAACAAACGATTTCATAATATTTCGGGTCGTTGGGCAGGGCGCTGTGCGGTGTGTTGGAGGTCTCGACGTAGAGAAACTGCACTGTGACGTGTAAAAACGCCATGAGAGGACACAAGCCAACGTTAAAGGAATATATTTTAGATTTATATCCTGAACCAACTGACCTATACTGCTATGAGCAATTAAGTGACAGCTCAGATGAGGATGAAGGCTTGGACCGGCCAGATGGACAAGCACAACCAGCCACAGCCGATTACTACATTGTAACCTGTTGTCACACTTGTAACACCACAGTTCGTTTATGTGTCAACAGTACAGCAAGTGACCTACGAACCATACAGCAACTACTTATGGGCACAGTTAATATTGTGTGCCCTAGCTGTGCACAACTATAAACATCATCTACAATGGCCGATCCTGAAGGTACAAATGGGGCTGGGATGGGGTGTACTGGTTGGTTTGAGGTAGAAGCAGTCATAGAGAGAAGAACAGGAGATAATATTTCAGAAGATGAGGATGAAACAGCAGATGACAGTGGCACGGATTTACTAGAGTTTATAGATGATTCTATGGAAAATAGTATACAGGCAGACACAGAGGCAGCCCGGGCATTGTTTAATATACAGGAAGGGGAGGATGATTTAAATGCTGTGTGTGCACTAAAACGAAAGTTTGCCGCATGTTCACAAAGTGCTGCGGAGGACGTTGTTGATCGTGCTGCAAACCCGTGTAGAACGTCTATTAATAAAAATAAAGAATGCACATACAGAAAACGAAAAATAGATGAGCTAGAAGACAGCGGATATGGCAATACTGAAGTGGAAACTCAGCAGATGGTACAACAGGTAGAAAGTCAAAATGGCGACACAAACTTAAATGACTTAGAATCTAGTGGGGTGGGGGATGATTCAGAAGTAAGCTGTGAGACAAATGTAGATAGCTGTGAAAATGTTACGTTGCAGGAAATTAGTAATGTTCTACATAGTAGTAATACAAAAGCAAATATATTATATAAATTTAAAGAGGCCTATGGAATAAGTTTTATGGAATTAGTAAGACCATTTAAAAGTGATAAAACAAGCTGTACAGATTGGTGTATAACAGGATATGGAATTAGTCCATCAGTAGCAGAAAGTTTAAAAGTATTAATTAAACAGCATAGTTTGTATACTCATTTACAATGTTTAACTTGCGATAGAGGAATAATAATATTATTGTTAATTAGATTTAGGTGTAGCAAAAACAGGTTAACAGTAGCAAAACTAATGAGTAATTTATTATCAATACCTGAAACATGTATGGTTATAGAGCCACCAAAGTTACGGAGCCAAACATGTGCATTGTATTGGTTTAGAACAGCAATGTCAAACATTAGTGATGTACAAGGTACAACACCTGAATGGATAGATAGACTAACTGTTTTACAACATAGCTTTAATGATAATATATTTGATTTAAGTGAAATGGTACAGTGGGCATACGATAACGAGTTAACGGACGACAGTGACATTGCATATTATTATGCACAACTTGCAGATTCAAATAGTAATGCTGCTGCATTTTTAAAAAGTAACTCACAAGCAAAAATAGTAAAGGACTGTGGAATAATGTGTAGACATTATAAAAAAGCAGAAAAACGTAAAATGTCAATAGGACAATGGATACAAAGTAGATGTGAAAAAACAAATGATGGAGGAAATTGGAGACCAATAGTACAGTTGTTAAGATATCAAAACATTGAATTTACAGCATTTTTAGGTGCATTTAAAAAGTTTTTAAAAGGTATACCAAAAAAAAGCTGTATGCTAATTTGTGGACCAGCAAATACAGGAAAGTCATATTTTGGAATGAGTTTAATACAGTTTTTAAAAGGGTGTGTTATATCATGTGTAAATTCGAAAAGTCACTTTTGGTTGCAGCCATTATCAGATGCAAAAATAGGAATGATAGATGATGTAACGCCAATAAGTTGGACATATATAGATGATTACATGAGAAATGCGTTAGATGGAAATGAAATTTCAATAGATGTGAAACATAGGGCATTAGTGCAATTAAAATGTCCACCACTGCTTCTTACCTCAAATACAAATGCAGGCACAGACCCTAGATGGCCATATTTACATAGTAGATTAACAGTATTTGAATTTAAAAATCCATTCCCATTTGATGAAAATGGTAACCCAGTGTATGCAATAAATGATGAAAATTGGAAATCCTTTTTCTCAAGGACGTGGTGCAAATTAGATTTAATAGAGGAAGAGGACAAGGAAAACGATGGAGGAAATATCAGCACGTTTAAATGCAGTGCAGGAGAAAATACTAGATCTTTACGAAGCTGATAAAACTGATTTACCATCACAAATTGAACATTGGAAACTCATACGCATGGAGTGTGCTTTATTTTATACAGCCAAACAAATGGGATTTTCACATTTATGCCACCAGGTGGTGCCTTCTTTGTTAGCATCAAAGACCAAAGCATTTCAAGTAATTGAACTACAAATGGCATTAGAGACATTAAATAAATCACAGTATAGTGCAAGCCAATGGACATTGCAACAAACAAGCTTAGAGGTGTGGCTTTGTGAACCACCAAAATGTTTTAAAAAACAAGGAGAAACAGTAACTGTGCAATATGACAATGACAAAAAAAATACAATGGATTATACAAACTGGGGTGAAATATATATTATAGAGGAAGATACATGTACTATGGTTACAGGGGAAGTAGATTATATAGGTATGTATTATGTACATAACTGTGAAAAGGTATATTTTAAATATTTTAAAGAGGATGCTGCAAAGTATTCTAAAACACAAATGTGGGAAGTACATGTGGGTGGCCAGGTAATTGTTTGTCCTACGTCTATATCTAGCAACCAAATATCCACTACTGAAACTGCTGACATACAGACAGACAACGATAACCGACCACCACAAGCAGCGGCCAAACGACGACGATCTGCAGACACCACAGACACCGGCCAGCCCCTTACAAAGCTGTTCTGTGCAGACCCCGCCTTGGACAATAGAACAGCACGTACTGCAACTAACTGCACAAACAAGCAGCGGACTGTGTGTAGTTCTAACGTTGCACCTATAGTGCATTTAAAAGGTGAATCAAATAGTTTAAAATGTTTAAGATACAGATTAAAACCTTATAAAGAGTTGTATAGTTGTATGTCATCCACCTGGCATTGGACCAGTGACAACAAAAATAGTAAAAATGGAATTGTAACTGTAACATTTTCAACTGAACAGCAACAACAAATGTTTTTAGGTACTGTAAAAATACCACCTACTGTGCAAATAAGTACTGGATTTATGACATTATAAGTGTACATCACAAGCCAATATGTGCTGCTAATTGTATATAACCATGATATTTGTTTTTGTATTATGTTTTATATTGTTTTTATGCTTATCCTTATTATTACGTCCTTTAATACTTTCTATTTCTACCTATGCTTGGTTGCTGGTGTTGGTATTGCTGCTTTGGGTGTTTGTGGGATCTCCTTTAAAAATTTTTTTTTGCTATTTGTTGTTTTTATATTTACCAATGATGTGTATTAATTTTCATGCACAGCATATGACACAACAAGAGTAATGTATATACATGTATATATTGTTTGTATATATGTGCACATGGTGGTGTTTTAACATTGTTGTTGTTATTTTAGT-TTTTTTTTTTTTTTGTATTACTAATAAATACCTTTATATTTTAGCAGTGTATTATTATGAGACACAAACGATCTACAAGGCGCAAGCGTGCATCTGCAACACAACTATACCAAACATGCAAGGCCACAGGCACCTGCCCTCCCGATGTTATCCCTAAAGTGGAAGGAAGTACCATAGCAGATCAAATTCTTAAATATGGCAGTTTAGGGGTTTTTTTTGGTGGTTTAGGTATTGGCACAGGCTCTGGTTCAGGTGGAAGGACTGGCTATGTACCTATTGGTACTAACCCACCTACAGCTGCAATCCCCTTGCAGCCTATACGTCCTCCGGTTACTGTAGACACTGTTGGACCTTTAGACTCGTCTATAGTGTCATTAATAGAAGAAACAAGTTTTATAGAGGCAGGTGCACCAGCCCCATCTATTCCTACACCATCAGGTTTTGATATTACTACATCTGCAGATACTACACCTGCAATTATTAATGTTTCATCTGTTGGGGAGTCATCTATTCAAACTATTTCTACACATTTAAATTCCACATTTACTGAACCATCTGTACTACACCCTCCAGCGCCTGCAGAAGCCTCTGGACATTTTATATTTTCTTCCCCTACTGTTAGCACACAAAGTTATGAAAACATACCAATGGATACCTTTGTTGTTTCCACTGACAGTAGTAATGTAACATCTAGCACGCCCATTCCAGGGTCTCGCCCTGTGGCACGCCTTGGTTTATATAGTCGCAATACTCAACAGGTTAAGGTTGTTGACCCTGCTTTTTTAACATCGCCTCATAAACTTATAACATATGATAATCCTGCATTTGAAAGCTTTGACCCTGAAGACACATTACAATTTCAACATAGTGATATATCACCTGCTCCTGATCCTGACTTTCTAGATATTATTGCATTACATAGGCCTGCTATTACATCTCGTAGACATACTGTGCGTTTTAGTAGGGTAGGTCAAAAAGCCACACTTAAAACTCGCAGTGGTAAACAAATTGGGGCTAGAATACATTATTATCAGGATTTAAGTCCTATTGTGCCTTTAGACCACACTGTGCCAAATGAACAATATGAATTACAGCCTTTACATCATACTTCTACATCGTCTTATAGTATTAATGATGGTTTGTATGATGTTTATGCTGACGATGTGGATACTGTACACACCCCAATGCAACACTCATACAGTACGTTTGCAACAACACGTACCAGCAATGTGTCTATACCTTTAAATACAGGATTTGATACTCCTGTTATGTCTGGCCCTGATATACCTTCCCCTTTATTTCCCACATCTAGCCCATTTGTTCCTATTTCGCCTTTTTTTCCTTTTGACACCATTGTTGTAGACGGTGCTGACTTTGTTCTACATCCTAGTTATTTTATTTTACGTCGCAGGCGTAAACGTTTTCCATATTTTTTTACAGATGTCCGTGTGGCGGCCTAGTGAGGCCACAGTGTACCTGCCTCCTGTACCTGTATCTAAAGTTGTCAGCACTGATGAATATGTGTCTCGCACAAGCATTTATTATTATGCTGGTAGTTCCAGACTTCTTGCTGTTGGCCATCCATATTTTTCTATTAAAAATCCTAATAACGCTAAAAAGTTATTGGTACCCAAAGTATCAGGCTTGCAATATAGGGTTTTTAGGGTCCGTTTACCAGATCCTAATAAATTTGGATTTCCTGACACCTCCTTTTATAACCCTGATACACAACGATTGGTATGGGCATGTGTAGGCCTTGAAATAGGTAGAGGGCAGCCATTAGGCGTTGGCATAAGTGGTCATCCTTTATTAAACAAATTTGATGACACTGAAACCAGTAACAAGTATCCTGGACAGCCGGGTGCTGATAATAGGGAATGTTTATCCATGGATTATAAACAAACACAGTTATGTTTACTTGGATGTAAGCCTCCAACAGGGGAACATTGGGGTAAAGGTGTTGCTTGTACTAATGCAGCACCTGCCAATGATTGTCCACCTTTAGAACTTATAAATACTATTATTGAGGATGGTGATATGGTGGACACAGGATTTGGTTGCATGGATTTTAAAACATTGCAGGCTAATAAAAGTGATGTTCCTATTGATATTTGTGGCAGTACATGCAAATATCCAGATTATTTAAAAATGACTAGTGAGCCTTATGGTGATAGTTTATTTTTTTTTCTTCGACGTGAACAAATGTTTGTAAGACACTTTTTTAATAGGGCTGGTAAATTAGGAGAGGCTGTTCCCGATGACCTGTACATTAAAGGTTCAGGAACTACTGCCTCTATTCAAAGCAGTGCTTTTTTTCCCACTCCTAGTGGATCTATGGTTACTTCCGAATCTCAGTTATTTAATAAGCCATATTGGCTACAACGTGCACAAGGTCATAATAATGGTATTTGTTGGGGCAATCAGGTATTTGTTACTGTGGTGGATACCACTCGCAGTACTAATATGACTTTATGCACACAAGTAACTAGTGACAGTACATATAAAAATGAAAATTTTAAAGAATATATAAGACATGTTGAAGAATATGATTTACAGTTTGTTTTTCAACTATGCAAAGTTACCTTAACTGCAGAAGTTATGACATATATTCATGCTATGAATCCAGATATTTTAGAAGATTGGCAATTTGGTTTAACACCTCCTCCATCTGCTAGTTTACAGGATACCTATAGGTTTGTTACCTCTCAGGCTATTACGTGTCAAAAAACAGTACCTCCAAAGGAAAAGGAAGACCCCTTAGGTAAATATACATTTTGGGAAGTGGATTTAAAGGAAAAATTTTCAGCAGATTTAGATCAGTTTCCTTTGGGACGCAAGTTTTTATTACAGGCAGGTCTTAAAGCAAAACCTAAACTTAAACGTGCAGCCCCCACATCCACCCGCACATCGTCTGCAAAACGCAGGAAGGTTAAAAAATAACACTTTGTGTAATTGTGTTATGGTGTTGTTTTGTCCTGTCTATGTACTTTGTGTTGTTGTGTTGTGTTGTTGTTTGTTTTCTGTGTATCTGTTACAATGTATGTCATGTTGTATGTTACTGTGTTTGTTTTATATGTACTTGTTTGTGTGCATGTTCTATGTACTTGTCAGTTTCCTGTTTGTGTATATGTTAATAAAACAGTGTGTGTATTTGTTAAACTATTTGTATGTATGTTATGTATATGGGTGTACCTATATGAGTAAGGAGCTGTATTGCTTGCCCTACCCTGCATTGCAATGTACCTACCTTAATTTCCCTATATTTGTATTATCTACATGTTTAGTATTACTTTACCTTTTAACATACTAGTGTCCATATTGTACAATGTCCTCCATTTTGTATGCCTAACCGTTTTCGGTTAC-------------------------------------------------------------------------------TTGGCATACATACCCTATAACATTGGCAGAACAGTTAATCCTTTTCTTTCCTGCACTGTGTTTGTCTGTACTTGCTGCATTGACTCATATATACATGCAGTGCAATTGCAAAATACTTAATTGTACTAATAGTTTACACATGCTTTTAGGCACATATTTTTACTTTACTTTCAAACCTTAAGTGCAGTTTTGGCTTACACAATTGCTTTGTATGCCAAACTATGCCTTGTAAAAGTGAGTCACTACCTGTTTATTACCAGGTGTGGACTAACCGTTTCAGGTCATATTGGTCATTTATAATCTTTTATATAATA
>KF436865|HPV33|C1|
GTAAACTATAATGCCAAATTTTAAAAAAGTAGGGTGTAACCGAAAGCGGTTCAACCGAAAACGGTGCATATATAAAGCAACCATTTTGCAGTAAGGTACTGCACGACTATGTTTCAAGACACTGAGGAAAAACCGCGAACATTGCATGATTTGTGCCAAGCATTGGAGACAACTATACACAACATTGAACTACAGTGCGTGGAATGCAAAAAACCTTTGCAACGATCTGAGGTATATGATTTTGCATTTGCAGATTTAACAGTTGTATATAGAGAGGGAAATCCATTTGGAATATGTAAACTGTGTTTGCGGTTCTTATCTAAAATTAGTGAATATAGACATTATAATTATTCTTTATATGGAAATACATTAGAACAAACAGTTAAAAAACCTTTAAATGAAATATTAATTAGGTGTATGATATGTCAAAGACCTTTGTGTCCTCAAGAAAAAAAACGACATGTGGATTTAAACAAACGATTTCATAATATTTCGGGTCGTTGGGCAGGGCGCTGTGCGGTGTGTTGGAGGTCTCGACGTAGAGAAACTGCACTGTGACGTGTAAAAACGCCATGAGAGGACACAAGCCAACGTTAAAGGAATATGTTTTAGATTTATATCCTGAACCAACTGACCTATACTGCTATGAGCAATTAAGTGACAGCTCAGATGAGGATGAAGGCTTGGACCGGCCAGATGGACAAGCACAACCAGCCACAGCTGATTACTACATTGTAACCTGTTGTCACACTTGTAACGCCACAGTTCGTTTATGTGTCAACAGTACAGCAAGTGACCTACGAACCATACAGCAACTACTTATGGGCACAGTTAATATTGTGTGCCCTAGCTGTGCACAACCATAAACATCATCTACAATGGCCGATCCTGAAGGTACAAATGGGGCTGGGATGGGGTGTACTGGTTGGTTTGAGGTAGAAGCAGTCATAGAGAGAAGAACAGGAGATAATATTTCAGAAGATGAGGATGAAACAGCAGATGACAGTGGCACGGATTTAATAGAGTTTATAGATGATTCTATGGAAAATAGTATGCAGGCAGACACAGAGGCAGCCCGGGCATTGTTTAATATACAGGAAGGGGAGGATGATTTAAATGCTGTGTGTGCACTAAAGCGAAAGTTTGCCGCATGTTCACAAAGTGCTGCGGAGGACGTTGTTGATCGTGCTGCAAACCCGTGTAGAACGTCTATTAATAAAAATAAAGAATGCACATACAGAAAACGAAAAATAGATGAGCTAGAAGACAGCGGATATGGCAATACTGAAGTGGAAACTCAGCAGATGGTACAACAGGTAGAAAGTCAAAATGGCGACACAAACTTAAATGACTTAGAATCTAGTGGGGTGGGGGATGATTCAGAAGTAAGCTGTGAGACAAATGTAGATAGCTGTGAAAATGTTACGTTGCAGGAAATTAGTAATGTTTTACATTGTAGTAATACAAAAGCAAATATATTATATAAATTTAAAGAGGCCTATGGAATAAGTTTTATGGAATTAGTAAGACCATTTAAAAGTGATAAAACAAGCTGTACAGATTGGTGTATAACAGGATATGGAATTAGTCCATCAGTAGCAGAAAGTTTAAAAGTATTAATTAAACAGCATAGTTTGTATACCCATTTACAATGTTTAACTTGCGATAGAGGAATAATAATATTATTGTTAATTAGATTTAGGTGTAGCAAAAACAGGTTAACAGTAGCAAAACTAATGAGTAATTTATTATCAATACCTGAAACATGTATGGTTATAGAGCCACCAAAGTTACGGAGCCAAACATGTGCATTGTATTGGTTTAGAACAGCAATGTCAAACATTAGTGATGTACAAGGTACAACACCTGAATGGATAGATAGACTAACTGTTTTACAACATAGCTTTAATGATAATATATTTGATTTAAGTGAAATGGTACAGTGGGCATACGATAACGAGTTAACGGACGATAGTGACATTGCATATTATTATGCACAACTTGCAGATTCAAATAGTAATGCTGCTGCATTTTTAAAAAGTAACTCACAAGCAAAAATAGTAAAGGACTGTGGAATAATGTGTAGACATTATAAAAAAGCAGAAAAACGTAAAATGTCAATAGGACAATGGATACAAAGTAGATGTGAAAAAACAAATGATGGAGGAAATTGGAGACCCATAGTACAGTTGTTAAGATATCAAAACATTGAATTTACAGCATTTTTAGGGGCTTTTAAAAAGTTTTTAAAAGGTATACCAAAAAAAAGCTGTATGCTAATTTGTGGACCAGCAAATACAGGAAAGTCATATTTTGGAATGAGTTTAATACAGTTTTTAAAAGGGTGTGTTATATCATGTGTAAATTCTAAAAGTCACTTTTGGTTGCAGCCATTATCAGATGCAAAAATAGGAATGATAGATGATGTAACGCCAATAAGTTGGACATATATAGATGATTACATGAGAAATGCGTTAGATGGAAATGAAATTTCAATAGATGTGAAACATAGGGCATTAGTGCAATTAAAATGTCCACCACTGCTTCTTACCTCAAATACAAATGCAGGCACAGACTCTAGATGGCCATATTTACATAGTAGATTAACAGTATTTGAATTTAAAAATCCATTCCCATTTGATGAAAATGGTAACCCAGTGTATGCAATAAATGATGAAAATTGGAAATCCTTTTTCTCAAGGACGTGGTGCAAATTAGATTTAATAGAGGAAGAGGACAAAGAAAACGATGGAGGAAATATCAGCACGTTTAAATGCAGTGCAGGAGAAAATACTAGATCTTTACGAAGCTGATAAAACTGATTTACCATCACAAATTGAACATTGGAAACTGATACGCATGGAGTGTGCTTTATTTTATACAGCCAAACAAATGGGATTTTCACATTTATGCCACCAGGTGGTGCCTTCTTTGTTAGCATCAAAGACCAAAGCATTTCAAGTAATTGAACTACAAATGGCATTAGAGACATTAAGTAAATCACAGTATAGTGCAAGCCAATGGACATTGCAACAAACAAGCTTAGAGGTGTGGCTTTGTGAACCACCAAAATGTTTTAAAAAACAAGGAGAAACAGTAACTGTGCAATATGACAATGACAAAAAAAATACAATGGATTATACAAACTGGGGTGAAATATATATTATAGAGGAAGATACATGTACTATGGTTACAGGGCAAGTAGATTATATAGGTATGTATTATGTACATAACTGTGAAAAGGTATATTTTAAATATTTTAAAGAGGATGCTGTAAAGTATTCTAAAACACAAATGTGGGAAGTACATGTGGGTGGTCAGGTAATTGTTTGTCCTACGTCTATATCTAGCAACCAAATATCCACTACTGAAACTGCTGACATACAGACAGACAACGATAAGCGACCACCACAAGCAGCGGCCAAACGACGACGACCTGCAGACACCACAGACACCGCCCAGCCCCTTACAAAGCTGTTCTGTGCAGACCCCGCCTTGGACAATAGAACAGCACGTACTGCAACTAACTACACAAACAAGCAGCGGACTGTGTGTAGTTCTAACGTTGCACCTATAGTGCATTTAAAAGGTGAATCAAATAGTTTAAAATGTTTAAGATACAGATTAAAACCTTATAAAGAGTTGTATAGTTGTATGTCATCCACCTGGCATTGGACCAGTGACAACAAAAATAGTAAAAATGGAATTGTAACTGTAACATTTTCAACTGAACAGCAACAACAAATGTTTTTAGGTACTGTAAAAATACCACCTACTGTGCAAATAAGTACTGGATTTATGACATTATAAGTGTACACCACAAGCCAATATGTGCTGCTAATTGTATATAACCATGATATTTGTTTTTGTATTTTGTTTTATATTGTTTTTATGCTTATCCTTATTATTACGTCCTTTAATACTTTCTATTTCTACCTATGCTTGGTTGCTGGTGTTGGTATTGCTGCTTTGGGTGTTTGTGGGATCTCCTTTAAAAATTTTTTTTTGCTATTTGTTGTTTTTATATTTACCAATGATGTGTATTAATTTTCATGCACAGCATATGACACAACAAGAGTAATGTATATACATGTATATATTGTTTGTATATATGTGCACATGGTGGTGTTTTAACATTGTTGTTGTTATTTTAG---TTTTTTTTTTTTTGTATTACTAATAAATACCTTTATATTTTAGCAGTGTATTATTATGAGACACAAACGATCTACAAGGCGCAAGCGTGCATCTGCAACACAACTATACCAAACATGCAAGGCCACAGGCACCTGCCCACCTGATGTTATCCCTAAAGTGGAAGGAAGTACCATAGCAGATCAAATTCTTAAATATGGCAGTTTAGGGGTTTTTTTTGGTGGTTTAGGTATTGGCACAGGCTCTGGTTCAGGTGGAAGGACTGGCTATGTACCTCTTGGTACTAACCCACCTACAGCTGCAATCCCCTTGCAGCCTATACGTCCTCCGGTTACTGTAGACACTGTTGGACCTTTAGACTCGTCTATAGTGTCATTAATAGAAGAAACAGGTTTTATAGAGGCAGGTGCACCAGCCCCATCTATTCCTACACCATCAGGTTTTGATGTTACTACATCTGCAGATACTACACCTGCAATTATTAATGTTTCATCTGTTGGGGAGTCATCTATTCAAACTATTTCTACACATTTAAATCCCACATTTACTGAACCATCTGTACTACACCCTTCAGCGCCTGCAGAAGCCTCTGGACATTTTATATTTTCTTCCCCTACTGTTAGCACACAAAGTTATGAACACATACCAATGGATACTTTTGTTGTTTCCACTGACAGTAGTAATGTAACATCTAGCACGCCCATTCCAGGGTCTCGCCCTGTGGCACGCCTTGGTTTATATAGTCGCAATACTCAACAGGTTAAGGTTGTTGACCCTGCTTTTTTAACATCGCCTCATAAACTTATAACATATGATAATCCTGCATTTGAAAGCTTTGACCCTGAAGACACATTACAATTTCAACATAGTGATATATCACCTGCTCCTGATCCTGACTTTCTAGATATTATTGCATTACATAGGCCTGCTATTACATCTCGTAGACATACTGTGCGTTTTAGTAGAGTAGGTCAAAAAGCCACACTTAAAACTCGCAGTGGTAAACAAATTGGAGCTAGAATACATTATTATCAGGATTTAAGTCCTATTGTGCCTTTAGACCACACTGTGCCAAATGAACAATATGAATTACAGCCTTTACATCATACTTCTACA---TCTTATAGTATTAATGATGGTTTGTATGATGTTTATGCTGACGATGTGGATACTGTACACACCCCAATGCAACACTCATACAGTACGTTTGCAACAACACGTACCAGCAATGTGTCTATACCTTTAAATACAGGTTTTGATACTCCTGTTATGTCTGGCCCTGATATACCTTCCCCTTTATTTCCCACATCTAGCCCATTTGTTCCTATTTCACCTTTTTTTCCTTTTGACACCATTGTTGTAGACGGTGCTGACTTTGTTCTACATCCTAGTTATTTTATTTTACGTCGCAGGCGTAAACGTTTTCCATATTTTTTTACAGATGTCCGTGTGGCGGCCTAGTGAGGCCACAGTGTACCTGCCTCCTGTACCTGTATCTAAGGTTGTCAGCACTGATGAATATGTGTCTCGCACAAGCATTTATTATTATGCTGGTAGTTCCAGACTTCTTGCTGTTGGCCATCCATATTTTTCTATTAAAAATCCTAATAACGCTAAAAAATTATTGGTACCCAAGGTATCAGGCTTGCAATATAGGGTTTTTAGGGTCCGTTTACCAGATCCTAATAAATTTGGATTCCCTGACACCTCCTTTTATAACCCTGATACACAACGATTGGTATGGGCATGTGTAGGCCTTGAAATAGGTAGAGGGCAGCCATTAGGCGTTGGCATAAGTGGTCATCCTTTATTAAACAAATTTGATGACACTGAAACCAGTAACAAGTATCCTGGACAACCGGGTGCTGATAATAGGGAATGTTTATCCATGGATTATAAACAAACACAGTTATGTTTACTTGGATGTAAGCCTCCAACAGGGGAACATTGGGGTAAAGGTGTTGCTTGTACTAATGCAGCACCTGCCAATGATTGTCCACCTTTAGAACTTATAAATACTATTATTGAGGATGGTGATATGGTGGACACAGGATTTGGTTGCATGGATTTTAAAACATTGCAGGCTAATAAAAGTGATGTCCCTATTGATATTTGTGGCAGTACATGCAAATATCCAGATTATTTAAAAATGACTAGTGAGCCTTATGGTGATAGTTTATTTTTCTTTCTTCGACGTGAACAAATGTTTGTAAGACACTTTTTTAATAGGGCTGGTAAATTAGGAGAGGCTGTTCCCGATGACCTGTACATTAAAGGTTCAGGAACTACTGCCTCTATTCAAAGCAGTGCTTTTTTTCCCACTCCTAGTGGATCAATGGTTACTTCCGAATCTCAGTTATTTAATAAGCCATATTGGCTACAACGTGCACAAGGTCATAATAATGGTATTTGTTGGGGCAATCAGGTATTTGTTACTGTGGTGGATACCACTCGCAGTACTAATATGACTTTATGCACACAAGTAACTAGTGACAGTACATATAAAAATGACAATTTTAAGGAATACATAAGACATGTTGAAGAATATGATCTACAGTTTGTTTTTCAACTATGCAAAGTTACCTTAACTGCAGAAGTTATGACATATATTCATACTATGAATCCAGATATTTTAGAAGATTGGCAATTTGGTTTAACACCTCCTCCATCTGCTAGTTTACAGGATACCTATAGGTTTGTTACCTCTCAGGCTATTACATGTCAAAAAACAGTACCTGCAAAGGAAAAGGAAGACCCCTTAGGTAAATATACATTTTGGGAAGTGGATTTAAAGGAAAAATTTTCAGCAGATTTAGATCAGTTTCCTTTGGGACGCAAGTTTTTATTACAGGCAGGTCTTAAAGCAAAACCTAAACTTAAACGTGCAGCCCCCACATCCACCCGCACATCGTCTGCAAAACGCAAAAAGGTTAAAAAATAACACTGTGTGTAATTGTGTTATGTTGTTGTTTTGTCCTGTCTATGTACTTTGTGTTGTTGTGTTGTGTTGTTGTTTGTTTTCTGTGTATGTGTT---ATGTATGTCATGTTGTATGTTACTGTGTTTGTTTTCTATGTACTTGTTTGTGTGCATGTTCTATGTACTTGTCAGTTTCCTGTTTGTGTATATGTTAATAAAACATTGTGTGTATTTCCTAAACTATTTGTATGTATGTTATGTATATGGGTGTACCTATATGAGTAAGGAGCTGTATTGCTTGCCCTACCCTGCATTGCAATGTCCCTACCTTAATTTCCCTATATTTGTAT----TACATGTTTAGTATTGCTTTACCTTTTAACATACTAGTGTCCATATTGTACAATTTCCTCCATTTTGTATGCCTAACCGTTTTCGGTTAC-------------------------------------------------------------------------------TTGGCATACATACCCTATAACATTGGCAGAACAGTTAATCCTTTCATTTCCTGCACTGTGTTTGTCTGTACTTGCTGCATTGACTCATATATACATGCAGTGCAATTGCAAAATACTTAATTGTACTAATAGTTTACACATGCTTTTAGGCACATATTTTTACTTTACTTTCAAACCTTAAGTGCAGTTTTGGCTTACACAATTGCTTTGTATGCCAAACTATGCCTTGTAAAAGTGAGTCACTACCTGTTTATTACCAGGTGTGGACTAACCGTTTTAGGTCATATTGGTCATTTATAATCTTTTATATAATA
