# Supplementary material for: Characterization and Diversity of 243 Complete Human Papillomavirus Genomes in Cervical Swabs Using Next Generation Sequencing
Source: Viruses. 2020 Dec 14;12(12):1437. doi: 10.3390/v12121437 (PMC7764970; doi:10.3390/v12121437)
Supplement: Supplementary file 1 [file viruses-12-01437-s001.zip › Supplementary material/Alignments/HPV34_alignment.fasta]

>LNS3106824_HPV34
ACTATAATCTTACTGTAAAAAATAGGGTGTAACCGAAAACGGTTGCAACCGATATCGGTGCATATATAAGTGCTGCAGTACACTGCTGGACAGATTGGGAAATGTTTTTTCCCAATCCACAGGAACGGCCATACAAGCTACCAGCTTTATGTGAAGAGGTCAACATTTCAATACATGAAATACAATTGGACTGTGTGTATTGCGAACGCCGACTATACAGATGCGAGGTATATGATTTTATATTTAGAGATTTATGTGTTGTATATAGAAAGGGGAAACCACTTGGGGTATGTCAACCGTGTTTATTGTTTTACTCAAAGGTTAGACAATATAGACGATATAACCAATCAGTGTATGGACCGACGTTAGAGAATTTAACTAACAAACAGTTGTGTAATATTTCAATAAGGTGCGGAAAATGCCAAAAACCACTGTGTCCATTGGAAAAGCAAAGGCATGTAGATGAAAACAAACGGTTTCACCAAATAGCGGATCAGTGGACCGGACGCTGTACACAGTGCTGGAGACCATCTGCAACTGCGGTGTAAGAATGCATGGAAAAAAACCAAGTGTGCAGGACATTGTGTTAGATCTGAAACCAACAACCGAGACTGACCTTACATGTTACGAGTCATTAGACAGCTCAGAGGATGAGGATGAAACAGACAGCCATCTAGAAAGACAAGCTGAGCAAGACTGGTACAGAATAGTTACTGATTGCAGCAGATGTGAGTCTACAGTGTGTCTTACCATTGAGAGCACACACGCTGACCTATTAGTGTTAGAAGACCTGCTTATGGGTGCACTAAAAATTGTGTGCCCCAACTGTTCCAGACGCCCATAACAGAAGATGGCTGATTCAGGTAATTGGGAAGGGAGGTGTTCGGGATGGTTTAATGTAGAAGCTATTGTAGAAAGAAAAACAGGGGATGCAATACCAGCAGATGAAAATTATGATGGGGAAGATACAGAGGATTCAGAAATGGGGGATTTTATTGATAATGCACACATATCTAATATATATTCACAGCAGGAAATTGCACAGGCATTATATCACTCACAGCAAGTTAATGCAGACAATGAGGCTATACGTGTTCTAAAACGAAAGTTTGCTGGTAGTACTGGCAGTAGCCCAAACAGTAAAAGACATGCATTGAAACACAAACAGCGTAGTCCACAAATATTGACGATAAGAGACAATAATACAACATCTACACAACTATTGTGTGAGGAGCAAGACAGCGGATATGGCAATACTGAAGTGGAAACGTATGAGAGACAGGTACCGGGGCCGGGGGGATGTTTACAATGTAATAGCAGTAGCGACAACGGCAGCCAAATGGCGTCGCCGGGGGAAACAAATAGTGGGTCCAGTAGCATTTCAAATATGGATATTGACATGGAAAGCACACCTATAACGGACATTACTAACATATTAAAAAGTAGTAATGTAAAGGCAACATTGTTAGCAAAATTTAAACAGGTATATGGATTAAGTTATATGGAATTAGTAAGGCCTTATAAAAGTGATAAAACACATTGTCAGGATTGGGTATGTGCAGTGTTTGGGGTAGTGCCATCATTGGCAGAAAGTTTAAAATCCTTACTAACTCAATATTGCCTATACATACATTTACAATGTTTAACATGTTCGTGGGGTATAATAGTATTACTGTTAGCAAGATTCAAGTGCAATAAAAATAGATTAACAGTTCAAAAACTATTAAATGGGTTATTAAATGTAACACAGGAATATATGTTAATAGAACCACCTAGACTAAGAAGCACACCATGTGCATTATACTGGTACAAAACAAGCTTATCAAACATTAGTGAAACTGTGGGAGAAGTACCAGAATGGATTAAAAGACAAACAGTAGTACAGCACAGCCTAGACGACTGTCAATTTGACCTATCTCAAATGGTTCAGTGGGCATTTGATAATGACATAACAAATGACTGTGAAATTGCATATAGATATGCATTATTAGCATCTGAGGATAGCAATGCTGCTGCATTTTTAAAAAGTAATGCACAAGCAAAATATGTTAAGGATTGTGGAACAATGTGTAGACATTATAAAGCTGCAGAACGTAAACAAATGACTATGTCACAATGGATTAC-------------------ACATAGATGTGATTTAA-TAGATGATGGAGGTGATTGGAGACATATTGTGCAATTTTTAAGATACCAACAGGTGGAATTTGTACCATTCTTAATTGCCTTAAAACAATTTTTAAAGGGTATTCCAAAACAAAATTGTATAGTTATATATGGACCACCAGATACAGGAAAGTCACATTTTGGAATGAGTTTAATGAATTTTATGCAAGGTGTGGTTATTTCATATGTAAATTCTAATAGTCATTTTTGGTTGTCGCCATTAGCCGATGCAAAAATGGCATTACTAGATGATGCAACACCTGCATGCTGGACATATATTGATAGATATTTAAGAAATGCATTAGATGGTAATCCTATGTGTTTAGACAGAAAACATAAACATTTATTACAAATTAAATGTCCTCCATTACTAATAACATCAAATACAAATCCTAAAGCAGATGATACCTGGAAATATTTGCACAGTAGAATGAAAGTGTTTACGTTTTTACATCCATTTCCATTTGACAGTAATGGAAATCCACTATACCAACTTACTAATGAAAACTGGAAGGCATTTTTTACAAAGACGTGGTCAAAACTAGATTTAACAGAGGACGACGACAAGGAAAATGATGGAGACACTGTGCAAACGTTTAAGTGCGTGCCAGGACGCAATCCTAGAACTGTATGAACGTGATAGTATACATTTAAGTGATCATATTGATCACTGGAAACACGTGCGACTGGAAAATGTATTATTATATAAGGCACGTGAAATGGGACTGCAATCAGTTAACCAACAAGCGGTGCCAAGCCTTGCAGTATCACGATCCAAAGGGCATAATGCAATTGAACTACAAATAGCCCTAGAAAGTTTAAATGAATCAAGCTATAACACAGAAGACTGGACATTACAACATACAAGTTGGGAACAGTGGGTAACGGACCCAAAACAATGTTTTAAAAAAGGTGGAAAAACAGTAGAAGTTAGATACGACTGTGACAAGGACAATACCATGCAATATGTGGTATGGACATTTGTGTATTATTGGTTGGAAGGCCAGTGGTATAAAGTGAATAGCCATGTAGATTATAATGGTATATATTATGAAACACAGGACAATGAAAAGGTATATTATACACACTTTAGCTCAGATGCAAAACGGTATGGGGTTAAAGGAATATGGGATGTATGTATGGGCGGTGAGGTAATATGTTCTGCTCCTGTATCTAGCACGTGCGAAGTATCCACTCCTGAAATTGTTAGACCCCTGCACACAAGCAACAGCAGCAACGCACAGGACGCGGGTGTGCCAGCACGAAAACGGCATAGACAGTGTGACCCAGACGAGGGGCCCTTGGACTTTGTACATAACCTACAGTCCACAACAGACTCATCAACCCAGTGTACTCTACATAATGTTGCGCCAATAGTTCATTTAAAAGGTGACAAAAACAGTTTAAAATGTTTAAGATATAGAATGCATAAAGGTTATTCACATTTGTTTAATAATGTAACAACAACATGGCATTGGACTAATAATACAAATAGTAAATTTGGTGTAATTACATTTATGTTTTCCAGTACATCCCAACAAAAACAATTTTTGCAATGTGCTAAAATACCGCCAACCATATCGGTGTCATCAGGGTATATGTCCTTATAACACATAAATGTAACATTGGTTACAATTGTAAAACATTTCATTGTATACTATACTTGTAACATTGGTTACAACTGTTATTTGGTGTGTAGTATCCCTTTGTAACATTGGTTACATGTTTATACATTGGTATACTGTATTATGACATGATTATTTTTATATTTGTTATTTTGTTTGTCCTTGGCTTTTATATGTGCTTGTCTGTGTCGCTTGCAGTGTCTGTGTGTGTTTATGCATGGTTATTGCTTTTAATTATAATCACCTTTTTACATATTTCCCAATCATTGTTAAAGGTATATCTATTATATGTGTTTGTGTTTTATATTCCTATGTCGCTGGTACATTACCATGCTACCTTACAGGTAACATAAATATTTTTATATATATACAATAAATGTATTGTTTGTGTACCAGTGTGTAGTTCACCATGCGTCGCAAGCGTGACACACATATAAGACGTAAACGTGCATCAGCCACACAATTGTACAAAACATGTAAGCAAAGTGGCACATGTCCTCCTGACATAATTCCAAAGGTTGAAGGCAATACTTTAGCTGACCAAATATTAAAATATGGTAGCATTGGGGTATTTTTTGGGGGTTTGGGTATTGGTAGTGGGTCAGGAACCGGGGGTCGTACAGGATACGTGCCATTGCCCACAACTACAACATCTAGGCCAGTTGAAATTCCTTTACAACCTACCAGGCCTCCTGTTATTACTTCTGTAGGGGCCTCTGATTCTTCTATTGTTTCATTAGTAGAAGAGTCTAGTTTTATTGAGGCTGGTGTGCCTGGTCCTACCTCCATAGTGCCTTCTAGTTCTGGATTTAATGTAACAACATCTGTTAACACTACACCAGCCATTATTGATGTGGCAACTATAAGTGACACTACACAGGTATCTGTTAGTACATTTAAAAATCCAACTTTTACTGACCCATCCGTGTTGCAACCGCCTCCACCCTTAGAGGCCTCTGGCAGACTTTTATTTTCCAATGATACTGTAACCACTCATTCTTATGAAGATATACCTCTTGACACATTTGTAGTTACAACAGATCACAATAGTATTGTTAGTAGTACGCCCATTCCAGGGAGGCACCCTTCTGCACGCTTAGGGCTTTATGGACGTGCTATACAACAGGTTAAGGTTGTAGACCCTGCTTTTATAACAACGCCCACACGTTTGGTAACATATGATAATCCTGCCTTTGAGGGCCTGCAGGATACAACATTAGAATTTCAGCATAGTGACTTGCATAATGCTCCTGACTCTGATTTTTTGGATATTGTAAAGTTACATAGGCCTGCTTTAACTTCTAGGAAAACTGGCATACGTGTTAGTAGGTTAGGACAACGTGCCACCATGTTTACTAGAAGTGGCAAACGTATAGGTGGTAAGGTACATTTTTATCATGATTTAAGTCCAATAGCTAAGGAAGATATTGAAATGCAGCCTCTACTTCATTCTGCATCATCTACTGTAACAAATACTAATGGTATTAATGATGGGTTATATGATGTATTGTTAGATAATGATGTAGATACAGATGTAGTACAAACACCTAACACTTCTAGAAACACTCAAAGTGTATTTTCAAGTGACATTTCTACTGCAACTGCAAATACTACTATTCCTTTAAATGCTGGATTGGATACACATCCTGGCCCTGATATTGCTTTACCTGTACCCAGTGCAGAAACCATTTTTACCCCAACTGTGCCTGTACAGCCTTCTGGTCCTATATATATATATGGGTCAGATTTTATATTGCATCCTAGCTTGTATGTCATTCCACGCAAACGTAAACGTTTGTCATATTTTTTTGCAGATGTGGCGACCTACTGAGGCAAAGGTATACCTGCCCCCTGTGTCTGTATCTAAAGTTGTAAGCACTGAAGAATATGTAACACGCACAAATATATATTATTATGCAGGTAGTACACGCTTGCTGGCAGTAGGACATCCTTATTATCCTATAAAGGATACTGGTGGAAAACGTAAGCTTGCAGTACCTAAAGTTTCAGGTTTGCAGTACAGGGTATTTAGAATACGTTTACCAGACCCCAATAAATTTGGGTTTCCAGATGCATCTTTTTATAATCCTGACAAGGAGCGTTTGGTGTGGGCCTGTGCTGGTGTTGAGGTTGGACGCGGACAGCCATTAGGTATAGGCACAAGTGGTAATCCTTTTATGAATAAACTTGAAGATACTGAAAATGCAGCAAAATATATTGGTGGCAACATAGCAGATAGTAGGGAGTGTATGTCAGTGGATTATAAACAAACACAGTTATGTATTTTGGGCTGTAAGCCTCCCTTAGGTGAACATTGGGGAACAGGCACACCATGTGCTACTCAGAATCCTGGGGAATGTCCTCCACTAGAATTAAAAAACACCACTATACAGGATGGTGATATGATTGATGTGGGCTTTGGTGCCATGGATTTTAAGGCATTACAAGCAAATAAAAGTGATGTGCCCATTGATATTTCCAATACTATATGTAAATATCCAGATTATTTAGGCATGGCTGCAGATCCCTATGGTGATTCTATGTGGTTTTATATTCGTAGGGAACAAATGTTTGTTAGGCACCTATTTAATAGGGCAGGAACTGCAGGCGATACTATTCCTGATGAATTAATGATTAAGGGTACAGGCAATACCGCGGCGCCATCCAGTTGTGTTTTTTATCCTACCCCTAGTGGGTCTATGGTATCGTCAGATGCACAAATTTTTAATAAGCCTTATTGGTTGCAAAAGGCCCAGGGACAAAACAATGGAATTTGTTGGCATAATCAATTGTTTCTAACTGTTGTTGATACTACCAGAAGTACAAACTTTTCTGTTTGTGTAGGCACACAATCTACAAGTACAAATCCACCATATGCAAACACTAATTTTAAGGAATACCTAAGGCATGCAGAAGAGTATGACCTGCAGTTTGTGTTTCAGTTATGCAAAATTACTTTAACTACAGATGTAATGACATATATACATTCTATGAGTTCTAGTATATTAGAACAGTGGAATTTTGGTCTTACACCACCGCCATCTGGTACTTTAGAAGAAACATATAGATATGTAACTTCACAGGCCATTACATGTCAGCGTCCGCAACCTCCTAAGGAATCTGAGGATCCATATGCTAAAATGACATTTTGGGAGGTAGACCTTAAAGAAAAGTTTTCTGCAGAATTAGATCAGTTTGCCTTAGGTAGAAAGTTTTTATTACAACTAGGTATGCGTGCGCGACCTAGGTTACAGGCCTCTAAACGGTCTGCACCTTCAACATCTAGTACAGCCCCTAAGAAAAAACGTGCAAAACGTATTTAATCAGATGTATGTGTGTTGTGTTTGTGTATAT-----------------------------------TGTGTGTTTGTATATGATGTGTACTGTATGTATTATTGTTTTGTTGTATGTA-TGTGATATGTTATGTTATATGTTGTTGTATATGTATGTGTATGTATGGTACTGTTTGTATGTATGTGTTGTATGTCCAATAAACTATATATGTTGTGTGAGTGGTTTATGCTAGCCACTGTGTCTCCATTTTGTTCATTCGCCATTTTATGTATTTTAAGGTTATTCAGCGACCGCTTTCGGTTGCCTATACTATAACATGTTGAAGTCTGTTTCTGCTGTTGTAGCACAAA-GTTTAATTTGTTTTGGCTTCCTGCAGGCAACTTGGATTGTACTCAAGCACTTA-GATTAACTTGCTTCCTGATTATGTTTCATCCTACGCAAGGTCATGAACGTTTAAGGCGCCACCTGGCAGTTACTCATTTGTCTGCAATTATTACTACAATGTTTTGCACACACATTTTTTACCCACCCTCTCATAAAATTGCTTTTAATCACATACTTGTACTATGTACACAGTGTACTCCTGGCAGAACATTGTATTTTACATGCCAGGTAATTGTTTAAAACTGACTAAGCAGTGCTTACTCATTTTGCACCTGGACTGTTAAACCTTTTTGGATCCAACAGTGTACCAACCCTTTTATAATTATAAAAA---------------------------------------
>KF436816|HPV34|C2|
ACTATAATCTTACTGTAAAAAATAGGGTGTAACCGAAAACGGTTGCAACCGATATCGGTGCATATATAAGTGCTGCAGTACACTGCTGGACAGATTGGGAAATGTTTTTTCCCAATCCACAGGAACGGCCATACAAGCTACCAGCTTTATGTGAAGAGGTCAACATTTCAATACATGAAATACAATTGGACTGTGTGTATTGCGAACGCCGACTATACAGATGCGAGGTATATGATTTTATATTTAGAGATTTATGTGTTGTATATAGAAAGGGGAAACCACTTGGGGTATGTCAACCGTGTTTATTGTTTTACTCAAAGGTTAGACAATATAGACGATATAACCAATCAGTGTATGGACCGACGTTAGAGAATTTAACTAACAAACAGTTGTGTAATATTTCAATAAGGTGCGGAAAATGCCAAAAACCACTGTGTCCATTGGAAAAGCAAAGGCATGTAGATGAAAACAAACGGTTTCACCAAATAGCGGATCAGTGGACCGGACGCTGTACACAGTGCTGGAGACCATCTGCAACTGCGGTGTAAGAATGCATGGAAAAAAACCAAGTGTGCAGGACATTGTGTTAGATCTGAAACCAACAACCGAGACTGACCTTACATGTTACGAGTCATTAGACAGCTCAGAGGATGAGGATGAAACAGACAGCCATCTAGAAAGACAAGCTGAGCAAGACTGGTACAGAATAGTTACTGATTGCAGCAGATGTGAGTCTACAGTGTGTCTTACCATTGAGAGCACACACGCTGACCTATTAGTGTTAGAAGACCTGCTTATGGGTGCACTAAAAATTGTGTGCCCCAACTGTTCCAGACGCCCATAACAGAAGATGGCTGATTCAGGTAATTGGGAAGGGAGGTGTTCGGGATGGTTTAATGTAGAAGCTATTGTAGAAAGAAAAACAGGGGATGCAATACCAGCAGATGAAAATTATGATGGGGAAGATACAGAGGATTCAGAAATGGGGGATTTTATTGATAATGCACACATATCTAATATATATTCACAGCAGGAAATTGCACAGGCATTATATCACTCACAGCAAGTTAATGCAGACAATGAGGCTATACGTGTTCTAAAACGAAAGTTTGCTGGTAGTACTGGCAGTAGCCCAAACAGTAAAAGACATGCATTGAAACACAAACAGCGTAGTCCACAAATATTGACGATAAGAGACAATAATACAACATCTACACAACTATTGTGTGAGGAGCAAGACAGCGGATATGGCAATACTGAAGTGGAAACGTATGAGAGACAGGTACCGGGGCCGGGGGAATGTTTACAATGTAATAGCAGTAGCGACAACGGCAGCCAAATGGCGTCGCCGGGGGAAACAAATAGTGGGTCCAGTAGCATTTCAAATATGGATATTGACATGGAAAGCACACCTATAACGGACATTACTAACATATTAAAAAGTAGTAATGTAAAGGCAACATTGTTAGCAAAATTTAAACAGGTATATGGATTAAGTTATATGGAATTAGTAAGGCCTTATAAAAGTGATAAAACACATTGTCAGGATTGGGTATGTGCAGTGTTTGGGGTAGTGCCATCATTGGCAGAAAGTTTAAAATCCTTACTAACTCAATATTGCCTATACATACATTTACAATGTTTAACATGTTCGTGGGGTATAATAGTATTACTGTTAGCAAGATTCAAGTGCAATAAAAATAGATTAACAGTTCAAAAACTATTAAATGGGTTATTAAATGTAACACAGGAATATATGTTAATAGAACCACCTAGACTAAGAAGCACACCATGTGCATTATACTGGTACAAAACAAGCTTATCAAACATTAGTGAAACTGTGGGAGAAGTACCAGAATGGATTAAAAGACAAACAGTAGTACAGCACAGCCTAGACGACTGTCAATTTGACCTATCTCAAATGGTTCAGTGGGCATTTGATAATGACATAACAAATGACTGTGAAATTGCATATAGATATGCATTATTAGCATCTGAGGATAGCAATGCTGCTGCATTTTTAAAAAGTAATGCACAAGCAAAATATGTTAAGGATTGTGGAACAATGTGTAGACATTATAAAGCTGCAGAACGTAAACAAATGACTATGTCACAATGGATTAC-------------------ACATAGATGTGATTTAA-TAGATGATGGAGGTGATTGGAGACATATTGTGCAATTTTTAAGATACCAACAGGTGGAATTTGTACCATTCTTAATTGCCTTAAAACAATTTTTAAAGGGTATTCCAAAACAAAATTGTATAGTTATATATGGACCACCAGATACAGGAAAGTCACATTTTGGAATGAGTTTAATGAATTTTATGCAAGGTGTGGTTATTTCATATGTAAATTCTAATAGTCATTTTTGGTTGTCGCCATTAGCCGATGCAAAAATGGCATTACTAGATGATGCAACACCTGCATGCTGGACATATATTGATAGATATTTAAGAAATGCATTAGATGGTAATCCTATGTGTTTAGACAGAAAACATAAACATTTATTACAAATTAAATGTCCTCCATTACTAATAACATCAAATACAAATCCTAAAGCAGATGATACCTGGAAATATTTGCACAGTAGAATGAAAGTGTTTACGTTTTTACATCCATTTCCATTTGACAGTAATGGAAATCCACTATACCAACTTACTAATGAAAACTGGAAGGCATTTTTTACAAAGACGTGGTCAAAACTAGATTTAACAGAGGACGACGACAAGGAAAATGATGGAGACACTGTGCAAACGTTTAAGTGCGTGCCAGGACGCAATCCTAGAACTGTATGAACGTGATAGTATACATTTAAGTGATCATATTGATCACTGGAAACACGTGCGACTGGAAAATGTATTATTATATAAGGCACGTGAAATGGGACTGCAATCAGTTAACCAACAAGCGGTGCCAAGCCTTGCAGTATCACGATCCAAAGGGCATAATGCAATTGAACTACAAATAGCCCTAGAAAGTTTAAATGAATCAAGCTATAACACAGAAGACTGGACATTACAACATACAAGTTGGGAACAGTGGGTAACGGACCCAAAACAATGTTTTAAAAAAGGTGGAAAAACAGTAGAAGTTAGATACGACTGTGACAAGGACAATACCATGCAATATGTGGTATGGACATTTGTGTATTATTGGTTGGAAGGCCAGTGGTATAAAGTGAATAGCCATGTAGATTATAATGGTATATATTATGAAACACAGGACAATGAAAAGGTATATTATACACACTTTAGCTCAGATGCAAAACGGTATGGGGTTAAAGGAATATGGGATGTATGTATGGGCGGTGAGGTAATATGTTCTGCTCCTGTATCTAGCACGTGCGAAGTATCCACTCCTGAAATTGTTAGACCCCTGCACACAAGCAACAGCAGCAACGCACAGGACGCGGGTGTGCCAGCACGAAAACGGCATAGACAGTGTGACCCAGACGAGGGGCCCTTGGACTTTGTACATAACCTACAGTCCACAACAGACTCATCAACCCAGTGTACTCTACATAATGTTGCGCCAATAGTTCATTTAAAAGGTGACAAAAACAGTTTAAAATGTTTAAGATATAGAATGCATAAAGGTTATTCACATTTGTTTAATAATGTAACAACAACATGGCATTGGACTAATAATACAAATAGTAAATGTGGTGTAATTACATTTATGTTTTCCAGTACATCCCAACAAAAACAATTTTTGCAATGTGCTAAAATACCGCCAACCATATCGGTGTCATCAGGGTATATGTCCTTATAACACATAAATGTAACATTGGTTACAATTGTAAAACATTTCATTGTATACTATACTTGTAACATTGGTTACAACTGTTATTTGGTGTGTAGTATCCCTTTGTAACATTGGTTACATGTTTATACATTGGTATACTGTATTATGACATGATTATTTTTATATTTGTTATTTTGTTTGTCCTTGGCTTTTATATGTGCTTGTCTGTGTCGCTTGCAGTGTCTGTGTGTGTTTATGCATGGTTATTGCTTTTAATTATAATCACCTTTTTACATATTTCCCAATCATTGTTAAAGGTATATCTATTATATGTGTTTGTGTTTTATATTCCTATGTCGCTGGTACATTACCATGCTACCTTACAGGTAACATAAATATTTTTATATATATACAATAAATGTATTGTTTGTGTACCAGTGTGTAGTTCACCATGCGTCGCAAGCGTGACACACATATAAGACGTAAACGTGCATCAGCCACACAATTGTACAAAACATGTAAGCAAAGTGGCACATGTCCTCCTGACATAATTCCAAAGGTTGAAGGCAATACTTTAGCTGACCAAATATTAAAATATGGTAGCATTGGGGTATTTTTTGGGGGTTTGGGTATTGGTAGTGGGTCAGGAACCGGGGGTCGTACAGGATACGTGCCATTGCCCACAACTACAACATCTAGGCCAGTTGAAATTCCTTTACAACCTACCAGGCCTCCTGTTATTACTTCTGTAGGGGCCTCTGATTCTTCTATTGTTTCATTAGTAGAAGAGTCTAGTTTTATTGAGGCTGGTGTGCCTGGTCCTACCTCCATAGTGCCTTCTAGTTCTGGATTTAATGTAACAACATCTGTTAACACTACACCAGCCATTATTGATGTGGCAACTATAAGTGACACTACACAGGTATCTGTTAGTACATTTAAAAATCCAACTTTTACTGACCCATCCGTGTTGCAACCGCCTCCACCCTTAGAGGCCTCTGGCAGACTTTTATTTTCCAATGATACTGTAACCACTCATTCTTATGAAGATATACCTCTTGACACATTTGTAGTTACAACAGATCACAATAGTATTGTTAGTAGTACGCCCATTCCAGGGAGGCACCCTTCTGCACGCTTAGGGCTTTATGGACGTGCTATACAACAGGTTAAGGTTGTAGACCCTGCTTTTATAACAACGCCCACACGTTTGGTAACATATGATAATCCTGCCTTTGAGGGCCTGCAGGATACAACATTAGAATTTCAGCATAGTGACTTGCATAATGCTCCTGACTCTGATTTTTTGGATATTGTAAAGTTACATAGGCCTGCTTTAACTTCTAGGAAAACTGGCATACGTGTTAGTAGGTTAGGACAACGTGCCACCATGTTTACTAGAAGTGGCAAACGTATAGGTGGTAAGGTACATTTTTATCATGATTTAAGTCCAATAGCTAAGGAAGATATTGAACTGCAGCCTTTACTTCATTCTGCATCATCTACTGTAACAAATACTAATGGTATTAATGATGGGTTATATGATGTATTGTTAGATAATGATGTAGATACAGATGTAGTACAAACACCTAACACTTCTAGAAACACTCAAAGTGTATTTTCAAGTGACATTTCTACTGCAACTGCAAATACTACTATTCCTTTAAATGCTGGATTGGATACACATCCTGGCCCTGATATTGCTTTACCTGTACCCAGTGCAGAAACCATTTTTACCCCAACTGTGCCTGTACAGCCTTCTGGTCCTATATATATATATGGGTCATATTTTATATTGCATCCTAGCTTGTATGTCATTCCACGCAAACGTAAACGTTTGTCATATTTTTTTGCAGATGTGGCGACCTACTGAGGCAAAGGTATACCTGCCCCCTGTGTCTGTATCTAAAGTTGTAAGCACTGAAGAATATGTAACACGCACAAATATATATTATTATGCAGGTAGTACACGCTTGCTGGCAGTAGGACATCCTTATTATCCTATAAAGGATACTGGTGGAAAACGTAAGCTTGCAGTACCTAAAGTTTCAGGTTTGCAGTACAGGGTATTTAGAATACGTTTACCAGACCCCAATAAATTTGGGTTTCCAGATGCATCTTTTTATAATCCTGACAAGGAGCGTTTGGTGTGGGCCTGTGCTGGTGTTGAGGTTGGACGCGGACAGCCATTAGGTATAGGCACAAGTGGTAATCCTTTTATGAATAAACTTGAAGATACTGAAAATGCAGCAAAATATATTGGTGGCAACATAGCAGATAGTAGGGAGTGTATGTCAGTGGATTATAAACAAACACAGTTATGTATTTTGGGCTGTAAGCCTCCCTTAGGTGAACATTGGGGAACAGGCACACCATGTGCTACTCAGAATCCTGGGGAATGTCCTCCACTAGAATTAAAAAACACCACTATACAGGATGGTGATATGATTGATGTGGGCTTTGGCGCCATGGATTTTAAGGCATTACAAGCAAATAAAAGTGATGTGCCCATTGATATTTCCAATACTATATGTAAATATCCAGATTATTTAGGCATGGCTGCAGATCCCTATGGTGATTCTATGTGGTTTTATATTCGTAGGGAACAAATGTTTGTTAGGCACCTATTTAATAGGGCAGGAACTGCAGGCGATACTATTCCTGATGAATTAATGATTAAGGGTACAGGCAATACCGCAGCGCCATCCAGTTGTGTTTTTTATCCTACTCCTAGTGGGTCTATGGTATCGTCAGATGCACAAATTTTTAATAAGCCTTATTGGTTGCAAAAGGCCCAGGGACAAAACAATGGAATTTGTTGGCATAATCAATTGTTTCTAACTGTTGTTGATACTACCAGAAGTACAAACTTTTCTGTTTGTGTAGGCACACAATCTACAAGTACAAATCCACCATATGCAAACACTAATTTTAAGGAATACCTAAGGCATGCAGAAGAGTATGACCTGCAGTTTGTGTTTCAGTTATGCAAAATTACTTTAACTACAGATGTAATGACATATATACATTCTATGAGTTCTAGTATATTAGAACAGTGGAATTTTGGTCTTACACCACCGCCATCTGGTACTTTAGAAGAAACATATAGATATGTAACTTCACAGGCCATTACATGTCAGCGTCCGCAACCTCCTAAGGAATCTGAGGATCCATATGCTAAAATGACATTTTGGGAGGTAGACCTTAAAGAAAAGTTTTCTGCAGAATTAGATCAGTTTGCCTTAGGTAGAAAGTTTTTATTACAACTAGGTATGCGTGCGCGACCTAGGTTACAGGCCTCTAAACGGTCTGCACCTTCAACATCTAGTACAGCCCCTAAGAAAAAACGTGCAAAACGTATTTAATCAGATGTATGTGTGTTGTGTTTGTGTATAT-----------------------------------TGTGTGTTTGTATATGTTGTGTACTGTATGTATTATTGTTTTGTTGTATGTA-TGTGATATGTTATGTTATATGTTGTTGTATATGTATGTGTATGTATGGTACTGTTTGTATGTATGTGTTGTATGTCCAATAAACTATATATGTTGTGTGAGTGGTTTATGCTAGCCACTGTGTCTCCATTTTGTTCATTCGCCATTTTATGTATTTTAAGGTTATTCAGCGACCGCTTTCGGTTGCCTATACTATAACATGTTGAAGTCTGTTTCTGCTGTTGTAGCACAAA-GTTTAATTTGTTTTGGCTTCCTGCAGGCAACTTGGATTGTACTCAAGCACTTA-GATTAACTTGCTTCCTGATTATGTTTCATCCTACGCAAGGTCATGAACGTTTAAGGCGCCACCTGGCAGTTACTCATTTGTCTGCAATTATTACTACAATGTCTTGCACACACATTTTTTACCCACCCTCTCATAAAATTGCTTTTAATCACATACTTGTACTATGTACACAGTGTACTCCTGGCAGAACATTGTATTTTACATGCCAGGTAATTGTTTAAAACTGACTAAGCAGTGCTTACTCATTTTGCACCTGGACTGTTAAACCTTTTTGGATCCAACAGTGTACCAACCCTTTTATAATTATAAAAA---------------------------------------
>KF436812|HPV34|C1|
ACTATAATCTTACTGTAAAAAATAGGGTGTAACCGAAAACGGTTGCAACCGATATCGGTGCATATATAAGTGCTGCAGTACACTGCTGGACAGATTGGGAAATGTTTTTTCCCGATCCAAAGGAACGGCCATACAAGCTACCAGCTTTATGTGAAGAGGTCAACATTTCAATACATGAAATACAATTGGACTGTGTGTATTGCGAACGCCGACTATACAGATGCGAGGTATATGATTTTATATTTAGAGATTTATGTGTTGTATATAGAAAGGGGAAACCACTTGGGGTATGTCAACCTTGTTTATTGTTTTACTCAAAGGTTAGACAATATAGACGATATAACCAATCAGTGTATGGACGGACGTTAGAGACTTTAACTAACAAACAGTTGTGTAATATTTTAATAAGGTGCGGAAAATGCCAAAAACCACTGTGTCCATTGGAAAAGCAAAGGCATGTAGATGAAAACAAACGGTTTCACCAAATAGCGGATCAGTGGACCGGACGCTGTACACAGTGCTGGAGACCATCTGCAACTGTGGTGTAAGAATGCATGGAAAAAAACCAAGTGTGCAGGACATTGTGTTAGATCTGAAACCAACAACCGAGACTGACCTTACATGTTACGAGTCATTAGACAACTCAGAGGATGAGGATGAAACAGACAGCCATCTAGAAAGACAAGCTGAGCAAGACTGGTACAGAATAGTTACTGATTGCAGCAGATGTGAGTCTACAGTGTGTCTTACCATTGAGAGCACACACGCTGACCTATTAGTGTTAGAAGACCTGCTTATGGGTGCACTAAAAATTGTGTGCCCCAACTGTTCCAGACGCCCATAACAGAAGATGGCTGATTCAGGTAATTGGGAAGGGAGGTGTTCGGGATGGTTTAATGTAGAAGCTATTGTAGAACGAAAAACAGGGGATGCAATACCAGCAGATGAAAATTATGATGGGGAGGATACAGAGGATTCAGAAATGGGGGATTTTATTGATAATGCACACATATCTAATATATATTCACAGCAGGAAATTGCACAGGCATTATATCACTCACAGCAAGTTAATGCAGACAATGAGGCTATACGTGTTCTAAAACGAAAGTTTGCTGGTAGTACTGGCAGTAGCCCAAACAGTAAAAGACATACATTGAAACACAAACAGCGTAGTCCACAAATATTGACGATAAGAGACAATAATACAACATCTACACAACTATTGTGTGAGGAGCAAGACAGCGGATATGGCAATACTGAAGTGGAAACGTATGAGAGACAGGTACCGGGGCCGGGGGGATGTTTACAAAGTAATAGCAGTAGTGACAACGGCAGCCAAATGGCGTCGCCGGGGGAAACAAATAGTGGGTCCAGTAGCATTTCAAATATGGATATTGACATGGAAAGCACACCTATAACGGACATTACCAACATATTAAAAAGTAGTAATGTAAAGGCAACATTGTTAGCAAAATTTAAACAGGTATATGGATTAAGTTATATGGAATTAGTAAGGCCTTATAAAAGTGATAAAACACATTGTCAGGATTGGGTATGTGCAGTGTTTGGGGTAGTGCCATCATTGGCAGAAAGTTTAAAATCCTTACTAACTCAATATTGCCTATACATACATTTACAATGTTTAACATGTTCGTGGGGTATAATAGTATTACTGTTAGCAAGATTCAAGTGCAATAAAAATAGATTAACAGTTCAAAAACTATTAAATGGGTTATTAAATGTAACACAGGAATATATGTTAATAGAACCACCTAGACTAAGAAGCACACCATGTGCATTATACTGGTACAAAACAAGCTTATCAAACATTAGTGAAACTGTGGGAGAGGTACCAGAATGGATTAAAAGACAAACAGTAGTACAGCACAGCCTAGACGACTGTCAATTTGACCTATCTCAAATGGTTCAGTGGGCATTTGATAATGACATAACAAATGACTGTGAAATTGCATATAGATATGCATTATTAGCATCTGAGGATAGCAATGCTGCTGCATTTTTAAAAAGTAATGCACAAGCAAAATATGTTAAGGATTGTGGAACAATGTGTAGACATTATAAAGCTGCAGAACGTAAACAAATGACTATGTCACAATGGATTAC-------------------ACATAGATGTGATTTAA-TAGATGATGGAGGTGATTGGAGACATATTGTGCAATTTTTAAGATACCAACAGGTGGAATTTGTACCATTCTTAATTGCCTTAAAACAATTTTTAAAGGGTATTCCAAAACAAAATTGTATAGTTATATATGGACCACCCGATACAGGAAAGTCACATTTTGGAATGAGTTTAATGAATTTTATGCAAGGTGTGGTTATTTCATATGTAAATTCTAATAGTCATTTTTGGTTGTCGCCATTAGCCGATGCAAAAATGGCATTACTAGATGATGCAACACCTGCATGCTGGACATATATTGATAGATATTTAAGAAATGCATTAGATGGTAATCCTATGTGTTTAGACAGAAAACATAAACATTTATTACAAATTAAATGTCCTCCATTACTAATAACATCAAATACAAATCCTAAAGCAGATGATACCTGGAAATATTTGCACAGTAGAATGAAAGTGTTTACGTTTTTACATCCATTTCCATTTGACAGTAATGGAAATCCACTATACCAACTTACTAATGAAAACTGGAAGGCATTTTTTACAAAGACGTGGTCAAAACTAGATTTAACAGAGGACGACGACAAGGAAAATGATGGAGACACTGTGCAAACGTTTAAGTGCGTGCCAGGACGCAATCCTAGAACTGTATGAACGTGATAGTATACATTTAAGTGATCATATTGATCACTGGAAACACGTGCGACTGGAAAATGTATTATTATATAAGGCACGTGAAATGGGACTGCAATCAGTTAACCAACAAGCGGTGCCAAGCCTTGCAGTATCACGATCCAAAGGGCATAATGCAATTGAACTACAAATAGCCCTAGAAAGTTTAAATGAATCAAGCTATAACACAGAAGACTGGACATTACAACATACAAGTTGGGAACAGTGGGTAACGGACCCAAAACAATGTTTTAAAAAAGGTGGAAAAACAGTAGAAGTTAGATACGACTGTGACAAGGACAATACCATGCAATATGTGGTATGGACATTTGTGTATTATTGGTTGGAAGGCCAGTGGTATAAAGTGAATAGCCATGTAGATTATAATGGTATATATTATGAAACACAGGACAATGAAAAGGTATATTATACACACTTTAGCTCAGATGCAAAACGGTATGGGGTTAAAGGAATATGGGATGTATGTATGGGCGGTGAGGTAATATGTTCTGCTCCTGTATCTAGCACGTGCGAAGTATCCACTCCTGAAATTGTTAGACCCCTGCACACAAGCAACAGCAGCAACGCACAGGACGCGGGTGTGCCAACACGAAAACGGCATAGACAGTGTGACCCAGACGAGGGGCCCTTGGACTTTGTACATAACCTACAGTCCACAACAGACTCATCGACCCAGTGTACTCTACATAATGTTGCGCCAATAGTTCATTTAAAAGGTGACAAAAACAGTTTAAAATGTTTAAGATATAGAATGCATAAAGGTTATTCACATTTGTTTAATAATGTAACAACAACATGGCATTGGACTAATAATACAAATAGTAAATGTGGTGTAATTACATTTATGTTTTCCAGTACATCCCAACAAAAACAATTTTTGCAATGTGCTAAAATACCGCCAACCATATCAGTGTCATCAGGGTATATGTCCTTATAACACATAAATGTAACATTGGTTACAATTGTAAAACATTTCATTGTATACTATACTTGTAACATTGGTTACAACTGTTATTTGGTGTTTATTATTCCTTTGTAACATTGGTTACATGTTTATACATTGGTATACTGTATTATGACATGATTATTTTTATATTTGTTATTTTGTTTGTCCTTGGCTTTTATATGTGCCTGTCTGTGTCGCTTGCAGTGTCTGTGTGTGTTTATGCATGGTTATTGCTTTTAATTATAATTACCTTTTTACATATTTCCCAATCATTGTTAAAGGTATATCTATTATATGTGTTTGTGTTTTATATTCCTATGTCGCTGGTACATTACCATGCTACCTTACAGGTAACATAAATATTTTTATATATATACAATAAATGTATTGTTTGTGTACCAGTGTGTAGTTCACCATGCGTCGCAAGCGTGACACACATATAAGACGTAAACGTGCATCAGCCACACAATTGTACAAAACATGTAAGCAAAGTGGCACATGTCCTCCTGACATAATTCCAAAGGTTGAAGGCAATACTTTAGCTGACCAAATATTAAAATATGGTAGTATTGGGGTATTTTTTGGGGGTTTGGGTATTGGTAGTGGGTCAGGAACCGGGGGTCGTACAGGATACGTGCCATTGCCCACAACTACAACATCTAGGCCAGTTGAAATTCCTTTACAACCTACCAGGCCTCCTGTTATTACTTCTGTAGGGGCCTCTGATTCTTCTATTGTTTCATTAGTAGAAGAGTCTAGTTTTATTGAGGCTGGTGTGCCTGGTCCTACCTCCATAGTGCCTTCTAGTTCTGGATTTAATGTAACAACATCTGTTAACACTACACCAGCCATTATAGATGTGGCAACTATAAGTGACACTACACAGGTATCTGTTAGTACATTTAAAAATCCAACTTTTACTGACCCATCCGTGTTGCAACCGCCTCCACCCTTAGAGGCCTCTGGCAGACTTTTATTTTCAAATGATACTGTAACCACTCATTCTTATGAAGATATACCTCTTGACACATTTGTAGTTACAACAGATCACAATAGCATTGTTAGTAGTACGCCCATTCCAGGGAGGCACCCTTCTGCACGCTTAGGGCTTTATGGACGTGCTATACAACAGGTTAAGGTTGTAGACCCTGCTTTTATAACAACGCCCACACGTTTGGTAACATATGATAATCCTGCCTTTGAGGGCCTGCAGGATACAACATTAGAATTTCAGCATAGTGACTTGCATAATGCTCCTGACTCTGATTTTTTGGATATTGTAAAGTTACATAGGCCTGCTTTAACTTCTAGAAAAACTGGCATACGTGTTAGTAGGTTAGGACAACGTGCCACCATGTTTACTAGAAGTGGCAAACGTATAGGTGGTAAGGTACATTTTTATCATGATTTAAGTCCAATAGCTAAGGAAGATATTGAAATGCAGCCTCTACTTCCTTCTGCATCATCTACTGTAACAGATACTAATGGTATTAATGATGGGTTATATGATGTATTGTTAGATAATGATATAGATACAAATGTAGTACAAACACCTAACACTTCTAGAAACACTCAAAGTGTATTTGCAAGTGACATTTCTACTGCAACTGCAAATACTACTATTCCTTTAAATGCTGGATTGGATACACATCCTGGCCCTGATATTGCTTTACCTGTACCCAGTGCAGAAACCATTTTTACCCCAACTGTGCCTGTACAGCCTTCTGGTCCTATATATATATATGGGTCAGATTTTATATTGCATCCTAGCTTGTATGTCATTCCACGCAAACGTAAACGTTTGTCATATTTTTTTGCAGATGTGGCGACCTACTGAGGCAAAGGTATACCTGCCCCCTGTGTCTGTATCTAAAGTTGTAAGCACTGAAGAATATGTAACACGCACAAATATATATTATTATGCAGGTAGTACACGCTTGCTGGCAGTAGGACATCCTTATTATCCTATAAAGGATACTAGTGGAAAACGTAAGCTTGCAGTACCTAAAGTTTCAGGTTTACAATACAGGGTATTTAGAATACGTTTACCAGACCCCAATAAATTTGGGTTTCCAGATGCATCTTTTTATAATCCTGACAAGGAGCGTTTGGTGTGGGCCTGTGCTGGTGTTGAGGTTGGACGCGGACAGCCATTAGGTATAGGCACAAGTGGTAATCCTTTTATGAATAAACTTGAAGATACTGAAAATGCAGCAAAATATATTGGTGGCAACATAGCAGATAGTAGGGAGTGTATGTCAGTGGATTATAAACAAACACAGTTATGTATTTTGGGCTGTAAGCCTCCCTTAGGTGAACATTGGGGAACAGGCACACCATGTGCTACTCAGAATCCTGGGGAATGTCCTCCACTAGAATTAAAAAACACCACTATACAGGATGGTGATATGATTGATGTGGGCTTTGGTGCCATGGATTTTAAGGCATTACAAGCAAATAAAAGTGATGTGCCCATTGATATTTCCAATACTATATGTAAATATCCAGATTATTTAGGCATGGCTGCAGATCCCTATGGTGATTCTATGTGGTTTTATATTCGTAGGGAACAAATGTTTGTTAGGCACCTATTTAATAGGGCAGGAACTGCAGGCGATACTATTCCTGATGAATTAATGATTAAGGGTACAGGCAATACCGCGGCGCCATCCAGTTGTGTTTTTTATCCTACTCCTAGTGGGTCTATGGTATCTTCAGATGCACAAATTTTTAATAAGCCTTATTGGTTGCAAAAGGCCCAGGGACAAAACAATGGAATTTGTTGGCATAATCAATTGTTTCTAACTGTTGTTGATACTACCAGAAGTACAAACTTTTCTGTTTGTGTAGGCACACAATCTACAAGTACAAATCCACCATATGCAAACACTAATTTTAAGGAATACCTAAGGCATGCAGAAGAGTATGACCTGCAGTTTGTGTTTCAGTTATGCAAAATTACTTTAACTACAGATGTAATGACATATATACATTCTATGAGTTCTACTATATTAGAACAGTGGAATTTTGGTCTTACACCACCGCCATCTGGTACTTTAGAAGAAACATATAGATATGTAACTTCACAGGCCATTACATGTCAGCGTCCGCAACCTCCTAAGGAATCTGAGGATCCATATGCTAAAATGACATTTTGGGAGGTAGACCTTAAAGAAAAGTTTTCTGCAGAATTAGATCAGTTTGCCTTAGGTAGAAAGTTTTTATTACAACTAGGTATGCGTGCGCGACCTAGGTTACAGGCCTCTAAACGGTCTGCACCTTCCACATCTAGTACAGCCCCTAAGAAGAAACGTGCAAAACGTATTTAATCAGATGTATGTGTGTTGTGTTTGTGTATAT-----------------------------------TGTGTGTTTGTATATGTTGTGTACTGTATGTATTACTGTTTTGTTGTATGTA-TGTAATCTGTTATGTTATATGTTGTTGTATATGTATGTGTATGTATGGTACTGTTTGTATGTATGTGTTGTATGTCCAATAAACTATATATGTTGTGTGAGTGGTTTATGCTAGCCACTGTGTCTCCATTTTGTTCATTCGCCATTTTATGTATTTTAAGGTTATTCAGCGACCGCTTTCGGTTGCCTATACTATAACATGTTGAAGTCTGTTTGTGCTGTTGTAGCACAAA-GTTTAATGTGTTTTGGCTTCCTGCAGGCAACTTGGATTGTACTCAAGCACTTA-GATTAACTTGCTTCCTGATTATGTTTCATCCTACGCAAGGTCATGAACGTTTAAGGCGCCACCTGGCAGTTACTCATTTGTCTGCAATTATTACTACAAAGTCTTGCACACACATTTTTTACCCACCCTCTCATAAAATTGCTTTTAATCACATACTTGTACTATGTAAACAGTGTACTCCTGGCAGAACATTGTATTTTACATGCCAGGTAATTGTTTAAAACTGACTAAGCAGTGCTTACTCATTTTGCACCTGGACTGTTAAACCATTTTGGATCCAACAGTGTACCAACCCTTTTATAATTATAAAAA---------------------------------------
>LNS7199256_HPV34
ACTATAATCTTACTGTAAAAAATAGGGTGTAACCGAAAACGGTTGCAACCGATATCGGTGCATATATAAGTGCTGCAGTACACTGCTGGACAGATTGGGAAATGTTTTTTCCCGATCCACAGGAACGGCCATACAAGCTACCAGCTTTATGTGAAGAGGTGAACATTTCAATACATGACATAGAATTGGACTGTGTGTATTGCGAACGCCGACTATACAGATGCGAGGTATATGATTTTATATTTAGAGATTTATGTGTTGTATATAGAAAGGGGAAACCACTTGGGGTATGTCAACCGTGTTTATTGTTTTACTCAAAGGTTAGACAATATAGACGATATAACCAATCAGTGTATGGACCGACGTTAGAGAATTTAACTAACAAACAGTTGTGTAATATTTCAATAAGGTGCGGAAAATGCCAAAAACCACTGTGTCCATTGGAAAAGCAAAGGCATGTAGATGAAAACAAACGGTTTCACCAAATAGCGGATCAGTGGACCGGACGCTGTACACAGTGCTGGAGACCATCTGCAACTGTGGTGTAAGAATGCATGGAAAAAAACCAAGTGTGCAGGACATTGTGTTAGATCTGAAACCAACAACCGAGACTGACCTTACATGTTACGAGTCATTAGACAACTCAGAGGATGAGGATGAAACAGACAGCCATCTAGAAAGACAAGCTGAGCAAGACTGGTACAGAATAGTTACTGATTGCAGCAGATGTGAGTCTACAGTGTGTCTTACCATTGAGAGCACACACGCTGACCTATTAGTGTTAGAAGACCTGCTTATGGGTGCACTAAAAATTGTGTGCCCCAACTGTTCCAGACGCCCATAACAGAAGATGGCTGATTCAGGTAATTGGGAAGGGAGGTGTTCGGGATGGTTTAATGTAGAAGCTATTGTAGAACGAAAAACAGGGGATGCAATACCAGCAGATGAAAATTATGATGGGGAAGATACAGAGGATTCAGAAATGGGGGATTTTATTGATAATGCACACATATCTAATATATATTCACAGCAGGAAATTGCACAGGCATTATATCACTCACAGCAAGTTAATGCAGACAATGAGGCTATACGTGTTCTAAAACGAAAGTTTGCTGGTAGTACTGGCAGTAGCCCAAACAGTAAAAGACATGCATTGAAACACAAACAGCGTAGTCCACAAATATTGACGATAAGAGACAATAATACAACATCTACACAACTATTGTGTGAGGAGCAAGACAGCGGATATGGCAATACTGAAGTGGAAACGTATGAGAGACAGGTACCGGGGCCGGGGGGATGTTTACAAAGTGATAGCAGTAGCGACAACGGCAGCCAAATGGCGTCGCCGGGGGAAACAAATAGTGGGTCCAGTAGCATTTCAAATATGGATATTGACATGGAAAGCACACCTATAACGGACATTACTAACATATTAAAAAGTAGTAATGTAAAGGCAACATTGTTAGCAAAATTTAAACAGGTATATGGATTAAGTTATATGGAATTAGTAAGGCCTTATAAAAGTGATAAAACACATTGTCAGGATTGGGTATGTGCAGTGTTTGGGGTAGTGCCATCATTGGCAGAAAGTTTAAAATCCTTACTAACTCAATATTGCCTATACATACATTTACAATGTTTAACATGTTCGTGGGGTATAATAGTATTACTGTTAGCAAGATTCAAGTGCAATAAAAATAGATTAACAGTTCAAAAACTATTAAATGGGTTATTAAATGTAACACAGGAATATATGTTAATAGAACCACCTAGACTAAGAAGCACACCATGTGCATTATACTGGTACAAAACAAGCTTATCAAACATTAGTGAAACTGTGGGAGAAGTACCAGAATGGATTAAAAGACAAACAGTAGTACAGCACAGCCTAGACGACTGTCAATTTGACCTATCTCAAATGGTTCAGTGGGCATTTGATAATGACATAACAAATGACTGTGAAATTGCATATAGATATGCATTATTAGCATCTGAGGATAGCAATGCTGCTGCATTTTTAAAAAGTAATGCACAAGCAAAATATGTTAAGGATTGTGGAACAATGTGTAGACATTATAAAGCTGCAGAACGTAAACAAATGACTATGTCACAATGGATTACACATAGATGATGGATNACAACATAGATGTGATTTAACTANATGATGGTGGTAATTGGAAAGATATTGTGCTATTTTTAAGATATCAAAATGTAGAATTTATGCCTTTCTTAATAACATTAAAACAATTTTTAAAAGGTATTCCCAAACAAAACTGTATAGTATTATATGGACCGCCAGATACAGGAAAATCACATTTTGGAATGAGTTTAATTACATTTATACAAGGTGTAGTTATTTCGTATGTAAATTCAACTAGCCATTTTTGGTTATCACCCTTAGCTGATGCAAAAATGGCATTATTAGATGATGCAACACCTGGATGCTGGACGTACATAGACAAATATTTAAGAAATGCATTAGATGGTAATCCTATATGTTTAGATAGAAAACATAAAAATTTATTACAGGTTAAATGCCCTCCATTACTAATAACATCAAATACAAATCCTAAAGCAGATGATACTTGGAAATATTTACATAGTAGAATTAAGGTGTTTACCTTTTTAAATCCATTTCCATTTGACAGTAATGGGAACCCACTATACCAACTTACTAATGAAAACTGGAAAGCATTTTTTACAAAAACGTGGTCAAAACTAGATTTAACAGAGGACGACGACAAGGAAAATGATGGAGACACTGTGCAAACGTTTAAGTGCGTGTCAGGACGCAATCCTAGAACTGTATGAACGTGACAGTGTACATTTAAGTGATCATATTGATCACTGGAAACACGTGCGACTGGAAAATGTATTATTATATAAGGCACGTGAAATGGGACTGCAATCAGTTAACCAACAAGCGGTGCCAAGCCTTGCAGTATCACGATCCAAAGGGCATCATGCAATTGAACTACAAATAGCCCTAGAAAGTTTAAATGAATCAAGCTATAACACAGAAGACTGGACATTACAACATACAAGTTGGGAACAGTGGGTAACGGACCCAAAACAATGTTTTAAAAAAGGTGGAAAAACAGTAGAAGTTAGATACGACTGTGACAAGGACAATACCATGCAATATGTGGTATGGACATTTGTGTATTATTGGTTGGAAGGCCAGTGGTATAAAGTGAATAGCCATGTAGATTATAATGGTATATATTATGAAACACAGGACAATGAAAAGGTATATTATACACACTTTAGCTCAGATGCAAAACGGTATGGGGTTAAAGGAATATGGGATGTATGTATGGGCGGTAAGGTAATATGTTCTGCTCCTGTATCTAGCACGTGCGAAGTATCCACTCCTGAAATTGTTAGACCCCTGCACACAAGCAACAGCAGCAACGCACAGGACGCGGGTGTGCCAGCACGAAAACGGCATAGACAGTGTGACCCAGACGAGGGGCCCTTGGACTTTGTACATAACCTACAGTCCACAACAGACTCATCAACCCAGTGTACTCTACATAATGTTGCGCCAATAGTTCATTTAAAAGGTGACAAAAACAGTTTAAAATGTTTAAGATATAGAATGCATAAAGGTTATTCACATTTGTTTAATAATGTAACAACAACATGGCATTGGACCAATAATACAAATAGTAAATCTGGTGTAATTACATTTATGTTTTCCAGTACATCCCAACAAAAACAATTTTTGCAATGTGCTAAAATACCGCCAACCATATCGGTGTCATCAGGGTATATGTCCTTATAACACATAAATGTAACATTGGTTACAATTGTAAAACATTTCATTGTATACTATACTTGTAACATTGGTTACAACTGTTATTTGGTGTGTATTATCCCTTTGTAACATTGGTTACATGTTTATACATTGGTATACTGTCTTATGACATGATTATTTTTATATTTGTTATTTTGTTTGTCCTTGGCTTTTATATGTGCCTGTCTGTGTCGCTTGCAGTGTCTGTGTGTGTTTATGCATGGTTATTGCTTTTAATTATAATTACCTTTTTACATATTTCCCAATCATTGTTAAAGGTATATCTATTATATGTGTTTGTGTTTTATATTCCTATGTCGCTGGTACATTACCATGCTACCTTACAGGTAACATAAATATTTTTATATATATACAATAAATGTAGTGTTTGTGTACCAGTGTGTAGTTCACCATGCGTCGCAGGCGTGACACACATATAAGACGTAAACGTGCATCAGCCACACAATTGTACAAAACATGTAAGCAAAGTGGCACATGTCCTCCTGACATAATTCCAAAGGTTGAAGGCAATACTTTAGCTGACCAAATATTAAAATATGGTAGCATTGGGGTATTTTTTGGGGGTTTGGGTATTGGTAGTGGGTCAGGAACCGGGGGTCGTACAGGATACGTGCCATTGCCCACAACTACAACATCTAGGCCAGTTGAAATTCCTTTACAACCTACCAGGCCTCCTGTTATTACTTCTGTAGGGGCCTCTGATTCTTCTATTGTTTCATTAGTAGAAGAGTCTAGTTTTATTGAGGCTGGTGTGCCTGGTCCTACCTCCATAGTGCCTTCTAGTTCTGGATTTAATGTAACAACATCTGTTAACACTACACCAGCCATTATAGATGTGGCAACTATAAGTGACACTACACAGGTATCTGTTAGTACATTTAAAAATCCAACTTTTACTGACCCATCCGTGTTGCAACCGCCTCCACCCTTAGAGGCCTCTGGCAGACTTTTATTTTCAAATGATACTGTAACCACTCATTCTTATGAAGATATACCTCTTGACACATTTGTAGTTACAACAGATCACAATAGTATTGTTAGTAGTACGCCCATTCCAGGGAGGCACCCTTCTGCACGCTTAGGGCTTTATGGACGTGCTATACAACAGGTTAAGGTTGTAGACCCTGCTTTTATAACAACGCCCACACGTTTGGTAACATATGATAATCCTGCCTTTGAGGGCCTGCAGGATACAACATTAGAATTTCAGCATAGTGAATTGCATAATGCTCCTGACTCTGATTTTTTGGATATTGTAAAGTTACATAGGCCTGCTTTAACTTCTAGAAAAACTGGCATACGTGTTAGTAGGTTAGGACAACGTGCCACCATGTTTACTAGAAGTGGCAAACGTATAGGTGGTAAGGTACATTTTTATCATGATTTAAGTCCAATAGCTAAGGAAGATATTGAAATGCAGCCTCTACTTCATTCTGCATCATCTACTGTAACAAATACTAATGGTATTAATGATGGGTTATATGATGTATTGTTAGATAATGATGTAGATACAGATGTAGTACAAACACCTAACACTTCTACAAACACTCAAAGTGTATTTGCAAGTGACATTTCTACTGCAACTGCAAATACTACTATTCCTTTAAATGCTGGATTGGATACACATCCTGGCCCTGATATTGCTTTACCTGTACCCAGTGCAGAAACCATTTTTACCCCAACTGTGCCTGTACAGCCGTCTGGTCCTATATATATATATGGGTCAGATTTTATATTGCATCCTAGCTTGTATGTCATTCCACGCAAACGTAAACGTTTGTCATATTTTTTTGCAGATGTGGCGACCTACTGAGGCAAAGGTATACCTGCCCCCTGTGTCTGTATCTAAAGTTGTAAGCACTGAAGAATATGTAACACGCACAAATATATATTATTATGCAGGTAGTACACGCTTGCTGGCAGTAGGACATCCTTATTATCCTATAAAGGATACTGGTGGAAAACGTAAGCTTGCAGTACCTAAAGTTTCAGGTTTGCAATACAGGGTATTTAGAATACGTTTACCAGACCCCAATAAATTTGGGTTTCCAGATGCATCTTTTTATAATCCTGACAAGGAGCGTTTGGTGTGGGCCTGTGCTGGTGTTGAGGTTGGACGCGGACAGCCATTAGGTATAGGCACAAGTGGTAATCCTTTTATGAATAAACTTGAAGATACTGAAAATGCAGCAAAATATATTGGTGGCAACATAGCAGATAGTAGGGAGTGTATGTCAGTGGATTATAAGCAAACACAGTTATGTATTTTGGGCTGTAAGCCTCCCTTAGGTGAACATTGGGGAACAGGCACACCATGTGCTACTCAGAATCCTGGGGAATGTCCTCCACTAGAATTAAAAAACACCACTATACAGGATGGTGATATGATTGATGTGGGCTTTGGTGCCATGGATTTTAAGGCATTACAAGCAAATAAAAGTGATGTGCCCATTGATATTTCCAATACTATATGTAAATATCCAGATTATTTAGGCATGGCTGCAGATCCCTATGGTGATTCTATGTGGTTTTATATTCGTAGGGAACAAATGTTTGTTAGGCACCTATTTAATAGGGCAGGAACTGCAGGCGATACTATTCCTGATGAATTAATGATTAAGGGTACAGGCAATACCGCGGCGCCATCCAGTTGTGTTTTTTATCCTACTCCTAGTGGGTCTATGGTATCGTCAGATGCACAAATTTTTAATAAGCCTTATTGGTTGCAAAAGGCCCAGGGACAAAACAATGGAATTTGTTGGCATAATCAATTGTTTCTAACTGTTGTTGATACTACCAGAAGTACAAACTTTTCTGTTTGTGTAGGCACACAATCTACAAGTACAAATCCACCATATGCAAACACTAATTTTAAGGAATACCTAAGGCATGCAGAAGAGTATGACCTGCAGTTTGTGTTTCAGTTATGCAAAATTACTTTAACTACAGATGTAATGACATATATACATTCTATGAGTTCTACTATATTAGAACAGTGGAATTTTGGTCTTACACCACCGCCATCTGGTACTTTAGAAGAAACATATAGATATGTAACTTCACAGGCCATTACATGTCAGCGTCCGCAACCTCCTAAGGAATCTGAGGATCCATATGCTAAAATGACATTTTGGGAGGTAGACCTTAAAGAAAAGTTTTCTGCAGAATTAGATCAGTTTGCCTTAGGTAGAAAGTTTTTATTACAACTAGGTATGCGTGCGCGACCTAGGTTACAGGCCTCTAAACGGTCTGCACCTTCAACATCTAGTACAGCCCCTAAGAAAAAACGTGCAAAACGTATTTAATCAGATGTATGTGTGTTGTGTTTGTGTATAT-----------------------------------TGTGTGTTTGTATATGTTGTGTACTGTATGTATTACTGTTTTGTTGTATGTA-TGTAATATGGTATGTTATATGTTGTTGTATATGTATGTGTATGTATGGTACTGTTTGTATGTATGTGTTGTATGTCCAATAAACTATATATGTTGTGTGAGTGGTTTATGCTAGCCACTGTGTCTCCATTTTGTTCATTCGCCATTTTATGTATTTTAAGGTTATTCAGCGACCGCTTTCGGTTGCCTATACTATAACATGTTGAAGTCTGTTTGTGCTGTTGTAGCACAAA-GTTTAATGTGTTTTGGCTTCCTGCAGGCAACTTGGATTGTACTCAAGCACTTA-GATTAACTTGCTTCCTGATTATGTTTCATCCTACGCAAGGTCATGAACGTTTAAGGCGCCACCTGGCAGTTACTCATTTGTCTGCAATTATTACTACAATGTCTTGCACACACATTTTTTACCCACCCTCTCATAAAATTGCTTTTAATCACATACTTGTACTATGTAAACAGTGTACTCTTGGCAGAACATTGTATTTTACATGCCAGGTAATTGTTTAAAACTGACTAAGCAGTGCTTACTCATTTTGCACCTGGACTGTTAAACCTTTTTGGATCCAACAGTGTACCAACCCTTTTATAATTATAAAAATACTCATACTGCACCTAAAAAGTTAAACCTATTTGGATC
>LNS3425544_HPV34
ACTATAATCCTACTATAAAATATAGGGTGTAACCGAAAACGGTTGCAACCGATATCGGTGCATATATAAGTGCTGCAGTACACTGCTGGACAGATTGGGAAATGTTTTTTCCCAATCCTGAGGAACGGCCATACAAGCTACCAGCCTTATGTGAAGAGGTCAACATTTCAATACATGAAATAGAATTGGACTGTGTGTATTGCGAACGACAACTGTACAGATGTGAGGTATATGATTTTATATTTAGAGATTTATGTGTTGTATATAGAAAGGGGAAACCACTTGGGGTATGTCAACCGTGTTTACTGTTTTACTCAAAGGTTAGACAATATAGAAGATATAACCAATCAGTGTATGGACGGACGTTAGAGAATTTAACTAACAAACAGTTGTGTAATATTTTAATAAGGTGCGGAAAATGCCAAAAACCACTGTGTCCATTGGAAAAGCAAAGGCATGTAGATGAAAACAAACGGTTTCACCAAATAGCGGATCAGTGGACCGGACGCTGTACACAGTGCTGGAGACCATCTGCAACAGTGGTGTAAGAATGCATGGAAAAAAACCAAGTGTGCAGGACATTGTGTTAGATCTGAAACCAACAACCGAGACTGACCTTACATGTTACGAGTCATTAGACAACTCAGAGGATGAGGATGAAACAGACAGCCATCTAGAAAGACAAGCTGAGCAAGCCTGGTACAGAATAGTTACTGATTGCAGCAGATGTCAGTCCACAGTGTGTCTTACCATTGAGAGCACACACGCTGACCTATTAGTGTTAGAAGACCTGCTTATGGGTGCACTAAAAATTGTGTGCCCCAACTGTTCCAGACGCCTATAACAGAAGATGGCTGATTCAGGTAATTGGGAAGGGAGGTGTTCGGGATGGTTTAATGTAGAAGCCATTGTAGAAAGGAAAACAGGGGATGCAATACCAGCAGATGAAAATTATGATGGGGACGATACAGAGGATTCTGAAATGGGGGATTTTATTGATAATGCACACATATCTAATATATATTCACAGCAGGAAATTGCACAGGCATTATATCACTCACAGCAAGTTAATGCAGACAATGAGGCTATACGTGTTCTAAAACGAAAGTTTGCAGGTAGTGCTGGCAGTAGCCCAGACAGTAAAAGACATGAATTGAAACACAAACAGCGTAGTCCACATATATTGACGATAAGGGACACTAATACTACATCTACACACCTATTGTGTGAGGAACAAGACAGCGGATATGGCAATACTGAAGTGGAAACGTACGAGAGACAGGTACCGGGGCCGGGGGGATGTTTACAAAGTACTAGCAGTAGTAACAACGGCAGCCAAATGGCGTCGCCAGGGGAAACAAATAGTGGGTCCAGTAGCATTTCAAATATGGATATAGACATGGAAAGCACACCTATAACGGACATTACAAACATATTAAAAAGTAGTAATGTAAAGGCAACATTATTAGCAAAATTCAAAGAGGTATATGGATTAAGTTATATGGAATTAGTAAGGCCTTATAAAAGTGATAAAACACAGTGTCAGGACTGGGTATGTGCAGTGTTTGGGGTAGCGCCATCATTGGCAGAAAGTTTAAAATCATTACTAACCCAATATTGCCTATACATACATCTACAATGTTTAACATGTTCGTGGGGTATAATAGTATTATTGTTAGCAAGATTTAAGTGCAATAAAAATAGATTGACAGTACAAAAATTATTACATGGGTTATTAAATGTAACACAGGAATATATGTTAATAGAACCACCTAGACTAAGAAGCACGCCATGTGCATTATACTGGTACAGAACTAGCCTATCAAACATTAGTGAAACGGTGGGAGAAGTACCAGAATGGATTAAAAGACAAACAGTAGTACAGCACAGCTTAGAGGACTGCCAATTTGACCTATCTCAAATGGTACAGTGGGCATTTGATAATGACATAACAAATGACTGTGAAATAGCATATAAATATGCATTATTAGCATCTGAGGATAGCAATGCTGCTGCATTTTTAAAAAGTAATGCACAAGCAAAATATGTTAAGGATTGTGGAACAATGTGTAGACATTATAAAGCTGCAGAACGTAAACAAATGACTATGTCACAATGGATTAC-------------------ACATAGATGTGATTTAA-TAGATGATGGAGGAAACTGGAAACATATTGTGCAATTTTTAAGATATCAGCAGGTTGAATTTGTACCGTTTTTAATTGCTTTAAAACAATTTTTAAAGGGTATACCAAAACAAAATTGTATAGTTATATATGGACCACCAGATACAGGAAAGTCACATTTTGGAATGAGTTTAATGCAGTTTATGCAAGGTGTGGTTATTTCATATGTAAATTCCAATAGTCATTTTTGGTTATCGCCATTGGCTGATGCAAAAATGGCATTATTAGATGATGCAACACCTGCATGCTGGACATATATTGATAGATATTTAAGAAATGCATTAGATGGCAATCCTATGTGTTTAGACAGAAAACATAAACATTTATTACAAATTAAATGTCCTCCATTACTAATAACATCAAATACAAATCCTAAAGCAGATGATACCTGGAAATATTTGCACAGTAGAATGAAAGTGTTTACGTTTTCAAATCCATTTCCATTTGACAGTAATGGAAATCCACTATACCAACTTACTAATGAAAACTGGAAGGCATTTTTTACAAAGACGTGGTCAAAACTAGATTTAACAGAGGACGACGACAAGGAAAATGATGGAGACACTGTGCAAACGTTTAAGTGCGTGTCAGGACGCAATCCTAGAACTGTATGAACGTGATAGTATACATTTAAGTGATCATATTGATCACTGGAAACACGTGCGACTGGAAAATGTATTATTACATAAGGCACGTGAAATGGGACTGCAATCAGTTAACCAACAAGCGGTGCCAAGCCTTGCAGTATCACGATCCAAAGGGCATAATGCAATTGAACTACAATTAGCCCTAGAAAGTTTAAATGAATCAAGCTATAACACAGAAGACTGGACATTACAACAGACAAGTTGGGAACAGTGGGTAACGGACCCAAAACAATGTTTTAAAAAAGGTGGAAAAACAGTAGAAGTTAGATATGACTGTGACAAGGACAACACCATGCAATATGTGGTATGGACATTTGTGTATTATTGGTTGGAAGGCAAGTGGTATAAAGTGAGTAGCCATGTAGATTATAATGGTATATATTATGAAACACAGGACAATGAAAAGGTATATTATACACAATTTGACAAAGATGCAAAACGATATGGGGTTAAAGGAATATGGGATGTATGTATGGGCGGTAAGGTAATCTGTTTTGCTCCTGTATTTAGCCCGTGCGAAGTATCCACTCCTGAAATTGTTAGACCCCTGCACACAAGCAACAGCAGCAACGCACAGGACGCGGGTGTGCCAACACGGAAACGGCATAGACAGTGTGACCCAGACGAGGGGCCCTTGGACTTTGTACATAACCTACAGCCCACAACAGACTCATCAACCCAGTGTACTCTACATAATGTTGCGCCAATAGTACATTTAAAAGGTGACAAAAACAGTTTAAAATGCTTAAGATATAGGATGCATAAAGGGTATTCACATTTGTTTAATAATGTAACAACTACATGGCATTGGACCAATAATACAAATAGTAAATGTGGTGTAATTACATTTATGTTTTCCAGTACATCCCAACAAAAACAATTTTTACAATGTGCTAAAATACCACCAACTATATCAGTGTCATCAGGGTATATGTCCATATAACACAAATATGTAACATTGGTTACAATTGTAAAACATTTCCTTTTA---------------------AACAACTAATA---------------------GTAACAGTGGTTACATGTGTATACATTGGTATACTGTATAATGTCATGATCATTTTCATATTTGTAATTTTGTTTGTCTTTGGCTTTTATATGTGCCTGTCTGTGTCGCTTGCAGTGTCTGTGTGTGTTTATGCATGGTTATTGCTTTTGATTATAATTACTTTTTTACATGTGTCCCAATCCCTGTTAAAAGTATATATATTATATGTGTGTGTGTTTTATATTCCTATGGCACTGGTACATTACCATGCTACCTTGCAAGTAACATAAATATTTTCATATATATACAATAAATTTATTGTTTGTGTACCAGTGTGTAGTTTACCATGCGTCGCAAGCGTGACACACATATAAGACGTAAACGTGCATCTGCCACACAATTATACAAAACATGTAAGCAAAGTGGCACATGTCCCCCTGACATAATTCCAAAGGTTGAGGGCAATACTTTAGCTGACCAAATATTAAAATATGGTAGCATTGGGGTATTTTTTGGGGGTTTGGGTATTGGTAGCGGGTCAGGAACCGGGGGTCGTACAGGATATGTGCCATTACCCACAACTACTCCATCTAGACCAGTTGAAATTCCTTTGCAACCTACCAGACCTCCTGTTATTACATCTGTAGGGGCCTCTGATTCTTCTATAGTGTCATTAGTGGAGGAGTCAAGTTTTATTGAAGCTGGTGTGCCAGGTCCTACCTCCATAGTGCCTTCTAGTTCTGGATTTAATGTAACAACATCTGTGGACAGTACACCTGCTATTATAGATGTGGCAACTATAAGTGACACTACACAAGTATCTGTTAGTACATTTAACAATCCAACTTTTACTGACCCATCCGTGTTGCAACCCCCTCCACCCTTAGAGGCCTCTGGCAGACTTTTATTTTCAAATGATACTGTAACTACTCATTCTTATGAAAATATACCTCTTGACACATTTGTAGTTACAACAGATAACAATAGTATTGTTAGTAGTACGCCCATTCCAGGGAGGCACCCTCCTGCACGCTTAGGGCTTTATGGACGTGCTATACAACAGGTTAAGGTTGTAGACCCTGCTTTTGTAACAACGCCTACACGTTTGGTAACATATGATAATCCTGCCTTTGAGGGCCTGCAAGATACCACATTAGAATTTCAGCACAGTGAATTGCATAATGCTCCTGACTCTGATTTTTTAGATATTGTAAAGTTACATAGGCCTGCTTTAACTGCTACAAAAACTGGCATACGTGTTAGTAGGCTAGGACAACGTGCCACTATGTTTACTAGAAGTGGCAAACGTATAGGTGGTAGGGTACATTTTTATCATGATTTAAGTCCAATACCTACGGAAAATATTGAACTACAGCCTTTACTGCCTTCTGCATCTGCTACTGTAACAGATGCTAATGGCATTAATGATGGGCTATATGATGTATTGTTAGATAATAATGTAGATATTACTGAAGTAGAAACACCT---ACTGGTACAAACACACAAAGTGTATTTGCAAGTGAGATTTCCACTACAACTGCAAATACCACTATTCCTTTAAATGCTGGTTTGGATACACATCCTGGCCCTGATATTGCTTTACCTGTACCTACTGCAGAAACCATTTTTACCCCAACTGTACCTGTACAGCCTTCTGGTCCTATATATATATATGGGTCAGATTTTATATTGCATCCTAGCTTGTATGTCATTCCACGCAAACGTAAACGTTTGTCATATTTTTTTGCAGATGTGGCGACCTACTGAGGCAAAGGTATACCTGCCCCCTGTGTCTGTATCTAAAGTTGTAAGCACTGAAGAGTATGTAACACGCACAAATATATATTATTATGCAGGTAGTACACGCTTGCTGGCAGTAGGACATCCCTATTATCCTATAAAGGATACTAATGGGAAACGTAAGATTGCTGTACCTAAAGTTTCAGGTTTGCAATACAGGGTATTTAGAATACGTTTGCCAGATCCCAATAAATTTGGGTTCCCAGATGCATCTTTTTATAATCCTGACAAGGAGCGGTTGGTTTGGGCCTGTGCTGGCGTTGAGGTTGGACGCGGACAGCCATTAGGTATAGGTACTAGTGGTAATCCTTTTATGAATAAACTTGAGGATACTGAAAATGCTGCAAAATATATTGGTGGAAACATAGCAGATAGTAGAGAGTGTATGTCAGTAGATTATAAACAAACACAGTTATGTATTGTAGGCTGTAAGCCTCCCTTAGGGGAACATTGGGGTACAGGCACACCATGTGCTACCCAAAATGCTGGGGAATGTCCTCCGCTTGAATTAAAGAACACCACTATACAGGATGGTGATATGATTGATGTGGGCTTTGGTGCCATGGATTTTAAGGCCTTACAGGCAAATAAAAGTGATGTGCCCATTGATATTTCCAACACTATATGTAAATATCCAGATTATTTAGGCATGGCCGCAGATCCCTATGGCGATTCTATGTGGTTTTATATTCGTAGGGAACAAATGTTTGTTAGACACCTATTTAACAGGGCAGGTACTGTAGGCGATGCTATTCCAGATGACTTAATGATTAAGGGTACAGGCAATACTGCATCGCCATCCAGTTGTGTGTTTTATCCTACTCCTAGTGGGTCTATGGTATCCTCAGATGCACAAATTTTTAATAAGCCTTATTGGTTGCAAAAGGCCCAGGGACAAAACAATGGCATTTGCTGGCATAATCAACTGTTTTTAACTGTTGTTGATACTACTAGAAGCACAAACTTTTCAGTTTGTGTAGGTACACAATCCACAAGTACAAATGCACCATATGCAAACAGTAATTTTAAGGAATACCTCAGACATGCAGAAGAGTATGACCTGCAGTTTGTGTTTCAGTTATGCAAAATTAATTTAACTACAGATGTAATGACATATATACATTCTATGAGTTCTAGTATATTGGAACAGTGGAATTTTGGTCTTACACCACCGCCTTCAGGTACTTTAGAAGAAACATATAGATATGTTACTTCACAGGCCATTACATGTCAGCGTCCGCAACCTCCTAAGGAAACAGAGGACCCATATGGTAAAATGACATTTTGGGAGGTAGACCTTAAAGAAAAATTTTCTGCAGAATTAGATCAGTTTGCCTTAGGTAGAAAGTTTTTATTACAACTAGGTATGCGTGCCCGTCCTAGGTTACAGGCCTCTAAACGGTCTGCACCTTCATCATCTAGTACAGCACCTAAGAAAAAACGTGCAAAACGTATTTAATTAAATGTATGTGTGTTGTGTTTGTGTATGT------------------------------------------------------------------------------------------------------GCATATGGTGTTGTACATGTGTGTATATGTG----------TGTATGTATGTGTGCTATGTTCAATAAACTATATATGTTGTGTGAGTGGTTTTTAATAGCCACTGTGTCTCCATTTTGTTCATTCGCCATTTTATATATTTTAAAGTTATTCTGCGACCGCTTTCGGTTGCCTATACTATAACATGTTTTGGTCTGTTTGTGCTGTTTTAGCACAAAGGTTTAATGTGTTTTGGCTTCCTGCAGGCAACTTGGATTGTACTCAAGCACTTAGGATTAACATGCTTCCTGCTTATGTTTCATCCTACGCAAGGTCATAAACGTTTAAGGCGCCACCTGGCAGTTACTCATGTGTCTGCAATTGTTACTACAATGTTTTGCACACACATTTTTTACCCACCCTCTCATAAAATTGCTTTTAATCACATACTTGTACTATGTAAACAGTGTAC-CTTGGCAGAACATTGTATTTTACATGCCAGGTAATTGTTTAAAACTGACTAAGCAGTGCTTACTCATTTTGCACCTGGACTGTTAAACCGTTTTGGATCACACAGTGTACCAACCCTTTTATAATTATAAAAA---------------------------------------
>LNS8703968_HPV34
ACTATAATCCTACTATAAAATATAGGGTGTAACCGAAAACGGTTGCAACCGATATCGGTGCATATATAAGTGCTGCAGTACACTGCTGGACAGATTGGGAAATGTTTTTTCCCAATCCTGAGGAACGGCCATACAAGCTACCAGCCTTATGTGAAGAGGTCAACATTTCAATACATGAAATAGAATTGGACTGTGTGTATTGCGAACGACAACTGTACAGATGTGAGGTATATGATTTTATATTTAGAGATTTATGTGTTGTATATAGAAAGGGGAAACCACTTGGGGTATGTCAACCGTGTTTACTGTTTTACTCAAAGGTTAGACAATATAGAAGATATAACCAATCAGTGTATGGACGGACGTTAGAGAATTTAACTAACAAACAGTTGTGTAATATTTTAATAAGGTGCGGAAAATGCCAAAAACCACTGTGTCCATTGGAAAAGCAAAGGCATGTAGATGAAAACAAACGGTTTCACCAAATAGCGGATCAGTGGACCGGACGCTGTACACAGTGCTGGAGACCATCTGCAACAGTGGTGTAAGAATGCATGGAAAAAAACCAAGTGTGCAGGACATTGTGTTAGATCTGAAACCAACAACCGAGACTGACCTTACATGTTACGAGTCATTAGACAACTCAGAGGATGAGGATGAAACAGACAGCCATCTAGAAAGACAAGCTGAGCAAGCCTGGTACAGAATAGTTACTGATTGCAGCAGATGTCAGTCCACAGTGTGTCTTACCATTGAGAGCACACACGCTGACCTATTAGTGTTAGAAGACCTGCTTATGGGTGCACTAAAAATTGTGTGCCCCAACTGTTCCAGACGCCTATAACAGAAGATGGCTGATTCAGGTAATTGGGAAGGGAGGTGTTCGGGATGGTTTAATGTAGAAGCCATTGTAGAAAGGAAAACAGGGGATGCAATACCAGCAGATGAAAATTATGATGGGGACGATACAGAGGATTCTGAAATGGGGGATTTTATTGATAATGCACACATATCTAATATATATTCACAGCAGGAAATTGCACAGGCATTATATCACTCACAGCAAGTTAATGCAGACAATGAGGCTATACGTGTTCTAAAACGAAAGTTTGCAGGTAGTGCTGGCAGTAGCCCAGACAGTAAAAGACATGAATTGAAACACAAACAGCGTAGTCCACATATATTGACGATAAGGGACACTAATACTACATCTACACACCTATTGTGTGAGGAACAAGACAGCGGATATGGCAATACTGAAGTGGAAACGTACGAGAGACAGGTACCGGGGCCGGGGGGATGTTTACAAAGTACTAGCAGTAGTAACAACGGCAGCCAAATGGCGTCGCCAGGGGAAACAAATAGTGGGTCCAGTAGCATTTCAAATATGGATATAGACATGGAAAGCACACCTATAACGGACATTACAAACATATTAAAAAGTAGTAATGTAAAGGCAACATTATTAGCAAAATTTAAAGAGGTATATGGATTAAGTTATATGGAATTAGTAAGGCCTTATAAAAGTGATAAAACACAGTGCCAGGACTGGGTATGTGCAGTGTTTGGGGTAGCGCCATCATTGGCAGAAAGTTTAAAATCATTACTAACCCAATATTGCCTATACATACATCTACAATGTTTAACATGTTCGTGGGGTATAATAGTATTATTGTTAGCAAGATTTAAGTGCAATAAAAATAGATTGACAGTACAAAAATTATTACATGGGTTATTAAATGTAACACAGGAATATATGTTAATAGAACCACCTAGACTAAGAAGCACGCCATGTGCATTATACTGGTACAGAACTAGCCTATCAAACATTAGTGAAACGGTGGGAGAAGTACCAGAATGGATTAAAAGACAAACAGTAGTACAGCACAGCTTAGAGGACTGTCAATTTGACCTATCTCAAATGGTACAGTGGGCATTTGATAATGACATAACAAATGACTGTGAAATAGCATATAAATATGCATTATTAGCATCTGAGGATAGCAATGCTGCTGCATTTTTAAAAAGTAATGCACAAGCAAAATATGTTAAGGATTGTGGAACAATGTGTAGACATTATAAAGCTGCAGAACGTAAACAAATGACTATGTCACAATGGATTAC-------------------ACATAGATGTGATTTAA-TAGATGATGGAGGAAACTGGAAACATATTGTGCAATTTTTAAGATATCAGCAGGTTGAATTTGTACCGTTTTTAATTGCTTTAAAACAATTTTTAAAGGGTATACCAAAACAAAATTGTATAGTTATATATGGACCACCAGATACAGGAAAGTCACATTTTGGAATGAGTTTAATGCAGTTTATGCAAGGTGTGGTTATTTCATATGTAAATTCCAATAGTCATTTTTGGTTATCGCCATTGGCTGATGCAAAAATGGCATTATTAGATGATGCAACACCTGCATGCTGGACATATATTGATAGATATTTAAGAAATGCATTAGATGGCAATCCTATGTGTTTAGACAGAAAACATAAACATTTATTACAAATTAAATGTCCTCCATTACTAATAACATCAAATACAAATCCTAAAGCAGATGATACCTGGAAATATTTGCACAGTAGAATGAAAGTGTTTACGTTTTCAAATCCATTTCCATTTGACAGTAATGGAAATCCACTATACCAACTTACTAATGAAAACTGGAAGGCATTTTTTACAAAGACGTGGTCAAAACTAGATTTAACAGAGGACGACGACAAGGAAAATGATGGAGACACTGTGCAAACGTTTAAGTGCGTGTCAGGACGCAATCCTAGAACTGTATGAACGTGATAGTATACATTTAAGTGATCATATTGATCACTGGAAACACGTGCGACTGGAAAATGTATTATTACATAAGGCACGTGAAATGGGACTGCAATCAGTTAACCAACAAGCGGTGCCAAGCCTTGCAGTATCACGATCGAAAGGGCATAATGCAATTGAACTACAATTAGCCCTAGAAAGTTTAAATGAATCAAGCTATAACACAGAAGAATGGACATTACAACAGACAAGTTGGGAACAGTGGGTAACGGACCCAAAACAATGTTTTAAAAAAGGTGGCAAAACAGTAGAAGTTAGATATGACTGTGACAAGGACAACACCATGCAATATGTGGTATGGACATTTGTGTATTATTGGTTGGAAGGCAAGTGGTATAAAGTGAGTAGCCATGTAGATTATAATGGTATATATTATGAAACACAGGACAATGAAAAGGTATATTATACACAATTTGACAAAGATGCAAAACGATATGGGGTTAAAGGAATATGGGATGTATGTATGGGCGGTAAGGTAATCTGTTTTGCTCCTGTATTTAGCCCGTGCGAAGTATCCACTCCTGAAATTGTTAGACCCCTGCACACAAGCAACAGCAGCAACGCACAGGACGCGGGTGTGCCAACACGGAAACGGCATAGACAGTGTGACCCAGACGAGGGGCCCTTGGACTTTGTACATAACCTACAGCCCACAACAGACTCATCAACCCAGTGTACTCTACATAATGTTGCGCCAATAGTACATTTAAAAGGTGACAAAAACAGTTTGAAATGCTTAAGATATAGGATGCATAAAGGGTATTCACATTTGTTTAATAATGTAACAACTACATGGCATTGGACCAATAATACAAATAGTAAATGTGGTGTAATTACATTTATGTTTTCCAGTACATCCCAACAAAAACAATTTTTACAATGTGCTAAAATACCACCAACTATATCAGTGTCATCAGGGTATATGTCCATATAACACAAATATGTAACATTGGTTACAATTGTAAAACATTTCCTTTTA---------------------AACAACTAATA---------------------GTAACAGTGGTTACATGTGTATACATTGGTATACTGTATAATGTCATGATCATTTTCATATTTGTAATTTTGTTTGTCTTTGGCTTTTATATGTGCCTGTCTGTGTCGCTTGCAGTGTCTGTGTGTGTTTATGCATGGTTATTGCTTTTGATTATAATTACTTTTTTACATGTGTCCCAATCCCTGTTAAAGGTATATATATTATATGTGTGTGTGTTTTATATTCCTATGGCACTGGTACATTACCATGCTACCTTGCAAGTAACATAAATATTTTCATATATATACAATAAATTTATTGTTTGTGTACCAGTGTGTAGTTTACCATGCGTCGCAAGCGTGACACACATATAAGACGTAAACGTGCATCTGCCACACAATTATACAAAACATGTAAGCAAAGTGGCACATGTCCCCCTGACATAATTCCAAAGGTTGAGGGCAATACTTTAGCTGACCAAATATTAAAATATGGTAGCATTGGGGTATTTTTTGGGGGTTTGGGTATTGGTAGCGGGTCAGGAACCGGGGGTCGTACAGGATATGTGCCATTACCCACAACTACTCCATCTAGACCAGTTGAAATTCCTTTGCAACCTACCAGACCTCCTGTTATTACATCTGTAGGGGCCTCTGATTCTTCTATAGTGTCATTAGTGGAGGAGTCAAGTTTTATTGAAGCTGGTGTGCCAGGTCCTACCTCCATAGTGCCTTCTAGTTCTGGATTTAATGTAACAACATCTGTGGACAGTACACCTGCTATTATAGATGTGGCAACTATAAGTGACACTACACAAGTATCTGTTAGTACATTTAACAATCCAACTTTTACTGACCCATCCGTGTTGCAACCCCCTCCACCCTTAGAGGCCTCTGGCAGACTTTTATTTTCAAATGATACTGTAACTACTCATTCATATGAAAATATACCTCTTGACACATTTGTAGTTACAACAGATAACAATAGTATTGTTAGTAGTACGCCCATTCCAGGGAGGCACCCTCCTGCACGCTTAGGGCTTTATGGACGTGCTATACAACAGGTTAAGGTTGTAGACCCTGCTTTTGTAACAACGCCTACACGTTTGGTAACATATGATAATCCTGCCTTTGAGGGCCTGCAAGATACCACATTAGAATTTCAGCACAGTGAATTGCATAATGCTCCTGACTCTGATTTTTTAGATATTGTAAAGTTACATAGGCCTGCTTTAACTGCTAGAAAAACTGGCATACGTGTTAGTAGGCTAGGACAACGTGCCACTATGTTTACTAGAAGTGGCAAACGTATAGGTGGTAGGGTACATTTTTATCATGATTTAAGTCCAATACCTACGGAAAATATTGAACTGCAGCCTTTACTGCCTTCTGCATCTGCTACTGTAACAGATGCTAATGGCATTAATGATGGGCTATATGATGTATTGTTAGATAATAATGTAGATATTACTGAAGTAGAAACACCT---ACTGGTACAAACACACAAAGTGTATTTGCAAGTGAGATTTCCACTACAACTGCAAATACCACTATTCCTTTAAATGCTGGTTTGGATACACATCCTGGCCCTGATATTGCTTTACCTGTACCTACTGCAGAAACCATTTTTACCCCAACTGTACCTGTACAGCCTTCTGGTCCTATATATATATATGGGTCAGATTTTATATTGCATCCTAGCTTGTATGTCATTCCACGCAAACGTAAACGTTTGTCATATTTTTTTGCAGATGTGGCGACCTACTGAGGCAAAGGTATACCTGCCCCCTGTGTCTGTATCTAAAGTTGTAAGCACTGAAGAGTATGTAACACGCACAAATATATATTATTATGCAGGTAGTACACGCTTGCTGGCAGTAGGACATCCCTATTATCCTATAAAGGATACTAATGGGAAACGTAAGATTGCAGTACCTAAAGTTTCAGGTTTGCAATACAGGGTATTTAGAATACGTTTGCCAGATCCCAATAAATTTGGGTTCCCAGATGCATCTTTTTATAATCCTGACAAGGAGCGGTTGGTTTGGGCCTGTGCTGGCGTTGAGGTTGGACGCGGACAGCCATTAGGTATAGGTACTAGTGGTAATCCTTTTATGAATAAACTTGAGGATACTGAAAATGCTGCAAAATATATTGGTGGAAACATAGCAGATAGTAGAGAGTGTATGTCAGTAGATTATAAACAAACACAGTTATGTATTGTAGGCTGTAAGCCTCCCTTAGGGGAACATTGGGGTACAGGCACACCATGTGCTACCCAAAATGCTGGGGAATGTCCTCCGCTTGAATTAAAGAACACCACTATACAGGATGGTGATATGATTGATGTGGGCTTTGGTGCCATGGATTTTAAGGCCTTACAGGCAAATAAAAGTGATGTGCCCATTGATATTTCCAACACTATATGTAAATATCCAGATTATTTAGGCATGGCCGCAGATCCCTATGGCGATTCTATGTGGTTTTATATTCGTAGGGAACAAATGTTTGTTAGACACCTATTTAACAGGGCAGGTACTGTAGGCGATGCTATTCCAGATGACTTAATGATTAAGGGTACAGGCAATACTGCATCGCCATCCAGTTGTGTGTTTTATCCTACTCCTAGTGGGTCTATGGTATCCTCAGATGCACAAATTTTTAATAAGCCTTATTGGTTGCAAAAGGCCCAGGGACAAAACAATGGCATTTGCTGGCATAATCAACTGTTTTTAACTGTTGTTGATACTACTAGAAGCACAAACTTTTCAGTTTGTGTAGGTACACAATCCACAAGTACAAATGCACCATATGCAAACAGTAATTTTAAGGAATACCTCAGACATGCAGAAGAGTATGACCTGCAGTTTGTGTTTCAGTTATGCAAAATTAATTTAACTACAGATGTCATGACATATATACATTCTATGAGTTCTAGTATATTGGAACAGTGGAATTTTGGTCTTACACCACCGCCTTCAGGTACTTTAGAAGAAACATATAGATATGTTACTTCACAGGCCATTACATGTCAGCGTCCGCAACCTCCTAAGGAAACAGAGGACCCATATGGTAAAATGACATTTTGGGAGGTAGACCTTAAAGAAAAATTTTCTGCAGAATTAGATCAGTTTGCCTTAGGTAGAAAGTTTTTATTACAACTAGGTATGCGTGCCCGTCCTAGGTTGCAGGCCTCTAAACGGTCTGCACCTTCATCATCTAGTACAGCACCTAAGAAAAAACGTGCAAAACGTATTTAATTAAATGTATGTGTGTTGTGTTTGTGTATGTGTATTGTGTGTTTGTATATGTTTGTGTATGTGTATTGTGTGTTTGTATATGGTATGTAATGTATGTATTATTGCATTGTTGTATGTGGTGTGGTATTGTATGGCATATGGTGTTGTACATGTGTGTATATGTG----------TGTATGTATGTGTGCTATGTTCAATAAACTATATATGTTGTGTGAGTGGTTTTTAATAGCCACTGTGTCTCCATTTTGTTCATTCGCCATTTTATATATTTTAAAGTTATTCTGCGACCGCTTTCGGTTGCCTATACTATAACATGTTTTGGTCTGTTTGTGCTGTTTTAGCACAAAGGTTTAATGTGTTTTGGCTTCCTGCAGGCAACTTGGATTGTACTCAAGCACTTAGGATTAACATGCTTCCTGCTTATGTTTCATCCTACGCAAGGTCATAAACGTTTAAGGCGCCACCTGGCAGTTACTCATGTGTCTGCAATTGTTACTACAATGTTTTGCACACACATTTTTTACCCACCCTCTCATAAAATTGCTTTTAATCACATACTTGTACTATGTAAACAGTGTAC-CTTGGCAGAACATTGTATTTTACATGCCAGGTAATTGTTTAAAACTGACTAAGCAGTGCTTACTCATTTTGCACCTGGACTGTTAAACCGTTTTGGATCACACAGTGTACCAACCCTTTTATAATTATAAAAA---------------------------------------
>KF436808|HPV34|A2|
ACTATAATCCTACTATAAAATATAGGGTGTAACCGAAAACGGTTGCAACCGATATCGGTGCATATATAAGTGCTGCAGTACACTGCTGGACAGATTGGGAAATGTTTTTTCCCAATCCTGAGGAACGGCCATACAAGCTACCAGCCTTATGTGAAGAGGTCAACATTTCAATACATGAAATAGAATTGGACTGTGTGTATTGCGAACGACAACTGTACAGATGTGAGGTATATGATTTTATATTTAGAGATTTATGTGTTGTATATAGAAAGGGGAAACCACTTGGGGTATGTCAACCGTGTTTACTGTTTTACTCAAAGGTTAGACAATATAGAAGATATAACCAATCAGTGTATGGACGGACGTTAGAGAATTTAACTAACAAACAGTTGTGTAATATTTTAATAAGGTGCGGAAAATGCCAAAAACCACTGTGTCCATTGGAAAAGCAAAGGCATGTAGATGAAAACAAACGGTTTCACCAAATAGCGGATCAGTGGACCGGACGCTGTACACAGTGCTGGAGACCATCTGCAACAGTGGTGTAAGAATGCATGGAAAAAAACCAAGTGTGCAGGACATTGTGTTAGATCTGAAACCAACAACCGAGACTGACCTTACATGTTACGAGTCATTAGACAACTCAGAGGATGAGGATGAAACAGACAGCCATCTAGAAAGACAAGCTGAGCAAGCCTGGTACAGAATAGTTACTGATTGCAGCAGATGTCAGTCCACAGTGTGTCTTACCATTGAGAGCACACACGCTGACCTATTAGTGTTAGAAGACCTGCTTATGGGTGCACTAAAAATTGTGTGCCCCAACTGTTCCAGACGCCTATAACAGAAGATGGCTGATTCAGGTAATTGGGAAGGGAGGTGTTCGGGATGGTTTAATGTAGAAGCCATTGTAGAAAGGAAAACAGGGGATGCAATACCAGCAGATGAAAATTATGATGGGGACGATACAGAGGATTCTGAAATGGGGGATTTTATTGATAATGCACACATATCTAATATATATTCACAGCAGGAAATTGCACAGGCATTATATCACTCACAGCAAGTTAATGCAGACAATGAGGCTATACGTGTTCTAAAACGAAAGTTTGCAGGTAGTGCTGGCAGTAGCCCAGACAGTAAAAGACATGAATTGAAACACAAACAGCGTAGTCCACATATATTGACGATAAGGGACACTAATACTACATCTACACACCTATTGTGTGAGGAACAAGACAGCGGATATGGCAATACTGAAGTGGAAACGTACGAGAGACAGGTACCGGGGCCGGGGGGATGTTTACAAAGTACTAGCAGTAGTAACAACGGCAGCCAAATGGCGTCGCCAGGGGAAACAAATAGTGGGTCCAGTAGCATTTCAAATATGGATATAGACATGGAAAGCACACCTATAACGGACATTACAAACATATTAAAAAGTAGTAATGTAAAGGCAACATTATTAGCAAAATTTAAAGAGGTATATGGATTAAGTTATATGGAATTAGTAAGGCCTTATAAAAGTGATAAAACACAGTGCCAGGACTGGGTATGTGCAGTGTTTGGGGTAGCGCCATCATTGGCAGAAAGTTTAAAATCATTACTAACCCAATATTGCCTATACATACATCTACAATGTTTAACATGTTCGTGGGGTATAATAGTATTATTGTTAGCAAGATTTAAGTGCAATAAAAATAGATTGACAGTACAAAAATTATTACATGGGTTATTAAATGTAACACAGGAATATATGTTAATAGAACCACCTAGACTAAGAAGCACGCCATGTGCATTATACTGGTACAGAACTAGCCTATCAAACATTAGTGAAACGGTGGGAGAAGTACCAGAATGGATTAAAAGACAAACAGTAGTACAGCACAGCTTAGAGGACTGTCAATTTGACCTATCTCAAATGGTACAGTGGGCATTTGATAATGACATAACAAATGACTGTGAAATAGCATATAAATATGCATTATTAGCATCTGAGGATAGCAATGCTGCTGCATTTTTAAAAAGTAATGCACAAGCAAAATATGTTAAGGATTGTGGAACAATGTGTAGACATTATAAAGCTGCAGAACGTAAACAAATGACTATGTCACAATGGATTAC-------------------ACATAGATGTGATTTAA-TAGATGATGGAGGAAACTGGAAACATATTGTGCAATTTTTAAGATATCAGCAGGTTGAATTTGTACCGTTTTTAATTGCTTTAAAACAATTTTTAAAGGGTATACCAAAACAAAATTGTATAGTTATATATGGACCACCAGATACAGGAAAGTCACATTTTGGAATGAGTTTAATGCAGTTTATGCAAGGTGTGGTTATTTCATATGTAAATTCCAATAGTCATTTTTGGTTATCGCCATTGGCTGATGCAAAAATGGCATTATTAGATGATGCAACACCTGCATGCTGGACATATATTGATAGATATTTAAGAAATGCATTAGATGGCAATCCTATGTGTTTAGACAGAAAACATAAACATTTATTACAAATTAAATGTCCTCCATTACTAATAACATCAAATACAAATCCTAAAGCAGATGATACCTGGAAATATTTGCACAGTAGAATGAAAGTGTTTACGTTTTCAAATCCATTTCCATTTGACAGTAATGGAAATCCACTATACCAACTTACTAATGAAAACTGGAAGGCATTTTTTACAAAGACGTGGTCAAAACTAGATTTAACAGAGGACGACGACAAGGAAAATGATGGAGACACTGTGCAAACGTTTAAGTGCGTGTCAGGACGCAATCCTAGAACTGTATGAACGTGATAGTATACATTTAAGTGATCATATTGATCACTGGAAACACGTGCGACTGGAAAATGTATTATTACATAAGGCACGTGAAATGGGACTGCAATCAGTTAACCAACAAGCGGTGCCAAGCCTTGCAGTATCACGATCGAAAGGGCATAATGCAATTGAACTACAATTAGCCCTAGAAAGTTTAAATGAATCAAGCTATAACACAGAAGAATGGACATTACAACAGACAAGTTGGGAACAGTGGGTAACGGACCCAAAACAATGTTTTAAAAAAGGTGGCAAAACAGTAGAAGTTAGATATGACTGTGACAAGGACAACACCATGCAATATGTGGTATGGACATTTGTGTATTATTGGTTGGAAGGCAAGTGGTATAAAGTGAGTAGCCATGTAGATTATAATGGTATATATTATGAAACACAGGACAATGAAAAGGTATATTATACACAATTTGACAAAGATGCAAAACGATATGGGGTTAAAGGAATATGGGATGTATGTATGGGCGGTAAGGTAATCTGTTTTGCTCCTGTATTTAGCCCGTGCGAAGTATCCACTCCTGAAATTGTTAGACCCCTGCACACAAGCAACAGCAGCAACGCACAGGACGCGGGTGTGCCAACACGGAAACGGCATAGACAGTGTGACCCAGACGAGGGGCCCTTGGACTTTGTACATAACCTACAGCCCACAACAGACTCATCAACCCAGTGTACTCTACATAATGTTGCGCCAATAGTACATTTAAAAGGTGACAAAAACAGTTTAAAATGCTTAAGATATAGGATGCATAAAGGGTATTCACATTTGTTTAATAATGTAACAACTACATGGCATTGGACCAATAATACAAATAGTAAATGTGGTGTAATTACATTTATGTTTTCCAGTACATCCCAACAAAAACAATTTTTACAATGTGCTAAAATACCACCAACTATATCAGTGTCATCAGGGTATATGTCCATATAACACAAATATGTAACATTGGTTACAATTGTAAAACATTTCCTTTTA---------------------AACAACTAATA---------------------GTAACAGTGGTTACATGTGTATACATTGGTATACTGTATAATGTCATGATCATTTTCATATTTGTAATTTTGTTTGTCTTTGGCTTTTATATGTGCCTGTCTGTGTCGCTTGCAGTGTCTGTGTGTGTTTATGCATGGTTATTGCTTTTGATTATAATTACTTTTTTACATGTGTCCCAATCCCTGTTAAAAGTATATATATTATATGTGTGTGTGTTTTATATTCCTATGGCACTGGTACATTACCATGCTACCTTGCAAGTAACATAAATATTTTTATATATATACAATAAATTTATTGTTTGTGTACCAGTGTGTAGTTTACCATGCGTCGCAAGCGTGACACACATATAAGACGTAAACGTGCATCTGCCACACAATTATACAAAACATGTAAGCAAAGTGGCACATGTCCCCCTGACATAATTCCAAAGGTTGAGGGCAATACTTTAGCTGACCAAATATTAAAATATGGTAGCATTGGGGTATTTTTTGGGGGTTTGGGTATTGGTAGCGGGTCAGGAACCGGGGGTCGTACAGGATATGTGCCATTACCCACAACTACTCCATCTAGACCAGTTGAAATTCCTTTGCAACCTACCAGACCTCCTGTTATTACATCTGTAGGGGCCTCTGATTCTTCTATAGTGTCATTAGTGGAGGAGTCAAGTTTTATTGAAGCTGGTGTGCCAGGGCCTACCTCCATAGTGCCTTCTAGTTCTGGATTTAATGTAACAACATCTGTGGACAGTACACCTGCTATTATAGATGTGGCAACTATAAGTGACACTACACAAGTATCTGTTAGTACATTTAACAATCCAACTTTTACTGACCCATCCGTGTTGCAACCCCCTCCACCCTTAGAGGCCTCTGGCAGACTTTTATTTTCAAATGATACTGTAACTACTCATTCATATGAAAATATACCTCTTGACACATTTGTAGTTACAACAGATAACAATAGTATTGTTAGTAGTACGCCCATTCCAGGGAGGCACCCTCCTGCACGCTTAGGGCTTTATGGACGTGCTATACAACAGGTTAAGGTTGTAGACCCTGCTTTTGTAACAACGCCTACACGTTTGGTAACATATGATAATCCTGCCTTTGAGGGCCTGCAAGATACCACATTAGAATTTCAGCACAGTGAATTGCATAATGCTCCTGACTCTGATTTTTTAGATATTGTAAAGTTACATAGGCCTGCTTTAACTGCTAGAAAAACTGGCATACGTGTTAGTAGGCTAGGACAACGTGCCACTATGTTTACTAGAAGTGGCAAACGTATAGGTGGTAGGGTACATTTTTATCATGATTTAAGTCCAATACCTACGGAAAATATTGAACTGCAGCCTTTACTGCCTTCTGCATCTGCTACTGTAACAGATGCTAATGGCATTAATGATGGGCTATATGATGTATTGTTAGATAATAATGTAGATATTACTGAAGTAGAAACACCT---ACTGGTACAAACACACAAAGTGTATTTGCAAGTGAGATTTCCACTACAACTGCAAATACCACTATTCCTTTAAATGCTGGTTTGGATACACATCCTGGCCCTGATATTGCTTTACCTGTACCTACTGCAGAAACCATTTTTACCCCAACTGTACCTGTACAGCCTTCTGGTCCTATATATATATATGGGTCAGATTTTATATTGCATCCTAGCTTGTATGTCATTCCACGCAAACGTAAACGTTTGTCATATTTTTTTGCAGATGTGGCGACCTACTGAGGCAAAGGTATACCTGCCCCCTGTGTCTGTATCTAAAGTTGTAAGCACTGAAGAGTATGTAACACGCACAAATATATATTATTATGCAGGTAGTACACGCTTGCTGGCAGTAGGACATCCCTATTATCCTATAAAGGATACTAATGGGAAACGTAAGATTGCAGTACCTAAAGTTTCAGGTTTGCAATACAGGGTATTTAGAATACGTTTGCCAGATCCCAATAAATTTGGGTTCCCAGATGCATCTTTTTATAATCCTGACAAGGAGCGGTTGGTTTGGGCCTGTGCTGGCGTTGAGGTTGGACGCGGACAGCCATTAGGTATAGGTACTAGTGGTAATCCTTTTATGAATAAACTTGAAGATACTGAAAATGCTGCAAAATATATTGGTGGAAACATAGCAGATAGTAGAGAGTGTATGTCAGTAGATTATAAACAAACACAGTTATGTATTGTAGGCTGTAAGCCTCCCTTAGGGGAACATTGGGGTACAGGCACACCATGTGCTACCCAAAATGCTGGGGAATGTCCTCCGCTTGAATTAAAGAACACCACTATACAGGATGGTGATATGATTGATGTGGGCTTTGGTGCCATGGATTTTAAGGCCTTACAGGCAAATAAAAGTGATGTGCCCATTGATATTTCCAACACTATATGTAAATATCCAGATTATTTAGGCATGGCCGCAGATCCCTATGGCGATTCTATGTGGTTTTATATTCGTAGGGAACAAATGTTTGTTAGACACCTATTTAACAGGGCAGGTACTGTAGGCGATGCTATTCCAGATGACTTAATGATTAAGGGTACAGGCAATACTGCATCGCCATCCAGTTGTGTGTTTTATCCTACTCCTAGTGGGTCTATGGTATCCTCAGATGCACAAATTTTTAATAAGCCTTATTGGTTGCAAAAGGCCCAGGGACAAAACAATGGCATTTGCTGGCATAATCAACTGTTTTTAACTGTTGTTGATACTACTAGAAGCACAAACTTTTCAGTTTGTGTAGGTACACAATCCACAAGTACAAATGCACCATATGCAAACAGTAATTTTAAGGAATACCTTAGACATGCAGAAGAGTATGACCTGCAGTTTGTGTTTCAGTTATGCAAAATTAATTTAACTACAGATGTCATGACATATATACATTCTATGAGTTCTAGTATATTGGAACAGTGGAATTTTGGTCTTACACCACCGCCTTCAGGTACTTTAGAAGAAACATATAGATATGTTACTTCACAGGCCATTACATGTCAGCGTCCGCAACCTCCTAAGGAAACAGAGGACCCATATGGTAAAATGACATTTTGGGAGGTAGACCTTAAAGAAAAATTTTCTGCAGAATTAGATCAGTTTGCCTTAGGTAGAAAGTTTTTATTACAACTAGGTATGCGTGCCCGTCCTAGGTTGCAGGCCTCTAAACGGTCTGCACCTTCATCATCTAGTACAGCACCTAAGAAAAAACGTGCAAAACGTATTTAATTAAATGTATGTGTGTTGTGTTTGTGTATGTGTATTGTGTGTTTGTATATGTTTGTGTATGTGTATTGTGTGTTTGTATATGGTATGTAATGTATGTATTATTGCATTGTTGTATGTGGTGTGGTATTGTATGGCATATGGTGTTGTACATGTGTGTATATGTG----------TGTATGTATGTGTGCTATGTTCAATAAACTATATATGTTGTGTGAGTGGTTTTTAATAGCCACTGTGTCTCCATTTTGTTCATTCGCCATTTTATATATTTTAAAGTTATTCTGCGACCGCTTTCGGTTGCCTATACTATAACATGTTTTGGTCTGTTTGTGCTGTTTTAGCACAAAGGTTTAATGTGTTTTGGCTTCCTGCAGGCAACTTGGATTGTACTCAAGCACTTAGGATTAACATGCTTCCTGCTTATGTTTCATCCTACGCAAGGTCATAAACGTTTAAGGCGCCACCTGGCAGTTACTCATGTGTCTGCAATTGTTACTACAATGTTTTGCACACACATTTTTTACCCACCCTCTCATAAAATTGCTTTTAATCACATACTTGTACTATGTAAACAGTGTAC-CTTGGCAGAACATTGTATTTTACATGCCAGGTAATTGTTTAAAACTGACTAAGCAGTGCTTACTCATTTTGCACCTGGACTGTTAAACCGTTTTGGATCACACAGTGTACCAACCCTTTTATAATTATAAAAA---------------------------------------
>X74476|HPV34|A1|
ACTATAATCCTACTATAAAATATAGGGTGTAACCGAAAACGGTTGCAACCGATATCGGTGCATATATAAGTGCTGCAGTACACTGCTGGACAGATTGGGAAATGTTTTTTCCCAATCCTGAGGAACGGCCATACAAGCTACCAGCCTTATGTGAAGAGGTCAACATTTCAATACATGAAATAGAATTGGACTGTGTGTATTGCGAACGACAACTGTACAGATGTGAGGTATATGATTTTATATTTAGAGATTTATGTGTTGTATATAGAAAGGGGAAACCACTTGGGGTATGTCAACCGTGTTTACTGTTTTACTCAAAGGTTAGACAATATAGAAGATATAACCAATCAGTGTATGGACGGACGTTAGAGAATTTAACTAACAAACAGTTGTGTAATATTTTAATAAGGTGCGGAAAATGCCAAAAACCACTGTGTCCATTGGAAAAGCAAAGGCATGTAGATGAAAACAAACGGTTTCACCAAATAGCGGATCAGTGGACCGGACGCTGTACACAGTGCTGGAGACCATCTGCAACAGTGGTGTAAGAATGCATGGAAAAAAACCAAGTGTGCAGGACATTGTGTTAGATCTGAAACCAACGACCGAGACTGACCTTACATGTTACGAGTCATTAGACAACTCAGAGGATGAGGATGAAACAGACAGCCATCTAGAAAGACAAGCTGAGCAAGCCTGGTACAGAATAGTTACTGATTGCAGCAGATGTCAGTCCACAGTGTGTCTTACCATTGAGAGCACACACGCTGACCTATTAGTGTTAGAAGACCTGCTTATGGGTGCACTAAAAATTGTGTGCCCCAACTGTTCCAGACGCCTATAACAGAAGATGGCTGATTCAGGTAATTGGGAAGGGAGGTGTTCGGGATGGTTTAATGTAGAAGCCATTGTAGAAAGGAAAACAGGGGATGCAATACCAGCAGATGAAAATTATGATGGGGACGATACAGAGGATTCTGAAATGGGGGATTTTATTGATAATGCACACATATCTAATATATATTCACAGCAGGAAATTGCACAGGCATTATATCACTCACAGCAAGTTAATGCAGACAATGAGGCTATACGTGTTCTAAAACGAAAGTTTGCAGGTAGTGCTGGCAGTAGCCCAGACAGTAAAAGACATGAATTGAAACACAAACAGCGTAGTCCACATATATTGACGATAAGGGACACTAATACTACATCTACACACCTATTGTGTGAGGAACAAGACAGCGGATATGGCAATACTGAAGTGGAAACGTACGAGAGACAGGTACCGGGGCCGGGGGGATGTTTACAAAGTACTAGCAGTAGTAACAACGGCAGCCAAATGGCGTCGCCAGGGGAAACAAATAGTGGGTCCAGTAGCATTTCAAATATGGATATAGACATGGAAAGCACACCTATAACGGACATTACAAACATATTAAAAAGTAGTAATGTAAAGGCAACATTATTAGCAAAATTTAAAGAGGTATATGGATTAAGTTATATGGAATTAGTAAGGCCTTATAAAAGTGATAAAACACAGTGTCAGGACTGGGTATGTGCAGTGTTTGGGGTAGCGCCATCATTGGCAGAAAGTTTAAAATCATTACTAACCCAATATTGCCTATACATACATCTACAATGTTTAACATGTTCGTGGGGTATAATAGTATTATTGTTAGCAAGATTTAAGTGCAATAAAAATAGATTGACAGTACAAAAATTATTACATGGGTTATTAAATGTAACACAGGAATATATGTTAATAGAACCACCTAGACTAAGAAGCACGCCATGTGCATTATACTGGTACAGAACTAGCCTATCAAACATTAGTGAAACGGTGGGAGAAGTACCCGAATGGATTAAAAGACAAACAGTAGTACAGCACAGCTTAGAGGACTGTCAATTTGACCTATCTCAAATGGTACAGTGGGCATTTGATAATGACATAACAAATGACTGTGAAATAGCATATAAATATGCATTATTAGCATCTGAGGATAGCAATGCTGCTGCATTTTTAAAAAGCAATGCACAAGCAAAATATGTTAAGGATTGTGGAACAATGTGTAGACATTATAAAGCTGCAGAACGTAAACAAATGACTATGTCACAATGGATTAC-------------------ACATAGATGTGATTTAA-TAGATGATGGAGGAAACTGGAAACATATTGTGCAATTTTTAAGATATCAGCAGGTTGAATTTGTACCGTTTTTAATTGCTTTAAAACAATTTTTAAAGGGTATACCAAAACAAAATTGTATAGTTATATATGGACCACCAGATACAGGAAAGTCACATTTTGGAATGAGTTTAATGCAGTTTATGCAAGGTGTGGTTATTTCATATGTAAATTCCAATAGTCATTTTTGGTTATCGCCATTGGCTGATGCAAAAATGGCATTATTAGATGATGCAACACCTGCATGCTGGACATATATTGATAGATATTTAAGAAATGCATTAGATGGCAATCCTATGTGTTTAGACAGAAAACATAAACATTTATTACAAATTAAATGTCCTCCATTACTAATAACATCAAATACAAATCCTAAAGCAGATGATACCTGGAAATATTTGCACAGTAGAATGAAAGTGTTTACGTTTTCAAATCCATTTCCATTTGACAGTAATGGAAATCCACTATACCAACTTACTAATGAAAACTGGAAGGCATTTTTTACAAAGACGTGGTCAAAACTAGATTTAACAGAGGACGACGACAAGGAAAATGATGGAGACACTGTGCAAACGTTTAAGTGCGTGTCAGGACGCAATCCTAGAACTGTATGAACGTGATAGTATACATTTAAGTGATCATATTGATCACTGGAAACACGTGCGACTGGAAAATGTATTATTACATAAGGCACGTGAAATGGGACTGCAATCAGTTAACCAACAAGCGGTGCCAAGCCTTGCAGTATCACGATCCAAAGGGCATAATGCAATTGAACTACAATTAGCCCTAGAAAGTTTAAATGAATCAAGCTATAACACAGAAGAATGGACATTACAACAGACAAGTTGGGAACAGTGGGTAACGGACCCAAAACAATGTTTTAAAAAAGGTGGAAAAACAGTAGAAGTTAGATATGACTGTGACAAGGACAACACCATGCAATATGTGGTATGGACATTTGTGTATTATTGGTTGGAAGGCAAGTGGTATAAAGTGAGTAGCCATGTAGATTATAATGGTATATATTATGAAACACAGGACAATGAAAAGGTATATTATACACAATTTGACAGAGATGCAAAACGATATGGGGTTAAAGGAATATGGGATGTATGTATGGGCGGTAAGGTAATATGTTTTGCTCCTGTATTTAGCCCGTGTGAAGTATCCACTCCTGAAATTGTTAGACCCCTGCACACAAGCAACAGCAGCAACGCACAGGACGCGGGTGTGCCAACACGGAAACGGCATAGACAGTGTGACCCAGACGAGGGGCCCTTGGACTTTGTACATAACCTACAGCCCACAACAGACTCATCGACCCAGTGTACTCTACATAATGTTGCGCCAATAGTACATTTAAAAGGTGACAAAAACAGTTTAAAATGCTTAAGATATAGGATGCATAAAGGGTATTCACATTTGTTTAATAATGTAACAACTACATGGCATTGGACCAATAATACAAATAGTAAATGTGGTGTAATTACATTTATGTTTTCCAGTACATCCCAACAAAAACAATTTTTACAATGTGCTAAAATACCACCAACTATATCAGTGTCATCAGGGTATATGTCCATATAACACAAATATGTAACATTGGTTACAAT-----------------------------------------------------------------------------------------TGTATACATTGGTATACTGTATAATGTCATGATCATTTTTATATTTGTAATTTTGTTTGTCTTTGGCTTTTATATGTGCCTGTCTGTGTCGCTTGCAGTGTCTGTGTGTGTTTATGCATGGTTATTGCTTTTGATTATAATTACTTTTTTACATGTGTCCCAATCCCTGTTAAAAGTATATATATTATATGTGTGTGTGTTTTATATTCCTATGGCACTGGTACATTACCATGCTACCTTGCAAGTAACATAAATATTTTCATATATATACAATAAATTTATTGTTTGTGTACCAGTGTGTAGTTTACCATGCGTCGCAAGCGTGACACACATATAAGACGTAAACGTGCATCAGCCACACAATTATACAAAACATGTAAGCAAAGTGGCACATGTCCCCCTGACATAATTCCAAAGGTTGAGGGCAATACTTTAGCTGACCAAATATTAAAATATGGTAGCATTGGGGTATTTTTTGGGGGTTTGGGTATTGGTAGCGGGTCAGGAACCGGGGGTCGTACAGGATATGTGCCATTACCCACAACTACTCCATCTAGACCAGTTGAAATTCCTTTGCAACCTACCAGACCTCCTGTTATTACATCTGTAGGGGCCTCTGATTCTTCTATAGTTTCATTAGTGGAGGAGTCAAGTTTTATTGAAGCTGGTGTGCCAGGTCCTACCTCCATAGTGCCTTCTAGTTCTGGATTTAATGTAACAACATCTGTGGACAGTACACCTGCTATTATAGATGTGGCAACTATAAGTGACACTACACAAGTATCTGTTAGTACATTTAACAATCCAACTTTTACTGACCCATCCGTGTTGCAACCTCCTCCACCCTTAGAGGCCTCTGGCAGACTTTTATTTTCAAATGATACTGTAACTACTCATTCTTATGAAAATATACCTCTTGACACATTTGTAGTTACAACAGATAACAATAGTATTGTTAGTAGTACGCCCATTCCAGGGAGGCACCCTCCTGCACGCTTAGGGCTTTATGGACGTGCTATACAACAGGTTAAGGTTGTAGACCCTGCTTTTGTAACAACGCCTACACGTTTGGTAACATATGATAATCCTGCCTTTGAGGGCCTGCAAGATACCACATTAGAATTTCAGCACAGTGACTTGCATAATGCTCCTGACTCTGATTTTTTAGATATTGTAAAGTTACATAGGCCTGCTTTAACTGCTAGAAAAACTGGCATACGTGTTAGTAGACTAGGACAACGTGCCACTATGTTTACTAGAAGTGGCAAACGTATAGGTGGTAGGGTACATTTTTATCATGATTTAAGTCCAATACCTACGGAAAATATTGAACTGCAGCCTTTACTGCCTTCTGCATCTGCTACTGTAACAGATGCTAATGGCATTAATGATGGGCTATATGATGTATTGTTAGATAATAATGTAGATATTACTGAAGTGGAAACACCT---ACTGGTACAAACACACAAAGTGTTTTTGCAAGTGAGATTTCCACTACAACTGCAAATACCACTATTCCTTTAAATGCTGGTTTGGATACACATCCTGGCCCTGATATTGCTTTACCTGTACCTACTGCAGAAACCATTTTTACCCCAACTGTACCTGTACAGCCTTCTGGTCCTATATATATATATGGGTCCGATTTTATATTGCATCCTAGCTTGTATGTCATTCCACGCAAACGTAAACGTTTGTCATATTTTTTTGCAGATGTGGCGACCTACTGAGGCAAAGGTATACCTGCCCCCTGTGTCTGTATCTAAAGTTGTAAGCACTGAAGAGTATGTAACACGCACAAATATATATTATTATGCAGGTAGTACACGCTTGCTGGCAGTAGGACATCCCTATTATCCTATAAAGGATACTAATGGGAAACGTAAGATTGCTGTACCTAAAGTTTCAGGTTTGCAATACAGGGTATTTAGAATACGTTTGCCAGATCCCAATAAATTTGGGTTCCCAGATGCATCTTTTTATAATCCTGACAAGGAGCGGTTGGTTTGGGCCTGTGCAGGCGTTGAGGTTGGACGCGGACAGCCATTAGGTATAGGTACTAGTGGTAATCCTTTTATGAATAAACTTGAGGATACTGAAAATGCTGCAAAATATATTGGTGGAAACATAGCAGATAGTAGGGAGTGTATGTCAGTAGATTATAAACAAACACAGTTATGTATTGTAGGCTGTAAGCCTCCCTTAGGGGAACATTGGGGTACAGGCACACCATGTGGTACCCAAAATGCTGGGGAATGTCCTCCGCTTGAATTAAAGAACACCACTATACAGGATGGTGATATGATTGATGTGGGCTTTGGTGCCATGGATTTTAAGGCCTTACAGGCAAATAAAAGTGATGTGCCCATTGATATTTCCAACACTATATGTAAATATCCAGATTATCTAGGCATGGCCGCAGATCCCTATGGCGATTCTATGTGGTTTTATATTCGTAGGGAACAAATGTTTGTTAGACACCTATTTAACAGGGCAGGTACTGTAGGCGATGCTATTCCAGATGACTTAATGATTAAGGGTACAGGCAATACTGCATCGCCATCCAGTTGTGTGTTTTATCCTACTCCTAGTGGGTCTATGGTATCCTCAGATGCACAAATTTTTAATAAGCCTTATTGGTTGCAAAAGGCCCAGGGACAAAACAATGGCATTTGCTGGCATAATCAACTGTTTTTAACTGTTGTAGATACTACTAGAAGCACAAACTTTTCAGTTTGTGTAGGTACACAATCCACAAGTACAACTGCACCATATGCAAACAGTAATTTTAAGGAATACCTCAGACATGCAGAAGAGTATGACCTGCAGTTTGTGTTTCAGTTATGCAAAATCAATTTAACTACAGATGTAATGACATATATACATTCTATGAGTTCTAGTATATTGGAACAGTGGAATTTTGGTCTTACACCACCGCCTTCAGGTACTTTAGAAGAAACATATAGATATGTTACTTCACAGGCCATTACATGTCAGCGTCCGCAACCTCCTAAGGAAACAGAGGACCCATATGGTAAAATGACATTTTGGGAGGTAGACCTTAAAGAAAAATTTTCTGCAGAATTAGATCAGTTTGCCTTAGGTAGAAAGTTTTTATTACAACTAGGTATGCGTGCCCGTCCTAGGTTACAGGCCTCTAAACGGTCTGCACCTTCATCATCTAGTACAGCACCTAAGAAAAAACGTGCAAAACGTATTTAATTAAATGTATGTGTGTTGTGTTTGTGTATGTGTATTGTGTGTTTGTATATGTTTGTGTATGTGTATTGTGTGTTTGTATATGTTATGTAATGTATGTATTATTGTATTGTTGTATGTGGTGTGGTATTGTATGGCATATGGTGTTGTACATGTGTGTGTATGTA----------TGTATGTATGTGTTTTATGTTCAATAAACTATATATGTTGTGTGAGTGGTTTTTAATAGCCACTGTGTCTCCATTTTGTTCATTCGCCATTTTATATATTTTAAAGTTATTCTGCGACCGCTTTCGGTTGCCTATACTATAACATGTTTTGGTCTGTTTGTGCTGTTTTAGCACAAAGGTTTAATGTGTTTTGGCTTCCTGCAGGCAACTTGGATTGTACTCAAGCACTTAGGATTAACATGCTTCCTGCTTATGTTTCATCCTACGCAAGGTCATACACGTTTAAGGCGCCACCTGGCAGTTACTCATGTGTCTGCAATTGTTACTACAATGTTTTGCACACACATTTTTTACCCACCCTCTCATAAAATTGCTTTTAATCACATACTTGTACTATGTAAACAGTGTAC-CTTGGCAGAACATTGTATTTTACATGCCAGGTAATTGTTGAAAACTGACTAAGCAGTGCTTACTCATTTTGCACCTGGACTGTTAAACCGTTTTGGATCACACAGTGTACCAACCCTTTTATAATTATAAAAA---------------------------------------
>KF436810|HPV34|B|
ACTATAATCTTACTATAAAATATAGGGTGTAACCGAAAACGGTTGCAACCGATATCGGTGCATATATAAGTGCTGCAGTACACTGCTGGACAGATTGGGAAATGTTTTTTCCCAATCCTCAGGAACGGCCATACAAGCTACCAGCCTTATGTGAAGAGGTCAACATTTCAATACATGAAATAGAATTGGACTGTGTGTATTGCGAACGACAACTGTACAGATGTGAGGTATATGATTTTATATTTAGAGATCTATGTGTTGTATATAGAAAGGGGAAACCATTTGGGGTATGTCAACCGTGTTTACTGTTTTACTCAAAGGTTAGACAATATAGAAGATATAACCAATCAGTGTATGGACGGACGTTAGAGAATTTAACTAACAAACAGTTGTATAATATTTTGATAAGGTGCGGAAAATGCCAAAAACCACTGTGTCCATTGGAAAAGCAAAGGCATGTAGATGAAAACAAACGGTTTCACCAAATAGCGGATCAGTGGACCGGACGCTGTACACAGTGCTGGAGACCATCTGCAACAGTGGTGTAAGAATGCATGGAAAAAAACCAAGTGTGCAGGACATTGTGTTAGATCTGAAACCAACAACCGAGACTGACCTTACATGTTACGAGTCATTAGACAACTCAGAGGATGAGGATGAAACAGACAGCCATCTAGAAAGACAAGCTCAGCAAGACTGGTACAAAATAGTTACTGATTGCAGCAGATGTCAGTCCACAGTGTGTCTTACCATTGAGAGCACACACGCTGACCTATTAGTGTTAGAAGACCTGCTTATGGGTGCACTAAAAATTGTGTGCCCCAACTGTTCCAGACGCCTATAACAGAAGATGGCTGATCCAGGTAATTGGGAAGGGAGGTGTTCGGGATGGTTTAATGTAGAAGCCATTGTAGAAAGGAAAACAGGAGATGCAATACCAGCAGATGAAAATTATGATGGGGACGATACAGAGGATTCCGAAATGGGGGATTTTATTGATAATGCACACATATCTAATATATATTCACAGCAGGAAATTGCACAGGCACTATATCACTCACAGCAAGTTAATGCAGACAATGAGGCTATACGTGTTCTAAAACGAAAGTTTGCAGGTAGTGCTGGCAGTAGCCCAGACAGTAAAAGACATGCATTGAAACACAAACAGCGTAGTCCACATATATTGACGATAAGGGACACCAATACTACATCTACACACCTATTGTGTGAGGAACAAGACAGCGGATATGGCAATACTGAAGTGGAAACTTACGAGAGACAGGTACTGGGGCCGGGGGGATGTTTACAAAGTACTAGCAGTAGTAACAACGGCAGCCAAATGGCGTCGCCCGGGGAAACAAATAGTGGGTCCAGTAGCATTTCAAATATGGATATAGACATGGAAAGCACACCTATAACGGACATTACAAACATATTAAAAAGTAGTAATGTAAAGGCAACATTATTAGCAAAATTTAAAGAGGTATATGGATTAAGTTATATGGAATTAGTAAGGCCTTATAAAAGTGATAAAACACATTGTCAGGACTGGGTATGTGCAGTGTTTGGGGTAGTGCCATCATTGGCAGAAAGTTTAAAATCATTACTAACCCAATATTGCCTATACATACATCTACAATGTTTAACATGTTCGTGGGGTATAATAGTATTATTGTTAGCAAGATTTAAGTGCAATAAAAATAGATTGACAGTACAAAAATTATTACATGGGTTATTAAATGTAACACAGGAATATATGTTAATAGAACCACCTAGACTAAGAAGCACGCCATGTGCATTATACTGGTACAGAACTAGCCTATCTAACATTAGTGAAACGGTGGGAGAAGTACCAGAATGGATTAAAAGACAAACAGTAGTACAGCACAGCTTAGAGGACTGTCAATTTGACCTATCTCAAATGGTACAGTGGGCATTTGATAATGACATAACAAATGACTGTGAAATAGCATATAAATATGCATTATTAGCATCTGAGGATAGCAATGCTGCTGCATTTTTAAAAAGCAATGCACAAGCAAAATATGTTAAGGATTGTGGAACAATGTGTAGACATTATAAAGCTGCAGAACGTAAACAAATGACTATGTCACAATGGATTAC-------------------ACATAGATGTGATTTAA-TAGATGATGGAGGAAACTGGAAACATATTGTGCAATTTTTAAGATATCAGCAGGTTGAATTTGTACCTTTTTTAATTGCTTTAAAACAATTTTTAAAGGGTATACCAAAACAAAATTGCATAGTTATATATGGACCACCAGATACAGGAAAGTCACATTTTGGAATGAGTTTAATGCAGTTTATGCAAGGTGTGGTTATTTCATATGTAAATTCCAATAGTCATTTTTGGTTATCGCCATTGGCTGATGCAAAAATGGCATTATTAGATGATGCAACACCTGCATGCTGGACATATATTGATAGATATTTAAGAAATGCATTAGATGGCAATCCTATGTGTTTAGACAGAAAACATAAACATTTATTACAAATTAAATGTCCTCCATTACTAATAACATCAAATACAAATCCTAAAGCAGATGATACCTGGAAATATTTGCACAGTAGAATGAAAGTGTTTACGTTTTCAAATCCATTTCCATTTGACAGTAATGGAAATCCACTATACCAACTTACTAATGAAAACTGGAAGGCATTTTTTACAAAGACGTGGTCAAAACTAGATTTAACAGAGGACGACGACAAGGAAAATGATGGAGACACTGTGCAAACGTTTAAGTGCGTGTCAGGACGCAATCCTAGAACTGTATGAACGTGATAGTATAAATTTAAGTGATCATATTGATCACTGGAAACACGTGCGACTGGAAAATGTATTATTACATAAGGCACGTGAAATGGGACTGCAATCAGTTAACCAACAAGCGGTGCCAAGCCTTGCAGTATCACGATCCAAAGGGCATAATGCAATTGAACTGCAAATAGCCCTAGAAAGTTTAAATGAATCAAGCTATAACACAGAAGAATGGACATTACAACAGACAAGTTGGGAACAGTGGGTAACGGACCCAAAACAATGTTTTAAAAAAGGTGGAAAAACAGTAGAAGTTAGATATGACTGTGACAAGGACAACACCATGCAATATGTGGTATGGACATTTGTGTATTATTGGTTGGAAGGCAAGTGGTATAAAGTGAGTAGCCATGTAGATTATAATGGTATATATTATGAAACACAGGACAATGAAAAGGTATATTATACACAATTTGACACAGATGCAAAACGATATGGGGTTAAAGGAATATGGGATGTATGTATGGGCGGTAAGGTAATATGTTTTGCTCCTGTATTTAGCCCGTGCGAAGTATCCACTCCTGAAATTGTTAGACCCCTGCACACAAGCAACAGCAGCAACGCACAGGACGCGGGTGTGCCAACACGGAAACGGCATAGACAGTGTGACCCAGACGAGGGGCCCTTGGACTTTGTACATAACCTACAGCCCACAACAGACTCATCAACCCAGTGTACTCTACATAATGTTGCGCCAATAGTACATTTAAAAGGTGACAAAAACAGTTTAAAATGCTTAAGATATAGGATGCATAAAGGGTATTCACATTTGTTTAATAATGTAACTACTACATGGCATTGGACCAATAATACAAATAGTAAATGTGGTGTAATTACATTTATGTTTTCCAGTACATCCCAACAAAAACAATTTTTACAATGTGCTAAAATACCACCATCTATATCAGTGTCATCAGGGTATATGTCCATATAACACAAATATGTAACATTGGTTACAATTGTAAAACATTTCATTTTA---------------------AACAACTAATA---------------------GTAACATTGGTTACATGTGTATACATTGGTATACTGTATAATGTCATGATCATTTTTATATTTGTAATTTTGTTTGTCTTTGGCTTTTATATGTGCCTGTCTGTGTCGCTTGCAGTGTCTGTGTGTGTTTATGCATGGTTATTGCTTTTAATTATAATTACCTTTTTACATGTGTCCCAATCCCTGTTAAAAGTATATATATTATATGTGTGTGTGTTTTATATTCCTATGGCACTGGTACATTACCATGCTACCTTGCAAGTAACATAAATATTTTCATATATATATAATAAATTTATTGTTTGTGTACCGGTGTGTAGTTTACCATGCGTCGCAAGCGTGACACACATATAAGACGTAAACGTGCATCAGCCACACAATTATACAAAACATGTAAGCAAAGTGGCACATGTCCCCCTGACATAATTCCAAAGGTTGAGGGCAATACTTTAGCTGACCAAATATTAAAATATGGTAGCATTGGAGTATTTTTTGGGGGTTTGGGTATTGGTAGCGGGTCAGGAACCGGGGGTCGTACAGGATATGTGCCATTACCCACAACTACTCCATCTAGACCAGTTGAAATCCCTTTGCAACCTACCAGACCTCCTGTTATTACGTCTGTAGGGGCCTCTGATTCTTCTATAGTTTCATTAGTGGAGGAGTCAAGTTTTATTGAAGCTGGTGTACCAGGTCCTACCTCCATAGTGCCTTCTAGTTCTGGATTTAATGTAACAACATCTGTGGACAGTACACCTGCTATTATAGATGTGGCAACTATAAGTAACACTACACAAGTATCTGTTAGTACATTTAACAATCCAACTTTTACTGACCCATCCGTGTTGCAACCTCCTCCACCCTTAGAGGCCTCTGGCAGACTTTTATTTTCAAATGATACTGTAACTACTCATTCTTATGAAAATATACCTCTTGACACATTTGTAGTTACAACAGATAACAATAGTATTGTTAGTAGTACGCCCATTCCAGGGAGGCACCCTCCTGCACGCTTAGGGCTTTATGGACGTGCTATACAACAGGTTAAGGTTGTAGACCCTGCTTTTGTAACAACGCCTACACGTTTGGTAACATATGATAATCCTGCCTTTGAGGGCCTGCAAGATACCACATTAGAATTTCAGCACAGTGAATTGCATAATGCTCCTGACTCTGATTTTTTAGATATTGTAAAGTTACATAGGCCTGCTTTAACTGCTAGAAAAACTGGCATACGTGTTAGTAGGCTAGGACAACGTGCCACCATGTTTACTAGAAGTGGCAAACGTATAGGTGGTAGGGTACATTTTTATCATGATTTAAGTCCAATACCTACGGAAAATATTGAACTGCAGCCTTTACTGCCTTCTGCATCTGCTACTGTAACAGATGCTAATGGTATTAATGATGGGCTATATGATGTATTGTTAGATAATAATGTAGATATAACTGAAGTAGAAACACCT---AATGGTACAAACACACAAAGTGTATTTGCAAGTGACATTTCTACTACAACTGCAAATACCACTATTCCTTTAAATGCTGGTTTGGATACACATCCTGGCCCTGATATTGCTTTACCTGTACCTACTGCAGAAACCATTTTTACCCCAACTGTACCTGTACAGCCTTCTGGTCCTATATATATATATGGGTCAGATTTTATATTGCATCCTAGCTTGTATGTCATTCCACGCAAACGTAAACGTTTGTCATATTTTTTTGCAGATGTGGCGACCTACTGAGGCAAAGGTATACCTGCCCCCTGTGTCTGTATCTAAAGTTGTAAGCACTGAAGAGTATGTAACACGCACAAATATATATTATTATGCAGGTAGTACACGCTTGCTAGCAGTAGGACATCCCTATTATCCTATAAAGGATACTACTGGGAAACGTAAGATTGCTGTACCTAAAGTTTCAGGTTTGCAATACAGGGTATTTAGAATACGTTTACCAGATCCCAATAAATTCGGGTTTCCAGATGCATCTTTTTATAATCCTGACAAGGAGCGGTTGGTTTGGGCCTGTGCTGGCGTTGAGGTTGGACGCGGACAGCCATTAGGTATAGGTACTAGTGGTAATCCTTTTATGAATAAACTGGAGGATACTGAAAATGCTGCAAAATATATTGGTGGAAACATAGCAGATAGTAGAGAGTGTATGTCAGTTGATTATAAACAAACACAGTTATGTATTGTAGGCTGTAAGCCTCCCTTAGGGGAACATTGGGGTACAGGCACACCATGTGCTACCCAAAATGCTGGGGAATGTCCTCCGCTTGAATTAAAAAACACCACTATACAAGATGGTGATATGATTGATGTGGGCTTTGGTGCCATGGATTTTAAGGCCTTACAGGCAAATAAAGGTGATGTGCCCATTGATATTTCCAACACCATATGTAAATATCCAGATTATTTAGGCATGGCCGCAGATCCCTATGGCGATTCTATGTGGTTTTATATTCGTAGGGAACAAATGTTTGTTAGACACCTATTTAACAGGGCAGGTACTGTAGGCGATGCTATTCCAGATGACTTAATGATTAAGGGTACAGGCAATACTGCATCGCCATCCAGTTGTGTGTTTTATCCTACTCCTAGTGGGTCTATGGTATCCTCAGATGCACAAATTTTTAATAAGCCTTATTGGTTGCAAAAGGCCCAGGGACAAAACAATGGCATTTGTTGGCATAATCAACTGTTTTTAACTGTTGTTGATACTACTAGAAGCACAAACTTTTCAGTTTGTGTAGGTACACAATCCACAAGTACAAATGCACCATATGCAAACAGTAATTTTAAGGAATACCTCAGACATGCAGAAGAGTATGACCTGCAGTTTGTGTTTCAGTTATGCAAAATTAATTTAACTACAGATGTAATGACATATATACATTCTATGAGTTCTAGTATATTGGAACAGTGGAATTTTGGTCTTACACCACCGCCTTCTGGTACTTTAGAAGAAACATATAGATATGTTACTTCACAGGCCATTACATGTCAGCGTCCACAACCTCCTAAGGAAACAGAGGACCCATATGGTAAAATGACATTTTGGGAGGTAGACCTTAAAGAAAAATTTTCTGCAGAATTAGATCAGTTTGCCTTAGGTAGAAAGTTTTTATTACAACTAGGTATGCGTGCCCGTCCTAGGTTACAGGCCTCTAAACGGTCTGCACCTTCAACATCTAGTACAGCACCTAAGAAAAAACGTGCAAAACGTATTTAATAAACTGTATGTGTGTTGTGGTTGTGTATGTGTATTGTGTGTTTGTATATGTTTGTGTATGTGTATTGTGTGTTTGTATATGTTATGTAATGTATGTATTATTGTATTGTTGTA-----TGTGGTATTGTATGGCATATGTTGTTGTAAATGTGTGTGTATATG----------TGTATGTATGTGTTTTATGTTTAATAAACTATATATGTTGTGTGAGTGGTTTTTAATAGCCACTGTGTCTCCATTTTGTTCATTCGCCATTTTATATATTTTAAGGTTATTCTGCGACCGCTTTCGGTTGCCTATACTATAACATGTTTTGGTCTGTTTGTGCTGTTTTAGCACAAAGGTTTAATGTGTTTTGGCTTCCTGCAGGCAACTTGGATTGTACTCAAGCACTTAAGATTAACATGCTTCCTGCTTATGTTTCATCCTACGCAAGGTCATAAAAGTTTAAGGCGCCACCTGGCAGTTACTCATGTGTCTGCAATTGTTACTACAATGTCTTGCACACACATTTTTTACCCACCCTCTCATAAAATTGCTTTTAATCACATACTTGTACTATGTAAACAGTGTAC-TTTGGCAGAACATTGTATTTTACATGCCAGGTAATTGTTTAAAACTGACTAAGCAGTGCTTACTCATTTTGCACCTGGACTGTTAAACCGTGTTGGATCACACAGTGTACCAACCCTTTTATAATTATAAAAA---------------------------------------
