# Supplementary material for: Characterization and Diversity of 243 Complete Human Papillomavirus Genomes in Cervical Swabs Using Next Generation Sequencing
Source: Viruses. 2020 Dec 14;12(12):1437. doi: 10.3390/v12121437 (PMC7764970; doi:10.3390/v12121437)
Supplement: Supplementary file 1 [file viruses-12-01437-s001.zip › Supplementary material/Alignments/HPV35_alignment.fasta]

>X74477|HPV35|A1|
CCCTATAAAAAAAACAGGGAGTGACCGAAAACGGTCGTACCGAAAACGGTTGCCATAAAAGCAGAAGTGCACAAAAAAGCAGAAGTGGACAGACATTGTAAGGTGCGGTATGTTTCAGGACCCAGCTGAACGACCTTACAAACTGCATGATTTGTGCAACGAGGTAGAAGAAAGCATCCATGAAATTTGTTTGAATTGTGTATACTGCAAACAAGAATTACAGCGGAGTGAGGTATATGACTTTGCATGCTATGATTTGTGTATAGTATATAGAGAAGGCCAGCCATATGGAGTATGCATGAAATGTTTAAAATTTTATTCAAAAATAAGTGAATATAGATGGTATAGATATAGTGTGTATGGAGAAACGTTAGAAAAACAATGCAACAAACAGTTATGTCATTTATTAATTAGGTGTATTACATGTCAAAAACCGCTGTGTCCAGTTGAAAAGCAAAGACATTTAGAAGAAAAAAAACGATTCCATAACATCGGTGGACGGTGGACAGGTCGGTGTATGTCCTGTTGGAAACCAACACGTAGAGAAACCGAGGTGTAATCATGCATGGAGAAATAACTACATTGCAAGACTATGTTTTAGATTTGGAACCCGAGGCAACTGACCTATACTGTTATGAGCAATTGTGTGACAGCTCAGAGGAGGAGGAAGATACTATTGACGGTCCAGCTGGACAAGCAAAACCAGACACCTCCAATTATAATATTGTAACGTCCTGTTGTAAATGTGAGGCGACACTACGTCTGTGTGTACAGAGCACACACATTGACATACGTAAATTGGAAGATTTATTAATGGGCACATTTGGAATAGTGTGCCCCGGCTGTTCACAGAGAGCATAATCTACAATGGCTGATCCTGCAGGTACAGATGAAGGGGAGGGGACGGGATGTAATGGATGGTTTTTTGTAGAAGCAGTAGTTAGTAGACGTACGGGGGATCCAGTGTCAGAGGACGAAAATGAAGATGACTGTGACAGGGGGGAGGATATGGTGGACTTTATAAATGATACAGATATATTAAACATACAGGCAGAAACAGAGACAGCACAAGCATTATTTCATGCACAGGAGGAGCAAACACACAAAGAGGCTGTACAGGTCCTAAAACGAAAGTATGCTAGTAGTCCACTTAGCAGCGTGAGCTTATGTGTTAATAATAACATAAGTCCACGTTTAAAAGCTATTTGCATTGAAAATAAAAATACAGCAGCAAAGCGACGATTATTTGAACTACCAGACAGCGGTTATGGCAATTCTGAAGTGGAAATACAGCAGATACAACAGGTAGAGGGGCATGATACAGTTGAACAATGTAGTATGGGCAGTGGGGATAGTATAACCTCTAGTAGCGATGAAAGACATGATGAGACTCCAACGCGAGACATAATACAAATACTAAAATGTAGTAATGCAAACGCAGCTATGTTGGCTAAATTTAAAGAACTATTTGGTATTAGTTTTACAGAACTTATTAGACCATTTAAGAGTGATAAATCCACATGTACAGATTGGTGTGTGGCCGCATTTGGAATAGCCCCAAGTGTGGCGGAAAGTTTAAAAACATTAATTAAACCATATTGTTTATATATACATATACAATGTTTATCGTGTTCATGGGGTATGGTAATTCTAGCATTATTACGATTTAAATGTGCAAAAAACAGAACAACAATTGAAAAACTATTATCAAAATTGCTATGTATTTCAGCTGCAAGTATGCTAATACAACCACCAAAATTACGTAGTACCCCAGCTGCGTTATATTGGTTTAAAACAGCAATGTCAAATATTAGTGAGGTTGATGGAGAAACACCAGAATGGATTCAAAGACAAACAGTATTACAGCATAGTTTTAATGATGCAATATTTGACCTATCTGAAATGGTACAATGGGCATATGACAATGATTTTATAGATGATAGTGATATAGCATATAAATATGCACAATTGGCAGAAACTAATAGTAATGCATGTGCTTTTTTAAAAAGTAATTCGCAAGCTAAAATTGTAAAAGATTGTGCAACAATGTGTAGACATTATAAACGAGCTGAAAAAAGAGAAATGACAATGTCACAGTGGATTAAAAGGCGATGTGAAAAGGTGGACGATGACGGTGACTGGAGGGACATAGTACGATTTTTAAGATATCAACAAGTAGATTTTGTGGCATTTTTATCTGCACTAAAAAATTTTTTACATGGTGTGCCTAAAAAAAATTGCATACTTATATATGGAGCACCAAACACAGGTAAATCATTATTTGGAATGAGTCTAATGCATTTCTTACAAGGAGCTATTATATCCTATGTAAATTCTAAAAGCCATTTTTGGTTGCAGCCATTATATGATGCCAAAATAGCTATGTTAGATGATGCTACATCGCCATGTTGGGCATATATAGACCAATATTTAAGAAATGCACTAGATGGAAATCCTATTTCATTAGATGTAAAGCATAAAGCATTAGTGCAATTAAAATGCCCACCTTTACTTATTACATCAAATATAAATGCAGGCAAAGATGACAGGTGGCCATACTTACATAGCAGGGTAGTGGTCTTTACATTTCACAATGAATTCCCATTTGATAAAAATGGAAACCCAGTGTATGGGCTTAATGATAAAAACTGGAAATCCTTTTTCTCAAGGACGTGGTGCAGATTAAATTTGCACGAGGAAGAGGACAAAGAAAATGATGGAGACGCTTTCCCAGCGTTTAAGTGTGTGTCAGGACAAAATACTAGAACATTACGAGACTGATAGCACATGTTTGTCTGATCACATACAGTATTGGAAACTGATTCGTCTTGAATGTGCAGTATTTTATAAAGCAAGAGAAATGGGAATTAAAACTCTTAACCACCAAGTGGTTCCAACGCAGGCCATTTCAAAAGCCAAAGCAATGCAAGCAATTGAACTGCAATTAATGTTAGAGACATTAAATACAACTGAGTATAGCACAGAAACATGGACACTGCAAGAAACAAGTATTGAATTATATACAACAGTTCCACAAGGATGTTTTAAAAAACATGGGGTTACAGTGGAAGTACAATTTGATGGTGATAAACAAAATACTATGCATTATACTAATTGGACACATATATATATATTAGAGGACAGTATATGTACTGTTGTAAAGGGACTGGTAAATTATAAAGGTATTTATTATGTGCATCAGGGTGTAGAAACATATTATGTTACTTTTAGGGAAGAGGCTAAAAAGTATGGAAAAAAAAATATATGGGAAGTGCATGTGGGTGGTCAGGTAATTGTTTGTCCTGAATCTGTATTTAGCAGCACAGAACTATCCACTGCTGAAATTGCTACACAGCTACACGCCTACAACACCACCGAGACCCATACCAAAGCCTGCTCCGTGGGCACCACAGAAACCCAGAAGACAAATCACAAACGACTTCGAGGGGGTACCGAGCTCCCCTACAACCCCACCAAGCGAGTGCGACTCAGTGCCGTGGACAGTGTTGACAGAGGGGTCTACTCTACATCTGACTGCACAAACAAAGACCGGTGTGGTAGTTGTAGTACAACTACACCTATAGTACATTTAAAAGGTGATGCAAATACATTAAAGTGTTTAAGATATAGATTGGGTAAATATAAAGCATTGTATCAAGATGCTTCATCTACATGGAGATGGACATGTACAAACGATAAAAAACAAATAGCAATTGTAACATTAACTTACACAACAGAATATCAAAGGGATAAATTTTTAACTACAGTAAAAATACCTAACACAGTTACAGTGTCTAAAGGATATATGTCTATATGATAGACCTTACAGCTTCCAGTACTGTGTTGCTGTGCTTTTTGTTGTGCTTTTGTGTGCTTTTGTGCTTGTGTCTGCTTGTACGTTCGCTATTGCTATCTGTGTCATTATACTCAGCATTAATATTACTGGTTTTAATACTGTGGGTTACTGTAGCAACACCACTACGTTGCTTTTGTTGTTTTCTTTGCTTTTTGTATATACCTATGGGAATGATTAACGCTCATGCACAATATTTGGCAGTACAGTAATTGTATACAAACATTGTGTTTGGTACTGTGTAACATGTGTGTATGGTGGTTTTATTTTTTGTTGTTCATTGTATATTTTGTTTTTTTACTGTTTTTAAACATTTTTATTTCTGTGTTTTTAATAAATTGATCACATGGTATAACCATGCGACACAAAAGGTCTACAAAACGTGTTAAACGTGCATCTGCAACACAACTATATCGTACTTGCAAAGCTGCAGGAACTTGTCCACCAGATGTTATACCTAAGGTTGAGGGTAATACTGTTGCTGATCAAATTTTAAAATATGGCAGCATGGCTGTGTTTTTTGGGGGGTTAGGAATTGGTTCTGGATCTGGCACAGGTGGAAGATCTGGATATGTTCCACTGGGTACAACACCTCCAACGGCTGCCACAAACATTCCTATACGACCCCCTGTAACTGTGGAAAGTATACCATTAGACACAATTGGCCCTTTAGATTCTTCTATAGTGTCATTAGTAGAGGAAACTAGTTTTATTGAGTCTGGTGCCCCTGTTGTTACACCAAGGGTCCCACCTACAACAGGTTTTACAATAACCACATCTACAGATACCACACCTGCTATTTTAGATGTGACATCCATAAGTACACATGATAATCCTACTTTCACTGATCCTTCTGTTTTACACCCACCCACGCCTGCAGAAACTTCAGGTCATTTTGTACTTTCATCATCTTCTATTAGTACACATAATTATGAAGAAATCCCTATGGATACTTTTATTGTTTCCACAGACAGCAATAATATAACTAATAGCACGCCTATTCCAGGGTCTCGCCCTACGACACGCCTAGGATTATATAGTAAAGGTACCCAGCAGGTTAAGGTTGTTGACCCTGCCTTTATGACTTCTCCTGCAAAACTTATTACATATGATAATCCTGCATATGAAGGCCTTAACCCTGATACAACCTTACAATTTGAGCATGAGGATATTAGCTTAGCTCCGGATCCTGACTTTATGGACATTATAGCTTTACATAGGCCTGCACTAACATCTAGGAAAGGCACTATTAGATATAGTAGAGTAGGTAATAAACGTACTATGCATACACGAAGTGGAAAAGCTATAGGGGCACGGGTACATTATTATCAGGATTTAAGTAGTATTACTGAAGATATAGAATTACAACCCTTACAACATGTACCATCCTCTTTACCACATACCACTGTTTCAACATCATTAAATGATGGTATGTTTGATATTTATGCTCCTATAGATACTGAGGAAGATATTATATTTTCAGCATCTTCTAACAATACTTTATATACTACATCTAACACTGCATATGTTCCTAGCAATACTACTATACCATTAAGTAGTGGCTATGATATTCCTATAACAGCAGGGCCAGACATTGTATTTAACTCTAATACTATTACTAACACTGTACTACCGGTACCCACAGGTCCTATATATTCTATTATTGCAGATGGGGGTGACTTTTATTTACACCCTAGTTATTATTTATTAAAACGACGTCGTAAACGTATCCCATATTTTTTTGCAGATGTCTCTGTGGCGGTCTAACGAAGCCACTGTCTACCTGCCTCCAGTGTCAGTGTCTAAGGTTGTTAGCACTGATGAATATGTAACACGCACAAACATCTACTATCATGCAGGCAGTTCTAGGCTATTAGCTGTGGGTCACCCATACTATGCTATTAAAAAACAAGATTCTAATAAAATAGCAGTACCCAAGGTATCTGGTTTGCAATACAGAGTATTTAGAGTAAAATTACCAGATCCTAATAAGTTTGGATTTCCAGACACATCATTTTATGATCCTGCCTCCCAGCGTTTGGTTTGGGCCTGTACAGGAGTTGAAGTAGGTCGTGGTCAGCCATTGGGTGTAGGTATTAGTGGTCATCCTTTATTAAATAAATTGGATGATACTGAAAATTCTAATAAATATGTTGGTAACTCTGGTACAGATAACAGGGAATGCATTTCTATGGATTATAAACAAACACAATTGTGTTTAATAGGTTGTAGGCCTCCTATAGGTGAACATTGGGGAAAAGGCACACCTTGTAATGCTAACCAGGTAAAAGCAGGAGAATGTCCTCCTTTGGAGTTACTAAACACTGTACTACAAGACGGGGACATGGTAGACACAGGATTTGGTGCAATGGATTTTACTACATTACAAGCTAATAAAAGTGATGTTCCCCTAGATATATGCAGTTCCATTTGCAAATATCCTGATTATCTAAAAATGGTTTCTGAGCCATATGGAGATATGTTATTTTTTTATTTACGTAGGGAGCAAATGTTTGTTAGACATTTATTTAATAGGGCTGGAACTGTAGGTGAAACAGTACCTGCAGACCTATATATTAAGGGTACCACTGGCACATTGCCTAGTACTAGTTATTTTCCTACTCCTAGTGGCTCTATGGTAACCTCCGATGCACAAATATTTAATAAACCATATTGGTTGCAACGTGCACAAGGCCATAATAATGGTATTTGTTGGAGTAACCAATTGTTTGTTACTGTAGTTGATACAACCCGTAGTACAAATATGTCTGTGTGTTCTGCTGTGTCTTCTAGTGACAGTACATATAAAAATGACAATTTTAAGGAATATTTAAGGCATGGTGAAGAATATGATTTACAGTTTATTTTTCAGTTATGTAAAATAACACTAACAGCAGATGTTATGACATATATTCATAGTATGAACCCGTCCATTTTAGAGGATTGGAATTTTGGCCTTACACCACCGCCTTCTGGTACCTTAGAGGACACATATCGCTATGTAACATCACAGGCTGTAACTTGTCAAAAACCCAGTGCACCAAAACCTAAAGATGATCCATTAAAAAATTATACTTTTTGGGAGGTTGATTTAAAGGAAAAGTTTTCTGCAGACTTAGATCAATTTCCGTTGGGCCGTAAATTTTTGTTACAAGCAGGACTAAAGGCCAGGCCTAATTTTAGATTAGGCAAGCGTGCAGCTCCAGCATCTACATCTAAAAAATCTTCTACTAAACGTAGAAAAGTAAAAAGTTAATGTGTAAATGTGTATGCATGTATACTGTGTGTTATGTGTTGTAGTGCTTGTATATATATTATGTGTTGTGGTGCCTGTTTGTGTTGTACATGGCGTGTAAATGTGTGTATAATATTGTGCAATGTGTTGTACGTGGGTG-TTTTTTGTATGTATGTTGTTGTATGTATGTCAGTACGCAATAAAAGTGATGTGTGTGTTTATAATTAACACTGTATTGTTGTATGACTATGGGTGCACCCATATGACTTACATAATTACAGTACACGCTATATGTTGTATATAACAATTCTACCTCCATTTTGTGTGTTAGTGTCCTTTACATTACCTTTCAACCGATTTCGGTTGCTGTTGGCAAGCTTTATATGTTTTTTACAAAAACATTCCTACCTCAGCAGAACACTTAATCCTTGTGTTCCTGATATATATTGTTTGCCAACTTTATATTGGCTTTTGCCAATCTTTAAACTTGATTCATCTTGCAGTATTAGTCATTTTTCATACTTGTGGTCCACCCACACTTGTAACACTTGTAACAGTGCTTTTAGGCACATATTTTTTGCATTTCTAAAGGGCTTTAATTGCACACTTGGCTTTACATATTATGTGTGTTTGCCAACACCACCCTACACATCCTGCCAACTTTAAGTTAAAACATGCATGTAAAACATTACTCACTGTATTACACATTGTTATATGCACACAGGTGTGTCCAACCGATTTGGATTACAGTTTTATAAGCATTTCTTTTTATTATAGTTAGTAACAATTAT
>LNS7454810_HPV35
CCCTATAAAAAAAACAGGGAGTGACCGAAAACGGTCGTACCGAAAACGGTTGCCATAAAAGCAGAAGTGCACAAAAAAGCAGAAGTGGACAGACATTGTAAGGTGCGGTATGTTTCAGGACCCAGCTGAACGACCTTACAAACTGCATGATTTGTGCAACGAGGTAGAAGAAAGCATCCATGAAATTTGTTTGAATTGTGTATACTGCAAACAAGAATTACAGCGGAGTGAGGTATATGACTTTGCATGCTATGATTTGTGTATAGTATATAGAGAAGGCCAGCCATATGGAGTTTGCATGAAATGTTTAAAATTTTATTCAAAAATAAGTGAATATAGATGGTATAGATATAGTGTGTATGGAGAAACGTTAGAAAAACAATGCAACAAACAGTTATGTCATTTATTAATTAGGTGTATTACATGTCAAAAACCGCTGTGTCCAGTTGAAAAGCAAAGACATTTAGAAGAAAAAAAACGATTCCATAACATCGGTGGACGGTGGACAGGTCGGTGTATGTCCTGTTGGAAACCAACACGTAGAGAAACCGAGGTGTAATCATGCATGGAGAAATAACTACATTGCAAGACTATGTTTTAGATTTGGAACCCGAGGCAACTGACCTATACTGTTATGAGCAATTGTGTGACAGCTCAGAGGAGGAGGAAGATACTATTGACGGTCCAGCTGGACAAGCAAAACCAGACACCTCCAATTATAATATTGTAACGTCCTGTTGTAAATGTGAGGCGACACTACGTCTGTGTGTACAGAGCACACACATTGACATACGTAAATTGGAAGATTTATTAATGGGCACATTTGGAATAGTGTGCCCCGGCTGTTCACAGAGAGCATAATCTACAATGGCTGATCCTGCAGGTACAGATGAAGGGGAGGGGACGGGATGTAATGGATGGTTTTTTGTAGAAGCAGTAGTTAGTAGACGTACGGGGGATCCAGTGTCAGAGGACGAAAATGAAGATGACTGTGACAGGGGGGAGGATATGGTGGACTTTATAAATGATACAGATATATTAAACATACAGGCAGAAACAGAGACAGCACAAGCATTATTTCATGCACAGGAGGAGCAAACACACAAAGAGGCTGTACAGGTCCTAAAACGAAAGTATGCTAGTAGTCCACTTAGCAGCGTGAGCTTATGTGTTAATAATAACATAAGTCCACGTTTAAAAGCTATTTGCATTGAAAATAAAAATACAGCAGCAAAGCGACGATTATTTGAACTACCAGACAGCGGTTATGGCAATTCTGAAGTGGAAATACAGCAGATACAACAGGTAGAGGGGCATGATACAGTTGAACAATGTAGTATGGGCAGTGGGGATAGTATAACCTCTAGTAGCGATGAAAGACATGATGAGACTCCAACGCGAGACATAATACAAATACTAAAATGTAGTAATGCAAACGCAGCTATGTTGGCTAAATTTAAAGAACTATTTGGTATTAGTTTTACAGAACTTATTAGACCATTTAAGAGTGATAAATCCACATGTACAGATTGGTGTGTGGCCGCATTTGGAATAGCCCCAAGTGTGGCGGAAAGTTTAAAAACATTAATTAAACCATATTGTTTATATATACATATACAATGTTTATCGTGTTCATGGGGTATGGTAATTCTAGCATTATTACGATTTAAATGTGCAAAAAACAGAACAACAATTGAAAAACTATTATCAAAATTGCTATGTATTTCAGCTGCAAGTATGCTAATACAACCACCAAAATTACGTAGTACCCCAGCTGCGTTATATTGGTTTAAAACAGCAATGTCAAATATTAGTGAGGTTGATGGAGAAACACCAGAATGGATTCAAAGACAAACAGTATTACAGCATAGTTTTAATGATGCAATATTTGACCTATCTGAAATGGTACAATGGGCATATGACAATGATTTTATAGATGATAGTGATATAGCATATAAATATGCACAATTGGCAGAAACTAATAGTAATGCATGTGCTTTTTTAAAAAGTAATTCGCAAGCTAAAATTGTAAAAGATTGTGCAACAATGTGTAGACATTATAAACGAGCTGAAAAAAGAGAAATGACAATGTCACAGTGGATTAAAAGGCGATGTGAAAAGGTGGACGATGACGGTGACTGGAGGGACATAGTACGATTTTTAAGATATCAACAAGTAGATTTTGTGGCATTTTTATCTGCACTAAAAAATTTTTTACATGGTGTGCCTAAAAAAAATTGCATACTTATATATGGAGCACCAAACACAGGTAAATCATTATTTGGAATGAGTCTAATGCATTTCTTACAAGGAGCTATTATATCCTATGTAAATTCTAAAAGCCATTTTTGGTTGCAGCCATTATATGATGCCAAAATAGCTATGTTAGATGATGCTACATCGCCATGTTGGGCATATATAGACCAATATTTAAGAAATGCACTAGATGGAAATCCTATTTCATTAGATGTAAAGCATAAAGCATTAGTGCAATTAAAATGCCCACCTTTACTTATTACATCAAATATAAATGCAGGCAAAGATGACAGGTGGCCATACTTACATAGCAGGGTAGTGGTCTTTACATTTCACAATGAATTCCCATTTGATAAAAATGGAAACCCAGTGTATGGGCTTAATGATAAAAACTGGAAATCCTTTTTCTCAAGGACGTGGTGCAGATTAAATTTGCACGAGGAAGAGGACAAAGAAAATGATGGAGACGCTTTCCCAGCGTTTAAGTGTGTGTCAGGACAAAATACTAGAACATTACGAGACTGATAGCACATGTTTGTCTGATCACATACAGTATTGGAAACTGATTCGTCTTGAATGTGCAGTATTTTATAAAGCAAGAGAAATGGGAATTAAAACTCTTAACCACCAAGTGGTTCCAACGCAGGCCATTTCAAAAGCCAAAGCAATGCAAGCAATTGAACTGCAATTAATGTTAGAGACATTAAATACAACTGAGTATAGCACAGAAACATGGACACTGCAAGAAACAAGTATTGAATTATATACAACAGTTCCACAAGGATGTTTTAAAAAACATGGGGTTACAGTGGAAGTACAATTTGATGGTGATAAACAAAATACTATGCATTATACTAATTGGACACATATATATATATTAGAGGACAGTATATGTACTGTTGTAAAGGGACTGGTAAATTATAAAGGTATTTATTATGTGCATCAGGGTGTAGAAACATATTATGTTAATTTTAGGGAAGAGGCTAAAAAGTATGGAAAAAAAAATATATGGGAAGTGCATGTGGGTGGTCAGGTAATTGTTTGTCCTGAATCTGTATTTAGCAGCACAGAACTATCCACTGCTGAAATTGCTACACAGCTACACGCCTACAACACCACCGAGACCCATACCAAAGCCTGCTCCGTGGGCACCACAGAAACCCAGAAGACAAATCACAAACGACTTCGAGGGGGTACCGAGCTCCCCTACAACCCCACCAAGCGAGTGCGACTCAGTGCCGTGGACAGTGTTGACAGAGGGGTCTACTCTACATCTGACTGCACAAACAAAGACCGGTGTGGTAGTTGTAGTACAACTACACCTATAGTACATTTAAAAGGTGATGCAAATACATTAAAGTGTTTAAGATATAGATTGGGTAAATATAAAGCATTGTATCAAGATGCTTCATCTACATGGAGATGGACATGTACAAACGATAAAAAACAAATAGCAATTGTAACATTAACTTACACAACAGAATATCAAAGGGATAAATTTTTAACTACAGTAAAAATACCTAACACAGTTACAGTGTCTAAAGGATATATGTCTATATGATAGACCTTACAGCTTCCAGTACTGTGTTGCTGTGCTTTTTGTTGTGCTTTTGTGTGCTTTTGTGCTTGTGTCTGCTTGTACGTTCGCTATTGCTATCTGTGTCATTATACTCAGCATTAATATTACTGGTTTTAATACTGTGGGTTACTGTAGCAACACCACTACGTTGCTTTTGTTGTTTTCTTTGCTTTTTGTATATACCTATGGGAATGATTAACGCTCATGCACAATATTTGGCAGTACAGTAATTGTATACAAACATTGTGTTTGGTACTGTGTAACATGTGTGTATGGTGGTTTTATTTTTTGTTGTTCATTGTATATTTTGTTTTTTTACTGTTTTTAAACATTTTTATTTCTGTGTTTTTAATAAATTGATCACATGGTATAACCATGCGACACAAAAGGTCTACAAAACGTGTTAAACGTGCATCTGCAACACAACTATATCGTACTTGCAAAGCTGCAGGAACTTGTCCACCAGATGTTATACCTAAGGTTGAGGGTAATACTGTTGCTGATCAAATTTTAAAATATGGCAGCATGGCTGTGTTTTTTGGGGGGTTAGGAATTGGTTCTGGATCTGGCACAGGTGGAAGATCTGGATATGTTCCACTGGGTACAACACCTCCAACGGCTGCCACAAACATTCCTATACGACCCCCTGTAACTGTGGAAAGTATACCATTAGACACAATTGGCCCTTTAGATTCTTCTATAGTGTCATTAGTAGAGGAAACTAGTTTTATTGAGTCTGGTGCCCCTGTTGTTACACCAAGGGTCCCACCTACAACAGGTTTTACAATAACCACATCTACAGATACCACACCTGCTATTTTAGATGTGACATCCATAAGTACACATGATAATCCTACTTTCACTGATCCTTCTGTTTTACACCCACCCACGCCTGCAGAAACTTCAGGTCATTTTGTACTTTCATCATCTTCTATTAGTACACATAATTATGAAGAAATCCCTATGGATACTTTTATTGTTTCCACAGACAGCAATAATATAACTAATAGCACGCCTATTCCAGGGTCTCGCCCTACGACACGCCTAGGATTATATAGTAAAGGTACCCAGCAGGTTAAGGTTGTTGACCCTGCCTTTATGACTTCTCCTGCAAAACTTATTACATATGATAATCCTGCATATGAAGGCCTTAACCCTGATACAACCTTACAATTTGAGCATGAGGATATTAGCTTAGCTCCGGATCCTGACTTTATGGACATTATAGCTTTACATAGGCCTGCACTAACATCTAGGAAAGGCACTATTAGATATAGTAGAGTAGGTAATAAACGTACTATGCATACACGAAGTGGAAAAGCTATAGGGGCACGGGTACATTATTATCAGGATTTAAGTAGTATTACTGAAGATATAGAATTACAACCCTTACAACATGTACCATCCTCTTTACCACATACCACTGTTTCAACATCATTAAATGATGGTATGTTTGATATTTATGCTCCTATAGATACTGAGGAAGATATTATATTTTCAGCATCTTCTAACAATACTTTATATACTACATCTAACACTGCATATGTTCCTAGCAATACTACTATACCATTAAGTAGTGGCTATGATATTCCTATAACAGCAGGGCCAGACATTGTATTTAACTCTAATACTATTACTAACACTGTACTACCGGTACCCACAGGTCCTATATATTCTATTATTGCAGATGGGGGTGACTTTTATTTACACCCTAGTTATTATTTATTAAAACGACGTCGTAAACGTATCCCATATTTTTTTGCAGATGTCTCTGTGGCGGTCTAACGAAGCCACTGTCTACCTGCCTCCAGTGTCAGTGTCTAAGGTTGTTAGCACTGATGAATATGTAACACGCACAAACATCTACTATCATGCAGGCAGTTCTAGGCTATTAGCTGTGGGTCACCCATACTATGCTATTAAAAAACAAGATTCTAATAAAATAGCAGTACCCAAGGTATCTGGTTTGCAATACAGAGTATTTAGAGTAAAATTACCAGATCCTAATAAGTTTGGATTTCCAGACACATCATTTTATGATCCTGCCTCCCAGCGTTTGGTTTGGGCCTGTACAGGAGTTGAAGTAGGTCGTGGTCAGCCATTGGGTGTAGGTATTAGTGGTCATCCTTTATTAAATAAATTGGATGATACTGAAAATTCTAATAAATATGTTGGTAACTCTGGTACAGATAACAGGGAATGCATTTCTATGGATTATAAACAAACACAATTGTGTTTAATAGGTTGTAGGCCTCCTATAGGTGAACATTGGGGAAAAGGCACACCTTGTAATGCTAACCAGGTAAAAGCAGGAGAATGTCCTCCTTTGGAGTTACTAAACACTGTACTACAAGACGGGGACATGGTAGACACAGGATTTGGTGCAATGGATTTTACTACATTACAAGCTAATAAAAGTGATGTTCCCCTAGATATATGCAGTTCCATTTGCAAATATCCTGATTATCTAAAAATGGTTTCTGAGCCATATGGAGATATGTTATTTTTTTATTTACGTAGGGAGCAAATGTTTGTTAGACATTTATTTAATAGGGCTGGAACTGTAGGTGAAACAGTACCTGCAGACCTATATATTAAGGGTACCACTGGCACATTGCCTAGTACTAGTTATTTTCCTACTCCTAGTGGCTCTATGGTAACCTCCGATGCACAAATATTTAATAAACCATATTGGTTGCAACGTGCACAAGGCCATAATAATGGTATTTGTTGGAGTAACCAATTGTTTGTTACTGTAGTTGATACAACCCGTAGTACAAATATGTCTGTGTGTTCTGCTGTGTCTTCTAGTGACAGTACATATAAAAATGACAATTTTAAGGAATATTTAAGGCATGGTGAAGAATATGATTTACAGTTTATTTTTCAGTTATGTAAAATAACACTAACAGCAGATGTTATGACATATATTCATAGTATGAACCCGTCCATTTTAGAGGATTGGAATTTTGGCCTTACACCACCGCCTTCTGGTACCTTAGAGGACACATATCGCTATGTAACATCACAGGCTGTAACTTGTCAAAAACCCAGTGCACCAAAACCTAAAGATGATCCATTAAAAAATTATACTTTTTGGGAGGTTGATTTAAAGGAAAAGTTTTCTGCAGACTTAGATCAATTTCCGTTGGGCCGTAAATTTTTGTTACAAGCAGGACTAAAGGCCAGGCCTAATTTTAGATTAGGCAAGCGTGCAGCTCCAGCATCTACATCTAAAAAATCTTCTACTAAACGTAGAAAAGTAAAAAGTTAATGTGTAAATGTGTATGCATGTATACTGTGTGTTATGTGTTGTAGTGCTTGTATATATATTATGTGTTGTGGTGCCTGTTTGTGTTGTACATGGCGTGTAAATGTGTGTATAATATTGTGCAATGTGTTGTACGTGGGTG-TTTTTTGTATGTATGTTGTTGTATGTATGTCAGTACGCAATAAAAGTGATGTGTGTGTTTATAATTAACACTGTATTGTTGTATGACTATGGGTGCACCCATATGACTTACATAATTACAGTACACGCTATATGTTGTATATAACAATTCTACCTCCATTTTGTGTGTTAGTGTCCTTTACATTACCTTTCAACCGATTTCGGTTGCTGTTGGCAAGCTTTATATGTTTTTTACAAAAACATTCCTACCTCAGCAGAACACTTAATCCTTGTGTTCCTGATATATATTGTTTGCCAACTTTATATTGGCTTTTGCCAATCTTTAAACTTGATTCATCTTGCAGTATTAGTCATTTTTCATACTTGTGGTCCACCCACACTTGTAACACTTGTAACAGTGCTTTTAGGCACATATTTTTTGCATTTCTAAAGGGCTTTAATTGCACACTTGGCTTTACATATTATGTGTGTTTGCCAACACCACCCTACACATCCTGCCAACTTTAAGTTAAAACATGCATGTAAAACATTACTCACTGTATTACACATTGTTATATGCACACAGGTGTGTCCAACCGATTTGGATTACAGTTTTATAAGCATTTCTTTTTATTATAGTTAGTAACAATTAT
>LNS0838993_HPV35
CCCTATAAAAAAAACAGGGAGTGACCGAAAACGGTCGTACCGAAAACGGTTGCCATAAAAGCAGAAGTGCACAAAAAAGCAGAAGTGGACAGACATTGTAAGGTGCGGTATGTTTCAGGACCCAGCTGAAAGACCTTACAAACTGCATGATTTGTGCAACGAGGTAGAAGAAAGCATCCATGAAATTTGTTTGAATTGTGTATACTGCAAACAAGAATTACAGCGGAGTGAGGTATATGACTTTGCATGCTATGATTTGTGTATAGTATATAGAGAAGGCCAGCCATATGGAGTTTGCATGAAATGTTTAAAATTTTATTCAAAAATAAGTGAATATAGATGGTATAGATATAGTGTGTATGGAGAAACGTTAGAAAAACAATGCAACAAACAGTTATGTCATTTATTAATTAGGTGTATTACATGTCAAAAACCGCTGTGTCCAGTTGAAAAGCAAAGACATTTAGAAGAAAAAAAACGATTCCATAACATCGGTGGACGGTGGACAGGTCGGTGTATGTCCTGTTGGAAACCAACACGTAGAGAAACCGAGGTGTAATCATGCATGGAGAAATAACTACATTGCAAGACTATGTTTTAGATTTGGAACCCGAGGCAACTGACCTATACTGTTATGAGCAATTGTGTGACAGCTCAGAGGAGGAGGAAGATACTATTGACGGTCCAGCTGGACAAGCAAAACCAGACACCTCCAATTATAATATTGTAACGTCCTGTTGTAAATGTAAGGCGACACTACGTCTGTGTGTACAGAGCACACACATTGACATACGTAAATTGGAAGATTTATTAATGGGCACATTTGGAATAGTGTGCCCCGGCTGTTCACAGAGAGCATAATCTACAATGGCTGATCCTGCAGGTACAGATGAAGGGGAGGGGACGGGATGTAATGGATGGTTTTTTGTAGAAGCAGTAGTTAGTAGACGTACGGGGGATCCAGTGTCAGAGGACGAAAATGAAGATGACTGTGACAGGGGGGAGGATATGGTGGACTTTATAAATGATACAGATATATTAAACATACAGGCAGAAACAGAGACAGCACAAGCATTATTTCATGCACAGGAGGAGCAAACACACAAAGAGGCTGTACAGGTCCTAAAACGAAAGTATGCTAGTAGTCCACTTAGCAGCGTGAGCTTATGTGTTAATAATAACATAAGTCCACGTTTAAAAGCTATTTGCATTGAAAATAAAAATACAGCAGCAAAGCGACGATTATTTGAACTACCAGACAGCGGTTATGGCAATTCTGAAGTGGAAATACAGCAGATACAACAGGTAGAGGGGCATGATACAGTTGAACAATGTAGTATGGGCAGTGGGGATAGTATAACCTCTAGTAGCGATGAAAGACATGAAGAGACTCCAACGCGAGACATAATACAAATACTAAAATGTAGTAATGCAAACGCAGCTATGTTGGCTAAATTTAAAGAACTATTTGGTATTAGTTTTACAGAACTTATTAGACCATTTAAGAGTGATAAATCCACATGTACAGATTGGTGTGTGGCCGCATTTGGAATAGCCCCAAGTGTGGCGGAAAGTTTAAAAACATTAATTAAACCATATTGTTTATATATACATATACAATGTTTATCGTGTTCATGGGGTATGGTAATTCTAGCATTATTACGATTTAAATGTGCAAAAAACAGAACAACAATTGAAAAACTATTATCAAAATTGCTATGTATTTCGGCTGCAAGTATGCTAATACAACCACCAAAATTACGTAGTACCCCAGCTGCGTTATATTGGTTTAAAACAGCAATGTCAAATATTAGTGAGGTTGATGGAGAAACACCAGAATGGATTCAAAGACAAACAGTATTACAGCATAGTTTTAATGATGCAATATTTGACCTATCTGAAATGGTACAATGGGCATATGACAATGATTTTATAGATGATAGTGATATAGCATATAAATATGCACAATTGGCAGAAACTAATAGTAATGCATGTGCTTTTTTAAAAAGTAATTCGCAAGCTAAAATTGTAAAAGATTGTGCAACAATGTGTAGACATTATAAACGAGCTGAAAAAAGAGAAATGACAATGTCACAGTGGATTAAAAGGCGATGTGAAAAGGTGGACGATGACGGTGACTGGAGGGACATAGTACGATTTTTAAGATATCAACAAGTAGATTTTGTGGCATTTTTATCTGCACTAAAAAATTTTTTACATGGTGTGCCTAAAAAAAATTGCATACTTATATATGGAGCACCAAACACAGGTAAATCATTATTTGGAATGAGTCTAATGCATTTCTTACAAGGAGCTATTATATCCTATGTAAATTCTAAAAGCCATTTTTGGTTGCAGCCATTATATGATGCCAAAATAGCTATGTTAGATGATGCTACATCGCCATGTTGGGCATATATAGACCAATATTTAAGAAATGCACTAGATGGAAATCCTATTTCATTAGATGTAAAGCATAAAGCATTAGTGCAATTAAAATGCCCACCTTTACTTATTACATCAAATATAAATGCAGGCAAAGATGACAGGTGGCCATACTTACATAGCAGGGTAGTGGTCTTTACATTTCACAATGAATTCCCATTTGATAAAAATGGAAACCCAGTGTATGGGCTTAATGATAAAAACTGGAAATCCTTTTTCTCAAGGACGTGGTGCAGATTAAATTTGCACGAGGAAGAGGACAAAGAAAATGATGGAGACGCTTTCCCAGCGTTTAAGTGTGTGTCAGGACAAAATACTAGAACATTACGAGACTGATAGCACATGTTTGTCTGACCACATACAGTATTGGAAACTGATTCGTCTTGAATGTGCAGTATTTTATAAAGCAAGAGAAATGGGAATTAAAACTCTTAACCACCAAGTGGTTCCAACGCAGGCCATTTCAAAAGCCAAAGCAATGCAAGCAATTGAACTGCAATTAATGTTAGAGACATTAAATACAACTGAGTATAGAACAGAAACATGGACACTGCAAGAAACAAGTATTGAATTATATACAACAGTTCCACAAGGATGTTTTAAAAAACATGGGGTTACAGTGGAAGTACAATTTGATGGTGATAAACAAAATACTATGCATTATACTAATTGGACACATATATATATATTAGAGGACAGTATATGTACTGTTGTAAAGGGACTGGTAAATTATAAAGGTATTTATTATGTGCATCAGGGTGTAGAAACATATTATGTTAATTTTAGGGAAGAGGCTAAAAAGTATGGAAAAAAAAATATATGGGAAGTGCATGTGGGTGGTCAGGTAATTGTTTGTCCTGAATCTGTATTTAGCAGCACAGAACTATCCACTGCTGAAATTGCTACACAGCTACACGCCTACAACACCACCGAGACCCATACCAAAGCCTGCTCCGTGGGCACCACAGAAACCCAGAAGACAAATCACAAACGACTTCGAGGGGGTACCGAGCTCCCCTGCAACCCCACCAAGCGAGTGCGACTCAGTGCCGTGGACAGTGTTGACAGAGGGGTCTACTCTACATCTGACTGCACAAACAAAGACCGGTGTGGTAGTTGTAGTACAACTACACCTATAGTACATTTAAAAGGTGATGCAAATACATTAAAGTGTTTAAGATATAGATTGGGTAAATATAAAGCATTGTATCAAGATGCTTCATCTACATGGCGATGGACATGTACAAACGATAAAAAACAAATAGCAATTGTAACATTAACTTACACAACAGAATATCAAAGGGATAAATTTTTAACTACAGTAAAAATACCTAACACAGTTACAGTGTCTAAAGGATATATGTCTATATGATAGACCTTACAGCTTCCAGTACTGTGTTGCTGTGCTTTTTGTTGTGCTTTTGTGTGCTTTTGTGCTTGTGTCTGCTTGTACGTTCGCTATTGCTATCTGTGTCATTATACTCAGCATTAATATTACTGGTTTTAATACTGTGGGTTACTGTAGCAACACCACTACGTTGCTTTTGTTGTTTTCTTTGCTTTTTGTATATACCTATGGGAATGATTAACGCTCATGCACAATATTTGGCAGTACAGTAATTGTATACAAACATTGTGTTTGGTACTGTGTAACATGTGTGTATGGTGGTTTTATTTTTTGTTGTTTATTGTATATTTTGTTTTTTTACTGTTTTTAAACATTTTTATTTCTGTGTTTTTAATAAATTGATCACATGGTATAACCATGCGACACAAAAGGTCTACAAAACGTGTTAAACGTGCATCTGCAACACAACTATATCGTACTTGCAAAGCTGCAGGAACTTGTCCACCAGATGTTATACCTAAGGTTGAGGGTAATACTGTTGCTGATCAAATTTTAAAATATGGCAGCATGGCTGTGTTTTTTGGGGGGTTAGGAATTGGTTCTGGATCTGGCACAGGTGGAAGATCTGGATATGTTCCACTGGGTACAACACCTCCAACGGCTGCCACAAACATTCCTATACGACCCCCTGTAACTGTGGAAAGTATACCATTAGACACAATTGGCCCTTTAGATTCTTCTATAGTGTCATTAGTAGAGGAAACTAGTTTTATTGAGTCTGGTGCCCCTGTTGTTACACCAAGGGTCCCACCTACAACAGGTTTTACAATAACCACATCTACAGATACCACACCTGCTATTTTAGATGTGACATCCATAAGTACACATGATAATCCTACTTTCACTGATCCTTCTGTTTTACACCCACCCACGCCTGCAGAAACTTCAGGTCATTTTGTACTTTCATCATCTTCTATTAGTACACATAATTATGAAGAAATCCCTATGGATACTTTTATTGTTTCCACAGACAGCAATAATATAACTAATAGCACGCCTATTCCAGGGTCTCGCCCTACGACACGCCTAGGATTATATAGTAAAGGTACCCAGCAGGTTAAGGTTGTTGACCCTGCCTTTATGACTTCTCCTGCAAAACTTATTACATATGATAATCCTGCATATGAAGGCCTTAACCCTGATACAACCTTACAATTTGAGCATGAGGATATTAGCTTAGCTCCGGATCCTGACTTTATGGACATTATAGCTTTACATAGGCCTGCACTAACATCTAGGAAAGGCACCATTAGATATAGTAGAGTAGGTAATAAACGTACTATGCATACACGAAGTGGAAAAGCTATAGGGGCACGGGTACATTATTATCAGGATTTAAGTAGTATTACTGAAGATATAGAATTACAACCCTTACAACATGTACCATCCTCTTTACCACATACCACTGTTTCAACATCATTAAATGATGGTATGTTTGATATTTATGCTCCTATAGATACTGAGGAAGATATTATATTTTCAGCATCTTCTAACAATACTTTATATACTACATCTAACACTGCATATGTTCCTAGCAATACTACTATACCATTAAGTAGTGGCTATGATATTCCTATAACAGCAGGGCCAGACATTGTATTTAACTCTAATACTATTACTAACACTGTACTACCGGTACCCACAGGTCCTATATATTCTATTATTGCAGATGGGGGTGACTTTTATTTACACCCTAGTTATTATTTATTAAAACGACGTCGTAAACGTATCCCATATTTTTTTGCAGATGTCTCTGTGGCGGTCTAACGAAGCCACTGTCTACCTGCCTCCAGTGTCAGTGTCTAAGGTTGTTAGCACTGATGAATATGTAACACGCACAAACATCTACTATCATGCAGGCAGTTCTAGGCTATTAGCTGTGGGTCACCCATACTATGCTATTAAAAAACAAGATTCTAATAAAATAGCAGTACCCAAGGTATCTGGTTTGCAATACAGAGTATTTAGAGTAAAATTACCAGATCCTAATAAGTTTGGATTTCCAGACACATCATTTTATGATCCTGCCTCCCAGCGTTTGGTTTGGGCCTGTACAGGAGTTGAAGTAGGTCGTGGTCAGCCATTAGGTGTAGGTATTAGTGGTCATCCTTTATTAAATAAATTGGATGATACTGAAAATTCTAATAAATATGTTGGTAACTCTGGTACAGATAACAGGGAATGCATTTCTATGGATTATAAACAAACACAATTGTGTTTAATAGGTTGTAGGCCTCCTATAGGTGAACATTGGGGAAAAGGCACACCTTGTAATGCTAACCAGGTAAAAGCAGGAGAATGTCCTCCTTTGGAGTTACTAAACACTGTACTACAAGACGGGGACATGGTAGACACAGGATTTGGTGCAATGGATTTTACTACATTACAAGCTAATAAAAGTGATGTTCCCCTAGATATATGCAGTTCCATTTGCAAATATCCTGATTATCTAAAAATGGTTTCTGAGCCATATGGAGATATGTTATTTTTTTATTTACGTAGAGAGCAAATGTTTGTTAGACATTTATTTAATAGGGCTGGAACTGTAGGTGAAACAGTACCTGCAGACCTATATATTAAGGGTACCACTGGCACATTGCCTAGTACTAGTTATTTTCCTACTCCTAGTGGCTCTATGGTAACCTCAGATGCACAAATATTTAATAAACCATATTGGTTGCAACGTGCACAAGGCCATAATAATGGTATTTGTTGGAGTAACCAATTGTTTGTTACTGTAGTTGATACAACCCGTAGTACAAATATGTCTGTGTGTTCTGCTGTGTCTTCTAGTGACAGTACATATAAAAATGACAATTTTAAGGAATATTTAAGGCATGGTGAAGAATATGATTTACAGTTTATTTTTCAGTTATGTAAAATAACACTAACAGCAGATGTTATGACATATATTCATAGTATGAACCCGTCCATTTTAGAGGATTGGAATTTTGGCCTTACACCACCGCCTTCTGGTACCTTAGAGGACACATATCGCTATGTAACATCACAGGCTGTAACTTGTCAAAAACCCAGTGCACCAAAACCTAAAGATGATCCATTAAAAAATTATACTTTTTGGGAGGTTGATTTAAAGGAAAAGTTTTCTGCAGACTTAGATCAATTTCCGTTGGGCCGTAAATTTTTGTTACAAGCAGGACTAAAGGCCAGGCCTAATTTTAGATTAGGCAAGCGTGCAGCTCCAGCATCTACATCTAAAAAATCTTCTACTAAACGTAGAAAAGTAAAAAGTTAATGTGTAAATGTGTATGCATGTATACTGTGTGTTATGTGTTGTAGTGCTTGTATATATATTATGTGTTGTGGTGCCTGTTTGTGTTGTACATGGCGTGTAAATGTGTGTATAATATTGTGCAATGTGTTGTACGTGGGTGTTTTTTTGTATGTATGTTGTTGTATGTATGTCAGTACGCAATAAAAGTGATGTGTGTGTTTATAATTAACACTGTATTGTTGTATGACTATGGGTGCACCCATATGACTTACATAATTACAGTACACGCTATATGTTGTATATAACAATTCTACCTCCATTTTGTGTGTTAGTGTCCTTTACATTACCTTTCAACCGATTTCGGTTGCTGTTGGCAAGCTTTATATGTTTTTTACAAAAACATTCCTACCTCAGCAGAACACTTAATCCTTGTGTTCCTGATATATACTGTTTGCCAACTTTATATTGGCTTTTGCCAATCTTTAAACTTGATTCATCTTGCAGTATTAGTCATTTTTCATACTTGTGGTCCACCCACACTTGTAACACTTGTAACAGTGCTTTTAGGCACATATTTTTTGCATTTCTAAAGGGCTTTAATTGCACACTTGGCTTTACATATTATGTGTGTTTGCCAACACCACCCTACACATCCTGCCAACTTTAAGTTGAAACATGCATGTAAAACATTACTCACTGTATTACACATTGTTATATGCACACAGGTGTGTCCAACCGATTTGGATTACAGTTTTATAAGCATTTCTTTTTATTATAGTTAGTAACAATTAT
>HQ537727|HPV35|A2|
CCCTATAAAAAAAAAAGGGAGTAACCGAAAACGGTCGTACCGAAAACGGTTGCCATAAAAGCAGAAGTGCACAAAAAAGCAGAAGTGGACAGACATTGTAAGGTGCGGTATGTTTCAGGACCCAGCTGAAAGACCTTACAAACTGCATGATTTGTGCAACGAGGTAGAAGAAAGCATCCATGAAATTTGTTTGAATTGTGTATACTGCAAACAAGAATTACAGCGGAGCGAGGTATATGACTTTGCATGCTATGATTTGTGTATAGTATATAGAGAAGGCCAGCCATATGGAGTTTGCATGAAATGTTTAAAATTTTATTCAAAAATAAGTGAATATAGATGGTATAGATATAGTGTGTATGGAGAAACGTTAGAAAAACAATGCAACAAACAGTTATGTCATTTATTAATTAGGTGTATTACATGTCAAAAACCGCTGTGTCCAGTTGAAAAGCAAAGACATTTAGAAGAAAAAAAACGATTCCATAACATCGGTGGACGGTGGACAGGTCGGTGTATGTCCTGTTGGAAACCAACACGTAGAGAAACCGAGGTGTAATCATGCATGGAGAAATAACTACATTGCAAGACTATGTTTTAGATTTGGAACCCGAGGCAACTGACCTACACTGTTATGAGCAATTGTGTGACAGCTCAGAGGAGGAGGAAGATACCATTGACGGTCCAGCTGGACAAGCAAAACCAGACACCTCCAATTATAATATTGTAACGTCCTGTTGTAAATGTAAGGCGACACTACGTCTGTGTGTACAGAGCACACACATTGACATACGTAAATTGGAAGATTTATTAATGGGCACATTTGGAATAGTGTGCCCCGGCTGTTCACAGAGAGCATAATCTACAATGGCTGATCCTGCAGGTACAGATGAAGGGGAGGGGACGGGATGTAATGGATGGTTTTTTGTAGAAGCAGTAGTTAGTAGACGTACGGGGGATCCAGTGTCAGAGGACGAAAATGAAGATGACTGTGACAGGGGGGAGGATATGGTGGACTTTATAAATGATACAGATATATTAAACATACAGGCAGAAACAGAGACAGCACAAGCATTATTTCATGCACAGGAGGAGCAAACACACAAAGAGGCTGTACAGGTCCTAAAACGAAAGTATGCTAGTAGTCCACTTAGCAGCGTGAGCTTATGTGTTAATAATAACATAAGTCCACGTTTAAAAGCTATTTGCATTGAAAATAAAAATACAGCAGCAAAGCGACGATTATTTGAACTACCAGACAGCGGTTATGGCAATTCTGAAGTGGAAATACAGCAGATACAACAGGTAGAGGGGCATGATACAGTTGAACAATGTAGTATGGGCAGTGGGGATAGTATAACCTCTAGTAGCGATGAAAGACATGAAGAGACTCCAACGCGAGACATAATACAAATACTAAAATGTAGTAATGCAAACGCAGCTATGTTGGCTAAATTTAAAGAACTATTTGGTATTAGTTTTACAGAACTTATTAGACCATTTAAGAGTGATAAATCCACATGTACAGATTGGTGTGTGGCCGCATTTGGAATAGCCCCAAGTGTGGCGGAAAGTTTAAAAACATTAATTAAACCATATTGTTTATATGTACATATACAATGTTTATCGTGTTCATGGGGTATGGTAATTCTAGCATTATTACGATTTAAATGTGCAAAAAACAGAACAACAATTGAAAAACTATTATCAAAATTGCTATGTATTTCAGCTGCAAGTATGCTAATACAACCACCAAAATTACGTAGTACCCCAGCTGCGTTATATTGGTTTAAAACAGCAATGTCAAATATTAGTGAGGTTGATGGAGAAACACCAGAATGGATTCAAAGACAAACAGTATTACAGCATAGTTTTAATGATGCAATATTTGACCTATCTGAAATGGTACAATGGGCATATGACAATGATTTTATAGATGATAGTGATATAGCATATAAATATGCACAATTGGCAGAAACTAATAGTAATGCATGTGCTTTTTTAAAAAGTAATTCGCAAGCTAAAATTGTAAAAGATTGTGCAACAATGTGTAGACATTATAAACGAGCTGAAAAAAGAGAAATGACAATGTCACAGTGGATTAAAAGGCGATGTGAAAAGGTGGACGATGACGGTGACTGGAGGGACATAGTACGATTTTTAAGATATCAACAAGTAGATTTTGTGGCATTTTTATCTGCACTAAAAAATTTTTTACATGGTGTGCCTAAAAAAAATTGCATACTTATATATGGAGCACCAAACACAGGTAAATCATTATTTGGAATGAGTCTAATGCATTTCTTACAAGGAGCTATTATATCCTATGTAAATTCTAAAAGCCATTTTTGGTTGCAGCCATTATATGATGCCAAAATAGCTATGTTAGATGATGCTACATCGCCATGTTGGGCATATATAGACCAATATTTAAGAAATGCACTAGATGGAAATCCTATTTCATTAGATGTAAAGCATAAAGCATTAGTGCAATTAAAATGCCCACCTTTACTTATTACATCAAATATAAATGCAGGCAAAGATGACAGGTGGCCATACTTACATAGCAGGGTAGTGGTCTTTACATTTCACAATGAATTCCCATTTGATAAAAATGGAAACCCAGTGTATGGGCTTAATGATAAAAACTGGAAATCCTTTTTCTCAAGGACGTGGTGCAGATTAAATTTGCACGAGGAAGAGGACAAAGAAAATGATGGAGACGCTTTCCCAGCGTTTAAGTGTGTGTCAGGACAAAATACTAGAACATTACGAGACTGATAGCACATGTTTGTCTGATCACATACAGTATTGGAAACTGATTCGTCTTGAATGTGCAGTATTTTATAAAGCAAGAGAAATGGGAATTAAAACTCTTAACCACCAAGTGGTTCCAACGCAGGCCATTTCAAAAGCCAAAGCAATGCAAGCAATTGAACTGCAATTAATGTTAGAGACATTAAATACAACTGAGTATAGAACAGAAACATGGACACTGCAAGAAACAAGTATTGAATTATATACAACAGTTCCACAAGGATGTTTTAAAAAACATGGGGTTACAGTGGAAGTACAATTTGATGGTGATAAACAAAATACTATGCATTATACTAATTGGACACATATATATTTATTAGAGGACAGTACATGTACTGTTGTAAAGGGACTGGTAAATTATAAAGGTATTTATTATGTGCATCAGGGTGTAGAAACATATTATGTTAATTTTAGGGAAGAGGCTAAAAAGTATGGAAAAAAAAATATATGGGAAGTGCATGTGGGTGGTCAGGTAATTGTTTGTCCTGAATCTGTATTTAGCAGCACAGAACTATCCACTGCTGAAATTGCTACACAGCTACACGCCTACAACACCACCGAGACCCATACCAAAGCCTGCTCCGTGGGCACCACAGAAACCCAGAAGACAAATCACAAACGACCTCGAGGGGGTACCGAGCTCCCCTGCAACCCCACCAAGCGAGTGCGACTCAGTGCCGTGGACAGTGTTGACAGAGGGGTCTACTCTACATCTGACTGCACAAACAAAGACCGGTGTGGTAGTTGTAGTACAACTACACCTATAGTACATTTAAAAGGTGATGCAAATACATTAAAGTGTTTAAGATATAGATTGGGTAAATATAAAGCATTGTATCAAGATGCTTCATCTACATGGCGATGGACATGTACAAACGATAAAAAACAAATAGCAATTGTAACATTAACTTACACAACAGAATATCAAAGGGATAAATTTTTAACTACAGTAAAAATACCTAACACAGTTACAGTGTCTAAAGGATATATGTCTATATGATAGACCTTACAGCTTCCAGTACTGTGTTGCTGTGCTTTTTGTTGTGCTTTTGTGTGCTTTTGTGCTTGTGTCTGCTTGTACGTTCGCTATTGCTATCTGTGTCATTATACTCAGCATTAATATTACTGGTTTTAATACTGTGGGTTACTGTAGCAACACCACTACGTTGCTTTTGTTGTTTTCTTTGCTTTTTGTATATACCTATGGGAATGATTAACGCTCATGCACAATATTTGGCAGTACAGTAATTGTATACAAACATTGTGTTTGGTACTGTGTAACATGTGTGTATGGTGGTTTTATTTTTTGCTGTTTATTGTATATTTTGTTTTTTTACTGTTTTTAAACATTTTTATTTCTGTGTTTTTAATAAATTGATCACATGGTATAACCATGCGACACAAAAGGTCTACAAAACGTGTTAAACGTGCATCTGCAACACAACTATATCGTACTTGCAAAGCTGCAGGAACTTGTCCACCAGATGTTATACCTAAGGTTGAGGGTAATACTGTTGCTGATCAAATTTTAAAATATGGCAGCATGGCTGTGTTTTTTGGGGGGTTAGGAATTGGTTCTGGATCTGGCACAGGTGGAAGATCTGGATATGTTCCACTGGGTACAACACCTCCAACGGCTGCCACAAACATTCCTATACGACCCCCTGTAACTGTGGAAAGTATACCATTAGACACAATTGGCCCTTTAGATTCTTCTATAGTGTCATTAGTAGAGGAAACTAGTTTTATTGAGTCTGGTGCCCCTGTTGTTACACCAAGGGTCCCACCTACAACAGGTTTTACAATTACCACATCTACAGATACCACACCTGCTATTTTAGATGTAACATCCATAAGTACACATGATAATCCTACTTTCACTGATCCTTCTGTTTTACACCCACCCACGCCTGCAGAAACTTCAGGTCATTTTGTACTTTCATCATCTTCTATTAGTACACATAATTATGAAGAAATCCCTATGGATACTTTCATTGTTTCCACAGACAGCAATAATATAACTAATAGCACGCCTATTCCAGGGTCTCGCCCTACGACACGCCTAGGATTATATAGTAAAGGTACCCAGCAGGTTAAGGTTGTTGACCCTGCCTTTATGACTTCTCCTGCAAAACTTATTACATATGATAATCCTGCATATGAAGGCCTTAACCCTGATACAACCTTACAATTTGAGCATGAGGATATTAGCTTAGCTCCGGATCCTGACTTTATGGACATTATAGCTTTACATAGGCCTGCACTAACATCTAGAAAAGGCACCATTAGATATAGTAGAGTAGGTAATAAACGTACTATGCATACACGCAGTGGAAAAGCTATAGGGGCACGGGTACATTATTATCAGGATTTAAGTAGTATTACTGAAGATATAGAATTACAACCCTTACAACATGTACCATCCTCTTTACCACATACCACTGTTTCAACATCATTAAATGATGGTATGTTTGATATTTATGCTCCTATAGATAATGAGGAAGATATTATATTTTCAGCATCTTCTAACAATACTTTATATACTACATCTAACACTGCATATGTTCCTAGCAATACTACTATACCATTAAGTAGTGGCTATGATATTCCTATAACAGCAGGGCCAGACATTGTATTTAACTCTAATACTATTACTAACACTGTACTACCGGTACCCACAGGTCCTATATATTCTATTATTGCAGATGGGGGTGACTTTTATTTACACCCTAGTTATTATTTATTAAAACGACGTCGTAAACGTATTCCATATTTTTTTGCAGATGTCTCTGTGGCGGTCTAACGAAGCCACTGTCTACCTGCCTCCAGTGTCAGTGTCTAAGGTTGTTAGCACTGATGAATATGTAACACGCACAAACATTTACTATCATGCAGGCAGTTCTAGGCTATTAGCTGTAGGTCACCCATACTATGCTATTAAAAAACAAGATTCTAATAAAATAGCAGTACCCAAGGTATCTGGTTTGCAATACAGAGTATTTAGAGTAAAATTACCAGATCCTAATAAGTTTGGATTTCCAGACACATCATTTTATGATCCTGCCTCCCAGCGTTTGGTTTGGGCCTGTACAGGAGTTGAAGTAGGTCGTGGTCAGCCATTAGGTGTAGGTATTAGTGGTCATCCTTTATTAAATAAATTGGATGATACTGAAAATTCTAATAAATATGTTGGTAACTCTGGTACAGATAACAGGGAATGCATTTCTATGGATTATAAACAAACACAATTGTGTTTAATAGGTTGTAGGCCTCCTATAGGTGAACATTGGGGAAAAGGCACACCTTGTAATGCTAACCAGGTAAAAGCAGGTGAATGTCCTCCTTTGGAGTTACTAAACACTGTACTACAAGACGGGGACATGGTAGACACAGGATTTGGTGCAATGGATTTTACTACATTACAAGCTAATAAAAGTGATGTTCCCCTAGATATATGCAGTTCCATTTGCAAATATCCTGATTATTTAAAAATGGTTTCTGAGCCATATGGAGATATGTTATTTTTTTATTTACGTAGAGAGCAAATGTTTGTTAGACATTTATTTAATAGGGCTGGAACTGTAGGTGAAACAGTACCTGCAGACCTATATATCAAGGGTACCACTGGCACATTGCCTAGTACTAGTTATTTTCCTACTCCTAGTGGCTCTATGGTAACCTCAGATGCACAAATATTTAATAAACCATATTGGTTGCAACGTGCACAAGGCCATAATAATGGTATTTGTTGGAGTAACCAATTGTTTGTTACTGTAGTTGATACAACCCGTAGTACAAATATGTCTGTGTGTTCCGCTGTGTCTTCTAGTGACAGTACATATAAAAATGACAATTTTAAGGAATATTTAAGGCATGGTGAAGAATATGATTTACAGTTTATTTTTCAGTTATGTAAAATAACACTAACAGCAGATGTTATGACATATATTCATAGTATGAACCCGTCCATTTTAGAGGATTGGAATTTTGGCCTTACACCACCGCCTTCTGGTACCTTAGAGGACACATATCGCTATGTAACATCACAGGCTGTAACTTGTCAAAAACCCAGTGCACCAAAACCTAAAGATGATCCATTAAAAAATTATACTTTTTGGGAGGTTGATTTAAAGGAAAAGTTTTCTGCAGACTTAGATCAATTTCCGTTGGGCCGTAAATTTTTGTTACAGGCAGGACTAAAGGCCAGGCCTAATTTTAGATTAGGCAAGCGTGCAGCTCCAGCATCTACATCTAAAAAATCTTCTACTAAACGTAGAAAAGTAAAAAGTTAATGTGTAAATGTGTATGCATGTATACTGTGTGTTATGTGTTGTAGTGATTGTATATATATTATGTGTTGTGGTGCCTGTTTGTGTTGTACATGGCGTGTAAATGTGTGTATAATATTGTGCAATGTGTTGTACGTGGGTG-TTTTTTGTATGTATGTTGTTGTATGTATGTCAGTACGCAATAAAAGTGATGTGTGTGTTTATAATTAACACTGTATTGTTGTATGACTATGGGTGCACCCATATGACTTACATAATTACAGTACACGCTATATGTTGTATATAACAATTCTACCTCCATTTTGTGTGTTAGTGTCCTTTACATTACCTTTCAACCGATTTCGGTTGCTGTTGGCAAGCTTTATATGTTTTTTACAAAAACATTCCTACCTCAGCAGAACACTTAATCCTTGTGTTCCTGATATATACTGTTTGCCAACTTTATATTGGCTTTTGCCAATCTTTAAACTTGATTCATCTTGCAGTATTAGTCATTTTTCATACTTGTGGTCCACCCACACTTGTAACACTTGTAACAGTGCTTTTAGGCACATAGTTTTTGCATTTCTAAAGGGCTTTAATTGCACACTTGGCTTTACATATTATGTGTGTTTGCCAACACCACCCTACACATCCTGCCAACTTTAAGTTAAAACATGCATGTAAAACATTACTCACTGTATTACACATTGTTATATGCACACAGGTGTGTCCAACCGATTTGGATTACAGTTTTATAAGCATTTCTTTTTATTATAGTTAGTAATAATTAT
