# Supplementary material for: Characterization and Diversity of 243 Complete Human Papillomavirus Genomes in Cervical Swabs Using Next Generation Sequencing
Source: Viruses. 2020 Dec 14;12(12):1437. doi: 10.3390/v12121437 (PMC7764970; doi:10.3390/v12121437)
Supplement: Supplementary file 1 [file viruses-12-01437-s001.zip › Supplementary material/Alignments/HPV39_alignment.fasta]

>M62849|HPV39|A1|
CTTATAACATTTTATAAGTATCTTGTTTAAAAAAAGGGAGTAACCGAAAACGGTCAGGACCGAAATCGGTGGATATAAAACGCAGTCACAGTTTCTGTCCATACCGATGGCGCGATTTCACAATCCTGCAGAACGGCCATACAAATTGCCAGACCTGTGCACAACGCTGGACACCACCTTGCAGGACATTACAATAGCCTGTGTCTATTGCAGACGACCACTACAGCAAACCGAGGTATATGAATTTGCATTTAGTGATTTATATGTAGTATATAGGGACGGGGAACCACTAGCTGCATGCCAATCATGTATAAAATTTTATGCTAAAATACGGGAGCTACGATATTACTCGGACTCGGTGTATGCAACTACATTAGAAAATATAACTAATACAAAGTTATATAATTTATTAATAAGGTGCATGTGTTGTCTGAAACCGCTGTGTCCAGCAGAAAAATTAAGACACCTAAATAGCAAACGAAGATTTCATAAAATAGCAGGAAGCTATACAGGACAGTGTCGACGGTGCTGGACCACAAAACGGGAGGACCGCAGACTAACACGAAGAGAAACCCAAGTATAACATCAGATATGCGTGGACCAAAGCCCACCTTGCAGGAAATTGTATTAGATTTATGTCCTTACAATGAAATACAGCCGGTTGACCTTGTATGTCACGAGCAATTAGGAGAGTCAGAGGATGAAATAGATGAACCCGACCATGCAGTTAATCACCAACATCAACTACTAGCCAGACGGGATGAACCACAGCGTCACACAATACAGTGTTCGTGTTGTAAGTGTAACAACACACTGCAGCTGGTAGTAGAAGCCTCACGGGATACTCTGCGACAACTACAGCAGCTGTTTATGGACTCACTAGGATTTGTGTGTCCGTGGTGTGCAACTGCAAACCAGTAACCTGCTATGGCCAATCGTGAAGGTACAGACGGGGATGGGTCGGGATGTAACGGATGGTTTCTAGTACAGGCAATAGTAGATAAACAAACAGGCGACACAGTGTCGGAGGATGAGGATGAAAATGCAACAGATACAGGTTCAGACCTGGCAGACTTTATTGATGATTCCACAGATATTTGTGTACAGGCAGAGCGTGAGACAGCACAGGTACTTTTACATATGCAAGAGGCCCAAAGGGATGCACAAGCAGTGCGTGCCTTAAAACGAAAGTATACAGACAGCAGTGGCGACACTAGACCGTATGGAAAAAAAGTAGGCAGGAATACCAGGGGAACACTACAGGAAATTTCATTAAATGTAAGCAGTACGCAGGCAACACAAACGGTGTATTCCGTGCCAGACAGCGGATATGGCAATATGGAAGTGGAAACAGCTGAAGTGGAGGAGGTAACTGTAGCAACTAATACAAATGGG---------------------------GATGCTGAAGGGGAACATGGCGGCAGTGTACGGGAGGAGTGCAGTAGTGTGGATAGTGCTATAGATAGTGAAAACCAGGATCCCAAATCTCCAACTGCACAAATTAAATTATTGTTACAATCCAATAACAAAAAGGCTGCAATGCTAACACAATTTAAAGAAACATATGGACTATCCTTTACTGACCTGGTACGTACGTTTAAAAGTGATAAAACAACATGTACAGACTGGGTGGCAGCCATATTTGGAGTACATCCAACTATTGCAGAAGGATTTAAAACATTAATCAACAAATATGCCTTATATACACATATACAAAGCTTAGACACAAAACAAGGAGTACTAATTTTAATGCTAATAAGATATACATGTGGAAAAAATAGGGTTACTGTAGGAAAGGGATTAAGTACATTGTTACATGTTCCAGAAAGTTGTATGCTTCTGGAGCCTCCTAAACTGCGCAGCCCTGTAGCAGCACTATATTGGTATCGCACAGGTATATCCAATATTAGTGTGGTAACAGGGGATACGCCAGAATGGATACAACGATTAACTGTTATACAACATGGAATAGATGATAGTGTATTTGACCTATCGGACATGGTACAATGGGCATTTGACAATGAATATACTGATGAAAGTGACATAGCATTTAATTATGCAATGTTAGCAGATTGTAACAGTAATGCTGCAGCCTTTTTAAAAAGTAACTGCCAGGCAAAATATGTAAAAGATTGTGCAACAATGTGTAAACATTACAAGCGAGCACAAAAAAGGCAAATGTCCATGTCTCAATGGATAAAATTTAGGTGTAGTAAATGTGATGAAGGCGGGGACTGGAGACCCATAGTACAATTCTTAAGATATCAAGGAATAGAATTTATATCCTTTTTATGTGCATTAAAGGAATTTTTAAAGGGTACTCCCAAAAAAAACTGTATAGTTATATATGGACCTGCGAATACAGGAAAGTCACATTTTTGTATGAGCCTTATGCATTTTTTACAGGGCACAGTTATTTCATATGTAAACTCCACCAGCCACTTTTGGCTAGAACCACTTGCAGATGCAAAACTAGCAATGTTAGATGATGCAACCGGTACCTGCTGGTCATATTTCGATAATTATATGAGAAATGCATTAGATGGGTATGCAATAAGTTTAGATAGGAAATATAAAAGTTTACTACAAATGAAATGTCCACCATTATTAATAACCTCCAATACCAATCCTGTGGAAGACGATAGGTGGCCATATTTACGTAGTAGGCTAACAGTGTTTAAATTTCCTAATGCATTTCCATTTGACCAAAACAGGAATCCAGTGTACACAATCAATGATAAAAACTGGAAATGTTTTTTTGAAAAGACTTGGTGCAGATTAGACTTGCAGCAGGACGAGGATGAAGGAGACAATGATGAAAACACTTTCACAACGTTTAAATGTGTTACAGGACAAAATACTAGAATACTATGAACAAGACAGTAAATCAATATATGATCAAATTAATTATTGGAAATGTGTGCGAATGGAAAATGCAATATTTTATGCAGCACGAGAACGTGGCATGCATACTATTGACCACCAGGTGGTGCCAACCATAAACATTTCAAAATGTAAAGCATATCAAGCTATTGAACTGCAGATGGCACTAGAAAGTGTTGCACAAACTGAATACAATACAGAGGAGTGGACATTAAAAGACACTAGTAATGAACTGTGGCATACACAGCCAAAACAATGTTTTAAAAAACAAGGAACTACAGTGGAGGTGTGGTATGATGGGGACAAATGTAATGCTATGAACTATGTATTATGGGGTGCTATATATTATAAAAATAATATAGACATATGGTGTAAAACAGAAGGGTGTGTGGACTATTGGGGTATATATTATATGAACGAGCACCTAAAAGTATACTATGAAGTGTTTATTCAAGATGCGGAAAGGTATGGGACTAGTGGCAAATGGGAAGTGCATTATAATGGCAACATAATTCATTGTCCTGACTCTATGTGCAGTACCAGTGACGGATCGGTACCCACTACTGAACTTACTACCGAATTATCAAACACCACCGCGACCCATTCCACCGCAACAACCCCATGCACCCAAAAAACAATCCCGCCGCCGTCTCGAAAGCGACCTCGACAGTGTGCAGTCACAGAGCCCACTGAGCCCGACGGAGTGTCCCTGGACCATCTTAACAACCCACTCCACAGTAACAGTACAGGCCACAACACAAGACGGTACCTCAGTTGTGGTAACACTACGCCTATAATACATTTAAAAGGTGACAAAAATGGTTTAAAATGTTTAAGATATAGACTACAAAAATATGACACATTGTTTGAAAATATTTCATGTACCTGGCATTGGATACGGGGTAAGGGAACCAAAAACGCTGGCATATTAACTGTTACATATGCCACAGAGTCACAACGCCAAAAATTTTTGGACACTGTTAAAATACCTTCTAGTGTACATGTTTCATTGGGTTACATGACATTGTAAAGTATACTATGGATATTGTGTATGTATATTGTATACATACTACATAGATGATATTATTGGTATTTTTGGTGTGGTTTGGTGTGTGTATATATATATGTTGCAATGTCCCGCTTTTGCCGTCTGTGCATGTGTGTGCGTATGTGTGGATAATTGTGTTTGTGTTTATTCTTATACGTACCACACCATTGGAGGTGTTTTTTGTATATTTACTATTTTTTGTATTGCCCATGTGGTTGTTGCATAGACTGGCAATGGATATGATATAGTACTGTATATGTATGTGCATTGTGCATAACTACTGTACATAGCTTTTTATATTTTTTTTTGTTACTAATAAACATGGTTTCCCACCGTGCTGCCAGGCGTAAGCGTGCATCTGCAACTGACCTATATAGAACCTGTAAACAATCGGGTACCTGTCCACCAGACGTTGTTGATAAAGTTGAGGGTACTACACTTGCTGACAAAATTTTACAGTGGACTAGTTTAGGTATATTTTTGGGTGGGTTAGGCATAGGCACAGGTACTGGTACTGGGGGACGCACAGGATATATACCCCTGGGGGGTAGGCCTAATACTGTTGTAGATGTGTCTCCTGCACGTCCACCTGTAGTTATTGAACCTGTTGGTCCTTCTGAGCCATCTATTGTGCAATTGGTGGAGGACTCAAGTGTTATAACCTCTGGAACACCAGTACCAACATTTACAGGCACCTCTGGATTTGAAATTACTTCTTCTTCTACTACTACGCCTGCGGTATTGGATATTACACCCTCCTCTGGGTCTGTACAAATAACCTCTACTAGTTATACTAACCCTGCCTTTACGGATCCTTCCTTAATTGAGGTTCCCCAAACAGGTGAAACCTCGGGTAATATATTTGTCAGTACCCCTACATCAGGTACACATGGCTATGAGGAAATACCTATGGAAGTGTTTGCCACACATGGCACAGGTACCGAACCTATTAGCAGCACACCTACACCTGGAATCAGTCGTGTGGCAGGACCACGTTTATATAGTAGAGCACATCAGCAGGTTCGTGTTAGTAATTTTGATTTTGTAACTCACCCTTCATCATTTGTAACATTTGATAATCCTGCTTTTGAGCCTGTTGATACTACATTAACATATGAAGCTGCTGACATAGCTCCAGATCCGGATTTTCTGGACATTGTTCGTTTACATAGGCCTGCCTTAACCTCGCGTAAAGGAACAGTAAGGTTTAGTAGGCTTGGCAAAAAGGCTACCATGGTTACCCGGCGTGGCACACAAATTGGAGCGCAAGTACATTATTACCATGACATTAGTAGTATTGCTCCTGCTGAAAGCATTGAATTACAGCCCCTAGTTCACGCTGAGCCCTCTGATGCTTCAGATGCATTATTTGATATATATGCTGATGTGGACAATAACACATATTTAGATACTGCATTTAATAATACAAGGGATTCGGGCACTACATATAACACAGGCTCACTACCTTCTGTGGCTTCTTCAGCATCTACTAAATATGCCAATACAACTATTCCTTTTAGTACCTCATGGAATATGCCTGTAAATACTGGTCCTGATATTGCTTTACCAAGTACTACTCCACAGTTGCCATTGGTGCCTTCTGGACCAATAGACACAACATATGCAATAACCATTCAGGGTTCCAATTATTATTTGTTGCCATTATTGTATTTTTTCCTAAAAAAACGTAAACGTATTCCCTATTTTTTTTCAGATGGCTATGTGGCGGTCTAGTGACAGCATGGTGTATTTGCCTCCACCTTCTGTGGCGAAGGTTGTCAATACTGATGATTATGTTACACGCACAGGCATATATTATTATGCTGGCAGCTCTAGATTATTAACAGTAGGACATCCATATTTTAAAGTGGGTATGAATGGTGGTCGCAAGCAGGACATTCCAAAGGTGTCTGCATATCAATATAGGGTATTTCGCGTGACATTGCCCGATCCTAATAAATTCAGTATTCCAGATGCATCCTTATATAATCCAGAAACACAACGTTTAGTATGGGCTTGTGTAGGGGTGGAGGTGGGCAGGGGCCAGCCATTGGGTGTTGGTATTAGTGGACACCCATTATATAATAGACAGGATGATACTGAAAACTCACCATTTTCATCAACCACCAATAAGGACAGTAGGGATAATGTGTCTGTGGATTATAAACAGACACAGTTGTGCATTATAGGCTGTGTTCCCGCCATTGGGGAGCACTGGGGTAAGGGAAAGGCATGCAAGCCCAATAATGTATCTACGGGGGACTGTCCTCCTTTGGAACTAGTAAACACCCCTATTGAGGATGGTGATATGATTGATACTGGCTATGGAGCTATGGACTTTGGTGCATTGCAGGAAACCAAAAGTGAGGTGCCTTTAGATATTTGTCAATCCATTTGTAAATATCCTGATTATTTGCAAATGTCTGCAGATGTGTATGGGGACAGTATGTTCTTCTGTTTACGTAGGGAACAACTGTTTGCAAGACATTTTTGGAATCGTGGTGGTATGGTGGGTGACGCCATTCCTGCCCAATTGTATATTAAGGGCACAGATATACGTGCAAACCCCGGTAGTTCTGTATACTGCCCCTCTCCCAGCGGTTCCATGGTAACCTCTGATTCCCAGTTATTTAATAAGCCTTATTGGCTACATAAGGCCCAGGGCCACAACAATGGTATATGTTGGCATAATCAATTATTTCTTACTGTTGTGGACACTACCCGTAGTACCAACTTTACATTATCTACCTCTATAGAGTCTTCCATACCTTCTACATATGATCCTTCTAAGTTTAAGGAATATACCAGGCACGTGGAGGAGTATGATTTACAATTTATATTTCAACTGTGTACTGTCACATTAACAACTGATGTTATGTCTTATATTCACACTATGAATTCCTCTATATTGGACAATTGGAATTTTGCTGTAGCTCCTCCACCATCTGCCAGTTTGGTAGACACTTACAGATACCTACAGTCTGCAGCCATTACATGTCAAAAGGATGCTCCAGCACCTGAAAAGAAAGATCCATATGACGGTCTAAAGTTTTGGAATGTTGACTTAAGGGAAAAGTTTAGTTTGGAACTTGATCAATTCCCTTTGGGACGTAAATTTTTGTTGCAGGCCAGGGTCCGCAGGCGCCCTACTATAGGTCCCCGAAAGCGGCCTGCTGCATCCACTTCCTCGTCCTCAGCTACTAAACACAAACGTAAACGTGTGTCTAAATAATGCATGTGTATGCCTTGTTATGTGTGTG----------------------------------------------------TATGTTGTTTGTTTCCTTATGTGTTGAGTGTATATGTGTATGTTTGTAGGTATGTGTGTATATGTTTTTGTTAATAAAGTATGTATGACAGTTTCATGTGTGATTGCACACCCTGTGACTAACAGTGTATTTGTTTTACATATAATAGGTCTGCAACATTTCATACATAATCTATATGCCCTACCCTAAGGTGTGTTTACTACCTAATATGTAATTTTTACATTGTTGTATGCGTTTCTACATTTTATACTTCGCCATTTTGTGGCGACCGAAGTCGGTCGTGGGTTGAGCATTTTTTTTAAACTAGTGGAAACCACCTTTCTCAGCAAAAACATGTCTTTACCTTAGGTTCACCCTGCATAGTTGGCACTGGTAACAGTTTTACTGGCGCGCCTTATTACTCATCATCCTGTCCAGGTGCACTGCAACAATACTTTGGCAACATCCATATCTCCACCCTATGTAATAAAACTGCTTTTAGGCATATATTTTAGCTGTTTTTACTTGCTTAATTAAATAGTTGGCCTGTATAACTACTTTTTGATTCAGGAATGTGTCTTACAGTATAAGTTATACAAGTGACTAATGTAGCACACAATAGTTTATGCAACCGAAATAGGTTGGGCATACATACCTATACTTTTA
>LNS2810425_HPV39
CTTATAACATTTTATAAGTATCTTGTTTAAAAAAAGGGAGTAACCGAAAACGGTCAGGACCGAAATCGGTGGATATAAAACGCAGTCACAGTTTCTGTCCATACCGATGGCGCGATTTCACAATCCTGCAGAACGGCCATACAAATTGCCAGACCTGTGCACAACGCTGGACACCACCTTGCAGGACATTACAATAGCCTGTGTCTATTGCAGACGACCACTACAGCAAACCGAGGTATATGAATTTGCATTTAGTGATTTATATGTAGTATATAGGGACGGGGAACCACTAGCTGCATGCCAATCATGTATAAAATTTTATGCTAAAATACGGGAGCTACGATATTACTCGGACTCGGTGTATGCAACTACATTAGAAAATATAACTAATACAAAGTTATATAATTTATTAATAAGGTGCATGTGTTGTCTGAAACCGCTGTGTCCAGCAGAAAAATTAAGACACCTAAATAGCAAACGAAGATTTCATAAAATAGCAGGAAGCTATACAGGACAGTGTCGACGGTGCTGGACCACAAAACGGGAGGACCGCAGACTAACACGAAGAGAAACCCAAGTATAACATCAGATATGCGTGGACCAAAGCCCACCTTGCAGGAAATTGTATTAGATTTATGTCCTTACAATGAAATACAGCCGGTTGACCTTGTATGTCACGAGCAATTAGGAGAGTCAGAGGATGAAATAGATGAACCCGACCATGCAGTTAATCACCAACATCAACTACTAGCCAGACGGGATGAACCACAGCGTCACACAATACAGTGTTCGTGTTGTAAGTGTAACAACACACTGCAGCTGGTAGTAGAAGCCTCACGGGATACTCTGCGACAACTACAGCAGCTGTTTATGGACTCACTAGGATTTGTGTGTCCGTGGTGTGCAACTGCAAACCAGTAACCTGCTATGGCCAATCGTGAAGGTACAGACGGGGATGGGTCGGGATGTAACGGATGGTTTCTAGTACAGGCAATAGTAGATAAACAAACAGGCGACACAGTGTCGGAGGATGAGGATGAAAATGCAACAGATACAGGTTCAGACTTGGCAGACTTTATTGATGATTCCACAGATATTTGTGTACAGGCAGAGCGTGAGACAGCACAGGTACTTTTACATATGCAAGAGGCCCAAAGGGATGCACAAGCAGTGCGTGCCTTAAAACGAAAGTATACAGACAGCAGTGGCGACACTAGACCGTATGGAAAAAAAGTAGGCAGGAATACCAGGGGAACACTACAGGAAATTTCATTAAATGTAAGCAGTACGCAGGCAACACAAACGGTGTATTCCGTGCCAGACAGCGGATATGGCAATATGGAAGTGGAAACAGCTGAAGTGGAGGAGGTAACTGTAGCAACTAATACAAATGGG---------------------------GATGCTGAAGGGGAACATGGCGGCAGTGTACGGGAGGAGTGCAGTAGTGTGGATAGTGCTATAGATAGTGAAAACCAGGATCCCAAATCTCCAACTGCACAAATTAAATTATTGTTACAATCCAATAACAAAAAGGCTGCAATGCTAACACAATTTAAAGAAACATATGGACTATCCTTTACTGACCTGGTACGTACGTTTAAAAGTGATAAAACAACATGTACAGACTGGGTGGCAGCCATATTTGGAGTACATCCAACTATTGCAGAAGGATTTAAAACATTAATCAACAAATATGCCTTATATACACATATACAAAGCTTAGACACAAAACAAGGAGTACTAATTTTAATGCTAATAAGATATACATGTGGAAAAAATAGGGTTACTGTAGGAAAGGGATTAAGTACATTGTTACATGTTCCAGAAAGTTGTATGCTTCTGGAGCCTCCTAAACTGCGCAGCCCTGTAGCAGCACTATATTGGTATCGCACAGGTATATCCAATATTAGTGTGGTAACAGGGGATACGCCAGAATGGATACAACGATTAACTGTTATACAACATGGAATAGATGATAGTGTATTTGACCTATCGGACATGGTACAATGGGCATTTGACAATGAATATACTGATGAAAGTGACATAGCATTTAATTATGCAATGTTAGCAGATTGTAACAGTAATGCTGCAGCCTTTTTAAAAAGTAACTGCCAGGCAAAATATGTAAAAGATTGTGCAACAATGTGTAAACATTACAAGCGAGCACAAAAAAGGCAAATGTCCATGTCTCAATGGATAAAATTTAGGTGTAGTAAATGTGATGAAGGCGGGGACTGGAGACCCATAGTACAATTCTTAAGATATCAAGGAATAGAATTTATATCCTTTTTATGTGCATTAAAGGAATTTTTAAAGGGTACTCCCAAAAAAAACTGTATAGTTATATATGGACCTGCGAATACAGGAAAGTCACATTTTTGTATGAGCCTTATGCATTTTTTACAGGGCACAGTTATTTCATATGTAAACTCCACCAGCCACTTTTGGCTAGAACCACTTGCAGATGCAAAACTAGCAATGTTAGATGATGCAACCGGTACCTGCTGGTCATATTTCGATAATTATATGAGAAATGCATTAGATGGGTATGCAATAAGTTTAGATAGGAAATATAAAAGTTTACTACAAATGAAATGTCCACCATTATTAATAACCTCCAATACCAATCCTGTGGAAGACGATAGGTGGCCATATTTACGTAGTAGGCTAACAGTGTTTAAATTTCCTAATGCATTTCCATTTGACCAAAACAGGAATCCAGTGTACACAATCAATGATAAAAACTGGAAATGTTTTTTTGAAAAGACTTGGTGCAGATTAGACTTGCAGCAGGACGAGGATGAAGGAGACAATGATGAAAACACTTTCACAACGTTTAAATGTGTTACAGGACAAAATACTAGAATACTATGAACAAGACAGTAAATCAATATATGATCAAATTAATTATTGGAAATGTGTGCGAATGGAAAATGCAATATTTTATGCAGCACGAGAACGTGGCATGCATACTATTGACCACCAGGTGGTGCCAACCATAAACATTTCAAAATGTAAAGCATATCAAGCTATTGAACTGCAGATGGCACTAGAAAGTGTTGCACAAACTGAATACAATACAGAGGAGTGGACATTAAAAGACACTAGTAATGAACTGTGGCATACACAGCCAAAACAATGTTTTAAAAAACAAGGAACTACAGTGGAGGTGTGGTATGATGGGGACAAATGTAATGCTATGAACTATGTATTATGGGGTGCTATATATTATAAAAATAATATAGACATATGGTGTAAAACAGAAGGGTGTGTGGACTATTGGGGTATATATTATATGAACGAGCACCTAAAAGTATACTATGAAGTGTTTATTCAAGATGCGGAAAGGTATGGGACTAGTGGCAAATGGGAAGTGCATTATAATGGCAACATAATTCATTGTCCTGACTCTATGTGCAGTACCAGTGACGGATCGGTACCCACTACTGAACTTACTACCGAATTATCAAACACCACCGCGACCCATTCCACCGCAACAACCCCATGCACCCAAAAAACAATCCCGCCGCCGTCTCGAAAGCGACCTCGACAGTGTGCAGTCACAGAGCCCACTGAGCCCGACGGAGTGTCCCTGGACCATCTTAACAACCCACTCCACAGTAACAGTACAGGCCACAACACAAGACGGTACCTCAGTTGTGGTAACACTACGCCTATAATACATTTAAAAGGTGACAAAAATGGTTTAAAATGTTTAAGATATAGACTACAAAAATATGACACATTGTTTGAAAATATTTCATGTACCTGGCATTGGATACGGGGTAAGGGAACCAAAAACGCTGGCATATTAACTGTTACATATGCCACAGAGTCACAACGCCAAAAATTTTTGGACACTGTTAAAATACCTTCTAGTGTACATGTTTCATTGGGTTACATGACATTGTAAAGTATACTATGGATATTGTGTATGTATATTGTATGCATACTACATAGATGATATTATTGGTATTTTTGGTGTGGTTTGGTGTGTGTATATATATATGTTGCAATGTCCCGCTTTTGCCGTCTGTGCATGTGTGTGCGTATGTGTGGATAATTGTGTTTGTGTTTATTCTTATACGTACCACACCATTGGAGGTGTTTTTTGTATATTTACTATTTTTTGTATTGCCCATGTGGTTGTTGCATAGACTGGCAATGGATATGATATAGTACTGTATATGTATGTGCATTGTGCATAACTACTGTACATAGCTTTTTATATTTTTTTTTGTTACTAATAAACATGGTTTCCCACCGTGCTGCCAGGCGTAAGCGTGCATCTGCAACTGACCTATATAGAACCTGTAAACAATCGGGTACCTGTCCACCAGACGTTGTTGATAAAGTTGAGGGTACTACACTTGCTGACAAAATTTTACAGTGGACTAGTTTAGGTATATTTTTGGGTGGGTTAGGCATAGGCACAGGTACTGGTACTGGGGGACGCACAGGATATATACCCCTGGGGGGTAGGCCTAATACTGTTGTAGATGTGTCTCCTGCACGTCCACCTGTAGTTATTGAACCTGTTGGTCCTTCTGAGCCATCTATTGTGCAATTGGTGGAGGACTCAAGTGTTATAACCTCTGGAACACCAGTACCAACATTTACAGGCACCTCTGGATTTGAAATTACTTCTTCCTCTACTACTACGCCTGCGGTATTGGATATTACACCCTCCTCTGGGTCTGTACAAATAACCTCTACTAGTTATACTAACCCTGCCTTTACGGATCCTTCCTTAATTGAGGTTCCCCAAACAGGTGAAACCTCGGGTAATATATTTGTCAGTACCCCTACATCAGGTACACATGGCTATGAGGAAATACCTATGGAAGTGTTTGCCACACATGGCACAGGTACCGAACCTATTAGCAGCACACCTACACCTGGAATCAGTCGTGTGGCAGGACCACGTTTATATAGTAGAGCACATCAGCAGGTTCGTGTTAGTAATTTTGATTTTGTAACGCACCCTTCATCATTTGTAACATTTGATAATCCTGCTTTTGAGCCTGTTGATACTACATTAACATATGAAGCTGCTGACATAGCTCCAGATCCGGATTTTCTGGACATTGTTCGTTTACATAGGCCTGCCTTAACCTCGCGTAAAGGAACAGTAAGGTTTAGTAGGCTTGGCAAAAAGGCTACCATGGTTACCCGGCGTGGCACACAAATTGGAGCGCAAGTACATTATTACCATGACATTAGTAGTATTGCTCCTGCTGAAAGCATTGAATTACAGCCCCTAGTTCACGCTGAGCCCTCTGATGCTTCAGATGCATTATTTGATATATATGCTGATGTGGACAATAACACATATTTAGATACTGCATTTAATAATACAAGGGATTCGGGCACTACATATAACACAGGCTCACTACCTTCTGTGGCTTCTTCAGCATCTACTAAATATGCCAATACAACTATTCCTTTTAGTACCTCATGGAATATGCCTGTAAATACTGGTCCTGATATTGCTTTACCAAGTACTACTCCACAGTTGCCATTGGTGCCTTCTGGACCAATAGACACAACATATGCAATAACCATTCAGGGTTCCAATTATTATTTGTTGCCATTATTGTATTTTTTCCTAAAAAAACGTAAACGTATTCCCTATTTTTTTTCAGATGGCTATGTGGCGGTCTAGTGACAGCATGGTGTATTTGCCTCCACCTTCTGTGGCGAAGGTTGTCAATACTGATGATTATGTTACACGCACAGGCATATATTATTATGCTGGCAGCTCTAGATTATTAACAGTAGGACATCCATATTTTAAAGTGGGTATGAATGGTGGTCGCAAGCAGGACATTCCAAAGGTGTCTGCATATCAATATAGGGTATTTCGCGTGACATTGCCCGATCCTAATAAATTCAGTATTCCAGATGCATCCTTATATAATCCAGAAACACAACGTTTAGTATGGGCTTGTGTAGGGGTGGAGGTGGGCAGGGGCCAGCCATTGGGTGTTGGTATTAGTGGACACCCATTATATAATAGACAGGATGATACTGAAAACTCACCATTTTCATCAACCACCAATAAGGACAGTAGGGATAATGTGTCTGTGGATTATAAACAGACACAGTTGTGCATTATAGGCTGTGTTCCCGCCATTGGGGAGCACTGGGGTAAGGGAAAGGCATGCAAGCCCAATAATGTATCTACGGGGGACTGTCCTCCTTTAGAACTAGTAAACACCCCTATTGAGGATGGTGATATGATTGATACTGGCTATGGAGCTATGGACTTTGGTGCATTGCAGGAAACCAAAAGTGAGGTGCCTTTAGATATTTGTCAATCCATTTGTAAATATCCTGATTATTTGCAAATGTCTGCAGATGTGTATGGGGACAGTATGTTCTTCTGTTTACGTAGGGAACAACTGTTTGCAAGACATTTTTGGAATCGTGGTGGTATGGTGGGTGACGCCATTCCTGCCCAATTGTATATTAAGGGCACAGATATACGTGCAAACCCCGGTAGTTCTGTATACTGCCCCTCTCCCAGCGGTTCCATGGTAACCTCTGATTCCCAGTTATTTAATAAGCCTTATTGGCTACATAAGGCCCAGGGCCACAACAATGGTATATGTTGGCATAATCAATTATTTCTTACTGTTGTGGACACTACCCGTAGTACCAACTTTACATTATCTACCTCTATAGAGTCTTCCATACCTTCTACATATGATCCTTCTAAGTTTAAGGAATATACCAGGCACGTGGAGGAGTATGATTTACAATTTATATTTCAACTGTGTACTGTAACATTAACAACTGATGTTATGTCTTATATTCACACTATGAATTCCTCTATATTGGACAATTGGAATTTTGCTGTAGCTCCTCCACCATCTGCCAGTTTGGTAGACACTTACAGATACTTACAGTCTGCAGCCATTACATGTCAAAAGGATGCTCCAGCACCTGAAAAGAAAGATCCATATGACGGTCTAAAGTTTTGGAATGTTGACTTAAGGGAAAAGTTTAGTTTGGAACTTGATCAATTCCCTTTGGGACGTAAATTTTTGTTGCAGGCCAGGGTCCGCAGGCGCCCTACTATAGGTCCCCGAAAGCGGCCTGCTGCATCCACTTCCTCGTCCTCAGCTACTAAACACAAACGTAAACGTGTGTCTAAATAATGCATGTGTATGCCTTGTTATGTGTGTG----------------------------------------------------TATGTTGTTTGTTTCCTTATGTGTTGAGTGTATATGTGTATGTTTGTAGGTATGTGTGTATATGTTTTTGTTAATAAAGTATGTATGACAGTTTCATGTGTGATTGCACACCCTGTGACTAACAGTGTATTTGTTTTACATATAATAGGTCTGCAACATTTCATACATAATCTATATGCCCTACCCTAAGGTGTGTTTACTACCTAATATGTAATTTTTACATTGTTGTATGCGTTTCTACATTTTATACTTCGCCATTTTGTGGCGACCGAAGTCGGTCGTGGGTTGAGCATTTTTTTTAAACTAGTGGAAACCACCTTTCTCAGCAAAAACATGTCTTTACCTTAGGTTCACCCTGCATAGTTGGCACTGGTAACAGTTTTACTGGCGCGCCTTATTACTCATCATCCTGTCCAGGTGCACTGCAACAATACTTTGGCAACATCCATATCTCCACCCTATGTAATAAAACTGCTTTTAGGCATATATTTTAGCTGTTTTTACTTGCTTAATTAAATAGTTGGCCTGTATAACTACTTTTTGATTCAGGAATGTGTCTTACAGTATAAGTTATACAAGTGACTAATGTAGCACACAATAGTTTATGCAACCGAAATAGGTTGGGCATACATACCTATACTTTTA
>LNS5711364_HPV39
CTTATAACATTTTATAAGTATCTTGTTTAAAAAAAGGGAGTAACCGAAAACGGTCAGGACCGAAATCGGTGGATATAAAACGCAGTCACAGTTTCTGTCCATACCGATGGCGCGATTTCACAATCCTGCAGAACGGCCATACAAATTGCCAGACCTGTGCACAACGCTGGACACCACCTTGCAGGACATTACAATAGCCTGTGTCTATTGCAGACGACCACTACAGCAAACCGAGGTATATGAATTTGCATTTAGTGATTTATATGTAGTATATAGGGACGGGGAACCACTAGCTGCATGCCAATCATGTATAAAATTTTATGCTAAAATACGGGAGCTACGATATTACTCGGACTCGGTGTATGCAACTACATTAGAAAATATAACTAATACAAAGTTATATAATTTATTAATAAGGTGCATGTGTTGTCTGAAACCGCTGTGTCCAGCAGAAAAATTAAGACACCTAAATAGCAAACGAAGATTTCATAAAATAGCAGGAAGCTATACAGGACAGTGTCGACGGTGCTGGACCACAAAACGGGAGGACCGCAGACTAACACGAAGAGAAACCCAAGTATAACATCAGATATGCGTGGACCAAAGCCCACCTTGCAGGAAATTGTATTAGATTTATGTCCTTACAATGAAATACAGCCGGTTGACCTTGTATGTCACGAGCAATTAGGAGAGTCAGAGGATGAAATAGATGAACCCGACCATGCAGTTAATCACCAACATCAACTACTAGCCAGACGGGATGAACCACAGCGTCACACAATACAGTGTTCGTGTTGTAAGTGTAACAACACACTGCAGCTGGTAGTAGAAGCCTCACGGGATACTCTGCGACAACTACAGCAGCTGTTTATGGACTCACTAGGATTTGTGTGTCCGTGGTGTGCAACTGCAAACCAGTAACCTGCTATGGCCAATCGTGAAGGTACAGACGGGGATGGGTCGGGATGTAACGGATGGTTTCTAGTACAGGCAATAGTAGATAAACAAACAGGCGACACAGTGTCGGAGGATGAGGATGAAAATGCAACAGATACAGGTTCAGACTTGGCAGACTTTATTGATGATTCCACAGATATTTGTGTACAGGCAGAGCGTGAGACAGCACAGGTACTTTTACATATGCAAGAGGCCCAAAGGGATGCACAAGCAGTGCGTGCCTTAAAACGAAAGTATACAGACAGCAGTGGCGACACTAGACCGTATGGAAAAAAAGTAGGCAGGAATACCAGGGGAACACTACAGGAAATTTCATTAAATGTAAGCAGTACGCAGGCAACACAAACGGTGTATTCCGTGCCAGACAGCGGATATGGCAATATGGAAGTGGAAACAGCTGAAGTGGAGGAGGTAACTGTAGCAACTAATACAAATGGG---------------------------GATGCTGAAGGGGAACATGGCGGCAGTGTACGGGAGGAGTGCAGTAGTGTGGATAGTGCTATAGATAGTGAAAACCAGGATCCCAAATCTCCAACTGCACAAATTAAATTATTGTTACAATCCAATAACAAAAAGGCTGCAATGCTAACACAATTTAAAGAAACATATGGACTATCCTTTACTGACCTGGTACGTACGTTTAAAAGTGATAAAACAACATGTACAGACTGGGTGGCAGCCATATTTGGAGTACATCCAACTATTGCAGAAGGATTTAAAACATTAATCAACAAATATGCCTTATATACACATATACAAAGCTTAGACACAAAACAAGGAGTACTAATTTTAATGCTAATAAGATATACATGTGGAAAAAATAGGGTTACTGTAGGAAAGGGATTAAGTACATTGTTACATGTTCCAGAAAGTTGTATGCTTCTGGAGCCTCCTAAACTGCGCAGCCCTGTAGCAGCACTATATTGGTATCGCACAGGTATATCCAATATTAGTGTGGTAACAGGGGATACGCCAGAATGGATACAACGATTAACTGTTATACAACATGGAATAGATGATAGTGTATTTGACCTATCGGACATGGTACAATGGGCATTTGACAATGAATATACTGATGAAAGTGACATAGCATTTAATTATGCAATGTTAGCAGATTGTAACAGTAATGCTGCAGCCTTTTTAAAAAGTAACTGCCAGGCAAAATATGTAAAAGATTGTGCAACAATGTGTAAACATTACAAGCGAGCACAAAAAAGGCAAATGTCCATGTCTCAATGGATAAAATTTAGGTGTAGTAAATGTGATGAAGGCGGGGACTGGAGACCCATAGTACAATTCTTAAGATATCAAGGAATAGAATTTATATCCTTTTTATGTGCATTAAAGGAATTTTTAAAGGGTACTCCCAAAAAAAACTGTATAGTTATATATGGACCTGCGAATACAGGAAAGTCACATTTTTGTATGAGCCTTATGCATTTTTTACAGGGCACAGTTATTTCATATGTAAACTCCACCAGCCACTTTTGGCTAGAACCACTTGCAGATGCAAAACTAGCAATGTTAGATGATGCAACCGGTACCTGCTGGTCATATTTCGATAATTATATGAGAAATGCATTAGATGGGTATGCAATAAGTTTAGATAGGAAATATAAAAGTTTACTACAAATGAAATGTCCACCATTATTAATAACCTCCAATACCAATCCTGTGGAAGACGATAGGTGGCCATATTTACGTAGTAGGCTAACAGTGTTTAAATTTCCTAATGCATTTCCATTTGACCAAAACAGGAATCCAGTGTACACAATCAATGATAAAAACTGGAAATGTTTTTTTGAAAAGACTTGGTGCAGATTAGACTTGCAGCAGGACGAGGATGAAGGAGACAATGATGAAAACACTTTCACAACGTTTAAATGTGTTACAGGACAAAATACTAGAATACTATGAACAAGACAGTAAATCAATATATGATCAAATTAATTATTGGAAATGTGTGCGAATGGAAAATGCAATATTTTATGCAGCACGAGAACGTGGCATGCATACTATTGACCACCAGGTGGTGCCAACCATAAACATTTCAAAATGTAAAGCATATCAAGCTATTGAACTGCAGATGGCACTAGAAAGTGTTGCACAAACTGAATACAATACAGAGGAGTGGACATTAAAAGACACTAGTAATGAACTGTGGCATACACAGCCAAAACAATGTTTTAAAAAACAAGGAACTACAGTGGAGGTGTGGTATGATGGGGACAAATGTAATGCTATGAACTATGTATTATGGGGTGCTATATATTATAAAAATAATATAGACATATGGTGTAAAACAGAAGGGTGTGTGGACTATTGGGGTATATATTATATGAACGAGCACCTAAAAGTATACTATGAAGTGTTTATTCAAGATGCGGAAAGGTATGGGACTAGTGGCAAATGGGAAGTGCATTATAATGGCAACATAATTCATTGTCCTGACTCTATGTGCAGTACCAGTGACGGATCGGTACCCACTACTGAACTTACTACCGAATTATCAAACACCACCGCGACCCATTCCACCGCAACAACCCCATGCACCCAAAAAACAATCCCGCCGCCGTCTCGAAAGCGACCTCGACAGTGTGCAGTCACAGAGCCCACTGAGCCCGACGGAGTGTCCCTGGACCATCTTAACAACCCACTCCACAGTAACAGTACAGGCCACAACACAAGACGGTACCTCAGTTGTGGTAACACTACGCCTATAATACATTTAAAAGGTGACAAAAATGGTTTAAAATGTTTAAGATATAGACTACAAAAATATGACACATTGTTTGAAAATATTTCATGTACCTGGCATTGGATACGGGGTAAGGGAACCAAAAACGCTGGCATATTAACTGTTACATATGCCACAGAGTCACAACGCCAAAAATTTTTGGACACTGTTAAAATACCTTCTAGTGTACATGTTTCATTGGGTTACATGACATTGTAAAGTATACTATGGATATTGTGTATGTATATTGTATGCATACTACATAGATGATATTATTGGTATTTTTGGTGTGGTTTGGTGTGTGTATATATATATGTTGCAATGTCCCGCTTTTGCCGTCTGTGCATGTGTGTGCGTATGTGTGGATAATTGTGTTTGTGTTTATTCTTATACGTACCACACCATTGGAGGTGTTTTTTGTATATTTACTATTTTTTGTATTGCCCATGTGGTTGTTGCATAGACTGGCAATGGATATGATATAGTACTGTATATGTATGTGCATTGTGCATAACTACTGTACATAGCTTTTTATATTTTTTTTTGTTACTAATAAACATGGTTTCCCACCGTGCTGCCAGGCGTAAGCGTGCATCTGCAACTGACCTATATAGAACCTGTAAACAATCGGGTACCTGTCCACCAGACGTTGTTGATAAAGTTGAGGGTACTACACTTGCTGACAAAATTTTACAGTGGACTAGTTTAGGTATATTTTTGGGTGGGTTAGGCATAGGCACAGGTACTGGTACTGGGGGACGCACAGGATATATACCCCTGGGGGGTAGGCCTAATACTGTTGTAGATGTGTCTCCTGCACGTCCACCTGTAGTTATTGAACCTGTTGGTCCTTCTGAGCCATCTATTGTGCAATTGGTGGAGGACTCAAGTGTTATAACCTCTGGAACACCAGTACCAACATTTACAGGCACCTCTGGATTTGAAATTACTTCTTCCTCTACTACTACGCCTGCGGTATTGGATATTACACCCTCCTCTGGGTCTGTACAAATAACCTCTACTAGTTATACTAACCCTGCCTTTACGGATCCTTCCTTAATTGAGGTTCCCCAAACAGGTGAAACCTCGGGTAATATATTTGTCAGTACCCCTACATCAGGTACACATGGCTATGAGGAAATACCTATGGAAGTGTTTGCCACACATGGCACAGGTACCGAACCTATTAGCAGCACACCTACACCTGGAATCAGTCGTGTGGCAGGACCACGTTTATATAGTAGAGCACATCAGCAGGTTCGTGTTAGTAATTTTGATTTTGTAACTCACCCTTCATCATTTGTAACATTTGATAATCCTGCTTTTGAGCCTGTTGATACTACATTAACATATGAAGCTGCTGACATAGCTCCAGATCCGGATTTTCTGGACATTGTTCGTTTACATAGGCCTGCCTTAACCTCGCGTAAAGGAACAGTAAGGTTTAGTAGGCTTGGCAAAAAGGCTACCATGGTTACCCGGCGTGGCACACAAATTGGAGCGCAAGTACATTATTACCATGACATTAGTAGTATTGCTCCTGCTGAAAGCATTGAATTACAGCCCCTAGTTCACGCTGAGCCCTCTGATGCTTCAGATGCATTATTTGATATATATGCTGATGTGGACAATAACACATATTTAGATACTGCATTTAATAATACAAGGGATTCGGGCACTACATATAACACAGGCTCACTACCTTCTGTGGCTTCTTCAGCATCTACTAAATATGCCAATACAACTATTCCTTTTAGTACCTCATGGAATATGCCTGTAAATACTGGTCCTGATATTGCTTTACCAAGTACTACTCCACAGTTGCCATTGGTGCCTTCTGGACCAATAGACACAACATATGCAATAACCATTCAGGGTTCCAATTATTATTTGTTGCCATTATTGTATTTTTTCCTAAAAAAACGTAAACGTATTCCCTATTTTTTTTCAGATGGCTATGTGGCGGTCTAGTGACAGCATGGTGTATTTGCCTCCACCTTCTGTGGCGAAGGTTGTCAATACTGATGATTATGTTACACGCACAGGCATATATTATTATGCTGGCAGCTCTAGATTATTAACAGTAGGACATCCATATTTTAAAGTGGGTATGAATGGTGGTCGCAAGCAGGACATTCCAAAGGTGTCTGCATATCAATATAGGGTATTTCGCGTGACATTGCCCGATCCTAATAAATTCAGTATTCCAGATGCATCCTTATATAATCCAGAAACACAACGTTTAGTATGGGCTTGTGTAGGGGTGGAGGTGGGCAGGGGCCAGCCATTGGGTGTTGGTATTAGTGGACACCCATTATATAATAGACAGGATGATACTGAAAACTCACCATTTTCATCAACCACCAATAAGGACAGTAGGGATAATGTGTCTGTGGATTATAAACAGACACAGTTGTGCATTATAGGCTGTGTTCCCGCCATTGGGGAGCACTGGGGTAAGGGAAAGGCATGCAAGCCCAATAATGTATCTACGGGGGACTGTCCTCCTTTGGAACTAGTAAACACCCCTATTGAGGATGGTGATATGATTGATACTGGCTATGGAGCTATGGACTTTGGTGCATTGCAGGAAACCAAAAGTGAGGTGCCTTTAGATATTTGTCAATCCATTTGTAAATATCCTGATTATTTGCAAATGTCTGCAGATGTGTATGGGGACAGTATGTTCTTCTGTTTACGTAGGGAACAACTGTTTGCAAGACATTTTTGGAATCGTGGTGGTATGGTGGGTGACGCCATTCCTGCCCAATTGTATATTAAGGGCACAGATATACGTGCAAACCCCGGTAGTTCTGTATACTGCCCCTCTCCCAGCGGTTCCATGGTAACCTCTGATTCCCAGTTATTTAATAAGCCTTATTGGCTACATAAGGCCCAGGGCCACAACAATGGTATATGTTGGCATAATCAATTATTTCTTACTGTTGTGGACACTACCCGTAGTACCAACTTTACATTATCTACCTCTATAGAGTCTTCCATACCTTCTACATATGATCCTTCTAAGTTTAAGGAATATACCAGGCACGTGGAGGAGTATGATTTACAATTTATATTTCAACTGTGTACTGTCACATTAACAACTGATGTTATGTCTTATATTCACACTATGAATTCCTCTATATTGGACAATTGGAATTTTGCTGTAGCTCCTCCACCATCTGCCAGTTTGGTAGACACTTACAGATACTTACAGTCTGCAGCCATTACATGTCAAAAGGATGCTCCAGCACCTGAAAAGAAAGATCCATATGACGGTCTAAAGTTTTGGAATGTTGACTTAAGGGAAAAGTTTAGTTTGGAACTTGATCAATTCCCTTTGGGACGTAAATTTTTGTTGCAGGCCAGGGTCCGCAGGCGCCCTACTATAGGTCCCCGAAAGCGGCCTGCTGCATCCACTTCCTCGTCCTCAGCTACTAAACACAAACGTAAACGTGTGTCTAAATAATGCATGTGTATGCCTTGTTATGTGTGTG----------------------------------------------------TATGTTGTTTGTTTCCTTATGTGTTGAGTGTATATGTGTATGTTTGTAGGTATGTGTGTATATGTTTTTGTTAATAAAGTATGTATGACAGTTTCATGTGTGATTGCACACCCTGTGACTAACAGTGTATTTGTTTTACATATAATAGGTCTGCAACATTTCATACATAATCTATATGCCCTACCCTAAGGTGTGTTTACTACCTAATATGTAATTTTTACATTGTTGTATGCGTTTCTACATTTTATACTTCGCCATTTTGTGGCGACCGAAGTCGGTCGTGGGTTGAGCATTTTTTTTAAACTAGTGGAAACCACCTTTCTCAGCAAAAACATGTCTTTACCTTAGGTTCACCCTGCATAGTTGGCACTGGTAACAGTTTTACTGGCGCGCCTTATTACTCATCATCCTGTCCAGGTGCACTGCAACAATACTTTGGCAACATCCATATCTCCACCCTATGTAATAAAACTGCTTTTAGGCATATATTTTAGCTGTTTTTACTTGCTTAATTAAATAGTTGGCCTGTATAACTACTTTTTGATTCAGGAATGTGTCTTACAGTATAAGTTATACAAGTGACTAATGTAGCACACAATAGTTTATGCAACCGAAATAGGTTGGGCATACATACCTATACTTTTA
>LNS8643648_HPV39
CTTATAACATTTTATAAGTATCTTGTTTAAAAAAAGGGAGTAACCGAAAACGGTCAGGACCGAAATCGGTGGATATAAAACGCAGTCACAGTTTCTGTCCATACCGATGGCGCGATTTCACAATCCTGCAGAACGGCCATACAAATTGCCAGACCTGTGCACAACGCTGGACACCACCTTGCAGGACATTACAATAGCCTGTGTCTATTGCAGACGACCACTACAGCAAACCGAGGTATATGAATTTGCATTTAGTGATTTATATGTAGTATATAGGGACGGGGAACCACTAGCTGCATGCCAATCATGTATAAAATTTTATGCTAAAATACGGGAGCTACGATATTACTCGGACTCGGTGTATGCAACTACATTAGAAAATATAACTAATACAAAGTTATATAATTTATTAATAAGGTGCATGTGTTGTCTGAAACCGCTGTGTCCAGCAGAAAAATTAAGACACCTAAATAGCAAACGAAGATTTCATAAAATAGCAGGAAGCTATACAGGACAGTGTCGACGGTGCTGGACCACAAAACGGGAGGACCGCAGACTAACACGAAGAGAAACCCAAGTATAACATCAGATATGCGTGGACCAAAGCCCACCTTGCAGGAAATTGTATTAGATTTATGTCCTTACAATGAAATACAGCCGGTTGACCTTGTATGTCACGAGCAATTAGGAGAGTCAGAGGATGAAATAGATGAACCCGACCATGCAGTTAATCACCAACATCAACTACTAGCCAGACGGGATGAACCACAGCGTCACACAATACAGTGTTCGTGTTGTAAGTGTAACAACACACTGCAGCTGGTAGTAGAAGCCTCACGGGATACTCTGCGACAACTACAGCAGCTGTTTATGGACTCACTAGGATTTGTGTGTCCGTGGTGTGCAACTGCAAACCAGTAACCTGCTATGGCCAATCGTGAAGGTACAGACGGGGATGGGTCGGGATGTAACGGATGGTTTCTAGTACAGGCAATAGTAGATAAACAAACAGGCGACACAGTGTCGGAGGATGAGGATGAAAATGCAACAGATACAGGTTCAGACTTGGCAGACTTTATTGATGATTCCACAGATATTTGTGTACAGGCAGAGCGTGAGACAGCACAGGTACTTTTACATATGCAAGAGGCCCAAAGGGATGCACAAGCAGTGCGTGCCTTAAAACGAAAGTATACAGACAGCAGTGGCGACACTAGACCGTATGGAAAAAAAGTAGGCAGGAATACCAGGGGAACACTACAGGAAATTTCATTAAATGTAAGCAGTACGCAGGCAACACAAACGGTGTATTCCGTGCCAGACAGCGGATATGGCAATATGGAAGTGGAAACAGCTGAAGTGGAGGAGGTAACTGTAGCAACTAATACAAATGGG---------------------------GATGCTGAAGGGGAACATGGCGGCAGTGTACGGGAGGAGTGCAGTAGTGTGGATAGTGCTATAGATAGTGAAAACCAGGATCCCAAATCTCCAACTGCACAAATTAAATTATTGTTACAATCCAATAACAAAAAGGCTGCAATGCTAACACAATTTAAAGAAACATATGGACTATCCTTTACTGACCTGGTACGTACGTTTAAAAGTGATAAAACAACATGTACAGACTGGGTGGCAGCCATATTTGGAGTACATCCAACTATTGCAGAAGGATTTAAAACATTAATCAACAAATATGCCTTATATACACATATACAAAGCTTAGACACAAAACAAGGAGTACTAATTTTAATGCTAATAAGATATACATGTGGAAAAAATAGGGTTACTGTAGGAAAGGGATTAAGTACATTGTTACATGTTCCAGAAAGTTGTATGCTTCTGGAGCCTCCTAAACTGCGCAGCCCTGTAGCAGCACTATATTGGTATCGCACAGGTATATCCAATATTAGTGTGGTAACAGGGGATACGCCAGAATGGATACAACGATTAACTGTTATACAACATGGAATAGATGATAGTGTATTTGACCTATCGGACATGGTACAATGGGCATTTGACAATGAATATACTGATGAAAGTGACATAGCATTTAATTATGCAATGTTAGCAGATTGTAACAGTAATGCTGCAGCCTTTTTAAAAAGTAACTGCCAGGCAAAATATGTAAAAGATTGTGCAACAATGTGTAAACATTACAAGCGAGCACAAAAAAGGCAAATGTCCATGTCTCAATGGATAAAATTTAGGTGTAGTAAATGTGATGAAGGCGGGGACTGGAGACCCATAGTACAATTCTTAAGATATCAAGGAATAGAATTTATATCCTTTTTATGTGCATTAAAGGAATTTTTAAAGGGTACTCCCAAAAAAAACTGTATAGTTATATATGGACCTGCGAATACAGGAAAGTCACATTTTTGTATGAGCCTTATGCATTTTTTACAGGGCACAGTTATTTCATATGTAAACTCCACCAGCCACTTTTGGCTAGAACCACTTGCAGATGCAAAACTAGCAATGTTAGATGATGCAACCGGTACCTGCTGGTCATATTTCGATAATTATATGAGAAATGCATTAGATGGGTATGCAATAAGTTTAGATAGGAAATATAAAAGTTTACTACAAATGAAATGTCCACCATTATTAATAACCTCCAATACCAATCCTGTGGAAGACGATAGGTGGCCATATTTACGTAGTAGGCTAACAGTGTTTAAATTTCCTAATGCATTTCCATTTGACCAAAACAGGAATCCAGTGTACACAATCAATGATAAAAACTGGAAATGTTTTTTTGAAAAGACTTGGTGCAGATTAGACTTGCAGCAGGACGAGGATGAAGGAGACAATGATGAAAACACTTTCACAACGTTTAAATGTGTTACAGGACAAAATACTAGAATACTATGAACAAGACAGTAAATCAATATATGATCAAATTAATTATTGGAAATGTGTGCGAATGGAAAATGCAATATTTTATGCAGCACGAGAACGTGGCATGCATACTATTGACCACCAGGTGGTGCCAACCATAAACATTTCAAAATGTAAAGCATATCAAGCTATTGAACTGCAGATGGCACTAGAAAGTGTTGCACAAACTGAATACAATACAGAGGAGTGGACATTAAAAGACACTAGTAATGAACTGTGGCATACACAGCCAAAACAATGTTTTAAAAAACAAGGAACTACAGTGGAGGTGTGGTATGATGGGGACAAATGTAATGCTATGAACTATGTATTATGGGGTGCTATATATTATAAAAATAATATAGACATATGGTGTAAAACAGAAGGGTGTGTGGACTATTGGGGTATATATTATATGAACGAGCACCTAAAAGTATACTATGAAGTGTTTATTCAAGATGCGGAAAGGTATGGGACTAGTGGCAAATGGGAAGTGCATTATAATGGCAACATAATTCATTGTCCTGACTCTATGTGCAGTACCAGTGACGGATCGGTACCCACTACTGAACTTACTACCGAATTATCAAACACCACCGCGACCCATTCCACCGCAACAACCCCATGCACCCAAAAAACAATCCCGCCGCCGTCTCGAAAGCGACCTCGACAGTGTGCAGTCACAGAGCCCACTGAGCCCGACGGAGTGTCCCTGGACCATCTTAACAACCCACTCCACAGTAACAGTACAGGCCACAACACAAGACGGTACCTCAGTTGTGGTAACACTACGCCTATAATACATTTAAAAGGTGACAAAAATGGTTTAAAATGTTTAAGATATAGACTACAAAAATATGACACATTGTTTGAAAATATTTCATGTACCTGGCATTGGATACGGGGTAAGGGAACCAAAAACGCTGGCATATTAACTGTTACATATGCCACAGAGTCACAACGCCAAAAATTTTTGGACACTGTTAAAATACCTTCTAGTGTACATGTTTCATTGGGTTACATGACATTGTAAAGTATACTATGGATATTGTGTATG----------------TACATAGATGATATTATTGGTATTTTTGGTGTGGTTTGGTGTGTGTATATATATATGTTGCAATGTCCCGCTTTTGCCGTCTGTGCATGTGTGTGCGTATGTGTGGATAATTGTGTTTGTGTTTATTCTTATACGTACCACACCATTGGAGGTGTTTTTTGTATATTTACTATTTTTTGTATTGCCCATGTGGTTGTTGCATAGACTGGCAATGGATATGATATAGTACTGTATATGTATGTGCATTGTGCATAACTACTGTACATAGCTTTTTATATTTTTTTTTGTTACTAATAAACATGGTTTCCCACCGTGCTGCCAGGCGTAAGCGTGCATCTGCAACTGACCTATATAGAACCTGTAAACAATCGGGTACCTGTCCACCAGACGTTGTTGATAAAGTTGAGGGTACTACACTTGCTGACAAAATTTTACAGTGGACTAGTTTAGGTATATTTTTGGGTGGGTTAGGCATAGGCACAGGTACTGGTACTGGGGGACGCACAGGATATATACCCCTGGGGGGTAGGCCTAATACTGTTGTAGATGTGTCTCCTGCACGTCCACCTGTAGTTATTGAACCTGTTGGTCCTTCTGAGCCATCTATTGTGCAATTGGTGGAGGACTCAAGTGTTATAACCTCTGGAACACCAGTACCAACATTTACAGGCACCTCTGGATTTGAAATTACTTCTTCTTCTACTACTACGCCTGCGGTATTGGATATTACACCCTCCTCTGGGTCTGTACAAATAACCTCTACTAGTTATACTAACCCTGCCTTTACGGATCCTTCCTTAATTGAGGTTCCCCAAACAGGTGAAACCTCGGGTAATATATTTGTCAGTACCCCTACATCAGGTACACATGGCTATGAGGAAATACCTATGGAAGTGTTTGCCACACATGGCACAGGTACCGAACCTATTAGCAGCACACCTACACCTGGAATCAGTCGTGTGGCAGGACCACGTTTATATAGTAGAGCACATCAGCAGGTTCGTGTTAGTAATTTTGATTTTGTAACTCACCCTTCATCATTTGTAACATTTGATAATCCTGCTTTTGAGCCTGTTGATACTACATTAACATATGAAGCTGCTGACATAGCTCCAGATCCGGATTTTCTGGACATTGTTCGTTTACATAGGCCTGCCTTAACCTCGCGTAAAGGAACAGTAAGGTTTAGTAGGCTTGGCAAAAAGGCTACCATGGTTACCCGGCGTGGCACACAAATTGGAGCGCAAGTACATTATTACCATGACATTAGTAGTATTGCTCCTGCTGAAAGCATTGAATTACAGCCCCTAGTTCACGCTGAGCCCTCTGATGCTTCAGATGCATTATTTGATATATATGCTGATGTGGACAATAACACATATTTAGATACTGCATTTAATAATACAAGGGATTCGGGCACTACATATAACACAGGCTCACTACCTTCTGTGGCTTCTTCAGCATCTACTAAATATGCCAATACAACTATTCCTTTTAGTACCTCATGGAATATGCCTGTAAATACTGGTCCTGATATTGCTTTACCAAGTACTACTCCACAGTTGCCATTGGTGCCTTCTGGACCAATAGACACAACATATGCAATAACCATTCAGGGTTCCAATTATTATTTGTTGCCATTATTGTATTTTTTCCTAAAAAAACGTAAACGTATTCCCTATTTTTTTTCAGATGGCTATGTGGCGGTCTAGTGACAGCATGGTGTATTTGCCTCCACCTTCTGTGGCGAAGGTTGTCAATACTGATGATTATGTTACACGCACAGGCATATATTATTATGCTGGCAGCTCTAGATTATTAACAGTAGGACATCCATATTTTAAAGTGGGTATGAATGGTGGTCGCAAGCAGGACATTCCAAAGGTGTCTGCATATCAATATAGGGTATTTCGCGTGACATTGCCCGATCCTAATAAATTCAGTATTCCAGATGCATCCTTATATAATCCAGAAACACAACGTTTAGTATGGGCTTGTGTAGGGGTGGAGGTGGGCAGGGGCCAGCCATTGGGTGTTGGTATTAGTGGACACCCATTATATAATAGACAGGATGATACTGAAAACTCACCATTTTCATCAACCACCAATAAGGACAGTAGGGATAATGTGTCTGTGGATTATAAACAGACACAGTTGTGCATTATAGGCTGTGTTCCCGCCATTGGGGAGCACTGGGGTAAGGGAAAGGCATGCAAGCCCAATAATGTATCTACGGGGGACTGTCCTCCTTTGGAACTAGTAAACACCCCTATTGAGGATGGTGATATGATTGATACTGGCTATGGAGCTATGGACTTTGGTGCATTGCAGGAAACCAAAAGTGAGGTGCCTTTAGATATTTGTCAATCCATTTGTAAATATCCTGATTATTTGCAAATGTCTGCAGATGTGTATGGGGACAGTATGTTCTTCTGTTTACGTAGGGAACAACTGTTTGCAAGACATTTTTGGAATCGTGGTGGTATGGTGGGTGACGCCATTCCTGCCCAATTGTATATTAAGGGCACAGATATACGTGCAAACCCCGGCAGTTCTGTATACTGCCCCTCTCCCAGCGGTTCCATGGTAACCTCTGATTCCCAGTTATTTAATAAGCCTTATTGGCTACATAAGGCCCAGGGCCACAACAATGGTATATGTTGGCATAATCAATTATTTCTTACTGTTGTGGACACTACCCGTAGTACCAACTTTACATTATCTACCTCTATAGAGTCTTCCATACCTTCTACATATGATCCTTCTAAGTTTAAGGAATATACCAGGCACGTGGAGGAGTATGATTTACAATTTATATTTCAACTGTGTACTGTCACATTAACAACTGATGTTATGTCTTATATTCACACTATGAATTCCTCTATATTGGACAATTGGAATTTTGCTGTAGCTCCTCCACCATCTGCCAGTTTGGTAGACACTTACAGATACTTACAGTCTGCAGCCATTACATGTCAAAAGGATGCTCCAGCACCTGAAAAGAAAGATCCATATGACGGTCTAAAGTTTTGGAATGTTGACTTAAGGGAAAAGTTTAGTTTGGAACTTGATCAATTCCCTTTGGGACGTAAATTTTTGTTGCAGGCCAGGGTCCGCAGGCGCCCTACTATAGGTCCCCGAAAGCGGCCTGCTGCATCCACTTCCTCGTCCTCAGCTACTAAACACAAACGTAAACGTGTGTCTAAATAATGCATGTGTATGCCTTGTTATGTGTGTG----------------------------------------------------TATGTTGTTTGTTTCCTTATGTGTTGAGTGTATATGTGTATGTTTGTAGGTATGTGTGTATATGTTTTTGTTAATAAAGTATGTATGACAGTTTCATGTGTGATTGCACACCCTGTGACTAACAGTGTATTTGTTTTACATATAATAGGTCTGCAACATTTCATACATAATCTATATGCCCTACCCTAAGGTGTGTTTACTACCTAATATGTAATTTTTACATTGTTGTATGCGTTTCTACATTTTATACTTCGCCATTTTGTGGCGACCGAAGTCGGTCGTGGGTTGAGCATTTTTTTTAAACTAGTGGAAACCACCTTTCTCAGCAAAAACATGTCTTTACCTTAGGTTCACCCTGCATAGTTGGCACTGGTAACAGTTTTACTGGCGCGCCTTATTACTCATCATCCTGTCCAGGTGCACTGCAACAATACTTTGGCAACATCCATATCTCCACCCTATGTAATAAAACTGCTTTTAGGCATATATTTTAGCTGTTTTTACTTGCTTAATTAAATAGTTGGCCTGTATAACTACTTTTTGATTCAGGAATGTGTCTTACAGTATAAGTTATACAAGTGACTAATGTAGCACACAATAGTTTATGCAACCGAAATAGGTTGGGCATACATACCTATACTTTTA
>LNS0490355_HPV39
CTTATAACATTTTATAAGTATCTTGTTTAAAAAAAGGGAGTAACCGAAAACGGTCAGGACCGAAATCGGTGGATATAAAACGCAGTCACAGTTTCTGTCCATACCGATGGCGCGATTTCACAATCCTGCAGAACGGCCATACAAATTGCCAGACCTGTGCACAACGCTGGACACCACCTTGCAGGACATTACAATAGCCTGTGTCTATTGCAGACGACCACTACAGCAAACCGAGGTATATGAATTTGCATTTAGTGATTTATATGTAGTATATAGGGACGGGGAACCACTAGCTGCATGCCAATCATGTATAAAATTTTATGCTAAAATACGGGAGCTACGATATTACTCGGACTCGGTGTATGCAACTACATTAGAAAATATAACTAATACAAAGTTATATAATTTATTAATAAGGTGCATGTGTTGTCTGAAACCGCTGTGTCCAGCAGAAAAATTAAGACACCTAAATAGCAAACGAAGATTTCATAAAATAGCAGGAAGCTATACAGGACAGTGTCGACGGTGCTGGACCACAAAACGGGAGGACCGCAGACTAACACGAAGAGAAACCCAAGTATAACATCAGATATGCGTGGACCAAAGCCCACCTTGCAGGAAATTGTATTAGATTTATGTCCTTACAATGAAATACAGCCGGTTGACCTTGTATGTCACGAGCAATTAGGAGAGTCAGAGGATGAAATAGATGAACCCGACCATGCAGTTAATCACCAACATCAACTACTAGCCAGACGGGATGAACCACAGCGTCACACAATACAGTGTTCGTGTTGTAAGTGTAACAACACACTGCAGCTGGTAGTAGAAGCCTCACGGGATACTCTGCGACAACTACAGCAGCTGTTTATGGACTCACTAGGATTTGTGTGTCCGTGGTGTGCAACTGCAAACCAGTAACCTGCTATGGCCAATCGTGAAGGTACAGACGGGGATGGGTCGGGATGTAACGGATGGTTTCTAGTACAGGCAATAGTAGATAAACAAACAGGCGACACAGTGTCGGAGGATGAGGATGAAAATGCAACAGATACAGGTTCAGACTTGGCAGACTTTATTGATGATTCCACAGATATTTGTGTACAGGCAGAGCGTGAGACAGCACAGGTACTTTTACATATGCAAGAGGCCCAAAGGGATGCACAAGCAGTGCGTGCCTTAAAACGAAAGTATACAGACAGCAGTGGCGACACTAGACCGTATGGAAAAAAAGTAGGCAGGAATACCAGGGGAACACTACAGGAAATTTCATTAAATGTAAGCAGTACGCAGGCAACACAAACGGTGTATTCCGTGCCAGACAGCGGATATGGCAATATGGAAGTGGAAACAGCTGAAGTGGAGGAGGTAACTGTAGCAACTAATACAAATGGG---------------------------GATGCTGAAGGGGAACATGGCGGCAGTGTACGGGAGGAGTGCAGTAGTGTGGATAGTGCTATAGATAGTGAAAACCAGGATCCCAAATCGCCAACTGCACAAATTAAATTATTGTTACAATCCAATAACAAAAAGGCTGCAATGCTAACACAATTTAAAGAAACATATGGACTATCCTTTACTGACCTGGTACGTACGTTTAAAAGTGATAAAACAACATGTACAGACTGGGTGGCAGCCATATTTGGAGTACATCCAACTATTGCAGAAGGATTTAAAACATTAATCAACAAATATGCCTTATATACACATATACAAAGCTTAGACACAAAACAAGGAGTACTAATTTTAATGCTAATAAGATATACATGTGGAAAAAATAGGGTTACTGTAGGAAAGGGATTAAGTACATTGTTACATGTTCCAGAAAGTTGTATGCTTCTGGAGCCTCCTAAACTGCGCAGCCCTGTAGCAGCACTATATTGGTATCGCACAGGTATATCCAATATTAGTGTGGTAACAGGGGATACGCCAGAATGGATACAACGATTAACTGTTATACAACATGGAATAGATGATAGTGTATTTGACCTATCGGACATGGTACAATGGGCATTTGACAATGAATATACTGATGAAAGTGACATAGCATTTAATTATGCAATGTTAGCAGATTGTAACAGTAATGCTGCAGCCTTTTTAAAAAGTAACTGCCAGGCAAAATATGTAAAAGATTGTGCAACAATGTGTAAACATTACAAGCGAGCACAAAAAAGGCAAATGTCCATGTCTCAATGGATAAAATTTAGGTGTAGTAAATGTGATGAAGGCGGGGACTGGAGACCCATAGTACAATTCTTAAGATATCAAGGAATAGAATTTATATCCTTTTTATGTGCATTAAAGGAATTTTTAAAGGGTACTCCCAAAAAAAACTGTATAGTTATATATGGACCTGCGAATACAGGAAAGTCACATTTTTGTATGAGCCTTATGCATTTTTTACAGGGCACAGTTATTTCATATGTAAACTCCACCAGCCACTTTTGGCTAGAACCACTTGCAGATGCAAAACTAGCAATGTTAGATGATGCAACCGGTACCTGCTGGTCATATTTCGATAATTATATGAGAAATGCATTAGATGGGTATGCAATAAGTTTAGATAGGAAATATAAAAGTTTACTACAAATGAAATGTCCACCATTATTAATAACCTCCAATACCAATCCTGTGGAAGACGATAGGTGGCCATATTTACGTAGTAGGCTAACAGTGTTTAAATTTCCTAATGCATTTCCATTTGACCAAAACAGGAATCCAGTGTACACAATCAATGATAAAAACTGGAAATGTTTTTTTGAAAAGACTTGGTGCAGATTAGACTTGCAGCAGGACGAGGATGAAGGAGACAATGATGAAAACACTTTCACAACGTTTAAATGTGTTACAGGACAAAATACTAGAATACTATGAACAAGACAGTAAATCAATATATGATCAAATTAATTATTGGAAATGTGTGCGAATGGAAAATGCAATATTTTATGCAGCACGAGAACGTGGCATGCATACTATTGACCACCAGGTGGTGCCAACCATAAACATTTCAAAATGTAAAGCATATCAAGCTATTGAACTGCAGATGGCACTAGAAAGTGTTGCACAAACTGAATACAATACAGAGGAGTGGACATTAAAAGACACTAGTAATGAACTGTGGCATACACAGCCAAAACAATGTTTTAAAAAACAAGGAACTACAGTGGAGGTGTGGTATGATGGGGACAAATGTAATGCTATGAACTATGTATTATGGGGTGCTATATATTATAAAAATAATATAGACATATGGTGTAAAACAGAAGGGTGTGTGGACTATTGGGGTATATATTATATGAACGAGCACCTAAAAGTATACTATGAAGTGTTTATTCAAGATGCGGAAAGGTATGGGACTAGTGGCAAATGGGAAGTGCATTATAATGGCAACATAATTCATTGTCCTGACTCTATGTGCAGTACCAGTGACGGATCGGTACCCACTACTGAACTTACTACCGAATTATCAAACACCACCGCGACCCATTCCACCGCAACAACCCCATGCACCCAAAAAACAATCCCGCCGCCGTCTCGAAAGCGACCTCGACAGTGTGCAGTCACAGAGCCCACTGAGCCCGACGGAGTGTCCCTGGACCATCTTAACAACCCACTCCACAGTAACAGTACAGGCCACAACACAAGACGGTACCTCAGTTGTGGTAACACTACGCCTATAATACATTTAAAAGGTGACAAAAATGGTTTAAAATGTTTAAGATATAGACTACAAAAATATGACACATTGTTTGAAAATATTTCATGTACCTGGCATTGGATACGGGGTAAGGGAACCAAAAACGCTGGCATATTAACTGTTACATATGCCACAGAGTCACAACGCCAAAAATTTTTGGACACTGTTAAAATACCTTCTAGTGTACATGTTTCATTGGGTTACATGACATTGTAAAGTATACTATGGATATTGTGTATGTATATTGTATGCATACTACATAGATGATATTATTGGTATTTTTGGTGTGGTTTGGTGTGTGTATATATATATGTTGCAATGTCCCGCTTTTGCCGTCTGTGCATGTGTGTGCGTATGTGTGGATAATTGTGTTTGTGTTTATTCTTATACGTACCACACCATTGGAGGTGTTTTTTGTATATTTACTATTTTTTGTATTGCCCATGTGGTTGTTGCATAGACTGGCAATGGATATGATATAGTACTGTATATGTATGTGCATTGTGCATAACTACTGTACATAGCTTTTTATATTTTTTTTTGTTACTAATAAACATGGTTTCCCACCGTGCTGCCAGGCGTAAGCGTGCATCTGCAACTGACCTATATAGAACCTGTAAACAATCGGGTACCTGTCCACCAGACGTTGTTGATAAAGTTGAGGGTACTACACTTGCTGACAAAATTTTACAGTGGACTAGTTTAGGTATATTTTTGGGTGGGTTAGGCATAGGCACAGGTACTGGTACTGGGGGACGCACAGGATATATACCCCTGGGGGGTAGGCCTAATACTGTTGTAGATGTGTCTCCTGCACGTCCACCTGTAGTTATTGAACCTGTTGGTCCTTCTGAGCCATCTATTGTGCAATTGGTGGAGGACTCAAGTGTTATAACCTCTGGAACACCAGTACCAACATTTACAGGCACCTCTGGATTTGAAATTACTTCTTCTTCTACTACTACGCCTGCGGTATTGGATATTACACCCTCCTCTGGGTCTGTACAAATAACCTCTACTAGTTATACTAACCCTGCCTTTACGGATCCTTCCTTAATTGAGGTTCCCCAAACAGGTGAAACCTCGGGTAATATATTTGTCAGTACCCCTACATCAGGTACACATGGCTATGAGGAAATACCTATGGAAGTGTTTGCCACACATGGCACAGGTACCGAACCTATTAGCAGCACACCTACACCTGGAATCAGTCGTGTGGCAGGACCACGTTTATATAGTAGAGCACATCAGCAGGTTCGTGTTAGTAATTTTGATTTTGTAACTCACCCTTCATCATTTGTAACATTTGATAATCCTGCTTTTGAGCCTGTTGATACTACATTAACATATGAAGCTGCTGACATAGCTCCAGATCCGGATTTTCTGGACATTGTTCGTTTACATAGGCCTGCCTTAACCTCACGTAAAGGAACAGTAAGGTTTAGTAGGCTTGGCAAAAAGGCTACCATGGTTACCCGGCGTGGCACACAAATTGGAGCGCAAGTACATTATTACCATGACATTAGTAGTATTGCTCCTGCTGAAAGCATTGAATTACAGCCCCTAGTTCACGCTGAGCCCTCTGATGCTTCAGATGCATTATTTGATATATATGCTGATGTGGACAATAACACATATTTAGATACTGCATTTAATAATACAAGGGATTCGGGCACTACATATAACACAGGCTCACTACCTTCTGTGGCTTCTTCAGCATCTACTAAATATGCCAATACAACTATTCCTTTTAGTACCTCATGGAATATGCCTGTAAATACTGGTCCTGATATTGCTTTACCAAGTACTACTCCACAGTTGCCATTGGTGCCTTCTGGACCAATAGACACAACATATGCAATAACCATTCAGGGTTCCAATTATTATTTGTTGCCATTATTGTATTTTTTCCTAAAAAAACGTAAACGTATTCCCTATTTTTTTTCAGATGGCTATGTGGCGGTCTAGTGACAGCATGGTGTATTTGCCTCCACCTTCTGTGGCGAAGGTTGTCAATACTGATGATTATGTTACACGCACAGGCATATATTATTATGCTGGCAGCTCTAGATTATTAACAGTAGGACATCCATATTTTAAAGTGGGTATGAATGGTGGTCGCAAGCAGGACATTCCAAAGGTGTCTGCATATCAATATAGGGTATTTCGCGTGACATTGCCCGATCCTAATAAATTCAGTATTCCAGATGCATCCTTATATAATCCAGAAACACAACGTTTAGTATGGGCTTGTGTAGGGGTGGAGGTGGGCAGGGGCCAGCCATTGGGTGTTGGTATTAGTGGACACCCATTATATAATAGACAGGATGATACTGAAAACTCACCATTTTCATCAACCACCAATAAGGACAGTAGGGATAATGTGTCTGTGGATTATAAACAGACACAGTTGTGCATTATAGGCTGTGTTCCCGCCATTGGGGAGCACTGGGGTAAGGGAAAGGCATGCAAGCCCAATAATGTATCTACGGGGGACTGTCCTCCTTTGGAACTAGTAAACACCCCTATTGAGGATGGTGATATGATTGATACTGGCTATGGAGCTATGGACTTTGGTGCATTGCAGGAAACCAAAAGTGAGGTGCCTTTAGATATTTGTCAATCCATTTGTAAATATCCTGATTATTTGCAAATGTCTGCAGATGTGTATGGGGACAGTATGTTCTTCTGTTTACGTAGGGAACAACTGTTTGCAAGACATTTTTGGAATCGTGGTGGTATGGTGGGTGACGCCATTCCTGCCCAATTGTATATTAAGGGCACAGATATACGTGCAAACCCCGGTAGTTCTGTATACTGCCCCTCTCCCAGCGGTTCCATGGTAACCTCTGATTCCCAGTTATTTAATAAGCCTTATTGGCTACATAAGGCCCAGGGCCACAACAATGGTATATGTTGGCATAATCAATTATTTCTTACTGTAGTGGACACTACCCGTAGTACCAACTTTACATTATCTACCTCTATAGAGTCTTCCATACCTTCTACATATGATCCTTCTAAGTTTAAGGAATATACCAGGCACGTGGAGGAGTATGATTTACAATTTATATTTCAACTGTGTACTGTCACATTAACAACTGATGTTATGTCTTATATTCACACTATGAATTCCTCTATATTGGACAATTGGAATTTTGCTGTAGCTCCTCCACCATCTGCCAGTTTGGTAGACACTTACAGATACTTACAGTCTGCAGCCATTACATGTCAAAAGGATGCTCCAGCACCTGAAAAGAAAGATCCATATGACGGTCTAAAGTTTTGGAATGTTGACTTAAGGGAAAAGTTTAGTTTGGAACTTGATCAATTCCCTTTGGGACGTAAATTTTTGTTGCAGGCCAGGGTCCGCAGGCGCCCTACTATAGGTCCCCGAAAGCGGCCTGCTGCATCCACTTCCTCGTCCTCAGCTACTAAACACAAACGTAAACGTGTGTCTAAATAATGCATGTGTATGCCTTGTTATGTGTGTG----------------------------------------------------TATGTTGTTTGTTTCCTTATGTGTTGAGTGTATATGTGTATGTTTGTAGGTATGTGTGTATATGTTTTTGTTAATAAAGTATGTATGACAGTTTCATGTGTGATTGCACACCCTGTGACTAACAGTGTATTTGTTTTACATATAATAGGTCTGCAACATTTCATACATAATCTATATGCCCTACCCTAAGGTGTGTGTACTACCTAATATGTAATTTTTACATTGTGGTATGCGTTTCTACATTTTATACTTCGCCATTTTGTGGCGACCGAAGTCGGTCGTGGGTTGAGCATTTTTTTTAAACTAGTGGAAACCACCTTTCTCAGCAAAAACATGTCTTTACCTTAGGTTCACCCTGCATAGTTGGCACTGGTAACAGTTTTACTGGCGCGCCTTATTACTCATCATCCTGTCCAGGTGCACTGCAACAATACTTTGGCAACATCCATATCTCCACCCTATGTAATAAAACTGCTTTTAGGCATATATTTTAGCTGTTTTTACTTGCTTAATTAAATAGTTGGCCTGTATAACTACTTTTTGATTCAGGAATGTGTCTTACAGTATAAGTTATACAAGTGACTAATGTAGCACACAATAGTTTATGCAACCGAAATAGGTTGGGCATACATACCTATACTTTTA
>LNS2917513_HPV39
CTTATAACATTTTATAAGTATCTTGTTTAAAAAAAGGGAGTAACCGAAAACGGTCAGGACCGAAATCGGTGGATATAAAACGCAGTCACAGTTTCTGTCCATACCGATGGCGCGATTTCACAATCCTGCAGAACGGCCATACAAATTGCCAGACCTGTGCACAACGCTGGACACCACCTTGCAGGACATTACAATAGCCTGTGTCTATTGCAGACGACCACTACAGCAAACCGAGGTATATGAATTTGCATTTAGTGATTTATATGTAGTATATAGGGACGGGGAACCACTAGCTGCATGCCAATCATGTATAAAATTTTATGCTAAAATACGGGAGCTACGATATTACTCGGACTCGGTGTATGCAACTACATTAGAAAATATAACTAATACAAAGTTATATAATTTATTAATAAGGTGCATGTGTTGTCTGAAACCGCTGTGTCCAGCAGAAAAATTAAGACACCTAAATAGCAAACGAAGATTTCATAAAATAGCAGGAAGCTATACAGGACAGTGTCGACGGTGCTGGACCACAAAACGGGAGGACCGCAGACTAACACGAAGAGAAACCCAAGTATAACATCAGATATGCGTGGACCAAAGCCCACCTTGCAGGAAATTGTATTAGATTTATGTCCTTACAATGAAATACAGCCGGTTGACCTTGTATGTCACGAGCAATTAGGAGAGTCAGAGGATGAAATAGATGAACCCGACCATGCAGTTAATCACCAACATCAACTACTAGCCAGACGGGATGAACCACAGCGTCACACAATACAGTGTTCGTGTTGTAAGTGTAACAACACACTGCAGCTGGTAGTAGAAGCCTCACGGGATACTCTGCGACAACTACAGCAGCTGTTTATGGACTCACTAGGATTTGTGTGTCCGTGGTGTGCAACTGCAAACCAGTAACCTGCTATGGCCAATCGTGAAGGTACAGACGGGGATGGGTCGGGATGTAACGGATGGTTTCTAGTACAGGCAATAGTAGATAAACAAACAGGCGACACAGTGTCGGAGGATGAGGATGAAAATGCAACAGATACAGGTTCAGACTTGGCAGACTTTATTGATGATTCCACAGATATTTGTGTACAGGCAGAGCGTGAGACAGCACAGGTACTTTTACATATGCAAGAGGCCCAAAGGGATGCACAAGCAGTGCGTGCCTTAAAACGAAAGTATACAGACAGCAGTGGCGACACTAGACCGTATGGAAAAAAAGTAGGCAGGAATACCAGGGGAACACTACAGGAAATTTCATTAAATGTAAGCAGTACGCAGGCAACACAAACGGTGTATTCCGTGCCAGACAGCGGATATGGCAATATGGAAGTGGAAACAGCTGAAGTGGAGGAGGTAACTGTAGCAACTAATACAAATGGG---------------------------GATGCTGAAGGGGAACATGGCGGCAGTGTACGGGAGGAGTGCAGTAGTGTGGATAGTGCTATAGATAGTGAAAACCAGGATCCCAAATCTCCAACTGCACAAATTAAATTATTGTTACAATCCAATAACAAAAAGGCTGCAATGCTAACACAATTTAAAGAAACATATGGACTATCCTTTACTGACCTGGTACGTACGTTTAAAAGTGATAAAACAACATGTACAGACTGGGTGGCAGCCATATTTGGAGTACATCCAACTATTGCAGAAGGATTTAAAACATTAATCAACAAATATGCCTTATATACACATATACAAAGCTTAGACACAAAACAAGGAGTACTAATTTTAATGCTAATAAGATATACATGTGGAAAAAATAGGGTTACTGTAGGAAAGGGATTAAGTACATTGTTACATGTTCCAGAAAGTTGTATGCTTCTGGAGCCTCCTAAACTGCGCAGCCCTGTAGCAGCACTATATTGGTATCGCACAGGTATATCCAATATTAGTGTGGTAACAGGGGATACGCCAGAATGGATACAACGATTAACTGTTATACAACATGGAATAGATGATAGTGTATTTGACCTATCGGACATGGTACAATGGGCATTTGACAATGAATATACTGATGAAAGTGACATAGCATTTAATTATGCAATGTTAGCAGATTGTAACAGTAATGCTGCAGCCTTTTTAAAAAGTAACTGCCAGGCAAAATATGTAAAAGATTGTGCAACAATGTGTAAACATTACAAGCGAGCACAAAAAAGGCAAATGTCCATGTCTCAATGGATAAAATTTAGGTGTAGTAAATGTGATGAAGGCGGGGACTGGAGACCCATAGTACAATTCTTAAGATATCAAGGAATAGAATTTATATCCTTTTTATGTGCATTAAAGGAATTTTTAAAGGGTACTCCCAAAAAAAACTGTATAGTTATATATGGACCTGCGAATACAGGAAAGTCACATTTTTGTATGAGCCTTATGCATTTTTTACAGGGCACAGTTATTTCATATGTAAACTCCACCAGCCACTTTTGGCTAGAACCACTTGCAGATGCAAAACTAGCAATGTTAGATGATGCAACCGGTACCTGCTGGTCATATTTCGATAATTATATGAGAAATGCATTAGATGGGTATGCAATAAGTTTAGATAGGAAATATAAAAGTTTACTACAAATGAAATGTCCACCATTATTAATAACCTCCAATACCAATCCTGTGGAAGACGATAGGTGGCCATATTTACGTAGTAGGCTAACAGTGTTTAAATTTCCTAATGCATTTCCATTTGACCAAAACAGGAATCCAGTGTACACAATCAATGATAAAAACTGGAAATGTTTTTTTGAAAAGACTTGGTGCAGATTAGACTTGCAGCAGGACGAGGATGAAGGAGACAATGATGAAAACACTTTCACAACGTTTAAATGTGTTACAGGACAAAATACTAGAATACTATGAACAAGACAGTAAATCAATATATGATCAAATTAATTATTGGAAATGTGTGCGAATGGAAAATGCAATATTTTATGCAGCACGAGAACGTGGCATGCATACTATTGACCACCAGGTGGTGCCAACCATAAACATTTCAAAATGTAAAGCATATCAAGCTATTGAACTGCAGATGGCACTAGAAAGTGTTGCACAAACTGAATACAATACAGAGGAGTGGACATTAAAAGACACTAGTAATGAACTGTGGCATACACAGCCAAAACAATGTTTTAAAAAACAAGGAACTACAGTGGAGGTGTGGTATGATGGGGACAAATGTAATGCTATGAACTATGTATTATGGGGTGCTATATATTATAAAAATAATATAGACATATGGTGTAAAACAGAAGGGTGTGTGGACTATTGGGGTATATATTATATGAACGAGCACCTAAAAGTATACTATGAAGTGTTTATTCAAGATGCGGAAAGGTATGGGACTAGTGGCAAATGGGAAGTGCATTATAATGGCAACATAATTCATTGTCCTGACTCTATGTGCAGTACCAGTGACGGATCGGTACCCACTACTGAACTTACTACCGAATTATCAAACACCACCGCGACCCATTCCACCGCAACAACCCCATGCACCCAAAAAACAATCCCGCCGCCGTCTCGAAAGCGACCTCGACAGTGTGCAGTCACAGAGCCCACTGAGCCCGACGGAGTGTCCCTGGACCATCTTAACAACCCACTCCACAGTAACAGTACAGGCCACAACACAAGACGGTACCTCAGTTGTGGTAACACTACGCCTATAATACATTTAAAAGGTGACAAAAATGGTTTAAAATGTTTAAGATATAGACTACAAAAATATGACACATTGTTTGAAAATATTTCATGTACCTGGCATTGGATACGGGGTAAGGGAACCAAAAACGCTGGCATATTAACTGTTACATATGCCACAGAGTCACAACGCCAAAAATTTTTGGACACTGTTAAAATACCTTCTAGTGTACATGTTTCATTGGGTTACATGACATTGTAAAGTATACTATGGATATTGTGTATGTATATTGTATGCATACTACATAGATGATATTATTGGTATTTTTGGTGTGGTTTGGTGTGTGTATATATATATGTTGCAATGTCCCGCTTTTGCCGTCTGTGCATGTGTGTGCGTATGTGTGGATAATTGTGTTTGTGTTTATTCTTATACGTACCACACCATTGGAGGTGTTTTTTGTATATTTACTATTTTTTGTATTGCCCATGTGGTTGTTGCATAGACTGGCAATGGATATGATATAGTACTGTATATGTATGTGCATTGTGCATAACTACTGTACATAGCTTTTTATATTTTTTTTTGTTACTAATAAACATGGTTTCCCACCGTGCTGCCAGGCGTAAGCGTGCATCTGCAACTGACCTATATAGAACCTGTAAACAATCGGGTACCTGTCCACCAGACGTTGTTGATAAAGTTGAGGGTACTACACTTGCTGACAAAATTTTACAGTGGACTAGTTTAGGTATATTTTTGGGTGGGTTAGGCATAGGCACAGGTACTGGTACTGGGGGACGCACAGGATATATACCCCTGGGGGGTAGGCCTAATACTGTTGTAGATGTGTCTCCTGCACGTCCACCTGTAGTTATTGAACCTGTTGGTCCTTCTGAGCCATCTATTGTGCAATTGGTGGAGGACTCAAGTGTTATAACCTCTGGAACACCAGTACCAACATTTACAGGCACCTCTGGATTTGAAATTACCTCTTCTTCTACTACTACGCCTGCGGTATTGGATATTACACCCTCCTCTGGGTCTGTACAAATAACCTCTACTAGTTATACTAACCCTGCCTTTACGGATCCTTCCTTAATTGAGGTTCCCCAAACAGGTGAAACCTCGGGTAATATATTTGTCAGTACCCCTACATCAGGTACACATGGCTATGAGGAAATACCTATGGAAGTGTTTGCCACACATGGCACAGGTACCGAACCTATTAGCAGCACACCTACACCTGGAATCAGTCGTGTGGCAGGACCACGTTTATATAGTAGAGCACATCAGCAGGTTCGTGTTAGTAATTTTGATTTTGTAACTCACCCTTCATCATTTGTAACATTTGATAATCCTGCTTTTGAGCCTGTTGATACTACATTAACATATGAAGCTGCTGACATAGCTCCAGATCCGGATTTTCTGGACATTGTTCGTTTACATAGGCCTGCCTTAACCTCACGTAAAGGAACAGTAAGGTTTAGTAGGCTTGGCAAAAAGGCTACCATGGTTACCCGGCGTGGCACACAAATTGGAGCGCAAGTACATTATTACCATGACATTAGTAGTATTGCTCCTGCTGAAAGCATTGAATTACAGCCCCTAGTTCACGCTGAGCCCTCTGATGCTTCAGATGCATTATTTGATATATATGCTGATGTGGACAATAACACATATTTAGATACTGCATTTAATAATACAAGGGATTCGGGCACTACATATAACACAGGCTCACTACCTTCTGTGGCTTCTTCAGCATCTACTAAATATGCCAATACAACTATTCCTTTTAGTACCTCATGGAATATGCCTGTAAATACTGGTCCTGATATTGCTTTACCAAGTACTACTCCACAGTTGCCATTGGTGCCTTCTGGACCAATAGACACAACATATGCAATAACCATTCAGGGTTCCAATTATTATTTGTTGCCATTATTGTATTTTTTCCTAAAAAAACGTAAACGTATTCCCTATTTTTTTTCAGATGGCTATGTGGCGGTCTAGTGACAGCATGGTGTATTTGCCTCCACCTTCTGTGGCGAAGGTTGTCAATACTGATGATTATGTTACACGCACAGGCATATATTATTATGCTGGCAGCTCTAGATTATTAACAGTAGGACATCCATATTTTAAAGTGGGTATGAATGGTGGTCGCAAGCAGGACATTCCAAAGGTGTCTGCATATCAATATAGGGTATTTCGCGTGACATTGCCCGATCCTAATAAATTCAGTATTCCAGATGCATCCTTATATAATCCAGAAACACAACGTTTAGTATGGGCTTGTGTAGGGGTGGAGGTGGGCAGGGGCCAGCCATTGGGTGTTGGTATTAGTGGACACCCATTATATAATAGACAGGATGATACTGAAAACTCACCATTTTCATCAACCACCAATAAGGACAGTAGGGATAATGTGTCTGTGGATTATAAACAGACACAGTTGTGCATTATAGGCTGTGTTCCCGCCATTGGGGAGCACTGGGGTAAAGGAAAGGCATGCAAGCCCAATAATGTATCTACGGGGGACTGTCCTCCTTTGGAACTAGTAAACACCCCTATTGAGGATGGTGATATGATTGATACTGGCTATGGAGCTATGGACTTTGGTGCATTGCAGGAAACCAAAAGTGAGGTGCCTTTAGATATTTGTCAATCCATTTGTAAATATCCTGATTATTTGCAAATGTCTGCAGATGTGTATGGGGACAGTATGTTCTTCTGTTTACGTAGGGAACAACTGTTTGCAAGACATTTTTGGAATCGTGGTGGTATGGTGGGTGACGCCATTCCTGCCCAATTGTATATTAAGGGCACAGATATACGTGCAAACCCCGGTAGTTCTGTATACTGCCCCTCTCCCAGCGGTTCCATGGTAACCTCTGATTCCCAGTTATTTAATAAGCCTTATTGGCTACATAAGGCCCAGGGCCACAACAATGGTATATGTTGGCATAATCAATTATTTCTTACTGTAGTGGACACTACCCGTAGTACCAACTTTACATTATCTACCTCTATAGAGTCTTCCATACCTTCTACATATGATCCTTCTAAGTTTAAGGAATATACCAGGCACGTGGAGGAGTATGATTTACAATTTATATTTCAACTGTGTACTGTCACATTAACAACTGATGTTATGTCTTATATTCACACTATGAATTCCTCTATATTGGACAATTGGAATTTTGCTGTAGCTCCTCCACCATCTGCCAGTTTGGTAGACACTTACAGATACTTACAGTCTGCAGCCATTACATGTCAAAAGGATGCTCCAGCACCTGAAAAGAAAGATCCATATGACGGTCTAAAGTTTTGGAATGTTGACTTAAGGGAAAAGTTTAGTTTGGAACTTGATCAATTCCCTTTGGGACGTAAATTTTTGTTGCAGGCCAGGGTCCGCAGGCGCCCTACTATAGGTCCCCGAAAGCGGCCTGCTGCATCCACTTCCTCGTCCTCAGCTACTAAACACAAACGTAAACGTGTGTCTAAATAATGCATGTGTATGCCTTGTTATGTGTGTG----------------------------------------------------TATGTTGTTTGTTTCCTTATGTGTTGAGTGTATATGTGTATGTTTGTAGGTATGTGTGTATATGTTTTTGTTAATAAAGTATGTATGACAGTTTCATGTGTGATTGCACACCCTGTGACTAACAGTGTATTTGTTTTACATATAATAGGTCTGCAACATTTCATACATAATCTATATGCCCTACCCTAAGGTGTGTGTACTACCTAATATGTAATTTTTACATTGTTGTATGCGTTTCTACATTTTATACTTCGCCATTTTGTGGCGACCGAAGTCGGTCGTGGGTTGAGCATTTTTTTTAAACTAGTGGAAACCACCTTTCTCAGCAAAAACATGTCTTTACCTTAGGTTCACCCTGCATAGTTGGCACTGGTAACAGTTTTACTGGCGCGCCTTATTACTCATCATCCTGTCCAGGTGCACTGCAACAATACTTTGGCAACATCCATATCTCCACCCTATGTAATAAAACTGCTTTTAGGCATATATTTTAGCTGTTTTTACTTGCTTAATTAAATAGTTGGCCTGTATAACTACTTTTTGATTCAGGAATGTGTCTTACAGTATAAGTTATACAAGTGACTAATGTAGCACACAATAGTTTATGCAACCGAAATAGGTTGGGCATACATACCTATACTTTTA
>LNS9068892_HPV39
CTTATAACATTTTATAAGTATCTTGTTTAAAAAAAGGGAGTAACCGAAAACGGTCAGGACCGAAATCGGTGGATATAAAACGCAGTCACAGTTTCTGTCCATACCGATGGCGCGATTTCACAATCCTGCAGAACGGCCATACAAATTGCCAGACCTGTGCACAACGCTGGACACCACCTTGCAGGACATTACAATAGCCTGTGTCTATTGCAGACGACCACTACAGCAAACCGAGGTATATGAATTTGCATTTAGTGATTTATATGTAGTATATAGGGACGGGGAACCACTAGCTGCATGCCAATCATGTATAAAATTTTATGCTAAAATACGGGAGCTACGATATTACTCGGACTCGGTGTATGCAACTACATTAGAAAATATAACTAATACAAAGTTATATAATTTATTAATAAGGTGCATGTGTTGTCTGAAACCGCTGTGTCCAGCAGAAAAATTAAGACACCTAAATAGCAAACGAAGATTTCATAAAATAGCAGGAAGCTATACAGGACAGTGTCGACGGTGCTGGACCACAAAACGGGAGGACCGCAGACTAACACGAAGAGAAACCCAAGTATAACATCAGATATGCGTGGACCAAAGCCCACCTTGCAGGAAATTGTATTAGATTTATGTCCTTACAATGAAATACAGCCGGTTGACCTTGTATGTCACGAGCAATTAGGAGAGTCAGAGGATGAAATAGATGAACCCGACCATGCAGTTAATCACCAACATCAACTACTAGCCAGACGGGATGAACCACAGCGTCACACAATACAGTGTTCGTGTTGTAAGTGTAACAACACACTGCAGCTGGTAGTAGAAGCCTCACGGGATACTCTGCGACAACTACAGCAGCTGTTTATGGACTCACTAGGATTTGTGTGTCCGTGGTGTGCAACTGCAAACCAGTAACCTGCTATGGCCAATCGTGAAGGTACAGACGGGGATGGGTCGGGATGTAACGGATGGTTTCTAGTACAGGCAATAGTAGATAAACAAACAGGCGACACAGTGTCGGAGGATGAGGATGAAAATGCAACAGATACAGGTTCAGACTTGGCAGACTTTATTGATGATTCCACAGATATTTGTGTACAGGCAGAGCGTGAGACAGCACAGGTACTTTTACATATGCAAGAGGCCCAAAGGGATGCACAAGCAGTGCGTGCCTTAAAACGAAAGTATACAGACAGCAGTGGCGACACTAGACCGTATGGGAAAAAAGTAGGCAGGAATACCAGGGGAACACTACAGGAAATTTCATTAAATGTAAGCAGTACGCAGGCAACACAAACGGTGTATTCCGTGCCAGACAGCGGATATGGCAATATGGAAGTGGAAACAGCTGAAGTGGAGGAGGTAACTGTAGCAACTAATACAAATGGG---------------------------GATGCTGAAGGGGAACATGGCGGCAGTGTACGGGAGGAGTGCAGTAGTGTGGATAGTGCTATAGATAGTGAAAACCAGGATCCCAAATCTCCAACTGCACAAATTAAATTATTGTTACAATCCAATAACAAAAAGGCTGCAATGCTAACACAATTTAAAGAAACATATGGACTATCCTTTACTGACCTGGTACGTACGTTTAAAAGTGATAAAACAACATGTACAGACTGGGTGGCAGCCATATTTGGAGTACATCCAACTATTGCAGAAGGATTTAAAACATTAATCAACAAATATGCCTTATATACACATATACAAAGCTTAGACACAAAACAAGGAGTACTAATTTTAATGCTAATAAGATATACATGTGGAAAAAATAGGGTTACTGTAGGAAAGGGATTAAGTACATTGTTACATGTTCCAGAAAGTTGTATGCTTCTGGAGCCTCCTAAACTGCGCAGCCCTGTAGCAGCACTATATTGGTATCGCACAGGTATATCCAATATTAGTGTGGTAACAGGGGATACGCCAGAATGGATACAACGATTAACTGTTATACAACATGGAATAGATGATAGTGTATTTGACCTATCGGACATGGTACAATGGGCATTTGACAATGAATATACTGATGAAAGTGACATAGCATTTAATTATGCAATGTTAGCAGATTGTAACAGTAATGCTGCAGCCTTTTTAAAAAGTAACTGCCAGGCAAAATATGTAAAAGATTGTGCAACAATGTGTAAACATTACAAGCGAGCACAAAAAAGGCAAATGTCCATGTCTCAATGGATAAAATTTAGGTGTAGTAAATGTGATGAAGGCGGGGACTGGAGACCCATAGTACAATTCTTAAGATATCAAGGAATAGAATTTATATCCTTTTTATGTGCATTAAAGGAATTTTTAAAGGGTACTCCCAAAAAAAACTGTATAGTTATATATGGACCTGCGAATACAGGAAAGTCACATTTTTGTATGAGCCTTATGCATTTTTTACAGGGCACAGTTATTTCATATGTAAACTCCACCAGCCACTTTTGGCTAGAACCACTTGCAGATGCAAAACTAGCAATGTTAGATGATGCAACCGGTACCTGCTGGTCATATTTCGATAATTATATGAGAAATGCATTAGATGGGTATGCAATAAGTTTAGATAGGAAATATAAAAGTTTACTACAAATGAAATGTCCACCATTATTAATAACCTCCAATACCAATCCTGTGGAAGACGATAGGTGGCCATATTTACGTAGTAGGCTAACAGTGTTTAAATTTCCTAATGCATTTCCATTTGACCAAAACAGGAATCCAGTGTACACAATCAATGATAAAAACTGGAAATGTTTTTTTGAAAAGACTTGGTGCAGATTAGACTTGCAGCAGGACGAGGATGAAGGAGACAATGATGAAAACACTTTCACAACGTTTAAATGTGTTACAGGACAAAATACTAGAATACTATGAACAAGACAGTAAATCAATATATGATCAAATTAATTATTGGAAATGTGTGCGAATGGAAAATGCAATATTTTATGCAGCACGAGAACGTGGCATGCATACTATTGACCACCAGGTGGTGCCAACCATAAACATTTCAAAATGTAAAGCATATCAAGCTATTGAACTGCAGATGGCACTAGAAAGTGTTGCACAAACTGAATACAATACAGAGGAGTGGACATTAAAAGACACTAGTAATGAACTGTGGCATACACAGCCAAAACAATGTTTTAAAAAACAAGGAACTACAGTGGAGGTGTGGTATGATGGGGACAAATGTAATGCTATGAACTATGTATTATGGGGTGCTATATATTATAAAAATAATATAGACATATGGTGTAAAACAGAAGGGTGTGTGGACTATTGGGGTATATATTATATGAACGAGCACCTAAAAGTATACTATGAAGTGTTTATTCAAGATGCGGAAAGGTATGGGACTAGTGGCAAATGGGAAGTGCATTATAATGGCAACATAATTCATTGTCCTGACTCTATGTGCAGTACCAGTGACGGATCGGTACCCACTACTGAACTTACTACCGAATTATCAAACACCACCGCGACCCATCCCACCGCAACAACCCCATGCACCCAAAAAACAATCCCGCCGCCGTCTCGAAAGCGACCTCGACAGTGTGCAGTCACAGAGCCCACTGAGCCCGACGGAGTGTCCCTGGACCATCTTAACAACCCACTCTACAGTAACAGTACAGGCCACAACACAAGACGGTACCTCAGTTGTGGTAACACTACGCCTATAATACATTTAAAAGGTGACAAAAATGGTTTAAAATGTTTAAGATATAGACTACAAAAATATGACACATTGTTTGAAAATATTTCATGTACCTGGCATTGGATACGGGGTAAGGGAACCAAAAACGCTGGCATATTAACTGTTACATATGCCACAGAGTCACAACGCCAAAAATTTTTGGACACTGTTAAAATACCTTCTAGTGTACATGTTTCATTGGGTTACATGACATTGTAAAGTATACTATGGATATTGTGTATGTATATTGTATGCATACTACATAGATGATATTATTGGTATTTTTGGTGTGGTTTGGTGTGTGTATATATATATGTTGCAATGTCCCGCTTTTGCCGTCTGTGCATGTGTGTGCGTATGTGTGGATAATTGTGTTTGTGTTTATTCTTATACGTACCACACCATTGGAGGTGTTTTTTGTATATTTACTATTTTTTGTATTGCCCATGTGGTTGTTGCATAGACTGGCAATGGATATGATATAGTACTGTATATGTATGTGCATTGTGCATAACTACTGTACATAGCTTTTTATATTTTTTTTTGTTACTAATAAACATGGTTTCCCACCGTGCTGCCAGGCGTAAGCGTGCATCTGCAACTGACCTATATAGAACCTGTAAACAATCGGGTACCTGTCCACCAGACGTTGTTGATAAAGTTGAGGGTACTACACTTGCTGACAAAATTTTACAGTGGACTAGTTTAGGTATATTTTTGGGTGGGTTAGGCATAGGCACAGGTACTGGTACTGGGGGACGCACAGGATATATACCCCTGGGGGGTAGGCCTAATACTGTTGTAGATGTGTCTCCTGCACGTCCACCTGTAGTTATTGAACCTGTTGGTCCTTCTGAGCCATCTATTGTGCAATTGGTGGAGGACTCAAGTGTTATAACCTCTGGAACACCAGTACCAACATTTACAGGCACCTCTGGATTTGAAATTACTTCTTCTTCTACTACTACGCCTGCGGTATTGGATATTACACCCTCCTCTGGGTCTGTACAAATAACCTCTACTAGTTATACTAACCCTGCCTTTACGGATCCTTCCTTAATTGAGGTTCCCCAAACAGGTGAAACCTCGGGTAATATATTTGTCAGTACCCCTACATCAGGTACACATGGCTATGAGGAAATACCTATGGAAGTGTTTGCCACACATGGCACAGGTACCGAACCTATTAGCAGCACACCTACACCTGGAATCAGTCGTGTGGCAGGACCACGTTTATATAGTAGAGCACATCAGCAGGTTCGTGTTAGTAATTTTGATTTTGTAACTCACCCTTCATCATTTGTAACATTTGATAATCCTGCTTTTGAGCCTGTTGATACTACATTAACATATGAAGCTGCTGACATAGCTCCAGATCCGGATTTTCTGGACATTGTTCGTTTACATAGGCCTGCCTTAACCTCACGTAAAGGAACAGTAAGGTTTAGTAGGCTTGGCAAAAAGGCTACCATGGTTACCCGGCGTGGCACACAAATTGGAGCGCAAGTACATTATTACCATGACATTAGTAGTATTGCTCCTGCTGAAAGCATTGAATTACAGCCCCTAGTTCACGCTGAGCCCTCTGATGCTTCAGATGCATTATTTGATATATATGCTGATGTGGACAATAACACATATTTAGATACTGCATTTAATAATACAAGGGATTCGGGCACTACATATAACACAGGCTCACTACCTTCTGTGGCTTCTTCAGCATCTACTAAATATGCCAATACAACTATTCCTTTTAGTACCTCATGGAATATGCCTGTAAATACTGGTCCTGATATTGCTTTACCAAGTACTACTCCACAGTTGCCATTGGTGCCTTCTGGACCAATAGACACAACATATGCAATAACCATTCAGGGTTCCAATTATTATTTGTTGCCATTATTGTATTTTTTCCTAAAAAAACGTAAACGTATTCCCTATTTTTTTTCAGATGGCTATGTGGCGGTCTAGTGACAGCATGGTGTATTTGCCTCCACCTTCTGTGGCGAAGGTTGTCAATACTGATGATTATGTTACACGCACAGGCATATATTATTATGCTGGCAGCTCTAGATTATTAACAGTAGGACATCCATATTTTAAAGTGGGTATGAATGGTGGTCGCAAGCAGGACATTCCAAAGGTGTCTGCATATCAATATAGGGTATTTCGCGTGACATTGCCCGATCCTAATAAATTCAGTATTCCAGATGCATCCTTATATAATCCAGAAACACAACGTTTAGTATGGGCTTGTGTAGGGGTGGAGGTGGGCAGGGGCCAGCCATTGGGTGTTGGTATTAGTGGACACCCATTATATAATAGACAGGATGATACTGAAAACTCACCATTTTCATCAACCACCAATAAGGACAGTAGGGATAATGTGTCTGTGGATTATAAACAGACACAGTTGTGCATTATAGGCTGTGTTCCCGCCATTGGGGAGCACTGGGGTAAGGGAAAGGCATGCAAGCCCAATAATGTATCTACGGGGGACTGTCCTCCTTTGGAACTAGTAAACACCCCTATTGAGGATGGTGATATGATTGATACTGGCTATGGAGCTATGGACTTTGGTGCATTGCAGGAAACCAAAAGTGAGGTGCCTTTAGATATTTGTCAATCCATTTGTAAATATCCTGATTATTTGCAAATGTCTGCAGATGTGTATGGGGACAGTATGTTCTTCTGTTTACGTAGGGAACAACTGTTTGCAAGACATTTTTGGAATCGTGGTGGTATGGTGGGTGACGCCATTCCTGCCCAATTGTATATTAAGGGCACAGATATACGTGCAAACCCCGGTAGTTCTGTATACTGCCCCTCTCCCAGCGGTTCCATGGTAACCTCTGATTCCCAGTTATTTAATAAGCCTTATTGGCTACATAAGGCCCAGGGCCACAACAATGGTATATGTTGGCATAATCAATTATTTCTTACTGTAGTGGACACTACCCGTAGTACCAACTTTACATTATCTACCTCTATAGAGTCTTCCATACCTTCTACATATGATCCTTCTAAGTTTAAGGAATATACCAGGCACGTGGAGGAGTATGATTTACAATTTATATTTCAACTGTGTACTGTCACATTAACAACTGATGTTATGTCTTATATTCACACTATGAATTCCTCTATATTGGACAATTGGAATTTTGCTGTAGCTCCTCCACCATCTGCCAGTTTGGTAGACACTTACAGATACTTACAGTCTGCAGCCATTACATGTCAAAAGGATGCTCCAGCACCTGAAAAGAAAGATCCATATGACGGTCTAAAGTTTTGGAATGTTGACTTAAGGGAAAAGTTTAGTTTGGAACTTGATCAATTCCCTTTGGGACGTAAATTTTTGTTGCAGGCCAGGGTCCGCAGGCGCCCTACTATAGGTCCCCGAAAGCGGCCTGCTGCATCCACTTCCTCGTCCTCAGCTACTAAACACAAACGTAAACGTGTGTCTAAATAATGCATGTGTATGCCTTGTTATGTGTGTG----------------------------------------------------TATGTTGTTTGTTTCCTTATGTGTTGAGTGTATATGTGTATGTTTGTAGGTATGTGTGTATATGTTTTTGTTAATAAAGTATGTATGACAGTTTCATGTGTGATTGCACACCCTGTGACTAACAGTGTATTTGTTTTACATATAATAGGTCTGCAACATTTCATACATAATCTATATGCCCTACCCTAAGGTGTGTTTACTACCTAATATGTAATTTTTACATTGTTGTATGCGTTTCTACATTTTATACTTCGCCATTTTGTGGCGACCGAAGTCGGTCGTGGGTTGAGCATTTTTTTTAAACTAGTGGAAACCACCTTTCTCAGCAAAAACATGTCTTTACCTTAGGTTCACCCTGCATAGTTGGCACTGGTAACAGTTTTACTGGCGCGCCTTATTACTCATCATCCTGTCCAGGTGCACTGCAACAATACTTTGGCAACATCCATATCTCCACCCTATGTAATAAAACTGCTTTTAGGCATATATTTTAGCTGTTTTTACTTGCTTAATTAAATAGTTGGCCTGTATAACTACTTTTTGATTCAGGAATGTGTCTTACAGTATAAGTTATACAAGTGACTAATGTAGCACACAATAGTTTATGCAACCGAAATAGGTTGGGCATACATACCTATACTTTTA
>LNS4492831_HPV39
CTTATAACATTTTATAAGTATCTTGTTTAAAAAAAGGGAGTAACCGAAAACGGTCAGGACCGAAATCGGTGGATATAAAACGCAGTCACAGTTTCTGTCCATACCGATGGCGCGATTTCACAATCCTGCAGAACGGCCATACAAATTGCCAGACCTGTGCACAACGCTGGACACCACCTTGCAGGACATTACAATAGCCTGTGTCTATTGCAGACGACCACTACAGCAAACCGAGGTATATGAATTTGCATTTAGTGATTTATATGTAGTATATAGGGACGGGGAACCACTAGCTGCATGCCAATCATGTATAAAATTTTATGCTAAAATACGGGAGCTACGATATTACTCGGACTCGGTGTATGCAACTACATTAGAAAATATAACTAATACAAAGTTATATAATTTATTAATAAGGTGCATGTGTTGTCTGAAACCGCTGTGTCCAGCAGAAAAATTAAGACACCTAAATAGCAAACGAAGATTTCATAAAATAGCAGGAAGCTATACAGGACAGTGTCGACGGTGCTGGACCACAAAACGGGAGGACCGCAGACTAACACGAAGAGAAACCCAAGTATAACATCAGATATGCGTGGACCAAAGCCCACCTTGCAGGAAATTGTATTAGATTTATGTCCTTACAATGAAATACAGCCGGTTGACCTTGTATGTCACGAGCAATTAGGAGAGTCAGAGGATGAAATAGATGAACCCGACCATGCAGTTAATCACCAACATCAACTACTAGCCAGACGGGATGAACCACAGCGTCACACAATACAGTGTTCGTGTTGTAAGTGTAACAACACACTGCAGCTGGTAGTAGAAGCCTCACGGGATACTCTGCGACAACTACAGCAGCTGTTTATGGACTCACTAGGATTTGTGTGTCCGTGGTGTGCAACTGCAAACCAGTAACCTGCTATGGCCAATCGTGAAGGTACAGACGGGGATGGGTCGGGATGTAACGGATGGTTTCTAGTACAGGCAATAGTAGATAAACAAACAGGCGACACAGTGTCGGAGGATGAGGATGAAAATGCAACAGATACAGGTTCAGACTTGGCAGACTTTATTGATGATTCCACAGATATTTGTGTACAGGCAGAGCGTGAGACAGCACAGGTACTTTTACATATGCAAGAGGCCCAAAGGGATGCACAAGCAGTGCGTGCCTTAAAACGAAAGTATACAGACAGCAGTGGCGACACTAGACCGTATGGAAAAAAAGTAGGCAGGAATACCAGGGGAACACTACAGGAAATTTCATTAAATGTAAGCAGTACGCAGGCAACACAAACGGTGTATTCCGTGCCAGACAGCGGATATGGCAATATGGAAGTGGAAACAGCTGAAGTGGAGGAGGTAACTGTAGCAACTAATACAAATGGG---------------------------GATGCTGAAGGGGAACATGGCGGCAGTGTACGGGAGGAGTGCAGTAGTGTGGATAGTGCTATAGATAGTGAAAACCAGGATCCCAAATCTCCAACTGCACAAATTAAATTATTGTTACAATCCAATAACAAAAAGGCTGCAATGCTAACACAATTTAAAGAAACATATGGACTATCCTTTACTGACCTGGTACGTACGTTTAAAAGTGATAAAACAACATGTACAGACTGGGTGGCAGCCATATTTGGAGTACATCCAACTATTGCAGAAGGATTTAAAACATTAATCAACAAATATGCCTTATATACACATATACAAAGCTTAGACACAAAACAAGGAGTACTAATTTTAATGCTAATAAGATATACATGTGGAAAAAATAGGGTTACTGTAGGAAAGGGATTAAGTACATTGTTACATGTTCCAGAAAGTTGTATGCTTCTGGAGCCTCCTAAACTGCGCAGCCCTGTAGCAGCACTATATTGGTATCGCACAGGTATATCCAATATTAGTGTGGTAACAGGGGATACGCCAGAATGGATACAACGATTAACTGTTATACAACATGGAATAGATGATAGTGTATTTGACCTATCGGACATGGTACAATGGGCATTTGACAATGAATATACTGATGAAAGTGACATAGCATTTAATTATGCAATGTTAGCAGATTGTAACAGTAATGCTGCAGCCTTTTTAAAAAGTAACTGCCAGGCAAAATATGTAAAAGATTGTGCAACAATGTGTAAACATTACAAGCGAGCACAAAAAAGGCAAATGTCCATGTCTCAATGGATAAAATTTAGGTGTAGTAAATGTGATGAAGGCGGGGACTGGAGACCCATAGTACAATTCTTAAGATATCAAGGAATAGAATTTATATCCTTTTTATGTGCATTAAAGGAATTTTTAAAGGGTACTCCCAAAAAAAACTGTATAGTTATATATGGACCTGCGAATACAGGAAAGTCACATTTTTGTATGAGCCTTATGCATTTTTTACAGGGCACAGTTATTTCATATGTAAACTCCACCAGCCACTTTTGGCTAGAACCACTTGCAGATGCAAAACTAGCAATGTTAGATGATGCAACCGGTACCTGCTGGTCATATTTCGATAATTATATGAGAAATGCATTAGATGGGTATGCAATAAGTTTAGATAGGAAATATAAAAGTTTACTACAAATGAAATGTCCACCATTATTAATAACCTCCAATACCAATCCTGTGGAAGACGATAGGTGGCCATATTTACGTAGTAGGCTAACAGTGTTTAAATTTCCTAATGCATTTCCATTTGACCAAAACAGGAATCCAGTGTACACAATCAATGATAAAAACTGGAAATGTTTTTTTGAAAAGACTTGGTGCAGATTAGACTTGCAGCAGGACGAGGATGAAGGAGACAATGATGAAAACACTTTCACAACGTTTAAATGTGTTACAGGACAAAATACTAGAATACTATGAACAAGACAGTAAATCAATATATGATCAAATTAATTATTGGAAATGTGTGCGAATGGAAAATGCAATATTTTATGCAGCACGAGAACGTGGCATGCATACTATTGACCACCAGGTGGTGCCAACCATAAACATTTCAAAATGTAAAGCATATCAAGCTATTGAACTGCAGATGGCACTAGAAAGTGTTGCACAAACTGAATACAATACAGAGGAGTGGACATTAAAAGACACTAGTAATGAACTGTGGCATACACAGCCAAAACAATGTTTTAAAAAACAAGGAACTACAGTGGAGGTGTGGTATGATGGGGACAAATGTAATGCTATGAACTATGTATTATGGGGTGCTATATATTATAAAAATAATATAGACATATGGTGTAAAACAGAAGGGTGTGTGGACTATTGGGGTATATATTATATGAACGAGCACCTAAAAGTATACTATGAAGTGTTTATTCAAGATGCGGAAAGGTATGGGACTAGTGGCAAATGGGAAGTGCATTATAATGGCAACATAATTCATTGTCCTGACTCTATGTGCAGTACCAGTGACGGATCGGTACCCACTACTGAACTTACTACCGAATTATCAAACACCACCGCGACCCATCCCACCGCAACAACCCCATGCACCCAAAAAACAATCCCGCCGCCGTCTCGAAAGCGACCTCGACAGTGTGCAGTCACAGAGCCCACTGAGCCCGACGGAGTGTCCCTGGACCATCTTAACAACCCACTCCACAGTAACAGTACAGGCCACAACACAAGACGGTACCTCAGTTGTGGTAACACTACGCCTATAATACATTTAAAAGGTGACAAAAATGGTTTAAAATGTTTAAGATATAGACTACAAAAATATGACACATTGTTTGAAAATATTTCATGTACCTGGCATTGGATACGGGGTAAGGGAACCAAAAACGCTGGCATATTAACTGTTACATATGCCACAGAGTCACAACGCCAAAAATTTTTGGACACTGTTAAAATACCTTCTAGTGTACATGTTTCATTGGGTTACATGACATTGTAAAGTATACTATGGATATTGTGTATGTATATTGTATGCATACTACATAGATGATATTATTGGTATTTTTGGTGTGGTTTGGTGTGTGTATATATATATGTTGCAATGTCCCGCTTTTGCCGTCTGTGCATGTGTGTGCGTATGTGTGGATAATTGTGTTTGTGTTTATTCTTATACGTACCACACCATTGGAGGTGTTTTTTGTATATTTACTATTTTTTGTATTGCCCATGTGGTTGTTGCATAGACTGGCAATGGATATGATATAGTACTGTATATGTATGTGCATTGTGCATAACTACTGTACATAGCTTTTTATATTTTTTTTTGTTACTAATAAACATGGTTTCCCACCGTGCTGCCAGGCGTAAGCGTGCATCTGCAACTGACCTATATAGAACCTGTAAACAATCGGGTACCTGTCCACCAGACGTTGTTGATAAAGTTGAGGGTACTACACTTGCTGACAAAATTTTACAGTGGACTAGTTTAGGTATATTTTTGGGTGGGTTAGGCATAGGCACAGGTACTGGTACTGGGGGACGCACAGGATATATACCCCTGGGGGGTAGGCCTAATACTGTTGTAGATGTGTCTCCTGCACGTCCACCTGTAGTTATTGAACCTGTTGGTCCTTCTGAGCCATCTATTGTGCAATTGGTGGAGGACTCAAGTGTTATAACCTCTGGAACACCAGTACCAACATTTACAGGCACCTCTGGATTTGAAATTACTTCTTCTTCTACTACTACGCCTGCGGTATTGGATATTACACCCTCCTCTGGGTCTGTACAAATAACCTCTACTAGTTATACTAACCCTGCCTTTACGGATCCTTCCTTAATTGAGGTTCCCCAAACAGGTGAAACCTCGGGTAATATATTTGTCAGTACCCCTACATCAGGTACACATGGCTATGAGGAAATACCTATGGAAGTGTTTGCCACACATGGCACAGGTACCGAACCTATTAGCAGCACACCTACACCTGGAATCAGTCGTGTGGCAGGACCACGTTTATATAGTAGAGCACATCAGCAGGTTCGTGTTAGTAATTTTGATTTTGTAACTCACCCTTCATCATTTGTAACATTTGATAATCCTGCTTTTGAGCCTGTTGATACTACATTAACATATGAAGCTGCTGACATAGCTCCAGATCCGGATTTTCTGGACATTGTTCGTTTACATAGGCCTGCCTTAACCTCACGTAAAGGAACAGTAAGGTTTAGTAGGCTTGGCAAAAAGGCTACCATGGTTACCCGGCGTGGCACACAAATTGGAGCGCAAGTACATTATTACCATGACATTAGTAGTATTGCTCCTGCTGAAAGCATTGAATTACAGCCCCTAGTTCACGCTGAGCCCTCTGATGCTTCAGATGCATTATTTGATATATATGCTGATGTGGACAATAACACATATTTAGATACTGCATTTAATAATACAAGGGATTCGGGCACTACATATAACACAGGCTCACTACCTTCTGTGGCTTCTTCAGCATCTACTAAATATGCCAATACAACTATTCCTTTTAGTACCTCATGGAATATGCCTGTAAATACTGGTCCTGATATTGCTTTACCAAGTACTACTTCACAGTTGCCATTGGTGCCTTCTGGACCAATAGACACAACATATGCAATAACCATTCAGGGTTCCAATTATTATTTGTTGCCATTATTGTATTTTTTCCTAAAAAAACGTAAACGTATTCCCTATTTTTTTTCAGATGGCTATGTGGCGGTCTAGTGACAGCATGGTGTATTTGCCTCCACCTTCTGTGGCGAAGGTTGTCAATACTGATGATTATGTTACACGCACAGGCATATATTATTATGCTGGCAGCTCTAGATTATTAACAGTAGGACATCCATATTTTAAAGTGGGTATGAATGGTGGTCGCAAGCAAGACATTCCAAAGGTGTCTGCATATCAATATAGGGTATTTCGCGTGACATTGCCCGATCCTAATAAATTCAGTATTCCAGATGCATCCTTATATAATCCAGAAACACAACGTTTAGTATGGGCTTGTGTAGGGGTGGAGGTGGGCAGGGGCCAGCCATTGGGTGTTGGTATTAGTGGACACCCATTATATAATAGACAGGATGATACTGAAAACTCACCATTTTCATCAACCACCAATAAGGACAGTAGGGATAATGTGTCTGTGGATTATAAACAGACACAGTTGTGCATTATAGGCTGTGTTCCCGCCATTGGGGAGCACTGGGGTAAGGGAAAGGCATGCAAGCCCAATAATGTATCTACGGGGGACTGTCCTCCTTTGGAACTAGTAAACACCCCTATTGAGGATGGTGATATGATTGATACTGGCTATGGAGCTATGGACTTTGGTGCATTGCAGGAAACCAAAAGTGAGGTGCCTTTAGATATTTGTCAATCCATTTGTAAATATCCTGATTATTTGCAAATGTCTGCAGATGTGTATGGGGACAGTATGTTCTTCTGTTTACGTAGGGAACAACTGTTTGCAAGACATTTTTGGAATCGTGGTGGTATGGTGGGTGACGCCATTCCTGCCCAATTGTATATTAAGGGCACAGATATACGTGCAAACCCCGGTAGTTCTGTATACTGCCCCTCTCCCAGCGGTTCCATGGTAACCTCTGATTCCCAGTTATTTAATAAGCCTTATTGGCTACATAAGGCCCAGGGCCACAACAATGGTATATGTTGGCATAATCAATTATTTCTTACTGTAGTGGACACTACCCGTAGTACCAACTTTACATTATCTACCTCTATAGAGTCTTCCATACCTTCTACATATGATCCTTCTAAGTTTAAGGAATATACCAGGCACGTGGAGGAGTATGATTTACAATTTATATTTCAACTGTGTACTGTCACATTAACAACTGATGTTATGTCTTATATTCACACTATGAATTCCTCTATATTGGACAATTGGAATTTTGCTGTAGCTCCTCCACCATCTGCCAGTTTGGTAGACACTTACAGATACTTACAGTCTGCAGCCATTACATGTCAAAAGGATGCTCCAGCACCTGAAAAGAAAGATCCATATGACGGTCTAAAGTTTTGGAATGTTGACTTAAGGGAAAAGTTTAGTTTGGAACTTGATCAATTCCCTTTGGGACGTAAATTTTTGTTGCAGGCCAGGGTCCGCAGGCGCCCTACTATAGGTCCCCGAAAGCGGCCTGCTGCATCCACTTCCTCGTCCTCAGCTACTAAACACAAACGTAAACGTGTGTCTAAATAATGCATGTGTATGCCTTGTTATGTGTGTGTATGTTGTTTGTTTCCTTATGTGTTGAGTGTATATGTGTATGTTTGTAGGTATATGTTGTTTGTTTCCTTATGTGTTGAGTGTATATGTGTATGTTTGTAGGTATGTGTGTATATGTTTTTGTTAATAAAGTATGTATGACAGTTTCATGTGTGATTGCACACCCTGTGACTAACAGTGTATTTGTTTTACATATAATAGGTCTGCAACATTTCATACATAATCTATATGCCCTACCCTAAGGTGTGTTTACTACCTAATATGTAATTTTTACATTGTTGTATGCGTTTCTACATTTTATACTTCGCCATTTTGTGGCGACCGAAGTCGGTCGTGGGTTGAGCATTTTTTTTAAACTAGTGGAAACCACCTTTCTCAGCAAAAACATGTCTTTACCTTAGGTTCACCCTGCATAGTTGGCACTGGTAACAGTTTTACTGGCGCGCCTTATTACTCATCATCCTGTCCAGGTGCACTGCAACAATACTTTGGCAACATCCATATCTCCACCCTATGTAATAAAACTGCTTTTAGGCATATATTTTAGCTGTTTTTACTTGCTTAATTAAATAGTTGGCCTGTATAACTACTTTTTGATTCAGGAATGTGTCTTACAGTATAAGTTATACAAGTGACTAATGTAGCACACAATAGTTTATGCAACCGAAATAGGTTGGGCATACATACCTATACTTTTA
>LNS6412585_HPV39
CTTATAACATTTTATAAGTATCTTGTTTAAAAAAAGGGAGTAACCGAAAACGGTCAGGACCGAAATCGGTGGATATAAAACGCAGTCACAGTTTCTGTCCATACCGATGGCGCGATTTCACAATCCTGCAGAACGGCCATACAAATTGCCAGACCTGTGCACAACGCTGGACACCACCTTGCAGGACATTACAATAGCCTGTGTCTATTGCAGACGACCACTACAGCAAACCGAGGTATATGAATTTGCATTTAGTGATTTATATGTAGTATATAGGGACGGGGAACCACTAGCTGCATGCCAATCATGTATAAAATTTTATGCTAAAATACGGGAGCTACGATATTACTCGGACTCGGTGTATGCAACTACATTAGAAAATATAACTAATACAAAGTTATATAATTTATTAATAAGGTGCATGTGTTGTCTGAAACCGCTGTGTCCAGCAGAAAAATTAAGACACCTAAATAGCAAACGAAGATTTCATAAAATAGCAGGAAGCTATACAGGACAGTGTCGACGGTGCTGGACCACAAAACGGGAGGACCGCAGACTAACACGAAGAGAAACCCAAGTATAACATCAGATATGCGTGGACCAAAGCCCACCTTGCAGGAAATTGTATTAGATTTATGTCCTTACAATGAAATACAGCCGGTTGACCTTGTATGTCACGAGCAATTAGGAGAGTCAGAGGATGAAATAGATGAACCCGACCATGCAGTTAATCACCAACATCAACTACTAGCCAGACGGGATGAACCACAGCGTCACACAATACAGTGTTCGTGTTGTAAGTGTAACAACACACTGCAGCTGGTAGTAGAAGCCTCACGGGATACTCTGCGACAACTACAGCAGCTGTTTATGGACTCACTAGGATTTGTGTGTCCGTGGTGTGCAACTGCAAACCAGTAACCTGCTATGGCCAATCGTGAAGGTACAGACGGGGATGGGTCGGGATGTAACGGATGGTTTCTAGTACAGGCAATAGTAGATAAACAAACAGGCGACACAGTGTCGGAGGATGAGGATGAAAATGCAACAGATACAGGTTCAGACTTGGCAGACTTTATTGATGATTCCACAGATATTTGTGTACAGGCAGAGCGTGAGACAGCACAGGTACTTTTACATATGCAAGAGGCCCAAAGGGATGCACAAGCAGTGCGTGCCTTAAAACGAAAGTATACAGACAGCAGTGGCGACACTAGACCGTATGGGAAAAAAGTAGGCAGGAATACCAGGGGAACACTACAGGAAATTTCATTAAATGTAAGCAGTACGCAGGCAACACAAACGGTGTATTCCGTGCCAGACAGCGGATATGGCAATATGGAAGTGGAAACAGCTGAAGTGGAGGAGGTAACTGTAGCAACTAATACAAATGGG---------------------------GATGCTGAAGGGGAACATGGCGGCAGTGTACGGGAGGAGTGCAGTAGTGTGGATAGTGCTATAGATAGTGAAAACCAGGATCCCAAATCTCCAACTGCACAAATTAAATTATTGTTACAATCCAATAACAAAAAGGCTGCAATGCTAACACAATTTAAAGAAACATATGGACTATCCTTTACTGACCTGGTACGTACGTTTAAAAGTGATAAAACAACATGTACAGACTGGGTGGCAGCCATATTTGGAGTACATCCAACTATTGCAGAAGGATTTAAAACATTAATCAACAAATATGCCTTATATACACATATACAAAGCTTAGACACAAAACAAGGAGTACTAATTTTAATGCTAATAAGATATACATGTGGAAAAAATAGGGTTACTGTAGGAAAGGGATTAAGTACATTGTTACATGTTCCAGAAAGTTGTATGCTTCTGGAGCCTCCTAAACTGCGCAGCCCTGTAGCAGCACTATATTGGTATCGCACAGGTATATCCAATATTAGTGTGGTAACAGGGGATACGCCAGAATGGATACAACGATTAACTGTTATACAACATGGAATAGATGATAGTGTATTTGACCTATCGGACATGGTACAATGGGCATTTGACAATGAATATACTGATGAAAGTGACATAGCATTTAATTATGCAATGTTAGCAGATTGTAACAGTAATGCTGCAGCCTTTTTAAAAAGTAACTGCCAGGCAAAATATGTAAAAGATTGTGCAACAATGTGTAAACATTACAAGCGAGCACAAAAAAGGCAAATGTCCATGTCTCAATGGATAAAATTTAGGTGTAGTAAATGTGATGAAGGCGGGGACTGGAGACCCATAGTACAATTTTTAAGATATCAAGGAATAGAATTTATATCCTTTTTATGTGCATTAAAGGAATTTTTAAAGGGTACTCCCAAAAAAAACTGTATAGTTATATATGGACCTGCGAATACAGGAAAGTCACATTTTTGTATGAGCCTTATGCATTTTTTACAGGGCACAGTTATTTCATATGTAAACTCCACCAGCCACTTTTGGCTAGAACCACTTGCAGATGCAAAACTAGCAATGTTAGATGATGCAACCGGTACCTGCTGGTCATATTTTGATAATTATATGAGAAATGCATTAGATGGGTATGCAATAAGTTTAGATAGGAAATATAAAAGTTTACTACAAATGAAATGTCCACCATTATTAATAACCTCCAATACCAATCCTGTGGAAGACGATAGGTGGCCATATTTACGTAGTAGGCTAACAGTGTTTAAATTTCCTAATGCATTTCCATTTGACCAAAACAGGAATCCAGTGTACACAATCAATGATAAAAACTGGAAATGTTTTTTTGAAAAGACTTGGTGCAGATTAGACTTGCAGCAGGACGAGGATGAAGGAGACAATGATGAAAACACTTTCACAACGTTTAAATGTGTTACAGGACAAAATACTAGAATACTATGAACAAGACAGTAAATCAATATATGATCAAATTAATTATTGGAAATGTGTGCGAATGGAAAATGCAATATTTTATGCAGCACGAGAACGTGGCATGCATACTATTGACCACCAGGTGGTGCCAACCATAAACATTTCAAAATGTAAAGCATATCAAGCTATTGAACTGCAGATGGCACTAGAAAGTGTTGCACAAACTGAATACAATACAGAGGAGTGGACATTAAAAGACACTAGTAATGAACTGTGGCATACACAGCCAAAACAATGTTTTAAAAAACAAGGAACTACAGTGGAGGTGTGGTATGATGGGGACAAATGTAATGCTATGAACTATGTATTATGGGGTGCTATATATTATAAAAATAATATAGACATATGGTGTAAAACAGAAGGGTGTGTGGACTATTGGGGTATATATTATATGAACGAGCACCTAAAAGTATACTATGAAGTGTTTATTCAAGATGCGGAAAGGTATGGGACTAGTGGCAAATGGGAAGTGCATTATAATGGCAACATAATTCATTGTCCTGACTCTATGTGCAGTACCAGTGACGGATCGGTACCCACTACTGAACTTACTACCGAATTATCAAACACCACCGCGACCCATCCCACCGCAACAACCCCATGCACCCAAAAAACAATCCCGCCGCCGTCTCGAAAGCGACCTCGACAGTGTGCAGTCACAGAGCCCACTGAGCCCGACGGAGTGTCCCTGGACCATCTTAACAACCCACTCCACAGTAACAGTACAGGCCACAACACAAGACGGTACCTCAGTTGTGGTAACACTACGCCTATAATACATTTAAAAGGTGACAAAAATGGTTTAAAATGTTTAAGATATAGACTACAAAAATATGACACATTGTTTGAAAATATTTCATGTACCTGGCATTGGATACGGGGTAAGGGAACCAAAAACGCTGGCATATTAACTGTTACATATGCCACAGAGTCACAACGCCAAAAATTTTTGGACACTGTTAAAATACCTTCTAGTGTACATGTTTCATTGGGTTACATGACATTGTAAAGTATACTATGGATATTGTGTATGTATATTGTATGCATACTACATAGATGATATTATTGGTATTTTTGGTGTGGTTTGGTGTGTGTATATATATATGTTGCAATGTCCCGCTTTTGCCGTCTGTGCATGTGTGTGCGTATGTGTGGATAATTGTGTTTGTGTTTATTCTTATACGTACCACACCATTGGAGGTGTTTTTTGTATATTTACTATTTTTTGTATTGCCCATGTGGTTGTTGCATAGACTGGCAATGGATATGATATAGTACTGTATATGTATGTGCATTGTGCATAACTACTGTACATAGCTTTTTATATTTTTTTTTGTTACTAATAAACATGGTTTCCCACCGTGCTGCCAGGCGTAAGCGTGCATCTGCAACTGACCTATATAGAACCTGTAAACAATCGGGTACCTGTCCACCAGACGTTGTTGATAAAGTTGAGGGTACTACACTTGCTGACAAAATTTTACAGTGGACTAGTTTAGGTATATTTTTGGGTGGGTTAGGCATAGGCACAGGTACTGGTACTGGGGGACGCACAGGATATATACCCCTGGGGGGTAGGCCTAATACTGTTGTAGATGTGTCTCCTGCACGTCCACCTGTAGTTATTGAACCTGTTGGTCCTTCTGAGCCATCTATTGTGCAATTGGTGGAGGACTCAAGTGTTATAACCTCTGGAACACCAGTACCAACATTTACAGGCACCTCTGGATTTGAAATTACTTCTTCTTCTACTACTACGCCTGCGGTATTGGATATTACACCCTCCTCTGGGTCTGTACAAATAACCTCTACTAGTTATACTAACCCTGCCTTTACGGATCCTTCCTTAATTGAGGTTCCCCAAACAGGTGAAACCTCGGGTAATATATTTGTCAGTACCCCTACATCAGGTACACATGGCTATGAGGAAATACCTATGGAAGTGTTTGCCACACATGGCACAGGTACCGAACCTATTAGCAGCACACCTACACCTGGAATCAGTCGTGTGGCAGGACCACGTTTATATAGTAGAGCACATCAGCAGGTTCGTGTTAGTAATTTTGATTTTGTAACTCACCCTTCATCATTTGTAACATTTGATAATCCTGCTTTTGAGCCTGTTGATACTACATTAACATATGAAGCTGCTGACATAGCTCCAGATCCGGATTTTCTGGACATTGTTCGTTTACATAGGCCTGCCTTAACCTCACGTAAAGGAACAGTAAGGTTTAGTAGGCTTGGCAAAAAGGCTACCATGGTTACCCGGCGTGGCACACAAATTGGAGCGCAAGTACATTATTACCATGACATTAGTAGTATTGCTCCTGCTGAAAGCATTGAATTACAGCCCCTAGTTCACGCTGAGCCCTCTGATGCTTCAGATGCATTATTTGATATATATGCTGATGTGGACAATAACACATATTTAGATACTGCATTTAATAATACAAGGGATTCGGGCACTACATATAACACAGGCTCACTACCTTCTGTGGCTTCTTCAGCATCTACTAAATATGCCAATACAACTATTCCTTTTAGTACCTCATGGAATATGCCTGTAAATACTGGTCCTGATATTACTTTACCAAGTACTACTCCACAGTTGCCATTGGTGCCTTCTGGACCAATAGACACAACATATGCAATAACCATTCAGGGTTCCAATTATTATTTGTTGCCATTATTGTATTTTTTCCTTAAAAAACGTAAACGTATTCCCTATTTTTTTTCAGATGGCTATGTGGCGGTCTAGTGACAGCATGGTGTATTTGCCTCCACCTTCTGTGGCGAAGGTTGTCAATACTGATGATTATGTTACACGCACAGGCATATATTATTATGCTGGCAGCTCTAGATTATTAACAGTAGGACATCCATATTTTAAAGTGGGTATGAATGGTGGTCGCAAGCAGGACATTCCAAAGGTGTCTGCATATCAATATAGGGTATTTCGCGTGACATTGCCCGATCCTAATAAATTCAGTATTCCAGATGCATCCTTATATAATCCAGAAACACAACGTTTAGTATGGGCTTGTGTAGGGGTGGAGGTGGGCAGGGGCCAGCCATTGGGTGTTGGTATTAGTGGACACCCATTATATAATAGACAGGATGATACTGAAAACTCACCATTTTCATCAACCACCAATAAGGACAGTAGGGATAATGTGTCTGTGGATTATAAACAGACACAGTTGTGCATTATAGGCTGTGTTCCCGCCATTGGGGAGCACTGGGGTAAGGGAAAGGCATGCAAGCCCAATAATGTATCTACGGGGGACTGTCCTCCTTTGGAACTAGTAAACACCCCTATTGAGGATGGTGATATGATTGATACTGGCTATGGAGCTATGGACTTTGGTGCATTGCAGGAAACCAAAAGTGAGGTGCCTTTAGATATTTGTCAATCCATTTGTAAATATCCTGATTATTTGCAAATGTCTGCAGATGTGTATGGGGACAGTATGTTCTTCTGTTTACGTAGGGAACAACTGTTTGCAAGACATTTTTGGAATCGTGGTGGTATGGTGGGTGACGCCATTCCTGCCCAATTGTATATTAAGGGCACAGATATACGTGCAAACCCCGGTAGTTCTGTATACTGCCCCTCTCCCAGCGGTTCCATGGTAACCTCTGATTCCCAGTTATTTAATAAGCCTTATTGGCTACATAAGGCCCAGGGCCACAACAATGGTATATGTTGGCATAATCAATTATTTCTTACTGTAGTGGACACTACCCGTAGTACCAACTTTACATTATCTACCTCTATAGAGTCTTCCATACCTTCTACATATGATCCTTCTAAGTTTAAGGAATATACCAGGCACGTGGAGGAGTATGATTTACAATTTATATTTCAACTGTGTACTGTCACATTAACAACTGATGTTATGTCTTATATTCACACTATGAATTCCTCTATATTGGACAATTGGAATTTTGCTGTAGCTCCTCCACCATCTGCCAGTTTGGTAGACACTTACAGATACTTACAGTCTGCAGCCATTACATGTCAAAAGGATGCTCCAGCACCTGAAAAGAAAGATCCATATGACGGTTTAAAGTTTTGGAATGTTGACTTAAGGGAAAAGTTTAGTTTGGAACTTGATCAATTCCCTTTGGGACGTAAATTTTTGTTGCAGGCCAGGGTCCGCAGGCGCCCTACTATAGGTCCCCGAAAGCGGCCTGCTGCATCCACTTCCTCGTCCTCAGCTACTAAACACAAACGTAAACGTGTGTCTAAATAATGCATGTGTATGCCTTGTTATGTGTGTG----------------------------------------------------TATGTTGTTTGTTTCCTTATGTGTTGAGTGTATATGTGTATGTTTGTAGGTATGTGTGTATATGTTTTTGTTAATAAAGTATGTATGACAGTTTCATGTGTGATTGCACACCCTGTGACTAACAGTGTATTTGTTTTACATATAATAGGTCTGCAACATTTCATACATAATCTATATGCCCTACCCTAAGGTGTGTTTACTACCTAATATGTAATTTTTACATTGTTGTATGCGTTTCTACATTTTATACTTCGCCATTTTGTGGCGACCGAAGTCGGTCGTGGGTTGAGCATTTTTTTTAAACTAGTGGAAACCACCTTTCTCAGCAAAAACATGTCTTTACCTTAGGTTCACCCTGCATAGTTGGCACTGGTAACAGTTTTACTGGCGCGCCTTATTACTCATCATCCTGTCCAGGTGCACTGCAACAATACTTTGGCAACATCCATATCTCCACCCTATGTAATAAAACTGCTTTTAGGCATATATTTTAGCTGTTTTTACTTGCTTAATTAAATAGTTGGCCTGTATAACTACTTTTTGATTCAGGAATGTGTCTTACAGTATAAGTTATACAAGTGACTAATGTAGCACACAATAGTTTATGCAACCGAAATAGGTTGGGCATACATACCTATACTTTTA
>LNS1481410_HPV39
CTTATAACATTTTATAAGTATCTTGTTTAAAAAAAGGGAGTAACCGAAAACGGTCAGGACCGAAATCGGTGGATATAAAACGCAGTCACAGTTTCTGTCCATACCGATGGCGCGATTTCACAATCCTGCAGAACGGCCATACAAATTGCCAGACCTGTGCACAACGCTGGACACCACCTTGCAGGACATTACAATAGCCTGTGTCTATTGCAGACGACCACTACAGCAAACCGAGGTATATGAATTTGCATTTAGTGATTTATATGTAGTATATAGGGACGGGGAACCACTAGCTGCATGCCAATCATGTATAAAATTTTATGCTAAAATACGGGAGCTACGATATTACTCGGACTCGGTGTATGCAACTACATTAGAAAATATAACTAATACAAAGTTATATAATTTATTAATAAGGTGCATGTGTTGTCTGAAACCGCTGTGTCCAGCAGAAAAATTAAGACACCTAAATAGCAAACGAAGATTTCATAAAATAGCAGGAAGCTATACAGGACAGTGTCGACGGTGCTGGACCACAAAACGGGAGGACCGCAGACTAACACGAAGAGAAACCCAAGTATAACATCAGATATGCGTGGACCAAAGCCCACCTTGCAGGAAATTGTATTAGATTTATGTCCTTACAATGAAATACAGCCGGTTGACCTTGTATGTCACGAGCAATTAGGAGAGTCAGAGGATGAAATAGATGAACCCGACCATGCAGTTAATCACCAACATCAACTACTAGCCAGACGGGATGAACCACAGCGTCACACAATACAGTGTTCGTGTTGTAAGTGTAACAACACACTGCAGCTGGTAGTAGAAGCCTCACGGGATACTCTGCGACAACTACAGCAGCTGTTTATGGACTCACTAGGATTTGTGTGTCCGTGGTGTGCAACTGCAAACCAGTAACCTGCTATGGCCAATCGTGAAGGTACAGACGGGGATGGGTCGGGATGTAACGGATGGTTTCTAGTACAGGCAATAGTAGATAAACAAACAGGCGACACAGTGTCGGAGGATGAGGATGAAAATGCAACAGATACAGGTTCAGACTTGGCAGACTTTATTGATGATTCCACAGATATTTGTGTACAGGCAGAGCGTGAGACAGCACAGGTACTTTTACATATGCAAGAGGCCCAAAGGGATGCACAAGCAGTGCGTGCCTTAAAACGAAAGTATACAGACAGCAGTGGCGACACTAGACCGTATGGGAAAAAAGTAGGCAGGAATACCAGGGGAACACTACAGGAAATTTCATTAAATGTAAGCAGTACGCAGGCAACACAAACGGTGTATTCCGTGCCAGACAGCGGATATGGCAATATGGAAGTGGAAACAGCTGAAGTGGAGGAGGTAACTGTAGCAACTAATACAAATGGG---------------------------GATGCTGAAGGGGAACATGGCGGCAGTGTACGGGAGGAGTGCAGTAGTGTGGATAGTGCTATAGATAGTGAAAACCAGGATCCCAAATCTCCAACTGCACAAATTAAATTATTGTTACAATCCAATAACAAAAAGGCTGCAATGCTAACACAATTTAAAGAAACATATGGACTATCCTTTACTGACCTGGTACGTACGTTTAAAAGTGATAAAACAACATGTACAGACTGGGTGGCAGCCATATTTGGAGTACATCCAACTATTGCAGAAGGATTTAAAACATTAATCAACAAATATGCCTTATATACACATATACAAAGCTTAGACACAAAACAAGGAGTACTAATTTTAATGCTAATAAGATATACATGTGGAAAAAATAGGGTTACTGTAGGAAAGGGATTAAGTACATTGTTACATGTTCCAGAAAGTTGTATGCTTCTGGAGCCTCCTAAACTGCGCAGCCCTGTAGCAGCACTATATTGGTATCGCACAGGTATATCCAATATTAGTGTGGTAACAGGGGATACGCCAGAATGGATACAACGATTAACTGTTATACAACATGGAATAGATGATAGTGTATTTGACCTATCGGACATGGTACAATGGGCATTTGACAATGAATATACTGATGAAAGTGACATAGCATTTAATTATGCAATGTTAGCAGATTGTAACAGTAATGCTGCAGCCTTTTTAAAAAGTAACTGCCAGGCAAAATATGTAAAAGATTGTGCAACAATGTGTAAACATTACAAGCGAGCACAAAAAAGGCAAATGTCCATGTCTCAATGGATAAAATTTAGGTGTAGTAAATGTGATGAAGGCGGGGACTGGAGACCCATAGTACAATTCTTAAGATATCAAGGAATAGAATTTATATCCTTTTTATGTGCATTAAAGGAATTTTTAAAGGGTACTCCCAAAAAAAACTGTATAGTTATATATGGACCTGCGAATACAGGAAAGTCACATTTTTGTATGAGCCTTATGCATTTTTTACAGGGCACAGTTATTTCATATGTAAACTCCACCAGCCACTTTTGGCTAGAACCACTTGCAGATGCAAAACTAGCAATGTTAGATGATGCAACCGGTACCTGCTGGTCATATTTCGATAATTATATGAGAAATGCATTAGATGGGTATGCAATAAGTTTAGATAGGAAATATAAAAGTTTACTACAAATGAAATGTCCACCATTATTAATAACCTCCAATACCAATCCTGTGGAAGACGATAGGTGGCCATATTTACGTAGTAGGCTAACAGTGTTTAAATTTCCTAATGCATTTCCATTTGACCAAAACAGGAATCCAGTGTACACAATCAATGATAAAAACTGGAAATGTTTTTTTGAAAAGACTTGGTGCAGATTAGACTTGCAGCAGGACGAGGATGAAGGAGACAATGATGAAAACACTTTCACAACGTTTAAATGTGTTACAGGACAAAATACTAGAATACTATGAACAAGACAGTAAATCAATATATGATCAAATTAATTATTGGAAATGTGTGCGAATGGAAAATGCAATATTTTATGCAGCACGAGAACGTGGCATGCATACTATTGACCACCAGGTGGTGCCAACCATAAACATTTCAAAATGTAAAGCATATCAAGCTATTGAACTGCAGATGGCACTAGAAAGTGTTGCACAAACTGAATACAATACAGAGGAGTGGACATTAAAAGACACTAGTAATGAACTGTGGCATACACAGCCAAAACAATGTTTTAAAAAACAAGGAACTACAGTGGAGGTGTGGTATGATGGGGACAAATGTAATGCTATGAACTATGTATTATGGGGTGCTATATATTATAAAAATAATATAGACATATGGTGTAAAACAGAAGGGTGTGTGGACTATTGGGGTATATATTATATGAACGAGCACCTAAAAGTATACTATGAAGTGTTTATTCAAGATGCGGAAAGGTATGGGACTAGTGGCAAATGGGAAGTGCATTATAATGGCAACATAATTCATTGTCCTGACTCTATGTGCAGTACCAGTGACGGATCGGTACCCACTACTGAACTTACTACCGAATTATCAAACACCACCGCGACCCATCCCACCGCAACAACCCCATGCACCCAAAAAACAATCCCGCCGCCGTCTCGAAAGCGACCTCGACAGTGTGCAGTCACAGAGCCCACTGAGCCCGACGGAGTGTCCCTGGACCATCTTAACAACCCACTCCACAGTAACAGTACAGGCCACAACACAAGACGGTACCTCAGTTGTGGTAACACTACGCCTATAATACATTTAAAAGGTGACAAAAATGGTTTAAAATGTTTAAGATATAGACTACAAAAATATGACACATTGTTTGAAAATATTTCATGTACCTGGCATTGGATACGGGGTAAGGGAACCAAAAACGCTGGCATATTAACTGTTACATATGCCACAGAGTCACAACGCCAAAAATTTTTGGACACTGTTAAAATACCTTCTAGTGTACATGTTTCATTGGGTTACATGACATTGTAAAGTATACTATGGATATTGTGTATGTATATTGTATGCATACTACATAGATGATATTATTGGTATTTTTGGTGTGGTTTGGTGTGTGTATATATATATGTTGCAATGTCCCGCTTTTGCCGTCTGTGCATGTGTGTGCGTATGTGTGGATAATTGTGTTTGTGTTTATTCTTATACGTACCACACCATTGGAGGTGTTTGTTGTATATTTACTATTTTTTGTATTGCCCATGTGGTTGTTGCATAGACTGGCACTGGATATGATATAGTACTGTATATGTATGTGCATTGTGCATAACTACTGTACATAGCTTTTTATA-TTTTTTTTGTTACTAATAAACATGGTTTCCCACCGTGCTGCCAGGCGTAAGCGTGCATCTGCAACTGACCTATATAGAACCTGTAAACAATCGGGTACCTGTCCACCAGACGTTGTTGATAAAGTTGAGGGTACTACACTTGCTGACAAAATTTTACAGTGGACTAGTTTAGGTATATTTTTGGGTGGGTTAGGCATAGGCACAGGTACTGGTACTGGGGGACGCACAGGATATATACCCCTGGGGGGTAGGCCTAATACTGTTGTAGATGTGTCTCCTGCACGTCCACCTGTAGTTATTGAACCTGTTGGTCCTTCTGAGCCATCTATTGTGCAATTGGTGGAGGACTCAAGTGTTATAACCTCTGGAACACCAGTACCAACATTTACAGGCACCTCTGGATTTGAAATTACTTCTTCTTCTACTACTACGCCTGCGGTATTGGATATTACACCCTCCTCTGGGTCTGTACAAATAACCTCTACTAGTTATACTAACCCTGCCTTTACGGATCCTTCCTTAATTGAGGTTCCCCAAACAGGTGAAACCTCGGGTAATATATTTGTCAGTACCCCTACATCAGGTACACATGGCTATGAGGAAATACCTATGGAAGTGTTTGCCACACATGGCACAGGTACCGAACCTATTAGCAGCACACCTACACCTGGAATCAGTCGTGTGGCAGGACCACGTTTATATAGTAGAGCACATCAGCAGGTTCGTGTTAGTAATTTTGATTTTGTAACTCACCCTTCATCATTTGTAACATTTGATAATCCTGCTTTTGAGCCTGTTGATACTACATTAACATATGAAGCTGCTGACATAGCTCCAGATCCGGATTTTCTGGACATTGTTCGTTTACATAGGCCTGCCTTAACCTCACGTAAAGGAACAGTAAGGTTTAGTAGGCTTGGCAAAAAGGCTACCATGGTTACCCGGCGTGGCACACAAATTGGAGCGCAAGTACATTATTACCATGACATTAGTAGTATTGCTCCTGCTGAAAGCATTGAATTACAGCCCCTAGTTCACGCTGAGCCCTCTGATGCTTCAGATGCATTATTTGATATATATGCTGATGTGGACAATAACACATATTTAGATACTGCATTTAATAATACAAGGGATTCGGGCACTACATATAACACAGGCTCACTACCTTCTGTGGCTTCTTCAGCATCTACTAAATATGCCAATACAACTATTCCTTTTAGTACCTCATGGAATATGCCTGTAAATACTGGTCCTGATATTGCTTTACCAAGTACTACTCCACAGTTGCCATTGGTGCCTTCTGGACCAATAGACACAACATATGCAATAACCATTCAGGGTTCCAATTATTATTTGTTGCCATTATTGTATTTTTTCCTAAAAAAACGTAAACGTATTCCCTATTTTTTTTCAGATGGCTATGTGGCGGTCTAGTGACAGCATGGTGTATTTGCCTCCACCTTCTGTGGCGAAGGTTGTCAATACTGATGATTATGTTACACGCACAGGCATATATTATTATGCTGGCAGCTCTAGATTATTAACAGTAGGACATCCATATTTTAAAGTGGGTATGAATGGTGGTCGCAAGCAGGACATTCCAAAGGTGTCTGCATATCAATATAGGGTATTTCGCGTGACATTGCCCGATCCTAATAAATTCAGTATTCCAGATGCATCCTTATATAATCCAGAAACACAACGTTTAGTATGGGCTTGTGTAGGGGTGGAGGTGGGCAGGGGCCAGCCATTGGGTGTTGGTATTAGTGGACACCCATTATATAATAGACAGGATGATACTGAAAACTCACCATTTTCATCAACCACCAATAAGGACAGTAGGGATAATGTGTCTGTGGATTATAAACAGACACAGTTGTGCATTATAGGCTGTGTTCCCGCCATTGGGGAGCACTGGGGTAAGGGAAAGGCATGCAAGCCCAATAATGTATCTACGGGGGACTGTCCTCCTTTGGAACTAGTAAACACCCCTATTGAGGATGGTGATATGATTGATACTGGCTATGGAGCTATGGACTTTGGTGCATTGCAGGAAACCAAAAGTGAGGTGCCTTTAGATATTTGTCAATCCATTTGTAAATATCCTGATTATTTGCAAATGTCTGCAGATGTGTATGGGGACAGTATGTTCTTCTGTTTACGTAGGGAACAACTGTTTGCAAGACATTTTTGGAATCGTGGTGGTATGGTGGGTGACGCCATTCCTGCCCAATTGTATATTAAGGGCACAGATATACGTGCAAACCCCGGTAGTTCTGTATACTGCCCCTCTCCCAGCGGTTCCATGGTAACCTCTGATTCCCAGTTATTTAATAAGCCTTATTGGCTACATAAGGCCCAGGGCCACAACAATGGTATATGTTGGCATAATCAATTATTTCTTACTGTAGTGGACACTACCCGTAGTACCAACTTTACATTATCTACCTCTATAGAGTCTTCCATACCTTCTACATATGATCCTTCTAAGTTTAAGGAATATACCAGGCACGTGGAGGAGTATGATTTACAATTTATATTTCAACTGTGTACTGTCACATTAACAACTGATGTTATGTCTTATATTCACACTATGAATTCCTCTATATTGGACAATTGGAATTTTGCTGTAGCTCCTCCACCATCTGCCAGTTTGGTAGACACTTACAGATACTTACAGTCTGCAGCCATTACATGTCAAAAGGATGCTCCAGCACCTGAAAAGAAAGATCCATATGACGGTCTAAAGTTTTGGAATGTTGACTTAAGGGAAAAGTTTAGTTTGGAACTTGATCAATTCCCTTTGGGACGTAAATTTTTGTTGCAGGCCAGGGTCCGCAGGCGCCCTACTATAGGTCCCCGAAAGCGGCCTGCTGCATCCACTTCCTCGTCCTCAGCTACTAAACACAAACGTAAACGTGTGTCTAAATAATGCATGTGTATGCCTTGTTATGTGTGTG----------------------------------------------------TATGTTGTTTGTTTCCTTATGTGTTGAGTGTATATGTGTATGTTTGTAGGTATGTGTGTATATGTTTTTGTTAATAAAGTATGTATGACAGTTTCATGTGTGATTGCACACCCTGTGACTAACAGTGTATTTGTTTTACATATAATAGGTCTGCAACATTTCATACATAATCTATATGCCCTACCCTAAGGTGTGTTTACTACCTAATATGTAATTTTTACATTGTTGTATGCGTTTCTACATTTTATACTTCGCCATTTTGTGGCGACCGAAGTCGGTCGTGGGTTGAGCATTTTTTTTAAACTAGTGGAAACCACCTTTCTCAGCAAAAACATGTCTTTACCTTAGGTTCACCCTGCATAGTTGGCACTGGTAACAGTTTTACTGGCGCGCCTTATTACTCATCATCCTGTCCAGGTGCACTGCAACAATACTTTGGCAACATCCATATCTCCACCCTATGTAATAAAACTGCTTTTAGGCATATATTTTAGCTGTTTTTACTTGCTTAATTAAATAGTTGGCCTGTATAACTACTTTTTGATTCAGGAATGTGTCTTACAGTATAAGTTATACAAGTGACTAATGTAGCACACAATAGTTTATGCAACCGAAATAGGTTGGGCATACATACCTATACTTTTA
>LNS7329845_HPV39
CTTATAACATTTTATAAGTATCTTGTTTAAAAAAAGGGAGTAACCGAAAACGGTCAGGACCGAAATCGGTGGATATAAAACGCAGTCACAGTTTCTGTCCATACCGATGGCGCGATTTCACAATCCTGCAGAACGGCCATACAAATTGCCAGACCTGTGCACAACGCTGGACACCACCTTGCAGGACATTACAATAGCCTGTGTCTATTGCAGACGACCACTACAGCAAACCGAGGTATATGAATTTGCATTTAGTGATTTATATGTAGTATATAGGGACGGGGAACCACTAGCTGCATGCCAATCATGTATAAAATTTTATGCTAAAATACGGGAGCTACGATATTACTCGGACTCGGTGTATGCAACTACATTAGAAAATATAACTAATACAAAGTTATATAATTTATTAATAAGGTGCATGTGTTGTCTGAAACCGCTGTGTCCAGCAGAAAAATTAAGACACCTAAATAGCAAACGAAGATTTCATAAAATAGCAGGAAGCTATACAGGACAGTGTCGACGGTGCTGGACCACAAAACGGGAGGACCGCAGACTAACACGAAGAGAAACCCAAGTATAACATCAGATATGCGTGGACCAAAGCCCACCTTGCAGGAAATTGTATTAGATTTATGTCCTTACAATGAAATACAGCCGGTTGACCTTGTATGTCACGAGCAATTAGGAGAGTCAGAGGATGAAATAGATGAACCCGACCATGCAGTTAATCACCAACATCAACTACTAGCCAGACGGGATGAACCACAGCGTCACACAATACAGTGTTCGTGTTGTAAGTGTAACAACACACTGCAGCTGGTAGTAGAAGCCTCACGGGATACTCTGCGACAACTACAGCAGCTGTTTATGGACTCACTAGGATTTGTGTGTCCGTGGTGTGCAACTGCAAACCAGTAACCTGCTATGGCCAATCGTGAAGGTACAGACGGGGATGGGTCGGGATGTAACGGATGGTTTCTAGTACAGGCAATAGTAGATAAACAAACAGGCGACACAGTGTCAGAGGATGAGGATGAAAATGCAACAGATACAGGTTCAGACTTGGCAGACTTTATTGATGATTCCACAGATATTTGTGTACAGGCAGAGCGTGAGACAGCACAGGTACTTTTACATATGCAAGAGGCCCAAAGGGATGCACAAGCAGTGCGTGCCTTAAAACGAAAGTATACAGACAGCAGTGGCGACACTAGACCGTATGGGAAAAAAGTAGGCAGGAATACCAGGGGAACACTACAGGAAATTTCATTAAATGTAAGCAGTACGCAGGCAACACAAACGGTGTATTCCGTGCCAGACAGCGGATATGGCAATATGGAAGTGGAAACAGCTGAAGTGGAGGAGGTAACTGTAGCAACTAATACAAATGGG---------------------------GATGCTGAAGGGGAACATGGCGGCAGTGTACGGGAGGAGTGCAGTAGTGTGGATAGTGCTATAGATAGTGAAAACCAGGATCCCAAATCTCCAACTGCACAAATTAAATTATTGTTACAATCCAATAACAAAAAGGCTGCAATGCTAACACAATTTAAAGAAACATATGGACTATCCTTTACTGACCTGGTACGTACGTTTAAAAGTGATAAAACAACATGTACAGACTGGGTGGCAGCCATATTTGGAGTACATCCAACTATTGCAGAAGGATTTAAAACATTAATCAACAAATATGCCTTATATACACATATACAAAGCTTAGACACAAAACAAGGAGTACTAATTTTAATGCTAATAAGATATACATGTGGAAAAAATAGGGTTACTGTAGGAAAGGGATTAAGTACATTGTTACATGTTCCAGAAAGTTGTATGCTTCTGGAGCCTCCTAAACTGCGCAGCCCTGTAGCAGCACTATATTGGTATCGCACAGGTATATCCAATATTAGTGTGGTAACAGGGGATACGCCAGAATGGATACAACGATTAACTGTTATACAACATGGAATAGATGATAGTGTATTTGACCTATCGGACATGGTACAATGGGCATTTGACAATGAATATACTGATGAAAGTGACATAGCATTTAATTATGCAATGTTAGCAGATTGTAACAGTAATGCTGCAGCCTTTTTAAAAAGTAACTGCCAGGCAAAATATGTAAAAGATTGTGCAACAATGTGTAAACATTACAAGCGAGCACAAAAAAGGCAAATGTCCATGTCTCAATGGATAAAATTTAGGTGTAGTAAATGTGATGAAGGCGGGGACTGGAGACCCATAGTACAATTCTTAAGATATCAAGGAATAGAATTTATATCATTTTTATGTGCATTAAAGGAATTTTTAAAGGGTACTCCCAAAAAAAACTGTATAGTTATATATGGACCTGCGAATACAGGAAAGTCACATTTTTGTATGAGCCTTATGCATTTTTTACAGGGCACAGTTATTTCATATGTAAACTCCACCAGCCACTTTTGGCTAGAACCACTTGCAGATGCAAAACTAGCAATGTTAGATGATGCAACCGGTACCTGCTGGTCATATTTCGATAATTATATGAGAAATGCATTAGATGGGTATGCAATAAGTTTAGATAGGAAATATAAAAGTTTACTACAAATGAAATGTCCACCATTATTAATAACCTCCAATACCAATCCTGTGGAAGACGATAGGTGGCCATATTTACGTAGTAGGCTAACAGTGTTTAAATTTCCTAATGCATTTCCATTTGACCAAAACAGGAATCCAGTGTACACAATCAATGATAAAAACTGGAAATGTTTTTTTGAAAAGACTTGGTGCAGATTAGACTTGCAGCAGGACGAGGATGAAGGAGACAATGATGAAAACACTTTCACAACGTTTAAATGTGTTACAGGACAAAATACTAGAATACTATGAACAAGACAGTAAATCAATATATGATCAAATTAATTATTGGAAATGTGTGCGAATGGAAAATGCAATATTTTATGCAGCACGAGAACGTGGCATGCATACTATTGACCACCAGGTGGTGCCAACCATAAACATTTCAAAATGTAAAGCATATCAAGCTATTGAACTGCAGATGGCACTAGAAAGTGTTGCACAAACTGAATACAATACAGAGGAGTGGACATTAAAAGACACTAGTAATGAACTGTGGCATACACAGCCAAAACAATGTTTTAAAAAACAAGGAACTACAGTGGAGGTGTGGTATGATGGGGACAAATGTAATGCTATGAACTATGTATTATGGGGTGCTATATATTATAAAAATAATATAGACATATGGTGTAAAACAGAAGGGTGTGTGGACTATTGGGGTATATATTATATGAACGAGCACCTAAAAGTATACTATGAAGTGTTTATTCAAGATGCGGAAAGGTATGGGACTAGTGGCAAATGGGAAGTGCATTATAATGGCAACATAATTCATTGTCCTGACTCTATGTGCAGTACCAGTGACGGATCGGTACCCACTACTGAACTTACTACCGAATTATCAAACACCACCGCGACCCATTCCACCGCAACAACCCCATGCACCCAAAAAACAATCCCGCCGCCGTCTCGAAAGCGACCTCGACAGTGTGCAGTCACAGAGCCCACTGAGCCCGACGGAGTGTCCCTGGACCATCTTAACAACCCACTCCACAGTAACAGTACAGGCCACAACACCAGACGGTACCTCAGTTGTGGTAACACTACGCCTATAATACATTTAAAAGGTGACAAAAATGGTTTAAAATGTTTAAGATATAGACTACAAAAATATGACACATTGTTTGAAAATATTTCATGTACCTGGCATTGGATACGGGGTAAGGGAACCAAAAACGCTGGCATATTAACTGTTACATATGCCACAGAGTCACAACGCCAAAAATTTTTGGACACTGTTAAAATACCTTCTAGTGTACATGTTTCATTGGGTTACATGACATTGTAAAGTATACTATGGATATTGTGTATGTATATTGTATGCATACTACATAGATGATATTATTGGTATTTTTGGTGTGGTTTGGTGTGTGTATATATATATGTTGCAATGTCCCGCTTTTGCCGTCTGTGCATGTGTGTGCGTATGTGTGGATAATTGTGTTTGTGTTTATTCTTATACGTACCACACCATTGGAGGTGTTTTTTGTATATTTACTATTTTTTGTATTGCCCATGTGGTTGTTGCATAGACTGGCAATGGATATGATATAGTACTGTATATGTATGTGCATTGTGCATAACTACTGTACATAGCTTTTTATATTTTTTTTTGTTACTAATAAACATGGTTTCCCACCGTGCTGCCAGGCGTAAGCGTGCATCTGCAACTGACCTATATAGAACCTGTAAACAATCGGGTACCTGTCCACCAGACGTTGTTGATAAAGTTGAGGGTACTACACTTGCTGACAAAATTTTACAGTGGACTAGTTTAGGTATATTTTTGGGTGGGTTAGGCATAGGCACAGGTACTGGTACTGGGGGACGCACAGGATATATACCCCTGGGGGGTAGGCCTAATACTGTTGTAGATGTGTCTCCTGCACGTCCACCTGTAGTTATTGAACCTGTTGGTCCTTCTGAGCCATCTATTGTGCAATTGGTGGAGGACTCAAGTGTTATAACCTCTGGAACACCAGTACCAACATTTACAGGCACCTCTGGATTTGAAATTACTTCTTCTTCTACTACTACGCCTGCGGTATTGGATATTACACCCTCCTCTGGGTCTGTACAAATAACCTCTACTAGTTATACTAACCCTGCCTTTACGGATCCTTCCTTAATTGAGGTTCCCCAAACAGGTGAAACCTCGGGTAATATATTTGTCAGTACCCCTACATCAGGTACACATGGCTATGAGGAAATACCTATGGAAGTGTTTGCCACACATGGCACAGGTACCGAACCTATTAGCAGCACACCTACACCTGGAATCAGTCGTGTGGCAGGACCACGTTTATATAGTAGAGCACATCAGCAGGTTCGTGTTAGTAATTTTGATTTTGTAACTCACCCTTCATCATTTGTAACATTTGATAATCCTGCTTTTGAGCCTGTTGATACTACATTAACATATGAAGCTGCTGACATAGCTCCAGATCCGGATTTTCTGGACATTGTTCGTTTACATAGGCCTGCCTTAACCTCACGTAAAGGAACAGTAAGGTTTAGTAGGCTTGGCAAAAAGGCTACCATGGTTACCCGGCGTGGCACACAAATTGGAGCGCAAGTACATTATTACCATGACATTAGTAGTATTGCTCCTGCTGAAAGCATTGAATTGCAGCCCCTAGTTCACGCGGAGCCCTCTGATGCTTCAGATGCATTATTTGATATATATGCTGATGTGGACAATAACACATATTTAGATACTGCATTTAATAATACAAGGGATTCGGGCACTACATATAACACAGGCTCACTACCTTCTGTGGCTTCTTCAGCATCTACTAAATATGCCAATACAACAATTCCTTTTAGTACCTCATGGAATATGCCTGTAAATACTGGTCCTGATATTGCTTTACCAAGTACTACTCCACAGTTGCCATTGGTGCCTTCTGGACCAATAGACACAACATATGCAATAACCATTCAGGGTTCCAATTATTATTTGTTGCCATTATTGTATTTTTTCCTAAAAAAACGTAAACGTATTCCCTATTTTTTTTCAGATGGCTATGTGGCGGTCTAGTGACAGCATGGTGTATTTGCCTCCACCTTCTGTGGCGAAGGTTGTCAATACTGATGATTATGTTACACGCACAGGCATATATTATTATGCTGGCAGCTCTAGATTATTAACAGTAGGACATCCATATTTTAAAGTGGGTATGAATGGTGGTCGCAAGCAGGACATTCCAAAGGTGTCTGCATATCAATATAGGGTATTTCGCGTGACATTGCCCGATCCTAATAAATTCAGTATTCCAGATGCATCCTTATATAATCCAGAAACACAACGTTTAGTATGGGCTTGTGTAGGGGTGGAGGTGGGCAGGGGCCAGCCATTGGGTGTTGGTATTAGTGGACACCCATTATATAATAGACAGGATGATACTGAAAACTCACCATTTTCATCAACCACCAATAAGGACAGTAGGGATAATGTGTCTGTGGATTATAAACAGACACAGTTGTGCATTATAGGCTGTGTTCCCGCCATTGGGGAGCACTGGGGCAAGGGAAAGGCATGCAAGCCCAATAATGTATCTACGGGGGACTGTCCTCCTTTGGAACTAGTAAACACCCCTATTGAGGATGGTGATATGATTGATACTGGCTATGGAGCTATGGACTTTGGTGCATTGCAGGAAACCAAAAGTGAGGTGCCTTTAGATATTTGTCAATCCATTTGTAAATATCCTGATTATTTGCAAATGTCTGCAGATGTGTATGGGGACAGTATGTTCTTCTGTTTACGCAGGGAACAACTGTTTGCAAGACATTTTTGGAATCGTGGTGGTATGGTGGGTGACGCCATTCCTGCCCAATTGTATATTAAGGGCACAGATATACGTGCAAACCCCGGTAGTTCTGTATACTGCCCCTCTCCCAGCGGTTCCATGGTAACCTCTGATTCCCAGTTATTTAATAAGCCTTATTGGCTACATAAGGCCCAGGGCCACAACAATGGTATATGTTGGCATAATCAATTATTTCTTACTGTAGTGGACACTACCCGTAGTACCAACTTTACATTATCTACCTCTATAGAGTCTTCCATACCTTCTACATATGATCCTTCTAAGTTTAAGGAATATACCAGGCACGTGGAGGAGTATGATTTACAATTTATATTTCAACTGTGTACTGTCACATTAACAACTGATGTTATGTCTTATATTCACACTATGAATTCCTCTATATTGGACAATTGGAATTTTGCTGTAGCTCCTCCACCATCTGCCAGTTTGGTAGACACTTACAGATACTTACAGTCTGCAGCCATTACATGTCAAAAGGATGCTCCAGCACCTGAAAAGAAAGATCCATATGACGGTCTAAAGTTTTGGAATGTTGACTTAAGGGAAAAGTTTAGTTTGGAACTTGATCAATTCCCTTTGGGACGTAAATTTTTGTTGCAGGCCAGGGTCCGCAGGCGCCCTACTATAGGTCCCCGAAAGCGGCCTGCTGCATCCACTTCCTCGTCCTCAGCTACTAAACACAAACGTAAACGTGTGTCTAAATAATGCATGTGTATGCCTTGTTATGTGTGTG----------------------------------------------------TATGTTGTTTGTTTCCTTATGTGTTGAGTGTATATGTGTATGTTTGTAGGTATGTGTGTATATGTTTTTGTTAATAAAGTATGTATGACAGTTTCATGTGTGATTGCACACCCTGTGACTAACAGTGTATTTGTTTTACATATAATAGGTCTGCAACATTTCATACATAATCTATATGCCCTACCCTAAGGTGTGTTTACTACCTAATATGTAATTTTTACATTGTTGTATGCATTTCTACATTTTATACTTCGCCATTTTGTGGCGACCGAAGTCGGTCGTGGGTTGAGCATTTTTTTTAAACTAGTGGAAACCACCTTTCTCAGCAAAAACATGTCTTTACCTTAGGTTCACCCTGCATAGTTGGCACTGGTAACAGTTTTACTGGCGCGCCTTATTACTCATCATCCTGTCCAGGTGCACTGCAACAATACTTTGGCAACATCCATATCTCCACCCTATGTAATAAAACTGCTTTTAGGCATATATTTTAGCTGTTTTTACTTGCTTAATTAAATAGTTGGCCTGTATAACTACTTTTTGATTCAGGAATGTGTCTTACAGTATAAGTTATACAAGTGACTAATGTAGCACACAATAGTTTATGCAACCGAAATAGGTTGGGCATACATACCTATACTTTTA
>KC470239|HPV39|A2|
CTTATAACATTTTATAAGTATCTTGTTTAAAAAAAGGGAGTAACCGAAAACGGTCAGGACCGAAATCGGTGGATATAAAACGCAGTCACAGTTTCTGTCCATACCGATGGCGCGATTTCACAATCCTGCAGAACGGCCATACAAATTGCCAGACCTGTGCACAACGCTGGACACCACCTTGCAGGACATTACAATAGCCTGTGTCTATTGCAGACGACCACTACAGCAAACCGAGGTATATGAATTTGCATTTAGTGATTTATATGTAGTATATAGGGACGGGGAACCACTAGCTGCATGCCAATCATGTATAAAATTTTATGCTAAAATACGGGAGCTACGATATTACTCGGACTCGGTGTATGCAACTACATTAGAAAATATAACTAATACAAAGTTATATAATTTATTAATAAGGTGCATGTGTTGTCTGAAACCGCTGTGTCCAGCAGAAAAATTAAGACACCTAAATAGCAAACGAAGATTTCATAAAATAGCAGGAAGCTATACAGGACAGTGTCGACGGTGCTGGACCACAAAACGGGAGGACCGCAGACTAACACGAAGAGAAACCCAAGTATAACATCAGATATGCGTGGACCAAAGCCCACCTTGCAGGAAATTGTATTAGATTTATGTCCTTACAATGAAATACAGCCGGTTGACCTTGTATGTCACGAGCAATTAGGAGAGTCAGAGGATGAAATAGATGAACCCGACCATGCAGTTAATCACCAACATCAACTACTAGCCAGACGGGATGAACCACAGCGTCACACAATACAGTGTTCGTGTTGTAAGTGTAACAACACACTGCAGCTGGTAGTAGAAGCCTCACGGGATACTCTGCGACAACTACAGCAGCTGTTTATGGACTCACTAGGATTTGTGTGTCCGTGGTGTGCAACTGCAAACCAGTAACCTGCTATGGCCAATCATGAAGGTACAGACGGGGATGGGTCGGGATGTAACGGATGGTTTCTAGTACAGGCAATAGTAGATAAACAAACAGGCGACACAGTGTCGGAGGATGAGGATGAAAATGCAACAGATACAGGTTCAGACTTGGCAGACTTTATTGATGATGCCACAGATATTTGTGTACAGGCAGAGCGTGAGACAGCACAGGTACTTTTACATATGCAAGAGGCCCAAAGGGATGCACAAGCAGTGCGTGCCTTAAAACGAAAGTATACAGACAGCAGTGGCGACACTAGACCGTATGGGAAAAAAGTAGGCAGGAATACCAGGGGAACACTACAGGAAATTTCATTAAATGTAAGCAGTACGCAGGCAAGACAAACGGTGTATTCCGTGCCAGACAGCGGATATGGCAATATGGAAGTGGAAACAGCTGAAGTGGAGGAGGTAACTGTAGCAACTAATACAAATGGGGATGCTGAAGGGGAACATGGCGGCAGTGATGCTGAAGGGGAACATGGCGGCAGTGTACGGGAGGAGTGCAGTAGTGTGGATAGTGCTATAGATAGTGAAAACCAGGATCCCAAATCTCCAACTGCACAAATTAAATTATTGTTACAATCCAATAACAAAAAGGCTGCAATGCTAACACAATTTAAAGAAACATATGGACTATCCTTTACTGACCTGGTACGTACGTTTAAAAGTGATAAAACAACATGTACAGACTGGGTGGCAGCCATATTTGGAGTACATCCAACTATTGCAGAAGGATTTAAAACATTAATTAACAAATATGCCTTATATACACATATACAAAGCTTAGACACAAAACAAGGAGTACTAATTTTGATGCTAATAAGATATACATGTGGAAAAAATAGGGTTACTGTAGGAAAGGGATTAAGTACATTGTTACATGTTCCAGAAAGTTGTATGCTTCTGGAGCCTCCTAAACTGCGCAGCCCTGTAGCAGCACTATATTGGTATCGCACAGGTATATCCAATATTAGTGTGGTAACAGGGGATACGCCAGAATGGATACAACGATTAACTGTTATACAACATGGAATAGATGATAGTGTATTTGACCTATCGGACATGGTACAATGGGCATTTGACAATGAATATACTGATGAAAGTGACATAGCATTTAATTATGCAATGTTAGCAGATTGTAACAGTAATGCTGCAGCCTTTTTAAAAAGTAACTGCCAGGCAAAATATGTAAAAGATTGTGCAACAATGTGTAAACATTACAAGCGAGCACAAAAAAGGCAAATGTCCATGTCTCAATGGATAAAATTTAGGTGTAGTAAATGTGATGAAGGCGGGGACTGGAGACCCATAGTACAATTCTTACGATATCAAGGAATAGAATTTATATCCTTTTTATGTGCATTAAAGGAATTTTTAAAGGGTACTCCCAAAAAAAACTGTATAGTTATATATGGACCTGCAAATACAGGAAAGTCACATTTTTGTATGAGCCTTATGCATTTTTTACAGGGCACAGTTATTTCATATGTAAACTCCACCAGCCACTTTTGGCTAGAACCACTTGCAGATGCAAAACTAGCAATGTTAGATGATGCAACCGGTACCTGCTGGTCATATTTCGATAATTATATGAGAAATGCATTAGATGGGTATGCAATAAGTTTAGATAGGAAATATAAAAGTTTACTACAAATGAAATGTCCACCATTATTAATAACCTCCAATACCAATCCTGTGGAAGACGATAGGTGGCCATATTTACGTAGTAGGCTAACAGTGTTTAAATTTCCTAATGCATTTCCATTTGACCAAAACAGGAATCCAGTGTACACAATCAATGATAAAAACTGGAAATGTTTTTTTGAAAAGACTTGGTGCAGATTAGACTTGCAGCAGGACGAGGATGAAGGAGACAATGATGAAAACACTTTCACAACGTTTAAATGTGTTACAGGACAAAATACTAGAATACTATGAACAAGACAGTAAATCAATATATGATCAAATTAATTATTGGAAATGTGTGCGAATGGAAAATGCAATATTTTATGCAGCACGAGAACGTGGCATGCATACTATTGACCACCAGGTGGTGCCAACCATAAACATTTCAAAATGTAAAGCATATCAAGCTATTGAACTGCAGATGGCACTAGAAAGTGTTGCACAAACTGAATACAATACAGAGGAGTGGACATTAAAAGACACTAGTAATGAACTGTGGCATACACAGCCAAAACAATGTTTTAAAAAACAAGGAACCACAGTGGAGGTGTGGTATGATGGGGACAAATGTAATGCTATGAACTATGTATTATGGGGTGCTATATATTATAAAAATAATATAGACATATGGTGTAAAACACAAGGGTGTGTGGACTATTGGGGTATATATTATATGAACGAGCACCTAAAAGTATACTATGAAGTGTTTATTCAAGATGCGGAAAGGTATGGGACTAGTGGCAAATGGGAAGTGCATTATAATGGCAACATAATTCATTGTCCTGACTCTATGTGCAGTACCAGTGACGGATCGGTACCCACTACTGAACTTACTACCGAATTATCAAACACCACCGCGACCCATTCCACCGCAACAACCCCATGCACCCAAAAAACAATCCCGCCGCCGTCTCGAAAGCGACCTCGACAGTGTGCAGTCACAGAGCCCACTGAGCCCGACGGAGTGTCCCTGGACCATCTTAACAACCCACTCCACAGTAACAGTACAGGCCACAACACCAGACGGTACCTCAGTTGTGGTAACACTACGCCTATAATACATCTAAAAGGTGACAAAAATGGTTTAAAATGTTTTAGATATAGACTACAAAAATATGACACATTGTTTGAAAATATTTCATGTACCTGGCATTGGATACGGGGTAAGGGAACCAAAAACGCTGGCATATTAACTGTTACATATGCCACAGAGTCACAACGCCAAAAATTTTTGGACACTGTTAAAATACCTTCTAGTGTACATGTTTCATTGGGTTACATGACATTGTAAAGTATACTATGGATATTGTGTATGTATATTGTATGCATACTACATAGATGATATTATTGGTATTTTTGGTGTGGTTTGGTGTGTGTATATATATATGTTGCAATGTCCCGCTTTTGCCGTCTGTGCATGTGTGTGCGTATGTGTGGATAATTGTGTTTGTGTTTATTTTTGTACGTACCACACCATTGGAGGTGTTTTGTGTATATTTACTATTTTTTGTATTGCCCATGTGGTTGTTGCATAGACTGGCAATGGATATGATATAGTACTGTATATGTATGTGCATTGTGCATAAATACTGTACATAGCTTTTTATATTTTTTTTTGTTACTAATAAACATGGTTTCCCACCGTGCTGCCAGGCGTAAGCGTGCATCTGCAACTGACCTATATAGAACCTGTAAACAATCGGGTACCTGTCCACCAGACGTTGTTAATAAAGTTGAGGGTACTACACTTGCTGACAAGATTTTACAGTGGACTAGTTTAGGTATATTTTTGGGTGGGTTAGGCATAGGCACAGGTACTGGTACTGGGGGACGCACAGGATATATACCCCTGGGGGGTAGGCCTAATACTGTTGTAGATGTGTCTCCTGCACGTCCACCTGTAGTTATTGAACCTGTTGGTCCTTCTGAGCCATCTATTGTGCAATTGGTGGAGGACTCAAGTGTTATAACCTCTGGAACACCAGTACCAACATTTACAGGCACCTCTGGATTTGAAATTACTTCTTCTTCTACTACTACACCTGCGGTATTGGATATTACACCCTCCTCTGGGTCTGTACAAATAACCTCTACTAGTTATACTAACCCTGCCTTTACGGATCCTTCCTTAATTGAGGTTCCCCAAACAGGTGAAACCTCGGGTAATATATTTGTCAGTACCCCTACATCAGGTACACATGGCTATGAGGAAATACCTATGGAAGTGTTTGCCACACATGGCACAGGTACCGAACCTATTAGCAGCACACCTACACCTGGAATCAGTCGTGTGGCAGGACCACGTTTATATAGTAGAGCACATCAGCAGGTTCGTGTTAGTAATTTTGATTTTGTAACTCACCCTTCATCATTTGTAACATTTGATAATCCTGCTTTTGAGCCTGTTGATACTACATTAACATATGAAGCTGCTGACATAGCTCCAGATCCGGATTTTCTGGACATTGTTCGTTTACATAGGCCTGCCTTAACCTCACGTAAAGGAACAGTAAGGTTTAGTAGGCTTGGCAAAAAGGCTACCATGGTTACCCGGCGTGGCACACAAATTGGAGCGCAAGTACATTATTACCATGACATTAGTAGTATTGCTCCTGCTGAAAGCATTGAATTACAGCCCCTAGTTCACGCTGAGCCCTCTGATGCTTCAGATGCATTATTTGATATATATGCTGATGTGGACAATAACACATATTTAGATACTGCATTTAATAATACAAGGGATTCGGGGACTACATATAACACAGGCACACTACCTTCTGTGGCTTCTTCAGCATCTACTAAATATGCCAATACAACTATTCCTTTTAGTACCTCATGGAATATGCCTGTAAATACTGGTCCTGATATTGCTTTACCAAGTACCACTCCACAGTTGCCATTGGTGCCTTCTGGACCAATAGACACAACATATGCAATAACCATTCAGGGTTCCAATTATTATTTGTTGCCATTATTGTATTTTTTCCTAAAAAAACGTAAACGTATTCCCTATTTTTTTTCAGATGGCTATGTGGCGGTCTAGTGACAGCATGGTGTATTTGCCTCCACCTTCTGTGGCGAAGGTTGTCAATACTGATGATTATGTTACACGCACAGGCATATATTATTATGCTGGCAGCTCTAGATTATTAACAGTGGGACATCCATATTTTAAAGTGGGTATGAATGGTGGTCGCAAGCAGGACATTCCAAAGGTGTCTGCATATCAATATAGGGTATTTCGCGTGACATTGCCCGATCCTAATAAATTCAGTATTCCAGATGCATCCTTATATAATCCAGAAACACAACGTTTAGTATGGGCTTGTGTAGGGGTGGAGGTGGGCAGGGGCCAGCCATTGGGTGTTGGTATTAGTGGACACCCATTATATAATAGACAGGATGATACTGAAAACTCACCATTTTCATCAACCACCAATAAGGACAGTAGGGATAATGTGTCTGTGGATTATAAACAGACACAGTTGTGCATTATAGGCTGTGTTCCCGCCATTGGGGAGCACTGGGGTAAGGGAAAGGCATGCAAGCCCAATAATGTATCTACGGGGGACTGTCCTCCTTTGGAACTAGTAAACACCCCTATTGAGGATGGTGATATGATTGATACTGGCTATGGAGCTATGGACTTTGGTGCATTGCAGGAAACCAAAAGTGAGGTGCCTTTAGATATTTGTCAATCCATTTGTAAATATCCTGATTATTTGCAAATGTCTGCAGATGTGTATGGGGACAGTATGTTCTTCTGTTTACGTAGGGAACAACTGTTTGCAAGACATTTTTGGAATCGTGGTGGTATGGTGGGTGACGCCATTCCTGCCCAATTGTATATTAAGGGCACAGATATACGTGCAAACCCCGGTAGTTCTGTATACTGCCCCTCTCCCAGCGGTTCCATGGTAACCTCTGATTCCCAGTTATTTAATAAGCCTTATTGGCTACATAAGGCCCAGGGCCACAACAATGGTATATGTTGGCATAATCAATTATTTCTTACTGTAGTGGACACTACCCGTAGTACCAACTTTACATTATCTACCTCTATAGAGTCTTCCATACCTTCTACATATGATCCTTCTAAGTTTAAGGAATATACCAGGCACGTGGAGGAGTATGATTTACAATTTATATTTCAACTGTGTACTGTAACATTAACAACTGATGTTATGTCTTATATTCACACTATGAATTCCTCTATATTGGACAATTGGAATTTCGCTGTAGCTCCTCCACCATCTGCCAGTTTGGTAGACACTTACAGATACTTACAGTCTGCAGCCATTACATGTCAAAAGGATGCTCCAGCACCTGAAAAGAAAGATCCATATGACGGTCTAAAGTTTTGGAATGTTGACTTAAGGGAAAAGTTTAGTTTGGAACTTGATCAATTCCCTTTGGGACGTAAATTTTTGTTGCAGGCCAGGGTCCGCAGGCGCCCTACTATAGGTCCCCGAAAGCGGCCTGCTGCATCCACTTCCTCGTCCTCAGCTACTAAACACAAACGTAAACGTGTGTCTAAATAATGCATGTGTATGCCTTGTTATGTGTGTG----------------------------------------------------TATGTTGTTTGTTTACTTATGTGTTGAGTGTATATGTGTATGTTTGTAGGTATGTGTGTATATGTTTTTGTTAATAAAGTATGTATGACAGTTTCATGTGTGATTGCACACCCTGTGACTAACAGTGTATTTGTTTTACATATAATAGGTCTGCAACATTTCATACATAATCTATATGCCCTACCCTAAGGTGTGTTTACTACCTAATATTTAATTTTTACATTGTTGTATGCGTTTCTACATTTTATACGTCGCCATTTTGTGGCGACCGAAGTCGGTCGTGGGTTGAGCATTTTTTTTAAACTAGTGGAAACCACCTTTCTCAGCAAAAACATGTCTTTACCTTAGGTTCACCCTGCATAGTTGGCACTGGTAACAGTTTTCCTGGCGCGCCTTATTACTCATCATCCTGTCCAGGTGCACTGCAACAATACTTTGGCAACATCCATATCTCCACCCTATGTAATAAAACTGCTTTTAGGCATATATTTTAGCTGTTTTTACTTGCTTAATTGAATAGTTGGCCTGTATAACTACTTTTTGATTCAGGAATGTGTCTTACAGTATAAGTTATACAAGTGACTAATGTAGCACACAATAGTTTATGCAACCGAAATAGGTTGGGCATACATACCTATACTTTTA
>LNS6001593_HPV39
CTTATAACATTTTATAAGTATCTTGTTTAAAAAAAGGGAGTAACCGAAAACGGTCAGGACCGAAATCGGTGGATATAAAACGCAGTCACAGTTTCTGTCCATACCGATGGCGCGATTTCACAATCCTGCAGAACGGCCATACAAATTGCCAGACCTGTGCACAACGCTGGACACCACCTTGCAGGACATTACAATAGCCTGTGTGTATTGCAGACGACCACTACAGCAAACCGAGGTATATGAATTTGCATTTAGTGATTTATATGTAGTATATAGGGACGGGGAACCACTAGCTGCATGCCAATCATGTATAAAATTTTATGCTAAAATACGGGAGCTACGATATTACTCGGACTCGGTGTATGCAACTACATTAGAAAATATAACTAATACAAAGTTATATAATTTATTAATAAGGTGCATGTGTTGTCTGAAACCGCTGTGTCCAGCAGAAAAATTAAGACACCTAAATAGCAAACGAAGATTTCATAAAATAGCAGGAAGCTATACAGGACAGTGTCGACGGTGCTGGACCACAAAACGGGAGGACCGCAGACTAACACGAAGAGAAACCCAAGTATAACATCAGATATGCGTGGACCAAAGCCCACCTTGCAGGAAATTGTATTAGATTTATGTCCTTACAATGAAATACAGCCGGTTGACCTTGTATGTCACGAGCAATTAGGAGAGTCAGAGGATGAAATAGATGAACCCGACCATGCAGTTAATCACCAACATCAACTACTAGCCAGACGGGATGAACCACAGCGTCACACAATACAGTGTTCGTGTTGTAAGTGTAACAACACACTGCAGCTGGTAGTAGAAGCCTCACGGGATACTCTGCGACAACTACAGCAGCTGTTTATGGACTCACTAGGATTTGTGTGTCCGTGGTGTGCAACTGCAAACCAGTAACCTGCTATGGCCAATCATGAAGGTACAGACGGGGATGGGTCGGGATGTAACGGATGGTTTCTAGTACAGGCAATAGTAGATAAACAAACAGGCGACACAGTGTCGGAGGATGAGGATGAAAATGCAACAGATACAGGTTCAGACTTGGCAGACTTTATTGATGATTCCACAGATATTTGTGTACAGGCAGAGCGTGAGACAGCACAGGTACTTTTACATATGCAAGAGGCCCAAAGGGATGCACAAGCAGTGCGTGCCTTAAAACGAAAGTATACAGACAGCAGTGGCGACACCAGACCGTATGGGAAAAAAGTAGGCAGGAATACCAGGGGAACACTACAGGAAATTTCATTAAATGTAAGCAGTACGCAGGCAAGACAAACGGTGTATTCCGTGCCAGACAGCGGATATGGCAATATGGAAGTGGAAACAGCTGAAGTGGAGGAGGTAACTGTAGCAACTAATACAAATGGGGATGCTGAAGGGGAACATGGCGGCAGTGATGCTGAAGGGGAACATGGCGGCAGTGTACGGGAGGAGTGCAGTAGTGTGGATAGTGCTATAGATAGTGAAAACCAGGATCCCAAATCTCCAACTGCACAAATTAAATTATTGTTACAATCCAATAACAAAAAGGCTGCAATGCTAACACAATTTAAAGAAACATATGGACTATCCTTTACTGACCTGGTACGTACGTTTAAAAGTGATAAAACAACATGTACAGACTGGGTGGCAGCCATATTTGGAGTACATCCAACTATTGCAGAAGGATTTAAAACATTAATTAACAAATATGCCTTATATACACATATACAAAGCTTAGACACAAAACAAGGAGTACTAATTTTGATGCTAATAAGATATACATGTGGAAAAAATAGGGTTACTGTAGGAAAGGGATTAAGTACATTGTTACATGTTCCAGAAAGTTGTATGCTTCTGGAGCCTCCTAAACTGCGCAGCCCTGTAGCAGCACTATATTGGTATCGCACAGGTATATCCAATATTAGTGTGGTAACAGGGGATACGCCAGAATGGATACAACGATTAACTGTTATACAACATGGAATAGATGATAGTGTATTTGACCTATCGGACATGGTACAATGGGCATTTGACAATGAATATACTGATGAAAGTGACATAGCATTTAATTATGCAATGTTAGCAGATTGTAACAGTAATGCTGCAGCCTTTTTAAAAAGTAACTGCCAGGCAAAATATGTAAAAGATTGTGCAACCATGTGTAAACATTACAAGCGAGCACAAAAAAGGCAAATGTCCATGTCTCAATGGATAAAATTTAGGTGTAGTAAATGTGATGAAGGCGGGGACTGGAGACCCATAGTACAATTCTTACGATATCAAGGAATAGAATTTATATCCTTTTTATGTGCATTAAAGGAATTTTTAAAGGGTACTCCCAAAAAAAACTGTATAGTTATATATGGACCTGCAAATACAGGAAAGTCACATTTTTGTATGAGCCTTATGCATTTTTTACAGGGCACAGTTATTTCATATGTAAACTCCACCAGCCACTTTTGGCTAGAACCACTTGCAGATGCAAAACTAGCAATGTTAGATGATGCAACCGGTACCTGCTGGTCATATTTCGATAATTATATGAGAAATGCATTAGATGGGTATGCAATAAGTTTAGATAGGAAATATAAAAGTTTACTACAAATGAAATGTCCACCATTATTAATAACCTCCAATACCAATCCTGTGGAAGACGATAGGTGGCCATATTTACGTAGTAGGCTAACAGTGTTTAAATTTCCTAATGCATTTCCATTTGACCAAAACAGGAATCCAGTGTACACAATCAATGATAAAAACTGGAAATGTTTTTTTGAAAAGACTTGGTGCAGATTAGACTTGCAGCAGGACGAGGATGAAGGAGACAATGATGAAAACACTTTCACAACGTTTAAATGTGTTACAGGACAAAATACTAGAATACTATGAACAAGACAGTAAATCAATATATGATCAAATTAATTATTGGAAATGTGTGCGAATGGAAAATGCAATATTTTATGCAGCACGAGAACGTGGCATGCATACTATTGACCACCAGGTGGTGCCAACCATAAACATTTCAAAATGTAAAGCATATCAAGCTATTGAACTGCAGATGGCACTAGAAAGTGTTGCACAAACTGAATACAATACAGAGGAGTGGACATTAAAAGACACTAGTAATGAACTGTGGCATACACAGCCAAAACAATGTTTTAAAAAACAAGGAACCACAGTGGAGGTGTGGTATGATGGGGACAAATGTAATGCTATGAACTATGTATTATGGGGTGCTATATATTATAAAAATAATATAGACATATGGTGTAAAACACAAGGGTGTGTGGACTATTGGGGTATATATTATATGAACGAGCACCTAAAAGTATACTATGAAGTGTTTATTCAAGATGCGGAAAGGTATGGGACTAGTGGCAAATGGGAAGTGCATTATAATGGCAACATAATTCATTGTCCTGACTCTATGTGCAGTACCAGTGACGGATCGGTACCCACTACTGAACTTACTACCGAATTATCAAACACCACCGCGACCCATTCCACCGCAACAACCCCATGCACCCAAAAAACAATCCCGCCGCCGTCTCGAAAGCGACCTCGACAGTGTGCAGTCACAGAGCCCACTGAGCCCGACGGAGTGTCCCTGGACCATCTTAACAACCCACTCCACAGTAACAGTACAGGCCACAACACCAGACGGTACCTCAGTTGTGGTAACACTACGCCTATAATACATCTAAAAGGTGACAAAAATGGTTTAAAATGTTTTAGATATAGACTACAAAAATATGACACATTGTTTGAAAATATTTCATGTACGTGGCATTGGATACGGGGTAAGGGAACCAAAAACGCTGGCATATTAACTGTTACATATGCCACAGAGTCACAACGCCAAAAATTTTTGGACACTGTTAAAATACCTTCTAGTGTACATGTTTCATTGGGTTACATGACATTGTAAAGTATACTATGGATATTGTGTATGTATATTGTATGCATACTACATAGATGATATTATTGGTATTTTTGGTGTGGTTTGGTGTGTGTATATATATATGTTGCAATGTCCCGCTTTTGCCGTCTGTGCATGTGTGTGCGTATGTGTGGATAATTGTGTTTGTGTTTATTCTTGTACGTACCACACCATTGGAGGTGTTTTGTGTATATTTACTATTTTTTGTATTGCCCATGTGGTTGTTGCATAGACTGGCAATGGATATGATATAGTACTGTATATGTATGTGCATTGTGCATAACTACTGTACATAGCTTTTTATATTTTTTTTTGTTACTAATAAACATGGTTTCCCACCGTGCTGCCAGGCGTAAGCGTGCATCTGCAACTGACCTATATAGAACCTGTAAACAATCGGGTACCTGTCCACCAGACGTTGTTAATAAAGTTGAGGGTACTACACTTGCTGACAAGATTTTACAGTGGACTAGTTTAGGTATATTTTTGGGTGGGTTAGGCATAGGCACAGGTACTGGTACTGGGGGACGCACAGGATATATACCCCTGGGGGGTAGGCCTAATACTGTTGTAGATGTGTCTCCTGCACGTCCACCTGTAGTTATTGAACCTGTTGGTCCTTCTGAGCCATCTATTGTGCAATTGGTGGAGGACTCAAGTGTTATAACCTCTGGAACACCAGTACCAACATTTACAGGCACCTCTGGATTTGAAATTACTTCTTCTTCTACTACTACACCTGCGGTATTGGATATTACACCCTCCTCTGGGTCTGTACAAATAACCTCTACTAGTTATACTAACCCTGCCTTTACGGATCCTTCCTTAATTGAGGTTCCCCAAACAGGTGAAACCTCGGGTAATATATTTGTCAGTACCCCTACATCAGGTACACATGGCTATGAGGAAATACCTATGGAAGTGTTTGCCACACATGGCACAGGTACCGAACCTATTAGCAGCACACCTACACCTGGAATCAGTCGTGTGGCAGGACCACGTTTATATAGTAGAGCACATCAGCAGGTTCGTGTTAGTAATTTTGATTTTGTAACTCACCCTTCATCATTTGTAACATTTGATAATCCTGCTTTTGAGCCTGTTGATACTACATTAACATATGAAGCTGCTGACATAGCTCCAGATCCGGATTTTCTGGACATTGTTCGTTTACATAGGCCTGCCTTAACCTCACGTAAAGGAACAGTAAGGTTTAGTAGGCTTGGCAAAAAGGCTACCATGGTTACCCGGCGTGGCACACAAATTGGAGCGCAAGTACATTATTACCATGACATTAGTAGTATTGCTCCTGCTGAAAGCATTGAATTACAGCCCCTAGTTCACGCTGAGCCCTCTGATGCTTCAGATGCATTATTTGATATATATGCTGATGTGGACAATAACACATATTTAGATACTGCATTTAATAATACAAGGGATTCGGGGACTACATATAACACAGGCACACTACCTTCTGTGGCTTCTTCAGCATCTACTAAATATGCCAATACAACTATTCCTTTTAGTACCTCATGGAATATGCCTGTAAATACTGGTCCTGATATTGCTTTACCAAGTACCACTCCACAGTTGCCATTGGTGCCTTCTGGACCAATAGACACAACATATGCAATAACCATTCAGGGTTCCAATTATTATTTGTTGCCATTATTGTATTTTTTCCTAAAAAAACGTAAACGTATTCCCTATTTTTTTTCAGATGGCTATGTGGCGGTCTAGTGACAGCATGGTGTATTTGCCTCCACCTTCTGTGGCGAAGGTTGTCAATACTGATGATTATGTTACACGCACAGGCATATATTATTATGCTGGCAGCTCTAGATTATTAACAGTGGGACATCCATATTTTAAAGTGGGTATGAATGGTGGTCGCAAGCAGGACATTCCAAAGGTGTCTGCATATCAATATAGGGTATTTCGCGTGACATTGCCCGATCCTAATAAATTCAGTATTCCAGATGCATCCTTATATAATCCAGAAACACAACGTTTAGTATGGGCTTGTGTAGGGGTGGAGGTGGGCAGGGGCCAGCCATTGGGTGTTGGTATTAGTGGACACCCATTATATAATAGACAGGATGATACTGAAAACTCACCATTTTCATCAACCACCAATAAGGACAGTAGGGATAATGTGTCTGTGGATTATAAACAGACACAGTTGTGCATTATAGGCTGTGTTCCCGCCATTGGGGAGCACTGGGGTAAGGGAAAGGCATGCAAGCCCAATAATGTATCTACGGGGGACTGTCCTCCTTTGGAACTAGTAAACACCCCTATTGAGGATGGTGATATGATTGATACTGGCTATGGAGCTATGGACTTTGGTGCATTGCAGGAAACCAAAAGTGAGGTGCCTTTAGATATTTGTCAATCCATTTGTAAATATCCTGATTATTTGCAAATGTCTGCAGATGTGTATGGGGACAGTATGTTCTTCTGTTTACGTAGGGAACAACTGTTTGCAAGACATTTTTGGAATCGTGGTGGTATGGTGGGTGACGCCATTCCTGCCCAATTGTATATTAAGGGCACAGATATACGTGCAAACCCCGGTAGTTCTGTATACTGCCCCTCTCCCAGCGGTTCCATGGTAACCTCTGATTCCCAGTTATTTAATAAGCCTTATTGGCTACATAAGGCCCAGGGCCACAACAATGGTATATGTTGGCATAATCAATTATTTCTTACTGTAGTGGACACTACCCGTAGTACCAACTTTACATTATCTACCTCTATAGAGTCTTCCATACCTTCTACATATGATCCTTCTAAGTTTAAGGAATATATCAGGCACGTGGAGGAGTATGATTTACAATTTATATTTCAACTGTGTACTGTAACATTAACAACTGATGTTATGTCTTATATTCACACTATGAATTCCTCTATATTGGACAATTGGAATTTCGCTGTAGCTCCTCCACCATCTGCCAGTTTGGTAGACACTTACAGATACTTACAGTCTGCAGCCATTACATGTCAAAAGGATGCTCCAGCACCTGAAAAGAAAGATCCATATGACGGTCTAAAGTTTTGGAATGTTGACTTAAGGGAAAAGTTTAGTTTGGAACTTGATCAATTCCCTTTGGGACGTAAATTTTTGTTGCAGGCCAGGGTCCGCAGGCGCCCTACTATAGGTCCCCGAAAGCGGCCTGCTGCATCCACTTCCTCGTCCTCAGCTACTAAACACAAACGTAAACGTGTGTCTAAATAATGCATGTGTATGCCTTGTTATGTGTGTG----------------------------------------------------TATGTTGTTTGTTTACTTATGTGTTGAGTGTATATGTGTATGTTTGTAGGTATGTGTGTATATGTTTTTGTTAATAAAGTATGTATGACAGTTTCATGTGTGATTGCACACCCTGTGACTAACAGTGTATTTGTTTTACATATAATAGGTCTGCAACATTTCATACATAATCTATATGCCCTACCCTAAGGTGTGTTTACTACCTAATATGTAATTTTTACATTGTTGTATGCGTTTCTACATTTTATACTTCGCCATTTTGTGGCGACCGAAGTCGGTCGTGGGTTGAGCATTTTTTTTAAACTAGTGGAAACCACCTTTCTCAGCAAAAACATGTCTTTACCTTAGGTTCACCCTGCATAGTTGGCACTGGTAACAGTTTTCCTGGCGCGCCTTATTACTCATCATCCTGTCCAGGTGCACTGCAACAATACTTTGGCAACATCCATATCTCCACCCTATGTAATAAAACTGCTTTTAGGCATATATTTTAGCTGTTTTTACTTGCTTAATTGAATAGTTGGCCTGTATAACTACTTTTTGATTCAGGAATGTGTCTTACAGTATAAGTTATACAAGTGACTAATGTAGCACACAATAGTTTATGCAACCGAAATAGGTTGGGCATACATACCTATACTTTTA
>KC470247|HPV39|B|
CTTATAACATTTTATAAGTATCTTGTTTAAAAAAAGGGAGTAACCGAAAACGGTCAGGACCGAAATCGGTGGATATAAAACGCATTCACAGTTTCTGTCCATACCGATGGCGCGATTTCACAATCCTGCAGAACGGCCATACAAATTGCCAGACCTGTGCACAACGCTGGACACCACCTTGCATGACATTACAATAGCCTGTGTCTATTGCAGACGACCACTACAGCAAACCGAGGTATATGAATTTGCATTTAGTTATTTATATGTAGTATATAGGGACGGGGAACCACTAGCTGCATGCCAATCATGTATAAAATTTTATGCTAAAATACGGGAGCTACGATATTACTCGGACTCGGTGTATGGAACTACATTAGAAAATATAACTAATACAAAGTTATATAATTTATCAATAAGGTGCATGTGTTGTCTGAAACCGCTGTGTCCAGCAGAAAAATTAAGACACCTAAATAGCAAACGAAGATTTCATAAAATAGCAGGAAGCTATACAGGACAGTGTCGACGGTGCTGGACCACAAAACGGGAGGACCGCAGACTGACACGAAGAGAAACCCAAGTATAACATCAGATATGCGTGGACCAAAGCCCACCTTGCAGGAAATTGTATTAGATCTATGTCCTTACAATGAAATACAGCCGGTTGACCTTGTATGTCACGAGCAATTAGGAGAGTCAGAGGATGAAATAGATGAACCCGACCATGCAGTTAATCACCAACATCAACTACTAGCCAGACGGGACGAACCACAGCGTCACACAATACAGTGTTCGTGTTGTAAGTGTAACAACACACTGCAGTTGGTAGTAGAAGCCTCACGGGATACCCTGCGACAACTACAGCAGCTGTTTATGGATTCACTAGGATTTGTGTGTCCGTGGTGTGCAACTGCAAACCAGTAACCTGCTATGGCCAATCGTGAAGGTACAGACGGGGATGGGTCGGGATGTAACGGATGGTTTCTAGTACAGGCAATAGTAGATAAACAAACAGGCGATACAGTGTCGGAGGATGAGGATGAAAATGCAACAGATACAGGTTCAGACTTGGCAGACTTTATTGATGATTCCACAGATATTTGTGTACAGGCAGAGCGTGAGACAGCACAGGTACTTTTACATATGCAAGAGGCCCAAAGGGATGCACAAGCAGTGCGTGCCCTAAAACGAAAGTATACAGACAGCAGTGGCGACACTAGACCGTATGGGAAAAAAGTAGGCAGGAATACCAGGGGAACACTACAGGAAATTTCATTAAATGTAAGCAGTACGCAGGCAAGACAAACGGTGTATTCCGTGCCAGACAGCGGATATGGCAATATGGAAGTGGAAACAGCAGAAGTGGAGGAGGTAACTGTAGCAACTAATACAAATGGG---------------------------GATGCTGAAGGGGAACATGGCGGCAGTGTACGGGAGGAGTGCAGTAGTGTGGATAGTGCTATAGATAGTGAAAACCAGGATCCCAAATCTCCAACTGCACAAATTAAATTATTGTTACAATCCAATAACAAAAAGGCTGCAATGCTAACACAATTTAAAGAAACATATGGACTATCCTTTACTGACCTGGTACGTACGTTTAAAAGTGATAAAACAACATGTACAGACTGGGTGGCAGCCATATTTGGAGTACATCCAACTATTGCAGAAGGATTTAAAACATTAATTAACAAATATGCCTTATATACACATATACAAAGCTTAGACACAAAACAAGGAGTACTAATTTTAATGCTAATAAGATATACATGTGGAAAAAATAGGGTTACTGTAGGAAAGGGATTAAGTACATTGTTACATGTTCCAGAAAGTTGTATGCTTCTGGAGCCTCCTAAACTGCGCAGCCCTGTAGCAGCACTATATTGGTATCGCACAGGTATATCCAATATTAGTGTGGTAACAGGGGATACGCCAGAATGGATACAACGATTAACTGTTATACAACATGGAATAGATGATAGTGTATTTGACCTATCGGACATGGTACAATGGGCATTTGACAATGAATATACCGATGAAAGTGACATAGCATTTAATTATGCAATGTTAGCAGATTGTAACAGTAATGCTGCAGCCTTTTTAAAAAGTAACTGCCAGGCAAAATATGTTAAAGATTGTGCAACAATGTGTAAACATTACAAGCGAGCACAAAAAAGGCAAATGTCCATGTCCCAATGGATAAAATTTAGGTGTAGTAAATGTGATGAAGGCGGGGACTGGAGACCCATAGTACAATTCTTACGATATCAAGGAATAGAATTTATATCCTTTTTATGTGCATTAAAGGAATTTTTAAAGGGTACTCCCAAAAAGAACTGTATAGTTATATATGGACCTGCAAATACAGGAAAGTCACATTTTTGTATGAGCCTTATGCATTTTTTACAGGGCACAGTTATTTCATATGTAAACTCCACCAGCCACTTTTGGCTAGAACCACTTGCAGATGCAAAACTAGCAATGTTAGATGATGCAACCGGTACCTGCTGGTCATATTTTGATAATTATATGAGAAATGCATTAGATGGGTATGCAATAAGTTTAGATAGGAAATATAAAAGTTTACTACAAATGAAATGTCCACCATTATTAATAACCTCCAATACCAATCCTGTGGAAGACGATAGGTGGCCATATTTACGTAGTAGGCTAACAGTGTTTAAATTTCCTAATGCATTTCCATTTGACCAAAACAGGAATCCAGTGTACACAATCAATGATAAAAACTGGAAATGTTTTTTTGAAAAGACTTGGTGCAGATTAGACTTGCAGCAGGACGAGGATGAAGGAGACAATGATGAAAACACTTTCACAACGTTTAAATGTGTTACAGGACAAAATACTAGAATACTATGAACAAGACAGTAAATCAATATATGATCAAATTAAGTATTGGAAATGTGTGCGAATGGAAAATGCAATATTTTATGCAGCACGAGAACGTGGCATGCATACTATTGACCACCAGGTGGTGCCAACCATAAACATTTCAAAATGTAAAGCATATCAAGCTATTGAACTGCAGATGGCACTAGAAAGTGTTGCACAAACTGAATACAATACAGAGGAGTGGACATTAAAAGACACTAGTAATGAACTGTGGCATACACAGCCAAAACAATGTTTTAAAAAACAAGGAACCACAGTGGAGGTGTGGTATGACGGGGACAAATGTAATGCTATGAACTATGTATTATGGGGTGCTATATATTATAAAAATAATATAGACATATGGTGTAAAACAGAAGGGTGTGTGGACTATTGGGGTTTATATTATATGAACGAGCACCTAAAAGTATACTATGAAGTGTTTATTCAAGATGCGGAAAGGTATGGGACTAGTGGCAAATGGGAAGTGCATTATAATGGCAACATAATTCATTGTCCTGACTCTATGTGCAGTACCAGTGACGGATCTGTACCCACTACTGAACTTACTACCGAATTATCAAACACCACCGCGACCCATTCCACCGCAACAACCCCATGCACCCAAAAAACAATCCCGCCGCCGTCTCGAAAGCGACCTCGACAGTGTGCAGTCACAGAGCCCACTGAGCCCGACGGAGTGTCCCTGGACCATCTTAACAACCCACTCCACAGTAACAGTACAGGCCACAACACAAGACGGTACCTCAGTTGTGGTAACACTACGCCTATAATACATTTAAAAGGTGACAAAAATGGTTTAAAATGTTTTAGATATAGACTACAAAAATATGACACATTGTTTGAAAATATTTCATGTACCTGGCATTGGATACGGGGTAAGGGAACCAAAAACGCTGGCATATTAACTGTTACATATGCCACAGAGTCACAACGCCAAAAATTTTTGGACACTGTTAAAATACCTTCTAGTGTACATGTTTCATTGGGTTACATGACATTGTAAAGTATACTATGGATATTGTGTATGTATATTGTATGCATACTACATAGATGATATTATTGGTATTTTTGGTGTGGTTTGGTGTGTGTATATATATATGTTGCAATGTCCCGCTTTTGCCGTCTGTGCATGTGTGTGCGTATGTGTGGATAATTGTGTTTGTGTTTATCCTTGTACGTACCACACCATTGGAGGTGTTTTTTGTATATTTACTATTTTTTGTATTGCCCATGTGGTTGTTGCATAGACTGGCAATGGATATGATATAGTACTGTATATGTATGTGCATTGTGCATAACTACTGTACATAGCTTTTTATATTTTTTTTTGTTACTAATAAACATGGTTTCCCACCGTGCTGCCAGGCGTAAGCGTGCATCTGCAACAGACCTATATAGAACCTGTAAACAATCGGGTACCTGTCCACCAGACGTTGTTAATAAAGTTGAGGGTACTACACTTGCTGACAAAATTTTACAGTGGACTAGTTTAGGTATATTTTTGGGTGGGTTAGGCATAGGCACAGGTACTGGTACTGGGGGACGCACAGGATATATACCCCTGGGGGGTAGGCCTAATACTGTTGTAGATGTGTCTCCTGCACGTCCACCTGTGGTTATTGAACCTGTTGGTCCTTCTGAGCCATCTATTGTGCAATTGGTGGAGGACTCAAGTGTTATAACCTCTGGAACACCAGTACCAACATTTACAGGCACCTCTGGATTTGAAATTACCTCTTCCTCTACTACTACGCCTGCGGTATTGGACATTACACCCTCCTCTGGGTCTGTACAAATAACCTCTACTAGTTATACTAACCCTGCCTTTACGGATCCTTCCTTAATTGAGGTTCCCCAAACAGGTGAAACCTCGGGTAATATATTTGTAAGTACCCCTACATCAGGTACACATGGCTATGAGGAAATACCTATGGAAGTGTTTGCCACACATGGCACAGGTACCGAACCTATTAGCAGCACACCTACACCTGGAATCAGTCGTGTGGCAGGACCACGTTTATATAGTAGAGCACATCAGCAGGTTCGTGTTAGTAATTTTGATTTTGTAACTCACCCTTCATCATTTGTAACATTTGATAATCCTGCTTTTGAGCCTGTTGATACTACATTAACATATGAAGCTGCTGACATAGCTCCAGATCCGGATTTTCTGGACATTGTTCGTTTACATAGGCCTGCCTTGACCTCACGTAAAGGAACAGTAAGGTTTAGTAGGCTTGGCAAAAAGGCTACCATGGTTACCCGGCGTGGCACACAAATTGGAGCGCAAGTACATTATTACCATGACATTAGTAGTATTGCTCCTGCTGAAAGCATTGAATTACAGCCCCTAGTACACGCTGAGCCCTCTGATGCTTCAGATGCATTATTTGATATATATGCTGATGTAGACAATAACACATATTTAGATACTGCATTTAATAATACAAGGGATTCGGGCACTACATATAACACAGGCACACTACCTTCTGTGGCTTCTTCAGCATCTACTAAATATGCCAATACAACTATTCCTTTTAGTACTGCATGGAATATGCCTGTAAATACTGGTCCTGATATTGCTTTACCAAGTACTACTCCACAGTTGCCATTGGTGCCTTCTGGACCAATAGACACAACATATGCAATAACCATTCAGGGTTCCAATTATTATTTGTTGCCATTATTGTATTTTTTCATAAAAAAACGTAAACGTATTCCCTATTTTTTTTCAGATGGCTATGTGGCGGTCTAGTGACAGCATGGTGTATTTGCCTCCACCTTCTGTGGCGAAGGTTGTCAATACTGATGATTATGTTACACGCACAGGCATATATTATTATGCTGGCAGCTCTAGATTATTAACAGTAGGACATCCATATTTTAAAGTGGGTATGAATGGTGGTCGCAAGCAGGACATTCCAAAGGTGTCTGCATATCAATATAGGGTATTTCGCGTGACATTGCCCGATCCTAATAAATTCAGTATTCCAGATGCATCCTTATATAATCCAGAAACACAACGTTTAGTATGGGCTTGTGTAGGGGTGGAGGTGGGCAGGGGCCAGCCATTGGGTGTTGGTATTAGTGGACACCCATTATATAATAGACAGGATGATACTGAAAACTCACCATTTTCATCAACCACCAATAAGGACAGTAGGGATAATGTGTCTGTGGATTATAAACAGACACAGTTGTGCATTATAGGCTGTGTTCCCGCCATCGGGGAGCACTGGGGTAAGGGAAAGGCATGCAAGCCCAATAATGTACCTACGGGGGACTGTCCTCCTTTGGAACTAGTAAACACCCCTATTGAGGATGGTGATATGATTGATACTGGCTATGGAGCTATGGACTTTGGTGCATTGCAGGAAACCAAAAGTGAGGTGCCTTTAGATATTTGTCAATCCATTTGTAAATATCCTGATTATTTGCAAATGTCTGCAGATGTGTATGGGGACAGTATGTTTTTCTGTTTACGTAGGGAACAACTGTTTGCAAGACATTTTTGGAATCGTGGTGGTATGGTGGGTGACGCCATTCCTGCCCAATTGTATATTAAGGGCGCAGATATACGTGCAACCCCCGGTAGTTCTGTATACTGCCCCTCTCCCAGCGGTTCCATGGTAACCTCTGATTCCCAGTTATTTAATAAGCCTTATTGGCTACATAAGGCCCAGGGCCACAACAATGGTATATGTTGGCATAATCAATTATTTCTTACTGTTGTGGACACTACCCGTAGTACCAACTTTACCTTATCTACCTCTATAGAGTCTTCCATACCTTCTACATATGATCCTTCTAAGTTTAAGGAATATACCAGGCACGTGGAGGAGTATGATTTACAATTTATATTTCAACTGTGTACTGTAACATTAACAACTGATGTTATGTCTTATATTCACACTATGAATTCCTCTATATTGGACAATTGGAATTTTGCTGTAGCTCCTCCACCATCTGCCAGTTTGGTTGACACTTACAGATACTTACAGTCTGCAGCCATTACATGTCAAAAGGATGCTCCAGCACCTGAAAAGAAAGATCCATATGACGGTCTGAAGTTTTGGAATGTTGACTTAAGGGAAAAGTTTAGTTTGGAACTTGATCAATTCCCTTTGGGACGTAAATTTTTGTTGCAGGCCAGGGTACGCAGGCGCCCTACTATAGGTCCCCGAAAGCGGCCTGCTGCATCCACTTCCTCGTCCTCAGCTACTAAACACAAACGTAAACGTGTGTCTAAATAATGCATGTGTATGCCTTGTTATGTGTGTG----------------------------------------------------TATGTTGTTTGTTTACTTATGTGTTGAGTGTATATGTGTATGTTTGCAGGTATGTGTGTATATCTTTTTGTTAATAAAGTATGTATGACAGTTTCATGTGTGATTGCACACCCTGTGACTAACAGTGTATTTATTTTACATATAATAGGTCTGCAACATTTCATACATAATCTATATGCCCTACCCTAAGGTGTGTTTACTACCTAATATGTAATTTTTACATTGTTGTATGCGTTTCTACATTTTTTACTTCGCCATTTTGTGGCGACCGAAGTCGGTCTTGGGTTCAGCATTTTTTTAAAACTAGTGGAAACCACCTTTCTCAGCAAAAACATGTCTTTACCTTAGGTTTACCCTGCATAGTTGGCACTGGTAACAGTTTTCCTGGCGCGCCTTATTACTCATCATCCTGTCCAGGTGCACTGCAACAATACTTTGGCAACATCCATATCTCCACCCTATGTAATAAAACTGCTTTTAGGCATATATTTTAGCTGTTTTTACTTGCTTAATTGAATAGTTGGCCTGTATAACTACTTTTTGATTCAGGAATGTGTCTTACAGTATAAGTTATACAAGTGACTAATGTAGCACACAATAGTTTATGCAACCGAAATAGGTTGGGCATACATACCTATACTTTTA
