# Supplementary material for: Characterization and Diversity of 243 Complete Human Papillomavirus Genomes in Cervical Swabs Using Next Generation Sequencing
Source: Viruses. 2020 Dec 14;12(12):1437. doi: 10.3390/v12121437 (PMC7764970; doi:10.3390/v12121437)
Supplement: Supplementary file 1 [file viruses-12-01437-s001.zip › Supplementary material/Alignments/HPV40_alignment.fasta]

>LNS0106481_HPV40
TTAATAACAATTGTACTGTTAGTAAAGGGTGTAACCGAAAACGGTCCGACCGAAAGCGGTACATATAAATTCCAACCCAAAAAACCTGCTTTGGGGCCAGTATGTCTGCACGGTGCGGCTCCCAGGCCAGGACCCTGTATGAACTGTGTGACCAGTGCAATATTACATTGCCTACGTTGCAAATTGATTGTGTGTTTTGCAAGACGGTCCTAAAAACAGCTGAGGTACTGGCCTTTGCCTTTAGAGAGTTATATGTTGTGTGGCGCGACGACTTTCCACACGCCGCATGTCCACGGTGCCTGGACCTGCACGGAAAAGTAAACCAATACAGAAACTTTAGATACGCAGCCTATGCACCAACCGTGGAAGAAGAGACAGGATTAACCATTTTACAAGTAAGGATTAGATGCTGCAAGTGCCACAAGCCTTTGTCTCCTGTGGAAAAAACCAACCATATTGTAAAGAAGACGCAATTCTTTAAATTAAAAGATTCGTGGACAGGGTACTGTCTACATTGCTGGAAGAAATGCATGGAGAAAGGCCAACGCTCGGAGACATTGTGTTAAACCTGCAACCTGAACCTGTATGTCTAAACTGCAACGAGCAATTAGACAGCTCAGACTCAGAAGATGACCATGAACAGGACCAACTAGACAGCTTACACAGTAGAGAGCGTGAGCAACCCACGCAACAGGACCTGCAAGTAAATTTGCAATCATTTAAAGTAGTAACTCGGTGTGTATTTTGTCAGTGTTTGGTGCGCTTAGCAGTGCATTGTTCCATCACTGATATAACACAGTTCCAGCAGTTGCTGATGGGCACATTACATATAGTGTGCCCCAACTGTGCAGCTACAGAGTGACAACAATGGCAGACTCTCCAGGTACAGAGGACGGGGGGGCTGGGTGCTCAGGATGGTTTGTAGTAGAAGCTGTAGTGGATAAACAAACGGGGGATGCTGTATCGGAAGATGAGGATGAGGAGGACATAGAGGATAGTGGATTTGATATGATAGATTTTATTGATAATAGTGTTGTGGCAGAGGAACATGTAGAACTAAGTAATGCACAGGCACTTTTACATGTACAGCAGACATGTGCAGATGCTGCTGACCTGTGCGAGTTAAAACGAAAGTACATTAGCCCATATGTAAGTCCTATACAATACTCAGAACCGTCTATAGACGGGGACCTAAGTCCAAGGCTGCATGCAATACGGCTTGGCGGCGGCCAAAAGGCTAAACGGCGGTTGTTCCAGCGTGTGGAGCAAAGGGACAGTGGCTATGGCTATTCTGAAGTGGAAACAACAGAGAGACAGGTAGAGACAGAACATGGCGGACCGGAAGATACCGTGGGGGGTAGTGGGAGGGTGACCACAGATGAGGCGGAAGCAGTAGAGGTTGTGGAAGACGGCAGTCATGTTATAGACCACTGTAGTCCGCGCACACAACTAATAGAGCTGTTTAAATGCAAGGACCTAAATGCTAAGCTGTATGGTAAGTTTAAAGAGCTTTATGGAGTGGGGTTTGGAGACCTGGTAAGACAGTTTAAAAGTGATAAATCCACGTGTACCGATTGGGTGTATGCTGTGTTCGGGGTTAATCCCACCATAGCCGAGGGCTTTCATACACTGCTGAAAAGGCAGGCATTATATTTACATACCCAATGGACGTCATGCAAATGGGGTATGGTGTTGCTTGCATTGTGTAGATATAAGGTGGGTAAAAATAGGGAAACAGTTGTTAGACAGCTATCCAAAATGTTAAATGTACCTGAAAACCAGATACTGGTACAACCGCCTAAATTACAAAGTCCGCCTGCAGCATTATTTTGGTTTAGAGCAGGAATGGGTAATGGGAGCGAGGTGTCCGGCACAACACCGGAATGGATAGCTAAACAAACTATGTTAGAACACAGCTTTGCTGACACACAGTTTAGCCTAACAGACATGGTGCAGTGGGCATATGATAACGGGCATACAGATGAGTGTGAAATAGCATACTATTATGCACAAAGAGCAGACGTGGATGCAAATGCAGCAGCATTCCTAAAAAGTAACAATCAGGCCAAATACGTTAGGGATTGTGCATCCATGTGCAAACACTATAGGTTAGCAGAAATGAGGCGCATGTCAATGGCTGAGTGGATAAAGCATAGAGGGGAGAAGTGTGATGAAGGCGACTGGAAACCTATAGTTAAATTATTACGCTATCAACATATAGATATAATAGTTTTTTTAGCTGCATTAAAAAAATGGCTACAGGGTATACCTAAAAAAAATTGCATTTGTATTGTGGGTCCTCCAGACACAGGAAAGTCATGTTTTGGAATGAGCCTGATGCACTTTATGCAAGGTACAATAATATCATATGTTAATTCCTGTAGCCATTTTTGGTTGCAATCATTGGCAGATGCAAAGGTAGCTATGCTAGATGATGTTACAGCGGCATGCTGGGGGTATATGGATACACACATGAGGAACTTATTAGATGGTAACCCAACCAGCATAGATAGAAAACATAAACCGTTAGCAGTAATTAAGTGCCCTCCGTTACTGTTAACGTCCAATATAAATATAACACAGGACAGTAAGTACCAATATTTACAAAGTAGGGTTCAAGTGTTTGAATTTCCAAATCCATTTCCATTTGACAGCAACGGCAATGCTGTGTATGAATTAAATGATGCAAATTGGAACTCCTTTTTTAAAAGGTTGGCATCCAGTTTAGAGCTGCAAACACCTGAGGACGAGGATGGAGAATCTAGCCAGGCGCCTAGATTTGTGCCAGGAACAGTTGTTAGAACTGTATGAACAAAACAGCAAAGAGCTACAGCAACATATATTGCACTGGAAATATATACGTTATGAAAGTGCAATATATTATACAGCAAGACAAATGGGCATTAAACATTTAGGCCACCAGGTGGTGCCAAGTTTAGATGTTTCAAAGGCTAAAGCCCATGCAGCAATTGAAATGCAAATGTGTTTAGAATCTTTGCAAAACACTGAATATAATGTAGAGCCATGGACGCTGCAGGACACAAGTCAAGAATTATGGCTTGCAGAACCTAAGAAATGTTTTAAAAAAGGTGGCAAAACAGTGGAAGTTAGATTTGACTGCAATGAAACAAATGCAATGCATTATACACTGTGGACCACAGTATATGTACAGGTGGATGATGCATGGACAAAGGTAAAAGGCCAGGTGGACTACAAAGGCCTCTCATATACAGTGCACGGGTGCACAACATATTATGTAGACTTTGCAAAGGAAGCACAAACGTATGGGAAAACAGATAGGTGGACTGTTATTGTGGGTTCACACGTTATATGTTCTCCTAGTACTATCGAGGAACAAGGACTACCCATTGTTGAGACTGCTGACGCCAGGCCCCCGACCACTGCCACCGACACCCCCGACGCCCCCACCACAGCGACCACCGAAACGTTCGGCCCCGCCCAGGCACCGCCCAGAAAGCGACGAAGAAACGGACACCTGCCCATCACCACTACTGTGGGCAAATCACTCGGAGGAGAGTACGTGGACACTGCAGACAGAACACGCACGCCTGACCCTGAAAGCAACAACGGGCACAGGAACTGTGGTGGAGGTTCTTCTACACCTATAATACAATTAGAAGGTGAAGCCAATTGCTTAAAGTGTTTTAGATATAGACTAGGAAAAGTGTCACATTTATTTTGTAATTCCTCAACTACATGGAGGTGGACCACTGAATCCAGAACCGACAAAAATGCTATAATAACGTTAACATATAGTAGTGTACAGCAACGGTCTGACTTCTTAGCTATTGTAAAAATACCAAAAACAATAAAACATAGCTTGGGTATGTTAACACTGATGTAATATATGTATATATGTATATATATGGAACACCATCTGTGAAGGGTATTGTCTAGCACGTACCACACAACCAGCCAATCTGCTGCTATTATTGTTAATAGAGTCTACGCTTGGCATACTAGTAGTCTATATTGTTTTTTTACTTATTGCACTGTTGATCTGTGTGTGTGTCCCTAATCTGTATGTGTGGAGCTCTATACTGTCCGCTATCTCCATTTTGTGCTTTGTAACATGGGGTGCACTAACATCTATTACTAACCTGTTTATCCTAATACTCTTAGTGTGGTATTTGCCTGCGGTGGTCCTTCACACATTTATTATATATCACATACAGAACCAATTGTAACATGTTGACCTGTCAATTGGATGATGGTGATACCTGGATGGCATTATGGATGTTACTTGCGTTTATAACTGTGTTGTTACTGTTATTGGTGTTTCATTGTAGAACCTTATATTTATATAGGTATACCAAGTAATACTTTGTGTAGTAAATAAACATTTTTTTATATTACAGCGCCTTGTAATGGTGTCCAGCAGGCCCCGTAGGCGCAAGCGGGCGTCAGCTACTCAGTTATATCAAACATGCAAGGCGGCGGGCACCTGTCCACCTGATGTTGTTCATAAGGTGGAGCAAACAACCGTTGCAGATCAAATTTTAAAATGGGGGAGCATGGGAGTATTTTTTGGCGGGCTTGGCATAGGTTCCGGCTCTGGCACAGGGGGCAGGGCTGGCTATGTGCCTTTGTCTACAGGTTCCCGGGCTGTCCCTCCTAAATCTTTGGTACCTGACGTTGTTGCTAGGCCACCTGTGGTTGTGGATACTGTTGCACCCTCCGATCCGTCCATTGTATCTTTAATTGAGGAAAGTAGTATTATTCAGTCAGGTGCCCCGTCCCTTACTATTCCAACAGAGGGTGGGTTTTCAGTAACGTCCTCCGGTACAGATGTGCCTGCCATTTTAGATGTGTCGTCCACAAATACTGTGCATGTCACAGCCACCACACATCACAATCCTGTCTTTACTGATCCCTCGGTTGTGCAGCCCATCCCACCTGTGGAGGCCGGTGGTCGCCTCATAGTGTCGCATTCCACTATTACTACTAGTGCTGCTGAGGAAATACCTTTGGACACGTTTGTTGTCCATAGTGATCCATTGTCCAGTACACCCGTTCCTGGTACGTCTGGACGGCCCAGGTTGGGACTGTACAGTAAGGCCTTGCAGCAGGTGGAAATTGTGGACCCTGCCTTTCTGTCTACCCCTCAGCGTTTAATTACATATGACAATCCAGTGTTTGAGAACGTGGATGATACATTGCAGTTTGAGCAGCCATCCATACATGACGCTCCGGACCCTGCGTTTATGGACATCATTACCTTGCACAGGCCTGCATTAACGTCTCGGCGGGGTGTCATACGCTTTAGCAGGGTGGGTCAACGGGGCACCATGTACACACGGCGAGGGACCCGCATTGGGGGTCGTGTACACTTTTTTAGGGACATTAGTCCTATTGGTGCAGCTGATGATATTGAATTGCACCCTCTAGTGGCCTCGGCACCACATACACTGGAGACACCACATACACTGGAGACACCACTGGACACTACTGATGCCCTGTTTGATGTGTATGCAGACATGGATACTATAGATGATGATGCAGCATATGCTACATTCTCATTACATCCTGCCGATTCTACTCGTATATCTAACACATCCATACCTCTTGCCACGGTTTCTGACACATTATTAACATCTGGTCCTGACATAGTGTTTCCTTCTATTCCTGCAGGTACACCATATTTGCCTGTGTCACCTTCTATACCTGCCATATCTGTACTAATTCACGGTACAGATTATTATTTGCATCCTGCATACTATTTAAGAAAACGCCGAAAGCGCATATTAGCACATCAGTATGTGGCAACTTAATGAAAATCAAGTATATTTACCACCGCCAACGCCTGTTGCTACCATTGTTAGCACAGATGAGTATGTGCAACGCACCAGTTTATATTATCATGCTGGTAGTGCCAGGTTACTGACTATAGGACATCCATACTTTGAGTTAAAAAAAAACAATGGTGACATTTCAGTGCCTAAGGTTTCTGGACATCAATACAGGGTATTTAGGGTACGTTTGCCTGACCCGAATAAGTTTGGTTTATCTGACACCTCCTTGTTTAATTCTGAAACGCAGCGCCTTGTGTGGGCATGTGTGGGTGTGGAGGTCGGCCGTGGCCAGCCCCTAGGGGTTGGTGTTAGTGGCCATCCATACTTTAATAAGGATGAGGATGTGGAAAACTCATCTGCCTATGGCACAGGTCCGGGGCAGGATAGTAGGGAAAATGTAGCTATGGATTATAAACAGACACAGTTATGTATGTTGGGCTGCACACCCCCAATTGGGGAATATTGGGGTAAGGGCACTCCGTGCAATGCTTCTCGGGTAACCCTTGGGGACTGTCCTGTATTAGAATTAAAAACTGAGGTTATTCAGGATGGCGACATGGTGGATACTGGCTTTGGTGCTATGGATTTTGCTTCCTTGCAGGCCAATAAAAGTGATGTGCCATTGGATTTATGCACATCTATTAGTAAATATCCAGATTATTTGGGAATGGCTGCAGAACCGTATGGAAATAGTTTATTTTTTTTTCTACGCAGGGAACAAATGTTTGTTAGGCACTTTTTTAATAGGGCAGGTACTACTGGTGATAGTGTCCCAACTGACTTATATATAACAGGTACATCTGGTCGGACTCCTATTGCAGGCAGTATTTATTACTCCACACCAAGTGGATCCTTGGTTACCTCTGATTCTCAGATATTTAACAAGCCATTGTGGATACAAAAGGCCCAGGGCCATAACAATGGCATATGTTTTGGCAATCAGTTATTTGTTACAGTTGTAGACACCACTCGTAGCACTAATTTAACCTTATGTGCTGCCACACAGTCCCCCACACCAACCCCATATAATAACAGTAATTTCAAGGAATATTTGCGTCATGGGGAGGAGTTTGATTTGCAGTTTATTTTTCAGTTATGTGTAATTACCTTAAATGCAGAGGTTATGACATATATTCATGCAATGGATCCTACGTTGTTGGAGGATTGGAACTTTAAAATTGCTCCTCCAGCCTCTGCATCCTTGGAGGATACATATAGGTTCCTTACCAACAAGGCTATTGCCTGTCAGCGCGATGCGCCCCCCAAGGTACGGGAGGATCCATATAAAAAATATAAATTTTGGGATGTCAATTTAACAGAAAGATTTTCTTCCCAATTAGATCAATTTCCATTAGGACGTAAGTTCCTTATGCAGGCTGGTGTACGTGCAGGGCCTAGGTTTAAATCCAGGAAGCGCCCTGCCCCTTCCTCGTCTTCCTCTTCTAAGCCAGTCACCCCCAAACGTAAAAAAACAAAGCGATGAGTATGGCTGCATATGTGTATTCTGGGGAATACACCCTTGCACTCCCGTATGTGTTGGTACTTTGGAATGTATGTATGTATTGTTTGTGTATGTTTTGTGTTTGTTGTGTATGTGTCCGTATGGTACTGTGTATGTATTGTTTGTATGCTGTATACTTACGTTGTGTTTGTGTGTTTAATAAAGCTATATGTGTGGTGTGGTGTGGTATGGCAGTGTCATGGCGTCTTGTTCAGTGTTGACCATGTACTTTTTGTGTCTAAATCCTCCATTTTGTACTGCGCGACCGCTTTCGGTCGCGGTTGGCACACACATACATTTGTCAGCAAATTTTTATTGCATGTTACACATTGTTAGGTCAACATGCCCTGCCAAAAATGTAGTATTAGGGTGAGGTTTGGCACACCTTTGATTGCACTTTTCCTGTACTGTTACTCATCTTATTGTATGCACTTCCAAACATGCTTTTAGGCACATAGTTTTGCCTAATAAAAAGTTAGCTAATAGCAGTTTTGGCAAAACATAACACTTGTGGTTAACATAGTACATATTACTCATGGTGCACACCTGCGGACCGCTTTCGGTTGCTACATGTTTTATTACTTTCTCCTTATTA
>KU298895|HPV40|
----TAACAATTGTACTGTTAGTAAAGGGTGTAACCGAAAACGGTCCGACCGAAAGCGGTACATATAAATTCCAACCCAAAAAACCTGCTTTGGGGCCAGTATGTCTGCACGGTGCGGCTCCCAGGCCAGGACCCTGTATGAACTGTGTGACCAGTGCAATATTACATTGCCTACGTTGCAAATTGATTGTGTGTTTTGCAAGACGGTCCTAAAAACAGCTGAGGTACTGGCCTTTGCCTTTAGAGAGTTATATGTTGTGTGGCGCGACGACTTTCCACACGCCGCATGTCCACGGTGCCTGGACCTGCACGGAAAAGTAAACCAATACAGAAACTTTAGATACGCAGCCTATGCACCAACCGTGGAAGAAGAGACAGGATTAACCATTTTACAAGTAAGGATTAGATGCTGCAAGTGCCACAAGCCTTTGTCTCCTGTGGAAAAAACCAACCATATTGTAAAGAAGACGCAATTCTTTAAATTAAAAGATTCGTGGACAGGGTACTGTCTACATTGCTGGAAGAAATGCATGGAGAAAGGCCAACGCTCGGAGACATTGTGTTAAACCTGCAACCTGAACCTGTATGTCTAAACTGCAACGAGCAATTAGACAGCTCAGACTCAGAAGATGACCATGAACAGGACCAACTAGACAGCTTACACAGTAGAGAGCGTGAGCAACCCACGCAACAGGACCTGCAAGTAAATTTGCAATCATTTAAAGTAGTAACTCGGTGTGTATTTTGTCAGTGTTTGGTGCGCTTAGCAGTGCATTGTTCCATCACTGATATAACACAGTTCCAGCAGTTGCTGATGGGCACATTACATATAGTGTGCCCCAACTGTGCAGCTACAGAGTGACAACAATGGCAGACTCTCCAGGTACAGAGGACGGGGGGGCTGGGTGCTCAGGATGGTTTGTAGTAGAAGCTGTAGTGGATAAACAAACGGGGGATGCTGTATCGGAAGATGAGGATGAGGAGGACATAGAGGATAGTGGATTTGATATGATAGATTTTATTGATAATAGTGTTGTGGCAGAGGAACATGTAGAACTAAGTAATGCACAGGCACTTTTACATGTACAGCAGACATGTGCAGATGCTGCTGACCTGTGCGAGTTAAAACGAAAGTACATTAGCCCATATGTAAGTCCTATACAATACTCAGAACCGTCTATAGACGGGGACCTAAGTCCAAGGCTGCATGCAATACGGCTTGGCGGCGGCCAAAAGGCTAAACGGCGGTTGTTCCAGCGTGTGGAGCAAAGGGACAGTGGCTATGGCTATTCTGAAGTGGAAACAACAGAGAGACAGGTAGAGACAGAACATGGCGGACCGGAAGATACCGTGGGGGGTAGTGGGAGGGTGACCACAGATGAGGCGGAAGCAGTAGAGGTTGTGGAAGACGGCAGTCATGTTATAGACCACTGTAGTCCGCGCACACAACTAATAGAGCTGTTTAAATGCAAGGACCTAAATGCTAAGCTGTATGGTAAGTTTAAAGAGCTTTATGGAGTGGGGTTTGGAGACCTGGTAAGACAGTTTAAAAGTGATAAATCCACGTGTACCGATTGGGTGTATGCTGTGTTTGGGGTTAATCCCACCATAGCCGAGGGCTTTCATACACTGCTGAAAAGGCAGGCATTATATTTACATACCCAATGGACGTCATGCAAATGGGGTATGGTGTTGCTTGCATTGTGTAGATATAAGGTGGGTAAAAATAGGGAAACAGTTGTTAGACAGCTATCCAAAATGTTAAATGTACCTGAAAACCAGATACTGGTACAACCGCCTAAATTACAAAGTCCGCCTGCAGCATTATTTTGGTTTAGAGCAGGAATGGGTAATGGGAGCGAGGTGTCCGGCACAACACCGGAATGGATAGCTAAACAAACTATGTTAGAACACAGCTTTGCTGACACACAGTTTAGCCTAACAGACATGGTGCAGTGGGCATATGATAACGGGCATACAGATGAGTGTGAAATAGCATACTATTATGCACAAAGAGCAGACGTGGATGCAAATGCAGCAGCATTCCTAAAAAGTAACAATCAGGCCAAATACGTTAGGGATTGTGCATCCATGTGCAAACACTATAGGTTAGCAGAAATGAGGCGCATGTCAATGGCTGAGTGGATAAAGCATAGAGGGGAGAAGTGTGATGAAGGCGACTGGAAACCTATAGTTAAATTATTACGCTATCAACATATAGATATAATAGTTTTTTTAGCTGCATTAAAAAAATGGCTACAGGGTATACCTAAAAAAAATTGCATTTGTATTGTGGGTCCTCCAGACACAGGAAAGTCATGTTTTGGAATGAGCCTGATGCACTTTATGCAAGGTACAATAATATCATATGTTAATTCCTGTAGCCATTTTTGGTTGCAATCATTGGCAGATGCAAAGGTAGCTATGCTAGATGATGTTACAGCGGCATGCTGGGGGTATATGGATACACACATGAGGAACTTATTAGATGGTAACCCAACCAGCATAGATAGAAAACATAAACCGTTAGCAGTAATTAAGTGCCCTCCGTTACTGTTAACGTCCAATATAAATATAACACAGGACAGTAAGTACCAATATTTACAAAGTAGGGTTCAAGTGTTTGAATTTCCAAATCCATTTCCATTTGACAGCAACGGCAATGCTGTGTATGAATTAAATGATGCAAATTGGAACTCCTTTTTTAAAAGGTTGGCATCCAGTTTAGAGCTGCAAACACCTGAGGACGAGGATGGAGAATCTAGCCAGGCGCCTAGATTTGTGCCAGGAACAGTTGTTAGAACTGTATGAACAAAACAGCAAAGAGCTACAGCAACATATATTGCACTGGAAATATATACGTTATGAAAGTGCAATATATTATACAGCAAGACAAATGGGCATTAAACATTTAGGCCACCAGGTGGTGCCAAGTTTAGATGTTTCAAAGGCTAAAGCCCATGCAGCAATTGAAATGCAAATGTGTTTAGAATCTTTGCAAAACACTGAATATAATGTAGAGCCATGGACGCTGCAGGACACAAGTCAAGAATTATGGCTTGCAGAACCTAAGAAATGTTTTAAAAAAGGTGGCAAAACAGTGGAAGTTAGATTTGACTGCAATGAAACAAATGCAATGCATTATACACTGTGGACCACAGTATATGTACAGGTGGATGATGCATGGACAAAGGTAAAAGGCCAGGTGGACTACAAAGGCCTCTCATATACAGTGCACGGGTGCACAACATATTATGTAGACTTTGCAAAGGAAGCACAAACGTATGGGAAAACAGATAGGTGGACTGTTATTGTGGGTTCACACGTTATATGTTCTCCTAGTACTATCGAGGAACAAGGACTACCCATTGTTGAGACTGCTGACGCCAGACCCCCGACCACTGCCACCGA---------------CGCCACAGCGACCACCGAAACGTTCGGCCCCGCCCAGGCACCGCCCAGAAAGCGACGAAGAAACGGACACCTGCCCATCACCACTACTGTGGGCAAATCACTCGGAGGAGAGTACGTGGACACTGCAGACAGAACACGCACGCCTGACCCTGAAAGCAACAACGGGCACAGGAACTGTGGTGGAGGTTCTTCTACACCTATAATACAATTAGAAGGTGAAGCCAATTGCTTAAAGTGTTTTAGATATAGACTAGGAAAAGTGTCACATTTATTTTGTAATTCCTCAACTACATGGAGGTGGACCACTGAATCCAGAACCGACAAAAATGCTATAATAACGTTAACATATAGTAGTGTACAGCAACGGTCTGACTTCTTAGCTATTGTAAAAATACCAAAAACAATAAAACATAGCTTGGGTATGTTAACACTGATGTAATATATGTATATATGTATATATATGGAACACCATCTGTGAAGGGTATTGTCTAGCACGTACCACACAACCAGCCAATCTGCTGCTATTATTGTTAATAGAGTCTACGCTTGGCATACTAGTAGTCTATATTGTTTTTTTACTTATTGCACTGTTGATCTGTGTGTGTGTCCCTAATCTGTATGTGTGGAGCTCTATACTGTCTGCTATCTCCATTTTGTGCTTTGTAACATGGGGTGCACTAACATCTATTACTAACCTGTTTATCCTAATACTCTTAGTGTGGTATTTGCCTGCGGTGGTCCTTCACACATTTATTATATATCACATACAGAACCAATTGTAACATGTTGACCTGTCAATTGGATGATGGTGATACCTGGATGGCATTATGGATGTTACTTGCGTTTATAACTGTGTTGTTACTGTTATTGGTGTTTCATTGTAGAACCTTATATTTATATAGTTATACCAAGTAATACTTTGTGTAGTAAATAAACATTTTTTTATATTACAGCGCCTTGTAATGGTGTCCAGCAGGCCCCGTAGGCGCAAGCGGGCGTCAGCTACTCAGTTATATCAAACATGCAAGGCGGCGGGCACCTGTCCACCTGATGTTGTTCATAAGGTGGAGCAAACAACCGTTGCAGATCAAATTTTAAAATGGGGGAGCATGGGAGTATTTTTTGGCGGGCTTGGCATAGGTTCCGGCTCTGGCACAGGGGGCAGGGCTGGCTATGTGCCTTTGTCTACAGGTTCCCGGGCTGTCCCTCCTAAATCTTTGGTACCTGACGTTGTTGCTAGGCCACCTGTGGTTGTGGATACTGTTGCACCCTCCGATCCGTCCATTGTATCTTTAATTGAGGAAAGTAGTATTATTCAGTCAGGTGCCCCGTCCCTTACTATTCCAACAGAGGGTGGGTTTTCAGTAACGTCCTCCGGTACAGATGTGCCTGCCATTTTAGATGTGTCGTCCACAAATACTGTGCATGTCACAGCCACCACACATCACAATCCTGTCTTTACTGATCCCTCGGTTGTGCAGCCCATCCCACCTGTGGAGGCCGGTGGTCGCCTCATAGTGTCGCATTCCACTATTACTACTAGTGCTGCTGAGGAAATACCTTTGGACACGTTTGTTGTCCATAGTGATCCATTGTCCAGTACACCCGTTCCTGGTACGTCTGGACGGCCCAGGTTGGGACTGTACAGTAAGGCCTTGCAGCAGGTGGAAATTGTGGACCCTGCCTTTCTGTCTACCCCTCAGCGTTTAATTACATATGACAATCCAGTGTTTGAGAACGTGGATGATACATTGCAGTTTGAGCAGCCATCCATACATGACGCTCCGGACCCTGCGTTTATGGACATCATTACCTTGCACAGGCCTGCATTAACGTCTCGGCGGGGTGTCATACGCTTTAGCAGGGTGGGTCAACGGGGCACCATGTACACACGGCGAGGGACCCGCATTGGGGGTCGTGTACACTTCTTTAGGGACATTAGTCCTATTGGTGCAGCTGATGATATTGAATTGCACCCTCTAGTGGCCTCGGCACCACATACACTGGAGACACCACATACACTGGAGACACCACTGGACACTACTGATGCCCTGTTTGATGTGTATGCAGACATGGATACTATAGATGATGATGCAGCATATGCTACATTCTCATTACATCCTGCCGATTCTACTCGTATATCTAACACATCCATACCTCTTGCCACGGTTTCTGACACATTATTAACATCTGGTCCTGACATAGTGTTTCCTTCTATTCCTGCAGGTACACCATATTTGCCTGTGTCACCTTCTATACCTGCCATATCTGTACTAATTCACGGTACAGATTATTATTTGCATCCTGCATACTATTTAAGAAAACGCCGAAAGCGCATATTAGCACATCAGTATGTGGCAACTTAATGAAAATCAAGTATATTTACCACCGCCAACGCCTGTTGCTACCATTGTTAGCACAGATGAGTATGTGCAACGCACCAGTTTATATTATCATGCTGGTAGTGCCAGGTTACTGACTATAGGACATCCATACTTTGAGTTAAAAAAAAGCAATGGTGACATTTCAGTGCCTAAGGTTTCTGGACATCAATACAGGGTATTTAGGGTACGTTTGCCTGACCCGAATAAGTTTGGTTTATCTGACACCTCCTTGTTTAATTCTGAAACGCAGCGCCTTGTGTGGGCATGTGTGGGTGTGGAGGTCGGCCGTGGCCAGCCCCTAGGGGTTGGTGTTAGTGGCCATCCATACTTTAATAAGGATGAGGATGTGGAAAACTCATCTGCCTATGGCACAGGTCCGGGGCAGGATAGTAGGGAAAATGTAGCTATGGATTATAAACAGACACAGTTATGTATGTTGGGCTGCACACCCCCGATTGGGGAATATTGGGGTAAGGGCACTCCGTGCAATGCTTCTCGGGTAACCCTTGGGGACTGTCCTGTATTAGAATTAAAAACTGAGGTTATTCAGGATGGCGACATGGTGGATACTGGCTTTGGTGCTATGGATTTTGCTTCCTTGCAGGCCAATAAAAGTGATGTGCCATTGGATTTATGCACATCTATTAGTAAATATCCAGATTATTTGGGAATGGCTGCAGAACCGTATGGAAATAGTTTATTTTTTTTTCTACGCAGGGAACAAATGTTTGTTAGGCACTTTTTTAATAGGGCAGGTACTACTGGTGATAGTGTCCCAACTGACTTATATATAACAGGTACATCTGGTCGGACTCCTATTGCAGGCAGTATTTATTACTCCACACCAAGTGGATCCTTGGTTACCTCTGATTCTCAGATATTTAACAAGCCATTGTGGATACAAAAGGCCCAGGGCCATAACAATGGCATATGTTTTGGCAATCAGTTATTTGTTACAGTTGTAGACACCACTCGTAGCACTAATTTAACCTTATGTGCTGCCACACAGTCCCCCACACCAACCCCATATAATAACAGTAATTTCAAGGAATATTTGCGTCATGGGGAGGAGTTTGATTTGCAGTTTATTTTTCAGTTATGTGTAATTACCTTAAATGCAGAGGTTATGACATATATTCATGCAATGGATCCTACGTTGTTGGAGGATTGGAACTTTAAAATTGCTCCTCCAGCCTCTGCATCCTTAGAGGATACATATAGGTTCCTTACCAACAAGGCTATTGCCTGTCAGCGCGATGCGCCCCCCAAGGTACGGGAGGATCCATATAAAAAATATAAATTTTGGGATGTCAATTTAACAGAAAGATTTTCTTCCCAATTAGATCAATTTCCATTAGGACGTAAGTTCCTTATGCAGGCTGGTGTACGTGCAGGGCCTAGGTTTAAATCCAGGAAGCGCCCTGCCCCTTCCTCGTCTTCCTCTTCTAAGCCAGTCACCCCCAAACGTAAAAAAACAAAGCGATGAGTATGGCTGCATATGTGTATTCTGGGGAATACACCCTTGCACTCCCGTATGTGTTGGTACTTTGGAATGTATGTATGTATTGTTTGTGTATGTTTTGTGTTTGTTGTGTATGTGTCCGTATGGTACTGTGTATGTATTGTTTGTATGCTGTATACTTACGTTGTGTTTGTGTGTTTAATAAAGCTATATGTGTGGTGTGGTGTGGTATGGCAGTGTCATGGCGTCTTGTTCAGTGTTCACCATGTACTTTTTGTGTCTAAATCCTCCATTTTGTACTGCGCGACCGCTTTCGGTCGCGGTTGGCACACACATACATTTGTCAGCAAATTTTTATTGCATGTTACACATTGTTAGGTCAACATGCCCTGCCAAAAATGTAGTATTAGGGTGAGGTTTGGCACACCTTTGATTGCACTTTTCCTGTACTGTTACTCATCTTATTGTATGCACTTCCAAACATGCTTTTAGGCACATAGTTTTGCCTAATAAAAAGTTAGCTAATAGCAGTTTTGGCAAAACATAACACTTGTGGTTAACATAGTACATATTACTCATGGTGCACACCTGCGGACCGCTTTCGGTTGCTACATGTTTTATTACTTTCTCCTTATTA
>HW350058|HPV40|
TTAATAACAATTGTACTGTTAGTAAAGGGTGTAACCGAAAACGGTCCGACCGAAAGCGGTACATATAAATTCCAACCCAAAAAACCTGCTTTGGGGCCAGTATGTCTGCACGGTGCGGCTCCCAGGCCAGGACCCTGTATGAACTGTGTGACCAGTGCAATATTACATTGCCTACGTTGCAAATTGATTGTGTGTTTTGCAAGACGGTCCTAAAAACAGCTGAGGTACTGGCCTTTGCCTTTAGAGAGTTATATGTTGTGTGGCGCGACGACTTTCCACACGCCGCATGTCCACGGTGCCTGGACCTGCACGGAAAAGTAAACCAATACAGAAACTTTAGATACGCAGCCTATGCACCAACCGTGGAAGAAGAGACAGGATTAACCATTTTACAAGTAAGGATTAGATGCTGCAAGTGCCACAAGCCTTTGTCTCCCGTGGAAAAAACCAACCATATTGTAAAGAAGACGCAATTCTTTAAATTAAAAGATTCGTGGACAGGGTACTGTCTACATTGCTGGAAGAAATGCATGGAGAAAGGCCAACGCTCGGAGACATTGTGTTAAACCTGCACCCTGAACCTGTATGTCTAAACTGCAACGAGCAATTAGACAGCTCAGACTCAGAAGATGACCATGAACAGGACCAACTAGACAGCTTACACAGTAGAGAGCGTGAGCAACCCACGCAACAGGACCTGCAAGTAAATTTGCAATCATTTAAAGTAGTAACTCGGTGTGTATTTTGTCAGTGTTTGGTGCGCTTAGCAGTGCATTGTTCCATCACTGATATAACACAGTTCCAGCAGTTGCTGATGGGCACATTACATATAGTGTGCCCCAACTGTGCAGCTACAGAGTGACAACAATGGCAGACTCTCCAGGTACAGAGGACGGGGGGGCTGGGTGCTCAGGATGGTTTGTAGTAGAAGCTGTAGTGGATAAACAAACGGGGGATGCTGTATCGGAAGATGAGGATGAGGAGGACATAGAGGATAGTGGATTTGATATGATAGATTTTATTGATAATAGTGTTGTGGCAGAGGAACATGTAGAACTAAGTAATGCACAGGCACTTTTACATGTACAGCAGACATGTGCAGATGCTGCTGACCTGTGCGAGTTAAAACGAAAGTACATTAGCCCATATGTAAGTCCTATACAATACTCAGAACCGTCTATAGACGGGGACCTAAGTCCAAGGCTGCATGCAATACGGCTTGGCGGCGGCCAAAAGGCTAAACGGCGGTTGTTCCAGCGTGTGGAGCAAAGGGACAGTGGCTATGGCTATTCTGAAGTGGAAACAACAGAGAGACAGGTAGAGACAGAACATGGCGGACCGGAAGATACCGTGGGGGGTAGTGGGAGGGTGACCACAGATGAGGCGGAAGCAGTAGAGGTTGTGGAAGACGGCAGTCATGTTATAGACCACTGTAGTCCGCGCACACAACTAATAGAGCTGTTTAAATGCAAGGACCTAAATGCTAAGCTGTATGGTAAGTTTAAAGAGCTTTATGGAGTGGGGTTTGGAGACCTGGTAAGACAGTTTAAAAGTGATAAATCCACGTGTACCGATTGGGTGTATGCTGTGTTCGGGGTTAATCCCACCATAGCCGAGGGCTTTCATACACTGCTGAAAAGGCAGGCATTATATTTACATACCCAATGGACGTCATGCAAATGGGGTATGGTGTTGCTTGCATTGTGTAGATATAAGGTGGGTAAAAATAGGGAAACAGTTGTTAGACAGCTATCCAAAATGTTAAATGTACCTGACAACCAGATACTGGTACAACCGCCTAAATTACAAAGTCCGCCTGCAGCATTATTTTGGTTTAGAGCAGGAATGGGTAATGGGAGCGAGGTGTCCGGCACAACACCGGAATGGATAGCTAAACAAACTATGTTAGAACACAGCTTTGCTGACACACAGTTTAGCCTAACAGACATGGTGCAGTGGGCATATGATAACGGGCATACAGATGAGTGTGAAATAGCATACTATTATGCACAAAGAGCAGACGTGGATGCAAATGCAGCAGCATTCCTAAAAAGTAACAATCAGGCCAAATACGTTAGGGATTGTGCATCCATGTGCAAACACTATAGGTTAGCAGAAATGAGGCGCATGTCAATGGCTGAGTGGATAAAGCATAGAGGGGAGAAGTGTGATGAAGGCGACTGGAAACCTATAGTTAAATTATTACGCTATCAACATATAGATATAATAGTTTTTTTAGCTGCATTAAAAAAATGGCTACAGGGTATACCTAAAAAAAATTGCATTTGTATTGTGGGTCCTCCAGACACAGGAAAGTCATGTTTTGGAATGAGCCTGATGCACTTTATGCAAGGTACAATAATATCATATGTTAATTCCTGTAGCCATTTTTGGTTGCAATCATTGGCAGATGCAAAGGTAGCTATGCTAGATGATGTTACAGCGGCATGCTGGGGGTATATGGATACACACATGAGGAACTTATTAGATGGTAACCCAACCAGCATAGATAGAAAACATAAACCGTTAGCAGTAATTAAGTGCCCTCCGTTACTGTTAACGTCCAATATAAATATAACACAGGACAGTAAGTACCAATATTTACAAAGTAGGGTTCAAGTGTTTGAATTTCCAAATCCATTTCCATTTGACAGCAACGGCAATGCTGTGTATGAATTAAATGATGCAAATTGGAACTCCTTTTTTAAAAGGTTGGCATCCAGTTTAGAGCTGCAAACACCTGGGGACGAGGATGGAGAATCTAGCCAGGCGCCTAGATTTGTGCCAGGAACAGTTGTTAGAACTGTATGAACAAAACAGCAAAGAGCTACAGCAACATATATTGCACTGGAAATATATACGTTATGAAAGTGCAATATATTATACAGCAAGACAAATGGGCATTAAACATTTAGGCCACCAGGTGGTGCCAAGTTTAGATGTTTCAAAGGCTAAAGCCCATGCAGCAATTGAAATGCAAATGTGTTTAGAATCTTTGCAAAACACTGAATATAATGTAGAGCCATGGACGCTGCAGGACACAAGTCAAGAATTATGGCTTGCAGAACCTAAGAAATGTTTTAAAAAAGGTGGCAAAACAGTGGAAGTTAGATTTGACTGCAATGAAACAAATGCAATGCATTATACACTGTGGACCACAGTATATGTACAGGTGGATGATGCATGGACAAAGGTAAAAGGCCAGGTGGACTACAAAGGCCTCTCATATACAGTGCACGGGTGCACAACATATTATGTAGACTTTGCAAAGGAAGCACAAACGTATGGGAAAACAAATAGGTGGACTGTTATTGTGGGTTCACACGTTATATGTTCTCCTAGTACTATCGAGGAACACGGACTACCCATTGTTGAGACTGCTGACGCCAGACCCCCGACCACTGCCACCGACACCCCCGACGCCCCCGCCACAGCGACCACCGAAACGGTCGGCCCCGCCCAGGCACCGCCCAGAAAGCGACGAAGAAACGGACACCTGCCCATCACCACTACTGTGGGCAAATCACTCGGAGGAGAGTACGTGGACACTGCAGACAGAACACGCACGCCTGACCCTGAAAGCAACAACGGGCACAGGAACTGTGGTGGAGGTTCTTCTACACCTATAATACAATTAGAAGGTGAAGCCAATTGCTTAAAGTGTTTTAGATATAGACTAGGAAAAGTGTCACATTTATTTTGTAATTCCTCAACTACATGGAGGTGGACCACTGAATCCAGAACCGAGAAAAATGCTATAATAACGTTAACATATAGTAGTGTACAGCAACGGTCTGACTTCTTAGCTATTGTAAAAATACCAAAAACAATAAAACATAGCTTGGGTATGTTAACACTGATGTAATATATGTATATATGTATATATATGGAACACCATCTGTGAAGGGTATTGTCTAGCACGTACCACACAACCAGCCAATCTGCTGCTATTATTGTTAATAGAGTCTACGCTTGGCATACTAGTAGTCTATATTGTTTTTTTACTTATTGCACTGTTGATCTGTGTGTGTGTCCCTAATCTGTATGTGTGGAGCTCTATACTGTCTGCTATCTCCATTTTGTGCTTTGTAACATGGGGTGCACTAACATCTATTACTAACCTGTTTATCCTAATACTCTTAGTGTGGTATTTGCCTGCGGTGGTCCTTCACACATTTATTATATATCACATACAGAACCAATTGTAACATGTTGACCTGTCAATTGGATGATGGTGATACCTGGATGGCATTATGGATGTTACTTGCGTTTATAACTGTGTTGTTACTGTTATTGGTGTTTCATTGTAGAACCTTATATTTATATAGGTATACCAAGTAATACTTTGTGTAGTAAATAAACATTTTTTTATATTACAGCGTCTTGTAATGGTGTCCAGCAGGCCCCGTAGGCGCAAGCGGGCGTCAGCTACTCAGTTATATCAAACATGCAAGGCGGCGGGCACCTGTCCACCTGATGTTGTTCATAAGGTGGAGCAAACAACCGTTGCAGATCAAATTTTAAAATGGGGGAGCATGGGAGTATTTTTTGGCGGGCTTGGCATAGGTTCCGGCTCTGGCACAGGGGGCAGGGCTGGCTATGTGCCTTTGTCTACAGGTTCCCGGGCTGTCCCTCCTAAATCTTTGGTACCTGACGTTGTTGCTAGGCCACCTGTGGTTGTGGATACTGTTGCACCCTCCGATCCGTCCATTGTATCTTTAATTGAGGAAAGTAGTATTATTCAGTCAGGTGCCCCGTCCCTTACTATTCCAACAGAGGGTGGGTTTTCAGTAACGTCCTCCGGTACAGATGTGCCTGCCATTTTAGATGTGTCGTCCACAAATACCGTGCATGTGACAGCCACCACACATCACAATCCTGTCTTTACTGATCCCTCGGTTGTGCAGCCCATCCCACCTGTGGAGGCCGGTGGTCGCCTCATAGTGTCGCATTCCACTATTACTACTAGTGCTGCTGAGGAAATACCTTTGGACACGTTTGTTGTCCATAGTGATCCATTGTCCAGTACACCCGTTCCTGGTACGTCTGGACGGCCCAGGTTGGGACTGTACAGTAAGGCCTTGCAGCAGGTGGAAATTGTGGACCCTGCCTTTCTGTCTACCCCTCAGCGTTTAATTACATATGACAATCCAGTGTTTGAGAACGTGGATGATACATTGCAGTTTGAGCAGCCATCCATACATGACGCTCCGGACCCTGCGTTTATGGACATCATTACCTTGCACAGGCCTGCATTAACGTCTCGGCGGGGTGTCATACGCTTTAGCAGGGTGGGTCAACGGGGCACCATGTACACACGGCGAGGGACCCGCATTGGGGGTCGTGTACACTTTTTTAGGGACATTAGTCCTATTGGTGCAGCTGATGATATTGAATTGCACCCTCTAGTGGCCTCGGCACCACATACACTGGAGACACCACATACACTAGAGACACCACTGGACACTACTGATGCCCTGTTTGATGTGTATGCAGACATGGATACTATAGATGATGATGCAGCATATGCTACATTCTCATTACATCCTGCCGATTCTACTCGTATATCTAACACATCCATACCTCTTGCCACGGTTTCTGACACATTATTAACATCTGGTCCTGACATAGTGTTTCCTTCTATTCCTGCAGGTACACCATATTTGCCTGTGTCACCTTCTATACCTGCCATATCTGTACTAATTCACGGTACAGATTATTATTTGCATCCTGCATACTATTTAAGAAAACGCCGAAAGCGCATATTAGCACATCAGTATGTGGCAACTTAATGAAAATCAAGTATATTTACCACCGCCAACGCCTGTTGCTACCATTGTTAGCACAGATGAGTATGTGCAACGCACCAGTTTATATTATCATGCTGGTAGTGCCAGGTTACTGACTATAGGACATCCATACTTTGAGTTAAAAAAACCCAATGGTGACATTTCAGTGCCTAAGGTTTCTGGACATCAATACAGGGTATTTAGGGTACGTTTGCCTGACCCGAATAAGTTTGGTTTATCTGACACCTCCTTGTTTAATTCTGAAACGCAGCGCCTTGTGTGGGCATGTGTGGGTGTGGAGGTCGGCCGTGGCCAGCCCCTAGGGGTTGGTGTTAGTGGCCATCCATACTTTAATAAGGATGAGGATGTGGAAAACTCATCTGCCTATGGCACAGGTCCGGGGCAGGATAGTAGGGAAAATGTAGCTATGGATTATAAACAGACACAGTTATGTATGTTGGGCTGCACACCCCCAATTGGGGAATATTGGGGTAAGGGCACTCCGTGCAATGCTTCTCGGGTAACCCTTGGGGACTGTCCTGTATTAGAATTAAAAACTGAGGTTATTCAGGATGGCGACATGGTGGATACTGGCTTTGGTGCTATGGATTTTGCTTCCTTGCAGGCCAATAAAAGTGATGTGCCATTGGATTTATGCACATCTATTAGTAAATATCCAGATTATTTGGGAATGGCTGCAGAACCGTATGGAAATAGTTTATTTTTTTTTCTACGCAGGGAACAAATGTTTGTTAGGCACTTTTTTAATAGGGCAGGTACTACTGGTGATAGTGTCCCAACTGACTTATATATAACAGGTACATCTGGTCGGACTCCTATTGCAGGCAGTATTTATTACTCCACACCAAGTGGATCCTTGGTTACCTCTGATTCTCAGATATTTAACAAGCCATTGTGGATACAAAAGGCCCAGGGCCATAACAATGGCATATGTTTTGGCAATCAGTTATTTGTTACAGTTGTAGACACCACTCGTAGCACTAATTTAACCTTATGTGCTGCCACACAGTCCCCCACACCAACCCCATATAATAACAGTAATTTCAAGGAATATTTGCGTCATGGGGAGGAGTTTGATTTGCAGTTTATTTTTCAGTTATGTGTAATTACCTTAAATGCAGAGGTTATGACATATATTCATGCAATGGATCCTACGTTGTTGGAGGATTGGAACTTTAAAATTGCTCCTCCAGCCTCTGCATCCTTAGAGGATACATATAGGTTCCTTACCAACAAGGCTATTGCCTGTCAGCGCGATGCGCCCCCCAAGGTACGGGAGGATCCATATAAAAAATATAAATTTTGGGATGTCAATTTAACAGAAAGATTTTCTTCCCAATTAGATCAATTTCCATTAGGACGTAAGTTCCTTATGCAGGCTGGTGTACGTGCAGGGCCTAGGTTTAAATCCAGGAAGCGCCCTGCCCCTTCCTCGTCTTCCTCTTCTAAGCCAGTCACCCCCAAACGTAAAAAAACAAAGCGATGAGTATGGCTGCATATGTGTATTCTGGGGAATACACCCTTGCACTCCCGTATGTGTTGGTACTTTGGAATGTATGTATGTATTGTTTGTGTATGTTTTGTGTTTGTTGTGTATGTGTCCGTATGGTACTGTGTATGTATTGTTTGTATGCTGTATACCTACGTTGTGGTTGTGTGTTTAATAAAGCTATATGTGTGGTGTGGTGTGGTATGGCAGTGTCATGGCGTCTTGTTCAGTGTTGACCATGTACTTTTTGTGTCTAAATCCTCCATTTTGTACTGCGCGACCGCTTTCGGTCGCGGTTGGCACACACATACATTTGTCAGCAAATTTTTATTGCATGTTACACATTGTTAGGTCAACATGCCCTGCCAAAAATGTAGTATTAGGGTGAGGTTTGGCACACCTTTGATTGCACTTTTCCTGTACTGTTACTCATCTTATTGTATGCACTTCCAAACATGCTTTTAGGCACATAGTTTTGCCTAATAAAAAGTTAGCTAATAGCAGTTTTGGCAAAACATAACACTTGTGGTTAACATAGTACATATTACTCATGGTGCACACCTGCGGACCGCTTTCGGTTGCTACATGTTTTATTACTTTCTACTTATTA
>X74478|HPV40|A1|
TTAATAACAATTGTACTGTTAGTAAAGGGTGTAACCGAAAACGGTCCGACCGAAAGCGGTACATATAAATTCCAACCCAAAAAACCTGCTTTGGGGCCAGTATGTCTGCACGGTGCGGCTCCCAGGCCAGGACCCTGTATGAACTGTGTGACCAGTGCAATATTACATTGCCTACGTTGCAAATTGATTGTGTGTTTTGCAAGACGGTCCTAAAAACAGCTGAGGTACTGGCCTTTGCCTTTAGAGAGTTATATGTTGTGTGGCGCGACGACTTTCCACACGCCGCATGTCCACGGTGCCTGGACCTGCACGGAAAAGTAAACCAATACAGAAACTTTAGATACGCAGCCTATGCACCAACCGTGGAAGAAGAGACAGGATTAACCATTTTACAAGTAAGGATTAGATGCTGCAAGTGCCACAAGCCTTTGTCTCCCGTGGAAAAAACCAACCATATTGTAAAGAAGACGCAATTCTTTAAATTAAAAGATTCGTGGACAGGGTACTGTCTACATTGCTGGAAGAAATGCATGGAGAAAGGCCAACGCTCGGAGACATTGTGTTAAACCTGCACCCTGAACCTGTATGTCTAAACTGCAACGAGCAATTAGACAGCTCAGACTCAGAAGATGACCATGAACAGGACCAACTAGACAGCTTACACAGTAGAGAGCGTGAGCAACCCACGCAACAGGACCTGCAAGTAAATTTGCAATCATTTAAAGTAGTAACTCGGTGTGTATTTTGTCAGTGTTTGGTGCGCTTAGCAGTGCATTGTTCCATCACTGATATAACACAGTTCCAGCAGTTGCTGATGGGCACATTACATATAGTGTGCCCCAACTGTGCAGCTACAGAGTGACAACAATGGCAGACTCTCCAGGTACAGAGGACGGGGGGGCTGGGTGCTCAGGATGGTTTGTAGTAGAAGCTGTAGTGGATAAACAAACGGGGGATGCTGTATCGGAAGATGAGGATGAGGAGGACATAGAGGATAGTGGATTTGATATGATAGATTTTATTGATAATAGTGTTGTGGCAGAGGAACATGTAGAACTAAGTAATGCACAGGCACTTTTACATGTACAGCAGACATGTGCAGATGCTGCTGACCTGTGCGAGTTAAAACGAAAGTACATTAGCCCATATGTAAGTCCTATACAATACTCAGAACCGTCTATAGACGGGGACCTAAGTCCAAGGCTGCATGCAATACGGCTTGGCGGCGGCCAAAAGGCTAAACGGCGGTTGTTCCAGCGTGTGGAGCAAAGGGACAGTGGCTATGGCTATTCTGAAGTGGAAACAACAGAGAGACAGGTAGAGACAGAACATGGCGGACCGGAAGATACCGTGGGGGGTAGTGGGAGGGTGACCACAGATGAGGCGGAAGCAGTAGAGGTTGTGGAAGACGGCAGTCATGTTATAGACCACTGTAGTCCGCGCACACAACTAATAGAGCTGTTTAAATGCAAGGACCTAAATGCTAAGCTGTATGGTAAGTTTAAAGAGCTTTATGGAGTGGGGTTTGGAGACCTGGTAAGACAGTTTAAAAGTGATAAATCCACGTGTACCGATTGGGTGTATGCTGTGTTCGGGGTTAATCCCACCATAGCCGAGGGCTTTCATACACTGCTGAAAAGGCAGGCATTATATTTACATACCCAATGGACGTCATGCAAATGGGGTATGGTGTTGCTTGCATTGTGTAGATATAAGGTGGGTAAAAATAGGGAAACAGTTGTTAGACAGCTATCCAAAATGTTAAATGTACCTGACAACCAGATACTGGTACAACCGCCTAAATTACAAAGTCCGCCTGCAGCATTATTTTGGTTTAGAGCAGGAATGGGTAATGGGAGCGAGGTGTCCGGCACAACACCGGAATGGATAGCTAAACAAACTATGTTAGAACACAGCTTTGCTGACACACAGTTTAGCCTAACAGACATGGTGCAGTGGGCATATGATAACGGGCATACAGATGAGTGTGAAATAGCATACTATTATGCACAAAGAGCAGACGTGGATGCAAATGCAGCAGCATTCCTAAAAAGTAACAATCAGGCCAAATACGTTAGGGATTGTGCATCCATGTGCAAACACTATAGGTTAGCAGAAATGAGGCGCATGTCAATGGCTGAGTGGATAAAGCATAGAGGGGAGAAGTGTGATGAAGGCGACTGGAAACCTATAGTTAAATTATTACGCTATCAACATATAGATATAATAGTTTTTTTAGCTGCATTAAAAAAATGGCTACAGGGTATACCTAAAAAAAATTGCATTTGTATTGTGGGTCCTCCAGACACAGGAAAGTCATGTTTTGGAATGAGCCTGATGCACTTTATGCAAGGTACAATAATATCATATGTTAATTCCTGTAGCCATTTTTGGTTGCAATCATTGGCAGATGCAAAGGTAGCTATGCTAGATGATGTTACAGCGGCATGCTGGGGGTATATGGATACACACATGAGGAACTTATTAGATGGTAACCCAACCAGCATAGATAGAAAACATAAACCGTTAGCAGTAATTAAGTGCCCTCCGTTACTGTTAACGTCCAATATAAATATAACACAGGACAGTAAGTACCAATATTTACAAAGTAGGGTTCAAGTGTTTGAATTTCCAAATCCATTTCCATTTGACAGCAACGGCAATGCTGTGTATGAATTAAATGATGCAAATTGGAACTCCTTTTTTAAAAGGTTGGCATCCAGTTTAGAGCTGCAAACACCTGGGGACGAGGATGGAGAATCTAGCCAGGCGCCTAGATTTGTGCCAGGAACAGTTGTTAGAACTGTATGAACAAAACAGCAAAGAGCTACAGCAACATATATTGCACTGGAAATATATACGTTATGAAAGTGCAATATATTATACAGCAAGACAAATGGGCATTAAACATTTAGGCCACCAGGTGGTGCCAAGTTTAGATGTTTCAAAGGCTAAAGCCCATGCAGCAATTGAAATGCAAATGTGTTTAGAATCTTTGCAAAACACTGAATATAATGTAGAGCCATGGACGCTGCAGGACACAAGTCAAGAATTATGGCTTGCAGAACCTAAGAAATGTTTTAAAAAAGGTGGCAAAACAGTGGAAGTTAGATTTGACTGCAATGAAACAAATGCAATGCATTATACACTGTGGACCACAGTATATGTACAGGTGGATGATGCATGGACAAAGGTAAAAGGCCAGGTGGACTACAAAGGCCTCTCATATACAGTGCACGGGTGCACAACATATTATGTAGACTTTGCAAAGGAAGCACAAACGTATGGGAAAACAAATAGGTGGACTGTTATTGTGGGTTCACACGTTATATGTTCTCCTAGTACTATCGAGGAACACGGACTACCCATTGTTGAGACTGCTGACGCCAGACCCCCGACCACTGCCACCGACACCCCCGACGCCCCCGCCACAGCGACCACCGAAACGGTCGGCCCCGCCCAGGCACCGCCCAGAAAGCGACGAAGAAACGGACACCTGCCCATCACCACTACTGTGGGCAAATCACTCGGAGGAGAGTACGTGGACACTGCAGACAGAACACGCACGCCTGACCCTGAAAGCAACAACGGGCACAGGAACTGTGGTGGAGGTTCTTCTACACCTATAATACAATTAGAAGGTGAAGCCAATTGCTTAAAGTGTTTTAGATATAGACTAGGAAAAGTGTCACATTTATTTTGTAATTCCTCAACTACATGGAGGTGGACCACTGAATCCAGAACCGAGAAAAATGCTATAATAACGTTAACATATAGTAGTGTACAGCAACGGTCTGACTTCTTAGCTATTGTAAAAATACCAAAAACAATAAAACATAGCTTGGGTATGTTAACACTGATGTAATATATGTATATATGTATATATATGGAACACCATCTGTGAAGGGTATTGTCTAGCACGTACCACACAACCAGCCAATCTGCTGCTATTATTGTTAATAGAGTCTACGCTTGGCATACTAGTAGTCTATATTGTTTTTTTACTTATTGCACTGTTGATCTGTGTGTGTGTCCCTAATCTGTATGTGTGGAGCTCTATACTGTCTGCTATCTCCATTTTGTGCTTTGTAACATGGGGTGCACTAACATCTATTACTAACCTGTTTATCCTAATACTCTTAGTGTGGTATTTGCCTGCGGTGGTCCTTCACACATTTATTATATATCACATACAGAACCAATTGTAACATGTTGACCTGTCAATTGGATGATGGTGATACCTGGATGGCATTATGGATGTTACTTGCGTTTATAACTGTGTTGTTACTGTTATTGGTGTTTCATTGTAGAACCTTATATTTATATAGGTATACCAAGTAATACTTTGTGTAGTAAATAAACATTTTTTTATATTACAGCGTCTTGTAATGGTGTCCAGCAGGCCCCGTAGGCGCAAGCGGGCGTCAGCTACTCAGTTATATCAAACATGCAAGGCGGCGGGCACCTGTCCACCTGATGTTGTTCATAAGGTGGAGCAAACAACCGTTGCAGATCAAATTTTAAAATGGGGGAGCATGGGAGTATTTTTTGGCGGGCTTGGCATAGGTTCCGGCTCTGGCACAGGGGGCAGGGCTGGCTATGTGCCTTTGTCTACAGGTTCCCGGGCTGTCCCTCCTAAATCTTTGGTACCTGACGTTGTTGCTAGGCCACCTGTGGTTGTGGATACTGTTGCACCCTCCGATCCGTCCATTGTATCTTTAATTGAGGAAAGTAGTATTATTCAGTCAGGTGCCCCGTCCCTTACTATTCCAACAGAGGGTGGGTTTTCAGTAACGTCCTCCGGTACAGATGTGCCTGCCATTTTAGATGTGTCGTCCACAAATACCGTGCATGTGACAGCCACCACACATCACAATCCTGTCTTTACTGATCCCTCGGTTGTGCAGCCCATCCCACCTGTGGAGGCCGGTGGTCGCCTCATAGTGTCGCATTCCACTATTACTACTAGTGCTGCTGAGGAAATACCTTTGGACACGTTTGTTGTCCATAGTGATCCATTGTCCAGTACACCCGTTCCTGGTACGTCTGGACGGCCCAGGTTGGGACTGTACAGTAAGGCCTTGCAGCAGGTGGAAATTGTGGACCCTGCCTTTCTGTCTACCCCTCAGCGTTTAATTACATATGACAATCCAGTGTTTGAGAACGTGGATGATACATTGCAGTTTGAGCAGCCATCCATACATGACGCTCCGGACCCTGCGTTTATGGACATCATTACCTTGCACAGGCCTGCATTAACGTCTCGGCGGGGTGTCATACGCTTTAGCAGGGTGGGTCAACGGGGCACCATGTACACACGGCGAGGGACCCGCATTGGGGGTCGTGTACACTTTTTTAGGGACATTAGTCCTATTGGTGCAGCTGATGATATTGAATTGCACCCTCTAGTGGCCTCGGCACCACATACACTGGAGACACCACATACACTAGAGACACCACTGGACACTACTGATGCCCTGTTTGATGTGTATGCAGACATGGATACTATAGATGATGATGCAGCATATGCTACATTCTCATTACATCCTGCCGATTCTACTCGTATATCTAACACATCCATACCTCTTGCCACGGTTTCTGACACATTATTAACATCTGGTCCTGACATAGTGTTTCCTTCTATTCCTGCAGGTACACCATATTTGCCTGTGTCACCTTCTATACCTGCCATATCTGTACTAATTCACGGTACAGATTATTATTTGCATCCTGCATACTATTTAAGAAAACGCCGAAAGCGCATATTAGCACATCAGTATGTGGCAACTTAATGAAAATCAAGTATATTTACCACCGCCAACGCCTGTTGCTACCATTGTTAGCACAGATGAGTATGTGCAACGCACCAGTTTATATTATCATGCTGGTAGTGCCAGGTTACTGACTATAGGACATCCATACTTTGAGTTAAAAAAACCCAATGGTGACATTTCAGTGCCTAAGGTTTCTGGACATCAATACAGGGTATTTAGGGTACGTTTGCCTGACCCGAATAAGTTTGGTTTATCTGACACCTCCTTGTTTAATTCTGAAACGCAGCGCCTTGTGTGGGCATGTGTGGGTGTGGAGGTCGGCCGTGGCCAGCCCCTAGGGGTTGGTGTTAGTGGCCATCCATACTTTAATAAGGATGAGGATGTGGAAAACTCATCTGCCTATGGCACAGGTCCGGGGCAGGATAGTAGGGAAAATGTAGCTATGGATTATAAACAGACACAGTTATGTATGTTGGGCTGCACACCCCCAATTGGGGAATATTGGGGTAAGGGCACTCCGTGCAATGCTTCTCGGGTAACCCTTGGGGACTGTCCTGTATTAGAATTAAAAACTGAGGTTATTCAGGATGGCGACATGGTGGATACTGGCTTTGGTGCTATGGATTTTGCTTCCTTGCAGGCCAATAAAAGTGATGTGCCATTGGATTTATGCACATCTATTAGTAAATATCCAGATTATTTGGGAATGGCTGCAGAACCGTATGGAAATAGTTTATTTTTTTTTCTACGCAGGGAACAAATGTTTGTTAGGCACTTTTTTAATAGGGCAGGTACTACTGGTGATAGTGTCCCAACTGACTTATATATAACAGGTACATCTGGTCGGACTCCTATTGCAGGCAGTATTTATTACTCCACACCAAGTGGATCCTTGGTTACCTCTGATTCTCAGATATTTAACAAGCCATTGTGGATACAAAAGGCCCAGGGCCATAACAATGGCATATGTTTTGGCAATCAGTTATTTGTTACAGTTGTAGACACCACTCGTAGCACTAATTTAACCTTATGTGCTGCCACACAGTCCCCCACACCAACCCCATATAATAACAGTAATTTCAAGGAATATTTGCGTCATGGGGAGGAGTTTGATTTGCAGTTTATTTTTCAGTTATGTGTAATTACCTTAAATGCAGAGGTTATGACATATATTCATGCAATGGATCCTACGTTGTTGGAGGATTGGAACTTTAAAATTGCTCCTCCAGCCTCTGCATCCTTAGAGGATACATATAGGTTCCTTACCAACAAGGCTATTGCCTGTCAGCGCGATGCGCCCCCCAAGGTACGGGAGGATCCATATAAAAAATATAAATTTTGGGATGTCAATTTAACAGAAAGATTTTCTTCCCAATTAGATCAATTTCCATTAGGACGTAAGTTCCTTATGCAGGCTGGTGTACGTGCAGGGCCTAGGTTTAAATCCAGGAAGCGCCCTGCCCCTTCCTCGTCTTCCTCTTCTAAGCCAGTCACCCCCAAACGTAAAAAAACAAAGCGATGAGTATGGCTGCATATGTGTATTCTGGGGAATACACCCTTGCACTCCCGTATGTGTTGGTACTTTGGAATGTATGTATGTATTGTTTGTGTATGTTTTGTGTTTGTTGTGTATGTGTCCGTATGGTACTGTGTATGTATTGTTTGTATGCTGTATACCTACGTTGTGGTTGTGTGTTTAATAAAGCTATATGTGTGGTGTGGTGTGGTATGGCAGTGTCATGGCGTCTTGTTCAGTGTTGACCATGTACTTTTTGTGTCTAAATCCTCCATTTTGTACTGCGCGACCGCTTTCGGTCGCGGTTGGCACACACATACATTTGTCAGCAAATTTTTATTGCATGTTACACATTGTTAGGTCAACATGCCCTGCCAAAAATGTAGTATTAGGGTGAGGTTTGGCACACCTTTGATTGCACTTTTCCTGTACTGTTACTCATCTTATTGTATGCACTTCCAAACATGCTTTTAGGCACATAGTTTTGCCTAATAAAAAGTTAGCTAATAGCAGTTTTGGCAAAACATAACACTTGTGGTTAACATAGTACATATTACTCATGGTGCACACCTGCGGACCGCTTTCGGTTGCTACATGTTTTATTACTTTCTACTTATTA
>LNS8060588_HPV40
----TAACAATTGTACTGTTAGTAAAGGGTGTAACCGAAAACGGTCCGACCGAAACCGGTACATATAAATTCCAACCCAAAAAACCTGCTTTGGGGCCAGTATGTCTGCACGGTGCGGCTCCCAGGCCAGGACCCTGTATGAACTGTGTGACCAGTGCAATATTACATTGCCTACGTTGCAAATTGATTGTGTGTTTTGCAAGACGGTCCTAAAAACAGCTGAGGTACTGGCCTTTGCCTTTAGAGAGTTATATGTTGTGTGGCGCGACGACTTTCCACACGCCGCATGTCCACGGTGCCTGGACCTGCACGGAAAAGTAAACCAATACAGAAACTTTAGATACGCAGCCTATGCACCAACCGTGGAAGAAGAGACAGGATTAACCATTTTACAAGTAAGGATTAGATGCTGTAAGTGCCACAAGCCTTTGTCTCCTGTGGAAAAAACCAACCATATTGTAAAGAAGACGCAATTCTTTAAATTAAAAGATTCGTGGACAGGGTACTGTCTACATTGCTGGAAGAAATGCATGGAGAAAGGCCAACGCTCGGAGACATTGTGTTAAACCTGCAACCTGAACCTGTATGTCTAAACTGCAACGAGCAATTAGACAGCTCAGACTCAGAAGATGACCATGAACAGGACCAACTAGACAGCTTACACAGTAGAGAGCGTGAGCAACCCACGCAACAGGACCTGCAAGTAAATTTGCAATCATTTAAAGTAGTAACTCGGTGTGTATTTTGTCAGTGTTTGGTGCGCTTAGCAGTGCATTGTTCCATCACTGATATAACACAGTTCCAGCAGTTGCTGATGGGCACATTACATATAGTGTGCCCCAACTGTGCAGCTACAGAGTGACAACAATGGCAGACTCTCCAGGTACAGAGGACGGGGGGGCTGGGTGCTCAGGATGGTTTGTAGTAGAAGCTGTAGTGGATAAACAAACGGGGGATGCTGTATCGGAAGATGAGGATGAGGAGGACATAGAGGATAGTGGATTTGATATGATAGATTTTATTGATAATAGTGTTGTGGCAGAGGAACATGTAGAACTAAGTAATGCACAGGCACTTTTACATGTACAGCAGACATGTGCAGATGCTGCTGACCTGTGCGAGTTAAAACGAAAGTACATTAGCCCATATGTAAGTCCTATACAATACTCAGAACCGTCTATAGACGGGGACCTAAGTCCAAGGCTGCATGCAATACGGCTTGGCGGCGGCCAAAAGGCTAAACGGCGGTTGTTCCAGCGTGTGGAGCAAAGGGACAGTGGCTATGGCTATTCTGAAGTGGAAACAACAGAGAGACAGGTAGAGACAGAACATGGCGGACCGGAAGATACCGTGGGGGGTAGTGGGAGGGTGACCACAGATGAGGCGGAAGCAGTAGAGGTTGTGGAAGACGGCAGTCATGTTATAGACCACTGTAGTCCGCGCACACAACTAATAGAGCTGTTTAAATGCAAGGACCTAAATGCTAAGCTGTATGGTAAGTTTAAAGAGCTTTATGGAGTGGGGTTTGGAGACCTGGTAAGACAGTTTAAAAGTGATAAATCCACGTGTACCGATTGGGTGTATGCTGTGTTCGGGGTTAATCCCACCATAGCCGAAGGCTTTCATACACTGCTGAAAAGGCAGGCATTATATTTACATACCCAATGGACGTCATGCAAATGGGGTATGGTGTTGCTTGCATTGTGTAGATATAAGGTGGGTAAAAATAGGGAAACAGTTGTTAGACAGCTATCCAAAATGTTAAATGTACCTGAAAACCAGATACTGGTACAACCGCCTAAATTACAAAGTCCGCCTGCAGCATTATTTTGGTTTAGAGCAGGAATGGGTAATGGGAGCGAGGTGTCCGGCACAACACCGGAATGGATAGCTAAACAAACTATGTTAGAACACAGCTTTGCTGACACACAGTTTAGCCTAACAGACATGGTGCAGTGGGCATATGATAATGGGCATACAGATGAGTGTGAAATAGCATACTATTATGCACAAAGAGCAGACGTGGATGCAAATGCAGCAGCATTTCTAAAAAGTAACAATCAGGCCAAATACGTTAGGGATTGTGCATCCATGTGCAAACACTATAGGTTAGCAGAAATGAGGCGCATGTCAATGGCTGAGTGGATAAAGCATAGAGGGGAGAAGTGTGATGAAGGCGACTGGAAACCTATAGTTAAATTATTACGCTATCAACATATAGATATAATAGTTTTTTTAGCTGCATTAAAAAAATGGCTACAGGGTATACCTAAAAAAAATTGCATTTGTATTGTGGGTCCTCCAGACACAGGAAAGTCATGTTTTGGAATGAGCCTGATGCACTTTATGCAAGGTACAATAATATCATATGTTAATTCCTGTAGCCATTTTTGGTTGCAATCATTGGCAGATGCAAAGGTAGCTATGCTAGATGATGTTACAGCGGCATGCTGGGGGTATATGGATACACACATGAGGAACTTATTAGATGGTAACCCAACCAGCATAGATAGAAAACATAAACCGTTAGCAGTAATTAAGTGCCCTCCGTTACTGTTAACGTCCAATATAAATATAACACAGGACAGTAAGTACCAATATTTACAAAGTAGGGTTCAAGTGTTTGAATTTCCAAATCCATTTCCATTTGACAGCAACGGCAATGCTGTGTATGAATTAAATGATGCAAATTGGAACTCCTTTTTTAAAAGGTTGGCATCCAGTTTAGAGCTGCAAACACCTGAGGACGAGGATGGAGAATCTAGCCAGGCGCCTAGATTTGTGCCAGGAACAGTTGTTAGAACTGTATGAACAAAACAGCAAAGAGCTACAGCAACATATATTGCACTGGAAATATATACGTTATGAAAGTGCAATATATTATACAGCAAGACAAATGGGCATTAAACATTTAGGCCACCAGGTGGTGCCAAGTTTAGATGTTTCAAAGGCTAAAGCCCATGCAGCAATTGAAATGCAAATGTGTTTAGAATCTTTGCAAAACACTGAATATAATGTAGAGCCATGGACGCTGCAGGACACAAGTCAAGAATTATGGCTTGCAGAACCTAAGAAATGTTTTAAAAAAGGTGGCAAAACAGTGGAAGTTAGATTTGACTGCAATGAAACAAATGCAATGCATTATACACTGTGGACCACAGTATATGTACAGGTGGATGATGCATGGACAAAGGTAAAAGGCCAGGTGGACTACAAAGGCCTCTCATATACAGTGCACGGGTGCACAACATATTATGTAGACTTTGCAAAGGAAGCACAAACGTATGGGAAAACAGATAGGTGGACTGTTATTGTGGGTTCACACGTTATATGTTCTCCTAGTACTATCGAGGAACAAGGACTACCCATTGTTGAGACTGCTGACGCCAGACCCCCGACCACTGCCACCGACACCCCCGACGCCCCCACCACAGCGACCACCGAAACGTACGGCCCCGCCCAGGCACCGCCCAGAAAGCGACGAAGAAACGGACACCTGCCCATCACCCCTACTGTGGGCAAATCACTCGGAGGAGAGTACGTGGACACTGCAGACAGAACACGCACGCCTGACCCTGAAAGCAACAACGGGCACAGGAACTGTGGTGGAGGTTCTGCTACACCTATAATACAATTAGAAGGTGACGCCAATTGCTTAAAGTGTTTTAGATATAGACTAGGAAAAGTGTCACATTTATTTTGTAATTCCTCAACTACATGGAGGTGGACCACTGAATCCAGAACCGACAAAAATGCTATAATAACTTTAACATATAGTAGTGTACAGCAACGGTCTGACTTCTTAGCTATTGTAAAAATACCAAAAACAATAAAACATAGCTTGGGTATGTTAACACTGATGTAATATATGTATATATGTATATATATGGAACACCATCTGTGAAGGGTATTGTCTAGCACGTACCACACAACCAGCCAATCTGCTGCTATTATTGTTAATAGAGTCTACGCTTGGCATACTAGTAGTCTATATTGTTTTTTTACTTATTGCACTGTTGATCTGTGTGTGTGTCCCTAATCTGTATGTGTGGAGCTCTATACTGTCTGCTATCTCCATTTTGTGCTTTGTAACATGGGGTGCACTAACATCTATTACTAACCTGTTTATCCTAATACTCTTAGTGTGGTATTTGCCTGCGGTGGTCCTTCACACATTTATTATATATCACATACAAAACCAATTGTAACATGTTGACCTGTAAATTGGATGATGGTGATACCTGGATGGCATTATGGATGTTACTTGCGTTTATAACTGTGTTGTTACTGTTATTGGTGTTTCATTGTAGAACCTTATATTTATATAAGTATACCAAGTAATACTTTGTGTAGTAAATAAACATTTTTTTATATTACAGCGCCTTGTAATGGTGTCCAGCAGGCCCCGTAGGCGCAAGCGGGCGTCAGCTACTCAGTTATATCAAACATGCAAGGCGGCGGGCACCTGTCCACCTGATGTTGTTCATAAGGTGGAGCAAACAACCGTTGCAGATCAAATTTTAAAATGGGGGAGCATGGGAGTATTTTTTGGCGGGCTTGGCATAGGTTCCGGCTCTGGCACAGGGGGCAGGGCTGGCTATGTGCCTTTGTCTACAGGTTCCCGGGCTGTCCCTCCTAAATCTTTGGTACCTGACGTTGTTGCTAGGCCACCTGTGGTTGTGGATACTGTTGCACCCTCCGATCCGTCCATTGTATCTTTAATTGAGGAAAGTAGTATTATTCAGTCAGGTGCCCCGTCCCTTACTATTCCAACAGAGGGTGGGTTTTCAGTAACGTCCTCCGGTACAGATGTGCCTGCCATTTTAGATGTGTCGTCCACAAATACTGTGCATGTGACAGCCACCACACATCACAATCCTGTCTTTACTGATCCCTCGGTTGTGCAGCCCATCCCACCTGTGGAGGCCGGTGGTCGCCTCATAGTGTCGCATTCCACTATTACTACTAGTGCTGCTGAGGAAATACCTTTGGACACGTTTGTTGTCCATAGTGATCCATTGTCCAGTACACCCGTTCCTGGTACGTCTGGACGGCCCAGGTTGGGACTGTACAGTAAGGCCTTGCAGCAGGTGGAAATTGTGGACCCTGCCTTTCTGTCTACCCCTCAGCGTTTAATTACATATGACAATCCAGTGTTTGAGAACGTGGATGATACATTGCAGTTTGAGCAGCCATCCATACATGACGCTCCGGACCCTGCGTTTATGGACATCATTACCTTGCACAGGCCTGCATTAACGTCTCGGCGGGGTGTCATACGCTTTAGCAGGGTGGGTCAACGGGGCACCATGTACACACGGCGAGGGACCCGCATTGGGGGTCGTGTACACTTTTTTAGGGACATTAGTCCTATTGGTGCAGCTGATGATATTGAATTACACCCTCTAGTGGCCTCGGCACCACATACACTGGAGACACCACATACACTGGAGACACCACTGGACACTACTGATGCCCTGTTTGATGTGTATGCAGACATGGATACTATAGATGATGATGCAGCATATGCTACATTCTCATTACATCCTGCCGATTCTACTCGTATATCTAACACATCCATACCTCTTGCCACGGTTTCTGACACATTATTAACATCTGGTCCTGACATAGTGTTTCCTTCTATTCCTGCAGGTACACCATATTTGCCTGTGTCACCTTCTATACCTGCCATATCTGTACTAATTCACGGTACAGATTATTATTTGCATCCTGCATACTATTTAAGAAAACGCCGAAAGCGCATATTAGCACATCAGTATGTGGCAACTTAATGAAAATCAAGTATATTTACCACCGCCAACGCCTGTTGCTACCATTGTTAGCACAGATGAGTATGTGCAACGCACCAGTTTATATTATCATGCTGGTAGTGCCAGGTTACTGACTATAGGACATCCATACTTTGAGTTAAAAAAAAACAATGGTGACATTTCAGTGCCTAAGGTTTCTGGACATCAATACAGGGTATTTAGGGTACGTTTGCCTGACCCGAATAAGTTTGGTTTATCTGACACCTCCTTGTTTAATTCTGAAACGCAGCGCCTTGTGTGGGCATGTGTGGGTGTGGAGGTCGGCCGTGGCCAGCCCCTAGGGGTTGGTGTTAGTGGCCATCCATACTTTAATAAGGATGAGGATGTGGAAAACTCATCTGCCTATGGCACAGGTCCGGGGCAGGATAGTAGGGAAAATGTAGCTATGGATTATAAACAGACACAGTTATGTATGTTGGGCTGCACACCCCCAATTGGGGAATATTGGGGTAAGGGCACTCCGTGCAATGCTTCTCGGGTAACCCTTGGGGACTGTCCTGTATTAGAATTAAAAACTGAGGTTATTCAGGATGGCGACATGGTGGATACTGGCTTTGGTGCTATGGATTTTGCTTCCTTGCAGGCCAATAAAAGTGATGTGCCATTGGATTTATGCACATCTATTAGTAAATATCCAGATTATTTGGGAATGGCTGCAGAACCGTATGGAAATAGTTTATTCTTTTTTCTACGCAGGGAACAAATGTTTGTTAGGCACTTTTTTAATAGGGCAGGTACTACTGGTGATAGTGTCCCAACTGACTTATATATAACAGGTACATCTGGTCGGACTCCTATTGCAGGCAGTATTTATTACTCCACACCAAGTGGATCCTTGGTTACCTCTGATTCTCAGATATTTAACAAGCCATTGTGGATACAAAAGGCCCAGGGCCATAACAATGGCATATGTTTTGGCAATCAGTTATTTGTTACAGTTGTAGACACCACTCGTAGCACTAATTTAACCTTATGTGCTGCCACACAGTCCCCCACACCAACCCCATATAATAACAGTAATTTCAAGGAATATTTGCGTCATGGGGAGGAGTTTGATTTGCAGTTTATTTTTCAGTTATGTGTAATTACCTTAAATGCAGAGGTTATGACATATATTCATGCAATGGATCCTACGTTGTTGGAGGATTGGAACTTTAAAATTGCTCCTCCAGCCTCTGCATCCTTAGAGGATACATATAGGTTCCTTACCAACAAGGCTATTGCCTGTCAGCGCGATGCGCCCCCCAAGGTACGGGAGGATCCATATAAAAAATATAAATTTTGGGATGTCAATTTAACAGAAAGGTTTTCTTCCCAATTAGATCAATTTCCATTAGGGCGTAAGTTCCTTATGCAGGCTGGTGTACGCGCAGGGCCTAGGTTTAAATCCAGGAAGCGCCCTGCCCCTTCCTCGTCTTCCTCTTCTAAGCCAGTCACCCCCAAACGTAAAAAAACAAAGCGATGAGTATGGCTGCATATGTGTATTCTGGGGAATACACCCTTGCACTCCCGTATGTGTTGGTACTTTGGAATGTATGTATGTATTGTTTGTGTATGTTTTGTGTTTGTTGTGTATGTGTCCGTATGGTACTGTGTATGTATTGTTTGTATGCTGTATACTTACGTTGTGTTTGTGTGTTTAATAAAGCTATATGTGTGGTGTGGTGTGGTATGTCAGTGTCATGGCGTCTTGTTCAGTGTTGACCATGTACTTTTTGTGTCTAAATCCTCCATTTTGTACTGCGCGACCGCTTTCGGTCGCGGTTGGCACACACATACATTTGTCAGCATATTTCTATTGCATGTTACACATTGTTAGGTCAACATGCCCTGCCAAAAATGTAGTATTAGGGTGAGGTTTGGCACACCTTTGATTGCACTTTTCCTGTACTGTTACTCATCTTATTGTATGCACTTCCAAACATGCTTTTAGGCACATAGTTTTGCCTAATAAAAAGTTAGCTAATAGCAGTTTTGGCAAAACATAACACTTGTGGTTAACATAGTACATATTACTCATGGTGCACACCTGCGGACCGCTTTCGGTTGCTACATGTTTTATTACTTTCTCCTTATTA
>MK463923|HPV40|
TTAATAACAATTGTACTGTTAGTAAAGGGTGTAACCGAAAACGGTCTGACCGAAAGCGGTACATATAAATTCCAACCCAAAAAACCTGCTTTGGGGCCAGTATGTCTGCACGGTGCGGCTCCCAGGCCAGGACCCTGTATGAACTGTGTGACCAGTGCAATATTACATTGCCTACGTTGCAAATTGATTGTGTGTTTTGCAAGACGGTCTTAAAAACAGCTGAGGTACTGGCCTTTGCCTTTAGAGAGTTATATGTTGTGTGGCGCGACGACTTTCCACACGCCGCATGTCCACGGTGCCTGGACCTGCACGGAAAAGTAAACCAATACAGAAACTTTAGATACGCAGCCTATGCACCAACCGTGGAAGAAGAGACAGGATTAACCATTTTACAAGTAAGGATTAGATGCTGCAAGTGCCACAAGCCTTTGTCCCCTGTGGAAAAAACCAACCATATTGTAAAGAAGACGCAATTCTTTAAATTAAAAGATTCGTGGACAGGGTACTGTCTACATTGCTGGAAGAAATGCATGGAGAAAGGCCAACGCTCGGAGACATTGTGTTAAACCTGCACCCTGAACCTGTATGTCTAAACTGCAACGAGCAATTAGACAGCTCAGACTCAGAAGATGACCATGAACAGGACCAACTAGACAGCTTACACAGTAGAGAGCGTGAGCAACCCACGCAACAGGACCTGCAAGTAAATTTGCAATCATTTAAAGTAGTAACTCGGTGTGTATTTTGTCAGTGTTTGGTGCGCTTAGCAGTGCATTGTTCCATCACTGATATAACACAGTTCCAGCAGTTGCTGATGGGCACATTACATATAGTGTGCCCCAACTGTGCAGCTACAGAGTGACAACAATGGCAGACTCTCCAGGTACAGAGGACGGGGGGGCTGGGTGCTCAGGATGGTTTGTAGTAGAAGCTGTAGTGGATAAACAAACGGGGGATGCTGTATCGGAAGATGAGGATGAGGAGGACATAGAGGATAGTGGATTTGATATGATAGATTTTATTGATAATAGTGTTGTGGCAGAGGAACATGTAGAACTAAGTAATGCACAGGCACTTTTACATGTACAGCAGACATGTGCAGATGCTGCTGACCTGTGCGAGTTAAAACGAAAGTACATTAGCCCATATGTAAGTCCTATACAATACTCAGAACCGTCTATAGACGGGGACCTAAGTCCAAGGCTGCATGCAATACGGCTTGGCGGCGGCCAAAAGGCTAAACGGCGGTTGTTCCAGCGTGTGGAGCAAAGGGACAGTGGCTATGGCTATTCTGAAGTGGAAACAACAGAGAGACAGGTAGAGACAGAACATGGCGGACCGGAAGATACCGTGGGGGGTAGTGGGAGGGTGACCACAGATGAGGCGGAAGCAGTAGAGGTTGTGGAAGACGGCAGTCATGTTATAGACCACTGTAGTCCGCGCACACAACTAATAGAGCTGTTTAAATGCAAGGACCTAAATGCTAAGCTGTATGGTAAGTTTAAAGAGCTTTTTGGAGTGGGGTTCGGAGACCTGGTAAGACAGTTTAAAAGTGATAAATCCACGTGTACCGATTGGGTGTATGCTGTGTTCGGGGTTAATCCCACCATAGCCGAAGGCTTTCATACACTGCTGAAAAGGCAGGCATTATATTTACATACCCAATGGACGTCATGCAAATGGGGTATGGTGTTGCTTGCATTGTGTAGATATAAGGTGGGTAAAAATAGGGAAACAGTTGTTAGACAGCTATCCAAAATGTTAAATGTACCTGAAAACCAGATACTGGTACAACCGCCTAAATTACAAAGTCCGCCTGCAGCATTATTTTGGTTTAGAGCAGGAATGGGTAATGGGAGCGAGGTGTCCGGCACAACACCGGAATGGATAGCTAAACAAACTATGTTAGAACACAGCTTTGCTGACACACAGTTTAGCCTAACAGACATGGTGCAGTGGGCATATGATAACGGGCATACAGATGAGTGTGAAATAGCATACTATTATGCACAAAGAGCAGACGTGGATGCAAATGCAGCAGCATTCCTAAAAAGTAACAATCAGGCCAAATACGTTAGGGATTGTGCATCCATGTGCAAACACTATAGGTTAGCAGAAATGAGGCGCATGTCAATGGCTGAGTGGATAAAGCATAGAGGGGAGAAGTGTGATGAAGGCGACTGGAAACCTATAGTTAAATTATTACGCTATCAACATATAGATATAATAGTTTTTTTAGCTGCATTAAAAAAATGGCTACAGGGTATACCTAAAAAAAATTGCATTTGTATTGTGGGTCCTCCAGACACAGGAAAGTCATGTTTTGGAATGAGCCTGATGCACTTTATGCAAGGTACAATAATATCATATGTTAATTCCTGTAGCCATTTTTGGTTGCAATCATTGGCAGATGCAAAGGTAGCTATGCTAGATGATGTTACAGCAGCATGCTGGGGGTATATGGATACACACATGAGGAACTTATTAGATGGTAACCCAACCAGCATAGATAGAAAACATAAACCGTTAGCAGTAATTAAGTGTCCTCCGTTACTGTTAACGTCCAATATAAATATAACACAGGACAGTAAGTACCAATATTTACAAAGTAGGGTTCAAGTGTTTGAATTTCCAAATCCATTTCCATTTGACAGCAACGGCAATGCTGTGTATGAATTAAATGATGCAAATTGGAACTCCTTTTTTAAAAGGTTGGCATCCAGTTTAGAGCTGCAAACACCTGAGGACGAGGATGGAGAATCTAGCCAGGCGCCTAGATTTGTGCCAGGAACAGTTGTTAGAACTGTATGAACAAAACAGCAAAGAGCTACAGCAACATATATTGCACTGGAAATATATACGTTATGAAAGTGCAATATATTATACAGCAAGACAAATGGGCATTAAACATTTAGGCCACCAGGTGGTGCCAAGTTTAGATGTTTCAAAGGCTAAAGCCCATGCAGCAATTGAAATGCAAATGTGTTTAGAATCTTTGCAAAACACTGAATATAATGTAGAGCCATGGACGCTGCAGGACACAAGTCAAGAATTATGGCTTGCAGAACCTAAGAAATGTTTTAAAAAAGGTGGCAAAACAGTGGAAGTTAGATTTGACTGCAATGAAACAAATGCAATGCATTATACACTGTGGACCACAGTATATGTACAGGTGGATGATGCATGGACAAAGGTAAAAGGCCAGGTGGACTACAAAGGCCTCTCATATACAGTGCACGGGTGCACAACATATTATGTAGACTTTGCAAAGGAAGCACAAACTTATGGGAAAACAGATAGGTGGACTGTTATTGTGGGTTCACACGTTATATGTTCTCCTAGTACTATCGAGGAACAAGGACTACCCATTGTTGAGACTGCTGACGCCAGACCCCCGACCACTGCCACCGACACCCCCGACGCCCCCACCACAGCGACCACCGAAACGTTCGGCCCCGCCCAGGCACCGCCCAGAAAGCGACGAAGAAACGGACACCTGCCCATCACCACTACTGTGGGCAAATCACTCGGAGGAGAGTACGTGGACACTGCAGACAGAACACGCACGCCTGACCCTGAAAGCAACAACGGGCACAGGAACTGTGGTGGAGGTTCTGCTACACCTATAATACAATTAGAAGGTGACGCCAATTGCTTAAAGTGTTTTAGATATAGACTAGGAAAAGTGTCACATTTATTTTGTAATTCCTCAACTACATGGAGGTGGACCACTGAATCCAGAACCGACAAAAATGCTATCATAACTATAACATATAGTAGTGTACAGCAACGGTCTGACTTCTTAGCTATTGTAAAAATACCAAAAACAATAAAACATAGCTTGGGTATGTTAACACTGATGTAATATATGTATATATGTATATATATGGAACACCATCTGTGAAGGGTATTGTCTAGCACGTACCACACAACCAGCCAATCTGCTGCTATTGTTGTTAATAGAGTCTACGCTTGGCATACTAGTAGTCTATATTGTTTTTTTACTTATTGCACTGTTGATCTGTGTGTGTGTCCCTAATCTGTATGTGTGGAGCTCTATACTGTCTGCTATCTCCATTTTGTGCTTTGTAACATGGGGTGCACTAACATCTATTACTAACCTGTTTATCCTAATACTCTTAGTGTGGTATTTGCCTGCGGTGGTCCTTCACACATTTATTATATATCACATACAAAACCAATTGTAACATGTTGACCTGTAAATTGGATGATGGTGATACCTGGATGGCATTATGGATGTTACTTGCGTTTATAACTGTGTTGTTACTGTTATTGGTGTTTCATTGTAGAACCTTATATTTATATAAGTATACCAAGTAATACTTTGTGTAGTAAATAAACATTTTTTTATATTACAGCGCCTTGTAATGGTGTCCAGCAGGCCCCGTAGGCGCAAGCGGGCGTCAGCTACTCAGTTATATCAAACATGCAAGGCGGCGGGCACCTGTCCACCTGATGTTGTTCATAAGGTGGAGCAAACAACCGTTGCAGATCAAATTTTAAAATGGGGGAGCATGGGAGTATTTTTTGGCGGGCTTGGCATAGGTTCCGGCTCTGGCACAGGGGGCAGGGCTGGCTATGTGCCTTTGTCTACAGGTTCCCGGGCTGTCCCTCCTAAATCTTTGGTACCTGACGTTGTTGCTAGGCCACCTGTGGTTGTGGATACTGTTGCACCCTCCGATCCGTCCATTGTATCTTTAATTGAGGAAAGTAGTATTATTCAGTCAGGTGCCCCGTCCCTTACTATTCCAACAGAGGGTGGGTTTTCAGTAACGTCCTCCGGTACAGATGTGCCTGCCATTTTAGATGTGTCGTCCACAAATACTGTGCATGTGACGGCCACCACACATCACAATCCTGTCTTTACTGATCCCTCGGTTGTGCAGCCCATCCCACCTGTGGAGGCCGGTGGTCGCCTCATAGTGTCGCATTCCACTATTACTACTAGTGCTGCTGAGGAAATACCTTTGGACACGTTTGTTGTCCATAGTGATCCATTGTCCAGTACCCCCGTTCCTGGTACGTCTGGACGGCCCAGGTTGGGACTGTACAGTAAGGCCTTGCAGCAGGTGGAAATTGTGGACCCTGCCTTTCTGTCCACCCCTCAGCGTTTAATTACATATGACAATCCAGTGTTTGAGAACGTGGATGATACATTGCAGTTTGAGCAGCCATCCATACATGACGCTCCGGACCCTGCGTTTATGGACATCATTACCTTGCACAGGCCTGCATTAACGTCTCGGCGGGGTGTCATACGCTTTAGCAGGGTGGGTCAACGGGGCACCATGTACACACGGCGAGGGACCCGCATTGGGGGTCGTGTACACTTTTTTAGGGACATTAGTCCTATTGGTGCAGCTGATGATATTGAATTGCACCCTCTAGTGGCCTCGGCACCACATACACTGGAGACACCACATACACTGGAGACACCACTGGACACTACTGATGCCCTGTTTGATGTGTATGCAGACATGGATACTATAGATGATGATGCAGCATATGCTACATTCTCATTACATCCTGCCGATTCTACTCGTATATCTAACACATCCATACCTCTTGCCACGGTTTCTGACACATTATTAACATCTGGTCCTGACATAGTGTTTCCTTCTATTCCTGCAGGTACACCATATTTGCCTGTGTCACCTTCTATACCTGCCATATCTGTACTAATTCACGGTACAGATTATTATTTGCATCCTGCATACTATTTCAGAAAACGCCGAAAGCGCATAGTAGCACATCAGTATGTGGCAACTTAATGAAAATCAAGTATATTTACCACCGCCAACGCCTGTTGCTACCATTGTTAGCACAGATGAGTATGTGCAACGCACCAGTTTATATTATCATGCTGGTAGTGCCAGGTTACTGACTATAGGACATCCATACTTTGAGTTAAAAAAAACCAATGGTGACATATCAGTGCCTAAGGTTTCTGGACATCAATACAGGGTATTTAGGGTACGTTTGCCTGACCCGAATAAGTTTGGTTTATCTGACACCTCCTTGTTTAATTCTGAAACGCAGCGCCTTGTGTGGGCATGTGTGGGTGTGGAGGTCGGCCGTGGCCAGCCCCTAGGGGTTGGTGTTAGTGGCCATCCATACTTTAATAAGGATGAGGATGTGGAAAACTCATCTGCCTATGGCACAGGTCCGGGGCAGGATAGTAGGGAAAATGTAGCTATGGATTATAAACAGACACAGTTATGTATGTTGGGCTGCACACCCCCAATTGGGGAATATTGGGGTAAGGGCACTCCGTGCAATGCTTCTCGGGTGACCCTTGGGGACTGTCCTGTATTAGAATTAAAAACTGAGGTTATTCAGGATGGCGACATGGTGGATACTGGCTTTGGTGCTATGGATTTTGCTTCCTTGCAGGCCAATAAAAGTGATGTGCCATTGGATTTATGCACATCTATTAGTAAATATCCAGATTATTTGGGAATGGCTGCAGAACCGTATGGAAACAGTTTATTTTTTTTTCTACGCAGGGAACAAATGTTTGTTAGGCACTTTTTTAATAGGGCAGGTACTACTGGTGATAGTGTCCCAACTGACTTATATATAACAGGTACATCTGGTCGGACTCCTATTGCAGGCAGTATTTATTACTCCACACCAAGTGGATCCTTGGTTACCTCTGATTCTCAGATATTTAACAAGCCATTGTGGATACAAAAGGCCCAGGGCCATAACAATGGCATATGTTTTGGCAATCAGTTATTTGTTACAGTTGTAGACACCACTCGTAGCACTAATTTAACCTTATGTGCTGCCACACAGTCCCCCACACCAACCCCATATAATAACAGTAATTTCAAGGAATATTTGCGTCATGGGGAGGAGTTTGATTTGCAGTTTATTTTTCAGTTATGTGTAATTACCTTAAATGCAGAGGTTATGACATATATTCATGCAATGGATCCTACGTTGTTGGAGGATTGGAACTTTAAAATTGCTCCTCCAGCCTCTGCATCCTTAGAGGATACATATAGGTTCCTTACCAACAAGGCTATTGCCTGTCAGCGCGATGCGCCCCCCAAGGTACGGGAGGATCCATATAAAAAATATAAATTTTGGGATGTCAATTTAACAGAAAGATTTTCTTCCCAATTGGATCAATTTCCATTAGGACGTAAGTTCCTTATGCAGGCTGGTGTACGCGCAGGGCCTAGGTTTAAATCCAGGAAGCGCCCTGCCCCTTCCTCGTCTTCCTCTTCTAAGCCAGTCACCCCCAAACGTAAAAAAACAAAGCGATGAGTATGGCTGCATATGTGTATTCTGGGGCATACACCCTTGCACTCCCGTATGTGTTGGTACTTTGGAATGTATGTATGTATTGTTTGTGTATGTTTTGTGTTTGTTGTGTATGTGTCTGTATGGTACTGTGTATGTATTGTTTGTATGGTGTATACTTACGTTGTGGTTGTGTGTTTAATAAAGCTATATGTGTGGTGTGGTGTGGTATGTCTGTGTCATGGCGTCTTGTTCAGTGTTGACCATGTACTTTTTGTGTCTAAATCCTCCATTTTGTACTGCGCGACCGCTTTCGGTCGCGGTTGGCACACACATACATTTGTCAGCATATTTCTATTGCATGTTACACATTGTTAGGTCAACATGCCCTGCCAAAAATGTAGTATTAGGGTGAGGTTTGGCACACCTTTGATTGCACTTTTCCTGTACTGTTACTCATCTTATTGTATGCACTTCCAAACATGCTTTTAGGCACATAGTTTTGCCTAATAAAAAGTTAGCTAATAGCAGTTTTGGCAAAACATAACACTTGTGGTTAACATAGTACATATTACTCATGGTGCACACCTGCGGACCGCTTTCGGTTGCTACATGTTTTATTACTTTCTCATTATTA
>LNS0485994_HPV40
TTAATAACAATTGTACTGTTAGTAAAGGGTGTAACCGAAAACGGTCCGACCGAAAGCGGTACATATAAATTCCAACCCAAAAAACCTGCTTTGGGGCCAGTATGTCTGCACGGTGCGGCTCCCAGGCCAGGACCCTGTATGAACTGTGTGACCAGTGCAATATTACATTGCCTACGTTGCAAATTGATTGTGTGTTTTGCAAGACGGTCCTAAAAACAGCTGAGGTACTGGCCTTTGCCTTTAGAGAGTTATATGTTGTGTGGCGCGACGACTTTCCACACGCCGCATGTCCACGGTGTCTGGACCTGCACGGAAAAGTAAACCAATACAGAAACTTTAGATACGCAGCCTATGCACCAACCGTGGAAGAAGAGACAGGATTAACCATTTTACAAGTAAGGATTAGATGCTGCAAGTGCCACAAGCCTTTGTCTCCTGTGGAAAAAACCAACCATATTGTAAAGAAGACGCAATTCTTTAAATTAAAAGATTCGTGGACAGGGTACTGTCTACATTGCTGGAAGAAATGCATGGAGAAAGGCCAACGCTCGGAGACATTGTGTTAAACCTGCAACCTGAACCTGTATGTCTAAACTGCAACGAGCAATTAGACAGCTCAGACTCAGAAGATGACCATGAACAGGACCAACTAGACAGCTTACACAGTAGAGAGCGTGAGCAACCCACGCAACAGGACCTGCAAGTAAATTTGCAATCATTTAAAGTAGTAACTCGGTGTGTATTTTGTCAGTGTTTGGTGCGCTTAGCAGTGCATTGTTCCATCACTGATATAACACAGTTCCAGCAGTTGCTGATGGGCACATTACATATAGTGTGCCCCAACTGTGCAGCTACAGAGTGACAACAATGGCAGACTCTCCAGGTACAGAGGACGTGGGGGCTGGGTGCTCAGGATGGTTTGTAGTAGAAGCTGTAGTGGATAAACAAACGGGGGATGCTGTATCGGAAGATGAGGATGAGGAGGACATAGAGGATAGTGGATTTGATATGATAGATTTTATTGATAATAGTGTTGTGGCAGAGGAACATGTAGAACTAAGTAATGCACAGGCACTTTTACATGTACAGCAGACATGTGCAGATGCTGCTGACCTGTGCGAGTTAAAACGAAAGTACATTAGCCCATATGTAAGTCCTATACAATATTCAGAACCGTCTATAGACGGGGACCTGAGTCCAAGGCTGCATGCAATACGGCTTGGCGGCGGCAAAAAGGCTAAACGGCGGTTGTTCCAGCGTGTGGAGCAAAGGGACAGTGGCTATGGCTATTCTGAAGTGGAAACAACAGAGAGACAGGTAGAGACAGAACATGGCGGACCGGAAGATACCGTGGGGGGTAGTGGGAGGGTGACCACAGATGAGGCGGAAGCAGTAGAGGTTGTGGAAGACGGCAGTCATGTTATAGACCACTGTAGTCCGCGCACACAACTAATAGAGCTGTTTAAATGCAAGGACCTAAATGCTAAGCTGTATGGTAAGTTTAAAGAGCTTTTTGGAGTGGGGTTTGGAGACCTGGTAAGACAGTTTAAAAGTGATAAATCCACGTGTACCGATTGGGTGTATGCTGTGTTCGGGGTTAATCCCACCATAGCCGAAGGCTTTCATACACTGCTGAAAAGGCAGGCATTATATTTACATACCCAATGGACGTCATGCAAATGGGGTATGGTGCTGCTTGCATTGTGTAGATATAAGGTGGGTAAAAATAGGGAAACAGTTGTTAGACAGCTATCCAAAATGTTAAATGTACCTGAAAACCAGATACTGGTACAACCGCCTAAATTACAAAGTCCGCCTGCAGCATTATTTTGGTTTAGAGCAGGAATGGGTAATGGGAGCGAGGTGTCTGGCACAACACCGGAATGGATAGCTAAACAAACTATGTTAGAACACAGCTTTGCTGACACACAGTTTAGCCTAACAGACATGGTGCAGTGGGCATATGATAATGGGCATACAGATGAGTGTGAAATAGCATACTATTATGCACAAAGAGCAGACGTGGATGCAAATGCAGCAGCATTCCTAAAAAGTAACAATCAGGCCAAATACGTTAGGGATTGTGCATCCATGTGCAAACACTATAGGTTAGCAGAAATGAGGCGCATGTCAATGGCTGAGTGGATAAAGTATAGAGGGGAGAAGTGTGATGAAGGCGACTGGAAACCTATAGTTAAATTATTACGCTATCAACATATAGATATAATAGGTTTTTTAGCTGCATTAAAAAAATGGCTACAGGGTATACCTAAAAAAAATTGCATTTGTATTGTGGGTCCTCCAGACACAGGCAAGTCGTGTTTTGGAATGAGCCTGATGCACTTTATGCAAGGTACAATAATATCATATGTTAATTCCTGTAGTCATTTTTGGTTGCAATCATTGGCAGATGCAAAGGTAGCTATGCTAGATGATGTTACAGCGGCATGCTGGGGATATATGGATACACACATGAGGAACTTATTAGATGGTAACCCAACCAGCATAGATAGAAAACATAAACCGTTAGCAGTAATTAAGTGCCCTCCGTTACTGTTAACGTCCAATATAAATATAACACAGGACAGTAAGTACCAATATTTACAAAGTAGGGTTAAAGTGTTTGAATTTCCAAATCCATTTCCATTTGACAGCAACGGCAATGCTGTGTATGAATTAAATGATGCAAATTGGAACTCCTTTTTTAAAAGGTTGGCATCCAGTTTAGAGCTGCAAACACCTGAGGACGAGGATGGAGAATCTAGCCAGGCGCCTAGATTTGTGCCAGGAACAGTTGTTAGAACTGTATGAACAAAACAGCAAAGAGCTACAGCAACATATATTGCACTGGAAATATATACGTTATGAAAGTGCAATATATTATACAGCAAGACAAATGGGCATTAAACATTTAGGCCACCAGGTGGTGCCAAGTTTAGATGTTTCAAAGGCTAAAGCCCATGCAGCAATTGAAATGCAAATGTGTTTAGAATCTTTGCAAAACACTGAATATAATGTAGAGCCATGGACGCTGCAGGACACAAGTCAAGAATTATGGCTTGCAGAACCTAAGAAATGTTTTAAAAAAGGTGGCAAAACAGTGGAAGTTAGATTTGACTGCAATGAAACAAATGCAATGCATTATACACTGTGGACCACAGTATATGTACAGGTGGATGATGCATGGACAAAGGTAAAAGGCCAGGTGGACTACAAAGGCCTGTCATATACAGTGCACGGGTGCACAACATATTATGTAGACTTTGCAAAGGAAGCACAAACGTATGGGAAAACAGATAGGTGGACTGTTATTGTGGGTTCACACGTTATATGTTCTCCTAGTACTATCGAGGAACAAGGACTACCCATTGTTGAGACTGCTGACGCCAGACCCCCGACCACTGCCACCGACACCCCCGACGCCCCCACCACAGCGACCACCGAAACGTTCAGCACCGCCCAGGCACCGCCCAGAAAGCGACGACGGAACGGATACCTGCCCATCACCACTACTGTGGGCAAATCACTCGGAGGAGAGTACGTGGACACTGCAGACAGAACACGCACGCCTGACCCTGAAAGCAACAACGGGCACAGGAACTGTGGTGGAGGTTCTTCTACACCTATAATACAATTAGAAGGTGACGCCAATTGCTTAAAGTGTTTTAGATATAGACTAGGAAAAGTGTCACATTTATTTTGTAATTCCTCAACTACATGGAGGTGGACCACTGAATCCAGAACCGACAAAAATGCTATAATAACTATAACATATAGTAGTGTACAGCAACGGTCTGACTTTTTAGCTATTGTAAAAATACCAAAAACAATAAAACATAGCTTGGGTATGTTAACACTGATGTAATATATGTATATATGTATATATATGGAACACCATCTGTGAAGGGTATTGTCTAGCACGTACCACACAACCAGCCAATCTGCTGCTATTATTGTTAATAGAGTCTACGCTTGGCATACTAGTAGTCTATATTGTTGTTTTACTTATTGCACTGTTAATCTGTGTGTGTGTCCCTAATCTGTATGTGTGGAGCTCTATACTGTCTGCTATCTCCATTTTGTGCTTTGTAACATGGGGTGCACTAACATCTATTACTAACCTGTTTATCCTAATACTCTTAGTGTGGTATTTGCCTGCGGTGGTCCTTCACACATTTATTATATATCACATACAAAACCAATTGTAACATGTTGACCTGTCAATTGGATGATGGTGATACCTGGATGGCCTTATGGATGTTACTTGCGTTTATAACTGTGTTGTTACTGTTATTGGTGTTTCATTGTAGAACCTTATATTTATATAAGTATACCAAGTAATACTTTGTGTAGTAAATAAACATTTTTTTATATTACAGCGCCTTGTAATGGTGTCCAGCAGGCCCCGTAGGCGCAAGCGGGCGTCAGCTACTCAGTTATATCAAACATGCAAGGCGGCGGGCACCTGTCCACCTGATGTTGTTAATAAGGTGGAGCAAACAACCGTTGCAGATCAAATTTTAAAATGGGGGAGCATGGGAGTATTTTTTGGCGGGCTTGGCATAGGTTCCGGCTCTGGCACAGGGGGCAGGGCTGGCTATGTGCCTTTGTCTACAGGTTCCCGGGCTGTCCCTCCTAAATCTTTGGTACCTGACGTTGTTGCTAGGCCACCTGTGGTTGTGGATACTGTTGCACCCTCCGATCCGTCCATTGTATCTTTAATTGAGGAAAGTAGTATTATTCAGTCAGGTGCCCCGTCCCTTACTATTCCAACAGAGGGTGGGTTTTCAGTAACGTCCTCCGGTACAGATGTGCCTGCCATTTTAGATGTGTCGTCCACAAATACTGTGCATGTGACAGCCACCACACATCACAATCCTGTCTTTACTGATCCCTCGGTTGTGCAGCCCATCCCACCTGTGGAGGCCGGTGGTCGCCTCATAGTGTCGCATTCCACTATTACTACTAGTGCTGCTGAGGAAATACCTTTGGACACGTTTGTTGTCCATAGTGATCCATTGTCCAGTACACCCGTTCCTGGTACGTCTGGACGGCCCAGGTTGGGACTGTACAGTAAGGCCTTGCAGCAGGTGGAAATTGTGGACCCTGCCTTTCTGTCTACCCCTCAGCGTTTAATTACATATGACAATCCAGTGTTTGAGAACGTGGATGATACATTGCAGTTTGAGCAGCCATCCATACATGACGCTCCGGACCCTGCGTTTATGGACATCATTACTTTGCACAGGCCTGCATTAACGTCTCGGCGGGGTGTCATACGCTTTAGCAGGGTGGGTCAACGGGGCACCATGTACACACGGCGAGGGACCCGCATTGGGGGTCGTGTACACTTTTTTAGGGACATTAGTCCTATTGGTGCAGCTGATGATATTGAATTGCACCCTCTAGTGGCCTCGGCACCACATACACTGGAGACACCACATACACTGGAGACACCACTGGACACTACTGATGCCCTGTTTGATGTGTATGCAGACATGGATACTATAGATGATGATGCAGCATATGCTACATTCTCATTACATCCTGCCGATTCTACTCGTATATCTAACACATCCATACCTCTTGCCACGGTTTCTGACACATTATTAACATCTGGTCCTGACATAGTGTTTCCTTCTATTCCTGCAGGTACACCATATTTGCCTGTGTCACCTTCTATACCTGCCATATCTGTACTAATTCACGGTACAGATTATTATTTGCATCCTGCATACTATTTCAGAAAACGCCGAAAGCGCATATTAGCACATCAGTATGTGGCAACTTAATGAAAATCAAGTATATTTACCACCGCCAACGCCTGTTGCTACCATTGTTAGCACAGATGAGTATGTGCAACGCACCAGTTTATATTATCATGCTGGTAGTGCCAGGTTACTGACTATAGGACATCCATACTTTGAGTTAAAAAAAACCAATGGTGACATTTCAGTGCCTAAGGTGTCTGGACATCAGTACAGGGTATTTAGGGTACGTTTGCCTGACCCGAATAAGTTTGGTTTATCTGACACCTCCTTGTTTAATTCTGAAACGCAGCGCCTTGTGTGGGCATGTGTGGGTGTAGAGGTCGGCCGTGGCCAGCCCCTAGGGGTTGGTGTTAGTGGCCATCCATACTTTAATAAGGATGAGGATGTGGAAAACTCATCTGCCTATGGCACAGGTCCGGGGCAGGATAGTAGGGAAAATGTAGCTATGGATTATAAACAGACACAGTTATGTATGTTGGGCTGCACACCCCCAATTGGGGAATATTGGGGTAAGGGCACTCCGTGCAATGCTTCTCGGGTGACCCTTGGGGACTGTCCTGTATTAGAATTAAAAACTGAGGTTATTCAGGATGGCGACATGGTGGATACTGGCTTTGGTGCTATGGATTTTGCTTCCTTGCAGGCCAATAAAAGTGATGTGCCATTGGATTTATGCACATCTATTAGTAAATATCCAGATTATTTGGGAATGGCTGCAGAACCGTATGGAAATAGTTTATTTTTTTTTCTACGCAGGGAACAAATGTTTGTTAGGCACTTTTTTAATAGGGCAGGTACTACTGGTGATAGTGTCCCAACTGACTTATATATAACAGGTACATCTGGTCGGACTCCTATTGCAGGCAGTATTTATTACTCCACACCAAGTGGATCCTTGGTTACCTCTGATTCTCAGATATTTAACAAGCCATTGTGGATACAAAAGGCCCAGGGCCATAACAATGGCATATGTTTTGGCAATCAGTTATTTGTTACAGTTGTAGACACCACTCGTAGCACTAATTTAACCTTATGTGCTGCCACACAGTCCCCCACACCAACCCCATATAATAACAGTAATTTCAAGGAATATTTGCGTCATGGGGAGGAGTTTGATTTGCAGTTTATTTTTCAGTTATGTGTAATTACCTTAAATGCAGAGGTGATGACATATATTCATGCAATGGATCCTACGTTGTTGGAGGATTGGAACTTTAAAATTGCTCCTCCAGCCTCTGCATCCTTAGAGGATACATATAGGTTCCTTACCAACAAGGCTATTGCCTGTCAGCGCGATGCGCCCCCCAAGGTACGGGAGGATCCATATAAAAAATATAAATTTTGGGATGTTAATTTAACAGAAAGGTTTTCTTCCCAATTAGATCAATTTCCATTAGGACGTAAGTTCCTTATGCAGGCTGGTGTACGCGCAGGGCCTAGGTTTAAATCCAGGAAGCGCCCTGCCCCTTCCTCGTCTTCCTCTCCTAAGCCAGTCACCCCCAAACGTAAAAAAACAAAGCGATGAGTATGGCTGCATATGTGTATTCTGGGGAATACACCCTTGCACTCCCGTATGTGTTGGTACTTTGGAATGTATGTATGTATTGTTTGTGTATGTTTTGTGTTTGTTGTGTATGTGTCCGTATGGTACTGTGTATGTATTGTTTGTATGCTGTATACTTACGTTGTGGTTGTGTGTTTAATAAAGCTATATGTGTGGTGTGGTGTGGTATGTCTGTGTCATGGCGTCTTGTTCAGTGTTCACCATGTACGTTTTGTGTCTAAATCCTCCATTTTGTACTGCGCGACCGCTTTCGGTCGCGGTTGGCACACACATACATTTGTCAGCATATTTCTATTGCATGTTACACATTGTTAGGTCAACATGCCCTGCCAAAAATGTAGTATTAGGGTGAGGTTTGGCACACCTTTGATTGCACTTTTCCTGTACTGTTACTCATCGTATTGTATGCACTTCCAAACATGCTTTTAGGCACATAGTTTTGCCTAATAAAAAGTTAGCTAATAGCAGTTTTGGCAAAACATAACACTTGTGGTTAACATAGTACATATTACTCATGGTGCACACCTGCGGACCGCTTTCGGTTGCTACATGTTTTATTACTTTCTTCTTATTA
