# Supplementary material for: Characterization and Diversity of 243 Complete Human Papillomavirus Genomes in Cervical Swabs Using Next Generation Sequencing
Source: Viruses. 2020 Dec 14;12(12):1437. doi: 10.3390/v12121437 (PMC7764970; doi:10.3390/v12121437)
Supplement: Supplementary file 1 [file viruses-12-01437-s001.zip › Supplementary material/Alignments/HPV42_allignment.fasta]

>LNS0126322_HPV42
CTTATTATAAACTACAATCCTGGCTTTGAAAAATAAGGGAGTAACCGAATTCGGTTCAACCGAAACCGGTACATATATAAACCACCCAAAGTAGTGGTCCCAGTTAAGGCAGAATGTCAGGTACATCTGCCTCATCACAGCCACGCACATTATACCAATTGTGTAAGGAATTTGGGCTGACATTGCGGAATTTACAGATTTCCTGCATTTGGTGCAAAAAGCACTTAACAGGCGCAGAGGTGCTCGCGTACCATTTTAAAGATTTGGTAGTGGTGTGGAGGAAGGACTTTCCATATGCTGCATGTGCATTTTGTTTAGAATTTAATTCTAAAATTTGTGCACTGCGACACTACGAAAGATCAGCATTTTGGTATACAGTGGAGAAAGAAACTGGACTACTTTTAGAAGAACAACAAATTAGATGTGCCTTGTGTCAAAAGCCGTTATCACAGAGCGAAAAAAACCATCATATTGATACAGGTACAAGATTTCAATTTATATTGTGTCAGTGGACGGGTCGGTGTACGCATTGCAGAGGACAATGCGTGGAGAGACGCCTACCCTAAAGGACATTGTTTTGTTTGACATACCAACGTGTGAGACACCCATTGACCTGTATTGCTATGAACAATTGGACAGCTCAGATGAAGATGACCAAGCCAAACAGGACATACAGCGTTACAGAATACTGTGTGTGTGTACACAGTGTTACAAGTCTGTTAAACTCGTTGTGCAGTGTACAGAGGCGGACATAAGAAACCTGCAACAGATGCTTTTGGGCACACTGGATATTGTGTGTCCTTTGTGTGCCCGCGTGGAGTAACTGCAATGGCGGATGATACAGGTACAGAGGAGGGGCTAGGGTGTTCTGGATGGTTTTGTGTAGAAGCTATAGTAGACAAAACAACAGAAAATGCTATTTCAGATGACGAGGACGAAAATGTAGACGATAGTGGGTTAGATCTTGTGGATTTTGTAGATAATAGTACAGTAATACATACAAAGCAGGTACATGCACAAGCCTTATTAAATAAACAACAAGCACATGCAGATCAGGAGGCAGTACAGGCACTAAAACGAAAGCTATTAGGCAGTCCATATGAAAGCCCTGTCAGTGATTCACAGCACAGCATAGACAACGAACTAAGTCCTAGGCTTGGCGGTTTAACGCTATGTCGGGGGTCCCAAGGGGCCAAACGACGATTATTCCAGTCACTGGAAAATCGAGACAGTGGATATGGCTATTCTGAAGTGGAAGTACAGCAGACACAGGTAGAACACGGACATGGCGCCGTACATGGGACTATGGGTAACGGGGGGGCAGTGGGTAGTGAACTTGGGGTGCAGGAAAATGAAGAAGGTAGTACTACAAGTACGCCTACAACAAGGGTGGTAGAATTACTTAAGTGTAAGAACCTGCATGCAACATTGTTAGGTAAGTTTAAAGAATTGTTTGGAGTGTCATTTGGCGATTTAGTAAGACAGTTTAAAAGTGACAAAAGCAGTTGTACAGACTGGGTTATTGCAGCATTTGGGGTTAATCATAGTATTGCAGAAGGGTTTAATACATTAATTAAAGCAGATTCACTATATACACATATACAATGGCTAACCTGTACGTGGGGCATGGTGTTATTAATGCTAATTAGATTTAAATGTGGAAAAAATCGTACTACAGTGTCCAAAGGCCTTAGTAAATTATTAAACATACCTACAAATCAATTATTAATAGAGCCACCTCGGTTACAAAGTGTGGCTGCCGCCATATACTGGTTTAGATCAGGAATATCTAATGCTAGCATTGTAACCGGAGACACACCAGAGTGGATTCAAAGACAAACAATTTTAGAACATTGTTTTGCAGATGCCCAATTTAATTTAACAGAAATGGTGCAATGGGCATATGATAATGATATTACTGAAGACAGTGACATTGCATATGAATATGCACAACGGGCAGACAGGGATAGCAATGCTGCTGCATTTTTAAAAAGTAACTGCCAGGCAAAATATGTAAAAGATTGTGGCGTCATGTGCAGACATTATAAAAAAGCACAAATGAGACGTATGTCTATGGGTGCATGGATAAAACATAGAAGTGCCAAGATAGGGGATAGTGGAGATTGGAAACCTATAGTAAAATTTATTAGATATCAACAAATTGATTTTTTAGCATTTATGTCTGCATTTAAAAAGTTTTTACATAATATACCTAAAAAAAGTTGTTTAGTGTTAATTGGTCCTCCAAATACAGGAAAATCACAGTTTGGAATGAGTTTAATAAACTTCTTAGCAGGAACTGTAATATCATTTGTAAATTCACATAGCCATTTTTGGCTGCAGCCATTGGACAGTGCAAAAATAGCTATGCTGGATGATGCAACTCCACCATGTTGGACATATTTAGATATATATTTAAGAAATTTATTAGATGGCAATCCATGCAGTATAGATAGAAAACATAAAGCATTAACAGTTGTTAAGTGCCCACCATTACTTATAACATCAAATACAGATATTAGAACAAATGACAAATGGAAATACCTATACAGCAGAGTTAGTTTATTTGAATTTCCAAATCCATTTCCATTAGATACAAATGGAAATCCTGTATATGAATTAAATGACAAAAATTGGAAATCATTTTTTCAAAGGTTGTGGTCCAGCTTAGAATTTCAAGAATCAGAGGACGAGGAAGACTATGGAGAGACTGGCCAAACGTTTAGATGCGTGCCAGGAACAGTTGTTAGAACTGTATGAGGAAAATAGTAGGGATTTACAAAAACATATTGAACATTGGAAATGTTTACGTATGGAGGCAGTGGTATTGTATAAGGCCCGTGAAATGGGCTTTGCAAATATAGGACATCAAATAGTACCAACATTGGAAACATGTAGAGCCAAGGCCCACATGGCAATTGAAATACACTTGGCATTAGAGACATTATTGCAGTCCTCGTATGGTAAAGAACCATGGACATTGCAAGAAACAAGTAATGAACTGTGGCTTACAAATCCTAAAAAATGTTTTAAAAAACAAGGACGTACCGTGGAGGTTATATTTGATGGAAAACAGGACAATGCAATGCATTATACAGCATGGACATATATATATATACAAACTGTGCAAGGTACATGGTGTAAAGTACAAGGACACGTTTGCCATGCAGGACTATATTATATTGTGGAAAATATGAAACAGTTTTATTGTAATTTTAAAGAGGAGGCAAAAAAATATGGGGTAACAGACCAATGGGAGGTACATGATGGCAATCAGGTGATTGTTTCTCCTGCACCCATATCTAGCACCACATCCACCGACGCAGAGATACCCTCTACTGGATCTACTAAGTTGGTACAACAAGTGTGCACCACAAACCCATTGCACACCACAACGTCCATTGACAACCACCACGCAGACTGTACAGACGGAACAGCATACAACGTGCCCATCCAAACCTCACCGCCACGAAAACGATACAGACAGTGTGGACAGTCGCCATCACAGCACCTGCAGCACTCAAACCCCAGCATCCCCAGCATCCCCAGCGCATCCGTGGACCCTGGATTGTGTGGGGTCAGAACTAACAGTGAAAACTGTAACAAGCGACGGAACCACTGTGGAAGTCAGGCTACGCCTGTAATTCATTTACAAGGTGACCCTAATTGCCTAAAATGCCTACGATTTAGGCTAAAAAGAAATTGTTCACATTTATTTACACAGGTGTCATCTACATGGCATTTAACAGAAAATGATTGTACACGTGACACTAAAACTGGTATAATAACAATACATTATTATGATGAAGCACAAAGAAATTTATTTTTAAATACTGTAAAAATACCTTCTGGGATAAAATCCTGTATTGGATATATGTCTATGTTACAGTTTATATGATTAGTTGTATATGTGTATAAACAGTTATAGGACTTCAATACTGTGACTCCACAACGTGTGGGACAACCGGCCAGAAACTGCTGCTTTTATTGTTTATAGTTGTTGGTGCGTGTGTTGTGTGTGTGTGGATTAGTTTACAAAATTATCCATATCCTGTATGGGCCTCTTGCCTTGCTAGCTACCTAACATTGGTGCTATTATCATGGTTGCAGGTACTAACATACTTTGACTATTTTTTTCTATGTTTAATCATTCTTGGTATTCCTTCTGTCTTACTAACATTACTAATACATTTAGCAATACAATAACACATATTAGTTTAGGTGTGTGTGTGTGGTGTGCATGTGATTTGTACATGGTTGTACATATATAATACCAATTATTGTTTGGCTACTATTTTCATTTATAGCCACACTGCTGTTTTGCATATTGGTATTACAAACATATAAACTGTTACCATACGTATATACAGTGCTGTAAATAAACTTTTGTTATATTGTGTGTACTTCTTTTGTGCTATTACAATGCCACCACAACGGTCCCGCAGACGAAAGCGGGCCTCTGCCACACAATTATATCAAACGTGTAAGGCCTCAGGGACATGTCCTCCAGATGTTATTCCCAAAGTTGAAGGAACCACATTGGCAGATAAAATTTTACAATGGGGTAGTTTAGGCGTGTTTTTTGGGGGGTTGGGAATTGGCACTGGTGCAGGTACGGGTGGGCGCACGGGCTATGTGCCTCTGGGAACAAGGCCTCCTGTAATTGCTGAACCAGGACCTGCAGTACGCCCACCAATAGCTGTTGACACCGTGGGGCCATCTGATCCTTCTATTGTTTCCTTATTAGAAGAGTCATCAGTTATTGATGCAGGAATAACAGTACCTGATATTACTTCTCATGGAGGTTTTAATATTACTACATCTACTGGTGGGCCTGCCTCGACGCCTGCTATATTAGATATCTCCCCTCCCACTAATACTATACGTGTCACAACAACTACATCTACCAATCCTTTATATATTGATCCTTTTACATTGCAGCCGCCATTGCCAGCAGAGGTTAATGGGCGCCTATTAATATCTACTCCTACCATCACACCCCACTCATATGAAGAAATACCAATGGACACGTTTGTTGTATCTACAGATACAACTAACACATTTACTAGTACTCCCATTCCTGGCCCTCGGTCGTCTGCACGCCTGGGGTTATATTCTAGAGCAACGCAACAACGTCCAGTTACTACCAGTGCATTTTTAACATCTCCTGCACGGTTGGTTACTTATGACAATCCAGCCTATGAAGGCCTTACGGAGGATACATTAGTATTTGAACATCCATCCATTCATACTGCACCTGACCCTGATTTCATGGATATAGTTGCATTGCATCGTCCTATGTTATCATCCAAACAGGGTAGTGTACGTGTTAGTAGAATTGGACAAAGGCTGTCTATGCAGACACGTCGCGGGACCCGTTTTGGGTCACGTGTACACTTTTTTCATGACCTTAGCCCTATTACACACTCTTCAGAAACTATTGAATTACAGCCTTTATCTGCTTCTTCAGTATCTGCAGCCTCCAATATTAATGATGGGTTATTTGATATTTATGTTGATACTAGTGATGTAAATGTTACAAATACCACTTCCTCTATACCTATGCATGGTTTTGCTACCCCCCGTTTGTCCACTACATCTTTCCCTACATTACCTAGCATGTCTACACATTCTGCCAATACCACCATACCTTTTTCGTTTCCTGCCACTGTGCATGTGGGCCCTGATTTATCTGTTGTGGACCACCCATGGGACAGTACCCCAACGTCTGTAATGCCTCAGGGTAACTTTGTAATGGTATCAGGATGGGATTTTATATTGCATCCTAGTTATTTTTGGCGTAGGCGCCGTAAACCTGTACCATATTTTTTTGCAGATGTCCGTGTGGCGGCCTAGTGACAACAAGGTTTATCTACCTCCTCCTCCTGTTTCCAAGGTGGTCAGCACTGATGAATATGTGCAACGCACCAACTACTTTTACCATGCCAGCAGTTCTAGGCTATTGGTTGTTGGTCACCCTTATTACTCTATTACAAAAAGGCCAAATAAGACATCTATCCCCAAAGTGTCTGGTTTACAGTACAGAGTATTTAGAGTTAGGCTCCCTGATCCTAATAAGTTTACATTGCCTGAAACTAATTTATATAACCCAGAGACACAGCGCATGGTGTGGGCCTGTGTGGGGCTAGAAGTAGGTCGTGGACAGCCTTTGGGCGTTGGTATTAGTGGCCATCCATTATTGAATAAGTTGGATGATACTGAAAATGCGCCTACATATGGTGGAGGCCCTGGTACAGACAATAGGGAAAATGTTTCTATGGATTATAAACAAACACAGTTGTGTTTAGTTGGCTGTAAACCTGCCATAGGGGAGCACTGGGGTAAAGGTACTGCCTGTACACCACAGTCCAATGGTGACTGCCCACCATTAGAATTAAAAAATAGTTTTATTCAGGATGGGGATATGGTGGATGTAGGGTTTGGGGCACTAGATTTTGGTGCTTTACAATCCTCCAAAGCTGAGGTACCTTTGGATATTGTAAATTCAATTACTAAATATCCTGATTACTTAAAAATGTCTGCTGAGGCCTATGGTGACAGTATGTTTTTCTTTTTAAGGCGAGAACAAATGTTTGTTCGTCATTTGTTTAATAGGGCTGGCGCAATTGGTGAACCTGTACCTGATGAACTGTATACCAAGGCTGCTAATAATGCATCTGGCAGACATAATTTAGGTAGTAGTATTTATTATCCTACCCCTAGTGGTTCTATGGTAACATCTGATGCACAACTATTTAATAAACCATATTGGTTACAACAAGCACAAGGACACAATAATGGTATATGTTGGGGAAATCAGCTATTTTTAACTGTGGTTGATACTACCCGTAGTACTAACATGACTTTGTGTGCCACTGCAACATCTGGTGATACATATACAGCTGCTAATTTTAAGGAATATTTAAGACATGCTGAAGAATATGATGTGCAATTTATATTTCAATTGTGTAAAATAACATTAACTGTTGAAGTTATGTCATATATACACAATATGAATCCTAACATATTAGAGGAGTGGAATGTTGGTGTTGCACCACCACCTTCAGGAACTTTAGAAGATAGTTATAGGTATGTACAATCAGAAGCTATTCGCTGTCAGGCTAAGGTAACAACGCCAGAAAAAAAGGATCCTTATTCAGACTTTTCCTTTTGGGAGGTAAATTTATCTGAAAAGTTTTCTACTGATTTAGATCAATTTCCTTTAGGTAGAAAGTTTTTACTGCAGGCCGGGTTGCGTGCAAGGCCTAAACTGTCTGTAGGTAAACGAAAGGCGTCTACAGCTAAATCTGTTTCTTCAGCTAAACGTAAGAAAACACACAAATAGATGTATGTAGTAATGTTATGATACATATTTATGTTATTTATTTGTGTACTGTGTTAATAAACTACTTTTTATATGTTGTGTGTTCTCCATTTTGTTTTTTGTACTCCATTTTGTATCTAGACCGATTTCGGTTGTATCTGGCCTGTTACCAGGTGCATTGGCCATGTTTCCTAACATTTTGCAAACCTATTCACTTTTTAAATTTATAAATGCAATATGTGCTGCCAACTGTTTTATGGCACGTATGTTCTGCCAACGTACACTCCCTAATTCCTTTACATAACACACACGCCCTTTTGCACAGGCATGTTGCACAAAGGTTGGCAAAGGTTAGCATATCTCTGCAGTTACCCATTTCCTTTTTCCTTTTTTTTATGTATGAGTAACTTAATTGTTATATGTAATAAAAAAGCTTTTAGGCACATATTTTCAGTGTTGGCATACACATTTACAAGTTACCTTGGCTTAAACAAGTAAAGTTATTTGTCACTGTTGACACATTACTCATATATATAATTTGTTTTTAACATGCAGGTGGCAACCGAAACCGGTACATAAATCCTCCTTATTCTTTT
>LNS1681993_HPV42
CTTATTATAAACTACAATCCTGGCTTTGAAAAATAAGGGAGTAACCGAATTCGGTTCAACCGAAACCGGTACATATATAAACCACCCAAAGTAGTGGTCCCAGTTAAGGCAGAATGTCAGGTACATCTGCCTCATCACAGCCACGCACATTATACCAATTGTGTAAGGAATTTGGGCTGACATTGCGGAATTTACAGATTTCCTGCATTTGGTGCAAAAAGCACTTAACAGGCGCAGAGGTGCTCGCGTACCATTTTAAAGATTTGGTAGTGGTGTGGAGGAAGGACTTTCCATATGCTGCATGTGCATTTTGTTTAGAATTTAATTCTAAAATTTGTGCACTGCGACACTACGAAAGATCAGCATTTTGGTATACAGTGGAGAAAGAAACTGGACTACTTTTAGAAGAACAACAAATTAGATGTGCCTTGTGTCAAAAGCCGTTATCACAGAGCGAAAAAAACCATCATATTGATACAGGTACAAGATTTCAATTTATATTGTGTCAGTGGACGGGTCGGTGTACGCATTGCAGAGGACAATGCGTGGAGAGACGCCTACCCTAAAGGACATTGTTTTGTTTGACATACCAACGTGTGAGACACCCATTGACCTGTATTGCTATGAACAATTGGACAGCTCAGATGAAGATGACCAAGCCAAACAGGACATACAGCGTTACAGAATACTGTGTGTGTGTACACAGTGTTACAAGTCTGTTAAACTCGTTGTGCAGTGTACAGAGGCGGACATAAGAAACCTGCAACAGATGCTTTTGGGCACACTGGATATTGTGTGTCCTTTGTGTGCCCGCGTGGAGTAACTGCAATGGCGGATGATACAGGTACAGAGGAGGGGCTAGGGTGTTCTGGATGGTTTTGTGTAGAAGCTATAGTAGACAAAACAACAGAAAATGCTATTTCAGATGACGAGGACGAAAATGTAGACGATAGTGGGTTAGATCTTGTGGATTTTGTAGATAATAGTACAGTAATACATACAAAGCAGGTACATGCACAAGCCTTATTAAATAAACAACAAGCACATGCAGATCAGGAGGCAGTACAGGCACTAAAACGAAAGCTATTAGGCAGTCCATATGAAAGCCCTGTCAGTGATTCACAGCACAGCATAGACAACGAACTAAGTCCTAGGCTTGGCGGTTTAACGCTATGTCGGGGGTCCCAAGGGGCCAAACGACGATTATTCCAGTCACTGGAAAATCGAGACAGTGGATATGGCTATTCTGAAGTGGAAGTACAGCAGACACAGGTAGAACACGGACATGGCGCCGTACATGGGACTATGGGTAACGGGGGGGCAGTGGGTAGTGAACTTGGGGTGCAGGAAAATGAAGAAGGTAGTACTACAAGTACGCCTACAACAAGGGTGGTAGAATTACTTAAGTGTAAGAACCTGCATGCAACATTGTTAGGTAAGTTTAAAGAATTGTTTGGAGTGTCATTTGGCGATTTAGTAAGACAGTTTAAAAGTGACAAAAGCAGTTGTACAGACTGGGTTATTGCAGCATTTGGGGTTAATCATAGTATTGCAGAAGGGTTTAATACATTAATTAAAGCAGATTCACTATATACACATATACAATGGCTAACCTGTACGTGGGGCATGGTGTTATTAATGCTAATTAGATTTAAATGTGGAAAAAATCGTACTACAGTGTCCAAAGGCCTTAGTAAATTATTAAACATACCTACAAATCAATTATTAATAGAGCCACCTCGGTTACAAAGTGTGGCTGCCGCCATATACTGGTTTAGATCAGGAATATCTAATGCTAGCATTGTAACCGGAGACACACCAGAGTGGATTCAAAGACAAACAATTTTAGAACATTGTTTTGCAGATGCCCAATTTAATTTAACAGAAATGGTGCAATGGGCATATGATAATGATATTACTGAAGACAGTGACATTGCATATGAATATGCACAACGGGCAGACAGGGATAGCAATGCTGCTGCATTTTTAAAAAGTAACTGCCAGGCAAAATATGTAAAAGATTGTGGCGTCATGTGCAGACATTATAAAAAAGCACAAATGAGACGTATGTCTATGGGTGCATGGATAAAACATAGAAGTGCCAAGATAGGGGATAGTGGAGATTGGAAACCTATAGTAAAATTTATTAGATATCAACAAATTGATTTTTTAGCATTTATGTCTGCATTTAAAAAGTTTTTACATAATATACCTAAAAAAAGTTGTTTAGTGTTAATTGGTCCTCCAAATACAGGAAAATCACAGTTTGGAATGAGTTTAATAAACTTCTTAGCAGGAACTGTAATATCATTTGTAAATTCACATAGCCATTTTTGGCTGCAGCCATTGGACAGTGCAAAAATAGCTATGCTGGATGATGCAACTCCACCATGTTGGACATATTTAGATATATATTTAAGAAATTTATTAGATGGCAATCCATGCAGTATAGATAGAAAACATAAAGCATTAACAGTTGTTAAGTGCCCACCATTACTTATAACATCAAATACAGATATTAGAACAAATGACAAATGGAAATACCTATACAGCAGAGTTAGTTTATTTGAATTTCCAAATCCATTTCCATTAGATACAAATGGAAATCCTGTATATGAATTAAATGACAAAAATTGGAAATCATTTTTTCAAAGGTTGTGGTCCAGCTTAGAATTTCAAGAATCAGAGGACGAGGAAGACTATGGAGAGACTGGCCAAACGTTTAGATGCGTGCCAGGAACAGTTGTTAGAACTGTATGAGGAAAATAGTAGGGATTTACAAAAACATATTGAACATTGGAAATGTTTACGTATGGAGGCAGTGGTATTGTATAAGGCCCGTGAAATGGGCTTTGCAAATATAGGACATCAAATAGTACCAACATTGGAAACATGTAGAGCCAAGGCCCACATGGCAATTGAAATACACTTGGCATTAGAGACATTATTGCAGTCCTCGTATGGTAAAGAACCATGGACATTGCAAGAAACAAGTAATGAACTGTGGCTTACGAATCCTAAAAAATGTTTTAAAAAACAAGGACGTACCGTGGAGGTTATATTTGATGGAAAACAGGACAATGCAATGCATTATACAGCATGGACATATATATATATACAAACTGTGCAAGGTACATGGTGTAAAGTACAAGGACACGTTTGCCATGCAGGACTATATTATATTGTGGAAAATATGAAACAGTTTTATTGTAATTTTAAAGAGGAGGCAAAAAAATATGGGGTAACAGACCAATGGGAGGTACATGATGGCAATCAGGTGATTGTTTCTCCTGCACCCATATCTAGCACCACATCCACCGACGCAGAGATACCCTCTACTGGATCTACTAAGTTGGTACAACAAGTGTGCACCACAAACCCATTGCACACCACAACGTCCATTGACAACCACCACGCAGACTGTACAGACGGAACAGCATACAACGTGCCCATCCAAACCTCACCGCCACGAAAACGATACAGACAGTGTGGACAGTCGCCATCACAGCACCTGCAGCACTCAAACCCCAGCATCCCCAGCATCCCCAGCGCATCCGTGGACCCTGGATTGTGTGGGGTCAGAACTAACAGTGAAAACTGTAACAAGCGACGGAACCACTGTGGAAGTCAGGCTACGCCTGTAATTCATTTACAAGGTGACCCTAATTGCCTAAAATGCCTACGATTTAGGCTAAAAAGAAATTGTTCACATTTATTTACACAGGTGTCATCTACATGGCATTTAACAGAAAATGATTGTACACGTGACACTAAAACTGGTATAATAACAATACATTATTATGATGAAGCACAAAGAAATTTATTTTTAAATACTGTAAAAATACCTTCTGGGATAAAATCCTGTATTGGATATATGTCTATGTTACAGTTTATATGATTAGTTGTATATGTGTATAAACAGTTATAGGACTTCAATACTGTGACTCCACAACGTGTGGGACAACCGGCCAGAAACTGCTGCTTTTATTGTTTATAGTTGTTGGTGCGTGTGTTGTGTGTGTGTGGATTAGTTTACAAAATTATCCATATCCTGTATGGGCCTCTTGCCTTGCTAGCTACCTAACATTGGTGCTATTATCATGGTTGCAGGTACTAACATACTTTGACTATTTTTTTCTATGTTTAATCATTCTTGGTATTCCTTCTGTCTTACTAACATTACTAATACATTTAGCAATACAATAACACATATTAGTTTAGGTGTGTGTGTGTGGTGTGCATGTGATTTGTACATGGTTGTACATATATAATACCAATTATTGTTTGGCTACTATTTTCATTTATAGCCACACTGCTGTTTTGCATATTGGTATTACAAACATATAAACTGTTACCATACGTATATACAGTGCTGTAAATAAACTTTTGTTATATTGTGTGTACTTCTTTTGTGCTATTACAATGCCACCACAACGGTCCCGCAGACGAAAGCGGGCCTCTGCCACACAATTATATCAAACGTGTAAGGCCTCAGGGACATGTCCTCCAGATGTTATTCCCAAAGTTGAAGGAACCACATTGGCAGATAAAATTTTACAATGGGGTAGTTTAGGCGTGTTTTTTGGGGGGTTGGGAATTGGCACTGGTGCAGGTACGGGTGGGCGCACGGGCTATGTGCCTCTGGGAACAAGGCCTCCTGTAATTGCTGAACCAGGACCTGCAGTACGCCCACCAATAGCTGTTGACACCGTGGGGCCATCTGATCCTTCTATTGTTTCCTTATTAGAAGAGTCATCAGTTATTGATGCAGGAATAACAGTACCTGATATTACTTCTCATGGAGGTTTTAATATTACTACATCTACTGGTGGGCCTGCCTCAACGCCTGCTATATTAGATATCTCCCCTCCCACTAATACTATACGTGTCACAACAACTACATCTACCAATCCTTTATATATTGATCCTTTTACATTGCAGCCGCCATTGCCAGCAGAGGTTAATGGGCGCCTATTAATATCTACTCCTACCATCACACCCCACTCATATGAAGAAATACCAATGGACACGTTTGTTGTATCTACAGATACAACTAACACATTTACTAGTACTCCCATTCCTGGCCCTCGGTCGTCTGCACGCCTGGGGTTATATTCTAGAGCAACGCAACAACGTCCAGTTACTACCAGTGCATTTTTAACATCTCCTGCACGGTTGGTTACTTATGACAATCCAGCCTATGAAGGACTTACGGAGGATACATTAGTATTTGAACATCCATCCATTCATACTGCACCTGACCCTGATTTCATGGATATAGTTGCATTGCATCGTCCTATGTTATCATCCAAACAGGGTAGTGTACGTGTTAGTAGAATTGGACAAAGGCTGTCTATGCAGACACGTCGCGGGACCCGTTTTGGGTCACGTGTACACTTTTTTCATGACCTTAGCCCTATTACACACTCTTCAGAAACTATTGAATTACAGCCTTTATCTGCTTCTTCAGTATCTGCAGCCTCCAATATTAATGATGGGTTATTTGATATTTATGTTGATACTAGTGATGTAAATGTTACAAATACCACTTCCTCTATACCTATGCATGGTTTTGCTACCCCCCGTTTGTCCACTACATCTTTCCCTACATTACCTAGCATGTCTACACATTCTGCCAATACCACCATACCTTTTTCGTTTCCTGCCACTGTGCATGTGGGCCCTGATTTATCTGTTGTGGACCACCCATGGGACAGTACCCCAACGTCTGTAATGCCTCAGGGTAACTTTGTAATGGTATCAGGATGGGATTTTATATTGCATCCTAGTTATTTTTGGCGTAGGCGCCGTAAACCTGTACCATATTTTTTTGCAGATGTCCGTGTGGCGGCCTAGTGACAACAAGGTTTATCTACCTCCTCCTCCTGTTTCCAAGGTGGTCAGCACTGATGAATATGTGCAACGCACCAACTACTTTTACCATGCCAGCAGTTCTAGGCTATTGGTTGTTGGTCACCCTTATTACTCTATTACAAAAAGGCCAAATAAGACATCTATCCCCAAAGTGTCTGGTTTACAGTACAGAGTATTTAGAGTTAGGCTCCCTGATCCTAATAAGTTTACATTGCCTGAAACTAATTTATATAACCCAGAGACACAGCGCATGGTGTGGGCCTGTGTGGGGCTAGAAGTAGGTCGTGGACAGCCTTTGGGCGTTGGTATTAGTGGCCATCCATTATTGAATAAGTTGGATGATACTGAAAATGCGCCTACATATGGTGGAGGCCCTGGTACAGACAATAGGGAAAATGTTTCTATGGATTATAAACAAACACAGTTGTGTTTAGTTGGCTGTAAACCTGCCATAGGGGAGCACTGGGGTAAAGGTACTGCCTGTACACCACAGTCCAATGGTGACTGCCCACCATTAGAATTAAAAAATAGTTTTATTCAGGATGGGGATATGGTGGATGTAGGGTTTGGGGCACTAGATTTTGGTGCTTTACAATCCTCCAAAGCTGAGGTACCTTTGGATATTGTAAATTCAATTACTAAATATCCTGATTACTTAAAAATGTCTGCTGAGGCCTATGGTGACAGTATGTTTTTCTTTTTAAGGCGAGAACAAATGTTTGTTCGTCATTTGTTTAATAGGGCTGGCGCAATTGGTGAACCTGTACCTGATGAACTGTATACCAAGGCTGCTAATAATGCATCTGGCAGACATAATTTAGGTAGTAGTATTTATTATCCTACCCCTAGTGGTTCTATGGTAACATCTGATGCACAACTATTTAATAAACCATATTGGTTACAACAAGCACAAGGACACAATAATGGTATATGTTGGGGAAATCAGCTATTTTTAACTGTGGTTGATACTACCCGTAGTACTAACATGACTTTGTGTGCCACTGCAACATCTGGTGATACATATACAGCTGCTAATTTTAAGGAATATTTAAGACATGCTGAAGAATATGATGTGCAATTTATATTTCAATTGTGTAAAATAACATTAACTGTTGAAGTTATGTCATATATACACAATATGAATCCTAACATATTAGAGGAGTGGAATGTTGGTGTTGCACCACCACCTTCAGGAACTTTAGAAGATAGTTATAGGTATGTACAATCAGAAGCTATTCGCTGTCAGGCTAAGGTAACAACGCCAGAAAAAAAGGATCCTTATTCAGACTTTTCCTTTTGGGAGGTAAATTTATCTGAAAAGTTTTCTACTGATTTAGATCAATTTCCTTTAGGTAGAAAGTTTTTACTGCAGGCCGGGTTGCGTGCAAGGCCTAAACTGTCTGTAGGTAAACGAAAGGCGTCTACAGCTAAATCTGTTTCTTCAGCTAAACGTAAGAAAACACACAAATAGATGTATGTAGTAATGTTATGATACATATTTATGTTATTTATTTGTGTACTGTGTTAATAAACTACTTTTTATATGTTGTGTGTTCTCCATTTTGTTTTTTGTACTCCATTTTGTTTCTAGACCGATTTCGGTTGTATCTGGCCTGTTACCAGGTGCATTGGCCATGTTTCCTAACATTTTGCAAACCTATTCACTTTTTAAATTTATAAATGCAATATGTGCTGCCAACTGTTTTATGGCACGTATGTTCTGCCAACGTACACTCCCTAATTCCTTTACATAACACACACGCCCTTTTGCACAGGCATGTTGCACAAAGGTTGGCAAAGGTTAGCATATCTCTGCAGTTACCCATTTCCTTTTTCCTTTTTTTTATGTATGAGTAACTTAATTGTTATATGTAATAAAAAAGCTTTTAGGCACATATTTTCAGTGTTGGCATACACATTTACAAGTTACCTTGGCTTAAACAAGTAAAGTTATTTGTCACTGTTGACACATTACTCATATATATAATTTGTTTTTAACATGCAGGTGGCAACCGAAACCGGTACATAAATCCTTCTTATTCTTTT
>LNS5040561_HPV42
CTTATTATAAACTACAATCCTGGCTTTGAAAAATAAGGGAGTAACCGAATTCGGTTCAACCGAAACCGGTACATATATAAACCACCCAAAGTAGTGGTCCCAGTTAAGGCAGAATGTCAGGTACATCTGCCTCATCACAGCCACGCACATTATACCAATTGTGTAAGGAATTTGGGCTGACATTGCGGAATTTACAGATTTCCTGCATTTGGTGCAAAAAGCACTTAACAGGCGCAGAGGTGCTCGCGTACCATTTTAAAGATTTGGTAGTGGTGTGGAGGAAGGACTTTCCATATGCTGCATGTGCATTTTGTTTAGAATTTAATTCTAAAATTTGTGCACTGCGACACTACGAAAGATCAGCATTTTGGTATACAGTGGAGAAAGAAACTGGACTACTTTTAGAAGAACAACAAATTAGATGTGCCTTGTGTCAAAAGCCGTTATCACAGAGCGAAAAAAACCATCATATTGATACAGGTACAAGATTTCAATTTATATTGTGTCAGTGGACGGGTCGGTGTACGCATTGCAGAGGACAATGCGTGGAGAGACGCCTACCCTAAAGGACATTGTTTTGTTTGACATACCAACGTGTGAGACACCCATTGACCTGTATTGCTATGAACAATTGGACAGCTCAGATGAAGATGACCAAGCCAAACAGGACATACAGCGTTACAGAATACTGTGTGTGTGTACACAGTGTTACAAGTCTGTTAAACTCGTTGTGCAGTGTACAGAGGCGGACATAAGAAACCTGCAACAGATGCTTTTGGGCACACTGGATATTGTGTGTCCTTTGTGTGCCCGCGTGGAGTAACTGCAATGGCGGATGATACAGGTACAGAGGAGGGGCTAGGGTGTTCTGGATGGTTTTGTGTAGAAGCTATAGTAGACAAAACAACAGAAAATGCTATTTCAGATGACGAGGACGAAAATGTAGACGATAGTGGGTTAGATCTTGTGGATTTTGTAGATAATAGTACAGTAATACATACAAAGCAGGTACATGCACAAGCCTTATTAAATAAACAACAAGCACATGCAGATCAGGAGGCAGTACAGGCACTAAAACGAAAGCTATTAGGCAGTCCATATGAAAGCCCTGTCAGTGATTCACAGCACAGCATAGACAACGAACTAAGTCCTAGGCTTGGCGGTTTAACGCTATGTCGGGGGTCCCAAGGGGCCAAACGACGATTATTCCAGTCACTGGAAAATCGAGACAGTGGATATGGCTATTCTGAAGTGGAAGTACAGCAGACACAGGTAGAACACGGACATGGCGCCGTACATGGGACTATGGGTAACGGGGGGGCAGTGGGTAGTGAACTTGGGGTGCAGGAAAATGAAGAAGGTAGTACTACAAGTACGCCTACAACAAGGGTGGTAGAATTACTTAAGTGTAAGAACCTGCATGCAACATTGTTAGGTAAGTTTAAAGAATTGTTTGGAGTGTCATTTGGCGATTTAGTAAGACAGTTTAAAAGTGACAAAAGCAGTTGTACAGACTGGGTTATTGCAGCATTTGGGGTTAATCATAGTATTGCAGAAGGGTTTAATACATTAATTAAAGCAGATTCACTATATACACATATACAATGGCTAACCTGTACGTGGGGCATGGTGTTATTAATGCTAATTAGATTTAAATGTGGAAAAAATCGTACTACAGTGTCCAAAGGCCTTAGTAAATTATTAAACATACCTACAAATCAATTATTAATAGAGCCACCTCGGTTACAAAGTGTGGCTGCCGCCATATACTGGTTTAGATCAGGAATATCTAATGCTAGCATTGTAACCGGAGACACACCAGAGTGGATTCAAAGACAAACAATTTTAGAACATTGTTTTGCAGATGCCCAATTTAATTTAACAGAAATGGTGCAATGGGCATATGATAATGATATTACTGAAGACAGTGACATTGCATATGAATATGCACAACGGGCAGACAGGGATAGCAATGCTGCTGCATTTTTAAAAAGTAACTGCCAGGCAAAATATGTAAAAGATTGTGGCGTCATGTGCAGACATTATAAAAAAGCACAAATGAGACGTATGTCTATGGGTGCATGGATAAAACATAGAAGTGCCAAGATAGGGGATAGTGGAGATTGGAAACCTATAGTAAAATTTATTAGATATCAACAAATTGATTTTTTAGCATTTATGTCTGCATTTAAAAAGTTTTTACATAATATACCTAAAAAAAGTTGTTTAGTGTTAATTGGTCCTCCAAATACAGGAAAATCACAGTTTGGAATGAGTTTAATAAACTTCTTAGCAGGAACTGTAATATCATTTGTAAATTCACATAGCCATTTTTGGCTGCAGCCATTGGACAGTGCAAAAATAGCTATGCTGGATGATGCAACTCCACCATGTTGGACATATTTAGATATATATTTAAGAAATTTATTAGATGGCAATCCATGCAGTATAGATAGAAAACATAAAGCATTAACAGTTGTTAAGTGCCCACCATTACTTATAACATCAAATACAGATATTAGAACAAATGACAAATGGAAATACCTATACAGCAGAGTTAGTTTATTTGAATTTCCAAATCCATTTCCATTAGATACAAATGGAAATCCTGTATATGAATTAAATGACAAAAATTGGAAATCATTTTTTCAAAGGTTGTGGTCCAGCTTAGAATTTCAAGAATCAGAGGACGAGGAAGACTATGGAGAGACTGGCCAAACGTTTAGATGCGTGCCAGGAACAGTTGTTAGAACTGTATGAGGAAAATAGTAGGGATTTACAAAAACATATTGAACATTGGAAATGTTTACGTATGGAGGCAGTGGTATTGTATAAGGCCCGTGAAATGGGCTTTGCAAATATAGGACATCAAATAGTACCAACATTGGAAACATGTAGAGCCAAGGCCCACATGGCAATTGAAATACACTTGGCATTAGAGACATTATTGCAGTCCTCGTATGGTAAAGAACCATGGACATTGCAAGAAACAAGTAATGAACTGTGGCTTACGAATCCTAAAAAATGTTTTAAAAAACAAGGACGTACCGTGGAGGTTATATTTGATGGAAAACAGGACAATGCAATGCATTATACAGCATGGACATATATATATATACAAACTGTGCAAGGTACATGGTGTAAAGTACAAGGACACGTTTGCCATGCAGGACTATATTATATTGTGGAAAATATGAAACAGTTTTATTGTAATTTTAAAGAGGAGGCAAAAAAATATGGGGTAACAGACCAATGGGAGGTACATGATGGCAATCAGGTGATTGTTTCTCCTGCACCCATATCTAGCACCACATCCACCGACGCAGAGATACCCTCTACTGGATCTACTAAGTTGGTACAACAAGTGTGCACCACAAACCCATTGCACACCACAACGTCCATTGACAACCACCACGCAGACTGTACAGACGGAACAGCATACAACGTGCCCATCCAAACCTCACCGCCACGAAAACGATACAGACAGTGTGGACAGTCGCCATCACAGCACCTGCAGCACTCAAACCCCAGCATCCCCAGCATCCCCAGCGCATCCGTGGACCCTGGATTGTGTGGGGTCAGAACTAACAGTGAAAACTGTAACAAGCGACGGAACCACTGTGGAAGTCAGGCTACGCCTGTAATTCATTTACAAGGTGACCCTAATTGCCTAAAATGCCTACGATTTAGGCTAAAAAGAAATTGTTCACATTTATTTACACAGGTGTCATCTACATGGCATTTAACAGAAAATGATTGTACACGTGACACTAAAACTGGTATAATAACAATACATTATTATGATGAAGCACAAAGAAATTTATTTTTAAATACTGTAAAAATACCTTCTGGGATAAAATCCTGTATTGGATATATGTCTATGTTACAGTTTATATGATTAGTTGTATATGTGTATAAACAGTTATAGGACTTCAATACTGTGACTCCACAACGTGTGGGACAACCGGCCAGAAACTGCTGCTTTTATTGTTTATAGTTGTTGGTGCGTGTGTTGTGTGTGTGTGGATTAGTTTACAAAATTATCCATATCCTGTATGGGCCTCTTGCCTTGCTAGCTACCTAACATTGGTGCTATTATCATGGTTGCAGGTACTAACATACTTTGACTATTTTTTTCTATGTTTAATCATTCTTGGTATTCCTTCTGTCTTACTAACATTACTAATACATTTAGCAATACAATAACACATATTAGTTTAGGTGTGTGTGTGTGGTGTGCATGTGATTTGTACATGGTTGTACATATATAATACCAATTATTGTTTGGCTACTATTTTCATTTATAGCCACACTGCTGTTTTGCATATTGGTATTACAAACATATAAACTGTTACCATACGTATATACAGTGCTGTAAATAAACTTTTGTTATATTGTGTGTACTTCTTTTGTGCTATTACAATGCCACCACAACGGTCCCGCAGACGAAAGCGGGCCTCTGCCACACAATTATATCAAACGTGTAAGGCCTCAGGGACATGTCCTCCAGATGTTATTCCCAAAGTTGAAGGAACCACATTGGCAGATAAAATTTTACAATGGGGTAGTTTAGGCGTGTTTTTTGGGGGGTTGGGAATTGGCACTGGTGCAGGTACGGGTGGGCGCACGGGCTATGTGCCTCTGGGAACAAGGCCTCCTGTAATTGCTGAACCAGGACCTGCAGTACGCCCACCAATAGCTGTTGACACCGTGGGGCCATCTGATCCTTCTATTGTTTCCTTATTAGAAGAGTCATCAGTTATTGATGCAGGAATAACAGTACCTGATATTACTTCTCATGGAGGTTTTAATATTACTACATCTACTGGTGGGCCTGCCTCAACGCCTGCTATATTAGATATCTCCCCTCCCACTAATACTATACGTGTCACAACAACTACATCTACCAATCCTTTATATATTGATCCTTTTACATTGCAGCCGCCATTGCCAGCAGAGGTTAATGGGCGCCTATTAATATCTACTCCTACCATCACACCCCACTCATATGAAGAAATACCAATGGACACGTTTGTTGTATCTACAGATACAACTAACACATTTACTAGTACTCCCATTCCTGGCCCTCGGTCGTCTGCACGCCTGGGGTTATATTCTAGAGCAACGCAACAACGTCCAGTTACTACCAGTGCATTTTTAACATCTCCTGCACGGTTGGTTACTTATGACAATCCAGCCTATGAAGGACTTACGGAGGATACATTAGTATTTGAACATCCATCCATTCATACTGCACCTGACCCTGATTTCATGGATATAGTTGCATTGCATCGTCCTATGTTATCATCCAAACAGGGTAGTGTACGTGTTAGTAGAATTGGACAAAGGCTGTCTATGCAGACACGTCGCGGGACCCGTTTTGGGTCACGTGTACACTTTTTTCATGACCTTAGCCCTATTACACACTCTTCAGAAACTATTGAATTACAGCCTTTATCTGCTTCTTCAGTATCTGCAGCCTCCAATATTAATGATGGGTTATTTGATATTTATGTTGATACTAGTGATGTAAATGTTACAAATACCACTTCCTCTATACCTATGCATGGTTTTGCTACCCCCCGTTTGTCCACTACATCTTTCCCTACATTACCTAGCATGTCTACACATTCTGCCAATACCACCATACCTTTTTCGTTTCCTGCCACTGTGCATGTGGGCCCTGATTTATCTGTTGTGGACCACCCATGGGACAGTACCCCAACGTCTGTAATGCCTCAGGGTAACTTTGTAATGGTATCAGGATGGGATTTTATATTGCATCCTAGTTATTTTTGGCGTAGGCGCCGTAAACCTGTACCATATTTTTTTGCAGATGTCCGTGTGGCGGCCTAGTGACAACAAGGTTTATCTACCTCCTCCTCCTGTTTCCAAGGTGGTCAGCACTGATGAATATGTGCAACGCACCAACTACTTTTACCATGCCAGCAGTTCTAGGCTATTGGTTGTTGGTCACCCTTATTACTCTATTACAAAAAGGCCAAATAAGACATCTATCCCCAAAGTGTCTGGTTTACAGTACAGAGTATTTAGAGTTAGGCTCCCTGATCCTAATAAGTTTACATTGCCTGAAACTAATTTATATAACCCAGAGACACAGCGCATGGTGTGGGCCTGTGTGGGGCTAGAAGTAGGTCGTGGACAGCCTTTGGGCGTTGGTATTAGTGGCCATCCATTATTGAATAAGTTGGATGATACTGAAAATGCGCCTACATATGGTGGAGGCCCTGGTACAGACAATAGGGAAAATGTTTCTATGGATTATAAACAAACACAGTTGTGTTTAGTTGGCTGTAAACCTGCCATAGGGGAGCACTGGGGTAAAGGTACTGCCTGTACACCACAGTCCAATGGTGACTGCCCACCATTAGAATTAAAAAATAGTTTTATTCAGGATGGGGATATGGTGGATGTAGGGTTTGGGGCACTAGATTTTGGTGCTTTACAATCCTCCAAAGCTGAGGTACCTTTGGATATTGTAAATTCAATTACTAAATATCCTGATTACTTAAAAATGTCTGCTGAGGCCTATGGTGACAGTATGTTTTTCTTTTTAAGGCGAGAACAAATGTTTGTTCGTCATTTGTTTAATAGGGCTGGCGCAATTGGTGAACCTGTACCTGATGAACTGTATACCAAGGCTGCTAATAATGCATCTGGCAGACATAATTTAGGTAGTAGTATTTATTATCCTACCCCTAGTGGTTCTATGGTAACATCTGATGCACAACTATTTAATAAACCATATTGGTTACAACAAGCACAAGGACACAATAATGGTATATGTTGGGGAAATCAGCTATTTTTAACTGTGGTTGATACTACCCGTAGTACTAACATGACTTTGTGTGCCACTGCAACATCTGGTGATACATATACAGCTGCTAATTTTAAGGAATATTTAAGACATGCTGAAGAATATGATGTGCAATTTATATTTCAATTGTGTAAAATAACATTAACTGTTGAAGTTATGTCATATATACACAATATGAATCCTAACATATTAGAGGAGTGGAATGTTGGTGTTGCACCACCACCTTCAGGAACTTTAGAAGATAGTTATAGGTATGTACAATCAGAAGCTATTCGCTGTCAGGCTAAGGTAACAACGCCAGAAAAAAAGGATCCTTATTCAGACTTTTCCTTTTGGGAGGTAAATTTATCTGAAAAGTTTTCTACTGATTTAGATCAATTTCCTTTAGGTAGAAAGTTTTTACTGCAGGCCGGGTTGCGTGCAAGGCCTAAACTGTCTGTAGGTAAACGAAAGGCGTCTACAGCTAAATCTGTTTCTTCAGCTAAACGTAAGAAAACACACAAATAGATGTATGTAGTAATGTTATGATACATATTTATGTTATTTATTTGTGTACTGTGTTAATAAACTACTTTTTATATGTTGTGTGTTCTCCATTTTGTTTTTTGTACTCCATTTTGTATCTAGACCGATTTCGGTTGTATCTGGCCTGTTACCAGGTGCATTGGCCATGTTTCCTAACATTTTGCAAACCTATTCACTTTTTAAATTTATAAATGCAATATGTGCTGCCAACTGTTTTATGGCACGTATGTTCTGCCAACGTACACTCCCTAATTCCTTTACATAACACACACGCCCTTTTGCACAGGCATGTTGCACAAAGGTTGGCAAAGGTTAGCATATCTCTGCAGTTACCCATTTCCTTTTTCCTTTTTTTTATGTATGAGTAACTTAATTGTTATATGTAATAAAAAAGCTTTTAGGCACATATTTTCAGTGTTGGCATACACATTTACAAGTTACCTTGGCTTAAACAAGTAAAGTTATTTGTCACTGTTGACACATTACTCATATATATAATTTGTTTTTAACATGCAGGTGGCAACCGAAACCGGTACATAAATCCTCCTTATTCTTTT
>LNS6709424_HPV42
CTTATTATAAACTACAATCCTGGCTTTGAAAAATAAGGGAGTAACCGAATTCGGTTCAACCGAAACCGGTACATATATAAACCACCCAAAGTAGTGGTCCCAGTTAAGGCAGAATGTCAGGTACATCTGCCTCATCACAGCCACGCACATTATACCAATTGTGTAAGGAATTTGGGCTGACATTGCGGAATTTACAGATTTCCTGCATTTGGTGCAAAAAGCACTTAACAGGCGCAGAGGTGCTCGCGTACCATTTTAAAGATTTGGTAGTGGTGTGGAGGAAGGACTTTCCATATGCTGCATGTGCATTTTGTTTAGAATTTAATTCTAAAATTTGTGCACTGCGACACTACGAAAGATCAGCATTTTGGTATACAGTGGAGAAAGAAACTGGACTACTTTTAGAAGAACAACAAATTAGATGTGCCTTGTGTCAAAAGCCGTTATCACAGAGCGAAAAAAACCATCATATTGATACAGGTACAAGATTTCAATTTATATTGTGTCAGTGGACGGGTCGGTGTACGCATTGCAGAGGACAATGCGTGGAGAGACGCCTACCCTAAAGGACATTGTTTTGTTTGACATACCAACGTGTGAGACACCCATTGACCTGTATTGCTATGAACAATTGGACAGCTCAGATGAAGATGACCAAGCCAAACAGGACATACAGCGTTACAGAATACTGTGTGTGTGTACACAGTGTTACAAGTCTGTTAAACTCGTTGTGCAGTGTACAGAGGCGGACATAAGAAACCTGCAACAGATGCTTTTGGGCACACTGGATATTGTGTGTCCTTTGTGTGCCCGCGTGGAGTAACTGCAATGGCGGATGATACAGGTACAGAGGAGGGGCTAGGGTGTTCTGGATGGTTTTGTGTAGAAGCTATAGTAGACAAAACAACAGAAAATGCTATTTCAGATGACGAGGACGAAAATGTAGACGATAGTGGGTTAGATCTTGTGGATTTTGTAGATAATAGTACAGTAATACATACAAAGCAGGTACATGCACAAGCCTTATTAAATAAACAACAAGCACATGCAGATCAGGAGGCAGTACAGGCACTAAAACGAAAGCTATTAGGCAGTCCATATGAAAGCCCTGTCAGTGATTCACAGCACAGCATAGACAACGAACTAAGTCCTAGGCTTGGCGGTTTAACGCTATGTCGGGGGTCCCAAGGGGCCAAACGACGATTATTCCAGTCACTGGAAAATCGAGACAGTGGATATGGCTATTCTGAAGTGGAAGTACAGCAGACACAGGTAGAACACGGACATGGCGCCGTACATGGGACTATGGGTAACGGGGGGGCAGTGGGTAGTGAACTTGGGGTGCAGGAAAATGAAGAAGGTAGTACTACAAGTACGCCTACAACAAGGGTGGTAGAATTACTTAAGTGTAAGAACCTGCATGCAACATTGTTAGGTAAGTTTAAAGAATTGTTTGGAGTGTCATTTGGCGATTTAGTAAGACAGTTTAAAAGTGACAAAAGCAGTTGTACAGACTGGGTTATTGCAGCATTTGGGGTTAATCATAGTATTGCAGAAGGGTTTAATACATTAATTAAAGCAGATTCACTATATACACATATACAATGGCTAACCTGTACGTGGGGCATGGTGTTATTAATGCTAATTAGATTTAAATGTGGAAAAAATCGTACTACAGTGTCCAAAGGCCTTAGTAAATTATTAAACATACCTACAAATCAATTATTAATAGAGCCACCTCGGTTACAAAGTGTGGCTGCCGCCATATACTGGTTTAGATCAGGAATATCTAATGCTAGCATTGTAACCGGAGACACACCAGAGTGGATTCAAAGACAAACAATTTTAGAACATTGTTTTGCAGATGCCCAATTTAATTTAACAGAAATGGTGCAATGGGCATATGATAATGATATTACTGAAGACAGTGACATTGCATATGAATATGCACAACGGGCAGACAGGGATAGCAATGCTGCTGCATTTTTAAAAAGTAACTGCCAGGCAAAATATGTAAAAGATTGTGGCGTCATGTGCAGACATTATAAAAAAGCACAAATGAGACGTATGTCTATGGGTGCATGGATAAAACATAGAAGTGCCAAGATAGGGGATAGTGGAGATTGGAAACCTATAGTAAAATTTATTAGATATCAACAAATTGATTTTTTAGCATTTATGTCTGCATTTAAAAAGTTTTTACATAATATACCTAAAAAAAGTTGTTTAGTGTTAATTGGTCCTCCAAATACAGGAAAATCACAGTTTGGAATGAGTTTAATAAACTTCTTAGCAGGAACTGTAATATCATTTGTAAATTCACATAGCCATTTTTGGCTGCAGCCATTGGACAGTGCAAAAATAGCTATGCTGGATGATGCAACTCCACCATGTTGGACATATTTAGATATATATTTAAGAAATTTATTAGATGGCAATCCATGCAGTATAGATAGAAAACATAAAGCATTAACAGTTGTTAAGTGCCCACCATTACTTATAACATCAAATACAGATATTAGAACAAATGACAAATGGAAATACCTATACAGCAGAGTTAGTTTATTTGAATTTCCAAATCCATTTCCATTAGATACAAATGGAAATCCTGTATATGAATTAAATGACAAAAATTGGAAATCATTTTTTCAAAGGTTGTGGTCCAGCTTAGAATTTCAAGAATCAGAGGACGAGGAAGACTATGGAGAGACTGGCCAAACGTTTAGATGCGTGCCAGGAACAGTTGTTAGAACTGTATGAGGAAAATAGTAGGGATTTACAAAAACATATTGAACATTGGAAATGTTTACGTATGGAGGCAGTGGTATTGTATAAGGCCCGTGAAATGGGCTTTGCAAATATAGGACATCAAATAGTACCAACATTGGAAACATGTAGAGCCAAGGCCCACATGGCAATTGAAATACACTTGGCATTAGAGACATTATTGCAGTCCTCGTATGGTAAAGAACCATGGACATTGCAAGAAACAAGTAATGAACTGTGGCTTACGAATCCTAAAAAATGTTTTAAAAAACAAGGACGTACCGTGGAGGTTATATTTGATGGAAAACAGGACAATGCAATGCATTATACAGCATGGACATATATATATATACAAACTGTGCAAGGTACATGGTGTAAAGTACAAGGACACGTTTGCCATGCAGGACTATATTATATTGTGGAAAATATGAAACAGTTTTATTGTAATTTTAAAGAGGAGGCAAAAAAATATGGGGTAACAGACCAATGGGAGGTACATGATGGCAATCAGGTGATTGTTTCTCCTGCACCCATATCTAGCACCACATCCACCGACGCAGAGATACCCTCTACTGGATCTACTAAGTTGGTACAACAAGTGTGCACCACAAACCCATTGCACACCACAACGTCCATTGACAACCACCACGCAGACTGTACAGACGGAACAGCATACAACGTGCCCATCCAAACCTCACCGCCACGAAAACGATACAGACAGTGTGGACAGTCGCCATCACAGCACCTGCAGCACTCAAACCCCAGCATCCCCAGCATCCCCAGCGCATCCGTGGACCCTGGATTGTGTGGGGTCAGAACTAACAGTGAAAACTGTAACAAGCGACGGAACCACTGTGGAAGTCAGGCTACGCCTGTAATTCATTTACAAGGTGACCCTAATTGCCTAAAATGCCTACGATTTAGGCTAAAAAGAAATTGTTCACATTTATTTACACAGGTGTCATCTACATGGCATTTAACAGAAAATGATTGTACACGTGACACTAAAACTGGTATAATAACAATACATTATTATGATGAAGCACAAAGAAATTTATTTTTAAATACTGTAAAAATACCTTCTGGGATAAAATCCTGTATTGGATATATGTCTATGTTACAGTTTATATGATTAGTTGTATATGTGTATAAACAGTTATAGGACTTCAATACTGTGACTCCACAACGTGTGGGACAACCGGCCAGAAACTGCTGCTTTTATTGTTTATAGTTGTTGGTGCGTGTGTTGTGTGTGTGTGGATTAGTTTACAAAATTATCCATATCCTGTATGGGCCTCTTGCCTTGCTAGCTACCTAACATTGGTGCTATTATCATGGTTGCAGGTACTAACATACTTTGACTATTTTTTTCTATGTTTAATCATTCTTGGTATTCCTTCTGTCTTACTAACATTACTAATACATTTAGCAATACAATAACACATATTAGTTTAGGTGTGTGTGTGTGGTGTGCATGTGATTTGTACATGGTTGTACATATATAATACCAATTATTGTTTGGCTACTATTTTCATTTATAGCCACACTGCTGTTTTGCATATTGGTATTACAAACATATAAACTGTTACCATACGTATATACAGTGCTGTAAATAAACTTTTGTTATATTGTGTGTACTTCTTTTGTGCTATTACAATGCCACCACAACGGTCCCGCAGACGAAAGCGGGCCTCTGCCACACAATTATATCAAACGTGTAAGGCCTCAGGGACATGTCCTCCAGATGTTATTCCCAAAGTTGAAGGAACCACATTGGCAGATAAAATTTTACAATGGGGTAGTTTAGGCGTGTTTTTTGGGGGGTTGGGAATTGGCACTGGTGCAGGTACGGGTGGGCGCACGGGCTATGTGCCTCTGGGAACAAGGCCTCCTGTAATTGCTGAACCAGGACCTGCAGTACGCCCACCAATAGCTGTTGACACCGTGGGGCCATCTGATCCTTCTATTGTTTCCTTATTAGAAGAGTCATCAGTTATTGATGCAGGAATAACAGTACCTGATATTACTTCTCATGGAGGTTTTAATATTACTACATCTACTGGTGGGCCTGCCTCAACGCCTGCTATATTAGATATCTCCCCTCCCACTAATACTATACGTGTCACAACAACTACATCTACCAATCCTTTATATATTGATCCTTTTACATTGCAGCCGCCATTGCCAGCAGAGGTTAATGGGCGCCTATTAATATCTACTCCTACCATCACACCCCACTCATATGAAGAAATACCAATGGACACGTTTGTTGTATCTACAGATACAACTAACACATTTACTAGTACTCCCATTCCTGGCCCTCGGTCGTCTGCACGCCTGGGGTTATATTCTAGAGCAACGCAACAACGTCCAGTTACTACCAGTGCATTTTTAACATCTCCTGCACGGTTGGTTACTTATGACAATCCAGCCTATGAAGGACTTACGGAGGATACATTAGTATTTGAACATCCATCCATTCATACTGCACCTGACCCTGATTTCATGGATATAGTTGCATTGCATCGTCCTATGTTATCATCCAAACAGGGTAGTGTACGTGTTAGTAGAATTGGACAAAGGCTGTCTATGCAGACACGTCGCGGGACCCGTTTTGGGTCACGTGTACACTTTTTTCATGACCTTAGCCCTATTACACACTCTTCAGAAACTATTGAATTACAGCCTTTATCTGCTTCTTCAGTATCTGCAGCCTCCAATATTAATGATGGGTTATTTGATATTTATGTTGATACTAGTGATGTAAATGTTACAAATACCACTTCCTCTATACCTATGCATGGTTTTGCTACCCCCCGTTTGTCCACTACATCTTTCCCTACATTACCTAGCATGTCTACACATTCTGCCAATACCACCATACCTTTTTCGTTTCCTGCCACTGTGCATGTGGGCCCTGATTTATCTGTTGTGGACCACCCATGGGACAGTACCCCAACGTCTGTAATGCCTCAGGGTAACTTTGTAATGGTATCAGGATGGGATTTTATATTGCATCCTAGTTATTTTTGGCGTAGGCGCCGTAAACCTGTACCATATTTTTTTGCAGATGTCCGTGTGGCGGCCTAGTGACAACAAGGTTTATCTACCTCCTCCTCCTGTTTCCAAGGTGGTCAGCACTGATGAATATGTGCAACGCACCAACTACTTTTACCATGCCAGCAGTTCTAGGCTATTGGTTGTTGGTCACCCTTATTACTCTATTACAAAAAGGCCAAATAAGACATCTATCCCCAAAGTGTCTGGTTTACAGTACAGAGTATTTAGAGTTAGGCTCCCTGATCCTAATAAGTTTACATTGCCTGAAACTAATTTATATAACCCAGAGACACAGCGCATGGTGTGGGCCTGTGTGGGGCTAGAAGTAGGTCGTGGACAGCCTTTGGGCGTTGGTATTAGTGGCCATCCATTATTGAATAAGTTGGATGATACTGAAAATGCGCCTACATATGGTGGAGGCCCTGGTACAGACAATAGGGAAAATGTTTCTATGGATTATAAACAAACACAGTTGTGTTTAGTTGGCTGTAAACCTGCCATAGGGGAGCACTGGGGTAAAGGTACTGCCTGTACACCACAGTCCAATGGTGACTGCCCACCATTAGAATTAAAAAATAGTTTTATTCAGGATGGGGATATGGTGGATGTAGGGTTTGGGGCACTAGATTTTGGTGCTTTACAATCCTCCAAAGCTGAGGTACCTTTGGATATTGTAAATTCAATTACTAAATATCCTGATTACTTAAAAATGTCTGCTGAGGCCTATGGTGACAGTATGTTTTTCTTTTTAAGGCGAGAACAAATGTTTGTTCGTCATTTGTTTAATAGGGCTGGCGCAATTGGTGAACCTGTACCTGATGAACTGTATACCAAGGCTGCTAATAATGCATCTGGCAGACATAATTTAGGTAGTAGTATTTATTATCCTACCCCTAGTGGTTCTATGGTAACATCTGATGCACAACTATTTAATAAACCATATTGGTTACAACAAGCACAAGGACACAATAATGGTATATGTTGGGGAAATCAGCTATTTTTAACTGTGGTTGATACTACCCGTAGTACTAACATGACTTTGTGTGCCACTGCAACATCTGGTGATACATATACAGCTGCTAATTTTAAGGAATATTTAAGACATGCTGAAGAATATGATGTGCAATTTATATTTCAATTGTGTAAAATAACATTAACTGTTGAAGTTATGTCATATATACACAATATGAATCCTAACATATTAGAGGAGTGGAATGTTGGTGTTGCACCACCACCTTCAGGAACTTTAGAAGATAGTTATAGGTATGTACAATCAGAAGCTATTCGCTGTCAGGCTAAGGTAACAACGCCAGAAAAAAAGGATCCTTATTCAGACTTTTCCTTTTGGGAGGTAAATTTATCTGAAAAGTTTTCTACTGATTTAGATCAATTTCCTTTAGGTAGAAAGTTTTTACTGCAGGCCGGGTTGCGTGCAAGGCCTAAACTGTCTGTAGGTAAACGAAAGGCGTCTACAGCTAAATCTGTTTCTTCAGCTAAACGTAAGAAAACACACAAATAGATGTATGTAGTAATGTTATGATACATATTTATGTTATTTATTTGTGTACTGTGTTAATAAACTACTTTTTATATGTTGTGTGTTCTCCATTTTGTTTTTTGTACTCCATTTTGTATCTAGACCGATTTCGGTTGTATCTGGCCTGTTACCAGGTGCATTGGCCATGTTTCCTAACATTTTGCAAACCTATTCACTTTTTAAATTTATAAATGCAATATGTGCTGCCAACTGTTTTATGGCACGTATGTTCTGCCAACGTACACTCCCTAATTCCTTTACATAACACACACGCCCTTTTGCACAGGCATGTTGCACAAAGGTTGGCAAAGGTTAGCATATCTCTGCAGTTACCCATTTCCTTTTTCCTTTTTTTTATGTATGAGTAACTTAATTGTTATATGTAATAAAAAAGCTTTTAGGCACATATTTTCAGTGTTGGCATACACATTTACAAGTTACCTTGGCTTAAACAAGTAAAGTTATTTGTCACTGTTGACACATTACTCATATATATAATTTGTTTTTAACATGCAGGTGGCAACCGAAACCGGTACATAAATCCTCCTTATTCTTTT
>LNS6847540_HPV42
CTTATTATAAACTACAATCCTGGCTTTGAAAAATAAGGGAGTAACCGAATTCGGTTCAACCGAAACCGGTACATATATAAACCACCCAAAGTAGTGGTCCCAGTTAAGGCAGAATGTCAGGTACATCTGCCTCATCACAGCCACGCACATTATACCAATTGTGTAAGGAATTTGGGCTGACATTGCGGAATTTACAGATTTCCTGCATTTGGTGCAAAAAGCACTTAACAGGCGCAGAGGTGCTCGCGTACCATTTTAAAGATTTGGTAGTGGTGTGGAGGAAGGACTTTCCATATGCTGCATGTGCATTTTGTTTAGAATTTAATTCTAAAATTTGTGCACTGCGACACTACGAAAGATCAGCATTTTGGTATACAGTGGAGAAAGAAACTGGACTACTTTTAGAAGAACAACAAATTAGATGTGCCTTGTGTCAAAAGCCGTTATCACAGAGCGAAAAAAACCATCATATTGATACAGGTACAAGATTTCAATTTATATTGTGTCAGTGGACGGGTCGGTGTACGCATTGCAGAGGACAATGCGTGGAGAGACGCCTACCCTAAAGGACATTGTTTTGTTTGACATACCAACGTGTGAGACACCCATTGACCTGTATTGCTATGAACAATTGGACAGCTCAGATGAAGATGACCAAGCCAAACAGGACATACAGCGTTACAGAATACTGTGTGTGTGTACACAGTGTTACAAGTCTGTTAAACTCGTTGTGCAGTGTACAGAGGCGGACATAAGAAACCTGCAACAGATGCTTTTGGGCACACTGGATATTGTGTGTCCTTTGTGTGCCCGCGTGGAGTAACTGCAATGGCGGATGATACAGGTACAGAGGAGGGGCTAGGGTGTTCTGGATGGTTTTGTGTAGAAGCTATAGTAGACAAAACAACAGAAAATGCTATTTCAGATGACGAGGACGAAAATGTAGACGATAGTGGGTTAGATCTTGTGGATTTTGTAGATAATAGTACAGTAATACATACAAAGCAGGTACATGCACAAGCCTTATTAAATAAACAACAAGCACATGCAGATCAGGAGGCAGTACAGGCACTAAAACGAAAGCTATTAGGCAGTCCATATGAAAGCCCTGTCAGTGATTCACAGCACAGCATAGACAACGAACTAAGTCCTAGGCTTGGCGGTTTAACGCTATGTCGGGGGTCCCAAGGGGCCAAACGACGATTATTCCAGTCACTGGAAAATCGAGACAGTGGATATGGCTATTCTGAAGTGGAAGTACAGCAGACACAGGTAGAACACGGACATGGCGCCGTACATGGGACTATGGGTAACGGGGGGGCAGTGGGTAGTGAACTTGGGGTGCAGGAAAATGAAGAAGGTAGTACTACAAGTACGCCTACAACAAGGGTGGTAGAATTACTTAAGTGTAAGAACCTGCATGCAACATTGTTAGGTAAGTTTAAAGAATTGTTTGGAGTGTCATTTGGCGATTTAGTAAGACAGTTTAAAAGTGACAAAAGCAGTTGTACAGACTGGGTTATTGCAGCATTTGGGGTTAATCATAGTATTGCAGAAGGGTTTAATACATTAATTAAAGCAGATTCACTATATACACATATACAATGGCTAACCTGTACGTGGGGCATGGTGTTATTAATGCTAATTAGATTTAAATGTGGAAAAAATCGTACTACAGTGTCCAAAGGCCTTAGTAAATTATTAAACATACCTACAAATCAATTATTAATAGAGCCACCTCGGTTACAAAGTGTGGCTGCCGCCATATACTGGTTTAGATCAGGAATATCTAATGCTAGCATTGTAACCGGAGACACACCAGAGTGGATTCAAAGACAAACAATTTTAGAACATTGTTTTGCAGATGCCCAATTTAATTTAACAGAAATGGTGCAATGGGCATATGATAATGATATTACTGAAGACAGTGACATTGCATATGAATATGCACAACGGGCAGACAGGGATAGCAATGCTGCTGCATTTTTAAAAAGTAACTGCCAGGCAAAATATGTAAAAGATTGTGGCGTCATGTGCAGACATTATAAAAAAGCACAAATGAGACGTATGTCTATGGGTGCATGGATAAAACATAGAAGTGCCAAGATAGGGGATAGTGGAGATTGGAAACCTATAGTAAAATTTATTAGATATCAACAAATTGATTTTTTAGCATTTATGTCTGCATTTAAAAAGTTTTTACATAATATACCTAAAAAAAGTTGTTTAGTGTTAATTGGTCCTCCAAATACAGGAAAATCACAGTTTGGAATGAGTTTAATAAACTTCTTAGCAGGAACTGTAATATCATTTGTAAATTCACATAGCCATTTTTGGCTGCAGCCATTGGACAGTGCAAAAATAGCTATGCTGGATGATGCAACTCCACCATGTTGGACATATTTAGATATATATTTAAGAAATTTATTAGATGGCAATCCATGCAGTATAGATAGAAAACATAAAGCATTAACAGTTGTTAAGTGCCCACCATTACTTATAACATCAAATACAGATATTAGAACAAATGACAAATGGAAATACCTATACAGCAGAGTTAGTTTATTTGAATTTCCAAATCCATTTCCATTAGATACAAATGGAAATCCTGTATATGAATTAAATGACAAAAATTGGAAATCATTTTTTCAAAGGTTGTGGTCCAGCTTAGAATTTCAAGAATCAGAGGACGAGGAAGACTATGGAGAGACTGGCCAAACGTTTAGATGCGTGCCAGGAACAGTTGTTAGAACTGTATGAGGAAAATAGTAGGGATTTACAAAAACATATTGAACATTGGAAATGTTTACGTATGGAGGCAGTGGTATTGTATAAGGCCCGTGAAATGGGCTTTGCAAATATAGGACATCAAATAGTACCAACATTGGAAACATGTAGAGCCAAGGCCCACATGGCAATTGAAATACACTTGGCATTAGAGACATTATTGCAGTCCTCGTATGGTAAAGAACCATGGACATTGCAAGAAACAAGTAATGAACTGTGGCTTACGAATCCTAAAAAATGTTTTAAAAAACAAGGACGTACCGTGGAGGTTATATTTGATGGAAAACAGGACAATGCAATGCATTATACAGCATGGACATATATATATATACAAACTGTGCAAGGTACATGGTGTAAAGTACAAGGACACGTTTGCCATGCAGGACTATATTATATTGTGGAAAATATGAAACAGTTTTATTGTAATTTTAAAGAGGAGGCAAAAAAATATGGGGTAACAGACCAATGGGAGGTACATGATGGCAATCAGGTGATTGTTTCTCCTGCACCCATATCTAGCACCACATCCACCGACGCAGAGATACCCTCTACTGGATCTACTAAGTTGGTACAACAAGTGTGCACCACAAACCCATTGCACACCACAACGTCCATTGACAACCACCACGCAGACTGTACAGACGGAACAGCATACAACGTGCCCATCCAAACCTCACCGCCACGAAAACGATACAGACAGTGTGGACAGTCGCCATCACAGCACCTGCAGCACTCAAACCCCAGCATCCCCAGCATCCCCAGCGCATCCGTGGACCCTGGATTGTGTGGGGTCAGAACTAACAGTGAAAACTGTAACAAGCGACGGAACCACTGTGGAAGTCAGGCTACGCCTGTAATTCATTTACAAGGTGACCCTAATTGCCTAAAATGCCTACGATTTAGGCTAAAAAGAAATTGTTCACATTTATTTACACAGGTGTCATCTACATGGCATTTAACAGAAAATGATTGTACACGTGACACTAAAACTGGTATAATAACAATACATTATTATGATGAAGCACAAAGAAATTTATTTTTAAATACTGTAAAAATACCTTCTGGGATAAAATCCTGTATTGGATATATGTCTATGTTACAGTTTATATGATTAGTTGTATATGTGTATAAACAGTTATAGGACTTCAATACTGTGACTCCACAACGTGTGGGACAACCGGCCAGAAACTGCTGCTTTTATTGTTTATAGTTGTTGGTGCGTGTGTTGTGTGTGTGTGGATTAGTTTACAAAATTATCCATATCCTGTATGGGCCTCTTGCCTTGCTAGCTACCTAACATTGGTGCTATTATCATGGTTGCAGGTACTAACATACTTTGACTATTTTTTTCTATGTTTAATCATTCTTGGTATTCCTTCTGTCTTACTAACATTACTAATACATTTAGCAATACAATAACACATATTAGTTTAGGTGTGTGTGTGTGGTGTGCATGTGATTTGTACATGGTTGTACATATATAATACCAATTATTGTTTGGCTACTATTTTCATTTATAGCCACACTGCTGTTTTGCATATTGGTATTACAAACATATAAACTGTTACCATACGTATATACAGTGCTGTAAATAAACTTTTGTTATATTGTGTGTACTTCTTTTGTGCTATTACAATGCCACCACAACGGTCCCGCAGACGAAAGCGGGCCTCTGCCACACAATTATATCAAACGTGTAAGGCCTCAGGGACATGTCCTCCAGATGTTATTCCCAAAGTTGAAGGAACCACATTGGCAGATAAAATTTTACAATGGGGTAGTTTAGGCGTGTTTTTTGGGGGGTTGGGAATTGGCACTGGTGCAGGTACGGGTGGGCGCACGGGCTATGTGCCTCTGGGAACAAGGCCTCCTGTAATTGCTGAACCAGGACCTGCAGTACGCCCACCAATAGCTGTTGACACCGTGGGGCCATCTGATCCTTCTATTGTTTCCTTATTAGAAGAGTCATCAGTTATTGATGCAGGAATAACAGTACCTGATATTACTTCTCATGGAGGTTTTAATATTACTACATCTACTGGTGGGCCTGCCTCAACGCCTGCTATATTAGATATCTCCCCTCCCACTAATACTATACGTGTCACAACAACTACATCTACCAATCCTTTATATATTGATCCTTTTACATTGCAGCCGCCATTGCCAGCAGAGGTTAATGGGCGCCTATTAATATCTACTCCTACCATCACACCCCACTCATATGAAGAAATACCAATGGACACGTTTGTTGTATCTACAGATACAACTAACACATTTACTAGTACTCCCATTCCTGGCCCTCGGTCGTCTGCACGCCTGGGGTTATATTCTAGAGCAACGCAACAACGTCCAGTTACTACCAGTGCATTTTTAACATCTCCTGCACGGTTGGTTACTTATGACAATCCAGCCTATGAAGGACTTACGGAGGATACATTAGTATTTGAACATCCATCCATTCATACTGCACCTGACCCTGATTTCATGGATATAGTTGCATTGCATCGTCCTATGTTATCATCCAAACAGGGTAGTGTACGTGTTAGTAGAATTGGACAAAGGCTGTCTATGCAGACACGTCGCGGGACCCGTTTTGGGTCACGTGTACACTTTTTTCATGACCTTAGCCCTATTACACACTCTTCAGAAACTATTGAATTACAGCCTTTATCTGCTTCTTCAGTATCTGCAGCCTCCAATATTAATGATGGGTTATTTGATATTTATGTTGATACTAGTGATGTAAATGTTACAAATACCACTTCCTCTATACCTATGCATGGTTTTGCTACCCCCCGTTTGTCCACTACATCTTTCCCTACATTACCTAGCATGTCTACACATTCTGCCAATACCACCATACCTTTTTCGTTTCCTGCCACTGTGCATGTGGGCCCTGATTTATCTGTTGTGGACCACCCATGGGACAGTACCCCAACGTCTGTAATGCCTCAGGGTAACTTTGTAATGGTATCAGGATGGGATTTTATATTGCATCCTAGTTATTTTTGGCGTAGGCGCCGTAAACCTGTACCATATTTTTTTGCAGATGTCCGTGTGGCGGCCTAGTGACAACAAGGTTTATCTACCTCCTCCTCCTGTTTCCAAGGTGGTCAGCACTGATGAATATGTGCAACGCACCAACTACTTTTACCATGCCAGCAGTTCTAGGCTATTGGTTGTTGGTCACCCTTATTACTCTATTACAAAAAGGCCAAATAAGACATCTATCCCCAAAGTGTCTGGTTTACAGTACAGAGTATTTAGAGTTAGGCTCCCTGATCCTAATAAGTTTACATTGCCTGAAACTAATTTATATAACCCAGAGACACAGCGCATGGTGTGGGCCTGTGTGGGGCTAGAAGTAGGTCGTGGACAGCCTTTGGGCGTTGGTATTAGTGGCCATCCATTATTGAATAAGTTGGATGATACTGAAAATGCGCCTACATATGGTGGAGGCCCTGGTACAGACAATAGGGAAAATGTTTCTATGGATTATAAACAAACACAGTTGTGTTTAGTTGGCTGTAAACCTGCCATAGGGGAGCACTGGGGTAAAGGTACTGCCTGTACACCACAGTCCAATGGTGACTGCCCACCATTAGAATTAAAAAATAGTTTTATTCAGGATGGGGATATGGTGGATGTAGGGTTTGGGGCACTAGATTTTGGTGCTTTACAATCCTCCAAAGCTGAGGTACCTTTGGATATTGTAAATTCAATTACTAAATATCCTGATTACTTAAAAATGTCTGCTGAGGCCTATGGTGACAGTATGTTTTTCTTTTTAAGGCGAGAACAAATGTTTGTTCGTCATTTGTTTAATAGGGCTGGCGCAATTGGTGAACCTGTACCTGATGAACTGTATACCAAGGCTGCTAATAATGCATCTGGCAGACATAATTTAGGTAGTAGTATTTATTATCCTACCCCTAGTGGTTCTATGGTAACATCTGATGCACAACTATTTAATAAACCATATTGGTTACAACAAGCACAAGGACACAATAATGGTATATGTTGGGGAAATCAGCTATTTTTAACTGTGGTTGATACTACCCGTAGTACTAACATGACTTTGTGTGCCACTGCAACATCTGGTGATACATATACAGCTGCTAATTTTAAGGAATATTTAAGACATGCTGAAGAATATGATGTGCAATTTATATTTCAATTGTGTAAAATAACATTAACTGTTGAAGTTATGTCATATATACACAATATGAATCCTAACATATTAGAGGAGTGGAATGTTGGTGTTGCACCACCACCTTCAGGAACTTTAGAAGATAGTTATAGGTATGTACAATCAGAAGCTATTCGCTGTCAGGCTAAGGTAACAACGCCAGAAAAAAAGGATCCTTATTCAGACTTTTCCTTTTGGGAGGTAAATTTATCTGAAAAGTTTTCTACTGATTTAGATCAATTTCCTTTAGGTAGAAAGTTTTTACTGCAGGCCGGGTTGCGTGCAAGGCCTAAACTGTCTGTAGGTAAACGAAAGGCGTCTACAGCTAAATCTGTTTCTTCAGCTAAACGTAAGAAAACACACAAATAGATGTATGTAGTAATGTTATGATACATATTTATGTTATTTATTTGTGTACTGTGTTAATAAACTACTTTTTATATGTTGTGTGTTCTCCATTTTGTTTTTTGTACTCCATTTTGTATCTAGACCGATTTCGGTTGTATCTGGCCTGTTACCAGGTGCATTGGCCATGTTTCCTAACATTTTGCAAACCTATTCACTTTTTAAATTTATAAATGCAATATGTGCTGCCAACTGTTTTATGGCACGTATGTTCTGCCAACGTACACTCCCTAATTCCTTTACATAACACACACGCCCTTTTGCACAGGCATGTTGCACAAAGGTTGGCAAAGGTTAGCATATCTCTGCAGTTACCCATTTCCTTTTTCCTTTTTTTTATGTATGAGTAACTTAATTGTTATATGTAATAAAAAAGCTTTTAGGCACATATTTTCAGTGTTGGCATACACATTTACAAGTTACCTTGGCTTAAACAAGTAAAGTTATTTGTCACTGTTGACACATTACTCATATATATAATTTGTTTTTAACATGCAGGTGGCAACCGAAACCGGTACATAAATCCTCCTTATTCTTTT
>LNS7623609_HPV42
CTTATTATAAACTACAATCCTGGCTTTGAAAAATAAGGGAGTAACCGAATTCGGTTCAACCGAAACCGGTACATATATAAACCACCCAAAGTAGTGGTCCCAGTTAAGGCAGAATGTCAGGTACATCTGCCTCATCACAGCCACGCACATTATACCAATTGTGTAAGGAATTTGGGCTGACATTGCGGAATTTACAGATTTCCTGCATTTGGTGCAAAAAGCACTTAACAGGCGCAGAGGTGCTCGCGTACCATTTTAAAGATTTGGTAGTGGTGTGGAGGAAGGACTTTCCATATGCTGCATGTGCATTTTGTTTAGAATTTAATTCTAAAATTTGTGCACTGCGACACTACGAAAGATCAGCATTTTGGTATACAGTGGAGAAAGAAACTGGACTACTTTTAGAAGAACAACAAATTAGATGTGCCTTGTGTCAAAAGCCGTTATCACAGAGCGAAAAAAACCATCATATTGATACAGGTACAAGATTTCAATTTATATTGTGTCAGTGGACGGGTCGGTGTACGCATTGCAGAGGACAATGCGTGGAGAGACGCCTACCCTAAAGGACATTGTTTTGTTTGACATACCAACGTGTGAGACACCCATTGACCTGTATTGCTATGAACAATTGGACAGCTCAGATGAAGATGACCAAGCCAAACAGGACATACAGCGTTACAGAATACTGTGTGTGTGTACACAGTGTTACAAGTCTGTTAAACTCGTTGTGCAGTGTACAGAGGCGGACATAAGAAACCTGCAACAGATGCTTTTGGGCACACTGGATATTGTGTGTCCTTTGTGTGCCCGCGTGGAGTAACTGCAATGGCGGATGATACAGGTACAGAGGAGGGGCTAGGGTGTTCTGGATGGTTTTGTGTAGAAGCTATAGTAGACAAAACAACAGAAAATGCTATTTCAGATGACGAGGACGAAAATGTAGACGATAGTGGGTTAGATCTTGTGGATTTTGTAGATAATAGTACAGTAATACATACAAAGCAGGTACATGCACAAGCCTTATTAAATAAACAACAAGCACATGCAGATCAGGAGGCAGTACAGGCACTAAAACGAAAGCTATTAGGCAGTCCATATGAAAGCCCTGTCAGTGATTCACAGCACAGCATAGACAACGAACTAAGTCCTAGGCTTGGCGGTTTAACGCTATGTCGGGGGTCCCAAGGGGCCAAACGACGATTATTCCAGTCACTGGAAAATCGAGACAGTGGATATGGCTATTCTGAAGTGGAAGTACAGCAGACACAGGTAGAACACGGACATGGCGCCGTACATGGGACTATGGGTAACGGGGGGGCAGTGGGTAGTGAACTTGGGGTGCAGGAAAATGAAGAAGGTAGTACTACAAGTACGCCTACAACAAGGGTGGTAGAATTACTTAAGTGTAAGAACCTGCATGCAACATTGTTAGGTAAGTTTAAAGAATTGTTTGGAGTGTCATTTGGCGATTTAGTAAGACAGTTTAAAAGTGACAAAAGCAGTTGTACAGACTGGGTTATTGCAGCATTTGGGGTTAATCATAGTATTGCAGAAGGGTTTAATACATTAATTAAAGCAGATTCACTATATACACATATACAATGGCTAACCTGTACGTGGGGCATGGTGTTATTAATGCTAATTAGATTTAAATGTGGAAAAAATCGTACTACAGTGTCCAAAGGCCTTAGTAAATTATTAAACATACCTACAAATCAATTATTAATAGAGCCACCTCGGTTACAAAGTGTGGCTGCCGCCATATACTGGTTTAGATCAGGAATATCTAATGCTAGCATTGTAACCGGAGACACACCAGAGTGGATTCAAAGACAAACAATTTTAGAACATTGTTTTGCAGATGCCCAATTTAATTTAACAGAAATGGTGCAATGGGCATATGATAATGATATTACTGAAGACAGTGACATTGCATATGAATATGCACAACGGGCAGACAGGGATAGCAATGCTGCTGCATTTTTAAAAAGTAACTGCCAGGCAAAATATGTAAAAGATTGTGGCGTCATGTGCAGACATTATAAAAAAGCACAAATGAGACGTATGTCTATGGGTGCATGGATAAAACATAGAAGTGCCAAGATAGGGGATAGTGGAGATTGGAAACCTATAGTAAAATTTATTAGATATCAACAAATTGATTTTTTAGCATTTATGTCTGCATTTAAAAAGTTTTTACATAATATACCTAAAAAAAGTTGTTTAGTGTTAATTGGTCCTCCAAATACAGGAAAATCACAGTTTGGAATGAGTTTAATAAACTTCTTAGCAGGAACTGTAATATCATTTGTAAATTCACATAGCCATTTTTGGCTGCAGCCATTGGACAGTGCAAAAATAGCTATGCTGGATGATGCAACTCCACCATGTTGGACATATTTAGATATATATTTAAGAAATTTATTAGATGGCAATCCATGCAGTATAGATAGAAAACATAAAGCATTAACAGTTGTTAAGTGCCCACCATTACTTATAACATCAAATACAGATATTAGAACAAATGACAAATGGAAATACCTATACAGCAGAGTTAGTTTATTTGAATTTCCAAATCCATTTCCATTAGATACAAATGGAAATCCTGTATATGAATTAAATGACAAAAATTGGAAATCATTTTTTCAAAGGTTGTGGTCCAGCTTAGAATTTCAAGAATCAGAGGACGAGGAAGACTATGGAGAGACTGGCCAAACGTTTAGATGCGTGCCAGGAACAGTTGTTAGAACTGTATGAGGAAAATAGTAGGGATTTACAAAAACATATTGAACATTGGAAATGTTTACGTATGGAGGCAGTGGTATTGTATAAGGCCCGTGAAATGGGCTTTGCAAATATAGGACATCAAATAGTACCAACATTGGAAACATGTAGAGCCAAGGCCCACATGGCAATTGAAATACACTTGGCATTAGAGACATTATTGCAGTCCTCGTATGGTAAAGAACCATGGACATTGCAAGAAACAAGTAATGAACTGTGGCTTACGAATCCTAAAAAATGTTTTAAAAAACAAGGACGTACCGTGGAGGTTATATTTGATGGAAAACAGGACAATGCAATGCATTATACAGCATGGACATATATATATATACAAACTGTGCAAGGTACATGGTGTAAAGTACAAGGACACGTTTGCCATGCAGGACTATATTATATTGTGGAAAATATGAAACAGTTTTATTGTAATTTTAAAGAGGAGGCAAAAAAATATGGGGTAACAGACCAATGGGAGGTACATGATGGCAATCAGGTGATTGTTTCTCCTGCACCCATATCTAGCACCACATCCACCGACGCAGAGATACCCTCTACTGGATCTACTAAGTTGGTACAACAAGTGTGCACCACAAACCCATTGCACACCACAACGTCCATTGACAACCACCACGCAGACTGTACAGACGGAACAGCATACAACGTGCCCATCCAAACCTCACCGCCACGAAAACGATACAGACAGTGTGGACAGTCGCCATCACAGCACCTGCAGCACTCAAACCCCAGCATCCCCAGCATCCCCAGCGCATCCGTGGACCCTGGATTGTGTGGGGTCAGAACTAACAGTGAAAACTGTAACAAGCGACGGAACCACTGTGGAAGTCAGGCTACGCCTGTAATTCATTTACAAGGTGACCCTAATTGCCTAAAATGCCTACGATTTAGGCTAAAAAGAAATTGTTCACATTTATTTACACAGGTGTCATCTACATGGCATTTAACAGAAAATGATTGTACACGTGACACTAAAACTGGTATAATAACAATACATTATTATGATGAAGCACAAAGAAATTTATTTTTAAATACTGTAAAAATACCTTCTGGGATAAAATCCTGTATTGGATATATGTCTATGTTACAGTTTATATGATTAGTTGTATATGTGTATAAACAGTTATAGGACTTCAATACTGTGACTCCACAACGTGTGGGACAACCGGCCAGAAACTGCTGCTTTTATTGTTTATAGTTGTTGGTGCGTGTGTTGTGTGTGTGTGGATTAGTTTACAAAATTATCCATATCCTGTATGGGCCTCTTGCCTTGCTAGCTACCTAACATTGGTGCTATTATCATGGTTGCAGGTACTAACATACTTTGACTATTTTTTTCTATGTTTAATCATTCTTGGTATTCCTTCTGTCTTACTAACATTACTAATACATTTAGCAATACAATAACACATATTAGTTTAGGTGTGTGTGTGTGGTGTGCATGTGATTTGTACATGGTTGTACATATATAATACCAATTATTGTTTGGCTACTATTTTCATTTATAGCCACACTGCTGTTTTGCATATTGGTATTACAAACATATAAACTGTTACCATACGTATATACAGTGCTGTAAATAAACTTTTGTTATATTGTGTGTACTTCTTTTGTGCTATTACAATGCCACCACAACGGTCCCGCAGACGAAAGCGGGCCTCTGCCACACAATTATATCAAACGTGTAAGGCCTCAGGGACATGTCCTCCAGATGTTATTCCCAAAGTTGAAGGAACCACATTGGCAGATAAAATTTTACAATGGGGTAGTTTAGGCGTGTTTTTTGGGGGGTTGGGAATTGGCACTGGTGCAGGTACGGGTGGGCGCACGGGCTATGTGCCTCTGGGAACAAGGCCTCCTGTAATTGCTGAACCAGGACCTGCAGTACGCCCACCAATAGCTGTTGACACCGTGGGGCCATCTGATCCTTCTATTGTTTCCTTATTAGAAGAGTCATCAGTTATTGATGCAGGAATAACAGTACCTGATATTACTTCTCATGGAGGTTTTAATATTACTACATCTACTGGTGGGCCTGCCTCAACGCCTGCTATATTAGATATCTCCCCTCCCACTAATACTATACGTGTCACAACAACTACATCTACCAATCCTTTATATATTGATCCTTTTACATTGCAGCCGCCATTGCCAGCAGAGGTTAATGGGCGCCTATTAATATCTACTCCTACCATCACACCCCACTCATATGAAGAAATACCAATGGACACGTTTGTTGTATCTACAGATACAACTAACACATTTACTAGTACTCCCATTCCTGGCCCTCGGTCGTCTGCACGCCTGGGGTTATATTCTAGAGCAACGCAACAACGTCCAGTTACTACCAGTGCATTTTTAACATCTCCTGCACGGTTGGTTACTTATGACAATCCAGCCTATGAAGGACTTACGGAGGATACATTAGTATTTGAACATCCATCCATTCATACTGCACCTGACCCTGATTTCATGGATATAGTTGCATTGCATCGTCCTATGTTATCATCCAAACAGGGTAGTGTACGTGTTAGTAGAATTGGACAAAGGCTGTCTATGCAGACACGTCGCGGGACCCGTTTTGGGTCACGTGTACACTTTTTTCATGACCTTAGCCCTATTACACACTCTTCAGAAACTATTGAATTACAGCCTTTATCTGCTTCTTCAGTATCTGCAGCCTCCAATATTAATGATGGGTTATTTGATATTTATGTTGATACTAGTGATGTAAATGTTACAAATACCACTTCCTCTATACCTATGCATGGTTTTGCTACCCCCCGTTTGTCCACTACATCTTTCCCTACATTACCTAGCATGTCTACACATTCTGCCAATACCACCATACCTTTTTCGTTTCCTGCCACTGTGCATGTGGGCCCTGATTTATCTGTTGTGGACCACCCATGGGACAGTACCCCAACGTCTGTAATGCCTCAGGGTAACTTTGTAATGGTATCAGGATGGGATTTTATATTGCATCCTAGTTATTTTTGGCGTAGGCGCCGTAAACCTGTACCATATTTTTTTGCAGATGTCCGTGTGGCGGCCTAGTGACAACAAGGTTTATCTACCTCCTCCTCCTGTTTCCAAGGTGGTCAGCACTGATGAATATGTGCAACGCACCAACTACTTTTACCATGCCAGCAGTTCTAGGCTATTGGTTGTTGGTCACCCTTATTACTCTATTACAAAAAGGCCAAATAAGACATCTATCCCCAAAGTGTCTGGTTTACAGTACAGAGTATTTAGAGTTAGGCTCCCTGATCCTAATAAGTTTACATTGCCTGAAACTAATTTATATAACCCAGAGACACAGCGCATGGTGTGGGCCTGTGTGGGGCTAGAAGTAGGTCGTGGACAGCCTTTGGGCGTTGGTATTAGTGGCCATCCATTATTGAATAAGTTGGATGATACTGAAAATGCGCCTACATATGGTGGAGGCCCTGGTACAGACAATAGGGAAAATGTTTCTATGGATTATAAACAAACACAGTTGTGTTTAGTTGGCTGTAAACCTGCCATAGGGGAGCACTGGGGTAAAGGTACTGCCTGTACACCACAGTCCAATGGTGACTGCCCACCATTAGAATTAAAAAATAGTTTTATTCAGGATGGGGATATGGTGGATGTAGGGTTTGGGGCACTAGATTTTGGTGCTTTACAATCCTCCAAAGCTGAGGTACCTTTGGATATTGTAAATTCAATTACTAAATATCCTGATTACTTAAAAATGTCTGCTGAGGCCTATGGTGACAGTATGTTTTTCTTTTTAAGGCGAGAACAAATGTTTGTTCGTCATTTGTTTAATAGGGCTGGCGCAATTGGTGAACCTGTACCTGATGAACTGTATACCAAGGCTGCTAATAATGCATCTGGCAGACATAATTTAGGTAGTAGTATTTATTATCCTACCCCTAGTGGTTCTATGGTAACATCTGATGCACAACTATTTAATAAACCATATTGGTTACAACAAGCACAAGGACACAATAATGGTATATGTTGGGGAAATCAGCTATTTTTAACTGTGGTTGATACTACCCGTAGTACTAACATGACTTTGTGTGCCACTGCAACATCTGGTGATACATATACAGCTGCTAATTTTAAGGAATATTTAAGACATGCTGAAGAATATGATGTGCAATTTATATTTCAATTGTGTAAAATAACATTAACTGTTGAAGTTATGTCATATATACACAATATGAATCCTAACATATTAGAGGAGTGGAATGTTGGTGTTGCACCACCACCTTCAGGAACTTTAGAAGATAGTTATAGGTATGTACAATCAGAAGCTATTCGCTGTCAGGCTAAGGTAACAACGCCAGAAAAAAAGGATCCTTATTCAGACTTTTCCTTTTGGGAGGTAAATTTATCTGAAAAGTTTTCTACTGATTTAGATCAATTTCCTTTAGGTAGAAAGTTTTTACTGCAGGCCGGGTTGCGTGCAAGGCCTAAACTGTCTGTAGGTAAACGAAAGGCGTCTACAGCTAAATCTGTTTCTTCAGCTAAACGTAAGAAAACACACAAATAGATGTATGTAGTAATGTTATGATACATATTTATGTTATTTATTTGTGTACTGTGTTAATAAACTACTTTTTATATGTTGTGTGTTCTCCATTTTGTTTTTTGTACTCCATTTTGTATCTAGACCGATTTCGGTTGTATCTGGCCTGTTACCAGGTGCATTGGCCATGTTTCCTAACATTTTGCAAACCTATTCACTTTTTAAATTTATAAATGCAATATGTGCTGCCAACTGTTTTATGGCACGTATGTTCTGCCAACGTACACTCCCTAATTCCTTTACATAACACACACGCCCTTTTGCACAGGCATGTTGCACAAAGGTTGGCAAAGGTTAGCATATCTCTGCAGTTACCCATTTCCTTTTTCCTTTTTTTTATGTATGAGTAACTTAATTGTTATATGTAATAAAAAAGCTTTTAGGCACATATTTTCAGTGTTGGCATACACATTTACAAGTTACCTTGGCTTAAACAAGTAAAGTTATTTGTCACTGTTGACACATTACTCATATATATAATTTGTTTTTAACATGCAGGTGGCAACCGAAACCGGTACATAAATCCTCCTTATTCTTTT
>LNS3271300_HPV42
CTTATTATAAACTACAATCCTGGCTTTGAAAAATAAGGGAGTAACCGAATTCGGTTCAACCGAAACCGGTACATATATAAACCACCCAAAGTAGTGGTCCCAGTTAAGGCAGAATGTCAGGTACATCTGCCTCATCACAGCCACGCACATTATACCAATTGTGTAAGGAATTTGGGCTGACATTGCGGAATTTACAGATTTCCTGCATTTGGTGCAAAAAGCACTTAACAGGCGCAGAGGTGCTCGCGTACCATTTTAAAGATTTGGTAGTGGTGTGGAGGAAGGACTTTCCATATGCTGCATGTGCATTTTGTTTAGAATTTAATTCTAAAATTTGTGCACTGCGACACTACGAAAGATCAGCATTTTGGTATACAGTGGAGAAAGAAACTGGACTACTTTTAGAAGAACAACAAATTAGATGTGCCTTGTGTCAAAAGCCGTTATCACAGAGCGAAAAAAACCATCATATTGATACAGGTACAAGATTTCAATTTATATTGTGTCAGTGGACGGGTCGGTGTACGCATTGCAGAGGACAATGCGTGGAGAGACGCCTACCCTAAAGGACATTGTTTTGTTTGACATACCAACGTGTGAGACACCCATTGACCTGTATTGCTATGAACAATTGGACAGCTCAGATGAAGATGACCAAGCCAAACAGGACATACAGCGTTACAGAATACTGTGTGTGTGTACACAGTGTTACAAGTCTGTTAAACTCGTTGTGCAGTGTACAGAGGCGGACATAAGAAACCTGCAACAGATGCTTTTGGGCACACTGGATATTGTGTGTCCTTTGTGTGCCCGCGTGGAGTAACTGCAATGGCGGATGATACAGGTACAGAGGAGGGGCTAGGGTGTTCTGGATGGTTTTGTGTAGAAGCTATAGTAGACAAAACAACAGAAAATGCTATTTCAGATGACGAGGACGAAAATGTAGACGATAGTGGGTTAGATCTTGTGGATTTTGTAGATAATAGTACAGTAATACATACAAAGCAGGTACATGCACAAGCCTTATTAAATAAACAACAAGCACATGCAGATCAGGAGGCAGTACAGGCACTAAAACGAAAGCTATTAGGCAGTCCATATGAAAGCCCTGTCAGTGATTCACAGCACAGCATAGACAACGAACTAAGTCCTAGGCTTGGCGGTTTAACGCTATGTCGGGGGTCCCAAGGGGCCAAACGACGATTATTCCAGTCACTGGAAAATCGAGACAGTGGATATGGCTATTCTGAAGTGGAAGTACAGCAGACACAGGTAGAACACGGACATGGCGCCGTACATGGGACTATGGGTAACGGGGGGGCAGTGGGTAGTGAACTTGGGGTGCAGGAAAATGAAGAAGGTAGTACTACAAGTACGCCTACAACAAGGGTGGTAGAATTACTTAAGTGTAAGAACCTGCATGCAACATTGTTAGGTAAGTTTAAAGAATTGTTTGGAGTGTCATTTGGCGATTTAGTAAGACAGTTTAAAAGTGACAAAAGCAGTTGTACAGACTGGGTTATTGCAGCATTTGGGGTTAATCATAGTATTGCAGAAGGGTTTAATACATTAATTAAAGCAGATTCACTATATACACATATACAATGGCTAACCTGTACGTGGGGCATGGTGTTATTAATGCTAATTAGATTTAAATGTGGAAAAAATCGTACTACAGTGTCCAAAGGCCTTAGTAAATTATTAAACATACCTACAAATCAATTATTAATAGAGCCACCTCGGTTACAAAGTGTGGCTGCCGCCATATACTGGTTTAGATCAGGAATATCTAATGCTAGCATTGTAACCGGAGACACACCAGAGTGGATTCAAAGACAAACAATTTTAGAACATTGTTTTGCAGATGCCCAATTTAATTTAACAGAAATGGTGCAATGGGCATATGATAATGATATTACTGAAGACAGTGACATTGCATATGAATATGCACAACGGGCAGACAGGGATAGCAATGCTGCTGCATTTTTAAAAAGTAACTGCCAGGCAAAATATGTAAAAGATTGTGGCGTCATGTGCAGACATTATAAAAAAGCACAAATGAGACGTATGTCTATGGGTGCATGGATAAAACATAGAAGTGCCAAGATAGGGGATAGTGGAGATTGGAAACCTATAGTAAAATTTATTAGATATCAACAAATTGATTTTTTAGCATTTATGTCTGCATTTAAAAAGTTTTTACATAACATACCTAAAAAAAGTTGTTTAGTGTTAATTGGTCCTCCAAATACAGGAAAATCACAGTTTGGAATGAGTTTAATAAACTTCTTAGCAGGAACTGTAATATCATTTGTAAATTCACATAGCCATTTTTGGCTGCAGCCATTGGACAGTGCAAAAATAGCTATGCTGGATGATGCAACTCCACCATGTTGGACATATTTAGATATATATTTAAGAAATTTATTAGATGGCAATCCATGCAGTATAGATAGAAAACATAAAGCATTAACAGTTGTTAAGTGCCCACCATTACTTATAACATCAAATACAGATATTAGAACAAATGACAAATGGAAATACCTATACAGCAGAGTTAGTTTATTTGAATTTCCAAATCCATTTCCATTAGATACAAATGGAAATCCTGTATATGAATTAAATGACAAAAATTGGAAATCATTTTTTCAAAGGTTGTGGTCCAGCTTAGAATTTCAAGAATCAGAGGACGAGGAAGACTATGGAGAGACTGGCCAAACGTTTAGATGCGTGCCAGGAACAGTTGTTAGAACTGTATGAGGAAAATAGTAGGGATTTACAAAAACATATTGAACATTGGAAATGTTTACGTATGGAGGCAGTGGTATTGTATAAGGCCCGTGAAATGGGCTTTGCAAATATAGGACATCAAATAGTACCAACATTGGAAACATGTAGAGCCAAGGCCCACATGGCAATTGAAATACACTTGGCATTAGAGACATTATTGCAGTCCTCGTATGGTAAAGAACCATGGACATTGCAAGAAACAAGTAATGAACTGTGGCTTACGAATCCTAAAAAATGTTTTAAAAAACAAGGACGTACCGTGGAGGTTATATTTGATGGAAAACAGGACAATGCAATGCATTATACAGCATGGACATATATATATATACAAACTGTGCAAGGTACATGGTGTAAAGTACAAGGACACGTTTGCCATGCAGGACTATATTATATTGTGGAAAATATGAAACAGTTTTATTGTAATTTTAAAGAGGAGGCAAAAAAATATGGGGTAACAGACCAATGGGAGGTACATGATGGCAATCAGGTGATTGTTTCTCCTGCACCCATATCTAGCACCACATCCACCGACGCAGAGATACCCTCTACTGGATCTACTAAGTTGGTACAACAAGTGTGCACCACAAACCCATTGCACACCACAACGTCCATTGACAACCACCACGCAGACTGTACAGACGGAACAGCATACAACGTGCCCATCCAAACCTCACCGCCACGAAAACGATACAGACAGTGTGGACAGTCGCCATCACAGCACCTGCAGCACTCAAACCCCAGCATCCCCAGCATCCCCAGCGCATCCGTGGACCCTGGATTGTGTGGGGTCAGAACTAACAGTGAAAACTGTAACAAGCGACGGAACCACTGTGGAAGTCAGGCTACGCCTGTAATTCATTTACAAGGTGACCCTAATTGCCTAAAATGCCTACGATTTAGGCTAAAAAGAAATTGTTCACATTTATTTACACAGGTGTCATCTACATGGCATTTAACAGAAAATGATTGTACACGTGACACTAAAACTGGTATAATAACAATACATTATTATGATGAAGCACAAAGAAATTTATTTTTAAATACTGTAAAAATACCTTCTGGGATAAAATCCTGTATTGGATATATGTCTATGTTACAGTTTATATGATTAGTTGTATATGTGTATAAACAGTTATAGGACTTCAATACTGTGACTCCACAACGTGTGGGACAACCGGCCAGAAACTGCTGCTTTTATTGTTTATAGTTGTTGGTGCGTGTGTTGTGTGTGTGTGGATTAGTTTACAAAATTATCCATATCCTGTATGGGCCTCTTGCCTTGCTAGCTACCTAACATTGGTGCTATTATCATGGTTGCAGGTACTAACATACTTTGACTATTTTTTTCTATGTTTAATCATTCTTGGTATTCCTTCTGTCTTACTAACATTACTAATACATTTAGCAATACAATAACACATATTAGTTTAGGTGTGTGTGTGTGGTGTGCATGTGATTTGTACATGGTTGTACATATATAATACCAATTATTGTTTGGCTACTATTTTCATTTATAGCCACACTGCTGTTTTGCATATTGGTATTACAAACATATAAACTGTTACCATACGTATATACAGTGCTGTAAATAAACTTTTGTTATATTGTGTGTACTTCTTTTGTGCTATTACAATGCCACCACAACGGTCCCGCAGACGAAAGCGGGCCTCTGCCACACAATTATATCAAACGTGTAAGGCCTCAGGGACATGTCCTCCAGATGTTATTCCCAAAGTTGAAGGAACCACATTGGCAGATAAAATTTTACAATGGGGTAGTTTAGGCGTGTTTTTTGGGGGGTTGGGAATTGGCACTGGTGCAGGTACGGGTGGGCGCACGGGCTATGTGCCTCTGGGAACAAGGCCTCCTGTAATTGCTGAACCAGGACCTGCAGTACGCCCACCAATAGCTGTTGACACCGTGGGGCCATCTGATCCTTCTATTGTTTCCTTATTAGAAGAGTCATCAGTTATTGATGCAGGAATAACAGTACCTGATATTACTTCTCATGGAGGTTTTAATATTACTACATCTACTGGTGGGCCTGCCTCAACGCCTGCTATATTAGATATCTCCCCTCCCACTAATACTATACGTGTCACAACAACTACATCTACCAATCCTTTATATATTGATCCTTTTACATTGCAGCCGCCATTGCCAGCAGAGGTTAATGGGCGCCTATTAATATCTACTCCTACCATCACACCCCACTCATATGAAGAAATACCAATGGACACGTTTGTTGTATCTACAGATACAACTAACACATTTACTAGTACTCCCATTCCTGGCCCTCGGTCGTCTGCACGCCTGGGGTTATATTCTAGAGCAACGCAACAACGTCCAGTTACTACCAGTGCATTTTTAACATCTCCTGCACGGTTGGTTACTTATGACAATCCAGCCTATGAAGGACTTACGGAGGATACATTAGTATTTGAACATCCATCCATTCATACTGCACCTGACCCTGATTTCATGGATATAGTTGCATTGCATCGTCCTATGTTATCATCCAAACAGGGTAGTGTACGTGTTAGTAGAATTGGACAAAGGCTGTCTATGCAGACACGTCGCGGGACCCGTTTTGGGTCACGTGTACACTTTTTTCATGACCTTAGCCCTATTACACACTCTTCAGAAACTATTGAATTACAGCCTTTATCTGCTTCTTCAGTATCTGCAGCCTCCAATATTAATGATGGGTTATTTGATATTTATGTTGATACTAGTGATGTAAATGTTACAAATACCACTTCCTCTATACCTATGCATGGTTTTGCTACCCCCCGTTTGTCCACTACATCTTTCCCTACATTACCTAGCATGTCTACACATTCTGCCAATACCACCATACCTTTTTCGTTTCCTGCCACTGTGCATGTGGGCCCTGATTTATCTGTTGTGGACCACCCATGGGACAGTACCCCAACGTCTGTAATGCCTCAGGGTAACTTTGTAATGGTATCAGGATGGGATTTTATATTGCATCCTAGTTATTTTTGGCGTAGGCGCCGTAAACCTGTACCATATTTTTTTGCAGATGTCCGTGTGGCGGCCTAGTGACAACAAGGTTTATCTACCTCCTCCTCCTGTTTCCAAGGTGGTCAGCACTGATGAATATGTGCAACGCACCAACTACTTTTACCATGCCAGCAGTTCTAGGCTATTGGTTGTTGGTCACCCTTATTACTCTATTACAAAAAGGCCAAATAAGACATCTATCCCCAAAGTGTCTGGTTTACAGTACAGAGTATTTAGAGTTAGGCTCCCTGATCCTAATAAGTTTACATTGCCTGAAACTAATTTATATAACCCAGAGACACAGCGCATGGTGTGGGCCTGTGTGGGGCTAGAAGTAGGTCGTGGACAGCCTTTGGGCGTTGGTATTAGTGGCCATCCATTATTGAATAAGTTGGATGATACTGAAAATGCGCCTACATATGGTGGAGGCCCTGGTACAGACAATAGGGAAAATGTTTCTATGGATTATAAACAAACACAGTTGTGTTTAGTTGGCTGTAAACCTGCCATAGGGGAGCACTGGGGTAAAGGTACTGCCTGTACACCACAGTCCAATGGTGACTGCCCACCATTAGAATTAAAAAATAGTTTTATTCAGGATGGGGATATGGTGGATGTAGGGTTTGGGGCACTAGATTTTGGTGCTTTACAATCCTCCAAAGCTGAGGTACCTTTGGATATTGTAAATTCAATTACTAAATATCCTGATTACTTAAAAATGTCTGCTGAGGCCTATGGTGACAGTATGTTTTTCTTTTTAAGGCGAGAACAAATGTTTGTTCGTCATTTGTTTAATAGGGCTGGCGCAATTGGTGAACCTGTACCTGATGAACTGTATACCAAGGCTGCTAATAATGCATCTGGCAGACATAATTTAGGTAGTAGTATTTATTATCCTACCCCTAGTGGTTCTATGGTAACATCTGATGCACAACTATTTAATAAACCATATTGGTTACAACAAGCACAAGGACACAATAATGGTATATGTTGGGGAAATCAGCTATTTTTAACTGTGGTTGATACTACCCGTAGTACTAACATGACTTTGTGTGCCACTGCAACATCTGGTGATACATATACAGCTGCTAATTTTAAGGAATATTTAAGACATGCTGAAGAATATGATGTGCAATTTATATTTCAATTGTGTAAAATAACATTAACTGTTGAAGTTATGTCATATATACACAATATGAATCCTAACATATTAGAGGAGTGGAATGTTGGTGTTGCACCACCACCTTCAGGAACTTTAGAAGATAGTTATAGGTATGTACAATCAGAAGCTATTCGCTGTCAGGCTAAGGTAACAACGCCAGAAAAAAAGGATCCTTATTCAGACTTTTCCTTTTGGGAGGTAAATTTATCTGAAAAGTTTTCTACTGATTTAGATCAATTTCCTTTAGGTAGAAAGTTTTTACTGCAGGCCGGGTTGCGTGCAAGGCCTAAACTGTCTGTAGGTAAACGAAAGGCGTCTACAGCTAAATCTGTTTCTTCAGCTAAACGTAAGAAAACACACAAATAGATGTATGTAGTAATGTTATGATACATATTTATGTTATTTATTTGTGTACTGTGTTAATAAACTACTTTTTATATGTTGTGTGTTCTCCATTTTGTTTTTTGTACTCCATTTTGTATCTAGACCGATTTCGGTTGTATCTGGCCTGTTACCAGGTGCATTGGCCATGTTTCCTAACATTTTGCAAACCTATTCACTTTTTAAATTTATAAATGCAATATGTGCTGCCAACTGTTTTATGGCACGTATGTTCTGCCAACGTACACTCCCTAATTCCTTTACATAACACACACGCCCTTTTGCACAGGCATGTTGCACAAAGGTTGGCAAAGGTTAGCATATCTCTGCAGTTACCCATTTCCTTTTTCCTTTTTTTTATGTATGAGTAACTTAATTGTTATATGTAATAAAAAAGCTTTTAGGCACATATTTTCAGTGTTGGCATACACATTTACAAGTTACCTTGGCTTAAACAAGTAAAGTTATTTGTCACTGTTGACACATTACTCATATATATAATTTGTTTTTAACATGCAGGTGGCAACCGAAACCGGTACATAAATCCTCCTTATTCTTTT
>LNS3929176_HPV42
CTTATTATAAACTACAATCCTGGCTTTGAAAAATAAGGGAGTAACCGAATTCGGTTCAACCGAAACCGGTACATATATAAACCACCCAAAGTAGTGGTCCCAGTTAAGGCAGAATGTCAGGTACATCTGCCTCATCACAGCCACGCACATTATACCAATTGTGTAAGGAATTTGGGCTGACATTGCGGAATTTACAGATTTCCTGCATTTGGTGCAAAAAGCACTTAACAGGCGCAGAGGTGCTCGCGTACCATTTTAAAGATTTGGTAGTGGTGTGGAGGAAGGACTTTCCATATGCTGCATGTGCATTTTGTTTAGAATTTAATTCTAAAATTTGTGCACTGCGACACTACGAAAGATCAGCATTTTGGTATACAGTGGAGAAAGAAACTGGACTACTTTTAGAAGAACAACAAATTAGATGTGCCTTGTGTCAAAAGCCGTTATCACAGAGCGAAAAAAACCATCATATTGATACAGGTACAAGATTTCAATTTATATTGTGTCAGTGGACGGGTCGGTGTACGCATTGCAGAGGACAATGCGTGGAGAGACGCCTACCCTAAAGGACATTGTTTTGTTTGACATACCAACGTGTGAGACACCCATTGACCTGTATTGCTATGAACAATTGGACAGCTCAGATGAAGATGACCAAGCCAAACAGGACATACAGCGTTACAGAATACTGTGTGTGTGTACACAGTGTTACAAGTCTGTTAAACTCGTTGTGCAGTGTACAGAGGCGGACATAAGAAACCTGCAACAGATGCTTTTGGGCACACTGGATATTGTGTGTCCTTTGTGTGCCCGCGTGGAGTAACTGCAATGGCGGATGATACAGGTACAGAGGAGGGGCTAGGGTGTTCTGGATGGTTTTGTGTAGAAGCTATAGTAGACAAAACAACAGAAAATGCTATTTCAGATGACGAGGACGAAAATGTAGACGATAGTGGGTTAGATCTTGTGGATTTTGTAGATAATAGTACAGTAATACATACAAAGCAGGTACATGCACAAGCCTTATTAAATAAACAACAAGCACATGCAGATCAGGAGGCAGTACAGGCACTAAAACGAAAGCTATTAGGCAGTCCATATGAAAGCCCTGTCAGTGATTCACAGCACAGCATAGACAACGAACTAAGTCCTAGGCTTGGCGGTTTAACGCTATGTCGGGGGTCCCAAGGGGCCAAACGACGATTATTCCAGTCACTGGAAAATCGAGACAGTGGATATGGCTATTCTGAAGTGGAAGTACAGCAGACACAGGTAGAACACGGACATGGCGCCGTACATGGGACTATGGGTAACGGGGGGGCAGTGGGTAGTGAACTTGGGGTGCAGGAAAATGAAGAAGGTAGTACTACAAGTACGCCTACAACAAGGGTGGTAGAATTACTTAAGTGTAAGAACCTGCATGCAACATTGTTAGGTAAGTTTAAAGAATTGTTTGGAGTGTCATTTGGCGATTTAGTAAGACAGTTTAAAAGTGACAAAAGCAGTTGTACAGACTGGGTTATTGCAGCATTTGGGGTTAATCATAGTATTGCAGAAGGGTTTAATACATTAATTAAAGCAGATTCACTATATACACATATACAATGGCTAACCTGTACGTGGGGCATGGTGTTATTAATGCTAATTAGATTTAAATGTGGAAAAAATCGTACTACAGTGTCCAAAGGCCTTAGTAAATTATTAAACATACCTACAAATCAATTATTAATAGAGCCACCTCGGTTACAAAGTGTGGCTGCCGCCATATACTGGTTTAGATCAGGAATATCTAATGCTAGCATTGTAACCGGAGACACACCAGAGTGGATTCAAAGACAAACAATTTTAGAACATTGTTTTGCAGATGCCCAATTTAATTTAACAGAAATGGTGCAATGGGCATATGATAATGATATTACTGAAGACAGTGACATTGCATATGAATATGCACAACGGGCAGACAGGGATAGCAATGCTGCTGCATTTTTAAAAAGTAACTGCCAGGCAAAATATGTAAAAGATTGTGGCGTCATGTGCAGACATTATAAAAAAGCACAAATGAGACGTATGTCTATGGGTGCATGGATAAAACATAGAAGTGCCAAGATAGGGGATAGTGGAGATTGGAAACCTATAGTAAAATTTATTAGATATCAACAAATTGATTTTTTAGCATTTATGTCTGCATTTAAAAAGTTTTTACATAACATACCTAAAAAAAGTTGTTTAGTGTTAATTGGTCCTCCAAATACAGGAAAATCACAGTTTGGAATGAGTTTAATAAACTTCTTAGCAGGAACTGTAATATCATTTGTAAATTCACATAGCCATTTTTGGCTGCAGCCATTGGACAGTGCAAAAATAGCTATGCTGGATGATGCAACTCCACCATGTTGGACATATTTAGATATATATTTAAGAAATTTATTAGATGGCAATCCATGCAGTATAGATAGAAAACATAAAGCATTAACAGTTGTTAAGTGCCCACCATTACTTATAACATCAAATACAGATATTAGAACAAATGACAAATGGAAATACCTATACAGCAGAGTTAGTTTATTTGAATTTCCAAATCCATTTCCATTAGATACAAATGGAAATCCTGTATATGAATTAAATGACAAAAATTGGAAATCATTTTTTCAAAGGTTGTGGTCCAGCTTAGAATTTCAAGAATCAGAGGACGAGGAAGACTATGGAGAGACTGGCCAAACGTTTAGATGCGTGCCAGGAACAGTTGTTAGAACTGTATGAGGAAAATAGTAGGGATTTACAAAAACATATTGAACATTGGAAATGTTTACGTATGGAGGCAGTGGTATTGTATAAGGCCCGTGAAATGGGCTTTGCAAATATAGGACATCAAATAGTACCAACATTGGAAACATGTAGAGCCAAGGCCCACATGGCAATTGAAATACACTTGGCATTAGAGACATTATTGCAGTCCTCGTATGGTAAAGAACCATGGACATTGCAAGAAACAAGTAATGAACTGTGGCTTACGAATCCTAAAAAATGTTTTAAAAAACAAGGACGTACCGTGGAGGTTATATTTGATGGAAAACAGGACAATGCAATGCATTATACAGCATGGACATATATATATATACAAACTGTGCAAGGTACATGGTGTAAAGTACAAGGACACGTTTGCCATGCAGGACTATATTATATTGTGGAAAATATGAAACAGTTTTATTGTAATTTTAAAGAGGAGGCAAAAAAATATGGGGTAACAGACCAATGGGAGGTACATGATGGCAATCAGGTGATTGTTTCTCCTGCACCCATATCTAGCACCACATCCACCGACGCAGAGATACCCTCTACTGGATCTACTAAGTTGGTACAACAAGTGTGCACCACAAACCCATTGCACACCACAACGTCCATTGACAACCACCACGCAGACTGTACAGACGGAACAGCATACAACGTGCCCATCCAAACCTCACCGCCACGAAAACGATACAGACAGTGTGGACAGTCGCCATCACAGCACCTGCAGCACTCAAACCCCAGCATCCCCAGCATCCCCAGCGCATCCGTGGACCCTGGATTGTGTGGGGTCAGAACTAACAGTGAAAACTGTAACAAGCGACGGAACCACTGTGGAAGTCAGGCTACGCCTGTAATTCATTTACAAGGTGACCCTAATTGCCTAAAATGCCTACGATTTAGGCTAAAAAGAAATTGTTCACATTTATTTACACAGGTGTCATCTACATGGCATTTAACAGAAAATGATTGTACACGTGACACTAAAACTGGTATAATAACAATACATTATTATGATGAAGCACAAAGAAATTTATTTTTAAATACTGTAAAAATACCTTCTGGGATAAAATCCTGTATTGGATATATGTCTATGTTACAGTTTATATGATTAGTTGTATATGTGTATAAACAGTTATAGGACTTCAATACTGTGACTCCACAACGTGTGGGACAACCGGCCAGAAACTGCTGCTTTTATTGTTTATAGTTGTTGGTGCGTGTGTTGTGTGTGTGTGGATTAGTTTACAAAATTATCCATATCCTGTATGGGCCTCTTGCCTTGCTAGCTACCTAACATTGGTGCTATTATCATGGTTGCAGGTACTAACATACTTTGACTATTTTTTTCTATGTTTAATCATTCTTGGTATTCCTTCTGTCTTACTAACATTACTAATACATTTAGCAATACAATAACACATATTAGTTTAGGTGTGTGTGTGTGGTGTGCATGTGATTTGTACATGGTTGTACATATATAATACCAATTATTGTTTGGCTACTATTTTCATTTATAGCCACACTGCTGTTTTGCATATTGGTATTACAAACATATAAACTGTTACCATACGTATATACAGTGCTGTAAATAAACTTTTGTTATATTGTGTGTACTTCTTTTGTGCTATTACAATGCCACCACAACGGTCCCGCAGACGAAAGCGGGCCTCTGCCACACAATTATATCAAACGTGTAAGGCCTCAGGGACATGTCCTCCAGATGTTATTCCCAAAGTTGAAGGAACCACATTGGCAGATAAAATTTTACAATGGGGTAGTTTAGGCGTGTTTTTTGGGGGGTTGGGAATTGGCACTGGTGCAGGTACGGGTGGGCGCACGGGCTATGTGCCTCTGGGAACAAGGCCTCCTGTAATTGCTGAACCAGGACCTGCAGTACGCCCACCAATAGCTGTTGACACCGTGGGGCCATCTGATCCTTCTATTGTTTCCTTATTAGAAGAGTCATCAGTTATTGATGCAGGAATAACAGTACCTGATATTACTTCTCATGGAGGTTTTAATATTACTACATCTACTGGTGGGCCTGCCTCAACGCCTGCTATATTAGATATCTCCCCTCCCACTAATACTATACGTGTCACAACAACTACATCTACCAATCCTTTATATATTGATCCTTTTACATTGCAGCCGCCATTGCCAGCAGAGGTTAATGGGCGCCTATTAATATCTACTCCTACCATCACACCCCACTCATATGAAGAAATACCAATGGACACGTTTGTTGTATCTACAGATACAACTAACACATTTACTAGTACTCCCATTCCTGGCCCTCGGTCGTCTGCACGCCTGGGGTTATATTCTAGAGCAACGCAACAACGTCCAGTTACTACCAGTGCATTTTTAACATCTCCTGCACGGTTGGTTACTTATGACAATCCAGCCTATGAAGGACTTACGGAGGATACATTAGTATTTGAACATCCATCCATTCATACTGCACCTGACCCTGATTTCATGGATATAGTTGCATTGCATCGTCCTATGTTATCATCCAAACAGGGTAGTGTACGTGTTAGTAGAATTGGACAAAGGCTGTCTATGCAGACACGTCGCGGGACCCGTTTTGGGTCACGTGTACACTTTTTTCATGACCTTAGCCCTATTACACACTCTTCAGAAACTATTGAATTACAGCCTTTATCTGCTTCTTCAGTATCTGCAGCCTCCAATATTAATGATGGGTTATTTGATATTTATGTTGATACTAGTGATGTAAATGTTACAAATACCACTTCCTCTATACCTATGCATGGTTTTGCTACCCCCCGTTTGTCCACTACATCTTTCCCTACATTACCTAGCATGTCTACACATTCTGCCAATACCACCATACCTTTTTCGTTTCCTGCCACTGTGCATGTGGGCCCTGATTTATCTGTTGTGGACCACCCATGGGACAGTACCCCAACGTCTGTAATGCCTCAGGGTAACTTTGTAATGGTATCAGGATGGGATTTTATATTGCATCCTAGTTATTTTTGGCGTAGGCGCCGTAAACCTGTACCATATTTTTTTGCAGATGTCCGTGTGGCGGCCTAGTGACAACAAGGTTTATCTACCTCCTCCTCCTGTTTCCAAGGTGGTCAGCACTGATGAATATGTGCAACGCACCAACTACTTTTACCATGCCAGCAGTTCTAGGCTATTGGTTGTTGGTCACCCTTATTACTCTATTACAAAAAGGCCAAATAAGACATCTATCCCCAAAGTGTCTGGTTTACAGTACAGAGTATTTAGAGTTAGGCTCCCTGATCCTAATAAGTTTACATTGCCTGAAACTAATTTATATAACCCAGAGACACAGCGCATGGTGTGGGCCTGTGTGGGGCTAGAAGTAGGTCGTGGACAGCCTTTGGGCGTTGGTATTAGTGGCCATCCATTATTGAATAAGTTGGATGATACTGAAAATGCGCCTACATATGGTGGAGGCCCTGGTACAGACAATAGGGAAAATGTTTCTATGGATTATAAACAAACACAGTTGTGTTTAGTTGGCTGTAAACCTGCCATAGGGGAGCACTGGGGTAAAGGTACTGCCTGTACACCACAGTCCAATGGTGACTGCCCACCATTAGAATTAAAAAATAGTTTTATTCAGGATGGGGATATGGTGGATGTAGGGTTTGGGGCACTAGATTTTGGTGCTTTACAATCCTCCAAAGCTGAGGTACCTTTGGATATTGTAAATTCAATTACTAAATATCCTGATTACTTAAAAATGTCTGCTGAGGCCTATGGTGACAGTATGTTTTTCTTTTTAAGGCGAGAACAAATGTTTGTTCGTCATTTGTTTAATAGGGCTGGCGCAATTGGTGAACCTGTACCTGATGAACTGTATACCAAGGCTGCTAATAATGCATCTGGCAGACATAATTTAGGTAGTAGTATTTATTATCCTACCCCTAGTGGTTCTATGGTAACATCTGATGCACAACTATTTAATAAACCATATTGGTTACAACAAGCACAAGGACACAATAATGGTATATGTTGGGGAAATCAGCTATTTTTAACTGTGGTTGATACTACCCGTAGTACTAACATGACTTTGTGTGCCACTGCAACATCTGGTGATACATATACAGCTGCTAATTTTAAGGAATATTTAAGACATGCTGAAGAATATGATGTGCAATTTATATTTCAATTGTGTAAAATAACATTAACTGTTGAAGTTATGTCATATATACACAATATGAATCCTAACATATTAGAGGAGTGGAATGTTGGTGTTGCACCACCACCTTCAGGAACTTTAGAAGATAGTTATAGGTATGTACAATCAGAAGCTATTCGCTGTCAGGCTAAGGTAACAACGCCAGAAAAAAAGGATCCTTATTCAGACTTTTCCTTTTGGGAGGTAAATTTATCTGAAAAGTTTTCTACTGATTTAGATCAATTTCCTTTAGGTAGAAAGTTTTTACTGCAGGCCGGGTTGCGTGCAAGGCCTAAACTGTCTGTAGGTAAACGAAAGGCGTCTACAGCTAAATCTGTTTCTTCAGCTAAACGTAAGAAAACACACAAATAGATGTATGTAGTAATGTTATGATACATATTTATGTTATTTATTTGTGTACTGTGTTAATAAACTACTTTTTATATGTTGTGTGTTCTCCATTTTGTTTTTTGTACTCCATTTTGTATCTAGACCGATTTCGGTTGTATCTGGCCTGTTACCAGGTGCATTGGCCATGTTTCCTAACATTTTGCAAACCTATTCACTTTTTAAATTTATAAATGCAATATGTGCTGCCAACTGTTTTATGGCACGTATGTTCTGCCAACGTACACTCCCTAATTCCTTTACATAACACACACGCCCTTTTGCACAGGCATGTTGCACAAAGGTTGGCAAAGGTTAGCATATCTCTGCAGTTACCCATTTCCTTTTTCCTTTTTTTTATGTATGAGTAACTTAATTGTTATATGTAATAAAAAAGCTTTTAGGCACATATTTTCAGTGTTGGCATACACATTTACAAGTTACCTTGGCTTAAACAAGTAAAGTTATTTGTCACTGTTGACACATTACTCATATATATAATTTGTTTTTAACATGCAGGTGGCAACCGAAACCGGTACATAAATCCTCCTTATTCTTTT
>LNS9322960_HPV42
CTTATTATAAACTACAATCCTGGCTTTGAAAAATAAGGGAGTAACCGAATTCGGTTCAACCGAAACCGGTACATATATAAACCACCCAAAGTAGTGGTCCCAGTTAAGGCAGAATGTCAGGTACATCTGCCTCATCACAGCCACGCACATTATACCAATTGTGTAAGGAATTTGGGCTGACATTGCGGAATTTACAGATTTCCTGCATTTGGTGCAAAAAGCACTTAACAGGCGCAGAGGTGCTCGCGTACCATTTTAAAGATTTGGTAGTGGTGTGGAGGAAGGACTTTCCATATGCTGCATGTGCATTTTGTTTAGAATTTAATTCTAAAATTTGTGCACTGCGACACTACGAAAGATCAGCATTTTGGTATACAGTGGAGAAAGAAACTGGACTACTTTTAGAAGAACAACAAATTAGATGTGCCTTGTGTCAAAAGCCGTTATCACAGAGCGAAAAAAACCATCATATTGATACAGGTACAAGATTTCAATTTATATTGTGTCAGTGGACGGGTCGGTGTACGCATTGCAGAGGACAATGCGTGGAGAGACGCCTACCCTAAAGGACATTGTTTTGTTTGACATACCAACGTGTGAGACACCCATTGACCTGTATTGTTATGAACAATTGGACAGCTCAGATGAAGATGACCAAGCCAAACAGGACATACAGCGTTACAGAATACTGTGTGTGTGTACACAGTGTTACAAGTCTGTTAAACTCGTTGTGCAGTGTACAGAGGCGGACATAAGAAACCTGCAACAGATGCTTTTGGGCACACTGGATATTGTGTGTCCTTTGTGTGCCCGCGTGGAGTAACTGCAATGGCGGATGATACAGGTACAGAGGAGGGGCTAGGGTGTTCTGGATGGTTTTGTGTAGAAGCTATAGTAGACAAAACAACAGAAAATGCTATTTCAGATGACGAGGACGAAAATGTAGACGATAGTGGGTTAGATCTTGTGGATTTTGTAGATAATAGTACAGTAATACATACAAAGCAGGTACATGCACAAGCCTTATTAAATAAACAACAAGCACATGCAGATCAGGAGGCAGTACAGGCACTAAAACGAAAGCTATTAGGCAGTCCATATGAAAGCCCTGTCAGTGATTCACAGCACAGCATAGACAACGAACTAAGTCCTAGGCTTGGCGGTTTAACGCTATGTCGGGGGTCCCAAGGGGCCAAACGACGATTATTCCAGTCACTGGAAAATCGAGACAGTGGATATGGCTATTCTGAAGTGGAAGTACAGCAGACACAGGTAGAACACGGACATGGCGCCGTACATGGGACTATGGGTAACGGGGGGGCAGTGGGTAGTGAACTTGGGGTGCAGGAAAATGAAGAAGGTAGTACTACAAGTACGCCTACAACAAGGGTGGTAGAATTACTTAAGTGTAAGAACCTGCATGCAACATTGTTAGGTAAGTTTAAAGAATTGTTTGGAGTGTCATTTGGCGATTTAGTAAGACAGTTTAAAAGTGACAAAAGCAGTTGTACAGACTGGGTTATTGCAGCATTTGGGGTTAATCATAGTATTGCAGAAGGGTTTAATACATTAATTAAAGCAGATTCACTATATACACATATACAATGGCTAACCTGTACGTGGGGCATGGTGTTATTAATGCTAATTAGATTTAAATGTGGAAAAAATCGTACTACAGTGTCCAAAGGCCTTAGTAAATTATTAAACATACCTACAAATCAATTATTAATAGAGCCACCTCGGTTACAAAGTGTGGCTGCCGCCATATACTGGTTTAGATCAGGAATATCTAATGCTAGCATTGTAACCGGAGACACACCAGAGTGGATTCAAAGACAAACAATTTTAGAACATTGTTTTGCAGATGCCCAATTTAATTTAACAGAAATGGTGCAATGGGCATATGATAATGATATTACTGAAGACAGTGACATTGCATATGAATATGCACAACGGGCAGACAGGGATAGCAATGCTGCTGCATTTTTAAAAAGTAACTGCCAGGCAAAATATGTAAAAGATTGTGGCGTCATGTGCAGACATTATAAAAAAGCACAAATGAGACGTATGTCTATGGGTGCATGGATAAAACATAGAAGTGCCAAGATAGGGGATAGTGGAGATTGGAAACCTATAGTAAAATTTATTAGATATCAACAAATTGATTTTTTAGCATTTATGTCTGCATTTAAAAAGTTTTTACATAATATACCTAAAAAAAGTTGTTTAGTGTTAATTGGTCCTCCAAATACAGGAAAATCACAGTTTGGAATGAGTTTAATAAACTTCTTAGCAGGAACTGTAATATCATTTGTAAATTCACATAGCCATTTTTGGCTGCAGCCATTGGACAGTGCAAAAATAGCTATGCTGGATGATGCAACTCCACCATGTTGGACATATTTAGATATATATTTAAGAAATTTATTAGATGGCAATCCATGCAGTATAGATAGAAAACATAAAGCATTAACAGTTGTTAAGTGCCCACCATTACTTATAACATCAAATACAGATATTAGAACAAATGACAAATGGAAATACCTATACAGCAGAGTTAGTTTATTTGAATTTCCAAATCCATTTCCATTAGATACAAATGGAAATCCTGTATATGAATTAAATGACAAAAATTGGAAATCATTTTTTCAAAGGTTGTGGTCCAGCTTAGAATTTCAAGAATCAGAGGACGAGGAAGACTATGGAGAGACTGGCCAAACGTTTAGATGCGTGCCAGGAACAGTTGTTAGAACTGTATGAGGAAAATAGTAGGGATTTACAAAAACATATTGAACATTGGAAATGTTTACGTATGGAGGCAGTGGTATTGTATAAGGCCCGTGAAATGGGCTTTGCAAATATAGGACATCAAATAGTACCAACATTGGAAACATGTAGAGCCAAGGCCCACATGGCAATTGAAATACACTTGGCATTAGAGACATTATTGCAGTCCTCGTATGGTAAAGAACCATGGACATTGCAAGAAACAAGTAATGAACTGTGGCTTACGAATCCTAAAAAATGTTTTAAAAAACAAGGACGTACCGTGGAGGTTATATTTGATGGAAAACAGGACAATGCAATGCATTATACAGCATGGACATATATATATATACAAACTGTGCAAGGTACATGGTGTAAAGTACAAGGACACGTTTGCCATGCAGGACTATATTATATTGTGGAAAATATGAAACAGTTTTATTGTAATTTTAAAGAGGAGGCAAAAAAATATGGGGTAACAGACCAATGGGAGGTACATGATGGCAATCAGGTGATTGTTTCTCCTGCACCCATATCTAGCACCACATCCACCGACGCAGAGATACCCTCTACTGGATCTACTAAGTTGGTACAACAAGTGTGCACCACAAACCCATTGCACACCACAACGTCCATTGACAACCACCACGCAGACTGTACAGACGGAACAGCATACAACGTGCCCATCCAAACCTCACCGCCACGAAAACGATACAGACAGTGTGGACAGTCGCCATCACAGCACCTGCAGCACTCAAACCCCAGCATCCCCAGCATCCCCAGCGCATCCGTGGACCCTGGATTGTGTGGGGTCAGAACTAACAGTGAAAACTGTAACAAGCGACGGAACCACTGTGGAAGTCAGGCTACGCCTGTAATTCATTTACAAGGTGACCCTAATTGCCTAAAATGCCTACGATTTAGGCTAAAAAGAAATTGTTCACATTTATTTACACAGGTGTCATCTACATGGCATTTAACAGAAAATGATTGTACACGTGACACTAAAACTGGTATAATAACAATACATTATTATGATGAAGCACAAAGAAATTTATTTTTAAATACTGTAAAAATACCTTCTGGGATAAAATCCTGTATTGGATATATGTCTATGTTACAGTTTATATGATTAGTTGTATATGTGTATAAACAGTTATAGGACTTCAATACTGTGACTCCACAACGTGTGGGACAACCGGCCAGAAACTGCTGCTTTTATTGTTTATAGTTGTTGGTGCGTGTGTTGTGTGTGTGTGGATTAGTTTACAAAATTATCCATATCCTGTATGGGCCTCTTGCCTTGCTAGCTACCTAACATTGGTGCTATTATCATGGTTGCAGGTACTAACATACTTTGACTATTTTTTTCTATGTTTAATCATTCTTGGTATTCCTTCTGTCTTACTAACATTACTAATACATTTAGCAATACAATAACACATATTAGTTTAGGTGTGTGTGTGTGGTGTGCATGTGATTTGTACATGGTTGTACATATATAATACCAATTATTGTTTGGCTACTATTTTCATTTATAGCCACACTGCTGTTTTGCATATTGGTATTACAAACATATAAACTGTTACCATACGTATATACAGTGCTGTAAATAAACTTTTGTTATATTGTGTGTACTTCTTTTGTGCTATTACAATGCCACCACAACGGTCCCGCAGACGAAAGCGGGCCTCTGCCACACAATTATATCAAACGTGTAAGGCCTCAGGGACATGTCCTCCAGATGTTATTCCCAAAGTTGAAGGAACCACATTGGCAGATAAAATTTTACAATGGGGTAGTTTAGGCGTGTTTTTTGGGGGGTTGGGAATTGGCACTGGTGCAGGTACGGGTGGGCGCACGGGCTATGTGCCTCTGGGAACAAGGCCTCCTGTAATTGCTGAACCAGGACCTGCAGTACGCCCACCAATAGCTGTTGACACCGTGGGGCCATCTGATCCTTCTATTGTTTCCTTATTAGAAGAGTCATCAGTTATTGATGCAGGAATAACAGTACCTGATATTACTTCTCATGGAGGTTTTAATATTACTACATCTACTGGTGGGCCTGCCTCAACGCCTGCTATATTAGATATCTCCCCTCCCACTAATACTATACGTGTCACAACAACTACATCTACCAATCCTTTATATATTGATCCTTTTACATTGCAGCCGCCATTGCCAGCAGAGGTTAATGGGCGCCTATTAATATCTACTCCTACCATCACACCCCACTCATATGAAGAAATACCAATGGACACGTTTGTTGTATCTACAGATACAACTAACACATTTACTAGTACTCCCATTCCTGGCCCTCGGTCGTCTGCACGCCTGGGGTTATATTCTAGAGCAACGCAACAACGTCCAGTTACTACCAGTGCATTTTTAACATCTCCTGCACGGTTGGTTACTTATGACAATCCAGCCTATGAAGGACTTACGGAGGATACATTAGTATTTGAACATCCATCCATTCATACTGCACCTGACCCTGATTTCATGGATATAGTTGCATTGCATCGTCCTATGTTATCATCCAAACAGGGTAGTGTACGTGTTAGTAGAATTGGACAAAGGCTGTCTATGCAGACACGTCGCGGGACCCGTTTTGGGTCACGTGTACACTTTTTTCATGACCTTAGCCCTATTACACACTCTTCAGAAACTATTGAATTACAGCCTTTATCTGCTTCTTCAGTATCTGCAGCCTCCAATATTAATGATGGGTTATTTGATATTTATGTTGATACTAGTGATGTAAATGTTACAAATACCACTTCCTCTATACCTATGCATGGTTTTGCTACCCCCCGTTTGTCCACTACATCTTTCCCTACATTACCTAGCATGTCTACACATTCTGCCAATACCACCATACCTTTTTCGTTTCCTGCCACTGTGCATGTGGGCCCTGATTTATCTGTTGTGGACCACCCATGGGACAGTACCCCAACGTCTGTAATGCCTCAGGGTAACTTTGTAATGGTATCAGGATGGGATTTTATATTGCATCCTAGTTATTTTTGGCGTAGGCGCCGTAAACCTGTACCATATTTTTTTGCAGATGTCCGTGTGGCGGCCTAGTGACAACAAGGTTTATCTACCTCCTCCTCCTGTTTCCAAGGTGGTCAGCACTGATGAATATGTGCAACGCACCAACTACTTTTACCATGCCAGCAGTTCTAGGCTATTGGTTGTTGGTCACCCTTATTACTCTATTACAAAAAGGCCAAATAAGACATCTATCCCCAAAGTGTCTGGTTTACAGTACAGAGTATTTAGAGTTAGGCTCCCTGATCCTAATAAGTTTACATTGCCTGAAACTAATTTATATAACCCAGAGACACAGCGCATGGTGTGGGCCTGTGTGGGGCTAGAAGTAGGTCGTGGACAGCCTTTGGGCGTTGGTATTAGTGGCCATCCATTATTGAATAAGTTGGATGATACTGAAAATGCGCCTACATATGGTGGAGGCCCTGGTACAGACAATAGGGAAAATGTTTCTATGGATTATAAACAAACACAGTTGTGTTTAGTTGGCTGTAAACCTGCCATAGGGGAGCACTGGGGTAAAGGTACTGCCTGTACACCACAGTCCAATGGTGACTGCCCACCATTAGAATTAAAAAATAGTTTTATTCAGGATGGGGATATGGTGGATGTAGGGTTTGGGGCACTAGATTTTGGTGCTTTACAATCCTCCAAAGCTGAGGTACCTTTGGATATTGTAAATTCAATTACTAAATATCCTGATTACTTAAAAATGTCTGCTGAGGCCTATGGTGACAGTATGTTTTTCTTTTTAAGGCGAGAACAAATGTTTGTTCGTCATTTGTTTAATAGGGCTGGCGCAATTGGTGAACCTGTACCTGATGAACTGTATACCAAGGCTGCTAATAATGCATCTGGCAGACATAATTTAGGTAGTAGTATTTATTATCCTACCCCTAGTGGTTCTATGGTAACATCTGATGCACAACTATTTAATAAACCATATTGGTTACAACAAGCACAAGGACACAATAATGGTATATGTTGGGGAAATCAGCTATTTTTAACTGTGGTTGATACTACCCGTAGTACTAACATGACTTTGTGTGCCACTGCAACATCTGGTGATACATATACAGCTGCTAATTTTAAGGAATATTTAAGACATGCTGAAGAATATGATGTGCAATTTATATTTCAATTGTGTAAAATAACATTAACTGTTGAAGTTATGTCATATATACACAATATGAATCCTAACATATTAGAGGAGTGGAATGTTGGTGTTGCACCACCACCTTCAGGAACTTTAGAAGATAGTTATAGGTATGTACAATCAGAAGCTATTCGCTGTCAGGCTAAGGTAACAACGCCAGAAAAAAAGGATCCTTATTCAGACTTTTCCTTTTGGGAGGTAAATTTATCTGAAAAGTTTTCTACTGATTTAGATCAATTTCCTTTAGGTAGAAAGTTTTTACTGCAAGCCGGGTTGCGTGCAAGGCCTAAACTGTCTGTAGGTAAACGAAAGGCGTCTACAGCTAAATCTGTTTCTTCAGCTAAACGTAAGAAAACACACAAATAGATGTATGTAGTAATGTTATGATACATATTTATGTTATTTATTTGTGTACTGTGTTAATAAACTACTTTTTATATGTTGTGTGTTCTCCATTTTGTTTTTTGTACTCCATTTTGTATCTAGACCGATTTCGGTTGTATCTGGCCTGTTACCAGGTGCATTGGCCATGTTTCCTAACATTTTGCAAACCTATTCACTTTTTAAATTTATAAATGCAATATGTGCTGCCAACTGTTTTATGGCACGTATGTTCTGCCAACGTACACTCCCTAATTCCTTTACATAACACACACGCCCTTTTGCACAGGCATGTTGCACAAAGGTTGGCAAAGGTTAGCATATCTCTGCAGTTACCCATTTCCTTTTTCCTTTTTTTTATGTATGAGTAACTTAATTGTTATATGTAATAAAAAAGCTTTTAGGCACATATTTTCAGTGTTGGCATACACATTTACAAGTTACCTTGGCTTAAACAAGTAAAGTTATTTGTCACTGTTGACACATTACTCATATATATAATTTGTTTTTAACATGCAGGTGGCAACCGAAACCGGTACATAAATCCTCCTTATTCTTTT
>LNS5355827_HPV42
CTTATTATAAACTACAATCCTGGCTTTGAAAAATAAGGGAGTAACCGAATTCGGTTCAACCGAAACCGGTACATATATAAACCACCCAAAGTAGTGGTCCCAGTTAAGGCAGAATGTCAGGTACATCTGCCTCATCACAGCCACGCACATTATACCAATTGTGTAAGGAATTTGGGCTGACATTGCGGAATTTACAGATTTCCTGCATTTGGTGCAAAAAGCACTTAACAGGCGCAGAGGTGCTCGCGTACCATTTTAAAGATTTGGTAGTGGTGTGGAGGAAGGACTTTCCATATGCTGCATGTGCATTTTGTTTAGAATTTAATTCTAAAATTTGTGCACTGCGACACTACGAAAGATCAGCATTTTGGTATACAGTGGAGAAAGAAACTGGACTACTTTTAGAAGAACAACAAATTAGATGTGCCTTGTGTCAAAAGCCGTTATCACAGAGCGAAAAAAACCATCATATTGATACAGGTACAAGATTTCAATTTATATTGTGTCAGTGGACGGGTCGGTGTACGCATTGCAGAGGACAATGCGTGGAGAGACGCCTACCCTAAAGGACATTGTTTTGTTTGACATACCAACGTGTGAGACACCCATTGACCTGTATTGCTATGAACAATTGGACAGCTCAGATGAAGATGACCAAGCCAAACAGGACATACAGCGTTACAGAATACTGTGTGTGTGTACACAGTGTTACAAGTCTGTTAAACTCGTTGTGCAGTGTACAGAGGCGGACATAAGAAACCTGCAACAGATGCTTTTGGGCACACTGGATATTGTGTGTCCTTTGTGTGCCCGCGTGGAGTAACTGCAATGGCGGATGATACAGGTACAGAGGAGGGGCTAGGGTGTTCTGGATGGTTTTGTGTAGAAGCTATAGTAGACAAAACAACAGAAAATGCTATTTCAGATGACGAGGACGAAAATGTAGACGATAGTGGGTTAGATCTTGTGGATTTTGTAGATAATAGTACAGTAATACATACAAAGCAGGTACATGCACAAGCCTTATTAAATAAACAACAAGCACATGCAGATCAGGAGGCAGTACAGGCACTAAAACGAAAGCTATTAGGCAGTCCATATGAAAGCCCTGTCAGTGATTCACAGCACAGCATAGACAACGAACTAAGTCCTAGGCTTGGCGGTTTAACGCTATGTCGGGGGTCCCAAGGGGCCAAACGACGATTATTCCAGTCACTGGAAAATCGAGACAGTGGATATGGCTATTCTGAAGTGGAAGTACAGCAGACACAGGTAGAACACGGACATGGCGCCGTACATGGGACTATGGGTAACGGGGGGGCAGTGGGTAGTGAACTTGGGGTGCAGGAAAATGAAGAAGGTAGTACTACAAGTACGCCTACAACAAGGGTGGTAGAATTACTTAAGTGTAAGAACCTGCATGCAACATTGTTAGGTAAGTTTAAAGAATTGTTTGGAGTGTCATTTGGCGATTTAGTAAGACAGTTTAAAAGTGACAAAAGCAGTTGTACAGACTGGGTTATTGCAGCATTTGGGGTTAATCATAGTATTGCAGAAGGGTTTAATACATTAATTAAAGCAGATTCACTATATACACATATACAATGGCTAACCTGTACGTGGGGCATGGTGTTATTAATGCTAATTAGATTTAAATGTGGAAAAAATCGTACTACAGTGTCCAAAGGCCTTAGTAAATTATTAAACATACCTACAAATCAATTATTAATAGAGCCACCTCGGTTACAAAGTGTGGCTGCCGCCATATACTGGTTTAGATCAGGAATATCTAATGCTAGCATTGTAACCGGAGACACACCAGAGTGGATTCAAAGACAAACAATTTTAGAACATTGTTTTGCAGATGCCCAATTTAATTTAACAGAAATGGTGCAATGGGCATATGATAATGATATTACTGAAGACAGTGACATTGCATATGAATATGCACAACGGGCAGACAGGGATAGCAATGCTGCTGCATTTTTAAAAAGTAACTGCCAGGCAAAATATGTAAAAGATTGTGGCGTCATGTGCAGACATTATAAAAAAGCACAAATGAGACGTATGTCTATGGGTGCATGGATAAAACATAGAAGTGCCAAGATAGGGGATAGTGGAGATTGGAAACCTATAGTAAAATTTATTAGATATCAACAAATTGATTTTTTAGCATTTATGTCTGCATTTAAAAAGTTTTTACATAATATACCTAAAAAAAGTTGTTTAGTGTTAATTGGTCCTCCAAATACAGGAAAATCACAGTTTGGAATGAGTTTAATAAACTTCTTAGCAGGAACTGTAATATCATTTGTAAATTCACATAGCCATTTTTGGCTGCAGCCATTGGACAGTGCAAAAATAGCTATGCTGGATGATGCAACTCCACCATGTTGGACATATTTAGATATATATTTAAGAAATTTATTAGATGGCAATCCATGCAGTATAGATAGAAAACATAAAGCATTAACAGTTGTTAAGTGCCCACCATTACTTATAACATCAAATACAGATATTAGAACAAATGACAAATGGAAATACCTATACAGCAGAGTTAGTTTATTTGAATTTCCAAATCCATTTCCATTAGATACAAATGGAAATCCTGTATATGAATTAAATGACAAAAATTGGAAATCATTTTTTCAAAGGTTGTGGTCCAGCTTAGAATTTCAAGAATCAGAGGACGAGGAAGACTATGGAGAGACTGGCCAAACGTTTAGATGCGTGCCAGGAACAGTTGTTAGAACTGTATGAGGAAAATAGTAGGGATTTACAAAAACATATTGAACATTGGAAATGTTTACGTATGGAGGCAGTGGTATTGTATAAGGCCCGTGAAATGGGCTTTGCAAATATAGGACATCAAATAGTACCAACATTGGAAACATGTAGAGCCAAGGCCCACATGGCAATTGAAATACACTTGGCATTAGAGACATTATTGCAGTCCTCGTATGGTAAAGAACCATGGACATTGCAAGAAACAAGTAATGAACTGTGGCTTACGAATCCTAAAAAATGTTTTAAAAAACAAGGACGTACCGTGGAGGTTATATTTGATGGAAAACAGGACAATGCAATGCATTATACAGCATGGACATATATATATATACAAACTGTGCAAGGTACATGGTGTAAAGTACAAGGACACGTTTGCCATGCAGGACTATATTATATTGTGGAAAATATGAAACAGTTTTATTGTAATTTTAAAGAGGAGGCAAAAAAATATGGGGTAACAGACCAATGGGAGGTACATGATGGCAATCAGGTGATTGTTTCTCCTGCACCCATATCTAGCACCACATCCACCGACGCAGAGATACCCTCTACTGGATCTACTAAGTTGGTACAACAAGTGTGCACCACAAACCCATTGCACACCACAACGTCCATTGACAACCACCACGCAGACTGTACAGACGGAACAGCATACAACGTGCCCATCCAAACCTCACCGCCACGAAAACGATACAGACAGTGTGGACAGTCGCCATCACAGCACCTGCAGCACTCAAACCCCAGCATCCCCAGCATCCCCAGCGCATCCGTGGACCCTGGATTGTGTGGGGTCAGAACTAACAGTGAAAACTGTAACAAGCGACGGAACCACTGTGGAAGTCAGGCTACGCCTGTAATTCATTTACAAGGTGACCCTAATTGCCTAAAATGCCTACGATTTAGGCTAAAAAGAAATTGTTCACATTTATTTACACAGGTGTCATCTACATGGCATTTAACAGAAAATGATTGTACACGTGACACTAAAACTGGTATAATAACAATACATTATTATGATGAAGCACAAAGAAATTTATTTTTAAATACTGTAAAAATACCTTCTGGGATAAAATCCTGTATTGGATATATGTCTATGTTACAGTTTATATGATTAGTTGTATATGTGTATAAACAGTTATAGGACTTCAATACTGTGACTCCACAACGTGTGGGACAACCGGCCAGAAACTGCTGCTTTTATTGTTTATAGTTGTTGGTGCGTGTGTTGTGTGTGTGTGGATTAGTTTACAAAATTATCCATATCCTGTATGGGCCTCTTGCCTTGCTAGCTACCTAACATTGGTGCTATTATCATGGTTGCAGGTACTAACATACTTTGACTATTTTTTTCTATGTTTAATCATTCTTGGTATTCCTTCTGTCTTACTAACATTACTAATACATTTAGCAATACAATAACACATATTAGTTTAGGTGTGTGTGTGTGGTGTGCATGTGATTTGTACATGGTTGTACATATATAATACCAATTATTGTTTGGCTACTATTTTCATTTATAGCCACACTGCTGTTTTGCATATTGGTATTACAAACATATAAACTGTTACCATACGTATATACAGTGCTGTAAATAAACTTTTGTTATATTGTGTGTACTTCTTTTGTGCTATTACAATGCCACCACAACGGTCCCGCAGACGAAAGCGGGCCTCTGCCACACAATTATATCAAACGTGTAAAGCCTCAGGGACATGTCCTCCAGATGTTATTCCCAAAGTTGAAGGAACCACATTGGCAGATAAAATTTTACAATGGGGTAGTTTAGGCGTGTTTTTTGGGGGGTTGGGAATTGGCACTGGTGCAGGTACGGGTGGGCGCACGGGCTATGTGCCTCTGGGAACAAGGCCTCCTGTAATTGCTGAACCAGGACCTGCAGTACGCCCACCAATAGCTGTTGACACCGTGGGGCCATCTGATCCTTCTATTGTTTCCTTATTAGAAGAGTCATCAGTTATTGATGCAGGAATAACAGTACCTGATATTACTTCTCATGGAGGTTTTAATATTACTACATCTACTGGTGGGCCTGCCTCAACGCCTGCTATATTAGATATCTCCCCTCCCACTAATACTATACGTGTCACAACAACTACATCTACCAATCCTTTATATATTGATCCTTTTACATTGCAGCCGCCATTGCCAGCAGAGGTTAATGGGCGCCTATTAATATCTACTCCTACCATCACACCCCACTCATATGAAGAAATACCAATGGACACGTTTGTTGTATCTACAGATACAACTAACACATTTACTAGTACTCCCATTCCTGGCCCTCGGTCGTCTGCACGCCTGGGGTTATATTCTAGAGCAACGCAACAACGTCCAGTTACTACCAGTGCATTTTTAACATCTCCTGCACGGTTGGTTACTTATGACAATCCAGCCTATGAAGGACTTACGGAGGATACATTAGTATTTGAACATCCATCCATTCATACTGCACCTGACCCTGATTTCATGGATATAGTTGCATTGCATCGTCCTATGTTATCATCCAAACAGGGTAGTGTACGTGTTAGTAGAATTGGACAAAGGCTGTCTATGCAGACACGTCGCGGGACCCGTTTTGGGTCACGTGTACACTTTTTTCATGACCTTAGCCCTATTACACACTCTTCAGAACCTATTGAATTACAGCCTTTATCTGCTTCTTCAGTATCTGCAGCCTCCAATATTAATGATGGGTTATTTGATATTTATGTTGATACTAGTGATGTAAATGTTACAAATACCACTTCCTCTATACCTATGCATGGTTTTGCTACCCCCCGTTTGTCCACTACATCTTTCCCTACATTACCTAGCATGTCTACACATTCTGCCAATACCACCATACCTTTTTCGTTTCCTGCCACTGTGCATGTGGGCCCTGATTTATCTGTTGTGGACCACCCATGGGACAGTACCCCAACGTCTGTAATGCCTCAGGGTAACTTTGTAATGGTATCAGGATGGGATTTTATATTGCATCCTAGTTATTTTTGGCGTAGGCGCCGTAAACCTGTACCATATTTTTTTGCAGATGTCCGTGTGGCGGCCTAGTGACAACAAGGTTTATCTACCTCCTCCTCCTGTTTCCAAGGTGGTCAGCACTGATGAATATGTGCAACGCACCAACTACTTTTACCATGCCAGCAGTTCTAGGCTATTGGTTGTTGGTCACCCTTATTACTCTATTACAAAAAGGCCAAATAAGACATCTATCCCCAAAGTGTCTGGTTTACAGTACAGAGTATTTAGAGTTAGGCTCCCTGATCCTAATAAGTTTACATTGCCTGAAACTAATTTATATAACCCAGAGACACAGCGCATGGTGTGGGCCTGTGTGGGGCTAGAAGTAGGTCGTGGACAGCCTTTGGGCGTTGGTATTAGTGGCCATCCATTATTGAATAAGTTGGATGATACTGAAAATGCGCCTACATATGGTGGAGGCCCTGGTACAGACAATAGGGAAAATGTTTCTATGGATTATAAACAAACACAGTTGTGTTTAGTTGGCTGTAAACCTGCCATAGGGGAGCACTGGGGTAAAGGTACTGCCTGTACACCACAGTCCAATGGTGACTGCCCACCATTAGAATTAAAAAATAGTTTTATTCAGGATGGGGATATGGTGGATGTAGGGTTTGGGGCACTAGATTTTGGTGCTTTACAATCCTCCAAAGCTGAGGTACCTTTGGATATTGTAAATTCAATTACTAAATATCCTGATTACTTAAAAATGTCTGCTGAGGCCTATGGTGACAGTATGTTTTTCTTTTTAAGGCGAGAACAAATGTTTGTTCGTCATTTGTTTAATAGGGCTGGCGCAATTGGTGAACCTGTACCTGATGAACTGTATACCAAGGCTGCTAATAATGCATCTGGCAGACATAATTTAGGTAGTAGTATTTATTATCCTACCCCTAGTGGTTCTATGGTAACATCTGATGCACAACTATTTAATAAACCATATTGGTTACAACAAGCACAAGGACACAATAATGGTATATGTTGGGGAAATCAGCTATTTTTAACTGTGGTTGATACTACCCGTAGTACTAACATGACTTTGTGTGCCACTGCAACATCTGGTGATACATATACAGCTGCTAATTTTAAGGAATATTTAAGACATGCTGAAGAATATGATGTGCAATTTATATTTCAATTGTGTAAAATAACATTAACTGTTGAAGTTATGTCATATATACACAATATGAATCCTAACATATTAGAGGAGTGGAATGTTGGTGTTGCACCACCACCTTCAGGAACTTTAGAAGATAGTTATAGGTATGTACAATCAGAAGCTATTCGCTGTCAGGCTAAGGTAACAACGCCAGAAAAAAAGGATCCTTATTCAGACTTTTCCTTTTGGGAGGTAAATTTATCTGAAAAGTTTTCTACTGATTTAGATCAATTTCCTTTAGGTAGAAAGTTTTTACTGCAGGCCGGGTTGCGTGCAAGGCCTAAACTGTCTGTAGGTAAACGAAAGGCGTCTACAGCTAAATCTGTTTCTTCAGCTAAACGTAAGAAAACACACAAATAGATGTATGTAGTAATGTTATGATACATATTTATGTTATTTATTTGTGTACTGTGTTAATAAACTACTTTTTATATGTTGTGTGTTCTCCATTTTGTTTTTTGTACTCCATTTTGTTTCTAGACCGATTTCGGTTGTATCTGGCCTGTTACCAGGTGCATTGGCCATGTTTCCTAACATTTTGCAAACCTATTCACTTTTTAAATTTATAAATGCAATATGTGCTGCCAACTGTTTTATGGCACGTATGTTCTGCCAACGTACACTCCCTAATTCCTTTACATAACACACACGCCCTTTTGCACAGGCATGTTGCACAAAGGTTGGCAAAGGTTAGCATATCTCTGCAGTTACCCATTTCCTTTTTCCTTTTTTTTATGTATGAGTAACTTAATTGTTATATGTAATAAAAAAGCTTTTAGGCACATATTTTCAGTGTTGGCATACACATTTACAAGTTACCTTGGCTTAAACAAGTAAAGTTATTTGTCACTGTTGACACATTACTCATATATATAATTTGTTTTTAACATGCAGGTGGCAACCGAAACCGGTACATAAATCCTTCTTATTCTTTT
>LNS8944152_HPV42
CTTATTATAAACTACAATCCTGGCTTTGAAAAATAAGGGAGTAACCGAATTCGGTTCAACCGAAACCGGTACATATATAAACCACCCAAAGTAGTGGTCCCAGTTAAGGCAGAATGTCAGGTACATCTGCCTCATCACAGCCACGCACATTATACCAATTGTGTAAGGAATTTGGGCTGACATTGCGGAATTTACAGATTTCCTGCATTTGGTGCAAAAAGCACTTAACAGGCGCAGAGGTGCTCGCGTACCATTTTAAAGATTTGGTAGTGGTGTGGAGGAAGGACTTTCCATATGCTGCATGTGCATTTTGTTTAGAATTTAATTCTAAAATTTGTGCACTGCGACACTACGAAAGATCAGCATTTTGGTATACAGTGGAGAAAGAAACTGGACTACTTTTAGAAGAACAACAAATTAGATGTGCCTTGTGTCAAAAGCCGTTATCACAGAGCGAAAAAAACCATCATATTGATACAGGTACAAGATTTCAATTTATATTGTGTCAGTGGACGGGTCGGTGTACGCATTGCAGAGGACAATGCGTGGAGAGACGCCTACCCTAAAGGACATTGTTTTGTTTGACATACCAACGTGTGAGACACCCATTGACCTGTATTGCTATGAACAATTGGACAGCTCAGATGAAGATGACCAAGCCAAACAGGACATACAGCGTTACAGAATACTGTGTGTGTGTACACAGTGTTACAAGTCTGTTAAACTCGTTGTGCAGTGTACAGAGGCGGACATAAGAAACCTGCAACAGATGCTTTTGGGCACACTGGATATTGTGTGTCCTTTGTGTGCCCGCGTGGAGTAACTGCAATGGCGGATGATACAGGTACAGAGGAGGGGCTAGGGTGTTCTGGATGGTTTTGTGTAGAAGCTATAGTAGACAAAACAACAGAAAATGCTATTTCAGATGACGAGGACGAAAATGTAGACGATAGTGGGTTAGATCTTGTGGATTTTGTAGATAATAGTACAATAATACATACAAAGCAGGTACATGCACAAGCCTTATTAAATAAACAACAAGCACATGCAGATCAGGAGGCAGTACAGGCACTAAAACGAAAGCTATTAGGCAGTCCATATGAAAGCCCTGTCAGTGATTCACAGCACAGCATAGACAACGAACTAAGTCCTAGGCTTGGCGGTTTAACGCTATGTCGGGGGTCCCAAGGGGCCAAACGACGATTATTCCAGTCACTGGAAAATCGAGACAGTGGATATGGCTATTCTGAAGTGGAAGTACAGCAGACACAGGTAGAACACGGACATGGCGCCGTACATGGGACTATGGGTAACGGGGGGGCAGTGGGTAGTGAACTTGGGGTGCAGGAAAATGAAGAAGGTAGTACTACAAGTACGCCTACAACAAGGGTGGTAGAATTACTTAAGTGTAAGAACCTGCATGCAACATTGTTAGGTAAGTTTAAAGAATTGTTTGGAGTGTCATTTGGCGATTTAGTAAGACAGTTTAAAAGTGACAAAAGCAGTTGTACAGACTGGGTTATTGCAGCATTTGGGGTTAATCATAGTATTGCAGAAGGGTTTAATACATTAATTAAAGCAGATTCACTATATACACATATACAATGGCTAACCTGTACGTGGGGCATGGTGTTATTAATGCTAATTAGATTTAAATGTGGAAAAAATCGTACTACAGTGTCCAAAGGCCTTAGTAAATTATTAAACATACCTACAAATCAATTATTAATAGAGCCACCTCGGTTACAAAGTGTGGCTGCCGCCATATACTGGTTTAGATCAGGAATATCTAATGCTAGCATTGTAACCGGAGACACACCAGAGTGGATTCAAAGACAAACAATTTTAGAACATTGTTTTGCAGATGCCCAATTTAATTTAACAGAAATGGTGCAATGGGCATATGATAATGATATTACTGAAGACAGTGACATTGCATATGAATATGCACAACGGGCAGACAGGGATAGCAATGCTGCTGCATTTTTAAAAAGTAACTGCCAGGCAAAATATGTAAAAGATTGTGGCGTCATGTGCAGACATTATAAAAAAGCACAAATGAGACGTATGTCTATGGGTGCATGGATAAAACATAGAAGTGCCAAGATAGGGGATAGTGGAGATTGGAAACCTATAGTAAAATTTATTAGATATCAACAAATTGATTTTTTAGCATTTATGTCTGCATTTAAAAAGTTTTTACATAATATACCTAAAAAAAGTTGTTTAGTGTTAATTGGTCCTCCAAATACAGGAAAATCACAGTTTGGAATGAGTTTAATAAACTTCTTAGCAGGAACTGTAATATCATTTGTAAATTCACATAGCCATTTTTGGCTGCAGCCATTGGACAGTGCAAAAATAGCTATGCTGGATGATGCAACTCCACCATGTTGGACATATTTAGATATATATTTACGAAATTTATTAGATGGCAATCCATGCAGTATAGATAGAAAACATAAAGCATTAACAGTTGTTAAGTGCCCACCATTACTTATAACATCAAATACAGATATTAGAACAAATGACAAATGGAAATACCTATACAGCAGAGTTAGTTTATTTGAATTTCCAAATCCATTTCCATTAGATACAAATGGAAATCCTGTATATGAATTAAATGACAAAAATTGGAAATCATTTTTTCAAAGGTTGTGGTCCAGCTTAGAATTTCAAGAATCAGAGGACGAGGAAGACTATGGAGAGACTGGCCAAACGTTTAGATGCGTGCCAGGAACAGTTGTTAGAACTGTATGAGGAAAATAGTAGGGATTTACAAAAACATATTGAACATTGGAAATGTTTACGTATGGAGGCAGTGGTATTGTATAAGGCCCGTGAAATGGGCTTTGCAAATATAGGACATCAAATAGTACCAACATTGGAAACATGTAGAGCCAAGGCCCACATGGCAATTGAAATACACTTGGCATTAGAGACATTATTGCAGTCCTCGTATGGTAAAGAACCATGGACATTGCAAGAAACAAGTAATGAACTGTGGCTTACGAATCCTAAAAAATGTTTTAAAAAACAAGGACGTACCGTGGAGGTTATATTTGATGGAAAACAGGACAATGCAATGCATTATACAGCATGGACATATATATATATACAAACTGTGCAAGGTACATGGTGTAAAGTACAAGGACACGTTTGCCATGCAGGACTATATTATATTGTGGAAAATATGAAACAGTTTTATTGTAATTTTAAAGAGGAGGCAAAAAAATATGGGGTAACAGACCAATGGGAGGTACATGATGGCAATCAGGTGATTGTTTCTCCTGCACCCATATCTAGCACCACATCCACCGACGCAGAGATACCCTCTACTGGATCTACTAAGTTGGTACAACAAGTGTGCACCACAAACCCATTGCACACCACAACGTCCATTGACAACCACCACGCAGACTGTACAGACGGAACAGCATACAACGTGCCCATCCAAACCTCACCGCCACGAAAACGATACAGACAGTGTGGACAGTCGCCATCACAGCACCTGCAGCACTCAAACCCCAGCATCCCCAGCATCCCCAGCGCATCCGTGGACCCTGGATTGTGTGGGGTCAGAACTAACAGTGAAAACTGTAACAAGCGACGGAACCACTGTGGAAGTCAGGCTACGCCTGTAATTCATTTACAAGGTGACCCTAATTGCCTAAAATGCCTACGATTTAGGCTAAAAAGAAATTGTTCACATTTATTTACACAGGTGTCATCTACATGGCATTTAACAGAAAATGATTGTACACGTGACACTAAAACTGGTATAATAACAATACATTATTATGATGAAGCACAAAGAAATTTATTTTTAAATACTGTAAAAATACCTTCTGGGATAAAATCCTGTATTGGATATATGTCTATGTTACAGTTTATATGATTAGTTGTATATGTGTATAAACAGTTATAGGACTTCAATACTGTGACTCCACAACGTGTGGGACAACCGGCCAGAAACTGCTGCTTTTATTGTTTATAGTTGTTGGTGCGTGTGTTGTGTGTGTGTGGATTAGTTTACAAAATTATCCATATCCTGTATGGGCCTCTTGCCTTGCTAGCTACCTAACATTGGTGCTATTATCATGGTTGCAGGTACTAACATACTTTGACTATTTTTTTCTATGTTTAATCATTCTTGGTATTCCTTCTGTCTTACTAACATTACTAATACATTTAGCAATACAATAACACATATTAGTTTAGGTGTGTGTGTGTGGTGTGCATGTGATTTGTACATGGTTGTACATATATAATACCAATTATTGTTTGGCTACTATTTTCATTTATAGCCACACTGCTGTTTTGCATATTGGTATTACAAACATATAAACTGTTACCATACGTATATACAGTGCTGTAAATAAACTTTTGTTATATTGTGTGTACTTCTTTTGTGCTATTACAATGCCACCACAACGGTCCCGCAGACGAAAGCGGGCCTCTGCCACACAATTATATCAAACGTGTAAGGCCTCAGGGACATGTCCTCCAGATGTTATTCCCAAAGTTGAAGGAACCACATTGGCAGATAAAATTTTACAATGGGGTAGTTTAGGCGTGTTTTTTGGGGGGTTGGGAATTGGCACTGGTGCAGGTACGGGTGGGCGCACGGGCTATGTGCCTCTGGGAACAAGGCCTCCTGTAATTGCTGAACCAGGACCTGCAGTACGCCCACCAATAGCTGTTGACACCGTGGGGCCATCTGATCCTTCTATTGTTTCCTTATTAGAAGAGTCATCAGTTATTGATGCAGGAATAACAGTACCTGATATTACTTCTCATGGAGGTTTTAATATTACTACATCTACTGGTGGGCCTGCCTCAACGCCTGCTATATTAGATATCTCCCCTCCCACTAATACTATACGTGTCACAACAACTACATCTACCAATCCTTTATATATTGATCCTTTTACATTGCAGCCGCCATTGCCAGCAGAGGTTAATGGGCGCCTATTAATATCTACTCCTACCATCACACCCCACTCATATGAAGAAATACCAATGGACACGTTTGTTGTATCTACAGATACAACTAACACATTTACTAGTACTCCCATTCCTGGCCCTCGGTCGTCTGCACGCCTGGGGTTATATTCTAGAGCAACGCAACAACGTCCAGTTACTACCAGTGCATTTTTAACATCTCCTGCACGGTTGGTTACTTATGACAATCCAGCCTATGAAGGACTTACGGAGGATACATTAGTATTTGAACATCCATCCATTCATACTGCACCTGACCCTGATTTCATGGATATAGTTGCATTGCATCGTCCTATGTTATCATCCAAACAGGGTAGTGTACGTGTTAGTAGAATTGGACAAAGGCTGTCTATGCAGACACGTCGCGGGACCCGTTTTGGGTCACGTGTACACTTTTTTCATGACCTTAGCCCTATTACACACTCTTCAGAAACTATTGAATTACAGCCTTTATCTGCTTCTTCAGTATCTGCAGCCTCCAATATTAATGATGGGTTATTTGATATTTATGTTGATACTAGTGATGTAAATGTTACAAATACCACTTCCTCTATACCTATGCATGGTTTTGCTACCCCCCGTTTGTCCACTACATCTTTCCCTACATTACCTAGCATGTCTACACATTCTGCCAATACCACCATACCTTTTTCGTTTCCTGCCACTGTGCATGTGGGCCCTGATTTATCTGTTGTGGACCACCCATGGGACAGTACCCCAACGTCTGTAATGCCTCAGGGTAACTTTGTAATGGTATCAGGATGGGATTTTATATTGCATCCTAGTTATTTTTGGCGTAGGCGCCGTAAACCTGTACCATATTTTTTTGCAGATGTCCGTGTGGCGGCCTAGTGACAACAAGGTTTATCTACCTCCTCCTCCTGTTTCCAAGGTGGTCAGCACTGATGAATATGTGCAACGCACCAACTACTTTTACCATGCCAGCAGTTCTAGGCTATTGGTTGTTGGTCACCCTTATTACTCTATTACAAAAAGGCCAAATAAGACATCTATCCCCAAAGTGTCTGGTTTACAGTACAGAGTATTTAGAGTTAGGCTCCCTGATCCTAATAAGTTTACATTGCCTGAAACTAATTTATATAACCCAGAGACACAGCGCATGGTGTGGGCCTGTGTGGGGCTAGAAGTAGGTCGTGGACAGCCTTTGGGCGTTGGTATTAGTGGCCATCCATTATTGAATAAGTTGGATGATACTGAAAATGCGCCTACATATGGTGGAGGCCCTGGTACAGACAATAGGGAAAATGTTTCTATGGATTATAAACAAACACAGTTGTGTTTAGTTGGCTGTAAACCTGCCATAGGGGAGCACTGGGGTAAAGGTACTGCCTGTACACCACAGTCCAATGGTGACTGCCCACCATTAGAATTAAAAAATAGTTTTATTCAGGATGGGGATATGGTGGATGTAGGGTTTGGGGCACTAGATTTTGGTGCTTTACAATCCTCCAAAGCTGAGGTACCTTTGGATATTGTAAATTCAATTACTAAATATCCTGATTACTTAAAAATGTCTGCTGAGGCCTATGGTGACAGTATGTTTTTCTTTTTAAGGCGAGAACAAATGTTTGTTCGTCATTTGTTTAATAGGGCTGGCGCAATTGGTGAACCTGTACCTGATGAACTGTATACCAAGGCTGCTAATAATGCATCTGGCAGACATAATTTAGGTAGTAGTATTTATTATCCTACCCCTAGTGGTTCTATGGTAACATCTGATGCACAACTATTTAATAAACCATATTGGTTACAACAAGCACAAGGACACAATAATGGTATATGTTGGGGAAATCAGCTATTTTTAACTGTGGTTGATACTACCCGTAGTACTAACATGACTTTGTGTGCCACTGCAACATCTGGTGATACATATACAGCTGCTAATTTTAAGGAATATTTAAGACATGCTGAAGAATATGATGTGCAATTTATATTTCAATTGTGTAAAATAACATTAACTGTTGAAGTTATGTCATATATACACAATATGAATCCTAACATATTAGAGGAGTGGAATGTTGGTGTTGCACCACCACCTTCAGGAACTTTAGAAGATAGTTATAGGTATGTACAATCAGAAGCTATTCGCTGTCAGGCTAAGGTAACAACGCCAGAAAAAAAGGATCCTTATTCAGACTTTTCCTTTTGGGAGGTAAATTTATCTGAAAAGTTTTCTACTGATTTAGATCAATTTCCTTTAGGTAGAAAGTTTTTACTGCAGGCCGGGTTGCGTGCAAGGCCTAAACTGTCTGTAGGTAAACGAAAGGCGTCTACAGCTAAATCTGTTTCTTCAGCTAAACGTAAGAAAACACACAAATAGATGTATGTAGTAATGTTATGATACATATTTATGTTATTTATTTGTGTACTGTGTTAATAAACTACTTTTTATATGTTGTGTGTTCTCCATTTTGTTTTTTGTACTCCATTTTGTATCTAGACCGATTTCGGTTGTATCTGGCCTGTTACCAGGTGCATTGGCCATGTTTCCTAACATTTTGCAAACCTATTCACTTTTTAAATTTATAAATGCAATATGTGCTGCCAACTGTTTTATGGCACGTATGTTCTGCCAACGTACACTCCCTAATTCCTTTACATAACACACACGCCCTTTTGCACAGGCATGTTGCACAAAGGTTGGCAAAGGTTAGCATATCTCTGCAGTTACCCATTTCCTTTTTCCTTTTTTTTATGTATGAGTAACTTAATTGTTATATGTAATAAAAAAGCTTTTAGGCACATATTTTCAGTGTTGGCATACACATTTACAAGTTACCTTGGCTTAAACAAGTAAAGTTATTTGTCACTGTTGACACATTACTCATATATATAATTTGTTTTTAACATGCAGGTGGCAACCGAAACCGGTACATAAATCCTCCTTATTCTTTT
>LNS6673282_HPV42
CTTATTATAAACTACAATCCTGGCTTTGAAAAATAAGGGAGTAACCGAATTCGGTTCAACCGAAACCGGTACATATATAAACCACCCAAAGTAGTGGTCCCAGTTAAGGCAGAATGTCAGGTACATCTGCCTCATCACAGCCACGCACATTATACCAATTGTGTAAGGAATTTGGGCTGACATTGCGGAATTTACAGATTTCCTGCATTTGGTGCAAAAAGCACTTAACAGGCGCAGAGGTGCTCGCGTACCATTTTAAAGATTTGGTAGTGGTGTGGAGGAAGGACTTTCCATATGCTGCATGTGCATTTTGTTTAGAATTTAATTCTAAAATTTGTGCACTGCGACACTACGAAAGATCAGCATTTTGGTATACAGTGGAGAAAGAAACTGGACTACTTTTAGAAGAACAACAAATTAGATGTGCCTTGTGTCAAAAGCCGTTATCACAGAGCGAAAAAAACCATCATATTGATACAGGTACAAGATTTCAATTTATATTGTGTCAGTGGACGGGTCGGTGTACGCATTGCAGAGGACAATGCGTGGAGAGACGCCTACCCTAAAGGACATTGTTTTGTTTGACATACCAACGTGTGAGACACCCATTGACCTGTATTGCTATGAACAATTGGACAGCTCAGATGAAGATGACCAAGCCAAACAGGACATACAGCGTTACAGAATACTGTGTGTGTGTACACAGTGTTACAAGTCTGTTAAACTCGTTGTGCAGTGTACAGAGGCGGACATAAGAAACCTGCAACAGATGCTTTTGGGCACACTGGATATTGTGTGTCCTTTGTGTGCCCGCGTGGAGTAACTGCAATGGCGGATGATACAGGTACAGAGGAGGGGCTAGGGTGTTCTGGATGGTTTTGTGTAGAAGCTATAGTAGACAAAACAACAGAAAATGCTATTTCAGATGACGAGGACGAAAATGTAGACGATAGTGGGTTAGATCTTGTGGATTTTGTAGATAATAGTACAGTAATACATACAAAGCAGGTACATGCACAAGCCTTATTAAATAAACAACAAGCACATGCAGATCAGGAGGCAGTACAGGCACTAAAACGAAAGCTATTAGGCAGTCCATATGAAAGCCCTGTCAGTGATTCACAGCACAGCATAGACAACGAACTAAGTCCTAGGCTTGGCGGTTTAACGCTATGTCGGGGGTCCCAAGGGGCCAAACGACGATTATTCCAGTCACTGGAAAATCGAGACAGTGGATATGGCTATTCTGAAGTGGAAGTACAGCAGACACAGGTAGAACACGGACATGGCGCCGTACATGGGACTATGGGTAACGGGGGGGCAGTGGGTAGTGAACTTGGGGTGCAGGAAAATGAAGAAGGTAGTACTACAAGTACGCCTACAACAAGGGTGGTAGAATTACTTAAGTGTAAGAACCTGCATGCAACATTGTTAGGTAAGTTTAAAGAATTGTTTGGAGTGTCATTTGGCGATTTAGTAAGACAGTTTAAAAGTGACAAAAGCAGTTGTACAGACTGGGTTATTGCAGCATTTGGGGTTAATCATAGTATTGCAGAAGGGTTTAATACATTAATTAAAGCAGATTCACTATATACACATATACAATGGCTAACCTGTACGTGGGGCATGGTGTTATTAATGCTAATTAGATTTAAATGTGGAAAAAATCGTACTACAGTGTCCAAAGGCCTTAGTAAATTATTAAACATACCTACAAATCAATTATTAATAGAGCCACCTCGGTTACAAAGTGTGGCTGCCGCCATATACTGGTTTAGATCAGGAATATCTAATGCTAGCATTGTAACCGGAGACACACCAGAGTGGATTCAAAGACAAACAATTTTAGAACATTGTTTTGCAGATGCCCAATTTAATTTAACAGAAATGGTGCAATGGGCATATGATAATGATATTACTGAAGACAGTGACATTGCATATGAATATGCACAACGGGCAGACAGGGATAGCAATGCTGCTGCATTTTTAAAAAGTAACTGCCAGGCAAAATATGTAAAAGATTGTGGCGTCATGTGCAGACATTATAAAAAAGCACAAATGAGACGTATGTCTATGGGTGCATGGATAAAACATAGAAGTGCCAAGATAGGGGATAGTGGAGATTGGAAACCTATAGTAAAATTTATTAGATATCAACAAATTGATTTTTTAGCATTTATGTCTGCATTTAAAAAGTTTTTACATAATATACCTAAAAAAAGTTGTTTAGTGTTAATTGGTCCTCCAAATACAGGAAAATCACAGTTTGGAATGAGTTTAATAAACTTCTTAGCAGGAACTGTAATATCATTTGTAAATTCACATAGCCATTTTTGGCTGCAGCCATTGGACAGTGCAAAAATAGCTATGCTGGATGATGCAACTCCACCATGTTGGACATATTTAGATATATATTTAAGAAATTTATTAGATGGCAATCCATGCAGTATAGATAGAAAACATAAAGCATTAACAGTTGTTAAGTGCCCACCATTACTTATAACATCAAATACAGATATTAGAACAAATGACAAATGGAAATACCTATACAGCAGAGTTAGTTTATTTGAATTTCCAAATCCATTTCCATTAGATACAAATGGAAATCCTGTATATGAATTAAATGACAAAAATTGGAAATCATTTTTTCAAAGGTTGTGGTCCAGCTTAGAATTTCAAGAATCAGAGGACGAGGAAGACTATGGAGAGACTGGCCAAACGTTTAGATGCGTGCCAGGAACAGTTGTTAGAACTGTATGAGGAAAATAGTAGGGATTTACAAAAACATATTGAACATTGGAAATGTTTACGTATGGAGGCAGTGGTATTGTATAAGGCCCGTGAAATGGGCTTTGCAAATATAGGACATCAAATAGTACCAACATTGGAAACATGTAGAGCCAAGGCCCACATGGCAATTGAAATACACTTGGCATTAGAGACATTATTGCAGTCCTCGTATGGTAAAGAACCATGGACATTGCAAGAAACAAGTAATGAACTGTGGCTTACGAATCCTAAAAAATGTTTTAAAAAACAAGGACGTACCGTGGAGGTTATATTTGATGGAAAACAGGACAATGCAATGCATTATACAGCATGGACATATATATATATACAAACTGTGCAAGGTACATGGTGTAAAGTACAAGGACACGTTTGCCATGCAGGACTATATTATATTGTGGAAAATATGAAACAGTTTTATTGTAATTTTAAAGAGGAGGCAAAAAAATATGGGGTAACAGACCAATGGGAGGTACATGATGGCAATCAGGTGATTGTTTCTCCTGCACCCATATCTAGCACCACATCCACCGACGCAGAGATACCCTCTACTGGATCTACTAAGTTGGTACAACAAGTGTGCACCACAAACCCATTGCACACCACAACGTCCATTGACAACCACCACGCAGACTGTACAGACGGAACAGCATACAACGTGCCCATCCAAACCTCACCGCCACGAAAACGATACAGACAGTGTGGACAGTCGCCATCACAGCACCTGCAGCACTCAAACCCCAGCATCCCCAGCATCCCCAGCGCATCCGTGGACCCTGGATTGTGTGGGGTCAGAACTAACAGTGAAAACTGTAACAAGCGACGGAACCACTGTGGAAGTCAGGCTACGCCTGTAATTCATTTACAAGGTGACCCTAATTGCCTAAAATGCCTACGATTTAGGCTAAAAAGAAATTGTTCACATTTATTTACACAGGTGTCATCTACATGGCATTTAACAGAAAATGATTGTACACGTGACACTAAAACTGGTATAATAACAATACATTATTATGATGAAGCACAAAGAAATTTATTTTTAAATACTGTAAAAATACCTTCTGGGATAAAATCCTGTATTGGATATATGTCTATGTTACAGTTTATATGATTAGTTGTATATGTGTATAAACAGTTATAGGACTTCAATACTGTGACTCCACAACGTGTGGGACAACCGGCCAGAAACTGCTGCTTTTATTGTTTATAGTTGTTGGTGCGTGTGTTGTGTGTGTGTGGATTAGTTTACAAAATTATCCATATCCTGTATGGGCCTCTTGCCTTGCTAGCTACCTAACATTGGTGCTATTATCATGGTTGCAGGTACTAACATACTTTGACTATTTTTTTCTATGTTTAATCATTCTTGGTATTCCTTCTGTCTTACTAACATTACTAATACATTTAGCAATACAATAACACATATTAGTTTAGGTGTGTGTGTGTGGTGTGCATGTGATTTGTACATGGTTGTACATATATAATACCAATTATTGTTTGGCTACTATTTTCATTTATAGCCACACTGCTGTTTTGCATATTGGTATTACAAACATATAAACTGTTACCATACGTATATACAGTGCTGTAAATAAACTTTTGTTATATTGTGTGTACTTCTTTTGTGCTATTACAATGCCACCACAACGGTCCCGCAGACGAAAGCGGGCCTCTGCCACACAATTATATCAAACGTGTAAGGCCTCAGGGACATGTCCTCCAGATGTTATTCCCAAAGTTGAAGGAACCACATTGGCAGATAAAATTTTACAATGGGGTAGTTTAGGCGTGTTTTTTGGGGGGTTGGGAATTGGCACTGGTGCAGGTACGGGTGGGCGCACGGGCTATGTGCCTCTGGGAACAAGGCCTCCTGTAATTGCTGAACCAGGACCTGCAGTACGCCCACCAATAGCTGTTGACACCGTGGGGCCATCTGATCCTTCTATTGTTTCCTTATTAGAAGAGTCATCAGTTATTGATGCAGGAATAACAGTACCTGATATTACTTCTCATGGAGGTTTTAATATTACTACATCTACTGGTGGGCCTGCCTCAACGCCTGCTATATTAGATATCTCCCCTCCCACTAATACTATACGTGTCACAACAACTACATCTACCAATCCTTTATATATTGATCCTTTTACATTGCAGCCGCCATTGCCAGCAGAGGTTAATGGGCGCCTATTAATATCTACTCCTACCATCACACCCCACTCATATGAAGAAATACCAATGGACACGTTTGTTGTATCTACAGATACAACTAACACATTTACTAGTACTCCCATTCCTGGCCCTCGGTCGTCTGCACGCCTGGGGTTATATTCTAGAGCAACGCAACAACGTCCAGTTACTACCAGTGCATTTTTAACATCTCCTGCACGGTTGGTTACTTATGACAATCCAGCCTATGAAGGACTTACGGAGGATACATTAGTATTTGAACATCCATCCATTCATACTGCACCTGACCCTGATTTCATGGATATAGTTGCATTGCATCGTCCTATGTTATCATCCAAACAGGGTAGTGTACGTGTTAGTAGAATTGGACAAAGGCTGTCTATGCAGACACGTCGCGGGACCCGTTTTGGGTCACGTGTACACTTTTTTCATGACCTTAGCCCTATTACACACTCTTCAGAAACTATTGAATTACAGCCTTTATCTGCTTCTTCAGTATCTGCAGCCTCCAATATTAATGATGGGTTATTTGATATTTATGTTGATACTAGTGATGTAAATGTTACAAATACCACTTCCTCTATACCTATGCATGGTTTTGCTACCCCCCGTTTGTCCACTACATCTTTCCCTACATTACCTAGCATGTCTACACATTCTGCCAATACCACCATACCTTTTTCGTTTCCTGCCACTGTGCATGTGGGCCCTGATTTATCTGTTGTGGACCACCCATGGGACAGTACCCCAACGTCTGTAATGCCTCAGGGTAACTTTGTAATGGTATCAGGATGGGATTTTATATTGCATCCTAGTTATTTTTGGCGTAGGCGCCGTAAACCTGTACCATATTTTTTTGCAGATGTCCGTGTGGCGGCCTAGTGACAACAAGGTTTATCTACCTCCTCCTCCTGTTTCCAAGGTGGTCAGCACTGATGAATATGTGCAACGCACCAACTACTTTTACCATGCCAGCAGTTCTAGGCTATTGGTTGTTGGTCACCCTTATTACTCTATTACAAAAAGGCCAAATAAGACATCTATCCCCAAAGTGTCTGGTTTACAGTACAGAGTATTTAGAGTTAGGCTCCCTGATCCTAATAAGTTTACATTGCCTGAAACTAATTTATATAACCCAGAGACACAGCGCATGGTGTGGGCCTGTGTGGGGCTAGAAGTAGGTCGTGGACAGCCTTTGGGCGTTGGTATTAGTGGCCATCCATTATTGAATAAGTTGGATGATACTGAAAATGCGCCTACATATGGTGGAGGCCCTGGTACAGACAATAGGGAAAATGTTTCTATGGATTATAAACAAACACAGTTGTGTTTAGTTGGCTGTAAACCTGCCATAGGGGAGCACTGGGGTAAAGGTACTGCCTGTACACCACAGTCCAATGGTGACTGCCCACCATTAGAATTAAAAAATAGTTTTATTCAGGATGGGGATATGGTGGATGTAGGGTTTGGGGCACTAGATTTTGGTGCTTTACAATCCTCCAAAGCTGAGGTACCTTTGGATATTGTAAATTCAATTACTAAATATCCTGATTACTTAAAAATGTCTGCTGAGGCCTATGGTGACAGTATGTTTTTCTTTTTAAGGCGAGAACAAATGTTTGTTCGTCATTTGTTTAATAGGGCTGGCGCAATTGGTGAACCTGTACCTGATGAACTGTATACCAAGGCTGCTAATAATGCATCTGGCAGACATAATTTAGGTAGTAGTATTTATTATCCTACCCCTAGTGGTTCTATGGTAACATCTGATGCACAACTATTTAATAAACCATATTGGTTACAACAAGCACAAGGACACAATAATGGTATATGTTGGGGAAATCAGCTATTTTTAACTGTGGTTGATACTACCCGTAGTACTAACATGACTTTGTGTGCCACTGCAACATCTGGTGATACATATACAGCTGCTAATTTTAAGGAATATTTAAGACATGCTGAAGAATATGATGTGCAATTTATATTTCAATTGTGTAAAATAACATTAACTGTTGAAGTTATGTCATATATACACAATATGAATCCTAACATATTAGAGGAGTGGAATGTTGGTGTTGCACCACCACCTTCAGGAACTTTAGAAGATAGTTATAGGTATGTACAATCAGAAGCTATTCGCTGTCAGGCTAAGGTAACAACGCCAGAAAAAAAGGATCCTTATTCAGACTTTTCCTTTTGGGAGGTAAATTTATCTGAAAAGTTTTCTACTGATTTAGATCAATTTCCTTTAGGTAGAAAGTTTTTACTGCAGGCCGGGTTGCGTGCAAGGCCTAAACTGTCTGTAGGTAAACGAAAGGCGTCTACAGCTAAATCTGTTTCTTCAGCTAAACGTAAGAAAACACACAAATAGATGTATGTAGTAATGTTATGATACATATTTATGTTATTTATTTGTGTACTGTGTTAATAAACTACTTTTTATATGTTGTGTGTTCTCCATTTTGTTTTTTGTACTCCATTTTGTATCTAGACCGATTTCGGTTGTATCTGGCCTGTTACCAGGTGCATTGGCCATGTTTCCTAACATTTTGCAAACCTATTCACTTTTTAAATTTATAAATGCAATATGTGCTGCCAACTGTTTTATGGCACGTATGTTCTGCCAACGTACACTCCCTAATTCCTTTACATAACACACACGCCCTTTTGCACAGGCATGTTGCACAAAGGTTGGCAAAGGTTAGCATATCTCTGCAGTTACCCATTTCCTTTTTCCTTTTTTTTATGTATGAGTAACTTAATTGTTATATGTAATAAAAAAGCTTTTAGGCACATATTTTCAGTGTTGGCATACACATTTACAAGTTACCTTGGCTTAAACAAGTAAAGTTATTTGTCACTGTTGACACATTACTCATATATATAATTTGTTTTTAACATGCAGGTGGCAACCGAAACCGGTACATAAATCCTCCTTATTCT---
>LNS3645532_HPV42
CTTATTATAAACTACAATCCTGGCTTTGAAAAATAAGGGAGTAACCGAATTCGGTTCAACCGAAACCGGTACATATATAAACCACCCAAAGTAGTGGTCCCAGTTAAGGCAGAATGTCAGGTACATCTGCCTCATCACAGCCACGCACATTATACCAATTGTGTAAGGAATTTGGGCTGACATTGCGGAATTTACAGATTTCCTGCATTTGGTGCAAAAAGCACTTAACAGGCGCAGAGGTGCTCGCGTACCATTTTAAAGATTTGGTAGTGGTGTGGAGGAAGGACTTTCCATATGCTGCATGTGCATTTTGTTTAGAATTTAATTCTAAAATTTGTGCACTGCGACACTACGAAAGATCAGCATTTTGGTATACAGTGGAGAAAGAAACTGGACTACTTTTAGAAGAACAACAAATTAGATGTGCCTTGTGTCAAAAGCCGTTATCACAGAGCGAAAAAAACCATCATATTGATACAGGTACAAGATTTCAATTTATATTGTGTCAGTGGACGGGTCGGTGTACGCATTGCAGAGGACAATGCGTGGAGAGACGCCTACCCTAAAGGACATTGTTTTGTTTGACATACCAACGTGTGAGACACCCATTGACCTGTATTGCTATGAACAATTGGACAGCTCAGATGAAGATGACCAAGCCAAACAGGACATACAGCGTTACAGAATACTGTGTGTGTGTACACAGTGTTACAAGTCTGTTAAACTCGTTGTGCAGTGTACAGAGGCGGACATAAGAAACCTGCAACAGATGCTTTTGGGCACACTGGATATTGTGTGTCCTTTGTGTGCCCGCGTGGAGTAACTGCAATGGCGGATGATACAGGTACAGAGGAGGGGCTAGGGTGTTCTGGATGGTTTTGTGTAGAAGCTATAGTAGACAAAACAACAGAAAATGCTATTTCAGATGACGAGGACGAAAATGTAGACGATAGTGGGTTAGATCTTGTGGATTTTGTAGATAATAGTACAGTAATACATACAAAGCAGGTACATGCACAAGCCTTATTAAATAAACAACAAGCACATGCAGATCAGGAGGCAGTACAGGCACTAAAACGAAAGCTATTAGGCAGTCCATATGAAAGCCCTGTCAGTGATTCACAGCACAGCATAGACAACGAACTAAGTCCTAGGCTTGGCGGTTTAACGCTATGTCGGGGGTCCCAAGGGGCCAAACGACGATTATTCCAGTCACTGGAAAATCGAGACAGTGGATATGGCTATTCTGAAGTGGAAGTACAGCAGACACAGGTAGAACACGGACATGGCGCCGTACATGGGACTATGGGTAACGGGGGGGCAGTGGGTAGTGAACTTGGGGTGCAGGAAAATGAAGAAGGTAGTACTACAAGTACGCCTACAACAAGGGTGGTAGAATTACTTAAGTGTAAGAACCTGCATGCAACATTGTTAGGTAAGTTTAAAGAATTGTTTGGAGTGTCATTTGGCGATTTAGTAAGACAGTTTAAAAGTGACAAAAGCAGTTGTACAGACTGGGTTATTGCAGCATTTGGGGTTAATCATAGTATTGCAGAAGGGTTTAATACATTAATTAAAGCAGATTCACTATATACACATATACAATGGCTAACCTGTACGTGGGGCATGGTGTTATTAATGCTAATTAGATTTAAATGTGGAAAAAATCGTACTACAGTGTCCAAAGGCCTTAGTAAATTATTAAACATACCTACAAATCAATTATTAATAGAGCCACCTCGGTTACAAAGTGTGGCTGCCGCCATATACTGGTTTAGATCAGGAATATCTAATGCTAGCATTGTAACCGGAGACACACCAGAGTGGATTCAAAGACAAACAATTTTAGAACATTGTTTTGCAGATGCCCAATTTAATTTAACAGAAATGGTGCAGTGGGCATATGATAATGATATTACTGAAGACAGTGACATTGCATATGAATATGCACAACGGGCAGACAGGGATAGCAATGCTGCTGCATTTTTAAAAAGTAACTGCCAGGCAAAATATGTAAAAGATTGTGGCGTCATGTGCAGACATTATAAAAAAGCACAAATGAGACGTATGTCTATGGGTGCATGGATAAAACATAGAAGTGCCAAGATAGGGGATAGTGGAGATTGGAAACCTATAGTAAAATTTATTAGATATCAACAAATTGATTTTTTAGCATTTATGTCTGCATTTAAAAAGTTTTTACATAATATACCTAAAAAAAGTTGTTTAGTGTTAATTGGTCCTCCAAATACAGGAAAATCACAGTTTGGAATGAGTTTAATAAACTTCTTAGCAGGAACTGTAATATCATTTGTAAATTCACATAGCCATTTTTGGCTGCAGCCATTGGACAGTGCAAAAATAGCTATGCTGGATGATGCAACTCCACCATGTTGGACATATTTAGATATATATTTAAGAAATTTATTAGATGGCAATCCATGCAGTATAGACAGAAAACATAAAGCATTAACAGTTGTTAAGTGCCCACCATTACTTATAACATCAAATACAGATATTAGAACAAATGACAAATGGAAATACCTATACAGCAGAGTTAGTTTATTTGAATTTCCAAATCCATTTCCATTAGATACAAATGGAAATCCTGTATATGAATTAAATGACAAAAATTGGAAATCATTTTTTCAAAGGTTGTGGTCCAGCTTAGAATTTCAAGAATCAGAGGACGAGGAAGACTATGGAGAGACTGGCCAAACGTTTAGATGCGTGCCAGGAACAGTTGTTAGAACTGTATGAGGAAAATAGTAGGGATTTACAAAAACATATTGAACATTGGAAATGTTTACGTATGGAGGCAGTGGTATTGTACAAGGCCCGTGAAATGGGCTTTGCAAATATAGGACATCAAATAGTACCAACATTGGAAACATGTAGAGCCAAGGCCCACATGGCAATTGAAATACACTTGGCATTAGAGACATTATTGCAGTCCTCGTATGGTAAAGAACCATGGACATTGCAAGAAACAAGTAATGAACTGTGGCTTACGAATCCTAAAAAATGTTTTAAAAAACAAGGACGTACCGTGGAGGTTATATTTGATGGAAAACAGGACAATGCAATGCATTATACAGCATGGACATATATATATATACAAACTGTGCAAGGTACATGGTGTAAAGTACAAGGACACGTTTGCCATGCAGGACTATATTATATTGTGGAAAATATGAAACAGTTTTATTGTAATTTTAAAGAGGAGGCAAAAAAATATGGGGTAACAGACCAATGGGAGGTACATGATGGCAATCAGGTGATTGTTTCTCCTGCACCCATATCTAGCACCACATCCACCGACGCAGAGATACCCTCTACTGGATCTACTAAGTTGGTACAACAAGTGTGCACCACAAACCCATTGCACACCACAACGTCCATTGACAACCACCACGCAGACTGTACAGACGGAACAGCATACAACGTGCCCATCCAAACCTCACCGCCACGAAAACGATACAGACAGTGTGGACAGTCGCCATCACAGCACCTGCAGCACTCAAACCCCAGCATCCCCAGCATCCCCAGCGCATCCGTGGACCCTGGATTGTGTGGGGTCAGAACTAACAGTGAAAACTGTAACAAGCGACGGAACCACTGTGGAAGTCAGGCTACGCCTGTAATTCATTTACAAGGTGACCCTAATTGCCTAAAATGCCTACGATTTAGGCTAAAAAGAAATTGTTCACATTTATTTACACAGGTGTCATCTACATGGCATTTAACAGAAAATGATTGTACACGTGACACTAAAACTGGTATAATAACAATACATTATTATGATGAAGCACAAAGAAATTTATTTTTAAATACTGTAAAAATACCTTCTGGGATAAAATCCTGTATTGGATATATGTCTATGTTACAGTTTATATGATTAGTTGTATATGTGTATAAACAGTTATAGGACTTCAATACTGTGACTCCACAACGTGTGGGACAACCGGCCAGAAACTGCTGCTTTTATTGTTTATAGTTGTTGGTGCGTGTGTTGTGTGTGTGTGGATTAGTTTACAAAATTATCCATATCCTGTATGGGCCTCTTGCCTTGCTAGCTACCTAACATTGGTGCTATTATCATGGTTGCAGGTACTAACATACTTTGACTATTTTTTTCTATGTTTAATCATTCTTGGTATTCCTTCTGTCTTACTAACATTACTAATACATTTAGCAATACAATAACACATATTAGTTTAGGTGTGTGTGTGTGGTGTGCATGTGATTTGTACATGGTTGTACATATATAATACCAATTATTGTTTGGCTACTATTTTCATTTATAGCCACACTGCTGTTTTGCATATTGGTATTACAAACATATAAACTGTTACCATACGTATATACAGTGCTGTAAATAAACTTTTGTTATATTGTGTGTACTTCTTTTGTGCTATTACAATGCCACCACAACGGTCCCGCAGACGAAAGCGGGCCTCTGCCACACAATTATATCAAACGTGTAAGGCCTCAGGGACATGTCCTCCAGATGTTATTCCCAAAGTTGAAGGAACCACATTGGCAGATAAAATTTTACAATGGGGTAGTTTAGGCGTGTTTTTTGGGGGGTTGGGAATTGGCACTGGTGCAGGTACGGGTGGGCGCACGGGCTATGTGCCTCTGGGAACAAGGCCTCCTGTAATTGCTGAACCAGGACCTGCAGTACGCCCACCAATAGCTGTTGACACCGTGGGGCCATCTGATCCTTCTATTGTTTCCTTATTAGAAGAGTCATCAGTTATTGATGCAGGAATAACAGTACCTGATATTACTTCTCATGGAGGTTTTAATATTACTACATCTACTGGTGGGCCTGCCTCAACGCCTGCTATATTAGATATCTCCCCTCCCACTAATACTATACGTGTCACAACAACTACATCTACCAATCCTTTATATATTGATCCTTTTACATTGCAGCCGCCATTGCCAGCAGAGGTTAATGGGCGCCTATTAATATCTACTCCTACCATCACACCCCACTCATATGAAGAAATACCAATGGACACGTTTGTTGTATCTACAGATACAACTAACACATTTACTAGTACTCCCATTCCTGGCCCTCGGTCGTCTGCACGCCTGGGGTTATATTCTAGAGCAACGCAACAACGTCCAGTTACTACCAGTGCATTTTTAACATCTCCTGCACGGTTGGTTACTTATGACAATCCAGCCTATGAAGGACTTACGGAGGATACATTAGTATTTGAACATCCATCCATTCATACTGCACCTGACCCTGATTTCATGGATATAGTTGCATTGCATCGTCCTATGTTATCATCCAAACAGGGTAGTGTACGTGTTAGTAGAATTGGACAAAGGCTGTCTATGCAGACACGTCGCGGGACCCGTTTTGGGTCACGTGTACACTTTTTTCATGACCTTAGCCCTATTACACACTCTTCAGAAACTATTGAATTACAGCCTTTATCTGCTTCTTCAGTATCTGCAGCCTCCAATATTAATGATGGGTTATTTGATATTTATGTTGATACTAGTGATGTAAATGTTACAAATACCACTTCCTCTATACCTATGCATGGTTTTGCTACCCCCCGTTTGTCCACTACATCTTTCCCTACATTACCTAGCATGTCTACACATTCTGCCAATACCACCATACCTTTTTCGTTTCCTGCCACTGTGCATGTGGGCCCTGATTTATCTGTTGTGGACCACCCATGGGACAGTACCCCAACGTCTGTAATGCCTCAGGGTAACTTTGTAATGGTATCAGGATGGGATTTTATATTGCATCCTAGTTATTTTTGGCGTAGGCGCCGTAAACCTGTACCATATTTTTTTGCAGATGTCCGTGTGGCGGCCTAGTGACAACAAGGTTTATCTACCTCCTCCTCCTGTTTCCAAGGTGGTCAGCACTGATGAATATGTGCAACGCACCAACTACTTTTACCATGCCAGCAGTTCTAGGCTATTGGTTGTTGGTCACCCTTATTACTCTATTACAAAAAGGCCAAATAAGACATCTATCCCCAAAGTGTCTGGTTTACAGTACAGAGTATTTAGAGTTAGGCTCCCTGATCCTAATAAGTTTACATTGCCTGAAACTAATTTATATAACCCAGAGACACAGCGCATGGTGTGGGCCTGTGTGGGGCTAGAAGTAGGTCGTGGACAGCCTTTGGGCGTTGGTATTAGTGGCCATCCATTATTGAATAAGTTGGATGATACTGAAAATGCGCCTACATATGGTGGAGGCCCTGGTACAGACAATAGGGAAAATGTTTCTATGGATTATAAACAAACACAGTTGTGTTTAGTTGGCTGTAAACCTGCCATAGGGGAGCACTGGGGTAAAGGTACTGCCTGTACACCACAGTCCAATGGTGACTGCCCACCATTAGAATTAAAAAATAGTTTTATTCAGGATGGGGATATGGTGGATGTAGGGTTTGGGGCACTAGATTTTGGTGCTTTACAATCCTCCAAAGCTGAGGTACCTTTGGATATTGTAAATTCAATTACTAAATATCCTGATTACTTAAAAATGTCTGCTGAGGCCTATGGTGACAGTATGTTTTTCTTTTTAAGGCGAGAACAAATGTTTGTTCGTCATTTGTTTAATAGGGCTGGCGCAATTGGTGAACCTGTACCTGATGAACTGTATACCAAGGCTGCTAATAATGCATCTGGCAGACATAATTTAGGTAGTAGTATTTATTATCCTACCCCTAGTGGTTCTATGGTAACATCTGATGCACAACTATTTAATAAACCATATTGGTTACAACAAGCACAAGGACACAATAATGGTATATGTTGGGGAAATCAGCTATTTTTAACTGTGGTTGATACTACCCGTAGTACTAACATGACTTTGTGTGCCACTGCAACATCTGGTGATACATATACAGCTGCTAATTTTAAGGAATATTTAAGACATGCTGAAGAATATGATGTGCAATTTATATTTCAATTGTGTAAAATAACATTAACTGTTGAAGTTATGTCATATATACACAATATGAATCCTAACATATTAGAGGAGTGGAATGTTGGTGTTGCACCACCACCTTCAGGAACTTTAGAAGATAGTTATAGGTATGTACAATCAGAAGCTATTCGCTGTCAGGCTAAGGTAACAACGCCAGAAAAAAAGGATCCTTATTCAGACTTTTCCTTTTGGGAGGTAAATTTATCTGAAAAGTTTTCTACTGATTTAGATCAATTTCCTTTAGGTAGAAAGTTTTTACTGCAGGCCGGGTTGCGTGCAAGGCCTAAACTGTCTGTAGGTAAACGAAAGGCGTCTACAGCTAAATCTGTTTCTTCAGCTAAACGTAAGAAAACACACAAATAGATGTATGTAGTAATGTTATGATAAATATTTATGTTATTTATTTGTGTACTGTGTTAATAAACTACTTTTTATATGTTGTGTGTTCTCCATTTTGTTTTTTGTACTCCATTTTGTTTCTAGACCGATTTCGGTTGTATTTGGCCTGTTACCAGGTGCATTGGCCATGTTTCCTAACATTTTGCAAACCTATTCACTTTTTAAATTTATAAATGCAGTATGTGCTGCCAACTGTTTTATGGCACGTATGTTCTGCCAACGTACACTCCCTAATTCCTTTACATAACACACACGCCCTTTTGCACAGGCATGTTGCACAAAGGTTGGCAAAGGTTAGCATATCTCTGCAGTTACCCATTTCCTTTTTCCTTTTTTTTATGTATGAGTAACTTAATTGTTATATGTAATAAAAAAGCTTTTAGGCACATATTTTCAGTGTTGGCATACACATTTACAAGTTACCTTGGCTTAAACAAGTAAAGTTATTTGTCACTGTTGACACATTACTCATATATATAATTTGTTTTTAACATGCAGGTGGCAACCGAAACCGGTACATAAATCCTTCTTATTCTTTT
>LNS9910529_HPV42
CTTATTATAAACTACAATCCTGGCTTTGAAAAATAAGGGAGTAACCGAATTCGGTTCAACCGAAACCGGTACATATATAAACCACCCAAAGTAGTGGTCCCAGTTAAGGCAGAATGTCAGGTACATCTGCCTCATCACAGCCACGCACATTATACCAATTGTGTAAGGAATTTGGGCTGACATTGCGGAATTTACAGATTTCCTGCATTTGGTGCAAAAAGCACTTAACAGGCGCAGAGGTGCTCGCGTACCATTTTAAAGATTTGGTAGTGGTGTGGAGGAAGGACTTTCCATATGCTGCATGTGCATTTTGTTTAGAATTTAATTCTAAAATTTGTGCACTGCGACACTACGAAAGATCAGCATTTTGGTATACAGTGGAGAAAGAAACTGGACTACTTTTAGAAGAACAACAAATTAGATGTGCCTTGTGTCAAAAGCCGTTATCACAGAGCGAAAAAAACCATCATATTGATACAGGTACAAGATTTCAATTTATATTGTGTCAGTGGACGGGTCGGTGTACGCATTGCAGAGGACAATGCGTGGAGAGACGCCTACCCTAAAGGACATTGTTTTGTTTGACATACCAACGTGTGAGACACCCATTGACCTGTATTGCTATGAACAATTGGACAGCTCAGATGAAGATGACCAAGCCAAACAGGACATACAGCGTTACAGAATACTGTGTGTGTGTACACAGTGTTACAAGTCTGTTAAACTCGTTGTGCAGTGTACAGAGGCGGACATAAGAAACCTGCAACAGATGCTTTTGGGCACACTGGATATTGTGTGTCCTTTGTGTGCCCGCGTGGAGTAACTGCAATGGCGGATGATACAGGTACAGAGGAGGGGCTAGGGTGTTCTGGATGGTTTTGTGTAGAAGCTATAGTAGACAAAACAACAGAAAATGCTATTTCAGATGACGAGGACGAAAATGTAGACGATAGTGGGTTAGATCTTGTGGATTTTGTAGATAATAGTACAGTAATACATACAAAGCAGGTACATGCACAAGCCTTATTAAATAAACAACAAGCACATGCAGATCAGGAGGCAGTACAGGCACTAAAACGAAAGCTATTAGGCAGTCCATATGAAAGCCCTGTCAGTGATTCACAGCACAGCATAGACAACGAACTAAGTCCTAGGCTTGGCGGTTTAACGCTATGTCGGGGGTCCCAAGGGGCCAAACGACGATTATTCCAGTCACTGGAAAATCGAGACAGTGGATATGGCTATTCTGAAGTGGAAGTACAGCAGACACAGGTAGAACACGGACATGGCGCCGTACATGGGACTATGGGTAACGGGGGGGCAGTGGGTAGTGAACTTGGGGTGCAGGAAAATGAAGAAGGTAGTACTACAAGTACGCCTACAACAAGGGTGGTAGAATTACTTAAGTGTAAGAACCTGCATGCAACATTGTTAGGTAAGTTTAAAGAATTGTTTGGAGTGTCATTTGGCGATTTAGTAAGACAGTTTAAAAGTGACAAAAGCAGTTGTACAGACTGGGTTATTGCAGCATTTGGGGTTAATCATAGTATTGCAGAAGGGTTTAATACATTAATTAAAGCAGATTCACTATATACACATATACAATGGCTAACCTGTACGTGGGGCATGGTGTTATTAATGCTAATTAGATTTAAATGTGGAAAAAATCGTACTACAGTGTCCAAAGGCCTTAGTAAATTATTAAACATACCTACAAATCAATTATTAATAGAGCCACCTCGGTTACAAAGTGTGGCTGCCGCCATATACTGGTTTAGATCAGGAATATCTAATGCTAGCATTGTAACCGGAGACACACCAGAGTGGATTCAAAGACAAACAATTTTAGAACATTGTTTTGCAGATGCCCAATTTAATTTAACAGAAATGGTGCAATGGGCATATGATAATGATATTACTGAAGACAGTGACATTGCATATGAATATGCACAACGGGCAGACAGGGATAGCAATGCTGCTGCATTTTTAAAAAGTAACTGCCAGGCAAAATATGTAAAAGATTGTGGCGTCATGTGCAGACATTATAAAAAAGCACAAATGAGACGTATGTCTATGGGTGCATGGATAAAACATAGAAGTGCCAAGATAGGGGATAGTGGAGATTGGAAACCTATAGTAAAATTTATTAGATATCAACAAATTGATTTTTTAGCATTTATGTCTGCATTTAAAAAGTTTTTACATAATATACCTAAAAAAAGTTGTTTAGTGTTAATTGGTCCTCCAAATACAGGAAAATCACAGTTTGGAATGAGTTTAATAAACTTCTTAGCAGGAACTGTAATATCATTTGTAAATTCACATAGCCATTTTTGGCTGCAGCCATTGGACAGTGCAAAAATAGCTATGCTGGATGATGCAACTCCACCATGTTGGACATATTTAGATATATATTTAAGAAATTTATTAGATGGCAATCCATGCAGTATAGACAGAAAACATAAAGCATTAACAGTTGTTAAGTGCCCACCATTACTTATAACATCAAATACAGATATTAGAACAAATGACAAATGGAAATACCTATACAGCAGAGTTAGTTTATTTGAATTTCCAAATCCATTTCCATTAGATACAAATGGAAATCCTGTATATGAATTAAATGACAAAAATTGGAAATCATTTTTTCAAAGGTTGTGGTCCAGCTTAGAATTTCAAGAATCAGAGGACGAGGAAGACTATGGAGAGACTGGCCAAACGTTTAGATGCGTGCCAGGAACAGTTGTTAGAACTGTATGAGGAAAATAGTAGGGATTTACAAAAACATATTGAACATTGGAAATGTTTACGTATGGAGGCAGTGGTATTGTATAAGGCCCGTGAAATGGGCTTTGCAAATATAGGACATCAAATAGTACCAACATTGGAAACATGTAGAGCCAAGGCCCACATGGCAATTGAAATACACTTGGCATTAGAGACATTATTGCAGTCCTCGTATGGTAAAGAACCATGGACATTGCAAGAAACAAGTAATGAACTGTGGCTTACGAATCCTAAAAAATGTTTTAAAAAACAAGGACGTACCGTGGAGGTTATATTTGATGGAAAACAGGACAATGCAATGCATTATACAGCATGGACATATATATATATACAAACTGTGCAAGGTACATGGTGTAAAGTACAAGGACACGTTTGCCATGCAGGACTATATTATATTGTGGAAAATATGAAACAGTTTTATTGTAATTTTAAAGAGGAGGCAAAAAAATATGGGGTAACAGACCAATGGGAGGTACATGATGGCAATCAGGTGATTGTTTCTCCTGCACCCATATCTAGCACCACATCCACCGACGCAGAGATACCCTCTACTGGATCTACTAAGTTGGTACAACAAGTGTGCACCACAAACCCATTGCACACCACAACGTCCATTGACAACCACCACGCAGACTGTACAGACGGAACAGCATACAACGTGCCCATCCAAACCTCACCGCCACGAAAACGATACAGACAGTGTGGACAGTCGCCATCACAGCACCTGCAGCACTCAAACCCCAGCATCCCCAGCATCCCCAGCGCATCCGTGGACCCTGGATTGTGTGGGGTCAGAACTAACAGTGAAAACTGTAACAAGCGACGGAACCACTGTGGAAGTCAGGCTACGCCTGTAATTCATTTACAAGGTGACCCTAATTGCCTAAAATGCCTACGATTTAGGCTAAAAAGAAATTGTTCACATTTATTTACACAGGTGTCATCTACATGGCATTTAACAGAAAATGATTGTACACGTGACACTAAAACTGGTATAATAACAATACATTATTATGATGAAGCACAAAGAAATTTATTTTTAAATACTGTAAAAATACCTTCTGGGATAAAATCCTGTATTGGATATATGTCTATGTTACAGTTTATATGATTAGTTGTATATGTGTATAAACAGTTATAGGACTTCAATACTGTGACTCCACAACGTGTGGGACAACCGGCCAGAAACTGCTGCTTTTATTGTTTATAGTTGTTGGTGCGTGTGTTGTGTGTGTGTGGATTAGTTTACAAAATTATCCATATCCTGTATGGGCCTCTTGCCTTGCTAGCTACCTAACATTGGTGCTATTATCATGGTTGCAGGTACTAACATACTTTGACTATTTTTTTCTATGTTTAATCATTCTTGGTATTCCTTCTGTCTTACTAACATTACTAATACATTTAGCAATACAATAACACATATTAGTTTAGGTGTGTGTGTGTGGTGTGCATGTGATTTGTACATGGTTGTACATATATAATACCAATTATTGTTTGGCTACTATTTTCATTTATAGCCACACTGCTGTTTTGCATATTGGTATTACAAACATATAAACTGTTACCATACGTATATACAGTGCTGTAAATAAACTTTTGTTATATTGTGTGTACTTCTTTTGTGCTATTACAATGCCACCACAACGGTCCCGCAGACGAAAGCGGGCCTCTGCCACACAATTATATCAAACGTGTAAGGCCTCAGGGACATGTCCTCCAGATGTTATTCCCAAAGTTGAAGGAACCACATTGGCAGATAAAATTTTACAATGGGGTAGTTTAGGCGTGTTTTTTGGGGGGTTGGGAATTGGCACTGGTGCAGGTACGGGTGGGCGCACGGGCTATGTGCCTCTGGGAACAAGGCCTCCTGTAATTGCTGAACCAGGACCTGCAGTACGCCCACCAATAGCTGTTGACACCGTGGGGCCATCTGATCCTTCTATTGTTTCCTTATTAGAAGAGTCATCAGTTATTGATGCAGGAATAACAGTACCTGATATTACTTCTCATGGAGGTTTTAATATTACTACATCTACTGGTGGGCCTGCCTCAACGCCTGCTATATTAGATATCTCCCCTCCCACGAATACTATACGTGTCACAACAACTACATCTACCAATCCTTTATATATTGATCCTTTTACATTGCAGCCGCCATTGCCAGCAGAGGTTAATGGGCGCCTATTAATATCTACTCCTACCATCACACCCCACTCATATGAAGAAATACCAATGGACACGTTTGTTGTATCTACAGATACAACTAACACATTTACTAGTACTCCCATTCCTGGCCCTCGGTCGTCTGCACGCCTGGGGTTATATTCTAGAGCAACGCAACAACGTCCAGTTACTACCAGTGCATTTTTAACATCTCCTGCACGGTTGGTTACTTATGACAATCCAGCCTATGAAGGACTTACGGAGGATACATTAGTATTTGAACATCCATCCATTCATACTGCACCTGACCCTGATTTCATGGATATAGTTGCATTGCATCGTCCTATGTTATCATCCAAACAGGGTAGTGTACGTGTTAGTAGAATTGGACAAAGGCTGTCTATGCAGACACGTCGCGGGACCCGTTTTGGGTCACGTGTACACTTTTTTCATGACCTTAGCCCTATTACACACTCTTCAGAAACTATTGAATTACAGCCTTTATCTGCTTCTTCAGTATCTGCAGCCTCCAATATTAATGATGGGTTATTTGATATTTATGTTGATACTAGTGATGTAAATGTTACAAATACCACTTCCTCTATACCTATGCATGGTTTTGCTACCCCCCGTTTGTCCACTACATCTTTCCCTACATTACCTAGCATGTCTACACATTCTGCCAATACCACCATACCTTTTTCGTTTCCTGCCACTGTGCATGTGGGCCCTGATTTATCTGTTGTGGACCACCCATGGGACAGTACCCCAACGTCTGTAATGCCTCAGGGTAACTTTGTAATGGTATCAGGATGGGATTTTATATTGCATCCTAGTTATTTTTGGCGTAGGCGCCGTAAACCTGTACCATATTTTTTTGCAGATGTCCGTGTGGCGGCCTAGTGACAACAAGGTTTATCTACCTCCTCCTCCTGTTTCCAAGGTGGTCAGCACTGATGAATATGTGCAACGCACCAACTACTTTTACCATGCCAGCAGTTCTAGGCTATTGGTTGTTGGTCACCCTTATTACTCTATTACAAAAAGGCCAAATAAGACATCTATCCCCAAAGTGTCTGGTTTACAGTACAGAGTATTTAGAGTTAGGCTCCCTGATCCTAATAAGTTTACATTGCCTGAAACTAATTTATATAACCCAGAGACACAGCGCATGGTGTGGGCCTGTGTGGGGCTAGAAGTGGGTCGTGGACAGCCTTTGGGCGTTGGTATTAGTGGCCATCCATTATTGAATAAGTTGGATGATACTGAAAATGCGCCTACATATGGTGGAGGCCCTGGTACAGACAATAGGGAAAATGTTTCTATGGATTATAAACAAACACAGTTGTGTTTAGTTGGCTGTAAACCTGCCATAGGGGAGCACTGGGGTAAAGGTACTGCCTGTACACCACAGTCCAATGGTGACTGCCCACCATTAGAATTAAAAAATAGTTTTATTCAGGATGGGGATATGGTGGATGTAGGGTTTGGGGCACTAGATTTTGGTGCTTTACAATCCTCCAAAGCTGAGGTACCTTTGGATATTGTAAATTCAATTACTAAATATCCTGATTACTTAAAAATGTCTGCTGAGGCCTATGGTGACAGTATGTTTTTCTTTTTAAGGCGAGAACAAATGTTTGTTCGTCATTTGTTTAATAGGGCTGGCGCAATTGGTGAACCTGTACCTGATGAACTGTATACCAAGGCTGCTAATAATGCATCTGGCAGACATAATTTAGGTAGTAGTATTTATTATCCTACCCCTAGTGGTTCTATGGTAACATCTGATGCACAACTATTTAATAAACCATATTGGTTACAACAAGCACAAGGACACAATAATGGTATATGTTGGGGAAATCAGCTATTTTTAACTGTGGTTGATACTACCCGTAGTACTAACATGACTTTGTGTGCCACTGCAACATCTGGTGATACATATACAGCTGCTAATTTTAAGGAATATTTAAGACATGCTGAAGAATATGATGTGCAATTTATATTTCAATTGTGTAAAATAACATTAACTGTTGAAGTTATGTCATATATACACAATATGAATCCTAACATATTAGAGGAGTGGAATGTTGGTGTTGCACCACCACCTTCAGGAACTTTAGAAGATAGTTATAGGTATGTACAATCAGAAGCTATTCGCTGTCAGGCTAAGGTAACAACGCCAGAAAAAAAGGATCCTTATTCAGACTTTTCCTTTTGGGAGGTAAATTTATCTGAAAAGTTTTCTACTGATTTAGATCAATTTCCTTTAGGTAGAAAGTTTTTACTGCAGGCCGGGTTGCGTGCAAGGCCTAAACTGTCTGTAGGTAAACGAAAGGCGTCTACAGCTAAATCTGTTTCTTCAGCTAAACGTAAGAAAACACACAAATAGATGTATGTAGTAATGTTATGATACATATTTATGTTATTTATTTGTGTACTGTGTTAATAAACTACTTTTTATATGTTGTGTGTTCTCCATTTTGTTTTTTGTACTCCATTTTGTTTCTAGACCGATTTCGGTTGTATCTGGCCTGTTACCAGGTGCATTGGCCATGTTTCCTAACATTTTGCAAACCTATTCACTTTTTAAATTTATAAATGCAATATGTGCTGCCAACTGTTTTATGGCACGTATGTTCTGCCAACGTACACTCCCTAATTCCTTTACATAACACACACGCCCTTTTGCACAGGCATGTTGCACAAAGGTTGGCAAAGGTTAGCATATCTCTGCAGTTACCCATTTCCTTTTTCCTTTTTTTTATGTATGAGTAACTTAATTGTTATATGTAATAAAAAAGCTTTTAGGCACATATTTTCAGTGTTGGCATACACATTTACAAGTTACCTTGGCTTAAACAAGTAAAGTTATTTGTCACTGTTGACACATTACTCATATATATAATTTGTTTTTAACATGCAGGTGGCAACCGAAACCGGTACATAAATCCTTCTTATTCTTTT
>LNS6974862_HPV42
CTTATTATAAACTACAATCCTGGCTTTCAAAAATAAGGGAGTAACCGAATTCGGTTCAACCGAAACCGGTACATATATAAACCACCCAAAGTAGTGGTCCCAGTTAAGGCAGAATGTCAGGTACATCTGCCTCATCACAGCCACGCACATTATACCAATTGTGTAAGGAATTTGGGCTGACATTGCGGAATTTACAGATTTCCTGCATTTGGTGCAAAAAGCACTTAACAGGCGCAGAGGTGCTCGCGTACCATTTTAAAGATTTGGTAGTGGTGTGGAGGAAGGACTTTCCATATGCTGCATGTGCATTTTGTTTAGAATTTAATTCTAAAATTTGTGCACTGCGACACTACGAAAGATCAGCATTTTGGTATACAGTGGAGAAAGAAACTGGACTACTTTTAGAAGAACAACAAATTAGATGTGCCTTGTGTCAAAAGCCGTTATCACAGAGCGAAAAAAACCATCATATTGATACAGGTACAAGATTTCAATTTATATTGTGTCAGTGGACGGGTCGGTGTACGCATTGCAGAGGACAATGCGTGGAGAGACGCCTACCCTAAAGGACATTGTTTTGTTTGACATACCAACGTGTGAGACACCCATTGACCTGTATTGCTATGAACAATTGGACAGCTCAGATGAAGATGACCAAGCCAAACAGGACATACAGCGTTACAGAATACTGTGTGTGTGTACACAGTGTTACAAGTCTGTTAAACTCGTTGTGCAGTGTACAGAGGCGGACATAAGACACCTGCAACAGATGCTTTTGGGCACACTGGATATTGTGTGTCCTTTGTGTGCCCGCGTGGAGTAACTGCAATGGCGGATGATACAGGTACAGAGGAGGGGCTAGGGTGTTCTGGATGGTTTTGTGTAGAAGCTATAGTAGACAAAACAACAGAAAATGCTATTTCAGATGACGAGGACGAAAATGTAGACGATAGTGGGTTAGATCTTGTGGATTTTGTAGATAATAGTACAGTAATACATACAAAGCAGGTACATGCACAAGCCTTATTAAATAAACAACAAGCACATGCAGATCAGGAGGCAGTACAGGCACTAAAACGAAAGCTATTAGGCAGTCCATATGAAAGCCCTGTCAGTGATTCACAGCACAGCATAGACAACGAACTAAGTCCTAGGCTTGGCGGTTTAACGCTATGTCGGGGGTCCCAAGGGGCCAAACGACGATTATTCCAGTCACTGGAAAATCGAGACAGTGGATATGGCTATTCTGAAGTGGAAGTACAGCAGACACAGGTAGAACACGGACATGGCGCCGTACATGGGACTATGGGTAACGGGGGGGCAGTGGGTAGTGAACTTGGGGTGCAGGAAAATGAAGAAGGTAGTACTACAAGTACGCCTACAACAAGGGTGGTAGAATTACTTAAGTGTAAGAACCTGCATGCAACATTGTTAGGTAAGTTTAAAGAATTGTTTGGAGTGTCATTTGGCGATTTAGTAAGACAGTTTAAAAGTGACAAAAGCAGTTGTACAGACTGGGTTATTGCAGCATTTGGGGTTAATCATAGTATTGCAGAAGGGTTTAATACATTAATTAAAGCAGATTCACTATATACACATATACAATGGCTAACCTGTACGTGGGGCATGGTGTTATTAATGCTAATTAGATTTAAATGTGGAAAAAATCGTACTACAGTGTCCAAAGGCCTTAGTAAATTATTAAACATACCTACAAATCAATTATTAATAGAGCCACCTCGGTTACAAAGTGTGGCTGCCGCCATATACTGGTTTAGATCAGGAATATCTAATGCTAGCATTGTAACCGGAGACACACCAGAGTGGATTCAAAGACAAACAATTTTAGAACATTGTTTTGCAGATGCCCAATTTAATTTAACAGAAATGGTGCAATGGGCATATGATAATGATATTACTGAAGACAGTGACATTGCATATGAATATGCACAACGGGCAGACAGGGATAGCAATGCTGCTGCATTTTTAAAAAGTAACTGCCAGGCAAAATATGTAAAAGATTGTGGCGTCATGTGCAGACATTATAAAAAAGCACAAATGAGACGTATGTCTATGGGTGCATGGATAAAACATAGAAGTGCCAAGATAGGGGATAGTGGAGATTGGAAACCTATAGTAAAATTTATTAGATATCAACAAATTGATTTTTTAGCATTTATGTCTGCATTTAAAAAGTTTTTACATAATATACCTAAAAAAAGTTGTTTAGTGTTAATTGGTCCTCCAAATACAGGAAAATCACAGTTTGGAATGAGTTTAATAAACTTCTTAGCAGGAACTGTAATATCATTTGTAAATTCACATAGCCATTTTTGGCTGCAGCCATTGGACAGTGCAAAAATAGCTATGCTGGATGATGCAACTCCACCATGTTGGACATATTTAGATATATATTTAAGAAATTTATTAGATGGCAATCCATGCAGTATAGACAGAAAACATAAAGCATTAACAGTTGTTAAGTGCCCACCATTACTTATAACATCAAATACAGATATTAGAACAAATGACAAATGGAAATACCTATACAGCAGAGTTAGTTTATTTGAATTTCCAAATCCATTTCCATTAGATACAAATGGAAATCCTGTATATGAATTAAATGACAAAAATTGGAAATCATTTTTTCAAAGGTTGTGGTCCAGCTTAGAATTTCAAGAATCAGAGGACGAGGAAGACTATGGAGAGACTGGCCAAACGTTTAGATGCGTGCCAGGAACAGTTGTTAGAACTGTATGAGGAAAATAGTAGGGATTTACAAAAACATATTGAACATTGGAAATGTTTACGTATGGAGGCAGTGGTATTGTATAAGGCCCGTGAAATGGGCTTTGCAAATATAGGACATCAAATAGTACCAACATTGGAAACATGTAGAGCCAAGGCCCACATGGCAATTGAAATACACTTGGCATTAGAGACATTATTGCAGTCCTCGTATGGTAAAGAACCATGGACATTGCAAGAAACAAGTAATGAACTGTGGCTTACGAATCCTAAAAAATGTTTTAAAAAACAAGGACGTACCGTGGAGGTTATATTTGATGGAAAACAGGACAATGCAATGCATTATACAGCATGGACATATATATATATACAAACTGTGCAAGGTACATGGTGTAAAGTACAAGGACACGTTTGCCATGCAGGACTATATTATATTGTGGAAAATATGAAACAGTTTTATTGTAATTTTAAAGAGGAGGCAAAAAAATATGGGGTAACAGACCAATGGGAGGTACATGATGGCAATCAGGTGATTGTTTCTCCTGCACCCATATCTAGCACCACATCCACCGACGCAGAGATACCCTCTACTGGATCTACTAAGTTGGTACAACAAGTGTGCACCACAAACCCATTGCACACCACAACGTCCATTGACAACCACCACGCAGACTGTACAGACGGAACAGCATACAACGTGCCCATCCAAACCTCACCGCCACGAAAACGATACAGACAGTGTGGACAGTCGCCATCACAGCACCTGCAGCACTCAAACCCCAGCATCCCCAGCATCCCCAGCGCATCCGTGGACCCTGGATTGTGTGGGGTCAGAACTAACAGTGAAAACTGTAACAAGCGACGGAACCACTGTGGAAGTCAGGCTACGCCTGTAATTCATTTACAAGGTGACCCTAATTGCCTAAAATGCCTACGATTTAGGCTAAAAAGAAATTGTTCACATTTATTTACACAGGTGTCATCTACATGGCATTTAACAGAAAATGATTGTACACGTGACACTAAAACTGGTATAATAACAATACATTATTATGATGAAGCACAAAGAAATTTATTTTTAAATACTGTAAAAATACCTTCTGGGATAAAATCCTGTATTGGATATATGTCTATGTTACAGTTTATATGATTAGTTGTATATGTGTATAAACAGTTATAGGACTTCAATACTGTGACTCCACAACGTGTGGGACAACCGGCCAGAAACTGCTGCTTTTATTGTTTATAGTTGTTGGTGCGTGTGTTGTGTGTGTGTGGATTAGTTTACAAAATTATCCATATCCTGTATGGGCCTCTTGCCTTGCTAGCTACCTAACATTGGTGCTATTATCATGGTTGCAGGTACTAACATACTTTGACTATTTTTTTCTATGTTTAATCATTCTTGGTATTCCTTCTGTCTTACTAACATTACTAATACATTTAGCAATACAATAACACATATTAGTTTAGGTGTGTGTGTGTGGTGTGCATGTGATTTGTACATGGTTGTACATATATAATACCAATTATTGTTTGGCTACTATTTTCATTTATAGCCACACTGCTGTTTTGCATATTGGTATTACAAACATATAAACTGTTACCATACGTATATACAGTGCTGTAAATAAACTTTTGTTATATTGTGTGTACTTCTTTTGTGCTATTACAATGCCACCACAACGGTCCCGCAGACGAAAGCGGGCCTCTGCCACACAATTATATCAAACGTGTAAGGCCTCAGGGACATGTCCTCCAGATGTTATTCCCAAAGTTGAAGGAACCACATTGGCAGATAAAATTTTACAATGGGGTAGTTTAGGCGTGTTTTTTGGGGGGTTGGGAATTGGCACTGGTGCAGGTACGGGTGGGCGCACGGGCTATGTGCCTCTGGGAACAAGGCCTCCTGTAATTGCTGAACCAGGACCTGCAGTACGCCCACCAATAGCTGTTGACACCGTGGGGCCATCTGATCCTTCTATTGTTTCCTTATTAGAAGAGTCATCAGTTATTGATGCAGGAATAACAGTACCTGATATTACTTCTCATGGAGGTTTTAATATTACTACATCTACTGGTGGGCCTGCCTCAACGCCTGCTATATTAGATATCTCCCCTCCCACTAATACTATACGTGTCACAACAACTACATCTACCAATCCTTTATATATTGATCCTTTTACATTGCAGCCGCCATTGCCAGCAGAGGTTAATGGGCGCCTATTAATATCTACTCCTACCATCACACCCCACTCATATGAAGAAATACCAATGGACACGTTTGTTGTATCTACAGATACAACTAACACATTTACTAGTACTCCCATTCCTGGCCCTCGGTCGTCTGCACGCCTGGGGTTATATTCTAGAGCAACGCAACAACGTCCAGTTACTACCAGTGCATTTTTAACATCTCCTGCACGGTTGGTTACTTATGACAATCCAGCCTATGAAGGACTTACGGAGGATACATTAGTATTTGAACATCCATCCATTCATACTGCACCTGACCCTGATTTCATGGATATAGTTGCATTGCATCGTCCTATGTTATCATCCAAACAGGGTAGTGTACGTGTTAGTAGAATTGGACAAAGGCTGTCTATGCAGACACGTCGCGGGACCCGTTTTGGGTCACGTGTACACTTTTTTCATGACCTTAGCCCTATTACACACTCTTCAGAAACTATTGAATTACAGCCTTTATCTGCTTCTTCAGTATCTGCAGCCTCCAATATTAATGATGGGTTATTTGATATTTATGTTGATACTAGTGATGTAAATGTTACAAATACCACTTCCTCTATACCTATGCATGGTTTTGCTACCCCCCGTTTGTCCACTACATCTTTCCCTACATTACCTAGCATGTCTACACATTCTGCCAATACCACCATACCTTTTTCGTTTCCTGCCACTGTGCATGTGGGCCCTGATTTATCTGTTGTGGACCACCCATGGGACAGTACCCCAACGTCTGTAATGCCTCAGGGTAACTTTGTAATGGTATCAGGATGGGATTTTATATTGCATCCTAGTTATTTTTGGCGTAGGCGCCGTAAACCTGTACCATATTTTTTTGCAGATGTCCGTGTGGCGGCCTAGTGACAACAAGGTTTATCTACCTCCTCCTCCTGTTTCCAAGGTGGTCAGCACTGATGAATATGTGCAACGCACCAACTACTTTTACCATGCCAGCAGTTCTAGGCTATTGGTTGTTGGTCACCCTTATTACTCTATTACAAAAAGGCCAAATAAGACATCTATCCCCAAAGTGTCTGGTTTACAGTACAGAGTATTTAGAGTTAGGCTCCCTGATCCTAATAAGTTTACATTGCCTGAAACTAATTTATATAACCCAGAGACACAGCGCATGGTGTGGGCCTGTGTGGGGCTAGAAGTAGGTCGTGGACAGCCTTTGGGCGTTGGTATTAGTGGCCATCCATTATTGAATAAGTTGGATGATACTGAAAATGCGCCTACATATGGTGGAGGCCCTGGTACAGACAATAGGGAAAATGTTTCTATGGATTATAAACAAACACAGTTGTGTTTAGTTGGCTGTAAACCTGCCATAGGGGAGCACTGGGGTAAAGGTACTGCCTGTACACCACAGTCCAATGGTGACTGCCCACCATTAGAATTAAAAAATAGTTTTATTCAGGATGGGGATATGGTGGATGTAGGGTTTGGGGCACTAGATTTTGGTGCTTTACAATCCTCCAAAGCTGAGGTACCTTTGGATATTGTAAATTCAATTACTAAATATCCTGATTACTTAAAAATGTCTGCTGAGGCCTATGGTGACAGTATGTTTTTCTTTTTAAGGCGAGAACAAATGTTTGTTCGTCATTTGTTTAATAGGGCTGGCGCAATTGGTGAACCTGTACCTGATGAACTGTATACCAAGGCTGCTAATAATGCATCTGGCAGACATAATTTAGGTAGTAGTATTTATTATCCTACCCCTAGTGGTTCTATGGTAACATCTGATGCACAACTATTTAATAAACCATATTGGTTACAACAAGCACAAGGACACAATAATGGTATATGTTGGGGAAATCAGCTATTTTTAACTGTGGTTGATACTACCCGTAGTACTAACATGACTTTGTGTGCCACTGCAACATCTGGTGATACATATACAGCTGCTAATTTTAAGGAATATTTAAGACATGCTGAAGAATATGATGTGCAATTTATATTTCAATTGTGTAAAATAACATTAACTGTTGAAGTTATGTCATATATACACAATATGAATCCTAACATATTAGAGGAGTGGAATGTTGGTGTTGCACCACCACCGTCAGGAACTTTAGAAGATAGTTATAGGTATGTACAATCAGAAGCTATTCGCTGTCAGGCTAAGGTAACAACGCCAGAAAAAAAGGATCCTTATTCAGACTTTTCCTTTTGGGAGGTAAATTTATCTGAAAAGTTTTCTACTGATTTAGATCAATTTCCTTTAGGTAGAAAGTTTTTACTGCAGGCCGGGTTGCGTGCAAGGCCTAAACTGTCTGTAGGTAAACGAAAGGCGTCTACAGCTAAATCTGTTTCTTCAGCTAAACGTAAGAAAACACACAAATAGATGTATGTAGTAATGTTATGATACATATTTATGTTATTTATTTGTGTACTGTGTTAATAAACTACTTTTTATATGTTGTGTGTTCTCCATTTTGTTTTTTGTACTCCATTTTGTTTCTAGACCGATTTCGGTTGTATCTGGCCTGTTACCAGGTGCATTGGCCATGTTTCCTAACATTTTGCAAACCTATTCACTTTTTAAATTTATAAATGCAATATGTGCTGCCAACTGTTTTATGGCACGTATGTTCTGCCAACGTACACTCCCTAATTCCTTTACATAACACACACGCCCTTTTGCACAGGCATGTTGCACAAAGGTTGGCAAAGGTTAGCATATCTCTGCAGTTACCCATTTCCTTTTTCCTTTTTTTTATGTATGAGTAACTTAATTGTTATATGTAATAAAAAAGCTTTTAGGCACATATTTTCAGTGTTGGCATACACATTTACAAGTTACCTTGGCTTAAACAAGTAAAGTTATTTGTCACTGTTGACACATTACTCATATATATAATTTGTTTTTAACATGCAGGTGGCAACCGAAACCGGTACATAAATCCTTCTTATTCTTTT
>LNS9496408_HPV42
CTTATTATAAACTACAATCCTGGCTTTGAAAAATAAGGGAGTAACCGAATTCGGTTCAACCGAAACCGGTACATATATAAACCACCCAAAGTAGTGGTCCCAGTTAAGGCAGAATGTCAGGTACATCTGCCTCATCACAGCCACGCACATTATACCAATTGTGTAAGGAATTTGGGCTGACATTGCGGAATTTACAGATTTCCTGCATTTGGTGCAAAAAGCACTTAACAGGCGCAGAGGTGCTCGCGTACCATTTTAAAGATTTGGTAGTGGTGTGGAGGAAGGACTTTCCATATGCTGCATGTGCATTTTGTTTAGAATTTAATTCTAAAATTTGTGCACTGCGACACTACGAAAGATCAGCATTTTGGTATACAGTGGAGAAAGAAACTGGACTACTTTTAGAAGAACAACAAATTAGATGTGCCTTGTGTCAAAAGCCGTTATCACAGAGCGAAAAAAACCATCATATTGATACAGGTACAAGATTTCAATTTATATTGTGTCAGTGGACGGGTCGGTGTACGCATTGCAGAGGACAATGCGTGGAGAGACGCCTACCCTAAAGGACATTGTTTTGTTTGACATACCAACGTGTGAGACACCCATTGACCTGTATTGCTATGAACAATTGGACAGCTCAGATGAAGATGACCAAGCCAAACAGGACATACAGCGTTACAGAATACTGTGTGTGTGTACACAGTGTTACAAGTCTGTTAAACTCGTTGTGCAGTGTACAGAGGCGGACATAAGAAACCTGCAACAGATGCTTTTGGGCACACTGGATATTGTGTGTCCTTTGTGTGCCCGCGTGGAGTAACTGCAATGGCGGATGATACAGGTACAGAGGAGGGGCTAGGGTGTTCTGGATGGTTTTGTGTAGAAGCTATAGTAGACAAAACAACAGAAAATGCTATTTCAGATGACGAGGACGAAAATGTAGACGATAGTGGGTTAGATCTTGTGGATTTTGTAGATAATAGTACAGTAATACATACAAAGCAGGTACATGCACAAGCCTTATTAAATAAACAACAAGCACATGCAGATCAGGAGGCAGTACAGGCACTAAAACGAAAGCTATTAGGCAGTCCATATGAAAGCCCTGTCAGTGATTCACAGCACAGCATAGACAACGAACTAAGTCCTAGGCTTGGCGGTTTAACGCTATGTCGGGGGTCCCAAGGGGCCAAACGACGATTATTCCAGTCACTGGAAAATCGAGACAGTGGATATGGCTATTCTGAAGTGGAAGTACAGCAGACACAGGTAGAACACGGACATGGCGCCGTACATGGGACTATGGGTAACGGGGGGGCAGTGGGTAGTGAACTTGGGGTGCAGGAAAATGAAGAAGGTAGTACTACAAGTACGCCTACAACAAGGGTGGTAGAATTACTTAAGTGTAAGAACCTGCATGCAACATTGTTAGGTAAGTTTAAAGAATTGTTTGGAGTGTCATTTGGCGATTTAGTAAGACAGTTTAAAAGTGACAAAAGCAGTTGTACAGACTGGGTTATTGCAGCATTTGGGGTTAATCATAGTATTGCAGAAGGGTTTAATACATTAATTAAAGCAGATTCACTATATACACATATACAATGGCTAACCTGTACGTGGGGCATGGTGTTATTAATGCTAATTAGATTTAAATGTGGAAAAAATCGTACTACAGTGTCCAAAGGCCTTAGTAAATTATTAAACATACCTACAAATCAATTATTAATAGAGCCACCTCGGTTACAAAGTGTGGCTGCCGCCATATACTGGTTTAGATCAGGAATATCTAATGCTAGCATTGTAACCGGAGACACACCAGAGTGGATTCAAAGACAAACAATTTTAGAACATTGTTTTGCAGATGCCCAATTTAATTTAACAGAAATGGTGCAATGGGCATATGATAATGATATTACTGAAGACAGTGACATTGCATATGAATATGCACAACGGGCAGACAGGGATAGCAATGCTGCTGCATTTTTAAAAAGTAACTGCCAGGCAAAATATGTAAAAGATTGTGGCGTCATGTGCAGACATTATAAAAAAGCACAAATGAGACGTATGTCTATGGGTGCATGGATAAAACATAGAAGTGCCAAGATAGGGGATAGTGGAGATTGGAAACCTATAGTAAAATTTATTAGATATCAACAAATTGATTTTTTAGCATTTATGTCTGCATTTAAAAAGTTTTTACATAATATACCTAAAAAAAGTTGTTTAGTGTTAATTGGTCCTCCAAATACAGGAAAATCACAGTTTGGAATGAGTTTAATAAACTTCTTAGCAGGAACTGTAATATCATTTGTAAATTCACATAGCCATTTTTGGCTGCAGCCATTGGACAGTGCAAAAATAGCTATGCTGGATGATGCAACTCCACCATGTTGGACATATTTAGATATATATTTAAGAAATTTATTAGATGGCAATCCATGCAGTATAGACAGAAAACATAAAGCATTAACAGTTGTTAAGTGCCCACCATTACTTATAACATCAAATACAGATATTAGAACAAATGACAAATGGAAATACCTATACAGCAGAGTTAGTTTATTTGAATTTCCAAATCCATTTCCATTAGATACAAATGGAAATCCTGTATATGAATTAAATGACAAAAATTGGAAATCATTTTTTCAAAGGTTGTGGTCCAGCTTAGAATTTCAAGAATCAGAGGACGAGGAAGACTATGGAGAGACTGGCCAAACGTTTAGATGCGTGCCAGGAACAGTTGTTAGAACTGTATGAGGAAAATAGTAGGGATTTACAAAAACATATTGAACATTGGAAATGTTTACGTATGGAGGCAGTGGTATTGTATAAGGCCCGTGAAATGGGCTTTGCAAATATAGGACATCAAATAGTACCAACATTGGAAACATGTAGAGCCAAGGCCCACATGGCAATTGAAATACACTTGGCATTAGAGACATTATTGCAGTCCTCGTATGGTAAAGAACCATGGACATTGCAAGAAACAAGTAATGAACTGTGGCTTACAAATCCTAAAAAATGTTTTAAAAAACAAGGACGTACCGTGGAGGTTATATTTGATGGAAAACAGGACAATGCAATGCATTATACAGCATGGACATATATATATATACAAACTGTGCAAGGTACATGGTGTAAAGTACAAGGACACGTTTGCCATGCAGGACTATATTATATTGTGGAAAATATGAAACAGTTTTATTGTAATTTTAAAGAGGAGGCAAAAAAATATGGGGTAACAGACCAATGGGAGGTACATGATGGCAATCAGGTGATTGTTTCTCCTGCACCCATATCTAGCACCACATCCACCGACGCAGAGATACCCTCTACTGGATCTACTAAGTTGGTACAACAAGTGTGCACCACAAACCCATTGCACACCACAACGTCCATTGACAACCACCACGCAGACTGTACAGACGGAACAGCATACAACGTGCCCATCCAAACCTCACCGCCACGAAAACGATACAGACAGTGTGGACAGTCGCCATCACAGCACCTGCAGCACTCAAACCCCAGCATCCCCAGCATCCCCAGCGCATCCGTGGACCCTGGATTGTGTGGGGTCAGAACTAACAGTGAAAACTGTAACAAGCGACGGAACCACTGTGGAAGTCAGGCTACGCCTGTAATTCATTTACAAGGTGACCCTAATTGCCTAAAATGCCTACGATTTAGGCTAAAAAGAAATTGTTCACATTTATTTACACAGGTGTCATCTACATGGCATTTAACAGAAAATGATTGTACACGTGACACTAAAACTGGTATAATAACAATACATTATTATGATGAAGCACAAAGAAATTTATTTTTAAATACTGTAAAAATACCTTCTGGGATAAAATCCTGTATTGGATATATGTCTATGTTACAGTTTATATGATTAGTTGTATATGTGTATAAACAGTTATAGGACTTCAATACTGTGACTCCACAACGTGTGGGACAACCGGCCAGAAACTGCTGCTTTTATTGTTTATAGTTGTTGGTGCGTGTGTTGTGTGTGTGTGGATTAGTTTACAAAATTATCCATATCCTGTATGGGCCTCTTGCCTTGCTAGCTACCTAACATTGGTGCTATTATCATGGTTGCAGGTACTAACATACTTTGACTATTTTTTTCTATGTTTAATCATTCTTGGTATTCCTTCTGTCTTACTAACATTACTAATACATTTAGCAATACAATAACACATATTAGTTTAGGTGTGTGTGTGTGGTGTGCATGTGATTTGTACATGGTTGTACATATATAATACCAATTATTGTTTGGCTACTATTTTCATTTATAGCCACACTGCTGTTTTGCATATTGGTATTACAAACATATAAACTGTTACCATACGTATATACAGTGCTGTAAATAAACTTTTGTTATATTGTGTGTACTTCTTTTGTGCTATTACAATGCCACCACAACGGTCCCGCAGACGAAAGCGGGCCTCTGCCACACAATTATATCAAACGTGTAAGGCCTCAGGGACATGTCCTCCAGATGTTATTCCCAAAGTTGAAGGAACCACATTGGCAGATAAAATTTTACAATGGGGTAGTTTAGGCGTGTTTTTTGGGGGGTTGGGAATTGGCACTGGTGCAGGTACGGGTGGGCGCACGGGCTATGTGCCTCTGGGAACAAGGCCTCCTGTAATTGCTGAACCAGGACCTGCAGTACGCCCACCAATAGCTGTTGACACCGTGGGGCCATCTGATCCTTCTATTGTTTCCTTATTAGAAGAGTCATCAGTTATTGATGCAGGAATAACAGTACCTGATATTACTTCTCATGGAGGTTTTAATATTACTACATCTACTGGTGGGCCTGCCTCAACGCCTGCTATATTAAATATCTCCCCTCCCACTAATACTATACGTGTCACAACAACTACATCTACCAATCCTTTATATATTGATCCTTTTACATTGCAGCCGCCATTGCCAGCAGAGGTTAATGGGCGCCTATTAATATCTACTCCTACCATCACACCCCACTCATATGAAGAAATACCAATGGACACGTTTGTTGTATCTACAGATACAACTAACACATTTACTAGTACTCCCATTCCTGGCCCTCGGTCGTCTGCACGCCTGGGGTTATATTCTAGAGCAACGCAACAACGTCCAGTTACTACCAGTGCATTTTTAACATCTCCTGCACGGTTGGTTACTTATGACAATCCAGCCTATGAAGGACTTACGGAGGATACATTAGTATTTGAACATCCATCCATTCATACTGCACCTGACCCTGATTTCATGGATATAGTTGCATTGCATCGTCCTATGTTATCATCCAAACAGGGTAGTGTACGTGTTAGTAGAATTGGACAAAGGCTGTCTATGCAGACACGTCGCGGGACCCGTTTCGGGTCACGTGTACACTTTTTTCATGACCTTAGCCCTATTACACACTCTTCAGAAACTATTGAATTACAGCCTTTATCTGCGTCTTCAGTATCTGCAGCCTCCAATATTAATGATGGGTTATTTGATATTTATGTTGATACTAGTGATGTAAATGTTACAAATACCACTTCCTCTATACCTATGCATGGTTTTGCTACCCCCCGTTTGTCCACTACATCTTTCCCTACATTACCTAGCATGTCTACACATTCTGCCAATACCACCATACCTTTTTCGTTTCCTGCCACTGTGCATGTGGGCCCTGATTTATCTGTTGTGGACCACCCATGGGACAGTACCCCAACGTCTGTAATGCCTCAGGGTAACTTTGTAATGGTATCAGGATGGGATTTTATATTGCATCCTAGTTATTTTTGGCGTAGGCGCCGTAAACCTGTACCATATTTTTTTGCAGATGTCCGTGTGGCGGCCTAGTGACAACAAGGTTTATCTACCTCCTCCTCCTGTTTCCAAGGTGGTCAGCACTGATGAATATGTGCAACGCACCAACTACTTTTACCATGCCAGCAGTTCTAGGCTATTGGTTGTTGGTCACCCTTATTACTCTATTACAAAAAGGCCAAATAAGACATCTATCCCCAAAGTGTCTGGTTTACAGTACAGAGTATTTAGAGTTAGGCTCCCTGATCCTAATAAGTTTACATTGCCTGAAACTAATTTATATAACCCAGAGACACAGCGCATGGTGTGGGCCTGTGTGGGGCTAGAAGTAGGTCGTGGACAGCCTTTGGGCGTTGGTATTAGTGGCCATCCATTATTGAATAAGTTGGATGATACTGAAAATGCGCCTACATATGGTGGAGGCCCTGGTACAGACAATAGGGAAAATGTTTCTATGGATTATAAACAAACACAGTTGTGTTTAGTTGGCTGTAAACCTGCCATAGGGGAGCACTGGGGTAAAGGTACTGCCTGTACACCACAGTCCAATGGTGACTGCCCACCATTAGAATTAAAAAATAGTTTTATTCAGGATGGGGATATGGTGGATGTAGGGTTTGGGGCACTAGATTTTGGTGCTTTACAATCCTCCAAAGCTGAGGTACCTTTGGATATTGTAAATTCAATTACTAAATATCCTGATTACTTAAAAATGTCTGCTGAGGCCTATGGTGACAGTATGTTTTTCTTTTTAAGGCGAGAACAAATGTTTGTTCGTCATTTGTTTAATAGGGCTGGCGCAATTGGTGAACCTGTACCTGATGAACTGTATACCAAGGCTGCTAATAATGCATCTGGCAGACATAATTTAGGTAGTAGTATTTATTATCCTACCCCTAGTGGTTCTATGGTAACATCTGATGCACAACTATTTAATAAACCATATTGGTTACAACAAGCACAAGGACACAATAATGGTATATGTTGGGGAAATCAGCTATTTTTAACTGTGGTTGATACTACCCGTAGTACTAACATGACTTTGTGTGCCACTGCAACATCTGGTGATACATATACAGCTGCTAATTTTAAGGAATATTTAAGACATGCTGAAGAATATGATGTGCAATTTATATTTCAATTGTGTAAAATAACATTAACTGTTGAAGTTATGTCATATATACACAATATGAATCCTAACATATTAGAGGAGTGGAATGTTGGTGTTGCACCACCACCTTCAGGAACTTTAGAAGATAGTTATAGGTATGTACAATCAGAAGCTATTCGCTGTCAGGCTAAGGTAACAACGCCAGAAAAAAAGGATCCTTATTCAGACTTTTCCTTTTGGGAGGTAAATTTATCTGAAAAGTTTTCTACTGATTTAGATCAATTTCCTTTAGGTAGAAAGTTTTTACTGCAGGCCGGGTTGCGTGCAAGGCCTAAACTGTCTGTAGGTAAACGAAAGGCGTCTACAGCTAAATCTGTTTCTTCAGCTAAACGTAAGAAAACACACAAATAGATGTATGTAGTAATGTTATGATACATATTTATGTTATTTATTTGTGTACTGTGTTAATAAACTACTTTTTATATGTTGTGTGTTCTCCATTTTGTTTTTTGTACTCCATTTTGTTTCTAGACCGATTTCGGTTGTATCTGGCCTGTTACCAGGTGCATTGGCCATGTTTCCTAACATTTTGCAAACCTATTCACTTTTTAAATTTATAAATGCAATATGTGCTGCCAACTGTTTTATGGCACGTATGTTCTGCCAACGTACACTCCCTAATTCCTTTACATAACACACACGCCCTTTTGCACAGGCATGTTGCACAAAGGTTGGCAAAGGTTAGCATATCTCTGCAGTTACCCATTTCCTTTTTCCTTTTTTTTATGTATGAGTAACTTAATTGTTATATGTAATAAAAAAGCTTTTAGGCACATATTTTCAGTGTTGGCATACACATTTACAAGTTACCTTGGCTTAAACAAGTAAAGTTATTTGTCACTGTTGACACATTACTCATATATATAATTTGTTTTTAACATGCAGGTGGCAACCGAAACCGGTACATAAATCCTTCTTATTCTTTT
>LNS2917513_HPV42
CTTATTATAAACTACAATCCTGGCTTTGAAAAATAAGGGAGTAACCGAATTCGGTTCAACCGAAACCGGTACATATATAAACCACCCAAAGTAGTGGTCCCAGTTAAGGCAGAATGTCAGGTACATCTGCCTCATCACAGCCACGCACATTATACCAATTGTGTAAGGAATTTGGGCTGACATTGCGGAATTTACAGATTTCCTGCATTTGGTGCAAAAAGCACTTAACAGGCGCAGAGGTGCTTGCGTACCATTTTAAAGATTTGGTAGTGGTGTGGAGGAAGGACTTTCCATATGCTGCATGTGCATTTTGTTTAGAATTTAATTCTAAAATTTGTGCACTGCGACACTACGAAAGATCAGCATTTTGGTATACAGTGGAGAAAGAAACTGGACTACTTTTAGAAGAACAACAAATTAGATGTGCCTTGTGTCAAAAGCCGTTATCACAGAGCGAAAAAAACCATCATATTGATACAGGTACAAGATTTCAATTTATATTGTGTCAGTGGACGGGTCGGTGTACGCATTGCAGAGGACAATGCGTGGAGAGACGCCTACCCTAAAGGACATTGTTTTGTTTGACATACCAACGTGTGAGACACCCATTGACCTGTATTGCTATGAACAATTGGACAGCTCAGATGAAGATGACCAAGCCAAACAGGACATACAGCGTTACAGAATACTGTGTGTGTGTACACAGTGTTACAAGTCTGTTAAACTCGTTGTGCAGTGTACAGAGGCGGACATAAGAAACCTGCAACAGATGCTTTTGGGCACACTGGATATTGTGTGTCCTTTGTGTGCCCGCGTGGAGTAACTGCAATGGCGGATGATACAGGTACAGAGGAGGGGCTAGGGTGTTCTGGATGGTTTTGTGTAGAAGCTATAGTAGACAAAACAACAGAAAATGCTATTTCAGATGACGAGGACGAAAATGTAGACGATAGTGGGTTAGATCTTGTGGATTTTGTAGATAATAGTACAGTAATACATACAAAGCAGGTACATGCACAAGCCTTATTAAATAAACAACAAGCACATGCAGATCAGGAGGCAGTACAGGCACTAAAACGAAAGCTATTAGGCAGTCCATATGAAAGCCCTGTCAGTGATTCACAGCACAGCATAGACAACGAACTAAGTCCTAGGCTTGGCGGTTTAACGCTATGTCGGGGGTCCCAAGGGGCCAAACGACGATTATTCCAGTCACTGGAAAATCGAGACAGTGGATATGGCTATTCTGAAGTGGAAGTACAGCAGACACAGGTAGAACACGGACATGGCGCCGTACATGGGACTATGGGTAACGGGGGGGCAGTGGGTAGTGAACTTGGGGTGCAGGAAAATGAAGAAGGTAGTACTACAAGTACGCCTACAACAAGGGTGGTAGAATTACTTAAGTGTAAGAACCTGCATGCAACATTGTTAGGTAAGTTTAAAGAATTGTTTGGAGTGTCATTTGGCGATTTAGTAAGACAGTTTAAAAGTGACAAAAGCAGTTGTACAGACTGGGTTATTGCAGCATTTGGGGTTAATCATAGTATTGCAGAAGGGTTTAATACATTAATTAAAGCAGATTCACTATATACACATATACAATGGCTAACCTGTACGTGGGGCATGGTGTTATTAATGCTAATTAGATTTAAATGTGGAAAAAATCGTACTACAGTGTCCAAAGGCCTTAGTAAACTATTAAACATACCTACAAATCAATTATTAATAGAGCCACCTCGGTTACAAAGTGTGGCTGCCGCCATATACTGGTTTAGATCAGGAATATCTAATGCTAGCATTGTAACCGGAGACACACCAGAGTGGATTCAAAGACAAACAATTTTAGAACATTGTTTTGCAGATGCCCAATTTAATTTAACAGAAATGGTGCAATGGGCATATGATAATGATATTACTGAAGACAGTGACATTGCATATGAATATGCACAACGGGCAGACAGGGATAGCAATGCTGCTGCATTTTTAAAAAGTAACTGCCAGGCAAAATATGTAAAAGATTGTGGCGTCATGTGCAGACATTATAAAAAAGCACAAATGAGACGTATGTCTATGGGTGCATGGATAAAACATAGAAGTGCCAAGATAGGGGATAGTGGAGATTGGAAACCTATAGTAAAATTTATTAGATATCAACAAATTGATTTTTTAGCATTTATGTCTGCATTTAAAAAGTTTTTACATAATATACCTAAAAAAAGTTGTTTAGTGTTAATTGGTCCTCCAAATACAGGAAAATCACAGTTTGGAATGAGTTTAATAAACTTCTTAGCAGGAACTGTAATATCATTTGTAAATTCACATAGCCATTTTTGGCTGCAGCCATTGGACAGTGCAAAAATAGCTATGCTGGATGATGCAACTCCACCATGTTGGACATATTTAGATATATATTTAAGAAATTTATTAGATGGCAATCCATGCAGTATAGACAGAAAACATAAAGCATTAACAGTTGTTAAGTGCCCACCATTACTTATAACATCAAATACAGATATTAGAACAAATGACAAATGGAAATACCTATACAGCAGAGTTAGTTTATTTGAATTTCCAAATCCATTTCCATTAGATACAAATGGAAATCCTGTATATGAATTAAATGACAAAAATTGGAAATCATTTTTTCAAAGGTTGTGGTCCAGCTTAGAATTTCAAGAATCAGAGGACGAGGAAGACTATGGAGAGACTGGCCAAACGTTTAGATGCGTGCCAGGAACAGTTGTTAGAACTGTATGAGGAAAATAGTAGGGATTTACAAAAACATATTGAACATTGGAAATGTTTACGTATGGAGGCAGTGGTATTGTATAAGGCCCGTGAAATGGGCTTTGCAAATATAGGACATCAAATAGTACCAACATTGGAAACATGTAGAGCCAAGGCCCACATGGCAATTGAAATACACTTGGCATTAGAGACATTATTGCAGTCCTCGTATGGTAAAGAACCATGGACATTGCAAGAAACAAGTAATGAACTGTGGCTTACGAATCCTAAAAAATGTTTTAAAAAACAAGGACGTACCGTGGAGGTTATATTTGATGGAAAACAGGACAATGCAATGCATTATACAGCATGGACATATATATATATACAAACTGTGCAAGGTACATGGTGTAAAGTACAAGGACACGTTTGCCATGCAGGACTATATTATATTGTGGAAAATATGAAACAGTTTTATTGTAATTTTAAAGAGGAGGCAAAAAAATATGGGGTAACAGACCAATGGGAGGTACATGATGGCAATCAGGTGATTGTTTCTCCTGCACCCATATCTAGCACCACATCCACCGACGCAGAGATACCCTCTACTGGATCTACTAAGTTGGTACAACAAGTGTGCACCACAAACCCATTGCACACCACAACGTCCATTGACAACCACCACGCAGACTGTACAGACGGAACAGCATACAACGTGCCCATCCAAACCTCACCGCCACGAAAACGATACAGACAGTGTGGACAGTCGCCATCACAGCACCTGCAGCACTCAAACCCCAGCATCCCCAGCATCCCCAGCGCATCCGTGGACCCTGGATTGTGTGGGGTCAGAACTAACAGTGAAAACTGTAACAAGCGACGGAACCACTGTGGAAGTCAGGCTACGCCTGTAATTCATTTACAAGGTGACCCTAATTGCCTAAAATGCCTACGATTTAGGCTAAAAAGAAATTGTTCACATTTATTTACACAGGTGTCATCTACATGGCATTTAACAGAAAATGATTGTACACGTGACACTAAAACTGGTATAATAACAATACATTATTATGATGAAGCACAAAGAAATTTATTTTTAAATACTGTAAAAATACCTTCTGGGATAAAATCCTGTATTGGATATATGTCTATGTTACAGTTTATATGATTAGTTGTATATGTGTATAAACAGTTATAGGACTTCAATACTGTGACTCCACAACGTGTGGGACAACCGGCCAGAAACTGCTGCTTTTATTGTTTATAGTTGTTGGTGCGTGTGTTGTGTGTGTGTGGATTAGTTTACAAAATTATCCATATCCTGTATGGGCCTCTTGCCTTGCTAGCTACCTAACATTGGTGCTATTATCATGGTTGCAGGTACTAACATACTTTGACTATTTTTTTCTATGTTTAATCATTCTTGGTATTCCTTCTGTCTTACTAACATTACTAATACATTTAGCAATACAATAACACATATTAGTTTAGGTGTGTGTGTGTGGTGTGCATGTGATTTGTACATGGTTGTACATATATAATACCAATTATTGTTTGGCTACTATTTTCATTTATAGCCACACTGCTGTTTTGCATATTGGTATTACAAACATATAAACT-------------------GTGCTGTAAATAAACTTTTGTTATATTGTGTGTACTTCTTTTGTGCTATTACAATGCCACCACAACGGTCCCGCAGACGAAAGCGGGCCTCTGCCACACAATTATATCAAACGTGTAAGGCCTCAGGGACATGTCCTCCAGATGTTATTCCCAAAGTTGAAGGAACCACATTGGCAGATAAAATTTTACAATGGGGTAGTTTAGGCGTGTTTTTTGGGGGGTTGGGAATTGGCACTGGTGCAGGTACGGGTGGGCGCACGGGCTATGTGCCTCTGGGAACAAGGCCTCCTGTAATTGCTGAACCAGGACCTGCAGTACGCCCACCAATAGCTGTTGACACCGTGGGGCCATCTGATCCTTCTATTGTTTCCTTATTAGAAGAGTCATCAGTTATTGATGCAGGAATAACAGTACCTGATATTACTTCTCATGGAGGTTTTAATATTACTACATCTACTGGTGGGCCTGCCTCAACGCCTGCTATATTAGATATCTCCCCTCCCACTAATACTATACGTGTCACAACAACTACATCTACCAATCCTTTATATATTGATCCTTTTACATTGCAGCCGCCATTGCCAGCAGAGGTTAATGGGCGCCTATTAATATCTACTCCTACCATCACACCCCACTCATATGAAGAAATACCAATGGACACGTTTGTTGTATCTACAGATACAACTAACACATTTACTAGTACTCCCATTCCTGGCCCTCGGTCGTCTGCACGCCTGGGGTTATATTCTAGAGCAACGCAACAACGTCCAGTTACTACCAGTGCATTTTTAACATCTCCTGCACGGTTGGTTACTTATGACAATCCAGCCTATGAAGGACTTACGGAGGATACATTAGTATTTGAACATCCATCCATTCATACTGCACCTGACCCTGATTTCATGGATATAGTTGCATTGCATCGTCCTATGTTATCATCCAAACAGGGTAGTGTACGTGTTAGTAGAATTGGACAAAGGCTGTCTATGCAGACACGTCGCGGGACCCGTTTTGGGTCACGTGTACACTTTTTTCATGACCTTAGCCCTATTACACACTCTTCAGAAACTATTGAATTACAGCCTTTATCTGCTTCTTCAGTATCTGCAGCCTCCAATATTAATGATGGGTTATTTGATATTTATGTTGATACTAGTGATGTAAATGTTACAAATACCACTTCCTCTATACCTATGCATGGTTTTGCTACCCCCCGTTTGTCCACTACATCTTTCCCTACATTACCTAGCATGTCTACACATTCTGCCAATACCACCATACCTTTTTCGTTTCCTGCCACTGTGCATGTGGGCCCTGATTTATCTGTTGTGGACCACCCATGGGACAGTACCCCAACGTCTGTAATGCCTCAGGGTAACTTTGTAATGGTATCAGGATGGGATTTTATATTGCATCCTAGTTATTTTTGGCGTAGGCGCCGTAAACCTGTACCATATTTTTTTGCAGATGTCCGTGTGGCGGCCTAGTGACAACAAGGTTTATCTACCTCCTCCTCCTGTTTCCAAGGTGGTCAGCACTGATGAATATGTGCAACGCACCAACTACTTTTACCATGCCAGCAGTTCTAGGCTATTGGTTGTTGGTCACCCTTATTACTCTATTACAAAAAGGCCAAATAAGACATCTATCCCCAAAGTGTCTGGTTTACAGTACAGAGTATTTAGAGTTAGGCTCCCTGATCCTAATAAGTTTACATTGCCTGAAACTAATTTATATAACCCAGAGACACAGCGCATGGTGTGGGCCTGTGTGGGGCTAGAAGTAGGTCGTGGACAGCCTTTGGGCGTTGGTATTAGTGGCCATCCATTATTGAATAAGTTGGATGATACTGAAAATGCGCCTACATATGGTGGAGGCCCTGGTACAGACAATAGGGAAAATGTTTCTATGGATTATAAACAAACACAGTTGTGTTTAGTTGGCTGTAAACCTGCCATAGGGGAGCACTGGGGTAAAGGTACTGCCTGTACACCACAGTCCAATGGTGACTGCCCACCATTAGAATTAAAAAATAGTTTTATTCAGGATGGGGATATGGTGGATGTAGGGTTTGGGGCACTAGATTTTGGTGCTTTACAATCCTCCAAAGCTGAGGTACCTTTGGATATTGTAAATTCAATTAGTAAATATCCTGATTACTTAAAAATGTCTGCTGAGGCCTATGGTGACAGTATGTTTTTCTTTTTAAGGCGAGAACAAATGTTTGTTCGTCATTTGTTTAATAGGGCTGGCGCAATTGGTGAACCTGTACCTGATGAACTGTATACCAAGGCTGCTAATAATGCATCTGGCAGACATAATTTAGGTAGTAGTATTTATTATCCTACCCCTAGTGGTTCTATGGTAACATCTGATGCACAACTATTTAATAAACCATATTGGTTACAACAAGCACAAGGACACAATAATGGTATATGTTGGGGAAATCAGCTATTTTTAACTGTGGTTGATACTACCCGTAGTACTAACATGACTTTGTGTGCCACTGCAACATCTGGTGATACATATACAGCTGCTAATTTTAAGGAATATTTAAGACATGCTGAAGAATATGATGTGCAATTTATATTTCAATTGTGTAAAATAACATTAACTGTTGAAGTTATGTCATATATACACAATATGAATCCTAACATATTAGAGGAGTGGAATGTTGGTGTTGCACCACCACCTTCAGGAACTTTAGAAGATAGTTATAGGTATGTACAATCAGAAGCTATTCGCTGTCAGGCTAAGGTAACAACGCCAGAAAAAAAGGATCCTTATTCAGACTTTTCCTTTTGGGAGGTAAATTTATCTGAAAAGTTTTCTACTGATTTAGATCAATTTCCTTTAGGTAGAAAGTTTTTACTGCAGGCCGGGTTGCGTGCAAGGCCTAAACTGTCTGTAGGTAAACGAAAGGCGTCTACAGCTAAATCTGTTTCTTCAGCTAAACGTAAGAAAACACACAAATAGATGTATGTAGTAATGTTATGATACATATTTATGTTATTTATTTGTGTACTGTGTTAATAAACTACTTTTTATATGTTGTGTGTTCTCCATTTTGTTTTTTGTACTCCATTTTGTTTCTAGACCGATTTCGGTTGTATCTGGCCTGTTACCAGGTGCATTGGCCATGTTTCCTAACATTTTGCAAACCTATTCACTTTTTAAATTTATAAATGCAATATGTGCTGCCAACTGTTTTATGGCACGTATGTTCTGCCAACGTACACTCCCTAATTCCTTTACATAACACACACGCCCTTTTGCACAGGCATGTTGCACAAAGGTTGGCAAAGGTTAGCATATCTCTGCAGTTACCCATTTCCTTTTTCCTTTTTTTTATGTATGAGTAACTTAATTGTTATATGTAATAAAAAAGCTTTTAGGCACATATTTTCAGTGTTGGCATACACATTTACAAGTTACCTTGGCTTAAACAAGTAAAGTTATTTGTCACTGTTGACACATTACTCATATATATAATTTGTTTTTAACATGCAGGTGGCAACCGAAACCGGTACATAAATCCTTCTTATTCTTTT
>A28090|HPV42|
CTTATTATAAACTACAATCCTGGCTTTGAAAAATAAGGGAGTAACCGAATTCGGTTCAACCGAAACCGGTACATATATAAACCACCCAAAGTAGTGGTCCCAGTTAAGGCAGAATGTCAGGTACATCTGCCTCATCACAGCCACGCACATTATACCAATTGTGTAAGGAATTTGGGCTGACATTGCGGAATTTACAGATTTCCTGCATTTGGTGCAAAAAGCACTTAACAGGCGCAGAGGTGCTCGCGTACCATTTTAAAGATTTGGTAGTGGTGTGGAGGAAGGACTTTCCATATGCTGCATGTGCATTTTGTTTAGAATTTAATTCTAAAATTTGTGCACTGCGACACTACGAAAGATCAGCATTTTGGTATACAGTGGAGAAAGAAACTGGACTACTTTTAGAAGAACAACAAATTAGATGTGCCTTGTGTCAAAAGCCGTTATCACAGAGCGAAAAAAACCATCATATTGATACAGGTACAAGATTTCAATTTATATTGTGTCAGTGGACGGGTCGGTGTACGCATTGCAGAGGACAATGCGTGGAGAGACGCCTACCCTAAAGGACATTGTTTTGTTTGACATACCAACGTGTGAGACACCCATTGACCTGTATTGCTATGAACAATTGGACAGCTCAGATGAAGATGACCAAGCCAAACAGGACATACAGCGTTACAGAATACTGTGTGTGTGTACACAGTGTTACAAGTCTGTTAAACTCGTTGTGCAGTGTACAGAGGCGGACATAAGAAACCTGCAACAGATGCTTTTGGGCACACTGGATATTGTGTGTCCTTTGTGTGCCCGCGTGGAGTAACTGCAATGGCGGATGATACAGGTACAGAGGAGGGGCTAGGGTGTTCTGGATGGTTTTGTGTAGAAGCTATAGTAGACAAAACAACAGAAAATGCTATTTCAGATGACGAGGACGAAAATGTAGACGATAGTGGGTTAGATCTTGTGGATTTTGTAGATAATAGTACAGTAATACATACAAAGCAGGTACATGCACAAGCCTTATTAAATAAACAACAAGCACATGCAGATCAGGAGGCAGTACAGGCACTAAAACGAAAGCTATTAGGCAGTCCATATGAAAGCCCTGTCAGTGATTCACAGCACAGCATAGACAACGAACTAAGTCCTAGGCTTGGCGGTTTAACGCTATGTCGGGGGTCCCAAGGGGCCAAACGACGATTATTCCAGTCACTGGAAAATCGAGACAGTGGATATGGCTATTCTGAAGTGGAAGTACAGCAGACACAGGTAGAACACGGACATGGCGCCGTACATGGGACTATGGGTAACGGGGGGGCAGTGGGTAGTGAACTTGGGGTGCAGGAAAATGAAGAAGGTAGTACTACAAGTACGCCTACAACAAGGGTGGTAGAATTACTTAAGTGTAAGAACCTGCATGCAACATTGTTAGGTAAGTTTAAAGAATTGTTTGGAGTGTCATTTGGCGATTTAGTAAGACAGTTTAAAAGTGACAAAAGCAGTTGTACAGACTGGGTTATTGCAGCATTTGGGGTTAATCATAGTATTGCAGAAGGGTTTAATACATTAATTAAAGCAGATTCACTATATACACATATACAATGGCTAACCTGTACGTGGGGCATGGTGTTATTAATGCTAATTAGATTTAAATGTGGAAAAAATCGTACTACAGTGTCCAAAGGCCTTAGTAAATTATTAAACATACCTACAAATCAATTATTAATAGAGCCACCTCGGTTACAAAGTGTGGCTGCCGCCATATACTGGTTTAGATCAGGAATATCTAATGCTAGCATTGTAACCGGAGACACACCAGAGTGGATTCAAAGACAAACAATTTTAGAACATTGTTTTGCAGATGCCCAATTTAATTTAACAGAAATGGTGCAATGGGCATATGATAATGATATTACTGAAGACAGTGACATTGCATATGAATATGCACAACGGGCAGACAGGGATAGCAATGCTGCTGCATTTTTAAAAAGTAACTGCCAGGCAAAATATGTAAAAGATTGTGGCGTCATGTGCAGACATTATAAAAAAGCACAAATGAGACGTATGTCTATGGGTGCATGGATAAAACATAGAAGTGCCAAGATAGGGGATAGTGGAGATTGGAAACCTATAGTAAAATTTATTAGATATCAACAAATTGATTTTTTAGCATTTATGTCTGCATTTAAAAAGTTTTTACATAATATACCTAAAAAAAGTTGTTTAGTGTTAATTGGTCCTCCAAATACAGGAAAATCACAGTTTGGAATGAGTTTAATAAACTTCTTAGCAGGAACTGTAATATCATTTGTAAATTCACATAGCCATTTTTGGCTGCAGCCATTGGACAGTGCAAAAATAGCTATGCTGGATGATGCAACTCCACCATGTTGGACATATTTAGATATATATTTAAGAAATTTATTAGATGGCAATCCATGCAGTATAGATAGAAAACATAAAGCATTAACAGTTGTTAAGTGCCCACCATTACTTATAACATCAAATACAGATATTAGAACAAATGACAAATGGAAATACCTATACAGCAGAGTTAGTTTATTTGAATTTCCAAATCCATTTCCATTAGATACAAATGGAAATCCTGTATATGAATTAAATGACAAAAATTGGAAATCATTTTTTCAAAGGTTGTGGTCCAGCTTAGAATTTCAAGAATCAGAGGACGAGGAAGACTATGGAGAGACTGGCCAAACGTTTAGATGCGTGCCAGGAACAGTTGTTAGAACTGTATGAGGAAAATAGTAGGGATTTACAAAAACATATTGAACATTGGAAATGTTTACGTATGGAGGCAGTGGTATTGTATAAGGCCCGTGAAATGGGCTTTGCAAATATAGGACATCAAATAGTACCAACATTGGAAACATGTAGAGCCAAGGCCCACATGGCAATTGAAATACACTTGGCATTAGAGACATTATTGCAGTCCTCGTATGGTAAAGAACCATGGACATTGCAAGAAACAAGTAATGAACTGTGGCTTACGAATCCTAAAAAATGTTTTAAAAAACAAGGACGTACCGTGGAGGTTATATTTGATGGAAAACAGGACAATGCAATGCATTATACAGCATGGACATATATATATATACAAACTGTGCAAGGTACATGGTGTAAAGTACAAGGACACGTTTGCCATGCAGGACTATATTATATTGTGGAAAATATGAAACAGTTTTATTGTAATTTTAAAGAGGAGGCAAAAAAATATGGGGTAACAGACCAATGGGAGGTACATGATGGCAATCAGGTGATTGTTTCTCCTGCACCCATATCTAGCACCACATCCACCGACGCAGAGATACCCTCTACTGGATCTACTAAGTTGGTACAACAAGTGTGCACCACAAACCCATTGCACACCACAACGTCCATTGACAACCACCACGCAGACTGTACAGACGGAACAGCATACAACGTGCCCATCCAAACCTCACCGCCACGAAAACGATACAGACAGTGTGGACAGTCGCCATCACAGCACCTGCAGCACTCAAACCCCAGCATCCCCAGCATCCCCAGCGCATCCGTGGACCCTGGATTGTGTGGGGTCAGAACTAACAGTGAAAACTGTAACAAGCGACGGAACCACTGTGGAAGTCAGGCTACGCCTGTAATTCATTTACAAGGTGACCCTAATTGCCTAAAATGCCTACGATTTAGGCTAAAAAGAAATTGTTCACATTTATTTACACAGGTGTCATCTACATGGCATTTAACAGAAAATGATTGTACACGTGACACTAAAACTGGTATAATAACAATACATTATTATGATGAAGCACAAAGAAATTTATTTTTAAATACTGTAAAAATACCTTCTGGGATAAAATCCTGTATTGGATATATGTCTATGTTACAGTTTATATGATTAGTTGTATATGTGTATAAACAGTTATAGGACTTCAATACTGTGACTCCACAACGTGTGGGACAACCGGCCAGAAACTGCTGCTTTTATTGTTTATAGTTGTTGGTGCGTGTGTTGTGTGTGTGTGGATTAGTTTACAAAATTATCCATATCCTGTATGGGCCTCTTGCCTTGCTAGCTACCTAACATTGGTGCTATTATCATGGTTGCAGGTACTAACATACTTTGACTATTTTTTTCTATGTTTAATCATTCTTGGTATTCCTTCTGTCTTACTAACATTACTAATACATTTAGCAATACAATAACACATATTAGTTTAGGTGTGTGTGTGTGGTGTGCATGTGATTTGTACATGGTTGTACATATATAATACCAATTATTGTTTGGCTACTATTTTCATTTATAGCCACACTGCTGTTTTGCATATTGGTATTACAAACATATAAACTGTTACCATACGTATATACAGTGCTGTAAATAAACTTTTGTTATATTGTGTGTACTTCTTTTGTGCTATTACAATGCCACCACAACGGTCCCGCAGACGAAAGCGGGCCTCTGCCACACAATTATATCAAACGTGTAAGGCCTCAGGGACATGTCCTCCAGATGTTATTCCCAAAGTTGAAGGAACCACATTGGCAGATAAAATTTTACAATGGGGTAGTTTAGGCGTGTTTTTTGGGGGGTTGGGAATTGGCACTGGTGCAGGTACGGGTGGGCGCACGGGCTATGTGCCTCTGGGAACAAGGCCTCCTGTAATTGCTGAACCAGGACCTGCAGTACGCCCACCAATAGCTGTTGACACCGTGGGGCCATCTGATCCTTCTATTGTTTCCTTATTAGAAGAGTCATCAGTTATTGATGCAGGAATAACAGTACCTGATATTACTTCTCATGGAGGTTTTAATATTACTACATCTACTGGTGGGCCTGCCTCAACGCCTGCTATATTAGATATCTCCCCTCCCACTAATACTATACGTGTCACAACAACTACATCTACCAATCCTTTATATATTGATCCTTTTACATTGCAGCCGCCATTGCCAGCAGAGGTTAATGGGCGCCTATTAATATCTACTCCTACCATCACACCCCACTCATATGAAGAAATACCAATGGACACGTTTGTTGTATCTACAGATACAACTAACACATTTACTAGTACTCCCATTCCTGGCCCTCGGTCGTCTGCACGCCTGGGGTTATATTCTAGAGCAACGCAACAACGTCCAGTTACTACCAGTGCATTTTTAACATCTCCTGCACGGTTGGTTACTTATGACAATCCAGCCTATGAAGGACTTACGGAGGATACATTAGTATTTGAACATCCATCCATTCATACTGCACCTGACCCTGATTTCATGGATATAGTTGCATTGCATCGTCCTATGTTATCATCCAAACAGGGTAGTGTACGTGTTAGTAGAATTGGACAAAGGCTGTCTATGCAGACACGTCGCGGGACCCGTTTTGGGTCACGTGTACACTTTTTTCATGACCTTAGCCCTATTACACACTCTTCAGAAACTATTGAATTACAGCCTTTATCTGCTTCTTCAGTATCTGCAGCCTCCAATATTAATGATGGGTTATTTGATATTTATGTTGATACTAGTGATGTAAATGTTACAAATACCACTTCCTCTATACCTATGCATGGTTTTGCTACCCCCCGTTTGTCCACTACATCTTTCCCTACATTACCTAGCATGTCTACACATTCTGCCAATACCACCATACCTTTTTCGTTTCCTGCCACTGTGCATGTGGGCCCTGATTTATCTGTTGTGGACCACCCATGGGACAGTACCCCAACGTCTGTAATGCCTCAGGGTAACTTTGTAATGGTATCAGGATGGGATTTTATATTGCATCCTAGTTATTTTTGGCGTAGGCGCCGTAAACCTGTACCATATTTTTTTGCAGATGTCCGTGTGGCGGCCTAGTGACAACAAGGTTTATCTACCTCCTCCTCCTGTTTCCAAGGTGGTCAGCACTGATGAATATGTGCAACGCACCAACTACTTTTACCATGCCAGCAGTTCTAGGCTATTGGTTGTTGGTCACCCTTATTACTCTATTACAAAAAGGCCAAATAAGACATCTATCCCCAAAGTGTCTGGTTTACAGTACAGAGTATTTAGAGTTAGGCTCCCTGATCCTAATAAGTTTACATTGCCTGAAACTAATTTATATAACCCAGAGACACAGCGCATGGTGTGGGCCTGTGTGGGGCTAGAAGTAGGTCGTGGACAGCCTTTGGGCGTTGGTATTAGTGGCCATCCATTATTGAATAAGTTGGATGATACTGAAAATGCGCCTACATATGGTGGAGGCCCTGGTACAGACAATAGGGAAAATGTTTCTATGGATTATAAACAAACACAGTTGTGTTTAGTTGGCTGTAAACCTGCCATAGGGGAGCACTGGGGTAAAGGTACTGCCTGTACACCACAGTCCAATGGTGACTGCCCACCATTAGAATTAAAAAATAGTTTTATTCAGGATGGGGATATGGTGGATGTAGGGTTTGGGGCACTAGATTTTGGTGCTTTACAATCCTCCAAAGCTGAGGTACCTTTGGATATTGTAAATTCAATTACTAAATATCCTGATTACTTAAAAATGTCTGCTGAGGCCTATGGTGACAGTATGTTTTTCTTTTTAAGGCGAGAACAAATGTTTGTTCGTCATTTGTTTAATAGGGCTGGCGCAATTGGTGAACCTGTACCTGATGAACTGTATACCAAGGCTGCTAATAATGCATCTGGCAGACATAATTTAGGTAGTAGTATTTATTATCCTACCCCTAGTGGTTCTATGGTAACATCTGATGCACAACTATTTAATAAACCATATTGGTTACAACAAGCACAAGGACACAATAATGGTATATGTTGGGGAAATCAGCTATTTTTAACTGTGGTTGATACTACCCGTAGTACTAACATGACTTTGTGTGCCACTGCAACATCTGGTGATACATATACAGCTGCTAATTTTAAGGAATATTTAAGACATGCTGAAGAATATGATGTGCAATTTATATTTCAATTGTGTAAAATAACATTAACTGTTGAAGTTATGTCATATATACACAATATGAATCCTAACATATTAGAGGAGTGGAATGTTGGTGTTGCACCACCACCTTCAGGAACTTTAGAAGATAGTTATAGGTATGTACAATCAGAAGCTATTCGCTGTCAGGCTAAGGTAACAACGCCAGAAAAAAAGGATCCTTATTCAGACTTTTGGTTTTGGGAGGTAAATTTATCTGAAAAGTTTTCTACTGATTTAGATCAATTTCCTTTAGGTAGAAAGTTTTTACTGCAGGCCGGGTTGCGTGCAAGGCCTAAACTGTCTGTAGGTAAACGAAAGGCGTCTACAGCTAAATCTGTTTCTTCAGCTAAACGTAAGAAAACACACAAATAGATGTATGTAGTAATGTTATGATACATATTTATGTTATTTATTTGTGTACTGTGTTAATAAACTACTTTTTATATGTTGTGTGTTCTCCATTTTGTTTTTTGTACTCCATTTTGTTTCTAGACCGATTTCGGTTGTATCTGGCCTGTTACCAGGTGCATTGGCCATGTTTCCTAACATTTTGCAAACCTATTCACTTTTTAAATTTATAAATGCAATATGTGCTGCCAACTGTTTTATGGCACGTATGTTCTGCCAACGTACACTCCCTAATTCCTTTACATAACACACACGCC--TTTGCACAGGCATG-TGCACAAAGGTTGGCAAAGGTTAGCATATCTCTGCAGTTACCCATTTCCTTTTTCCTTTTTTTTATGTATGAGTAACTTAATTGTTATATGTAATAAAAAAGCTTTTAGGCACATATTTTCAGTGTTGGCATACACATTTACAAGTTACCTTGGCTTAAACAAGTAAAGTTATTTGTCACTGTTGACACATTACTCATATATATAATTTGTTTTTAACATGCAGGTGGCAACCGAAACCGGTACATAAATCCTTCTTATTCTTTT
>AR074180|HPV42|
CTTATTATAAACTACAATCCTGGCTTTGAAAAATAAGGGAGTAACCGAATTCGGTTCAACCGAAACCGGTACATATATAAACCACCCAAAGTAGTGGTCCCAGTTAAGGCAGAATGTCAGGTACATCTGCCTCATCACAGCCACGCACATTATACCAATTGTGTAAGGAATTTGGGCTGACATTGCGGAATTTACAGATTTCCTGCATTTGGTGCAAAAAGCACTTAACAGGCGCAGAGGTGCTCGCGTACCATTTTAAAGATTTGGTAGTGGTGTGGAGGAAGGACTTTCCATATGCTGCATGTGCATTTTGTTTAGAATTTAATTCTAAAATTTGTGCACTGCGACACTACGAAAGATCAGCATTTTGGTATACAGTGGAGAAAGAAACTGGACTACTTTTAGAAGAACAACAAATTAGATGTGCCTTGTGTCAAAAGCCGTTATCACAGAGCGAAAAAAACCATCATATTGATACAGGTACAAGATTTCAATTTATATTGTGTCAGTGGACGGGTCGGTGTACGCATTGCAGAGGACAATGCGTGGAGAGACGCCTACCCTAAAGGACATTGTTTTGTTTGACATACCAACGTGTGAGACACCCATTGACCTGTATTGCTATGAACAATTGGACAGCTCAGATGAAGATGACCAAGCCAAACAGGACATACAGCGTTACAGAATACTGTGTGTGTGTACACAGTGTTACAAGTCTGTTAAACTCGTTGTGCAGTGTACAGAGGCGGACATAAGAAACCTGCAACAGATGCTTTTGGGCACACTGGATATTGTGTGTCCTTTGTGTGCCCGCGTGGAGTAACTGCAATGGCGGATGATACAGGTACAGAGGAGGGGCTAGGGTGTTCTGGATGGTTTTGTGTAGAAGCTATAGTAGACAAAACAACAGAAAATGCTATTTCAGATGACGAGGACGAAAATGTAGACGATAGTGGGTTAGATCTTGTGGATTTTGTAGATAATAGTACAGTAATACATACAAAGCAGGTACATGCACAAGCCTTATTAAATAAACAACAAGCACATGCAGATCAGGAGGCAGTACAGGCACTAAAACGAAAGCTATTAGGCAGTCCATATGAAAGCCCTGTCAGTGATTCACAGCACAGCATAGACAACGAACTAAGTCCTAGGCTTGGCGGTTTAACGCTATGTCGGGGGTCCCAAGGGGCCAAACGACGATTATTCCAGTCACTGGAAAATCGAGACAGTGGATATGGCTATTCTGAAGTGGAAGTACAGCAGACACAGGTAGAACACGGACATGGCGCCGTACATGGGACTATGGGTAACGGGGGGGCAGTGGGTAGTGAACTTGGGGTGCAGGAAAATGAAGAAGGTAGTACTACAAGTACGCCTACAACAAGGGTGGTAGAATTACTTAAGTGTAAGAACCTGCATGCAACATTGTTAGGTAAGTTTAAAGAATTGTTTGGAGTGTCATTTGGCGATTTAGTAAGACAGTTTAAAAGTGACAAAAGCAGTTGTACAGACTGGGTTATTGCAGCATTTGGGGTTAATCATAGTATTGCAGAAGGGTTTAATACATTAATTAAAGCAGATTCACTATATACACATATACAATGGCTAACCTGTACGTGGGGCATGGTGTTATTAATGCTAATTAGATTTAAATGTGGAAAAAATCGTACTACAGTGTCCAAAGGCCTTAGTAAATTATTAAACATACCTACAAATCAATTATTAATAGAGCCACCTCGGTTACAAAGTGTGGCTGCCGCCATATACTGGTTTAGATCAGGAATATCTAATGCTAGCATTGTAACCGGAGACACACCAGAGTGGATTCAAAGACAAACAATTTTAGAACATTGTTTTGCAGATGCCCAATTTAATTTAACAGAAATGGTGCAATGGGCATATGATAATGATATTACTGAAGACAGTGACATTGCATATGAATATGCACAACGGGCAGACAGGGATAGCAATGCTGCTGCATTTTTAAAAAGTAACTGCCAGGCAAAATATGTAAAAGATTGTGGCGTCATGTGCAGACATTATAAAAAAGCACAAATGAGACGTATGTCTATGGGTGCATGGATAAAACATAGAAGTGCCAAGATAGGGGATAGTGGAGATTGGAAACCTATAGTAAAATTTATTAGATATCAACAAATTGATTTTTTAGCATTTATGTCTGCATTTAAAAAGTTTTTACATAATATACCTAAAAAAAGTTGTTTAGTGTTAATTGGTCCTCCAAATACAGGAAAATCACAGTTTGGAATGAGTTTAATAAACTTCTTAGCAGGAACTGTAATATCATTTGTAAATTCACATAGCCATTTTTGGCTGCAGCCATTGGACAGTGCAAAAATAGCTATGCTGGATGATGCAACTCCACCATGTTGGACATATTTAGATATATATTTAAGAAATTTATTAGATGGCAATCCATGCAGTATAGATAGAAAACATAAAGCATTAACAGTTGTTAAGTGCCCACCATTACTTATAACATCAAATACAGATATTAGAACAAATGACAAATGGAAATACCTATACAGCAGAGTTAGTTTATTTGAATTTCCAAATCCATTTCCATTAGATACAAATGGAAATCCTGTATATGAATTAAATGACAAAAATTGGAAATCATTTTTTCAAAGGTTGTGGTCCAGCTTAGAATTTCAAGAATCAGAGGACGAGGAAGACTATGGAGAGACTGGCCAAACGTTTAGATGCGTGCCAGGAACAGTTGTTAGAACTGTATGAGGAAAATAGTAGGGATTTACAAAAACATATTGAACATTGGAAATGTTTACGTATGGAGGCAGTGGTATTGTATAAGGCCCGTGAAATGGGCTTTGCAAATATAGGACATCAAATAGTACCAACATTGGAAACATGTAGAGCCAAGGCCCACATGGCAATTGAAATACACTTGGCATTAGAGACATTATTGCAGTCCTCGTATGGTAAAGAACCATGGACATTGCAAGAAACAAGTAATGAACTGTGGCTTACGAATCCTAAAAAATGTTTTAAAAAACAAGGACGTACCGTGGAGGTTATATTTGATGGAAAACAGGACAATGCAATGCATTATACAGCATGGACATATATATATATACAAACTGTGCAAGGTACATGGTGTAAAGTACAAGGACACGTTTGCCATGCAGGACTATATTATATTGTGGAAAATATGAAACAGTTTTATTGTAATTTTAAAGAGGAGGCAAAAAAATATGGGGTAACAGACCAATGGGAGGTACATGATGGCAATCAGGTGATTGTTTCTCCTGCACCCATATCTAGCACCACATCCACCGACGCAGAGATACCCTCTACTGGATCTACTAAGTTGGTACAACAAGTGTGCACCACAAACCCATTGCACACCACAACGTCCATTGACAACCACCACGCAGACTGTACAGACGGAACAGCATACAACGTGCCCATCCAAACCTCACCGCCACGAAAACGATACAGACAGTGTGGACAGTCGCCATCACAGCACCTGCAGCACTCAAACCCCAGCATCCCCAGCATCCCCAGCGCATCCGTGGACCCTGGATTGTGTGGGGTCAGAACTAACAGTGAAAACTGTAACAAGCGACGGAACCACTGTGGAAGTCAGGCTACGCCTGTAATTCATTTACAAGGTGACCCTAATTGCCTAAAATGCCTACGATTTAGGCTAAAAAGAAATTGTTCACATTTATTTACACAGGTGTCATCTACATGGCATTTAACAGAAAATGATTGTACACGTGACACTAAAACTGGTATAATAACAATACATTATTATGATGAAGCACAAAGAAATTTATTTTTAAATACTGTAAAAATACCTTCTGGGATAAAATCCTGTATTGGATATATGTCTATGTTACAGTTTATATGATTAGTTGTATATGTGTATAAACAGTTATAGGACTTCAATACTGTGACTCCACAACGTGTGGGACAACCGGCCAGAAACTGCTGCTTTTATTGTTTATAGTTGTTGGTGCGTGTGTTGTGTGTGTGTGGATTAGTTTACAAAATTATCCATATCCTGTATGGGCCTCTTGCCTTGCTAGCTACCTAACATTGGTGCTATTATCATGGTTGCAGGTACTAACATACTTTGACTATTTTTTTCTATGTTTAATCATTCTTGGTATTCCTTCTGTCTTACTAACATTACTAATACATTTAGCAATACAATAACACATATTAGTTTAGGTGTGTGTGTGTGGTGTGCATGTGATTTGTACATGGTTGTACATATATAATACCAATTATTGTTTGGCTACTATTTTCATTTATAGCCACACTGCTGTTTTGCATATTGGTATTACAAACATATAAACTGTTACCATACGTATATACAGTGCTGTAAATAAACTTTTGTTATATTGTGTGTACTTCTTTTGTGCTATTACAATGCCACCACAACGGTCCCGCAGACGAAAGCGGGCCTCTGCCACACAATTATATCAAACGTGTAAGGCCTCAGGGACATGTCCTCCAGATGTTATTCCCAAAGTTGAAGGAACCACATTGGCAGATAAAATTTTACAATGGGGTAGTTTAGGCGTGTTTTTTGGGGGGTTGGGAATTGGCACTGGTGCAGGTACGGGTGGGCGCACGGGCTATGTGCCTCTGGGAACAAGGCCTCCTGTAATTGCTGAACCAGGACCTGCAGTACGCCCACCAATAGCTGTTGACACCGTGGGGCCATCTGATCCTTCTATTGTTTCCTTATTAGAAGAGTCATCAGTTATTGATGCAGGAATAACAGTACCTGATATTACTTCTCATGGAGGTTTTAATATTACTACATCTACTGGTGGGCCTGCCTCAACGCCTGCTATATTAGATATCTCCCCTCCCACTAATACTATACGTGTCACAACAACTACATCTACCAATCCTTTATATATTGATCCTTTTACATTGCAGCCGCCATTGCCAGCAGAGGTTAATGGGCGCCTATTAATATCTACTCCTACCATCACACCCCACTCATATGAAGAAATACCAATGGACACGTTTGTTGTATCTACAGATACAACTAACACATTTACTAGTACTCCCATTCCTGGCCCTCGGTCGTCTGCACGCCTGGGGTTATATTCTAGAGCAACGCAACAACGTCCAGTTACTACCAGTGCATTTTTAACATCTCCTGCACGGTTGGTTACTTATGACAATCCAGCCTATGAAGGACTTACGGAGGATACATTAGTATTTGAACATCCATCCATTCATACTGCACCTGACCCTGATTTCATGGATATAGTTGCATTGCATCGTCCTATGTTATCATCCAAACAGGGTAGTGTACGTGTTAGTAGAATTGGACAAAGGCTGTCTATGCAGACACGTCGCGGGACCCGTTTTGGGTCACGTGTACACTTTTTTCATGACCTTAGCCCTATTACACACTCTTCAGAAACTATTGAATTACAGCCTTTATCTGCTTCTTCAGTATCTGCAGCCTCCAATATTAATGATGGGTTATTTGATATTTATGTTGATACTAGTGATGTAAATGTTACAAATACCACTTCCTCTATACCTATGCATGGTTTTGCTACCCCCCGTTTGTCCACTACATCTTTCCCTACATTACCTAGCATGTCTACACATTCTGCCAATACCACCATACCTTTTTCGTTTCCTGCCACTGTGCATGTGGGCCCTGATTTATCTGTTGTGGACCACCCATGGGACAGTACCCCAACGTCTGTAATGCCTCAGGGTAACTTTGTAATGGTATCAGGATGGGATTTTATATTGCATCCTAGTTATTTTTGGCGTAGGCGCCGTAAACCTGTACCATATTTTTTTGCAGATGTCCGTGTGGCGGCCTAGTGACAACAAGGTTTATCTACCTCCTCCTCCTGTTTCCAAGGTGGTCAGCACTGATGAATATGTGCAACGCACCAACTACTTTTACCATGCCAGCAGTTCTAGGCTATTGGTTGTTGGTCACCCTTATTACTCTATTACAAAAAGGCCAAATAAGACATCTATCCCCAAAGTGTCTGGTTTACAGTACAGAGTATTTAGAGTTAGGCTCCCTGATCCTAATAAGTTTACATTGCCTGAAACTAATTTATATAACCCAGAGACACAGCGCATGGTGTGGGCCTGTGTGGGGCTAGAAGTAGGTCGTGGACAGCCTTTGGGCGTTGGTATTAGTGGCCATCCATTATTGAATAAGTTGGATGATACTGAAAATGCGCCTACATATGGTGGAGGCCCTGGTACAGACAATAGGGAAAATGTTTCTATGGATTATAAACAAACACAGTTGTGTTTAGTTGGCTGTAAACCTGCCATAGGGGAGCACTGGGGTAAAGGTACTGCCTGTACACCACAGTCCAATGGTGACTGCCCACCATTAGAATTAAAAAATAGTTTTATTCAGGATGGGGATATGGTGGATGTAGGGTTTGGGGCACTAGATTTTGGTGCTTTACAATCCTCCAAAGCTGAGGTACCTTTGGATATTGTAAATTCAATTACTAAATATCCTGATTACTTAAAAATGTCTGCTGAGGCCTATGGTGACAGTATGTTTTTCTTTTTAAGGCGAGAACAAATGTTTGTTCGTCATTTGTTTAATAGGGCTGGCGCAATTGGTGAACCTGTACCTGATGAACTGTATACCAAGGCTGCTAATAATGCATCTGGCAGACATAATTTAGGTAGTAGTATTTATTATCCTACCCCTAGTGGTTCTATGGTAACATCTGATGCACAACTATTTAATAAACCATATTGGTTACAACAAGCACAAGGACACAATAATGGTATATGTTGGGGAAATCAGCTATTTTTAACTGTGGTTGATACTACCCGTAGTACTAACATGACTTTGTGTGCCACTGCAACATCTGGTGATACATATACAGCTGCTAATTTTAAGGAATATTTAAGACATGCTGAAGAATATGATGTGCAATTTATATTTCAATTGTGTAAAATAACATTAACTGTTGAAGTTATGTCATATATACACAATATGAATCCTAACATATTAGAGGAGTGGAATGTTGGTGTTGCACCACCACCTTCAGGAACTTTAGAAGATAGTTATAGGTATGTACAATCAGAAGCTATTCGCTGTCAGGCTAAGGTAACAACGCCAGAAAAAAAGGATCCTTATTCAGACTTTTGGTTTTGGGAGGTAAATTTATCTGAAAAGTTTTCTACTGATTTAGATCAATTTCCTTTAGGTAGAAAGTTTTTACTGCAGGCCGGGTTGCGTGCAAGGCCTAAACTGTCTGTAGGTAAACGAAAGGCGTCTACAGCTAAATCTGTTTCTTCAGCTAAACGTAAGAAAACACACAAATAGATGTATGTAGTAATGTTATGATACATATTTATGTTATTTATTTGTGTACTGTGTTAATAAACTACTTTTTATATGTTGTGTGTTCTCCATTTTGTTTTTTGTACTCCATTTTGTTTCTAGACCGATTTCGGTTGTATCTGGCCTGTTACCAGGTGCATTGGCCATGTTTCCTAACATTTTGCAAACCTATTCACTTTTTAAATTTATAAATGCAATATGTGCTGCCAACTGTTTTATGGCACGTATGTTCTGCCAACGTACACTCCCTAATTCCTTTACATAACACACACGCC--TTTGCACAGGCATG-TGCACAAAGGTTGGCAAAGGTTAGCATATCTCTGCAGTTACCCATTTCCTTTTTCCTTTTTTTTATGTATGAGTAACTTAATTGTTATATGTAATAAAAAAGCTTTTAGGCACATATTTTCAGTGTTGGCATACACATTTACAAGTTACCTTGGCTTAAACAAGTAAAGTTATTTGTCACTGTTGACACATTACTCATATATATAATTTGTTTTTAACATGCAGGTGGCAACCGAAACCGGTACATAAATCCTTCTTATTCTTTT
>HW350059|HPV42|
CTTATTATAAACTACAATCCTGGCTTTGAAAAATAAGGGAGTAACCGAATTCGGTTCAACCGAAACCGGTACATATATAAACCACCCAAAGTAGTGGTCCCAGTTAAGGCAGAATGTCAGGTACATCTGCCTCATCACAGCCACGCACATTATACCAATTGTGTAAGGAATTTGGGCTGACATTGCGGAATTTACAGATTTCCTGCATTTGGTGCAAAAAGCACTTAACAGGCGCAGAGGTGCTCGCGTACCATTTTAAAGATTTGGTAGTGGTGTGGAGGAAGGACTTTCCATATGCTGCATGTGCATTTTGTTTAGAATTTAATTCTAAAATTTGTGCACTGCGACACTACGAAAGATCAGCATTTTGGTATACAGTGGAGAAAGAAACTGGACTACTTTTAGAAGAACAACAAATTAGATGTGCCTTGTGTCAAAAGCCGTTATCACAGAGCGAAAAAAACCATCATATTGATACAGGTACAAGATTTCAATTTATATTGTGTCAGTGGACGGGTCGGTGTACGCATTGCAGAGGACAATGCGTGGAGAGACGCCTACCCTAAAGGACATTGTTTTGTTTGACATACCAACGTGTGAGACACCCATTGACCTGTATTGCTATGAACAATTGGACAGCTCAGATGAAGATGACCAAGCCAAACAGGACATACAGCGTTACAGAATACTGTGTGTGTGTACACAGTGTTACAAGTCTGTTAAACTCGTTGTGCAGTGTACAGAGGCGGACATAAGAAACCTGCAACAGATGCTTTTGGGCACACTGGATATTGTGTGTCCTTTGTGTGCCCGCGTGGAGTAACTGCAATGGCGGATGATACAGGTACAGAGGAGGGGCTAGGGTGTTCTGGATGGTTTTGTGTAGAAGCTATAGTAGACAAAACAACAGAAAATGCTATTTCAGATGACGAGGACGAAAATGTAGACGATAGTGGGTTAGATCTTGTGGATTTTGTAGATAATAGTACAGTAATACATACAAAGCAGGTACATGCACAAGCCTTATTAAATAAACAACAAGCACATGCAGATCAGGAGGCAGTACAGGCACTAAAACGAAAGCTATTAGGCAGTCCATATGAAAGCCCTGTCAGTGATTCACAGCACAGCATAGACAACGAACTAAGTCCTAGGCTTGGCGGTTTAACGCTATGTCGGGGGTCCCAAGGGGCCAAACGACGATTATTCCAGTCACTGGAAAATCGAGACAGTGGATATGGCTATTCTGAAGTGGAAGTACAGCAGACACAGGTAGAACACGGACATGGCGCCGTACATGGGACTATGGGTAACGGGGGGGCAGTGGGTAGTGAACTTGGGGTGCAGGAAAATGAAGAAGGTAGTACTACAAGTACGCCTACAACAAGGGTGGTAGAATTACTTAAGTGTAAGAACCTGCATGCAACATTGTTAGGTAAGTTTAAAGAATTGTTTGGAGTGTCATTTGGCGATTTAGTAAGACAGTTTAAAAGTGACAAAAGCAGTTGTACAGACTGGGTTATTGCAGCATTTGGGGTTAATCATAGTATTGCAGAAGGGTTTAATACATTAATTAAAGCAGATTCACTATATACACATATACAATGGCTAACCTGTACGTGGGGCATGGTGTTATTAATGCTAATTAGATTTAAATGTGGAAAAAATCGTACTACAGTGTCCAAAGGCCTTAGTAAATTATTAAACATACCTACAAATCAATTATTAATAGAGCCACCTCGGTTACAAAGTGTGGCTGCCGCCATATACTGGTTTAGATCAGGAATATCTAATGCTAGCATTGTAACCGGAGACACACCAGAGTGGATTCAAAGACAAACAATTTTAGAACATTGTTTTGCAGATGCCCAATTTAATTTAACAGAAATGGTGCAATGGGCATATGATAATGATATTACTGAAGACAGTGACATTGCATATGAATATGCACAACGGGCAGACAGGGATAGCAATGCTGCTGCATTTTTAAAAAGTAACTGCCAGGCAAAATATGTAAAAGATTGTGGCGTCATGTGCAGACATTATAAAAAAGCACAAATGAGACGTATGTCTATGGGTGCATGGATAAAACATAGAAGTGCCAAGATAGGGGATAGTGGAGATTGGAAACCTATAGTAAAATTTATTAGATATCAACAAATTGATTTTTTAGCATTTATGTCTGCATTTAAAAAGTTTTTACATAATATACCTAAAAAAAGTTGTTTAGTGTTAATTGGTCCTCCAAATACAGGAAAATCACAGTTTGGAATGAGTTTAATAAACTTCTTAGCAGGAACTGTAATATCATTTGTAAATTCACATAGCCATTTTTGGCTGCAGCCATTGGACAGTGCAAAAATAGCTATGCTGGATGATGCAACTCCACCATGTTGGACATATTTAGATATATATTTAAGAAATTTATTAGATGGCAATCCATGCAGTATAGATAGAAAACATAAAGCATTAACAGTTGTTAAGTGCCCACCATTACTTATAACATCAAATACAGATATTAGAACAAATGACAAATGGAAATACCTATACAGCAGAGTTAGTTTATTTGAATTTCCAAATCCATTTCCATTAGATACAAATGGAAATCCTGTATATGAATTAAATGACAAAAATTGGAAATCATTTTTTCAAAGGTTGTGGTCCAGCTTAGAATTTCAAGAATCAGAGGACGAGGAAGACTATGGAGAGACTGGCCAAACGTTTAGATGCGTGCCAGGAACAGTTGTTAGAACTGTATGAGGAAAATAGTAGGGATTTACAAAAACATATTGAACATTGGAAATGTTTACGTATGGAGGCAGTGGTATTGTATAAGGCCCGTGAAATGGGCTTTGCAAATATAGGACATCAAATAGTACCAACATTGGAAACATGTAGAGCCAAGGCCCACATGGCAATTGAAATACACTTGGCATTAGAGACATTATTGCAGTCCTCGTATGGTAAAGAACCATGGACATTGCAAGAAACAAGTAATGAACTGTGGCTTACGAATCCTAAAAAATGTTTTAAAAAACAAGGACGTACCGTGGAGGTTATATTTGATGGAAAACAGGACAATGCAATGCATTATACAGCATGGACATATATATATATACAAACTGTGCAAGGTACATGGTGTAAAGTACAAGGACACGTTTGCCATGCAGGACTATATTATATTGTGGAAAATATGAAACAGTTTTATTGTAATTTTAAAGAGGAGGCAAAAAAATATGGGGTAACAGACCAATGGGAGGTACATGATGGCAATCAGGTGATTGTTTCTCCTGCACCCATATCTAGCACCACATCCACCGACGCAGAGATACCCTCTACTGGATCTACTAAGTTGGTACAACAAGTGTGCACCACAAACCCATTGCACACCACAACGTCCATTGACAACCACCACGCAGACTGTACAGACGGAACAGCATACAACGTGCCCATCCAAACCTCACCGCCACGAAAACGATACAGACAGTGTGGACAGTCGCCATCACAGCACCTGCAGCACTCAAACCCCAGCATCCCCAGCATCCCCAGCGCATCCGTGGACCCTGGATTGTGTGGGGTCAGAACTAACAGTGAAAACTGTAACAAGCGACGGAACCACTGTGGAAGTCAGGCTACGCCTGTAATTCATTTACAAGGTGACCCTAATTGCCTAAAATGCCTACGATTTAGGCTAAAAAGAAATTGTTCACATTTATTTACACAGGTGTCATCTACATGGCATTTAACAGAAAATGATTGTACACGTGACACTAAAACTGGTATAATAACAATACATTATTATGATGAAGCACAAAGAAATTTATTTTTAAATACTGTAAAAATACCTTCTGGGATAAAATCCTGTATTGGATATATGTCTATGTTACAGTTTATATGATTAGTTGTATATGTGTATAAACAGTTATAGGACTTCAATACTGTGACTCCACAACGTGTGGGACAACCGGCCAGAAACTGCTGCTTTTATTGTTTATAGTTGTTGGTGCGTGTGTTGTGTGTGTGTGGATTAGTTTACAAAATTATCCATATCCTGTATGGGCCTCTTGCCTTGCTAGCTACCTAACATTGGTGCTATTATCATGGTTGCAGGTACTAACATACTTTGACTATTTTTTTCTATGTTTAATCATTCTTGGTATTCCTTCTGTCTTACTAACATTACTAATACATTTAGCAATACAATAACACATATTAGTTTAGGTGTGTGTGTGTGGTGTGCATGTGATTTGTACATGGTTGTACATATATAATACCAATTATTGTTTGGCTACTATTTTCATTTATAGCCACACTGCTGTTTTGCATATTGGTATTACAAACATATAAACTGTTACCATACGTATATACAGTGCTGTAAATAAACTTTTGTTATATTGTGTGTACTTCTTTTGTGCTATTACAATGCCACCACAACGGTCCCGCAGACGAAAGCGGGCCTCTGCCACACAATTATATCAAACGTGTAAGGCCTCAGGGACATGTCCTCCAGATGTTATTCCCAAAGTTGAAGGAACCACATTGGCAGATAAAATTTTACAATGGGGTAGTTTAGGCGTGTTTTTTGGGGGGTTGGGAATTGGCACTGGTGCAGGTACGGGTGGGCGCACGGGCTATGTGCCTCTGGGAACAAGGCCTCCTGTAATTGCTGAACCAGGACCTGCAGTACGCCCACCAATAGCTGTTGACACCGTGGGGCCATCTGATCCTTCTATTGTTTCCTTATTAGAAGAGTCATCAGTTATTGATGCAGGAATAACAGTACCTGATATTACTTCTCATGGAGGTTTTAATATTACTACATCTACTGGTGGGCCTGCCTCAACGCCTGCTATATTAGATATCTCCCCTCCCACTAATACTATACGTGTCACAACAACTACATCTACCAATCCTTTATATATTGATCCTTTTACATTGCAGCCGCCATTGCCAGCAGAGGTTAATGGGCGCCTATTAATATCTACTCCTACCATCACACCCCACTCATATGAAGAAATACCAATGGACACGTTTGTTGTATCTACAGATACAACTAACACATTTACTAGTACTCCCATTCCTGGCCCTCGGTCGTCTGCACGCCTGGGGTTATATTCTAGAGCAACGCAACAACGTCCAGTTACTACCAGTGCATTTTTAACATCTCCTGCACGGTTGGTTACTTATGACAATCCAGCCTATGAAGGACTTACGGAGGATACATTAGTATTTGAACATCCATCCATTCATACTGCACCTGACCCTGATTTCATGGATATAGTTGCATTGCATCGTCCTATGTTATCATCCAAACAGGGTAGTGTACGTGTTAGTAGAATTGGACAAAGGCTGTCTATGCAGACACGTCGCGGGACCCGTTTTGGGTCACGTGTACACTTTTTTCATGACCTTAGCCCTATTACACACTCTTCAGAAACTATTGAATTACAGCCTTTATCTGCTTCTTCAGTATCTGCAGCCTCCAATATTAATGATGGGTTATTTGATATTTATGTTGATACTAGTGATGTAAATGTTACAAATACCACTTCCTCTATACCTATGCATGGTTTTGCTACCCCCCGTTTGTCCACTACATCTTTCCCTACATTACCTAGCATGTCTACACATTCTGCCAATACCACCATACCTTTTTCGTTTCCTGCCACTGTGCATGTGGGCCCTGATTTATCTGTTGTGGACCACCCATGGGACAGTACCCCAACGTCTGTAATGCCTCAGGGTAACTTTGTAATGGTATCAGGATGGGATTTTATATTGCATCCTAGTTATTTTTGGCGTAGGCGCCGTAAACCTGTACCATATTTTTTTGCAGATGTCCGTGTGGCGGCCTAGTGACAACAAGGTTTATCTACCTCCTCCTCCTGTTTCCAAGGTGGTCAGCACTGATGAATATGTGCAACGCACCAACTACTTTTACCATGCCAGCAGTTCTAGGCTATTGGTTGTTGGTCACCCTTATTACTCTATTACAAAAAGGCCAAATAAGACATCTATCCCCAAAGTGTCTGGTTTACAGTACAGAGTATTTAGAGTTAGGCTCCCTGATCCTAATAAGTTTACATTGCCTGAAACTAATTTATATAACCCAGAGACACAGCGCATGGTGTGGGCCTGTGTGGGGCTAGAAGTAGGTCGTGGACAGCCTTTGGGCGTTGGTATTAGTGGCCATCCATTATTGAATAAGTTGGATGATACTGAAAATGCGCCTACATATGGTGGAGGCCCTGGTACAGACAATAGGGAAAATGTTTCTATGGATTATAAACAAACACAGTTGTGTTTAGTTGGCTGTAAACCTGCCATAGGGGAGCACTGGGGTAAAGGTACTGCCTGTACACCACAGTCCAATGGTGACTGCCCACCATTAGAATTAAAAAATAGTTTTATTCAGGATGGGGATATGGTGGATGTAGGGTTTGGGGCACTAGATTTTGGTGCTTTACAATCCTCCAAAGCTGAGGTACCTTTGGATATTGTAAATTCAATTACTAAATATCCTGATTACTTAAAAATGTCTGCTGAGGCCTATGGTGACAGTATGTTTTTCTTTTTAAGGCGAGAACAAATGTTTGTTCGTCATTTGTTTAATAGGGCTGGCGCAATTGGTGAACCTGTACCTGATGAACTGTATACCAAGGCTGCTAATAATGCATCTGGCAGACATAATTTAGGTAGTAGTATTTATTATCCTACCCCTAGTGGTTCTATGGTAACATCTGATGCACAACTATTTAATAAACCATATTGGTTACAACAAGCACAAGGACACAATAATGGTATATGTTGGGGAAATCAGCTATTTTTAACTGTGGTTGATACTACCCGTAGTACTAACATGACTTTGTGTGCCACTGCAACATCTGGTGATACATATACAGCTGCTAATTTTAAGGAATATTTAAGACATGCTGAAGAATATGATGTGCAATTTATATTTCAATTGTGTAAAATAACATTAACTGTTGAAGTTATGTCATATATACACAATATGAATCCTAACATATTAGAGGAGTGGAATGTTGGTGTTGCACCACCACCTTCAGGAACTTTAGAAGATAGTTATAGGTATGTACAATCAGAAGCTATTCGCTGTCAGGCTAAGGTAACAACGCCAGAAAAAAAGGATCCTTATTCAGACTTTTGGTTTTGGGAGGTAAATTTATCTGAAAAGTTTTCTACTGATTTAGATCAATTTCCTTTAGGTAGAAAGTTTTTACTGCAGGCCGGGTTGCGTGCAAGGCCTAAACTGTCTGTAGGTAAACGAAAGGCGTCTACAGCTAAATCTGTTTCTTCAGCTAAACGTAAGAAAACACACAAATAGATGTATGTAGTAATGTTATGATACATATTTATGTTATTTATTTGTGTACTGTGTTAATAAACTACTTTTTATATGTTGTGTGTTCTCCATTTTGTTTTTTGTACTCCATTTTGTTTCTAGACCGATTTCGGTTGTATCTGGCCTGTTACCAGGTGCATTGGCCATGTTTCCTAACATTTTGCAAACCTATTCACTTTTTAAATTTATAAATGCAATATGTGCTGCCAACTGTTTTATGGCACGTATGTTCTGCCAACGTACACTCCCTAATTCCTTTACATAACACACACGCC--TTTGCACAGGCATG-TGCACAAAGGTTGGCAAAGGTTAGCATATCTCTGCAGTTACCCATTTCCTTTTTCCTTTTTTTTATGTATGAGTAACTTAATTGTTATATGTAATAAAAAAGCTTTTAGGCACATATTTTCAGTGTTGGCATACACATTTACAAGTTACCTTGGCTTAAACAAGTAAAGTTATTTGTCACTGTTGACACATTACTCATATATATAATTTGTTTTTAACATGCAGGTGGCAACCGAAACCGGTACATAAATCCTTCTTATTCTTTT
>M73236|HPV42|A1|
CTTATTATAAACTACAATCCTGGCTTTGAAAAATAAGGGAGTAACCGAATTCGGTTCAACCGAAACCGGTACATATATAAACCACCCAAAGTAGTGGTCCCAGTTAAGGCAGAATGTCAGGTACATCTGCCTCATCACAGCCACGCACATTATACCAATTGTGTAAGGAATTTGGGCTGACATTGCGGAATTTACAGATTTCCTGCATTTGGTGCAAAAAGCACTTAACAGGCGCAGAGGTGCTCGCGTACCATTTTAAAGATTTGGTAGTGGTGTGGAGGAAGGACTTTCCATATGCTGCATGTGCATTTTGTTTAGAATTTAATTCTAAAATTTGTGCACTGCGACACTACGAAAGATCAGCATTTTGGTATACAGTGGAGAAAGAAACTGGACTACTTTTAGAAGAACAACAAATTAGATGTGCCTTGTGTCAAAAGCCGTTATCACAGAGCGAAAAAAACCATCATATTGATACAGGTACAAGATTTCAATTTATATTGTGTCAGTGGACGGGTCGGTGTACGCATTGCAGAGGACAATGCGTGGAGAGACGCCTACCCTAAAGGACATTGTTTTGTTTGACATACCAACGTGTGAGACACCCATTGACCTGTATTGCTATGAACAATTGGACAGCTCAGATGAAGATGACCAAGCCAAACAGGACATACAGCGTTACAGAATACTGTGTGTGTGTACACAGTGTTACAAGTCTGTTAAACTCGTTGTGCAGTGTACAGAGGCGGACATAAGAAACCTGCAACAGATGCTTTTGGGCACACTGGATATTGTGTGTCCTTTGTGTGCCCGCGTGGAGTAACTGCAATGGCGGATGATACAGGTACAGAGGAGGGGCTAGGGTGTTCTGGATGGTTTTGTGTAGAAGCTATAGTAGACAAAACAACAGAAAATGCTATTTCAGATGACGAGGACGAAAATGTAGACGATAGTGGGTTAGATCTTGTGGATTTTGTAGATAATAGTACAGTAATACATACAAAGCAGGTACATGCACAAGCCTTATTAAATAAACAACAAGCACATGCAGATCAGGAGGCAGTACAGGCACTAAAACGAAAGCTATTAGGCAGTCCATATGAAAGCCCTGTCAGTGATTCACAGCACAGCATAGACAACGAACTAAGTCCTAGGCTTGGCGGTTTAACGCTATGTCGGGGGTCCCAAGGGGCCAAACGACGATTATTCCAGTCACTGGAAAATCGAGACAGTGGATATGGCTATTCTGAAGTGGAAGTACAGCAGACACAGGTAGAACACGGACATGGCGCCGTACATGGGACTATGGGTAACGGGGGGGCAGTGGGTAGTGAACTTGGGGTGCAGGAAAATGAAGAAGGTAGTACTACAAGTACGCCTACAACAAGGGTGGTAGAATTACTTAAGTGTAAGAACCTGCATGCAACATTGTTAGGTAAGTTTAAAGAATTGTTTGGAGTGTCATTTGGCGATTTAGTAAGACAGTTTAAAAGTGACAAAAGCAGTTGTACAGACTGGGTTATTGCAGCATTTGGGGTTAATCATAGTATTGCAGAAGGGTTTAATACATTAATTAAAGCAGATTCACTATATACACATATACAATGGCTAACCTGTACGTGGGGCATGGTGTTATTAATGCTAATTAGATTTAAATGTGGAAAAAATCGTACTACAGTGTCCAAAGGCCTTAGTAAATTATTAAACATACCTACAAATCAATTATTAATAGAGCCACCTCGGTTACAAAGTGTGGCTGCCGCCATATACTGGTTTAGATCAGGAATATCTAATGCTAGCATTGTAACCGGAGACACACCAGAGTGGATTCAAAGACAAACAATTTTAGAACATTGTTTTGCAGATGCCCAATTTAATTTAACAGAAATGGTGCAATGGGCATATGATAATGATATTACTGAAGACAGTGACATTGCATATGAATATGCACAACGGGCAGACAGGGATAGCAATGCTGCTGCATTTTTAAAAAGTAACTGCCAGGCAAAATATGTAAAAGATTGTGGCGTCATGTGCAGACATTATAAAAAAGCACAAATGAGACGTATGTCTATGGGTGCATGGATAAAACATAGAAGTGCCAAGATAGGGGATAGTGGAGATTGGAAACCTATAGTAAAATTTATTAGATATCAACAAATTGATTTTTTAGCATTTATGTCTGCATTTAAAAAGTTTTTACATAATATACCTAAAAAAAGTTGTTTAGTGTTAATTGGTCCTCCAAATACAGGAAAATCACAGTTTGGAATGAGTTTAATAAACTTCTTAGCAGGAACTGTAATATCATTTGTAAATTCACATAGCCATTTTTGGCTGCAGCCATTGGACAGTGCAAAAATAGCTATGCTGGATGATGCAACTCCACCATGTTGGACATATTTAGATATATATTTAAGAAATTTATTAGATGGCAATCCATGCAGTATAGATAGAAAACATAAAGCATTAACAGTTGTTAAGTGCCCACCATTACTTATAACATCAAATACAGATATTAGAACAAATGACAAATGGAAATACCTATACAGCAGAGTTAGTTTATTTGAATTTCCAAATCCATTTCCATTAGATACAAATGGAAATCCTGTATATGAATTAAATGACAAAAATTGGAAATCATTTTTTCAAAGGTTGTGGTCCAGCTTAGAATTTCAAGAATCAGAGGACGAGGAAGACTATGGAGAGACTGGCCAAACGTTTAGATGCGTGCCAGGAACAGTTGTTAGAACTGTATGAGGAAAATAGTAGGGATTTACAAAAACATATTGAACATTGGAAATGTTTACGTATGGAGGCAGTGGTATTGTATAAGGCCCGTGAAATGGGCTTTGCAAATATAGGACATCAAATAGTACCAACATTGGAAACATGTAGAGCCAAGGCCCACATGGCAATTGAAATACACTTGGCATTAGAGACATTATTGCAGTCCTCGTATGGTAAAGAACCATGGACATTGCAAGAAACAAGTAATGAACTGTGGCTTACGAATCCTAAAAAATGTTTTAAAAAACAAGGACGTACCGTGGAGGTTATATTTGATGGAAAACAGGACAATGCAATGCATTATACAGCATGGACATATATATATATACAAACTGTGCAAGGTACATGGTGTAAAGTACAAGGACACGTTTGCCATGCAGGACTATATTATATTGTGGAAAATATGAAACAGTTTTATTGTAATTTTAAAGAGGAGGCAAAAAAATATGGGGTAACAGACCAATGGGAGGTACATGATGGCAATCAGGTGATTGTTTCTCCTGCACCCATATCTAGCACCACATCCACCGACGCAGAGATACCCTCTACTGGATCTACTAAGTTGGTACAACAAGTGTGCACCACAAACCCATTGCACACCACAACGTCCATTGACAACCACCACGCAGACTGTACAGACGGAACAGCATACAACGTGCCCATCCAAACCTCACCGCCACGAAAACGATACAGACAGTGTGGACAGTCGCCATCACAGCACCTGCAGCACTCAAACCCCAGCATCCCCAGCATCCCCAGCGCATCCGTGGACCCTGGATTGTGTGGGGTCAGAACTAACAGTGAAAACTGTAACAAGCGACGGAACCACTGTGGAAGTCAGGCTACGCCTGTAATTCATTTACAAGGTGACCCTAATTGCCTAAAATGCCTACGATTTAGGCTAAAAAGAAATTGTTCACATTTATTTACACAGGTGTCATCTACATGGCATTTAACAGAAAATGATTGTACACGTGACACTAAAACTGGTATAATAACAATACATTATTATGATGAAGCACAAAGAAATTTATTTTTAAATACTGTAAAAATACCTTCTGGGATAAAATCCTGTATTGGATATATGTCTATGTTACAGTTTATATGATTAGTTGTATATGTGTATAAACAGTTATAGGACTTCAATACTGTGACTCCACAACGTGTGGGACAACCGGCCAGAAACTGCTGCTTTTATTGTTTATAGTTGTTGGTGCGTGTGTTGTGTGTGTGTGGATTAGTTTACAAAATTATCCATATCCTGTATGGGCCTCTTGCCTTGCTAGCTACCTAACATTGGTGCTATTATCATGGTTGCAGGTACTAACATACTTTGACTATTTTTTTCTATGTTTAATCATTCTTGGTATTCCTTCTGTCTTACTAACATTACTAATACATTTAGCAATACAATAACACATATTAGTTTAGGTGTGTGTGTGTGGTGTGCATGTGATTTGTACATGGTTGTACATATATAATACCAATTATTGTTTGGCTACTATTTTCATTTATAGCCACACTGCTGTTTTGCATATTGGTATTACAAACATATAAACTGTTACCATACGTATATACAGTGCTGTAAATAAACTTTTGTTATATTGTGTGTACTTCTTTTGTGCTATTACAATGCCACCACAACGGTCCCGCAGACGAAAGCGGGCCTCTGCCACACAATTATATCAAACGTGTAAGGCCTCAGGGACATGTCCTCCAGATGTTATTCCCAAAGTTGAAGGAACCACATTGGCAGATAAAATTTTACAATGGGGTAGTTTAGGCGTGTTTTTTGGGGGGTTGGGAATTGGCACTGGTGCAGGTACGGGTGGGCGCACGGGCTATGTGCCTCTGGGAACAAGGCCTCCTGTAATTGCTGAACCAGGACCTGCAGTACGCCCACCAATAGCTGTTGACACCGTGGGGCCATCTGATCCTTCTATTGTTTCCTTATTAGAAGAGTCATCAGTTATTGATGCAGGAATAACAGTACCTGATATTACTTCTCATGGAGGTTTTAATATTACTACATCTACTGGTGGGCCTGCCTCAACGCCTGCTATATTAGATATCTCCCCTCCCACTAATACTATACGTGTCACAACAACTACATCTACCAATCCTTTATATATTGATCCTTTTACATTGCAGCCGCCATTGCCAGCAGAGGTTAATGGGCGCCTATTAATATCTACTCCTACCATCACACCCCACTCATATGAAGAAATACCAATGGACACGTTTGTTGTATCTACAGATACAACTAACACATTTACTAGTACTCCCATTCCTGGCCCTCGGTCGTCTGCACGCCTGGGGTTATATTCTAGAGCAACGCAACAACGTCCAGTTACTACCAGTGCATTTTTAACATCTCCTGCACGGTTGGTTACTTATGACAATCCAGCCTATGAAGGACTTACGGAGGATACATTAGTATTTGAACATCCATCCATTCATACTGCACCTGACCCTGATTTCATGGATATAGTTGCATTGCATCGTCCTATGTTATCATCCAAACAGGGTAGTGTACGTGTTAGTAGAATTGGACAAAGGCTGTCTATGCAGACACGTCGCGGGACCCGTTTTGGGTCACGTGTACACTTTTTTCATGACCTTAGCCCTATTACACACTCTTCAGAAACTATTGAATTACAGCCTTTATCTGCTTCTTCAGTATCTGCAGCCTCCAATATTAATGATGGGTTATTTGATATTTATGTTGATACTAGTGATGTAAATGTTACAAATACCACTTCCTCTATACCTATGCATGGTTTTGCTACCCCCCGTTTGTCCACTACATCTTTCCCTACATTACCTAGCATGTCTACACATTCTGCCAATACCACCATACCTTTTTCGTTTCCTGCCACTGTGCATGTGGGCCCTGATTTATCTGTTGTGGACCACCCATGGGACAGTACCCCAACGTCTGTAATGCCTCAGGGTAACTTTGTAATGGTATCAGGATGGGATTTTATATTGCATCCTAGTTATTTTTGGCGTAGGCGCCGTAAACCTGTACCATATTTTTTTGCAGATGTCCGTGTGGCGGCCTAGTGACAACAAGGTTTATCTACCTCCTCCTCCTGTTTCCAAGGTGGTCAGCACTGATGAATATGTGCAACGCACCAACTACTTTTACCATGCCAGCAGTTCTAGGCTATTGGTTGTTGGTCACCCTTATTACTCTATTACAAAAAGGCCAAATAAGACATCTATCCCCAAAGTGTCTGGTTTACAGTACAGAGTATTTAGAGTTAGGCTCCCTGATCCTAATAAGTTTACATTGCCTGAAACTAATTTATATAACCCAGAGACACAGCGCATGGTGTGGGCCTGTGTGGGGCTAGAAGTAGGTCGTGGACAGCCTTTGGGCGTTGGTATTAGTGGCCATCCATTATTGAATAAGTTGGATGATACTGAAAATGCGCCTACATATGGTGGAGGCCCTGGTACAGACAATAGGGAAAATGTTTCTATGGATTATAAACAAACACAGTTGTGTTTAGTTGGCTGTAAACCTGCCATAGGGGAGCACTGGGGTAAAGGTACTGCCTGTACACCACAGTCCAATGGTGACTGCCCACCATTAGAATTAAAAAATAGTTTTATTCAGGATGGGGATATGGTGGATGTAGGGTTTGGGGCACTAGATTTTGGTGCTTTACAATCCTCCAAAGCTGAGGTACCTTTGGATATTGTAAATTCAATTACTAAATATCCTGATTACTTAAAAATGTCTGCTGAGGCCTATGGTGACAGTATGTTTTTCTTTTTAAGGCGAGAACAAATGTTTGTTCGTCATTTGTTTAATAGGGCTGGCGCAATTGGTGAACCTGTACCTGATGAACTGTATACCAAGGCTGCTAATAATGCATCTGGCAGACATAATTTAGGTAGTAGTATTTATTATCCTACCCCTAGTGGTTCTATGGTAACATCTGATGCACAACTATTTAATAAACCATATTGGTTACAACAAGCACAAGGACACAATAATGGTATATGTTGGGGAAATCAGCTATTTTTAACTGTGGTTGATACTACCCGTAGTACTAACATGACTTTGTGTGCCACTGCAACATCTGGTGATACATATACAGCTGCTAATTTTAAGGAATATTTAAGACATGCTGAAGAATATGATGTGCAATTTATATTTCAATTGTGTAAAATAACATTAACTGTTGAAGTTATGTCATATATACACAATATGAATCCTAACATATTAGAGGAGTGGAATGTTGGTGTTGCACCACCACCTTCAGGAACTTTAGAAGATAGTTATAGGTATGTACAATCAGAAGCTATTCGCTGTCAGGCTAAGGTAACAACGCCAGAAAAAAAGGATCCTTATTCAGACTTTTGGTTTTGGGAGGTAAATTTATCTGAAAAGTTTTCTACTGATTTAGATCAATTTCCTTTAGGTAGAAAGTTTTTACTGCAGGCCGGGTTGCGTGCAAGGCCTAAACTGTCTGTAGGTAAACGAAAGGCGTCTACAGCTAAATCTGTTTCTTCAGCTAAACGTAAGAAAACACACAAATAGATGTATGTAGTAATGTTATGATACATATTTATGTTATTTATTTGTGTACTGTGTTAATAAACTACTTTTTATATGTTGTGTGTTCTCCATTTTGTTTTTTGTACTCCATTTTGTTTCTAGACCGATTTCGGTTGTATCTGGCCTGTTACCAGGTGCATTGGCCATGTTTCCTAACATTTTGCAAACCTATTCACTTTTTAAATTTATAAATGCAATATGTGCTGCCAACTGTTTTATGGCACGTATGTTCTGCCAACGTACACTCCCTAATTCCTTTACATAACACACACGCC--TTTGCACAGGCATG-TGCACAAAGGTTGGCAAAGGTTAGCATATCTCTGCAGTTACCCATTTCCTTTTTCCTTTTTTTTATGTATGAGTAACTTAATTGTTATATGTAATAAAAAAGCTTTTAGGCACATATTTTCAGTGTTGGCATACACATTTACAAGTTACCTTGGCTTAAACAAGTAAAGTTATTTGTCACTGTTGACACATTACTCATATATATAATTTGTTTTTAACATGCAGGTGGCAACCGAAACCGGTACATAAATCCTTCTTATTCTTTT
>MP134369|HPV42|
CTTATTATAAACTACAATCCTGGCTTTGAAAAATAAGGGAGTAACCGAATTCGGTTCAACCGAAACCGGTACATATATAAACCACCCAAAGTAGTGGTCCCAGTTAAGGCAGAATGTCAGGTACATCTGCCTCATCACAGCCACGCACATTATACCAATTGTGTAAGGAATTTGGGCTGACATTGCGGAATTTACAGATTTCCTGCATTTGGTGCAAAAAGCACTTAACAGGCGCAGAGGTGCTCGCGTACCATTTTAAAGATTTGGTAGTGGTGTGGAGGAAGGACTTTCCATATGCTGCATGTGCATTTTGTTTAGAATTTAATTCTAAAATTTGTGCACTGCGACACTACGAAAGATCAGCATTTTGGTATACAGTGGAGAAAGAAACTGGACTACTTTTAGAAGAACAACAAATTAGATGTGCCTTGTGTCAAAAGCCGTTATCACAGAGCGAAAAAAACCATCATATTGATACAGGTACAAGATTTCAATTTATATTGTGTCAGTGGACGGGTCGGTGTACGCATTGCAGAGGACAATGCGTGGAGAGACGCCTACCCTAAAGGACATTGTTTTGTTTGACATACCAACGTGTGAGACACCCATTGACCTGTATTGCTATGAACAATTGGACAGCTCAGATGAAGATGACCAAGCCAAACAGGACATACAGCGTTACAGAATACTGTGTGTGTGTACACAGTGTTACAAGTCTGTTAAACTCGTTGTGCAGTGTACAGAGGCGGACATAAGAAACCTGCAACAGATGCTTTTGGGCACACTGGATATTGTGTGTCCTTTGTGTGCCCGCGTGGAGTAACTGCAATGGCGGATGATACAGGTACAGAGGAGGGGCTAGGGTGTTCTGGATGGTTTTGTGTAGAAGCTATAGTAGACAAAACAACAGAAAATGCTATTTCAGATGACGAGGACGAAAATGTAGACGATAGTGGGTTAGATCTTGTGGATTTTGTAGATAATAGTACAGTAATACATACAAAGCAGGTACATGCACAAGCCTTATTAAATAAACAACAAGCACATGCAGATCAGGAGGCAGTACAGGCACTAAAACGAAAGCTATTAGGCAGTCCATATGAAAGCCCTGTCAGTGATTCACAGCACAGCATAGACAACGAACTAAGTCCTAGGCTTGGCGGTTTAACGCTATGTCGGGGGTCCCAAGGGGCCAAACGACGATTATTCCAGTCACTGGAAAATCGAGACAGTGGATATGGCTATTCTGAAGTGGAAGTACAGCAGACACAGGTAGAACACGGACATGGCGCCGTACATGGGACTATGGGTAACGGGGGGGCAGTGGGTAGTGAACTTGGGGTGCAGGAAAATGAAGAAGGTAGTACTACAAGTACGCCTACAACAAGGGTGGTAGAATTACTTAAGTGTAAGAACCTGCATGCAACATTGTTAGGTAAGTTTAAAGAATTGTTTGGAGTGTCATTTGGCGATTTAGTAAGACAGTTTAAAAGTGACAAAAGCAGTTGTACAGACTGGGTTATTGCAGCATTTGGGGTTAATCATAGTATTGCAGAAGGGTTTAATACATTAATTAAAGCAGATTCACTATATACACATATACAATGGCTAACCTGTACGTGGGGCATGGTGTTATTAATGCTAATTAGATTTAAATGTGGAAAAAATCGTACTACAGTGTCCAAAGGCCTTAGTAAATTATTAAACATACCTACAAATCAATTATTAATAGAGCCACCTCGGTTACAAAGTGTGGCTGCCGCCATATACTGGTTTAGATCAGGAATATCTAATGCTAGCATTGTAACCGGAGACACACCAGAGTGGATTCAAAGACAAACAATTTTAGAACATTGTTTTGCAGATGCCCAATTTAATTTAACAGAAATGGTGCAATGGGCATATGATAATGATATTACTGAAGACAGTGACATTGCATATGAATATGCACAACGGGCAGACAGGGATAGCAATGCTGCTGCATTTTTAAAAAGTAACTGCCAGGCAAAATATGTAAAAGATTGTGGCGTCATGTGCAGACATTATAAAAAAGCACAAATGAGACGTATGTCTATGGGTGCATGGATAAAACATAGAAGTGCCAAGATAGGGGATAGTGGAGATTGGAAACCTATAGTAAAATTTATTAGATATCAACAAATTGATTTTTTAGCATTTATGTCTGCATTTAAAAAGTTTTTACATAATATACCTAAAAAAAGTTGTTTAGTGTTAATTGGTCCTCCAAATACAGGAAAATCACAGTTTGGAATGAGTTTAATAAACTTCTTAGCAGGAACTGTAATATCATTTGTAAATTCACATAGCCATTTTTGGCTGCAGCCATTGGACAGTGCAAAAATAGCTATGCTGGATGATGCAACTCCACCATGTTGGACATATTTAGATATATATTTAAGAAATTTATTAGATGGCAATCCATGCAGTATAGATAGAAAACATAAAGCATTAACAGTTGTTAAGTGCCCACCATTACTTATAACATCAAATACAGATATTAGAACAAATGACAAATGGAAATACCTATACAGCAGAGTTAGTTTATTTGAATTTCCAAATCCATTTCCATTAGATACAAATGGAAATCCTGTATATGAATTAAATGACAAAAATTGGAAATCATTTTTTCAAAGGTTGTGGTCCAGCTTAGAATTTCAAGAATCAGAGGACGAGGAAGACTATGGAGAGACTGGCCAAACGTTTAGATGCGTGCCAGGAACAGTTGTTAGAACTGTATGAGGAAAATAGTAGGGATTTACAAAAACATATTGAACATTGGAAATGTTTACGTATGGAGGCAGTGGTATTGTATAAGGCCCGTGAAATGGGCTTTGCAAATATAGGACATCAAATAGTACCAACATTGGAAACATGTAGAGCCAAGGCCCACATGGCAATTGAAATACACTTGGCATTAGAGACATTATTGCAGTCCTCGTATGGTAAAGAACCATGGACATTGCAAGAAACAAGTAATGAACTGTGGCTTACGAATCCTAAAAAATGTTTTAAAAAACAAGGACGTACCGTGGAGGTTATATTTGATGGAAAACAGGACAATGCAATGCATTATACAGCATGGACATATATATATATACAAACTGTGCAAGGTACATGGTGTAAAGTACAAGGACACGTTTGCCATGCAGGACTATATTATATTGTGGAAAATATGAAACAGTTTTATTGTAATTTTAAAGAGGAGGCAAAAAAATATGGGGTAACAGACCAATGGGAGGTACATGATGGCAATCAGGTGATTGTTTCTCCTGCACCCATATCTAGCACCACATCCACCGACGCAGAGATACCCTCTACTGGATCTACTAAGTTGGTACAACAAGTGTGCACCACAAACCCATTGCACACCACAACGTCCATTGACAACCACCACGCAGACTGTACAGACGGAACAGCATACAACGTGCCCATCCAAACCTCACCGCCACGAAAACGATACAGACAGTGTGGACAGTCGCCATCACAGCACCTGCAGCACTCAAACCCCAGCATCCCCAGCATCCCCAGCGCATCCGTGGACCCTGGATTGTGTGGGGTCAGAACTAACAGTGAAAACTGTAACAAGCGACGGAACCACTGTGGAAGTCAGGCTACGCCTGTAATTCATTTACAAGGTGACCCTAATTGCCTAAAATGCCTACGATTTAGGCTAAAAAGAAATTGTTCACATTTATTTACACAGGTGTCATCTACATGGCATTTAACAGAAAATGATTGTACACGTGACACTAAAACTGGTATAATAACAATACATTATTATGATGAAGCACAAAGAAATTTATTTTTAAATACTGTAAAAATACCTTCTGGGATAAAATCCTGTATTGGATATATGTCTATGTTACAGTTTATATGATTAGTTGTATATGTGTATAAACAGTTATAGGACTTCAATACTGTGACTCCACAACGTGTGGGACAACCGGCCAGAAACTGCTGCTTTTATTGTTTATAGTTGTTGGTGCGTGTGTTGTGTGTGTGTGGATTAGTTTACAAAATTATCCATATCCTGTATGGGCCTCTTGCCTTGCTAGCTACCTAACATTGGTGCTATTATCATGGTTGCAGGTACTAACATACTTTGACTATTTTTTTCTATGTTTAATCATTCTTGGTATTCCTTCTGTCTTACTAACATTACTAATACATTTAGCAATACAATAACACATATTAGTTTAGGTGTGTGTGTGTGGTGTGCATGTGATTTGTACATGGTTGTACATATATAATACCAATTATTGTTTGGCTACTATTTTCATTTATAGCCACACTGCTGTTTTGCATATTGGTATTACAAACATATAAACTGTTACCATACGTATATACAGTGCTGTAAATAAACTTTTGTTATATTGTGTGTACTTCTTTTGTGCTATTACAATGCCACCACAACGGTCCCGCAGACGAAAGCGGGCCTCTGCCACACAATTATATCAAACGTGTAAGGCCTCAGGGACATGTCCTCCAGATGTTATTCCCAAAGTTGAAGGAACCACATTGGCAGATAAAATTTTACAATGGGGTAGTTTAGGCGTGTTTTTTGGGGGGTTGGGAATTGGCACTGGTGCAGGTACGGGTGGGCGCACGGGCTATGTGCCTCTGGGAACAAGGCCTCCTGTAATTGCTGAACCAGGACCTGCAGTACGCCCACCAATAGCTGTTGACACCGTGGGGCCATCTGATCCTTCTATTGTTTCCTTATTAGAAGAGTCATCAGTTATTGATGCAGGAATAACAGTACCTGATATTACTTCTCATGGAGGTTTTAATATTACTACATCTACTGGTGGGCCTGCCTCAACGCCTGCTATATTAGATATCTCCCCTCCCACTAATACTATACGTGTCACAACAACTACATCTACCAATCCTTTATATATTGATCCTTTTACATTGCAGCCGCCATTGCCAGCAGAGGTTAATGGGCGCCTATTAATATCTACTCCTACCATCACACCCCACTCATATGAAGAAATACCAATGGACACGTTTGTTGTATCTACAGATACAACTAACACATTTACTAGTACTCCCATTCCTGGCCCTCGGTCGTCTGCACGCCTGGGGTTATATTCTAGAGCAACGCAACAACGTCCAGTTACTACCAGTGCATTTTTAACATCTCCTGCACGGTTGGTTACTTATGACAATCCAGCCTATGAAGGACTTACGGAGGATACATTAGTATTTGAACATCCATCCATTCATACTGCACCTGACCCTGATTTCATGGATATAGTTGCATTGCATCGTCCTATGTTATCATCCAAACAGGGTAGTGTACGTGTTAGTAGAATTGGACAAAGGCTGTCTATGCAGACACGTCGCGGGACCCGTTTTGGGTCACGTGTACACTTTTTTCATGACCTTAGCCCTATTACACACTCTTCAGAAACTATTGAATTACAGCCTTTATCTGCTTCTTCAGTATCTGCAGCCTCCAATATTAATGATGGGTTATTTGATATTTATGTTGATACTAGTGATGTAAATGTTACAAATACCACTTCCTCTATACCTATGCATGGTTTTGCTACCCCCCGTTTGTCCACTACATCTTTCCCTACATTACCTAGCATGTCTACACATTCTGCCAATACCACCATACCTTTTTCGTTTCCTGCCACTGTGCATGTGGGCCCTGATTTATCTGTTGTGGACCACCCATGGGACAGTACCCCAACGTCTGTAATGCCTCAGGGTAACTTTGTAATGGTATCAGGATGGGATTTTATATTGCATCCTAGTTATTTTTGGCGTAGGCGCCGTAAACCTGTACCATATTTTTTTGCAGATGTCCGTGTGGCGGCCTAGTGACAACAAGGTTTATCTACCTCCTCCTCCTGTTTCCAAGGTGGTCAGCACTGATGAATATGTGCAACGCACCAACTACTTTTACCATGCCAGCAGTTCTAGGCTATTGGTTGTTGGTCACCCTTATTACTCTATTACAAAAAGGCCAAATAAGACATCTATCCCCAAAGTGTCTGGTTTACAGTACAGAGTATTTAGAGTTAGGCTCCCTGATCCTAATAAGTTTACATTGCCTGAAACTAATTTATATAACCCAGAGACACAGCGCATGGTGTGGGCCTGTGTGGGGCTAGAAGTAGGTCGTGGACAGCCTTTGGGCGTTGGTATTAGTGGCCATCCATTATTGAATAAGTTGGATGATACTGAAAATGCGCCTACATATGGTGGAGGCCCTGGTACAGACAATAGGGAAAATGTTTCTATGGATTATAAACAAACACAGTTGTGTTTAGTTGGCTGTAAACCTGCCATAGGGGAGCACTGGGGTAAAGGTACTGCCTGTACACCACAGTCCAATGGTGACTGCCCACCATTAGAATTAAAAAATAGTTTTATTCAGGATGGGGATATGGTGGATGTAGGGTTTGGGGCACTAGATTTTGGTGCTTTACAATCCTCCAAAGCTGAGGTACCTTTGGATATTGTAAATTCAATTACTAAATATCCTGATTACTTAAAAATGTCTGCTGAGGCCTATGGTGACAGTATGTTTTTCTTTTTAAGGCGAGAACAAATGTTTGTTCGTCATTTGTTTAATAGGGCTGGCGCAATTGGTGAACCTGTACCTGATGAACTGTATACCAAGGCTGCTAATAATGCATCTGGCAGACATAATTTAGGTAGTAGTATTTATTATCCTACCCCTAGTGGTTCTATGGTAACATCTGATGCACAACTATTTAATAAACCATATTGGTTACAACAAGCACAAGGACACAATAATGGTATATGTTGGGGAAATCAGCTATTTTTAACTGTGGTTGATACTACCCGTAGTACTAACATGACTTTGTGTGCCACTGCAACATCTGGTGATACATATACAGCTGCTAATTTTAAGGAATATTTAAGACATGCTGAAGAATATGATGTGCAATTTATATTTCAATTGTGTAAAATAACATTAACTGTTGAAGTTATGTCATATATACACAATATGAATCCTAACATATTAGAGGAGTGGAATGTTGGTGTTGCACCACCACCTTCAGGAACTTTAGAAGATAGTTATAGGTATGTACAATCAGAAGCTATTCGCTGTCAGGCTAAGGTAACAACGCCAGAAAAAAAGGATCCTTATTCAGACTTTTGGTTTTGGGAGGTAAATTTATCTGAAAAGTTTTCTACTGATTTAGATCAATTTCCTTTAGGTAGAAAGTTTTTACTGCAGGCCGGGTTGCGTGCAAGGCCTAAACTGTCTGTAGGTAAACGAAAGGCGTCTACAGCTAAATCTGTTTCTTCAGCTAAACGTAAGAAAACACACAAATAGATGTATGTAGTAATGTTATGATACATATTTATGTTATTTATTTGTGTACTGTGTTAATAAACTACTTTTTATATGTTGTGTGTTCTCCATTTTGTTTTTTGTACTCCATTTTGTTTCTAGACCGATTTCGGTTGTATCTGGCCTGTTACCAGGTGCATTGGCCATGTTTCCTAACATTTTGCAAACCTATTCACTTTTTAAATTTATAAATGCAATATGTGCTGCCAACTGTTTTATGGCACGTATGTTCTGCCAACGTACACTCCCTAATTCCTTTACATAACACACACGCC--TTTGCACAGGCATG-TGCACAAAGGTTGGCAAAGGTTAGCATATCTCTGCAGTTACCCATTTCCTTTTTCCTTTTTTTTATGTATGAGTAACTTAATTGTTATATGTAATAAAAAAGCTTTTAGGCACATATTTTCAGTGTTGGCATACACATTTACAAGTTACCTTGGCTTAAACAAGTAAAGTTATTTGTCACTGTTGACACATTACTCATATATATAATTTGTTTTTAACATGCAGGTGGCAACCGAAACCGGTACATAAATCCTTCTTATTCTTTT
>LNS1478962_HPV42
CTTATTATAAACTACAATCCTGGCTTTCAAAAATAAGGGAGTAACCGAATTCGGTTCAACCGAAACCGGTACATATATAAACCACCCAAAGTAGTGGTCCCAGTTAAGGCAGAATGTCAGGTACATCTGCCTCATCACAGCCACGCACATTATACCAATTGTGTAAGGAATTTGGGCTGACATTGCGGAATTTACAGATTTCCTGCATTTGGTGCAAAAAGCACTTAACAGGCGCAGAGGTGCTCGCGTACCATTTTAAAGATTTGGTAGTGGTGTGGAGGAAGGACTTTCCATATGCTGCATGTGCATTTTGTTTAGAATTTAATTCTAAAATTTGTGCACTGCGACACTACGAAAGATCAGCATTTTGGTATACAGTGGAGAAAGAAACTGGACTACTTTTAGAAGAACAACAAATTAGATGTGCCTTGTGTCAAAAGCCGTTATCACAGAGCGAAAAAAACCATCATATTGATACAGGTACAAGATTTCAATTTATATTGTGTCAGTGGACGGGTCGGTGTACGCATTGCAGAGGACAATGCGTGGAGAGACGCCTACCCTAAAGGACATTGTTTTGTTTGACATACCAACGTGTGAGACACCCATTGACCTGTATTGCTATGAACAATTGGACAGCTCAGATGAAGATGACCAAGCCAAACAGGACATACAACGTTACAGAATACTGTGTGTGTGTACACAGTGTTACAAGTCTGTTAAACTCGTTGTGCAGTGTACAGAGGCGGACATAAGAAACCTGCAACAGATGCTTTTGGGCACACTGGATATTGTGTGTCCTTTGTGTGCCCGCGTGGAGTAACTGCAATGGCGGATGATACAGGTACAGAGGAGGGGCTAGGGTGTTCTGGATGGTTTTGTGTAGAAGCTATAGTAGACAAAACAACAGAAAATGCTATTTCAGATGACGAGGACGAAAATGTAGACGATAGTGGGTTAGATCTTGTGGATTTTGTAGATAATAGTACAGTAATACATACAAAGCAGGTACATGCACAAGCCTTATTAAATAAACAACAAGCACATGCAGATCAGGAGGCAGTACAGGCACTAAAACGAAAGCTATTAGGCAGTCCATATGAAAGCCCTGTCAGTGATTCACAGCACAGCATAGACAACGAACTAAGTCCTAGGCTTGGCGGGTTAACGCTATGTCGGGGGTCCCAAGGGGCCAAACGACGATTATTCCAGTCACTGGAAAATCGAGACAGTGGATATGGCTATTCTGAAGTGGAAGTACAGCAGACACAGGTAGAACACGGACATGGCGCCGTACATGGGACTATGGGTAACGGGGGGGCAGTGGGTAGTGAACTTGGGGTGCAGGAAAATGAAGAAGGTAGTACTACAAGTACGCCTACAACAAGGGTGGTAGAATTACTTAAGTGTAAGAACCTGCATGCAACATTGTTAGGTAAGTTTAAAGAATTGTTTGGAGTGTCATTTGGCGATTTAGTAAGACAGTTTAAAAGTGACAAAAGCAGTTGTACAGACTGGGTTATTGCAGCATTTGGGGTTAATCATAGTATTGCAGAAGGGTTTAATACATTAATTAAAGCAGATTCACTATATACACATATACAATGGCTAACCTGTACGTGGGGCATGGTGTTATTAATGCTAATTAGATTTAAATGTGGAAAAAATCGTACTACAGTGTCCAAAGGCCTTAGTAAATTATTAAACATACCTACAAATCAATTATTAATAGAGCCACCTCGGTTACAAAGTGTGGCTGCCGCCATATACTGGTTTAGATCAGGAATATCTAATGCTAGCATTGTAACCGGAGACACACCAGAGTGGATTCAAAGACAAACAATTTTAGAACATTGTTTTGCAGATGCCCAATTTAATTTAACAGAAATGGTGCAATGGGCATATGATAATGATATTACTGAAGACAGTGACATTGCATATGAATATGCACAACGGGCAGACAGGGATAGCAATGCTGCTGCATTTTTAAAAAGTAACTGCCAGGCAAAATATGTAAAAGATTGTGGCGTCATGTGCAGACATTATAAAAAAGCACAAATGAGACGTATGTCTATGGGTGCATGGATAAAACATAGAAGTGCCAAGATAGGGGATAGTGGAGATTGGAAACCTATAGTAAAATTTATTAGATATCAACAAATTGATTTTTTAGCATTTATGTCTGCATTTAAAAAGTTTTTACATAATATACCTAAAAAAAGTTGTTTAGTGTTAATTGGTCCTCCAAATACAGGAAAATCACAGTTTGGAATGAGTTTAATAAACTTCTTAGCAGGAACTGTAATATCATTTGTAAATTCACATAGCCATTTTTGGCTGCAGCCATTGGACAGTGCAAAAATAGCTATGCTGGATGATGCAACTCCACCATGTTGGACATATTTAGATATATATTTAAGAAATTTATTAGATGGCAATCCATGCAGTATAGACAGAAAACATAAAGCATTAACAGTTGTTAAGTGCCCACCATTACTTATAACATCAAATACAGATATTAGAACAAATGACAAATGGAAATACCTATACAGCAGAGTTAGTTTATTTGAATTTCCAAATCCATTTCCATTAGATACAAATGGAAATCCTGTATATGAATTAAATGACAAAAATTGGAAATCATTTTTTCAAAGGTTGTGGTCCAGCTTAGAATTTCAAGAATCAGAGGACGAGGAAGACTATGGAGAGACTGGCCAAACGTTTAGATGCGTGCCAGGAACAGTTGTTAGAACTGTATGAGGAAAATAGTAGGGATTTACAAAAACATATTGAACATTGGAAATGTTTACGTATGGAGGCAGTGGTATTGTATAAGGCCCGTGAAATGGGCTTTGCAAATATAGGACATCAAATAGTACCAACATTGGAAACATGTAGAGCCAAGGCCCACATGGCAATTGAAATACACTTGGCATTAGAGACATTATTGCAGTCCTCGTATGGTAAAGAACCATGGACATTGCAAGAAACAAGTAATGAACTGTGGCTTACGAATCCTAAAAAATGTTTTAAAAAACAAGGACGTACCGTGGAGGTTATATTTGATGGAAAACAGGACAATGCAATGCATTATACAGCATGGACATATATATATATACAAACTGTGCAAGGTACATGGTGTAAAGTACAAGGACAAGTTTGCCATGCAGGACTATATTATATTGTGGAAAATATGAAACAGTTTTATTGTAATTTTAAAGAGGAGGCAAAAAAATATGGGGTAACAGACCAATGGGAGGTACATGATGGCAATCAGGTGATTGTTTCTCCTGCACCCATATCTAGCACCACAACCACCGACGCAGAGATACCCTCTACTGGATCTACTAAGTTGGTACAACAAGTGTGCACCACAAACCCATTGCACACCACAACTTCCATTGACAACCACCACGCAGACTGTACAGACGGAACAGCATACAACGTGCCCATCCAAACCTCACCGCCACGAAAACGATACAGACAGTGTGGACAGTCGCCATCACAGCACCTGCAGCACTCAAACCCCAGCATCCCCAGCATCCCCAGCGCATCCGTGGACCCTGGATTGTGTGGGGTCACAACTAACAGTGAAAACTGTAACAAGCGACGGAACCACTGTGGAAGTCAGGCTACGCCTGTAATTCATTTACAAGGTGACCCTAATTGCCTAAAATGCCTACGATTTAGGCTAAAAAGAAATTGTTCACATTTATTTACACAGGTGTCATCTACATGGCATTTAACAGAAAATGATTGTACACGTGACACTAAAACTGGTATAATAACAATACATTATTATGATGAAGCACAAAGAAATTTATTTTTAAATACTGTAAAAATACCTTCTGGGATAAAATCCTGTATTGGATATATGTCTATGTTACAGTTTATATGATTAGTTGTATATGTGTATAAACAGTTATAGGACTTCAATACTGTGACTCCACAACGTGTGGGACAACCGGCCAGAAACTGCTGCTTTTATTGTTTATAGTTGTTGGTGCGTGTGTTGTGTGTGTGTGGATTAGTTTACAAAATTATCCATATCCTCTATGGGCCTCTTGCCTTGCTAGCTACCTAACATTGGTGCTATTATCATGGTTGCAGGTACTAACATACTTTGACTATTTTATTCTATGTTTAATTCTTCTTGGTATTCCTTCTGTCTTACTAACATTACTAATACATTTAGCAATACAATAACACATATTAGTTTAGGTGTGTGTGTGTGGTGTGCATGTGATTTGTACATGGTTGTACATATATAATACCAATTATTGTTTGGCTACTATTTTCATTTATAGCCACACTGCTGTTTTGCATATTGGTATTACAAACATATAAACTGTTACCATACGTATATACAGTGCTGTAAATAAACTTTTGTTATATTGTGTGTACTTCTTTTGTGCTATTACAATGCCACCACAACGGTCCCGCAGACGAAAGCGGGCCTCTGCCACACAATTATATCAAACGTGTAAGGCCTCAGGGACATGTCCTCCAGATGTTATTCCCAAAGTTGAAGGAACCACATTGGCAGATAAAATTTTACAATGGGGTAGTTTAGGCGTGTTTTTTGGGGGGTTGGGAATTGGCACTGGTGCAGGTACGGGTGGGCGCACGGGCTATGTGCCTCTGGGAACAAGGCCTCCTGTAATTGCTGAACCAGGACCTGCAGTACGCCCACCAATAGCTGTTGACACTGTGGGGCCATCTGATCCTTCTATTGTTTCCTTATTAGAAGAGTCATCAGTTATTGATGCAGGAATAACAGTACCTGATATTACTTCTCATGGAGGTTTTAATATTACTACATCTACTGGTGGGCCTGCCTCAACGCCTGCTATATTAGATATCTCCCCTCCCACTAATACTATACGTGTCACAACAACTACATCTACCAATCCTTTATATATTGATCCTTTTACATTGCAGCCGCCATTGCCAGCAGAGGTTAATGGGCGCCTATTAATATCTACTCCTACCATCACACCCCACTCATATGAAGAAATACCAATGGACACGTTTGTTGTATCTACAGATACAACTAACACATTTACTAGTACTCCCATTCCTGGCCCTCGGTCGTCTGCACGCCTGGGGTTATATTCTAGAGCAACGCAACAACGTCCAGTTACTACCAGTGCATTTTTAACATCTCCTGCACGGTTGGTTACTTATGACAATCCAGCCTATGAAGGACTTACGGAGGATACATTAGTATTTGAACATCCATCCATTCATACTGCACCTGACCCTGATTTCATGGATATAGTTGCATTGCATCGTCCTATGTTATCATCCAAACAGGGTAGTGTACGTGTTAGTAGAATTGGACAAAGGCTGTCTATGCAGACACGTCGCGGGACCCGTTTTGGGTCACGTGTACACTTTTTTCATGACCTTAGCCCTATTACACACTCTTCAGAAACTATTGAATTACAGCCTTTATCTGCTTCTTCAGTATCTGCAGCCTCCAATATTAATGATGGGTTATTTGATATTTATGTTGATACTAGTGATGTAAATGTTACAAATACCACTTCCTCTATACCTATGCATGGTTTTGCTACCCCCCGTTTGTCCACTACATCTTTCCCTACATTACCTAGCATGTCTACACATTCTGCCAATACCACCATACCTTTTTCGTTTCCTGCCACTGTGCATGTGGGCCCTGATTTATCTGTTGTGGACCACCCATGGGACAGTACCCCAACGTCTGTAATGCCTCAGGGTAACTTTGTAATGGTATCAGGATGGGATTTTATATTGCATCCTAGTTATTTTTGGCGTAGGCGCCGTAAACCTGTACCATATTTTTTTGCAGATGTCCGTGTGGCGGCCTAGTGACAACAAGGTTTATCTACCTCCTCCTCCTGTTTCCAAGGTGGTCAGCACTGATGAATATGTGCAACGCACCAACTACTTTTACCATGCCAGCAGTTCTAGGCTATTGGTTGTTGGTCACCCTTATTACTCTATTACAAAAAGGCCAAATAAGACATCTATCCCCAAAGTGTCTGGTTTACAATACAGAGTATTTAGAGTTAGGCTCCCTGATCCTAATAAGTTTACATTGCCTGAAACTAATTTATATAACCCAGATACACAGCGCATGGTGTGGGCCTGTGTGGGGCTAGAAGTAGGTCGTGGACAGCCTTTGGGCGTTGGTATTAGTGGCCATCCGTTATTGAATAAGTTGGATGATACTGAAAATGCGCCTACATATGGTGGAGGCCCTGGTACAGACAATAGGGAAAATGTTTCTATGGATTATAAACAAACACAGTTGTGTTTAGTTGGCTGTAAACCTGCCATAGGGGAGCACTGGGGTAAAGGTACTGCCTGTACACCACAGTCCAATGGTGACTGCCCACCATTAGAATTAAAAAATAGTTTTATTCAGGATGGGGATATGGTGGATGTAGGGTTTGGGGCACTAGATTTTGGTGCTTTACAATCCTCCAAAGCTGAGGTACCTTTGGATATTGTAAATTCAATTACTAAATATCCTGATTACTTAAAAATGTCTGCTGAGGCCTATGGTGACAGTATGTTTTTCTTTTTAAGGCGAGAACAAATGTTTGTTCGTCATTTGTTTAATAGGGCTGGCACAATTGGTGAACCTGTACCTGATGAACTGTATACCAAGGCTGCTAATAATGCATCTGGCAGACATAATTTAGGTAGTAGTATTTATTATCCTACCCCTAGTGGTTCTATGGTAACATCTGATGCACAACTATTTAATAAACCATATTGGTTACAACAAGCACAAGGACACAATAATGGTATATGTTGGGGAAATCAGCTATTTTTAACTGTGGTTGATACTACCCGTAGTACTAACATGACTTTGTGTGCCACTGCAACATCTGGTGATACATATACAGCTGCTAATTTTAAGGAATATTTAAGACATGCTGAAGAATATGATGTGCAATTTATATTTCAATTGTGTAAAATAACATTAACTGTTGAAGTTATGTCATATATACACAATATGAATCCTAACATATTAGAGGAGTGGAATGTTGGTGTTACACCACCACCTTCAGGAACTTTAGAAGATAGTTATAGGTATGTACAATCAGAAGCTATTCGCTGTCAGGCGAAGGTAACAACGCCAGAAAAAAAGGATCCTTATTCAGACTTTTCCTTTTGGGAGGTAAATTTATCTGAAAAGTTTTCTACTGATTTAGATCAATTTCCTTTAGGTAGAAAGTTTTTACTGCAGGCCGGGTTGCGTGCAAGGCCTAAACTGTCTGTAGGTAAACGAAAGGCGTCTACAGCTAAATCTGTTTCTTCAGCTAAACGTAAGAAAACACACAAATAGATGTATGTAGTAATGTTATCATACATATTTATGTTATTTATTTGTGTACTGTGTTAATAAACTACTTTTTATATGTTGTGTGTTCTCCATTTTGTTTTTTGTACTCCATTTTGTTTCTAGACCGATTTCGGTTGTATCTGGCCTGTTACCAGGTGCATTGGCCATGTTTCCTAACATTTTGCAAACCTATTCACTTTTTAAATTTATAAATGCAATATGTGCTGCCAACTGTTTTATGGCACGTATGTTCTGCCAACGTACACTCCCTAATTCCTTTACATAACACACACGCCCTTTTGCACAGGCATGTTGCACAAAGGTTGGCAAAGGTTAGCATATCTCTGCAGTTACCCATTTCCTTTTTCCTTTTTTCTATGTATGAGTAACTTAATTGTTATATGTAATAAAAAAGCTTTTAGGCACATATTTTCAGTGTTGGCATACACATTTACAAGTTACCTTGGCTTAAACAAGTAAAGTTATTTGTCACTGTTGACACATTACTCATATATATAATTTGTTTTTAACATGCAGGTGGCAACCGAAACCGGTACATAAATCCTTCTTATTCT---
>LNS5491243_HPV42
CTTATTATAAACTACAATCCTGGCTTTTAAAAATAAGGGAGTAACCGAATTCGGTTCAACCGAAACCGGTACATATATAAACCACCCAAAGTAGTGGTCCCAGTTAAGGCAGAATGTCAGGTACATCTGCCTCATCACAGCCACGCACATTATACCAATTGTGTAAGGAATTTGGGCTGACATTGCGGAATTTACAGATTTCCTGCATTTGGTGCAAAAAGCACTTAACAGGCGCAGAGGTGCTCGCGTACCATTTTAAAGATTTGGTAGTGGTGTGGAGGAAGGACTTTCCATATGCTGCATGTGCATTTTGTTTAGAATTTAATTCTAAAATTTGTGCACTGCGACACTACGAAAGATCAGCATTTTGGTATACAGTGGAGAAAGAAACTGGACTACTTTTAGAAGAACAACAAATTAGATGTGCCTTGTGTCAAAAGCCGTTATCACAGAGCGAAAAAAACCATCATATTGATACAGGTACAAGATTTCAATTTATATTGTGTCAGTGGACGGGTCGGTGTACGCATTGCAGAGGACAATGCGTGGAGAGACGCCTACCCTAAAGGACATTGTTTTGTTTGACATACCAACGTGTGAGACACCCATTGACCTGTATTGCTATGAACAATTGGACAGCTCAGATGAAGATGACCAAGCCAAACAGGACATACAACGTTACAGAATACTGTGTGTGTGTACACAGTGTTACAAGTCTGTTAAACTCGTTGTGCAGTGTACAGAGGCGGACATAAGAAACCTGCAACAGATGCTTTTGGGCACACTGGAGATTGTGTGTCCTTTGTGTGCCCGCGTGGAGTAACTGCAATGGCGGATGATACAGGTACAGAGGAGGGGCTAGGGTGTTCTGGATGGTTTTGTGTAGAAGCTATAGTAGACAAAACAACAGAAAATGCTATTTCAGATGACGAGGACGAAAATGTAGACGATAGTGGGTTAGATCTTGTGGATTTTGTAGATAATAGTACAGTAATACATACAAAGCAGGTACATGCACAAGCCTTATTAAATAAACAACAAGCACATGCAGATCAGGAGGCAGTACAGGCACTAAAACGAAAGCTATTAGGCAGTCCATATGAAAGCCCTGTCAGTGATTCACAGCACAGCATAGACAACGAACTAAGTCCTAGGCTTGGCGGTTTAACGCTATGTCGGGGGTCCCAAGGGGCCAAACGACGATTATTCCAGTCACTGGAAAATCGAGACAGTGGATATGGCTATTCTGAAGTGGAAGTACAGCAGACACAGGTAGAACACGGACATGGCGCCGTACATGGGACTATGGGTAACGGGGGGGCAGTGGGTAGTGAACTTGGGGTGCAGGAAAATGAAGAAGGTAGTACTACACGTACGCCTACAACAAGGGTGGTAGAATTACTTAAGTGTAAGAACCTGCATGCAACATTGTTAGGTAAGTTTAAAGAATTGTTTGGAGTGTCATTTGGCGATTTAGTAAGACAGTTTAAAAGTGACAAAAGCAGTTGTACAGACTGGGTTATTGCAGCATTTGGGGTTAATCATAGTATTGCAGAAGGGTTTAATACATTAATTAAAGCAGATTCACTATATACACATATACAATGGCTAACCTGTACGTGGGGCATGGTGTTATTAATGCTAATTAGATTTAAATGTGGAAAAAATCGTACTACAGTGTCCAAAGGCCTTAGTAAATTATTAAACATACCTACAAATCAATTATTAATAGAGCCACCTCGGTTACAAAGTGTGGCTGCCGCCATATACTGGTTTAGATCAGGAATATCTAATGCTAGCATTGTAACCGGAGACACACCAGAGTGGATTCAAAGACAAACAATTTTAGAACATTGTTTTGCAGATGCCCAATTTAATTTAACAGAAATGGTGCAATGGGCATATGATAATGATATTACTGAAGACAGTGACATTGCATATGAATATGCACAACGGGCAGACAGGGATAGCAATGCTGCTGCATTTTTAAAAAGTAACTGCCAGGCAAAATATGTAAAAGATTGTGGCGTCATGTGCAGACATTATAAAAAAGCACAAATGAGACGTATGTCTATGGGTGCATGGATAAAACATAGAAGTGCCAAGATAGGGGATAGTGGAGATTGGAAACCTATAGTAAAATTTATTAGATATCAACAAATTGATTTTTTAGCATTTATGTCTGCATTTAAAAAGTTTTTACATAATATACCTAAAAAAAGTTGTTTAGTGTTAATTGGTCCTCCAAATACAGGAAAATCACAGTTTGGAATGAGTTTAATAAACTTCTTAGCAGGAACTGTAATATCATTTGTAAATTCACATAGCCATTTTTGGCTGCAGCCATTGGACAGTGCAAAAATAGCTATGCTGGATGATGCAACTCCACCATGTTGGACATATTTAGATATATATTTAAGAAATTTATTAGATGGCAATCCATGCAGTATAGACAGAAAACATAAAGCATTAACAGTTGTTAAGTGCCCACCATTACTTATAACATCAAATACAGATATTAGAACAAATGACAAATGGAAATACCTATATAGCAGAGTTAGTTTATTTGAATTTCCAAATCCATTTCCATTAGATACAAATGGAAATCCTGTATATGAATTAAATGACAAAAATTGGAAATCATTTTTTCAAAGGTTGTGGTCCAGCTTAGAATTTCAAGAATCAGAGGACGAGGAAGACTATGGAGAGACTGGCCAAACGTTTAGATGCGTGCCAGGAACAGTTGTTAGAACTGTATGAGGAAAATAGTAGGGATTTACAAAAACATATTGAACATTGGAAATGTTTACGTATGGAGGCAGTGGTATTGTATAAGGCCCGTGAAATGGGCTTTGCAAATATAGGACATCAAATAGTACCAACATTGGAAACATGTAGAGCCAAGGCCCACATGGCAATTGAAATACACTTGGCATTAGAGACATTATTGCAGTCCTCGTATGGTAAAGAACCATGGACATTGCAAGAAACAAGTAATGAACTGTGGCATACGAATCCTAAAAAATGTTTTAAAAAACAAGGACGTACCGTGGAGGTTATATTTGATGGAAAACAGGACAATGCAATGCATTATACAGCATGGACATATATATATATACAAACTGTGCAAGGTACATGGTGTAAAGTACAAGGACAAGTTTGCCATGCAGGACTATATTATATTGTGGAAAATATGAAACAGTTTTATTGTAATTTTAAAGAGGAGGCAAAAAAATATGGGGTAACAAACCAATGGGAGGTACATGATGGCAATCAGGTGATTGTTTCTCCTGCACCCATATCTAGCACCACAACCACCGACGCAGAGATACCCTCTACTGGATCTACTAAGTTGGTACAACAAGTGTGCACCACAAACCCATTGCACACCACAACTTCCATTGACAACCACCACGCAGACTGTACAGACGGAACAGCATACAACGTGCCCATCCAAACCTCACCGCCACGAAAACGATACAGACAGTGTGGACAGTCGCCATCACAGCACCTGCAGCACTCAAACCCCAGCATCCCCAGCATCCCCAGCGCATCCGTGGACCCTGGATTGTGTGGGGTCACAACTAACAGTGAAAACTGTAACAAGCGACGGAACCACTGTGGAAGTCAGGCTACGCCTGTAATTCATTTACAAGGTGACCCTAATTGCCTAAAATGCCTACGATTTAGGCTAAAAAGAAATTGTTCACATTTATTTACACAGGTGTCATCTACATGGCATTTAACAGAAAATGATTGTACACGTGACACTAAAACTGGTATAATAACAATACATTATTATGATGAAGCACAAAGAAATTTATTTTTAAATACTGTAAAAATACCTTCTGGGATAAAATCCTGTATTGGATATATGTCTATGTTACAGTTTATATGATTAGTTGTATATGTGTATAAACAGTTATAGGACTTCAATACTGTGACTCCACAACGTGTGGGACAACCGGCCAGAAACTGCTGCTTTTATTGTTTATAGTTGTTGGTGCGTGTGTTGTGTGTGTGTGGATTAGTTTACAAAATTATCCATATCCTCTATGGGCCTCTTGCCTTGCTAGCTACCTAACATTGGTGCTATTATCATGGTTGCAGGTACTAACATACTTTGACTATTTTATTCTATGTTTAATTATTCTTGGTATTCCTTCTGTCTTACTAACATTACTAATACATTTAGCAATACAATAACACATATTAGTTTAGGTGTGTGTGTGTGGTGTGCATGTGATTTGTACATGGTTGTACATATATAATACCAATTATTGTTTGGCTACTATTTTCATTTATAGCCACACTGCTGTTTTGCATATTGGTATTACAAACATATAAACTGTTACCATACGTATATACAGTGCTGTAAATAAACTTTTGTTATATTGTGTGTACTTCTTTTGTGCTATTACAATGCCACCACAACGGTCCCGCAGACGAAAGCGGGCCTCTGCCACACAATTATATCAAACGTGTAAGGCCTCAGGGACATGTCCTCCAGATGTTATTCCCAAAGTTGAAGGAACCACATTGGCAGATAAAATTTTACAATGGGGTAGTTTAGGCGTGTTTTTTGGGGGGTTGGGAATTGGCACTGGTGCAGGTACGGGTGGGCGCACGGGCTATGTGCCTCTGGGAACAAGGCCTCCTGTAATTGCTGAACCAGGACCTGCAGTACGCCCACCAATAGCTGTTGACACCGTGGGGCCATCTGATCCTTCTATTGTTTCCTTATTAGAAGAGTCATCAGTTATTGATGCAGGAATAACAGTACCTGATATTACTTCTCATGGAGGTTTTAATATTACTACATCTACTGGTGGGCCTGCCTCAACGCCTGCTATATTAGATATCTCCCCTCCCACTAATACTATACGTGTCACAACAACTACATCTACCAATCCTTTATATATTGATCCTTTTACATTGCAGCCGCCATTGCCAGCAGAGGTTAATGGGCGCCTATTAATATCTACTCCTACCATCACACCCCACTCATATGAAGAAATACCAATGGACACGTTTGTTGTATCTACAGATACAACTAACACATTTACTAGTACTCCCATTCCTGGCCCTCGGTCGTCTGCACGCCTGGGGTTATATTCTAGAGCAACGCAACAACGTCCAGTTACTACCAGTGCATTTTTAACATCTCCTGCACGGTTGGTTACTTATGACAATCCAGCCTATGAAGGACTTACGGAGGATACATTAGTATTTGAACATCCATCCATTCATACTGCACCTGACCCTGATTTCATGGATATAGTTGCATTGCATCGTCCTATGTTATCATCCAAACAGGGTAGTGTACGTGTTAGTAGAATTGGACAAAGGCTGTCTATGCAGACACGTCGCGGGACCCGTTTTGGGTCACGTGTACACTTTTTTCATGACCTTAGCCCTATTACACACTCTTCAGAAACTATTGAATTACAGCCTTTATCTGCTTCTTCAGTATCTGCAGCCTCCAATATTAATGATGGGTTATTTGATATTTATGTTGATACTAGTGATGTAAATGTTACAAATACCACTTCCTCTATACCTATGCATGGTTTTGCTACCCCCCGTTTGTCCACTACATCTTTCCCTACATTACCTAGCATGTCTACACATTCTGCCAATACCACCATACCTTTTTCGTTTCCTGCCACTGTGCATGTGGGCCCTGATTTATCTGTTGTGGACCACCCATGGGACAGTACCCCAACGTCTGTAATGCCTCAGGGTAACTTTGTAATGGTATCAGGATGGGATTTTATATTGCATCCTAGTTATTTTTGGCGTAGGCGCCGTAAACCTGTACCATATTTTTTTGCAGATGTCCGTGTGGCGGCCTAGTGACAACAAGGTTTATCTACCTCCTCCTCCTGTTTCCAAGGTGGTCAGCACTGATGAATATGTGCAACGCACCAACTACTTTTACCATGCCAGCAGTTCTAGGCTATTGGTTGTTGGTCACCCTTATTACTCTATTACAAAAAGGCCAAATAAGACATCTATCCCCAAAGTGTCTGGTTTACAGTACAGAGTATTTAGGGTTAGGCTCCCTGATCCTAATAAGTTTACATTGCCTGAAACTAATTTATATAACCCAGATACACAGCGCATGGTGTGGGCCTGTGTGGGGCTAGAAGTAGGTCGTGGACAGCCTTTGGGCGTTGGTATTAGTGGCCATCCGTTATTGAATAAGTTGGATGATACTGAAAATGCGCCTACATATGGTGGAGGCCCTGGTACAGACAATAGGGAAAATGTTTCTATGGATTATAAACAAACACAGTTGTGTTTAGTTGGCTGTAAACCTGCCATAGGGGAGCACTGGGGTAAAGGTACTGCCTGTACACCACAGTCCAATGGTGACTGCCCACCATTAGAATTAAAAAATAGTTTTATTCAGGATGGGGATATGGTGGATGTAGGGTTTGGGGCACTAGATTTTGGTGCTTTACAATCCTCCAAAGCTGAGGTACCTTTGGATATTGTAAATTCAATTACTAAATATCCTGATTACTTAAAAATGTCTGCTGAGGCCTATGGTGACAGTATGTTTTTCTTTTTAAGGCGAGAACAAATGTTTGTTCGTCATTTGTTTAATAGGGCTGGCGCAATTGGTGAACCTGTACCTGATGAACTGTATACCAAGGCTGCTAATAATGCATCTGGCAGACATAATTTAGGTAGTAGTATTTATTATCCTACCCCTAGTGGTTCTATGGTAACATCTGATGCACAACTATTTAATAAACCATATTGGTTACAACAAGCACAAGGACACAATAATGGTATATGTTGGGGAGATCAGCTATTTTTAACTGTGGTTGATACTACCCGTAGTACTAACATGACTTTGTGTGCCACTGCAACATCTGGTGATACATATACAGCTGCTAATTTTAAGGAATATTTAAGACATGCTGAAGAATATGATGTGCAATTTATATTTCAATTGTGTAAAATAACATTAACTGTTGAAGTTATGTCATATATACACAATATGAATCCTAACATATTAGAGGAGTGGAATGTTGGTGTTGCACCACCACCTTCAGGAACTTTAGAAGATAGTTATAGGTATGTACAATCAGAAGCTATTCGCTGTCAGGCGAAGGTAACAACGCCAGAAAAAAAGGATCCTTATTCAGACTTTTCCTTTTGGGAGGTAAATTTATCTGAAAAGTTTTCTACTGATTTAGATCAATTTCCTTTAGGTAGAAAGTTTTTACTGCAGGCCGGGTTGCGTGCAAGGCCTAAACTGTCTGTAGGTAAACGAAAGGCGTCTACAGCTAAATCTGTTTCTTCAGCTAAACGTAAGAAAACACACAAATAGATGTATGTAGTAATGTTATGATACATATTTATGTTATTTATTTGTGTACTGTGTTAATAAACTACTTTTTATATGTTGTGTGTTCTCCATTTTGTTTTTTGTACTCCATTTTGTTTCTAGACCGATTTCGGTTGTATCTGGCCTGTTACCAGGTGCATTGGCCATGTTTCCTAACATTTTGCAAACCTATTCACTTTTTAAATTTATAAATGCAATATGTGCTGCCAACTGTTTTATGGCACGTATGTTCTGCCAACGTACACTCCCTAATTCCTTTACATAACACACACGCCCTTTTGCACAGGCATGTTGCACAAAGGTTGGCAAAGGTTAGCATATCTCTGCAGTTACCCATTTCCTTTTTCCTTTTTTCTATGTATGAGTAACTTAATTGTTATATGTAATAAAAAAGCTTTTAGGCACATATTTTCAGTGTTGGCATACACATTTACAAGTTACCTTGGCTTAAACAAGTAAAGTTATTTGTCACTGTTGACACATTACTCATATATATAATTTGGTTTTAACATGCAGGTGGCAACCGAAACCGGTACATAAATCCTTGTTATTCT---
>KU298896|HPV42|
CTTATTATAAACTACAATCCTGGCTTTCAAAAATAAGGGAGTAACCGAATTCGGTTCAACCGAAACCGGTACATATATAAACCACCCAAAGTAGTGGTCCCAGTTAAGGCAGAATGTCAGGTACATCTGCCTCATCACAGCCACGCACATTATACCAATTGTGTAAGGAATTTGGGCTGACATTGCGGAATTTGCAGATTTCCTGCATTTGGTGCAAAAAGCACTTAACAGGCGCAGAGGTGCTCGCGTACCATTTTAAAGATTTGGTAGTGGTGTGGAGGAAGGACTTTCCATATGCTGCATGTGCATTTTGTTTAGAATTTAATTCTAAAATTTGTGCACTGCGACACTACGAAAGATCAGCATTTTGGTATACAGTGGAGAAAGAAACTGGACTACTTTTAGAAGAACAACAAATTAGATGTGCCTTGTGTCAAAAGCCGTTATCACAGAGCGAAAAAAACCATCATATTGATACAGGTACAAGATTTCAATTTATATTGTGTCAGTGGACGGGTCGGTGTACGCATTGCAGAGGACAATGCGTGGAGAGACGCCTACCCTAAAGGACATTGTTTTGTTTGACATACCAACGTGTGAGACACCCATTGACCTGTATTGCTATGAACAATTGGACAGCTCAGATGAAGATGACCAAGCCAAACAGGACATACAACGTTACAGAATACTGTGTGTGTGTACACAGTGTTACAAGTCTGTTAAACTCGTTGTGCAGTGTACAGAGGCGGACATAAGAAACCTGCAACAGATGCTTTTGGGCACACTGGAGATTGTGTGTCCTTTGTGTGCCCGCGTGGAGTAACTGCAATGGCGGATGATACAGGTACAGAGGAGGGGCTAGGGTGTTCTGGATGGTTTTGTGTAGAAGCTATAGTAGACAAAACAACAGAAAATGCTATTTCAGATGACGAGGACGAAAATGTAGACGATAGTGGGTTAGATCTTGTGGATTTTGTAGATAATAGTACAGTAATACATACAAAGCAGGTACATGCACAAGCCTTATTAAATAAACAACAAGCACATGCAGATCAGGAGGCAGTACAGGCACTAAAACGAAAGCTATTAGGCAGTCCATATGAAAGCCCTGTCAGTGATTCACAGCACAGCATAGACAACGAACTAAGTCCTAGGCTTGGCGGTTTAACGCTATGTCGGGGGTCCCAAGGGGCCAAACGACGATTATTCCAGTCACTGGAAAATCGAGACAGTGGATATGGCTATTCTGAAGTGGAAGTACAGCAGACACAGGTAGAACACGGACATGGCGCCGTACATGGGACTATGGGTAACGGGGGGGCAGTGGGTAGTGAACTTGGGGTGCAGGAAAATGAAGAAGGTAGTACTACAAGTACGCCTACAACAAGGGTGGTAGAATTACTTAAGTGTAAGAACCTGCATGCAACATTGTTAGGTAAGTTTAAAGAATTGTTTGGAGTGTCATTTGGCGATTTAGTAAGACAGTTTAAAAGTGACAAAAGCAGTTGTACAGACTGGGTTATTGCAGCATTTGGGGTTAATCATAGTATTGCAGAAGGGTTTAATACATTAATTAAAGCAGATTCACTATATACACATATACAATGGCTAACCTGTACGTGGGGCATGGTGTTATTAATGCTAATTAGATTTAAATGTGGAAAAAATCGTACTACAGTGTCCAAAGGCCTTAGTAAATTATTAAACATACCTACAAATCAATTATTAATAGAGCCACCTCGGTTACAAAGTGTGGCTGCCGCCATATACTGGTTTAGATCAGGAATATCTAATGCTAGCATTGTAACCGGAGACACACCAGAGTGGATTCAAAGACAAACAATTTTAGAACATTGTTTTGCAGATGCCCAATTTAATTTAACAGAAATGGTGCAATGGGCATATGATAATGATATTACTGAAGACAGTGACATTGCATATGAATATGCACAACGGGCAGACAGGGATAGCAATGCTGCTGCATTTTTAAAAAGTAACTGCCAGGCAAAATATGTAAAAGATTGTGGCGTCATGTGCAGACATTATAAAAAAGCACAAATGAGACGTATGTCTATGGGTGCATGGATAAAACATAGAAGTGCCAAGATAGGGGATAGTGGAGATTGGAAACCTATAGTAAAATTTATTAGATATCAACAAATTGATTTTTTAGCATTTATGTCTGCATTTAAAAAGTTTTTACATAATATACCTAAAAAAAGTTGTTTAGTGTTAATTGGTCCTCCAAATACAGGAAAATCACAGTTTGGAATGAGTTTAATAAACTTCTTAGCAGGAACTGTAATATCATTTGTAAATTCACATAGCCATTTTTGGCTGCAGCCATTGGACAGTGCAAAAATAGCTATGCTGGATGATGCAACTCCACCATGTTGGACATATTTAGATATATATTTAAGAAATTTATTAGATGGCAATCCATGCAGTATAGACAGAAAACATAAAGCATTAACAGTTGTTAAGTGCCCACCATTACTTATAACATCAAATACAGATATTAGAACAAATGACAAATGGAAATACCTATATAGCAGAGTTAGTTTATTTGAATTTCCAAATCCATTTCCATTAGATACAAATGGAAATCCTGTATATGAATTAAATGACAAAAATTGGAAATCATTTTTTCAAAGGTTGTGGTCCAGCTTAGAATTTCAAGAATCAGAGGACGAGGAAGACTATGGAGAGACTGGCCAAACGTTTAGATGCGTGCCAGGAACAGTTGTTAGAACTGTATGAGGAAAATAGTAGGGATTTACAAAAACATATTGAACATTGGAAATGTTTACGTATGGAGGCAGTGGTATTGTATAAGGCCCGTGAAATGGGCTTTGCAAATATAGGACATCAAATAGTACCAACATTGGAAACATGTAGAGCCAAGGCCCACATGGCAATTGAAATACACTTGGCATTAGAGACATTATTGCAGTCCTCGTATGGTAAAGAACCATGGACATTGCAAGAAACAAGTAATGAACTGTGGCATACGAATCCTAAAAAATGTTTTAAAAAACAAGGACGTACCGTGGAGGTTATATTTGATGGAAAACAGGACAATGCAATGCATTATACAGCATGGACATATATATATATACAAACTGTGCAAGGTACATGGTGTAAAGTACAAGGACAAGTTTGCCATGCAGGACTATATTATATTGTGGAAAATATGAAACAGTTTTATTGTAATTTTAAAGAGGAGGCAAAAAAATATGGGGTAACAGACCAATGGGAGGTACATGATGGCAATCAGGTGATTGTTTCTCCTGCACCCATATCTAGCACCACAACCACCGACGCAGAGATACCCTCTACTGGATCTACTAAGTTGGTACAACAAGTGTGCACCACAAACCCATTGCACACCACAACTTCCATTGACAACCACCACGCAGACTGTACAGACGGAACAGCATACAACGTGCCCATCCAAACCTCACCGCCACGAAAACGATACAGACAGTGTGGACAGTCGCCATCACAGCACCTGCAGCACTCAAACCCCAGCATCCCCAGCATCCCCAGCGCATCCGTGGACCCTGGATTGTGTGGGGTCACAACTAACAGTGAAAACTGTAACAAGCGACGGAACCACTGTGGAAGTCAGGCTACGCCTGTAATTCATTTACAAGGTGACCCTAATTGCCTAAAATGCCTACGATTTAGGCTAAAAAGAAATTGTTCACATTTATTTACACAGGTGTCATCTACATGGCATTTAACAGAAAATGATTGTACACGTGACACTAAAACTGGTATAATAACAATACATTATTATGATGAAGCACAAAGAAATTTATTTTTAAATACTGTAAAAATACCTTCTGGGATAAAATCCTGTATTGGATATATGTCTATGTTACAGTTTATATGATTAGTTGTATATGTGTATAAACAGTTATAGGACTTCAATACTGTGACTCCACAACGTGTGGGACAACCGGCCAGAAACTGCTGCTTTTATTGTTTATAGTTGTTGGTGCGTGTGTTGTGTGTGTGTGGATTAGTTTACAAAATTATCCATATCCTGTATGGGCCTCTTGCCTTGCTAGCTACCTAACATTGGTGCTATTATCATGGTTGCAGGTACTAACATACTTTGACTATTTTATTCTATGTTTAATTATTCTTGGTATTCCTTCTGTCTTACTAACATTACTAATACATTTAGCAATACAATAACACATATTAGTTTAGGTGTGTGTGTGTGGTGTGCATGTGATTTGTACATGGTTGTACATATATAATACCAATTATTGTTTGGCTACTATTTTCATTTATAGCCACACTGCTGTTTTGCATATTGGTATTACAAACATATAAACTGTTACCATACGTATATACAGTGCTGTAAATAAACTTTTGTTATATTGTGTGTACTTCTTTTGTGCTATTACAATGCCACCACAACGGTCCCGCAGACGAAAGCGGGCCTCTGCCACACAATTATATCAAACGTGTAAGGCCTCAGGGACATGTCCTCCAGATGTTATTCCCAAAGTTGAAGGAACCACATTGGCAGATAAAATTTTACAATGGGGTAGTTTAGGCGTGTTTTTTGGGGGGTTGGGAATTGGCACTGGTGCAGGTACGGGTGGGCGCACGGGCTATGTGCCTCTGGGAACAAGGCCTCCTGTAATTGCTGAACCAGGACCTGCAGTACGCCCACCAATAGCTGTTGACACCGTGGGGCCATCTGATCCTTCTATTGTTTCCTTATTAGAAGAGTCCTCAGTTATTGATGCAGGAATAACAGTACCTGATATTACTTCTCATGGAGGTTTTAATATTACTACATCTACTGGTGGGCCTGCCTCAACGCCTGCTATATTAGATATCTCCCCTCCCACTAATACTATACGTGTCACAACAACTACATCTACCAATCCTTTATATATTGATCCTTTTACATTGCAGCCGCCATTGCCAGCAGAGGTTAATGGGCGCCTATTAATATCTACTCCTACCATCACACCCCACTCATATGAAGAAATACCAATGGACACGTTTGTTGTATCTACAGATACAACTAACACATTTACTAGTACTCCCATTCCTGGCCCTCGGTCGTCTGCACGCCTGGGGTTATATTCTAGAGCAACGCAACAACGTCCAGTTACTACCAGTGCATTTTTAACATCTCCTGCACGGTTGGTTACTTATGACAATCCAGCCTATGAAGGACTTACGGAGGATACATTAGTATTTGAACATCCATCCATTCATACTGCACCTGACCCTGATTTCATGGATATAGTTGCATTGCATCGTCCTATGTTATCATCCAAACAGGGTAGTGTACGTGTTAGTAGAATTGGACAAAGGCTGTCTATGCAGACACGTCGCGGGACCCGTTTTGGGTCACGTGTACACTTTTTTCATGACCTTAGCCCTATTACACACTCTTCAGAAACTATTGAATTACAGCCTTTATCTGCTTCTTCAGTATCTGCAGCCTCCAATATTAATGATGGGTTATTTGATATTTATGTTGATACTAGTGATGTAAATGTTACAAATACCACTTCCTCTATACCTATGCATGGGTTTGCTACCCCCCGTTTGTCCACTACATCTTTCCCTACATTACCTAGCATGTCTACACATTCTGCCAATACCACCATACCTTTTTCGTTTCCTGCCACTGTGCATGTGGGCCCTGATTTATCTGTTGTGGACCACCCATGGGACAGTACCCCAACGTCTGTAATGCCTCAGGGTAACTTTGTAATGGTATCAGGATGGGATTTTATATTGCATCCTAGTTATTTTTGGCGTAGGCGCCGTAAACCTGTACCATATTTTTTTGCAGATGTCCGTGTGGCGGCCTAGTGACAACAAGGTTTATCTACCTCCTCCTCCTGTTTCCAAGGTGGTCAGCACTGATGAATATGTGCAACGCACCAACTACTTTTACCATGCCAGCAGTTCTAGGCTATTGGTTGTTGGTCACCCTTATTACTCTATTACAAAAAGGCCAAATAAGACATCTATCCCCAAAGTGTCTGGTTTACAGTACAGAGTATTTAGGGTTAGGCTCCCTGATCCTAATAAGTTTACATTGCCTGAAACTAATTTATATAACCCAGATACACAGCGCATGGTGTGGGCCTGTGTGGGGCTAGAGGTAGGTCGTGGACAGCCTTTGGGCGTTGGTATTAGTGGCCATCCGTTATTGAATAAGTTGGATGATACTGAAAATGCGCCTACATATGGTGGAGGCCCTGGTACAGACAATAGGGAAAATGTTTCTATGGATTATAAACAAACACAGTTGTGTTTAGTTGGCTGTAAACCTGCCATAGGGGAGCACTGGGGTAAAGGTACTGCCTGTACACCACAGTCCAATGGTGACTGCCCACCATTAGAATTAAAAAATAGTTTTATTCAGGATGGGGATATGGTGGATGTAGGGTTTGGGGCACTAGATTTTGGTGCTTTACAATCCTCCAAAGCTGAGGTACCTTTGGATATTGTAAATTCAATTACTAAATATCCTGATTACTTAAAAATGTCTGCTGAGGCCTATGGTGACAGTATGTTTTTCTTTTTAAGGCGAGAACAAATGTTTGTTCGTCATTTGTTTAATAGGGCTGGCGCAATTGGTGAACCTGTACCTGATGAACTGTATACCAAGGCTGCTAATAATGCATCTGGCAGACATAATTTAGGTAGTAGTATTTATTATCCTACCCCTAGTGGTTCTATGGTAACATCTGATGCACAACTATTTAATAAACCATATTGGTTACAACAAGCACAAGGACACAATAATGGTATATGTTGGGGAGATCAGCTATTTTTAACTGTGGTTGATACTACCCGTAGTACTAACATGACTTTGTGTGCCACTGCAACATCTGGTGATACATATACAGCTGCTAATTTTAAGGAATATTTAAGACATGCTGAAGAATATGATGTGCAATTTATATTTCAATTGTGTAAAATAACATTAACTGTTGAAGTTATGTCATATATACACAATATGAATCCTAACATATTAGAGGAGTGGAATGTTGGTGTTGCACCACCACCTTCAGGAACTTTAGAAGATAGTTATAGGTATGTACAATCAGAAGCTATTCGCTGTCAGGCGAAGGTAACAACGCCAGAAAAAAAGGATCCTTATTCAGACTTTTCCTTTTGGGAGGTAAATTTATCTGAAAAGTTTTCTACTGATTTAGATCAATTTCCTTTAGGTAGAAAGTTTTTACTGCAGGCCGGGTTGCGTGCAAGGCCTAAACTGTCTGTAGGTAAACGAAAGGCGTCTACAGCTAAATCTGTTTCTTCAGCTAAACGTAAGAAAACACACAAATAGATGTATGTAGTAATGTTATGATACATATTTATGTTATTTATTTGTGTACTGTGTTAATAAACTACTTTTTATATGTTGTGTGTTCTCCATTTTGTTTTTTGTACTCCATTTTGTTTCTAGACCGATTTCGGTTGTATCTGGCCTGTTACCAGGTGCATTGGCCATGTTCCCTAACATTTTGCAAACCTATTCACTTTTTAAATTTATAAATGCAATATGTGCTGCCAACTGTTTTATGGCACGTATGTTCTGCCAACGTACACTCCCTAATTCCTTTACATAACACACACGCCCTTTTGCACAGGCATGTTGCACAAAGGTTGGCAAAGGTTAGCATATCTCTGCAGTTACCCATTTCCTTTTTCCTTTTTTCTATGTATGAGTAACTTAATTGTTATATGTAATAAAAAAGCTTTTAGGCACATATTTTCAGTGTTGGCATACACATTTACAAGTTACCTTGGCTTAAACAAGTAAAGTGATTTGTCACTGTTGACACATTACTCATATATATAATTTGTTTTTAACATGCAGGTGGCAACCGAAACCGGTACATAAATCCTTCTTATTCT---
>KU298897|HPV42|
CTTATTATAAACTACAATCCTGGCTTTTAAAAATAAGGGAGTAACCGAATTCGGTTCAACCGAAACCGGTACATATATAAACCACCCAAAGTAGTGGTCCCAGTTAAGGCAGAATGTCAGGTACATCTGCCTCATCACAGCCACGCACATTATACCAATTGTGTAAGGAATTTGGGCTGACATTGCGGAATTTACAGATTTCCTGCATTTGGTGCAAAAAGCACTTAACAGGCGCAGAGGTGCTCGCGTACCATTTTAAAGATTTGGTAGTGGTGTGGAGGAAGGACTTTCCATATGCTGCATGTGCATTTTGTTTAGAATTTAATTCTAAAATTTGTGCACTGCGACACTACGAAAGATCAGCATTTTGGTATACAGTGGAGAAAGAAACTGGACTACTTTTAGAAGAACAACAAATTAGATGTGCCTTGTGTCAAAAGCCGTTATCACAGAGCGAAAAAAACCATCATATTGATACAGGTACAAGATTTCAATTTATATTGTGTCAGTGGACGGGTCGGTGTACGCATTGCAGAGGACAATGCGTGGAGAGACGCCTACCCTAAAGGACATTGTTTTGTTTGACATACCAACGTGTGAGACACCCATTGACCTGTATTGCTATGAACAATTGGACAGCTCAGATGAAGATGACCAAGCCAAACAGGACATACAACGTTACAGAATACTGTGTGTGTGTACACAGTGTTACAAGTCTGTTAAACTCGTTGTGCAGTGTACAGAGGCGGACATAAGAAACCTGCAACAGATGCTTTTGGGCACACTGGAGATTGTGTGTCCTTTGTGTGCCCGCGTGGAGTAACTGCAATGGCGGATGATACAGGTACAGAGGAGGGGCTAGGGTGTTCTGGATGGTTTTGTGTAGAAGCTATAGTAGACAAAACAACAGAAAATGCTATTTCAGATGACGAGGACGAAAATGTAGACGATAGTGGGTTAGATCTTGTGGATTTTGTAGATAATAGTACAGTAATACATACAAAGCAGGTACATGCACAAGCCTTATTAAATAAACAACAAGCACATGCAGATCAGGAGGCAGTACAGGCACTAAAACGAAAGCTATTAGGCAGTCCATATGAAAGCCCTGTCAGTGATTCACAGCACAGCATAGACAACGACCTAAGTCCTAGGCTTGGCGGTTTAACGCTATGTCGGGGGTCCCAAGGGGCCAAACGACGATTATTCCAGTCACTGGAAAATCGAGACAGTGGATATGGCTATTCTGAAGTGGAAGTACAGCAGACACAGGTAGAACACGGACATGGCGCCGTACATGGGACTATGGGTAACGGGGGGGCAGTGGGTAGTGAACTTGGGGTGCAGGAAAATGAAGAAGGTAGTACTACAAGTACGCCTACAACAAGGGTGGTAGAATTACTTAAGTGTAAGAACCTGCATGCAACATTGTTAGGTAAGTTTAAAGAATTGTTTGGAGTGTCATTTGGCGATTTAGTAAGACAGTTTAAAAGTGACAAAAGCAGTTGTACAGACTGGGTTATTGCAGCATTTGGGGTTAATCATAGTATTGCAGAAGGGTTTAATACATTAATTAAAGCAGATTCACTATATACACATATACAATGGCTAACCTGTACGTGGGGCATGGTGTTATTAATGCTAATTAGATTTAAATGTGGAAAAAATCGTACTACAGTGTCCAAAGGCCTTAGTAAATTATTAAACATACCTACAAATCAATTATTAATAGAGCCACCTCGGTTACAAAGTGTGGCTGCCGCCATATACTGGTTTAGATCAGGAATATCTAATGCTAGCATTGTAACCGGAGACACACCAGAGTGGATTCAAAGACAAACAATTTTAGAACATTGTTTTGCAGATGCCCAATTTAATTTAACAGAAATGGTGCAATGGGCATATGATAATGATATTACTGAAGACAGTGACATTGCATATGAATATGCACAACGGGCAGACAGGGATAGCAATGCTGCTGCATTTTTAAAAAGTAACTGCCAGGCAAAATATGTAAAAGATTGTGGCGTCATGTGCAGACATTATAAAAAAGCACAAATGAGACGTATGTCTATGGGTGCATGGATAAAACATAGAAGTGCCAAGATAGGGGATAGTGGAGATTGGAAACCTATAGTAAAATTTATTAGATATCAACAAATTGATTTTTTAGCATTTATGTCTGCATTTAAAAAGTTTTTACATAATATACCTAAAAAAAGTTGTTTAGTGTTAATTGGTCCTCCAAATACAGGAAAATCACAGTTTGGAATGAGTTTAATAAACTTCTTAGCAGGAACTGTAATATCATTTGTAAATTCACATAGCCATTTTTGGCTGCAGCCATTGGACAGTGCAAAAATAGCTATGCTGGATGATGCAACTCCACCATGTTGGACATATTTAGATATATATTTAAGAAATTTATTAGATGGCAATCCATGCAGTATAGACAGAAAACATAAAGCATTAACAGTTGTTAAGTGCCCACCATTACTTATAACATCAAATACAGATATTAGAACAAATGACAAATGGAAATACCTATATAGCAGAGTTAGTTTATTTGAATTTCCAAATCCATTTCCATTAGATACAAATGGAAATCCTGTATATGAATTAAATGACAAAAATTGGAAATCATTTTTTCAAAGGTTGTGGTCCAGCTTAGAATTTCAAGAATCAGAGGACGAGGAAGACTATGGAGAGACTGGCCAAACGTTTAGATGCGTGCCAGGAACAGTTGTTAGAACTGTATGAGGAAAATAGTAGGGATTTACAAAAACATATTGAACATTGGAAATGTTTACGTATGGAGGCAGTGGTATTGTATAAGGCCCGTGAAATGGGCTTTGCAAATATAGGACATCAAATAGTACCAACATTGGAAACATGTAGAGCCAAGGCCCACATGGCAATTGAAATACACTTGGCATTAGAGACATTATTGCAGTCCTCGTATGGTAAAGAACCATGGACATTGCAAGAAACAAGTAATGAACTGTGGCATACGAATCCTAAAAAATGTTTTAAAAAACAAGGACGTACCGTGGAGGTTATATTTGATGGAAAACAGGACAATGCAATGCATTATACAGCATGGACATATATATATATACAAACTGTGCAAGGTACATGGTGTAAAGTACAAGGACAAGTTTGCCATGCAGGACTATATTATATTGTGGAAAATATGAAACAGTTTTATTGTAATTTTAAAGAGGAGGCAAAAAAATATGGGGTAACAGACCAATGGGAGGTACATGATGGCAATCAGGTGATTGTTTCTCCTGCACCCATATCTAGCACCACAACCACCGACGCAGAGATACCCTCTACTGGATCTACTAAGTTGGTACAACAAGTGTGCACCACAAACCCATTGCACACCACAACTTCCATTGACAACCACCACGCAGACTGTACAGACGGAACAGCATACAACGTGCCCATCCAAACCTCACCGCCACGAAAACGATACAGACAGTGTGGACAGTCGCCATCACAGCACCTGCAGCACTCAAACCCCAGCATCCCCAGCATCCCCAGCGCATCCGTGGACCCTGGATTGTGTGGGGTCACAACTAACAGTGAAAACTGTAACAAGCGACGGAACCACTGTGGAAGTCAGGCTACGCCTGTAATTCATTTACAAGGTGACCCTAACTGCCTAAAATGCCTACGATTTAGGCTAAAAAGAAATTGTTCACATTTATTTACACAGGTGTCATCTACATGGCATTTAACAGAAAATGATTGTACACGTGACACTAAAACTGGTATAATAACAATACATTATTATGATGAAGCACAAAGAAATTTATTTTTAAATACTGTAAAAATACCTTCTGGGATAAAATCCTGTATTGGATATATGTMTATGTTACARTTTATATRATTAGTTGTATATGTGTATAAACAGTTATAGGACTTCAATACTGTGACTCCACAACGTGTGGGACAACCGGCCAGAAACTGCTGCTTTTATTGTTTATAGTTGTTGGTGCGTGTGTTGTGTGTGTGTGGATTAGTTTACAAAATTATCCATATCCTCTATGGGCCTCTTGCCTTGCTAGCTACCTAACATTGGTGCTATTATCATGGTTGCAGGTACTAACATACTTTGACTATTTTATTCTATGTTTAATTATTCTTGGTATTCCTTCTGTCTTACTAACATTACTAATACATTTAGCAATACAATAACACATATTAGTTTAGGTGTGTGTGTGTGGTGTGCATGTGATTTGTACATGGTTGTACATATATAATACCAATTATTGTTTGGCTACTATTTTCATTTATAGCCACACTGCTGTTTTGCATATTGGTATTACAAACATATAAACTGTTACCATACGTATATACAGTGCTGTAAATAAACTTTTGTTATATTGTGTGTACTTCTTTTGTGCTATTACAATGCCACCACAACGGTCCCGCAGACGAAAGCGGGCCTCTGCCACACAATTATATCAAACGTGTAAGGCCTCAGGGACATGTCCTCCAGATGTTATTCCCAAAGTTGAAGGAACCACATTGGCAGATAAAATTTTACAATGGGGTAGTTTAGGCGTGTTTTTTGGGGGGTTGGGAATTGGCACTGGTGCAGGTACGGGTGGGCGCACGGGCTATGTGCCTCTGGGAACAAGGCCTCCTGTAATTGCTGAACCAGGACCTGCAGTACGCCCACCAATAGCTGTTGACACCGTGGGGCCATCTGATCCTTCTATTGTTTCCTTATTAGAAGAGTCATCAGTTATTGATGCAGGAATAACAGTACCTGATATTACTTCTCATGGAGGTTTTAATATTACTACATCTACTGGTGGGCCTGCCTCAACGCCTGCTATATTAGATATCTCCCCTCCCACTAATACTATACGTGTCACAACAACTACATCTACCAATCCTTTATATATTGATCCTTTTACATTGCAGCCGCCATTGCCAGCAGAGGTTAATGGGCGCCTATTAATATCTACTCCTACCATCACACCCCACTCATATGAAGAAATACCAATGGACACGTTTGTTGTATCTACAGATACAACTAACACATTTACTAGTACTCCCATTCCTGGCCCTCGGTCGTCTGCACGCCTGGGGTTATATTCTAGAGCAACGCAACAACGTCCAGTTACTACCAGTGCATTTTTAACATCTCCTGCACGGTTGGTTACTTATGACAATCCAGCCTATGAAGGACTTACGGAGGATACATTAGTATTTGAACATCCATCCATTCATACTGCACCTGACCCTGATTTCATGGATATAGTTGCATTGCATCGTCCTATGTTATCATCCAAACAGGGTAGTGTACGTGTTAGTAGAATTGGACAAAGGCTGTCTATGCAGACACGTCGCGGGACCCGTTTTGGGTCACGTGTACACTTTTTTCATGACCTTAGCCCTATTACACACTCTTCAGAAACTATTGAATTACAGCCTTTATCTGCTTCTTCAGTATCTGCAGCCTCCAATATTAATGATGGGTTATTTGATATTTATGTTGATACTAGTGATGTAAATGTTACAAATACCACTTCCTCTATACCTATGCATGGTTTTGCTACCCCCCGTTTGTCCACTACATCTTTCCCTACATTACCTAGCATGTCTACACATTCTGCCAATACCACCATACCTTTTTCGTTTCCTGCCACTGTGCATGTGGGCCCTGATTTATCTGTTGTGGACCACCCATGGGACAGTACCCCAACGTCTGTATTGCCTCAGGGTAACTTTGTAATGGTATCAGGATGGGATTTTATATTGCATCCTAGTTATTTTTGGCGTAGGCGCCGTAAACCTGTACCATATTTTTTTGCAGATGTCCGTGTGGCGGCCTAGTGACAACAAGGTTTATCTACCTCCTCCTCCTGTTTCCAAGGTGGTCAGCACTGATGAATATGTGCAACGCACCAACTACTTTTACCATGCCAGCAGTTCTAGGCTATTGGTTGTTGGTCACCCTTATTACTCTATTACAAAAAGGCCAAATAAGACATCTATCCCCAAAGTGTCTGGTTTACAGTACAGAGTATTTAGGGTTAGGCTCCCTGATCCTAATAAGTTTACATTGCCTGAAACTAATTTATATAACCCAGATACACAGCGCATGGTGTGGGCCTGTGTGGGGCTAGAAGTAGGTCGTGGACAGCCTTTGGGCGTTGGTATTAGTGGCCATCCGTTATTGAATAAGTTGGATGATACTGAAAATGCGCCTACATATGGTGGAGGCCCTGGTACAGACAATAGGGAAAATGTTTCTATGGATTATAAACAAACACAGTTGTGTTTAGTTGGCTGTAAACCTGCCATAGGGGAGCACTGGGGTAAAGGTACTGCCTGTACACCACAGTCCAATGGTGACTGCCCACCATTAGAATTAAAAAATAGTGTTATTCAGGATGGGGATATGGTGGATGTAGGGTTTGGGGCACTAGATTTTGGTGCTTTACAATCCTCCAAAGCTGAGGTACCTTTGGATATTGTAAATTCAATTACTAAATATCCTGATTACTTAAAAATGTCTGCTGAGGCCTATGGTGACAGTATGTTTTTCTTTTTAAGGCGAGAACAAATGTTTGTTCGTCATTTGTTTAATAGGGCTGGCGCAATTGGTGAACCTGTACCTGATGAACTGTATACCAAGGCTGCTAATAATGCATCTGGCAGACATAATTTAGGTAGTAGTATTTATTATCCTACCCCTAGTGGTTCTATGGTAACATCTGATGCACAACTATTTAATAAACCATATTGGTTACAACAAGCACAAGGACACAATAATGGTATATGTTGGGGAGATCAGCTATTTTTAACTGTGGTTGATACTACCCGTAGTACTAACATGACTTTGTGTGCCACTGCAACATCTAGTGATACATATACAGCTGCTAATTTTAAGGAATATTTAAGACATGCTGAAGAATATGATGTGCAATTTATATTTCAATTGTGTAAAATAACATTAACTGTTGAAGTTATGTCATATATACACAATATGAATCCTAACATATTAGAGGAGTGGAATGTTGGTGTTGCACCACCACCTTCAGGAACTTTAGAAGATAGTTATAGGTATGTACAATCAGAAGCTATTCGCTGTCAGGCGAAGGTAACAACGCCAGAAAAAAAGGATCCTTATTCAGACTTTTCCTTTTGGGAGGTAAATTTATCTGAAAAGTTTTCTACTGATTTAGATCAATTTCCTTTAGGTAGAAAGTTTTTACTGCAGGCCGGGTTGCGTGCAAGGCCTAAACTGTCTGTAGGTAAACGAAAGGCGTCTACAGCTAAATCTGTTTCTTCAGCTAAACGTAAGAAAACACACAAATAGATGTATGTAGTAATGTTATGATACATATTTATGTTATTTATTTGTGTACTGTGTTAATAAACTACTTTTTATATGTTGTGTGTTCTCCATTTTGTTTTTCGTACTCCATTTTGTTTCTAGACCGATTTCGGTTTTATCTGGCCTGTTACCAGGTGCATTGGCCAGGTTTCCTAACATTTTGCAAACCTATTCACTTTTTAAATTTATAAATGCAATATGTGCTGCCAACTGTTTTATGGCACGTATGTTCTGCCAACGTACACTCCCTAATTCCTTTACATAACACACACGCCCTTTTGCACAGGCATGTTGCACAAAGGTTGGCAAAGGTTAGCATATCTCTGCAGTTACCCATTTCCTTTTTCCTTTTTTCTATGTATGAGTAACTTCATTGTTATATGTAATAAAAAAGCTTTTAGGCACATATTTTCAGTGTTGGCATACACATTTACAAGTTACCTTGGCTTAAACAAGTAAAGTTATTTGTCACTGTTGACACATTACTCATATATATAATTTGGTTTTAACATGCAGGAGGCAACCGAAACCGGTACATAAATCCTTGTTATTCTTT-
>GQ472847|HPV42|
CTTATTATAAACTACAATCCTGGCTTTGAAAAATAAGGGAGTAACCGAATTCGGTTCAACCGAAACCGGTACATATATAAACCACCCAAAGTAGTGGTCCCAGTTAAGGCAGAATGTCAGGTACATCTGCCTCATCACAGCCACGCACATTATACCAATTGTGTAAGGAATTTGGGCTGACATTGCGGAATTTACAGATTTCCTGCATTTGGTGCAAAAAGCACTTAACAGGCGCAGAGGTGCTTGCGTACCATTTTAAAGATTTGGTAGTGGTGTGGAGGAAGGACTTTCCATATGCTGCATGTGCATTTTGTTTAGAATTTAATTCTAAAATTTGTGCACTGCGACACTACGAAAGATCAGCATTTTGGTATACAGTGGAGAAAGAAACTGGACTACTTTTAGAAGAACAACAAATTAGATGTGCCTTGTGTCAAAAGCCGTTATCACAGAGCGAAAAAAACCATCATATTGATACAGGTACAAGATTTCAATTTATATTGTGTCAGTGGACGGGTCGGTGTACGCATTGCAGAGGACAATGCGTGGAGAGACGCCTACCCTAAAGGACATTGTTTTGTTTGACATACCAACGTGTGAGACACCCATTGACCTGTATTGCTATGAACAATTGGACAGCTCAGACGAAGATGACCAAGCCAAACAGGACATACAACGTTACAGAATACTGTGTGTGTGTACACAGTGTTACAGGTCTGTTAAACTGGTTGTGCAGTGTACAGAGGCGGACATAAGAAACCTGCAACAGATGCTTTTGGGCACACTGGAGATTGTGTGTCCTTTGTGTGCCCGCGTGGAGTAACTGCAATGGCGGATGATACAGGTACAGAGGAGGGGCTAGGGTGTTCTGGATGGTTTTGTGTAGAAGCTATAGTAGACAAAACAACAGAAAATGCTATTTCAGATGACGAGGACGAAAATGTAGACGATAGTTGGTTAGATCTTGTGGATTTTGTAGATAATAGTACAGTAATACATACAAAGCAGGTACATGCACAAGCCTTATTAAATAAACAACAAGCACATGCAGATCAGGAGGCAGTACAGGCACTAAAACGAAAGCTATTAGGCAGTCCATATGAAAGCCCTGTCAGTGATTCACAGCACAGCATAGACAACGAACTAAGTCCTAGGCTTGGCGGTTTAACGCTATGTCGGGGGTCCCAAGGGGCCAAACGACGATTATTCCAGTCACTGGAAAATCGAGACAGTGGATATGGCTATTCTGAAGTGGAAGTACAGCAGACACAGGTAGAACACGGACATGGCGCCGTACATGGGACTATGGGTAACGGGGGGGCAGTGGGTAGTGAACTTGGGGTGCAGGAAAATGAAGAAGGTAGTACTACAAGTACGCCTACAACAAGGGTGGTAGAATTACTTAAGTGTAAGAACCTGCATGCAATATTGTTAGGTAAGTTTAAAGAATTGTTTGGAGTGTCATTTGGCGATTTAGTAAGACAGTTTAAAAGTGACAAAAGCAGTTGTACAGACTGGGTTATTGCAGCATTTGGGGTTAATCATAGTATTGCAGAAGGGTTTAATACATTAATTAAAGCAGATTCACTATACACACATATACAATGGCTAACCTGTACGTGGGGCATGGTGTTATTAATGCTAATTAGATTTAAATGTGGAAAAAATCGTACTACAGTGTCCAAAGGCCTTAGTAAATTATTAAACATACCTACAAATCAATTATTAATAGAGCCACCTCGGTTACAAAGTGTGGCTGCCGCCATATACTGGTTTAGATCAGGAATATCTAATGCTAGCATTGTAACCGGAGACACACCAGAGTGGATTCAAAGACAAACAATTTTAGAACATTGTTTTGCAGATGCCCAATTTAATTTAACAGAAATGGTGCAATGGGCATATGATAATGATATTACTGAAGACAGTGACATTGCATATGAATATGCACAACGGGCAGACAGGGATAGCAATGCTGCTGCATTTTTAAAAAGTAACTGCCAGGCAAAATATGTAAAAGATTGTGGCGTCATGTGCAGACATTATAAAAAAGCACAAATGAGACGTATGTCTATGGGTGCATGGATAAAACATAGAAGTGCCAAGATAGGGGATAGTGGAGATTGGAAACCTATAGTAAAATTTATTAGATATCAACAAATTGATTTTTTAGCATTTATGTCTGCATTTAAAAAGTTTTTACATAATATACCTAAAAAAAGTTGTTTAGTGTTAATTGGTCCTCCAAATACAGGAAAATCACAGTTTGTAATGAGTTTAATAAACTTCTTAGCAGGAACTGTAATATCATTTGTAAATTCACATAGCCATTTTTGGCTGCAGCCATTGGACAGTGCAAAAATAGCTATGCTGGATGATGCAACTCCACCATGTTGGACATATTTAGATATATATTTAAGAAATTTATTAGATGGCAATCCATGCAGTATAGACAGAAAACATAAAGCATTAACAGTTGTTAAGTGCCCACCAATACTTATAACATCAAATACAGATATTAGAACAAATGACAAATGGAAATACCTATATAGCAGAGTTAGTTTATTTGAATTTCCAAATCCATTTCCATTAGATACGAATGGAAATCCTGTATATGAATTAAATGACAAAAATTGGAAATCATTTTTTCAAAGGTTGTGGTCCAGCTTATAGTTTCAAGAATCAGAGGACGAGGAAGACTATGGAGAGACTGGCCAAGCGTTTATATGCGTGCCAGGAACAGTTGTTAGAACTGTATGAGGAAAATACTACGGATTTACAAAAACATATTGAACATTGGAAATGCTTACGTATGGAGGCAGTGGTATTGTATAAGGCCCGTGAAATGGGCTTTGCAAATATAGGACATCAAATAGTACCAACATTGGAAACATGTAGAGCCAAGGCCCACATGGCAATTGAAATACACTTGGCATTAGAGACATTATTGCAGTCCTCGTATGGTAAAGAACCATGGACATTGCAAGAAACAAGTAATGAACTGTGGCATACGAATCCTAAAAAATGTTTTAAAAAACAAGGACGTACCGTGGAGGTTATATTTGATGGAAAACAGGACAATGCAATGCATTATACAGCATGGACATATATATATATACAAACTGTGCAAGGTACATGGTGTAAAGTACAAGGACAAGTTTGCCATGCAGGACTATATTATATTGTGGAAAATATGAAACAGTTTTATTGTAATTTTAAAGAGGAGGCAAAAAAATATGGGGTAACAGACCAATGGGAGGTACATGATGGCAATCAGGTGATTGTTTCTCCTGCACCCATATCTAGCACCACAACCACCGACGCAGAGATACCCTCTACTGGATCTACTAAGTTGGTACAACAGGTGTGCACCACAAACCCATTGCACACCACAACTTCCATTGACAACCACCACGCAGACTGTACAGACGGAACAGCATACAACGTGCCCATCCAAACCTCACCGCCACGAAAACGATACAGACAGTGTGGACAGTCGCCATCACAGCACCTGCAGCACTCAAACCCCAGCATCCCCAGCATCCCCAGCGCATCCGTGGACCCTGGATTGTGTGGGGTCACAACTAACAGTGAGAACTGTAACAAGCGACGGAACCACTGTGGAAGTCAGGCTACGCCTGTAATTCATTTACAAGGTGACCCTAATTGCCTAAAATGCCTACGATTTAGGCTAAAAAGAAATTGTTCACATTTATTTACACAGGTGTCATCTACATGGCATTTAACAGAAAATGATTGTACACGTGACACTAAAACTGGTATAATAACAATACATTATTATGATGAAGCACAAAGAAATTTATTTTTAAATACTGTAAAAATACCTTCTGGGATAAAATCCTGTATTGGATATATGTCTATGTTACAGTTTATATGATTAGTTGTATATGTGTATAAACAGTTATAGGACTTCAATACTGTGACTCCACAACGTGTGGGACAACCGGCCAGAAACTGCTGCTTTTATTGTTTATAGTTGTTGGTGCGTGTGTTGTGTGTGTGTGGATTAGTTTACAAAATTATCCATATCCTCTATGGGCCTCTTGCCCTGCTAGCTACCTAACATTGGTGCTATTATCATGGTTGCAGGTACTAACATACTTTGACTATTTTATTCTATGTTTAATTATTCTTGGTATTCCTTCTGTCTTACTAACATTACTAATACATTTAGCAATACAATAACACATATTAGTTTAGGTGTGTGTGTGTGGTGTGCATGTGATTTGTACATGGTTGTACATATATAATACCAATTATTGTTTGGCTACTATTTTCATTTATAGCCACACTGCTGTTTTGCATATTGGTATTACAAACATATAAACTGTTACCATACGTATATACAGTGCTGTAAATAAACTTTTGTTATATTGTGTGTACTTCTTTTGTGCTATTACAATGCCACCACAACGGTCCCGCAGACGAAAGCGGGCCTCTGCCACACAATTATATCAAACGTGTAAGGCCTCAGGGACATGTCCTCCAGATGTTATTCCCAAAGTTGAAGGAACCACATTGGCAGATAAAATTTTACAATGGGGTAGTTTAGGCGTGTTTTTTGGGGGGTTGGGAATTGGCACTGGTGCAGGTACGGGTGGGCGCACGGGCTATGTGCCTCTGGGAACAAGGCCTCCTGTAATTGCTGAACCAGGACCTGCAGTACGCCCACCAATAGCTGTTGACACCGTGGGGCCATCTGATCCTTCTATTGTTTCCTTATTAGAAGAGTCATCAGTTATTGATGCAGGAATCACGGTACCTGATATTACTTCTCATGGAGGTTTTAATATTACTACATCTACTGGTGGGCCTGCCTCAACGCCTGCTATATTAGATATCTCCCCTCCCACTAATACTATACGTGTCACAACAACTACATCTACCAATCCTTTATATATTGATCCTTTTACATTGCAGCCGCCATTGCCAGCAGAGGTTAATGGGCGCCTATTAATATCTACTCCTACCATCACACCCCACTCATATGAAGAAATACCAATGGACACGTTTGTTGTATCTACAGATACAACTAACACATTTACTAGTACTCCCATTCCTGGCCCTCGGTCGTCTGCACGCCTGGGGTTATATTCTAGAGCAACGCAACAACGTCCAGTTACTACCAGTGCATTTTTAACATCTCCTGCACGGTTGGTTACTTATGACAATCCAGCCTATGAAGGACTTACGGAGGATACATTAGTATTTGAACATCCATCCATTCATACTGCACCTGACCCTGATTTTATGGATATAGTTGCATTGCATCGTCCTATGTTATCATCCAAACAGGGTAGTGTACGTGTTAGTAGAATTGGACAAAGGCTGTCTATGCAGACACGTCGCGGGACCCGTTTTGGGTCACGTGTACACTTTTTTCATGACCTTAGCCCTATTACACACTCTTCAGAAACTATTGAATTACAGCCTTTATCTGCTTCTTCAGTATCTGCAGCCTCCAATATTAATGATGGGTTATTTGATATTTATGTTGATACTAGTGATGTAAATGTTACAAATACCACTTCCTCTATACCTATGCATGGTTTTGCTACCCCCCGTTTGTCCACTACATCTTTCCCTACATTACCTAGCATGTCTACACATTCTGCCAATACCACCATACCTTTTTCGTTTCCTGCCACTGTGCATGTGGGCCCTGATTTATCCGTTGTGGACCACCCATGGGACAGTACCCCAACGTCTGTAATGCCTCAGGGTAACTTTGTAATGGTATCAGGATGGGATTTTATATTGCATCCTAGTTATTTTTGGCGTAGGCGCCGTAAACCTGTACCATATTTTTTTGCAGATGTCCGTGTGGCGGCCTAGTGACGACAAGGTTTATCTACCTCCTCCTCCTGTTTCCAAGGTGGTCAGCACTGATGAATATGTGCAACGCACCAACTACTTTTACCATGCCAGCAGTTCTAGGCTATTGGTTGTTGGTCACCCTTATTACTCTATTACAAAAAGGCCAAATAAGACATCTATCCCCAAAGTGTCTGGTTTACAGTACAGAGTATTTAGGGTTAGGCTCCCTGATCCTAATAAGTTTACATTGCCTGAAACTAATTTATATAACCCAGATACACAGCGCATGGTGTGGGCCTGTGTGGGGCTAGAAGTAGGTCGTGGACAGCCTTTGGGCGTTGGTATTAGTGGCCATCCGTTATTGAATAAGTTGGATGATACTGAAAATGCGCCTACATATGGTGGAGGCCCTGGTACAGACAATAGGGAAAATGTTTCTATGGATTATAAACAAACACAGTTGTGTTTAGTTGGCTGTAAACCTGCCATAGGGGAGCACTGGGGTAAAGGTACTGCCTGTACACCACAGTCCAATGGTGACTGCCCACCATTAGAATTAAAAAATAGTTTTATTCAGGATGGGGATATGGTGGATGTAGGGTTTGGGGCACTAGATTTTGGTGCTTTACAATCCTCCAAAGCTGAGGTACCTTTGGATATTGTAAATTCAATTACTAAATATCCTGATTACTTAAAAATGTCTGCTGAGGCCTATGGTGACAGTATGTTTTTCTTTTTAAGGCGAGAACAAATGTTTGTTCGTCATTTGTTTAATAGGGCTGGCGCAATTGGTGAACCTGTACCTGATGAACTGTATACCAAGGCTGCTAATAATGCATCTGGCAGACATAATTTAGGTAGTAGTATTTATTATCCTACCCCTAGTGGTTCTATGGTAACATCTGATGCACAACTATTTAATAAACCATATTGGTTACAACAAGCACAAGGACACAATAATGGTATATGTTGGGGAGATCAGCTATTTTTAACTGTGGTTGATACTACCCGTAGTACTAACATGACTTTGTGTGCCACTGCAACATCTGGTGATACATATACAGCTGCTAATTTTAAGGAATATTTACGACATGCTGAAGAATATGATGTGCAATTTATATTTCAATTGTGTAAAATAACATTAACTGTTGAAGTTATGTCATATATACACAATATGAATCCTAACATATTAGAGGAGTGGAATGTTGGTGTTGCACCACCACCTTCAGGAACTTTAGAAGATAGTTATAGGTATGTACAATCAGAAGCTATTCGCTGTCAGGCGAAGGTAACAACGCCAGAAAAAAAGGATCCTTATTCAGACTTTTCCTTTTGGGAGGTAAATTTATCTGAAAAGTTTTCTACTGATTTAGATCAATTTCCTTTAGGTAGAAAGTTTTTACTGCAGGCCGGGTTGCGTGCAAGGCCTAAACTGTCTGTAGGTAAACGAAAGGCGTCTACAGCTAAATCTGTTTCTTCAGCTAAACGTAAGAAAACACACAAATAGATGTATGTAGTAATGTTATGATACATATTTATGTTATTTATTTGTGTACTGTGTTAATAAACTACTTTTTATATGTTGTGTGTTCTCCATTTTGTTTTTTGTACTCCATTTTGTTTCTAGACCGATTTCGGTTGTATCTGGCCTGTTACCAGGTGCATTGGCCATGTTCCCTAACATTTTGCAAACCTATTCACTTTTTAAATTTATAAATGCAATATGTGCTGCCAACTGTTTTATGGCACGTATGTTCTGCCAACGAACACTCCCTAATTCCTTTACATAACACACACGCCCCTTTGCACAGGCATGTTGCACAAAGGTTGGCAAAGGTTAGCATATCTCTGCAGTTACCCATTTCCTTTTTCCTTTTTTCTATGTATGAGTAACTTAATTGTTATATGTAATAAAAAAGCTTTTAGGCACATATTTTCAGTGTTGGCATACACATTTACAAGTTACCTTGGCTTAAACACGTAAAGTTATTTGTCACTGTTGACACATTACTCATATATATAATTTGGTTTTAACATGCAGGTGGCAACCGAAACCGGTACATAAATCCTTCTTATTCTTTT
>LNS3618728_HPV42
CTTATTATAAACTACAATCCTGGCTTTCAAAAATAAGGGAGTAACCGAAATCGGTTCAACCGAAACCGGTACATATATAAACCACCCAAAGTAGTGGTCCCAGTTAAGGCAGAATGTCAGGTACATCTGCCTCATCACAGCCACGCACATTATACCAATTGTGTAAGGAATTTGGGCTGACATTGCGGAATTTACAGATTTCCTGCATTTGGTGCAAAAAGCACTTAACAAGCGCAGAGGTGCTCGCGTACCATTTTAAAGATTTGGTAGTGGTGTGGAGGAAAGACTTTCCATATGCTGCATGTGCATGGTGTTTAGAATTTAATTCTAAAATTTGTGCACTGCGACACTACGAACGATCAGCATTTTGGTATACAGTGGAGAAAGAAACTGGACAACTTTTAGAAGAACAACAAATTAGATGTGCCTTGTGTCAAAAGCCGTTATCACAGAGCGAAAAAAACCATCATATTGATACAGGTACAAGATTTCAATTTATATTGTGTCAGTGGACGGGTCGGTGTACGCATTGCAGAGGACAATGCGTGGAGAGACGCCTACCCTAAAGGACATTGTTTTGTTTGACATACCAACGTGTGAGACACCCATTGACCTGTATTGCTATGAACAATTGGACAGCTCAGATGAAGATGACCAAGCCAAACAGGACATACAACGTTACAAAATACTGTGTGTGTGTACACAGTGTTCCAAGTCTGTTAAACTTGTTGTGCAGTGTACAGAGGCGGACATAAGAAACCTGCAACAGATGCTTTTGGGCACACTGGATATTGTGTGTCCTTTGTGTGCCCGCGTGGAGTAACTGCAATGGCGGATGATACAGGTACAGAGGAGGGGCTAGGGTGTTCTGGATGGTTTTGTGTAGAAGCTATAGTAGACAAAACAACAGAAAATGCTATTTCAGATGACGAGGACGAAAATGTAGACGATAGTGGGTTAGATCTTGTGGATTTTGTAGATAATAGTACAGTAATACATACAAAGCAGGTACATGCACAAGCCTTATTAAATAAACAACAAGCACATGCAGATCAGGAGGCAGTACAGGCACTAAAACGAAAGCTATTAGGCAGTCCATATGAAAGCCCTGTCAGTGATTCACAGCACAGCATAGACAACGAACTAAGTCCTAGGCTTGGCGGTTTAACGCTATGTCGGGGGTCCCAAGGGGCCAAACGACGATTATTCCAGTCACTGGAAAATCGAGACAGTGGATATGGCTATTCTGAAGTGGAAGTACAGCAGACACAGGTAGAACACGGACATGGCGCCGTACATGGGACTATGGGTAACGGGGGGGCAGTGGGTAGTGAACTTGGGGTGCAGGAAAATGAAGAAGGTAGTACTACAAGTACGCCTACAACAAGGGTGGTAGAATTACTTAAGTGTAAGAACCTGCATGCAACATTGTTAGGTAAGTTTAAAGAATTGTTTGGAGTGTCATTTGGCGATTTAGTAAGACAGTTTAAAAGTGACAAAAGCAGTTGTACAGACTGGGTTATTGCAGCATTTGGGGTTAATCATAGTATTGCAGAAGGGTTTAATACATTAATTAAAGCAGATTCACTATATACACATATACAATGGCTGACCTGTACGTGGGGCATGGTGTTATTAATGCTAATTAGATTTAAATGTGGAAAAAATCGTACTACAGTGTCCAAAGGCCTTAGTAAATTATTAAACATACCTACAAATCAATTATTAATAGAGCCACCTCGGTTACAAAGTGTGGCTGCCGCCATATACTGGTTTAGATCAGGAATATCTAATGCTAGCATTGTAACTGGAGACACACCAGAGTGGATTCAAAGACAAACAATTTTAGAACATTGTTTTGCAGATGCCCAATTTAATTTAACAGAAATGGTGCAATGGGCATATGACAATGATATTACTGAAGACAGCGACATTGCATATGAATATGCACAACGGGCAGACAGGGATAGCAATGCTGCTGCATTTTTAAAAAGTAACTGCCAGGCCAAATATGTAAAAGATTGTGGCGTCATGTGCAGACATTATAAAAAAGCACAAATGAGACGTATGTCTATGGGTGCATGGATAAAACATAGAAGTGCCAAGATAGGGGATAGTGGAGATTGGAAACCTATAGTAAAATTTATTAGATATCAACAAATTGATTTTTTAGCATTTATGTCTGCATTTAAAAAGTTTTTACATAATATACCTAAAAAAAGTTGTTTAGTGTTAATCGGTCCTCCAAATACAGGAAAATCACAGTTTGGAATGAGTTTAATAAACTTCTTAGCAGGTACTGTAATATCATTTGTAAATTCACATAGCCATTTTTGGCTGCAGCCATTGGACAGTGCAAAAATAGCTATGCTGGATGATGCAACTCCACCATGTTGGACATATTTAGATATATATTTAAGAAATTTATTAGATGGCAATCCATGCAGTATAGACAGAAAACATAAAGCATTAACAGTTGTTAAGTGTCCACCATTACTTATAACATCAAATACAGATATTAGAACAAATGACAAATGGAAATATCTATACAGCAGAGTTAGTTTATTTGAATTTCCAAATCCATTTCCATTAGATACAAATGGAAATCCTGTATATGAATTAAATGACAAAAATTGGAAATCATTTTTTCAAAGGTTGTGGTCCAGCTTAGAATTTCAAGAATCAGAGGACGAGGAAGACTATGGAGAGACTGGCCAAACGTTTAGATGCGTGCCAGGAACAGTTGTTAGAACTGTATGAGGAAAATAGTAGGGATTTACAAAAACATATTGAACATTGGAAATGTTTACGTATGGAGGCAGTGGTATTATATAAGGCCCGTGAAATGGGCTTTGCAAATATAGGACATCAAATAGTACCAACATTGGAAACATGTAGAGCCAAGGCCCACATGGCAATTGAAATACACTTGGCATTAGAGACATTATTGCAGTCCTCGTATGGTAAAGAACCATGGACATTGCAAGAAACAAGTAATGAACTGTGGCATACGAATCCTAAAAAATGTTTTAAAAAACAAGGACGTACCGTGGAGGTTATATTTGATGGAAAACAGGACAATGCAATGCATTATACAGCATGGACATATATATATATACAAACTGTGCAAGGTACATGGTGTAAAGTACAAGGACAAGTTTGCCATGCAGGACTATATTATATTGTGGAAAATATGAAACAGTTTTATTGTAATTTTAAAGAGGAGGCAAAAAAATATGGGGTAACAGACCAATGGGAGGTACATGATGGCAATCAGGTGATTGTTTCTCCTGCACCCATATCTAGCACCACAACCACCGACGCAGAGATACCCTCTACTGGATCTACTAAGTTGGTACAACAAGTGTGCACCACAAACCCATTGCACATCACAACTTCCATTGACAACCACCACGCAGACTGTACAGACGGAACAGCATACAACGTGCCCATCCAAACCTCACCGCCACGAAAACGATACAGACAGTGTGGACAGTCGCCATCACAGCACCTGCAGCACTCAAACTCCAGCATCCCCAGCATCCCCAGCGCATCCGTGGACCCTGGATTGTGTGGGGTCACAACTAACAGTGAAAACTGTAACAAGCGACGGAACCACTGTGGAAGTCAGGCTACGCCTGTAATTCATTTACAAGGTGACCCTAATTGCCTAAAGTGCCTACGATTTAGGCTAAAAAAAAATTGTTCACATTTATTTACACAGGTGTCATCTACATGGCATTTAACAGAAAATGATTGTACACGTGACACTAAAACTGGTATAATAACAATACATTATTATGATGAAGCACAAAGAAATTTATTTTTAAATACTGTAAAAATACCTTCTGGGATAAAATCCTGTATTGGATATATGTCTATGTTACAGTTTATATGATTAGTTGTATATGTGTATAAACAGTTATAGGACTTTAATACTGTGACTCCACAACGTGTGGGACAACCGGCCAGAAACTGCTGCTGTTATTGTTTATAGTTGTTGGTGCGTGTGTTGTGTGTGTGTGGATTAGTTTACAAAATTATCCATATCCTGTATGGGCCTCTTGCCTTGCTAGCTACCTAACATTGGTGCTATTATCATGGTTGCAGGTACTAACGTACTTTGACTATTTTATTCTATGTTTAATTATTCTTGGTATTCCTTCTGTCCTACTAACATTACTAATACATTTAGCAATACAATAACACATATTAGTTTAGGTGTGTGTGTGTGGTGTGCATGTGATTTGTACATGGTTGTACATATATAATACCAATTATTGTTTGGCTACTATTTTCATTTATAGCCACACTGCTGTTTTGCATATTGGTATTACAAACATATAAACTGTTACCATACGTGTATACAGTGCTGTAAATAAACTTTTGTTATATTGTGTGTACTTCTTTTGTGCTATTACAATGCCACCACAACGGTCCCGCAGACGAAAGCGGGCCTCTGCCACACAATTATATCAAACCTGTAAGGCCTCAGGGACATGTCCTCCAGATGTTATTCCCAAAGTTGAAGGAACCACATTGGCAGATAAAATTTTACAATGGGGTAGTTTAGGCGTGTTTTTTGGGGGGTTGGGAATTGGCACTGGTGCTGGTACGGGTGGGCGCACAGGCTATGTGCCTTTGGGAACAAGGCCTCCTGTAATTGCTGAACCAGGACCTGCAGTACGCCCACCAATAGCTGTTGACACTGTGGGGCCATCTGATCCTTCTATTGTTTCATTATTAGAAGAGTCATCAGTTATTGATGCAGGAATAACAGTACCTGATATTACTTCTCATGGAGGTTTTAATATTACTACATCTACTGGTGGCCCTGCCTCAACGCCTGCTATATTAGATATCTCCCCTCCCACTAATACTATACGTGTCACAACAACTACATCTACCAATCCTTTATATATTGATCCTTTTACATTGCAGCCGCCATTGCCAGCAGAGGTTAATGGGCGCCTATTAATATCAACTCCTACCATCACACCCCACTCATATGAAGAAATACCAATGGACACGTTTGTTGTATCTACAGATACAACTAACACATTTACTAGTACTCCCATTCCTGGCCCTCGGTCGTCTGCACGCCTGGGGTTATATTCTAGAGCAACACAACAACGTCCTGTTACTACCAGTGCATTTTTAACATCTCCTGCACGGTTGGTTACTTATGACAATCCAGCCTATGAAGGACTTACGGAGGATACATTAGTATTTGAACATCCATCCATTCATACTGCACCTGACCCTGATTTCATGGATATAGTTGCATTGCATCGTCCTATGTTATCATCCAAACAGGGTAGTGTACGTGTTAGTAGAATTGGACAAAGGCTGTCTATGCAGACACGTCGCGGGACCCGTTTTGGGTCGCGTGTACACTTTTTTCATGACCTTAGCCCTATTACACACTCTTCGGAAACTATTGAATTGCAGCCTTTATCTGCTTCGTCAGTATCTGCAGCCTCCAATATTAATGATGGGTTATTTGATATTTATGTTGATACTAGTGATGTAAATGTTACAAATACCAATTCCTCTATACCTATGCATGGATTTGCTACCCCCCGTTTGTCCACTACATCTTTCCCTACATTACCTAGCATGTCTACACATTCTGCCAATACCACCATACCTTTTTCGTTTCCTGCCACTGTGCATGTGGGCCCTGATTTATCTGTTGAGGACCACCCATGGGACAGTACCCCAACGTCTGTAATGCCTCAGGGTAACTTTGTAATGGTATCAGGATGGGATTTTATATTGCATCCTAGTTATTTTTGGCGTAGGCGCCGTAAACCTGTACCATATTTTTTTGCAGATGTCCGTGTGGCGGCCTAGTGACAACAAGGTTTATCTACCTCCTCCTCCTGTTTCCAAGGTGGTCAGCACTGATGAATATGTGCAACGCACCAACTACTTTTACCATGCCAGCAGTTCTAGGCTATTGGTTGTTGGTCACCCTTATTACTCTATTACAAAAAGGCCAAATAAGACATCTATCCCCAAAGTGTCTGGATTACAGTACAGAGTATTTAGAGTTAGGCTCCCTGATCCTAATAAGTTTACATTGCCTGAAACTAATTTATATAACCCAGATACACAGCGCATGGTGTGGGCCTGTGTGGGGCTAGAAGTAGGTCGTGGACAGCCTTTGGGCGTTGGTATTAGTGGCCATCCGTTATTAAATAAGTTGGATGATACTGAAAATGCGCCTACATATGGTGGAGGCCCTGGTACAGACAATAGGGAAAATGTTTCTATGGATTATAAACAAACACAGTTGTGTTTAGTTGGCTGTAAACCTGCCATAGGGGAGCACTGGGGTAAAGGTACTGCCTGTACACCACAGTCCAATGGTGACTGCCCACCATTAGAATTAAAAAATAGTTTTATTCAGGATGGGGATATGGTGGATGTAGGGTTTGGGGCACTAGATTTTGGTGCTTTACAATCCTCCAAAGCTGAGGTACCTTTGGATATTGTAAATTCCATTAGTAAATATCCTGATTACTTAAAAATGTCTGCTGAGGCCTATGGTGACAGTATGTTTTTCTTTTTAAGGCGAGAACAAATGTTTGTTCGTCATTTGTTTAATAGGGCTGGCACAATTGGTGAACCTGTACCTGAGGAACTATATACCAAGGCTGCTAATAATGCATCTGGCAGACATAATTTAGGTAGTAGTATTTATTATCCTACCCCTAGTGGTTCTATGGTAACATCTGATGCACAACTCTTTAATAAACCATATTGGTTACAACAAGCACAAGGACACAATAATGGTATATGTTGGGCAAATCAGCTATTTTTAACTGTGGTTGATACTACCCGTAGTACTAACATGACTTTGTGTGCCACTGCAACATCTGGTGATACATATACAGCTGCTAATTTTAAGGAATATTTAAGACATGCTGAAGAATATGATGTGCAATTTATATTTCAATTGTGTAAGATAACATTAACTGTTGAAGTTATGTCATATATACACAATATGAATCCTAACATATTAGAGGAGTGGAATGTTGGTGTTGCACCACCACCTTCAGGAACTTTAGAAGATAGTTATAGGTATGTACAATCAGAAGCTATTCGCTGTCAGGCTAAGGTAACAACGCCAGAAAAAAAGGATCCTTATTCAGACTTTTCTTTTTGGGAGGTAAATTTATCTGAAAAGTTCTCTACTGATTTAGATCAATTTCCTTTAGGTAGGAAGTTTTTACTGCAGGCCGGGTTGCGTGCAAGGCCTAAACTGTCTGTAGGTAAACGAAAGGCGTCTACAACTAAATCTGTTTCTTCAGCTAAACGTAAAAAAACACACAAATAGATGTATGTAGTAATGTTATCATACATATTTATGTTATTTATTTGTGTACTGTGTTAATAAACTGCTTTTTATATGTTGTGCGTTCTCCATTTTGTTTTTTGTACACCATTTTGTTTCTGAACCGATTTCGGTTGTATCTGGCCTGTTACCAGGTGCATTGGCCATGTTTCCTAACATTTTGCAAACCTATTCACTTTTTAAATTTATAAATGCAATATGTGCTGCCAACTGTTTTATGGCACGTATGTTCTGCCAACGTACACTCCCTAATTCCTTTACATAACACACACGCCCTTTTGCACAGGCATGTTGCACAAAGGTTGGCAAAGGTTAGCATATCTCTGCAGTTACCCATTTCCTTTTTCCTTTTTTTTATGTATGAGTAACTTAATTGTTATATGTAATAAAAAAGCTTTTAGGCACATATTTTCAGTGTTGGCATACACATTTACAAGTTACCTTGGCTTAAACACGTAAAGGTATTTGTCACTGTTGACACATTACTCATATATATCATTTGTTTTTAACATGCAGGTGGCAACCGAAACCGGTACATAAATCCTTCTTATTCT---
>LNS0914411_HPV42
CTTATTATAAACTACAATCTTGGCTTTTAAAAATAAGGGAGTAACCGAATTCGGTTCAACCGAAACCGGTACATATATAAGCCACCCAAAGTAGTGGTCCCAGTTAAGGCAGAATGTCAGGTACATCTGCCTCATCACAGCCACGCACATTATACCAATTGTGTAAGGAATTTGGGCTGACATTGCGGAATTTACAGATTTCCTGCATTTGGTGCAAAAAGCACTTAACAGGCGCAGAGGTGCTCGCGTACCATTTTAAAGATTTGGCAGTGGTGTGGAGGAAAGACTTTCCATATGCTGCATGTGCATGGTGTTTAGAATTTAATTCTAAAATTTGTGCACTGCGACACTACGAAAGATCAGCATTTTGGTATACAGTGGAGAAAGAAACTGGACTACTTTTAGAAGAACAACAAATTAGATGTGCCTTGTGTCAAAAGCCGTTATCACAGAGCGAAAAAAACCATCATATTGATACAGGTACAAGATTTCAATTTATATTGTGTCAGTGGACGGGTCGGTGTACGCATTGCAGAGGACAATGCGTGGAGAGACGCCTACCCTAAAGGACATTGTTTTGTTTGACATACCAACGTGTGAGACACCTATTGACCTGTATTGCTATGAACAATTGGACAGCTCAGATGAAGATGACCAAGCCAAACAGGACATACAACGTTACAAAATACTGTGTGTGTGTACACAGTGTTACAAGTCTGTTAAACTTGTTGTGCAGTGTACAGAGGCGGACATAAGAAACCTGCAACAGATGCTTTTGGGCACACTGGATATTGTGTGTCCTTTGTGTGCCCGCGTGGAGTAACTGCAATGGCGGATGATACAGGTACAGAGGAGGGGCTAGGGTGTTCTGGATGGTTTTGTGTAGAAGCTATAGTAGACAAAACAACAGAAAATGCTATTTCAGATGACGAGGACGAAAATGTAGACGATAGTGGGTTAGATCTTGTGGATTTTGTAGATAATAGTAGAGTAATACATACAAAGCAGATACATGCACAAGCCTTATTAAATAAACAACAAGCACATGCAGATCAGGAGGCAGTACAGGCACTAAAACGAAAGCTATTAGGCAGTCCATATGAAAGCCCTGTCAGTGATTCACAGCACAGCATAGACAACGAACTAAGTCCTAGGCTTGGCGGTTTAACGCTATGTCGGGGGTCCCAAGGGGCCAAACGACGATTATTCCAGTCACTGGAAAATAGAGACAGTGGATATGGCTATTCTGAAGTGGAAGTCCAGCAGACACAGGTAGAACACGGACATGGCGCCGTACATGGGACTATGGGTAACGGGGGGGCAGTGGGTAGTGAACCTGGGGTGCAGGAAAATCAAGAAGGTAGTACTACAAGTACGCCTACAACAAGGGTGGTAGAATTACTTAAGTGTAAGAACCTGCATGCAACATTGTTAGGTAAGTTTAAAGAATTGTTTGGAGTGTCATTTGGCGATTTAGTAAGACAGTTTAAAAGTGACAAAAGCAGTTGTACAGACTGGGTTATTGCAGCATTTGGGGTTAATCATAGTATTGCAGAAGGGTTTAATACATTAATTAAAGCAGATTCACTATATACACATATACAATGGCTAACCTGTACGTGGGGCATGGTGTTATTAATGCTAATTAGATTTAAATGTGGAAAAAATCGTACTACAGTGTCTAAAGGCCTTAGTAAATTATTAAACATACCTACAAATCAATTATTAATAGAGCCACCTCGGTTACAAAGTGTGGCTGCCGCCATATACTGGTTTAGATCAGGAATATCTAATGCTAGCATTGTAACTGGAGACACACCAGAGTGGATTCAAAGACAAACAATTTTAGAACATTGTTTTGCAGATGCCCAATTTAATTTAACAGAAATGGTGCAATGGGCATATGATAATGATATTACTGAAGACAGTGACATTGCATATGAATATGCACAACGGGCAGACAGGGATAGCAATGCAGCTGCATTTTTAAAAAGTAACTGCCAGGCCAAATATGTAAAAGATTGTGGCGTCATGTGCAGACATTATAAAAAAGCACAAATGAGACGTATGTCTATGGGTGCATGGATAAAACATAGAAGTGCCAAGATAGGGGATAGTGGAGATTGGAAACCTATAGTAAAATTTATTAGATATCAACAAATTGATTTTTTAGCATTTATGTCTGCATTTAAAAAGTTTTTACATAATATACCTAAAAAAAGTTGTTTAGTGTTAATTGGTCCTCCAAATACAGGAAAATCACAGTTTGGAATGAGTTTAATAAACTTTTTAGCAGGAACTGTAATATCATTTGTAAATTCACATAGCCATTTTTGGCTGCAGCCATTAGACAGTGCAAAAATAGCTATGCTAGATGATGCAACTCCACCATGTTGGACATATTTAGATATATATTTAAGAAATTTATTAGATGGCAATCCATGCAGTATAGACAGAAAACATAAAGCATTAACAGTTGTTAAGTGCCCACCATTACTTATAACATCAAATACAGATATTAGAACAAATGACAAATGGAAATACTTATACAGCAGAGTTAGTTTATTTGAATTTCCAAATCCATTTCCATTAGATACAAATGGAAATCCTATATATGAATTAAATGACAAAAATTGGAAATCATTTTTTCAAAGGTTGTGGTCCAGCTTAGAATTTCAAGAATCAGAGGACGAGGAAGACTATGGAGAGACTGGCCAAACGTTTAGATGCGTGCCAGGAACAGTTGTTAGAACTGTATGAGGAAAATAGTAGGGATTTACAAAAACATATTGAACATTGGAAATGTTTACGTATGGAGGCAGTGGTATTGTATAAGGCCCGTGAAATGGGCTTTGCAAATATAGGACATCAAATAGTACCAACATTGGAAACATGTAGAGCCAAGGCCCACATGGCAATTGAAATACACTTGGCATTAGAGACATTATTGCAGTCCTCGTATGGTAAAGAACCATGGACATTGCAAGAAACAAGTAATGAACTGTGGCTTACGAATCCTAAAAAATGTTTTAAAAAACAAGGACGTACCGTGGAGGTTATATTTGATGGAAAACAGGACAATGCAATGCATTATACAGCATGGACATATATATATATACAAACTGTGCAAGGTACATGGTGTAAAGTACAAGGACAAGTTTGCCATGCAGGACTATATTACATTGTGGAAAATATGAAACAGTTTTATTGTAATTTTAAAGAGGAGGCAAAAAAATATGGGGTAACAAACCAATGGGAGGTACATGATGGCAATCAGGTGATTGTTTCTCCTGCACCCATATCTAGCACCACAACCACCGACGCAGAGATACCCTCTACTGGATCTACTAAGTTGGTACAACAAGTGTGCACCACAAACCCATTGCACACCACAACTTCCATTGACAACCACCACGCAGACTGTACAGACGGAACAGCATACAACGTGCCCATCCAAACCTCACCGCCACGAAAACGATACAGACAGTGTGGACAGTCGCCATCACAGCACCTGCAGCACTCAAACTCCAGCATCCCCAGCATCCCCAGCGCATCCGTGGACCCTGGATTGTGTGGGGTCACAACTAACAGTGAAAACTGTAACAAGCGACGGAACCACTGTGGAAGTCAGGCTACGCCTGTAATTCATTTACAAGGTGACCCTAATTGCCTAAAATGCCTACGATTTAGGCTAAAAAAGAATTGTTCACATTTATTTACACAGGTGTCATCTACATGGCATTTAACAGAAAATGATTGTACACGTGACACTAAAACTGGTATAATAACAATACATTATTATGATGAAGCACAGAGAAATTTATTTTTAAATACTGTAAAAATACCTTCTGGGATAAAATCCTGTATTGGATATATGTCTATGTTACAGTTTATGTGATTAGTTGTATATGTGTATAAACAGTTATAGGACTTTAATACTGTGACTCCACAACGTGTGGGACAACCGGCCAGAAACTGCTGCTTTTATTGTTTATAGTTGTTGGTGCGTGTGTTGTGTGTGTGTGGATTAGTTTACAAAATTATCCATATCCTCTATGGGCCTCTTGCCTTGCTAGCTACCTAATATTGGTGCTATTATCATGGTTGCAGGTACTAACGTACTTTGACTATTTTATTCTATGTTTAATTATTCTTGGTATTCCTTCTGTCTTACTAACATTACTAATACATTTAGCAATACAATAACACATAGCAGGTTAGGTGTGTGTGTGTGGTGTGCATGTGATTTGTACATGGTTGTACATATATAATACCAATTATTGTTTGGCTATTATTTTTATTTATAGCCACACTGCTGTTTTGCATATTGGTATTACAAACATATAAACTGTTACCATACGTGTATACAGTGCTGTAAATAAACTTTTGTTATATTGTGTGTACTTCTTTTGTGCTATTACAATGCCACCACAACGGTCCCGCAGACGAAAGCGGGCCTCTGCCACACAATTATATCAAACGTGTAAGGCCTCAGGGACATGTCCTCCAGATGTTATTCCCAAAGTTGAAGGAACCACATTGGCAGATAAAATTTTACAATGGGGTAGTTTAGGCGTGTTTTTTGGGGGGTTGGGAATTGGCACTGGTGCTGGTACAGGTGGGCGCACAGGCTATGTGCCTCTGGGAACAAGGCCTCCTGTAATTGCTGAACCAGGACCTGCAGTACGTCCACCAATAGCTGTTGACACCGTGGGGCCGTCTGATCCTTCTATTGTTTCATTATTAGAAGAGTCATCAGTTATTGATGCAGGAATAACAGTACCTGATATTACTTCTCATGGAGGTTTTAATATTACTACATCTAGTGGTGGCCCTGCCTCAACGCCTGCTATATTGGATATCTCCCCTCCCACTAATACTATACGTGTCACAACAACTACATCTACCAATCCTTTATATATTGATCCTTTTACATTGCAGCCGCCATTGCCAGCAGAGGTTAATGGGCGCCTATTAATATCAACTCCTACCATCACTCCCCACTCATATGAAGAAATACCAATGGACACGTTTGTTGTATCTACAGATACAACTAACACATTTACTAGTACTCCCATTCCTGGCCCTCGGTCGTCTGCACGCCTGGGGTTATATTCTAGAGCAACACAACAACGTCCAGTTACTACCAGTGCATTTTTAACATCTCCTGCACGGTTGGTTACGTATGACAATCCAGCCTATGAAGGACTTACAGAGGATACATTAGTATTTGAACATCCATCCATTCATACCGCACCTGACCCTGATTTTATGGATATAGTTGCATTGCATCGTCCTATGTTATCATCCAAACAGGGTAGTGTACGTGTTAGTAGAATTGGACAAAGGCTGTCTATGCAAACACGTCGCGGGACCCGTTTTGGGTCGCGTGTACACTTTTTTCATGACCTTAGCCCTATTACACACTCTTCGGAAACTATTGAATTGCAGCCTTTATCTACTTCTTCAGTATCTGCAGCCTCCAATATTAATGATGGGTTATTTGATATTTATGTTGATACTAGTGATGTAAATGTTACAAATACCAATTCCTCTATACCTATGCATGGTTTTGCTACCCCCCGTTTGTCCACTACATCTTTCCCTACATTACCTAGCATGTCTACACATTCTGCCAATACCACCATACCTTTTTCGTTTCCTGCCACTGTGCATGTGGGCCCTGATTTATCTGTTGTGGACCACCCATGGGACAGTACCCCAACGTCTGTAATGCCTCAGGGTAACTTTGTAATGGTATCAGGATGGGATTTTATATTGCATCCTAGTTATTTTTGGCGTAGGCGCCGTAAACCTGTACCATATTTTTTTGCAGATGTCCGTGTGGCGGCCTAGTGACAACAAGGTTTATCTACCTCCTCCTCCTGTTTCCAAGGTGGTCAGCACTGATGAATATGTGCAACGCACCAACTACTTTTACCATGCCAGCAGTTCTAGGCTATTGGTTGTTGGTCACCCTTATTACCCTATTACAAAAAGGCCAAATAAGACATCTATCCCCAAAGTGTCTGGATTACAGTACAGAGTATTTAGAGTTAGGCTTCCTGATCCTAATAAGTTTACATTGCCTGAAACTAATTTATATAACCCAGATACACAGCGCATGGTGTGGGCCTGTGTGGGGCTAGAAGTAGGTCGTGGACAGCCTTTGGGCGTTGGTATTAGTGGCCATCCGTTATTAAATAAGTTGGATGATACTGAAAATGCGCCTACATATGGTGGAGGCCCTGGTACAGACAATAGGGAAAATGTTTCTATGGATTATAAACAAACACAGTTGTGTTTAGTTGGCTGTAAACCTGCCATAGGGGAGCACTGGGGTAAAGGTACTGCCTGTACACCACAGTCCAATGGTGACTGCCCACCATTAGAATTAAAAAATAGTTTTATTCAGGATGGGGATATGGTGGATGTAGGGTTTGGGGCACTAGATTTTGGTGCTTTACAATCCTCCAAAGCTGAGGTACCTTTGGATATTGTAAATTCAATTAGTAAATATCCTGATTACTTAAAAATGTCTGCTGAGGCCTATGGTGACAGTATGTTTTTCTTTTTAAGGCGAGAACAAATGTTTGTTCGTCATTTGTTTAATAGGGCTGGCGCAATTGGTGAACCTGTACCTGATGAACTGTATACCAAGGCTGCTAGTAATGCATCTGGCAGACATAATTTAGGTAGTAGTATTTATTATCCTACCCCTAGTGGTTCTATGGTAACATCTGATGCACAACTCTTTAATAAACCATATTGGTTACAACAAGCACAAGGACACAATAATGGTATATGTTGGGCAAATCAGCTATTTTTAACTGTGGTTGATACTACCCGTAGTACTAACATGACTTTGTGTGCCACTGCAACATCTGGTGATACATATACAGCTGCTAATTTTAAGGAATATTTAAGACATGCTGAAGAATATGATGTGCAATTTATATTTCAATTGTGTAAAATAACATTAACTGTTGAAGTTATGTCATATATACACAATATGAATCCTAACATATTAGAGGAGTGGAATGTTGGTGTTGCACCACCACCTTCAGGAACTTTAGAAGATAGTTATAGGTATGTACAATCAGAAGCTATTCGCTGTCAGGCTAAGGTAACAACGCCAGAAAAAAAGGATCCTTATTCAGACTTTTCTTTTTGGGAGGTAAATTTATCTGAAAAGTTTTCTACTGATTTAGATCAATTTCCTTTAGGTAGAAAGTTTTTACTGCAGGCCGGGTTGCGTGCAAGGCCTAAACTGTCTGTAGGTAAACGAAAGGCGTCTACAGCTAAATCTGTTTCTTCAGCTAAACGTAAAAAAACACACAAATAGATGTATGTAGTAATGTTAACATACATATTTATGTTATTTATTTGTGTACTGTGTTAATAAACTGCTTTTTATATGTTGTGCGTTCTCCATTTTGTTTTTTGTACACCATTTTGTTTCTAGACCGATTTCGGTTGTATTTGGCCTGTTACCAGGTGCATTGGCCATGTTTCCTAACATTTTGCAAACCTATTCACTTTTTAAATTTATAAATGCAATATGTGCTGCCAACTGTTTTATGGCACGTATGTTCTGCCAACGTACACTCCCTAATTCCTTTACATAACACACACGCCCTTTTGCACAGGCATGTTGCACAAAGGTTGGCAAAGGTTAGCATATCTCTGCAGTTACCCATTTCCTTTTTCCTTTTTTTTATGTATGAGTAACTTAATTGTTATATGTAATAAAAAAGCTTTTAGGCACATATTTTCAGTGTTGGCATACACATTTACAAGTTACCTTGGCTTAAACAAGTAAAGGTATTTGTCACAGTTGACACATTACTCATATATATACTTTGTTTTTAACATGCAGGTGGCAACCGAAACCGGTACATAAATCCTCCTTATTCTTT-
