# Supplementary material for: Characterization and Diversity of 243 Complete Human Papillomavirus Genomes in Cervical Swabs Using Next Generation Sequencing
Source: Viruses. 2020 Dec 14;12(12):1437. doi: 10.3390/v12121437 (PMC7764970; doi:10.3390/v12121437)
Supplement: Supplementary file 1 [file viruses-12-01437-s001.zip › Supplementary material/Alignments/HPV43_alignment.fasta]

>LNS0937074_HPV43
CTAACAATTATTATACTTGTAGTTTAAGGGTGGGACCGAAAACGGTCCGACCGAAAGCGGTACATATATAAACCACCCAAAAACCATAGCTTGTGGGGCATAATGTCTGCACGTAGCTGCTCCCAAAACGCACGGACTATATTTGAGTTGTGTGATGAGTGTAACATAACTTTGCCTACTCTGCAAATTGGGTGCATATTTTGCAAGAAGTGGTTACTGACCACGGAAGTATTATCGTTTGCATTTAGAGATTTAAGGGTTGTGTGGCGCGACGGATATCCGTTTGCTGCATGCTTGGCCTGTCTACAGTTTCATGGAAAAATAAGTCAATATAGGCACTTTGACTACGCAGCATATGCAGATACTGTAGAAGAAGAAACAAAGCAAACAGTGTTTGATTTGTGCATTAGATGCTGTAAGTGCCACAAGCCATTATCACCAGTGGAAAAAGTACAGCATATTGTGCAAAAGGCACAATTCTTTAAAATACATAGCGTGTGGAAAGGATACTGCTTACATTGCTGGAAATCATGCATGGAAAAACGCCGACGATCAGAGACTATGTGCTAACTATGCAACCAGAACCTAGAAGCTTAACCTGTAACGAGCAATTAGACAGCTCAGACTCAGAGGATGAGCGTGAGCAACCCACGCAACAGGACCAGCAAGTGAATCTACAAGTTTACAGAGTTGTAACAGAGTGCACATCCTGTCTGTGTGTAATTCGACTTGTTGTGCAGTGCTCTGACAGTGACATCAAGAAGCTAGAAGACTTGCTGTTGGGCACATTAACAATTGTGTGCCCACTGTGTACCACCACAGCGGTGTGACTACCATGGCTGATAAACAAGGTACAGAGGATGAGGGGTTGGGATGCTCAGGCTGGTTTATAGTAGAGGCAACAGTGGACAAAACAACAGAAAACAATATATCGGAAGATGAGATTGAGGACGAGGAAGAGGAAGATAGTGGGTTTGATATGGTAGATTTTATTAATAATACATTAGAAGACAGTTGTACAGACCACAGCAGTGCGCAGGCTCTGTTAAATGCACAACAAGCGGATGCTGATGCTGCTATAGTGCAGGAGTTAAAACGAAAGTATATGAGTCCCTATGTAAGTCCTATACAGTGTTTACAGGAATCTGTAGACAGAGATCTAAGTCCAAGGTTGCATGCAATAAAGATTGGAGGCGGACAAAAAGCAAAAAGGAGACTGTTTCACGTAACAGAGCAGCGGGATAGTACCAATGGCAATACTGAAGTGGAAGCAAGAGAGACACAGGTAGAGGTGGAATATGGCGAACCGGAACGCCATATGGGGGCCAATAAAGGGTGTGGGAGGGGGAGTAGTAGTGTGGCGGAAGCTGTAGAGGTTGTAGAGGAAGCGGGTGCAACAAACAGTAGCCAAGACATAGGAGAGCCAAGCCCACGCACGCGTATAATAGAATTGTTTAAAGACAAGGATGTTACTGTAAAACTGTTAGGTAAGTTTAAAGAATTATTTGGTGTGGGGTTTAATGATTTAGTAAGACAATTTAAGAGTGACAAATCAACGTGTACCGACTGGGTATATAGTGTATTTGGTGTTAATCCATCCATATCAGAAGGATTTCACATGTTATTAAAAGAGCATACCCTATACCTACATACCCAGTGGGTGACCTGTAGATGGGGAATGGTATTGCTTGCATTATGTAGATATAAGGTTGCAAAAAATAGAAGTACAATAGTAAGACAGCTAGCACAAATGTTAAATGTGCCTGTACAACAAATTTTAATTCAACCACCAAAATTACAAAGTGCACCTGCAGCACTATTTTGGTTTAGGTCTAGTATGGGAAATGGTAGTGAGGTAACAGGCACAACACCAGAATGGATAAGCAGACAAACCATGCTGGAACATAGTTTTGCAGATACACAGTTTAGTTTAACTGATATGGTGCAATGGGCATATGATAACGGATATACAGAGGAATGTGATATAGCATATTATTATGCACAAAGAGGCGATATAGATGCAAATGCAGCTGCATTTTTAAAAAGTAACATGCAAGCTAGATATGTTAGGGATTGTGCATGCATGTGCAAACATTACAAGTTAGCAGAAATGAAAAAAATGTCCATGGCGGAGTGGATTAAACATAGAGGGGGGAAGTGTAATGATGGAGACTGGAAACCTATAGTAAAATTTTTAAAATACCAACATATAGATATTATAGCATTTCTAGGTGCGTTAAAAAAATGGTTACATGGTATACCAAAAAAGAATTGCATTTGCATAATAGGTCCGCCGGACACAGGCAAATCATGCTTTGGAATGAGTTTAATGAAATTTTTAGGCGGTACCATATTATCATATGTAAATGCAAGCAGCCATTTTTGGTTACAGCCATTAGTGGATGCAAAAGTGGCCATGTTAGATGATGTTACAGCAGGCTGTTGGACATACATGGATATGCATATGAGAAACCTATTAGATGGAAATCCTACAAGTATTGATAGAAAGCATAGAGCACTAACAGTAATAAAGTGTCCTCCATTATTGCTGACATCCAATATGGATATTAGTACAGAAGACAAGTATAAATATTTAAGAAGTAGAATTACAACATTTACATTTCCTAATACATTTCCATTTGATACTAATGGCAATGCCATTTATGAGTTAAATGATGAAAATTGGAACTCCTTTTTTAAAAGGTTGGCATCAAGCTTAGAACTGGACACTGCAGAGGACGAAAATGGAGACACTAGCCAGGCGACTAGATATGTGCCAGGAACAGTTGTTAGAACTGTATGAAAAAGACAGCAAAACCCTGAAGGACCATGTGTTGCATTGGAAATATATACGTTATGAGTGTGCATTATATTATAAAGCAAGAGAGTCGGGCATTAAACATCTAGGCCACCAGGTGGTGCCACAGCTAGAAGTATCAAGACAAAAAGCATATTTGGCTATTGAATTACAAATGTCATTAGAAGCATTATTACAAACTGAATATAGCCTAGAACCGTGGACACTACAGGACACCAGTCAAGAAGTGTGGCTTACAGAACCACAAAAATGCTTTAAAAAAAGAGGACAGACAGTAGAAGTCAGATATGACTGCAATCCTGCAAATGCAATGCATTACACCCTATGGTCAGACATATATGTACCTTTCAATAGCACATGGCTAAAAGTTTCTGGCCATGTGGACTATGAAGGCCTATCATACACAGTATGTGGGCAAAAGCAATATTATGTAGAATTTCATAAAGAGGCACAAACTTATGGGGAAACTGGACAATGGAACGTTGTTATGGGCTCAAACGTCATATATTCTCCTGCATCTGTATCTAGTACCGTCAGCGAAGTATCCTCTGTTGCGTCTACTGAATCTGACACCGGACCAGCGACCACCGTCCCAGATTCCACGTGCACCCAAAAAGCAGACTTCCAGGAGCAAGCGCCGCCTAGAAAGCGAGTGCGATTCGACCCCCACACTACCCCGATCGCCGACTTGGCCAGAACTGTTGGAAGAGGGTCAGTGGACAGTTCAGACTCGCGACTCGTGCCTAAGCATACGGACCACCACCCTAGAGGGCACAACCGTGGAAGTCACACTACGCCTATAATACAGTTACAAGGTGAAGCAAATGCACTGAAATGTTTTAGATACAGATTGAATAAACATAAACATTTGTTTGCTGATGTGTCATCCACATGGCGATGGACAACCGAGTGTAATAATAAAAATAATACTGCATTAATTACATTAACATATATTAGTGAACAACAGAGGGCTGACTTTTTGTCTCGTGTTAAAATACCTACAACTATTAAACAGTGCCTGGGAGCATTAACAATTATGTAAATAATGTATGTATGTATGTATATTTGTATAGAGGAACTGTAACTGTGATAAAAGGGGGGGTATTGTACCCCAACCACACAACCAGCCAACCTGCTGCTATTATTGTTTATAGATGACAAGCTTGGCATATTAACAGTTAACATTCTTATTTGCATTCTTGCTGTATTGGTGTGCGCATGGGTAACGGACAACGTGGTGTGGGCTTCTGTGCTTGCATGTGCTTCTATCTTTTATTTTTTATCTTGGGGCGTCCTTACATCACCTATTAACGTTTTTATATTGGCGTTGTTAGTGTGGTATTTGCCAGCCCTTTTATTGCATTGGTATATTATATCTGCTATTGCATAACAGTAAATATGTTAACCTGTACATTTGAAGATGGTGATACATGGATGTTTTTATGGTTACTTGTAACAGTTATAACTGTATTAATATTGGTGTTAGCGTTTCATTACAGAACACTTAAGTTGCATCAGTCCTCCAGCAAATAAACAATCCTTTATATAATTACTTGTAAACATGGTGTCTTATACACATAAAAGGCGCAAACGGGCATCAGCTACACAATTATATCAAACATGCAAAGCTGCTGGCACATGTCCCTCGGATGTAATTAATAAGGTTGAGCATACTACAATAGCAGATCAGATATTAAAATGGGCGAGCATGGGAGTGTATTTTGGAGGGTTGGGTATTGGAACAGGCTCAGGAACTGGAGGCAGAACAGGCTATGTCCCTCTAACAACAGGTCGTACGGGTATTGTCCCTAAGGTGACTGCAGAGCCTGGAGTAGTGTCACGTCCTCCTATTGTTGTAGAATCTGTTGCTCCAACTGATCCTTCCATTGTGTCCTTAATTGAGGAATCAAGCATAATTCAGTCCGGGGCTCCTATTACCAATATTCCATCACATGGTGGCTTTGAGGTAACCTCCTCTGGATCAGAGGTTCCTGCAATTTTAGATGTTTCCCCATCTACTTCAGTGCATATTACTACATCTACACATTTAAATCCTGCATTTACTGATCCTACTATTGTACAGCCAACCCCCCCAGTTGAGGCTGGGGGACGTATTATAATATCTCACTCCACTGTTACTGCTGATAGTGCTGAACAAATTCCTATGGATACGTTTGTTGTACACAGCGATCCCACCACTAGCACACCTATTCCAGGCACTGCCCCACGACCTCGTTTGGGCCTGTACAGTAAGGCATTGCAGCAGGTGGAAATTGTTGACCCTACATTTTTGTCCTCGCCACAACGTTTAATTACATATGACAATCCTGTATTTGAGGATCCTAATGCTACATTGACATTTGAACAGCCTACAGTACATGAAGCTCCTGATTCTAGGTTTATGGATATAGTTACTTTACATAGACCTGCATTAACATCCCGACGAGGTATAGTTAGATTTAGTAGGGTGGGTGCGCGCGGTACTATGTATACTCGCAGTGGGATACGTATTGGGGGTCGTGTACACTTTTTTACAGATATTAGTTCCATACCCACAGAGGAAGCAATAGAATTGCAGCCCCTAGGACGTTCCCAGTCCTTTCCTACAGTTTCTGATACTAGTGATTTATATGATATTTATGCAGATGAGAATCTGTTAAATAATGATATTAGTTTTACTGACACCCACGTGTCCCTACAAAATTCTACTAAGGTTGTTAATACAGCTGTGCCACTTGCAACTGTACCTGATATTTATGCACAAACAGGGCCTGACATAAGCTTTCCTACTATTCCTATTCACATTCCATATATTCCTGTGTCCCCATCTATTTCCCCTCAGTCTGTTTCCATACATGGTACTGATTTTTATTTGCATCCTTCATTGTGGCATTTGGGCAAACGCCGTAAACGCTTTTCATATTTTTTTACAGATAACTATGTGGCGGCTTAATGACAACAAGGTTTACCTGCCTCCTCCAGGGCCTATAGCATCTATTGTGAGCACAGATGAATATGTGCAACGCACCAACTTATTTTATTATGCTGGCAGTTCACGTTTGCTTGCAGTGGGTCACCCATATTTCCCCCTTAAAAATTCCACTGGTAAAATAACTGTACCTAAGGTGTCTGGTTATCAGTACAGAGTATTTAGAGTTAAATTGCCTGACCCTAATAAATTTGGCTTTTCAGAAACAACACTGGTTACATCAGACACTCAGCGTTTAGTCTGGGGATGCGTAGGAGTTGAAATTGGTAGAGGACAACCTTTAGGTGTTGGAATAAGTGGCCATCCCTATTTAAATAAGTATGATGACACTGAAAACCCGTCTGGGTATGGCACATCGCCGGGACAAGATAACAGAGAAAATGTAGCAATGGATTATAAACAAACACAGCTGTGTATTGTTGGCTGTACACCTCCTATGGGTGAATATTGGGGTCAGGGTGTGCCTTGCAGCGCATCAGGTGTTACCCAAGGTGATTGTCCTGTAATAGAATTAAAAAGTGAAGTTATACAGGATGGTGACATGGTAGATACAGGATTTGGTGCAATGGATTTTGCTTCCCTACAGGCCAGTAAAAGTGATGTACCCTTAGACCTGGTTAATACTAAAAGTAAATATCCTGATTATTTGGGAATGGCAGCAGAGCCTTATGGGAATAGTTTGTTTTTTTTTCTACGCCGGGAACAAATGTTCCTTAGACATTTTTTTAATAAAGCTGGTAAAACTGGCGACGTTGTGCCTTCCGATATGTATATTGCTGGCTCTAATACCAGGTCCAAAATTGCAGATAGTATATATTTTTCTACACCCAGTGGGTCTTTGGTTACTTCTGATTCTCAATTGTTTAACAAACCCTTATGGATACAAAAGGCCCAGGGACATAATAATGGCATTTGTTTTGGGAATCAGTTGTTTGTTACAGTGGTAGATACCACTCGTAGTACAAACTTGACGTTATGTGCCTCTACTGACCCTACTGTGCCCAGTACATATGACAATGCAAAGTTTAAGGAATACTTGCGGCATGTGGAAGAATATGATCTGCAGTTTATATTTCAATTATGCATAATAACGCTAAACCCAGAGGTTATGACATATATTCATACTATGGATCCCACATTATTAGAGGACTGGAATTTTGGTGTGTCCCCACCTGCCTCTGCTTCTTTGGAAGATACTTATCGCTTTTTGTCTAACAAGGCCATTGCATGTCAAAAAAATGCTCCCCCAAAGGAACGGGAGGATCCCTATAAAAAGTATACATTTTGGGATATAAATCTTACAGAAAAGTTTTCTGCACAACTTACCCAGTTTCCCTTAGGGCGCAAATTTGTTATGCAGGCGGGTCTGCGTCCCAAACCTAAATTAAAAACTGTAAAGCGTTCTGCACCATCCTCCTCTACGTCTGCCCCTGCCTCTAAACGCAAAAAGACTAAGCGATAACATATGTGTGTGTGTTTTGTACCTGTATGGATATGTGTGTGTGTTTTGTACCTGTATGGTTTGTTTTTGCTTGTTGTGTATGTATGGTGTGTTTGTCTTACGTACTTGTTTGTGTATGTGTGTATATGTGTTGTATGTATTGTTGCAATGACAAATAGAAATGTTTGTGTGTATATGTGTATGTTGTATAGATTAATAAAGATGTTTGTGTGTGGTGTGGTTTGTGGTTGCACCCTATGAGTAACTATGTGTGGTGTTATGTGTTTATTACCTTTTCCTTTTCCTGTGTTTTTG-TTTTACTATTTGTAACTGGCTTTGGTTTTAGTAATGGTTACTGTTGTGGG--------ACGTCTTCCATTTTGTT-TTTGCCGTCTTCCATTTTGTTTTTGCAACCGATTTCGGTCGCGTTTGGCACCCTTATTCATGGTGTCAGCATAATTTGCAAAGGTTGCTGTGCCCCTGCCAAAATATGTTGGCACACTTTTTATCCCTTTGGCGTCAAGGTGTGGCTTCCTACGCCCACATTCCACTTTTACTATACAAATGTACCTTTTCACCTCTATGTTTTATTACCTTTTCATTGTTTTTGACATATATATTTGATTTTTCATAGTTACTAATAGCTTTTTTGGCTCACATAAATGAACTGCAGTCATAAAATATGTATGAGTAAGTGTTGTGGTAAGCACACCTGCAGACCGAAACCGGTCCCTACACACCTTACATTCTTTGTGGTTATTA
>LNS7888703_HPV43
CTAACAATTATTATACTTGGAGTTTAAGGGTGGGACCGAAAACGGTCCGACCGAAAGCGGTACATATATAAACCACCCAAAAACCATAGCTTGTGGGGCATAATGTCTGCACGTAGCTGCTCCCAAAACGCACGGACTATATTTGAGTTGTGTGATGAGTGTAACATAACTTTGCCTACTCTGCAAATTGGGTGCATATTTTGCAAGAAGTGGTTACTTACCACGGAAGTATTATCGTTTGCATTTAGAGATTTAAGGGTTGTGTGGCGCGACGGATATCCGTTTGCTGCATGCTTGGCCTGTCTACAGTTTCATGGAAAAATAAGTCAATATAGGCACTTTGACTACGCAGCCTATGCAGATACTGTAGAAGAAGAAACAAAGCAAACAGTGTTTGATTTGTGCATTAGATGCTGTAAGTGCCACAAGCCATTATCACCAGTGGAAAAAGTACAGCATATTGTGCAAAGGGCACAATTTTTTAAAATACATAGCGTGTGGAAAGGATACTGCTTACATTGCTGGAAATCATGCATGGAAAAACGCCGACGATCAGAGACTATGTGCTAACTATGCAACCAGAACCTAGAAGCTTAACCTGTAACGAGCAATTAGACAGCTCAGACTCAGAGGATGAGCGTGAGCAACCCACGCAACAGGACCAGCAAGTGAATCTACAAGTTTACAGAGTTGTAACAGAGTGCACATCCTGTCTGTGTGTAATTCGACTTGTTGTGCAGTGCTCTGACAGTGACATCAAGAAGCTAGAAGACCTGCTGTTGGGCACATTAACAATTGTGTGCCCACTGTGTACCACCACAGCGGTGTGACTACCATGGCTGATAAACAAGGTACAGAGGATGAGGGGTTGGGATGCTCAGGCTGGTTTATAGTAGAGGCAACAGTGGACAAAACAACAGAAAACAATATATCGGAAGATGAGATTGAGGACGAGGAAGAGGAAGATAGTGGGTTTGATATGGTAGATTTTATTAATAATACATTAGAAGACAGTTGTACAGACCACAGCAGTGCGCAGGCTCTGTTAAATGCACAACAAGCGGATGCTGATGCTGCTATAGTGCAGGAGTTAAAACGAAAGTACATGAGTCCCTATGTAAGTCCTATACACTGTTTACAGGAATCTGTAGACAGAGATCTAAGTCCAAGGTTGCATGCAATAAAGATTGGAGGCGGACAAAAAGCAAAAAGGAGACTGTTTCACGTAACAGAGCAGCGGGATAGTACCAATGGCAATACTGAAGTGGAAGCAAGAGAGACACAGGTAGAGGTGGAATATGGCGGACCGGAACGCCATATGGGGGCCAATAAAGGGTGTGGGAGGGGGAGTAGTAGTGTGGCGGAAGCTGTAGAGGTTGTAGAGGAAGCGGGTGCAACAAACAGTAGCCAAGACATAGGAGAGCCAAGCCCACGCACGCGTATAATAGAATTGTTTAAAGACAAGGATGTTACTGTAAAACTGTTAGGTAAGTTTAAAGAATTATTTGGTGTGGGGTTTAATGATTTAGTAAGACAATTTAAGAGTGACAAATCAACGTGTACCGACTGGGTATATAGTGTATTTGGTGTTAATCCATCCATATCAGAAGGATTTCACATGTTATTAAAAGAGCATACCCTATACCTACATACCCAGTGGGTGACCTGTAGATGGGGAATGGTATTGCTTGCATTATGTAGATATAAGGTTGCAAAAAATAGAAGTACAATAGTAAGACAGCTAGCACAAATGTTAAATGTGCCTGTACAACAAATTTTAATTCAACCACCAAAATTACAAAGTGCACCTGCAGCACTCTTTTGGTTTAGGTCTAGTATGGGAAATGGTAGTGAGGTAACAGGCACAACACCAGAATGGATAAGCAGACAAACCATGCTGGAACATAGTTTTGCAGATACACAGTTTAGTTTAACTGATATGGTGCAATGGGCATATGATAACGGATATACAGAGGAATATGATATAGCATATTATTATGCACAAAGAGGCGATATAGATGCAAATGCAGCTGCATTTTTAAAAAGTAACATGCAAGCTAGATATGTTAGGGATTGTGCATGCATGTGCAAACATTACAAGTTAGCAGAAATGAAAAAAATGTCCATGGCGGAGTGGATTAAACATAGAGGGGGGAAGTGTAATGATGGAGACTGGAAACCTATAGTAAAATTTTTAAAATACCAACATATAGACATTATAGCATTTCTAGGTGCTTTAAAAAAATGGTTACATGGTATACCAAAAAAGAATTGCATTTGCATAATAGGTCCGCCGGACACAGGCAAATCATGCTTTGGAATGAGTTTAATGAAATTTTTAGGCGGAACCATATTATCATATGTAAATGCAAGCAGCCATTTTTGGTTACAGCCATTAGTGGATGCAAAAGTGGCCATGTTAGATGATGTTACAGCACACTGTTGGACATACATGGATATGCATATGAGAAACCTATTAGATGGAAATCCTACAAGTATTGATAGAAAGCATAGAGCACTAACAGTAATAAAGTGTCCTCCATTATTGCTGACATCCAATATGGATATTAGTACAGAAGACAAGTATAAATATTTACGAAGTAGAATTACAACATTTACATTTCCTAATACATTTCCATTTGATACTAATGGCAATGCCATTTATGAGTTAAATGATGAAAATTGGAACTCCTTTTTTAAAAGGTTGGCATCAAGCTTAGAACTGGACACTGCAGAGGACGAAAATGGAGACACTAGCCAGGCGACTAGATATGTGCCAGGAACAGTTGTTAGAACTGTATGAAAAAGACAGCAAAACTCTGAAGGACCATGTGTTGCATTGGAAATATATACGTTATGAGTGTGCATTATATTATAAAGCAAGAGAGTCGGGCATTAAACATCTAGGCCACCAGGTGGTGCCTCAGCTAGAAGTATCAAGACAAAAAGCATATTTGGCTATTGAATTACAAATGTCATTAGAAGCATTATTACAAACTGAATATAGCCTAGAACCGTGGACACTACAGGACACCAGTCAAGAAGTGTGGCTTACAGAACCACAAAAATGCTTTAAAAAAAGAGGACAGACAGTAGAAGTCAGATATGACTGCAATCCTGCAAATGCAATGCATTACACCCTATGGTCAGACATATATGTACCTTTCAATAGCACATGGCTAAAAGTTTCTGGCCATGTGGACTATGAAGGCCTATCATACACAGTATGTGGGCAAAAGCAATATTATGTAGAATTTCATAAAGAGGCACAAACTTATGGGGAAACTGGACAATGGAACGTTGTTATGGGCTCAAACGTCATATATTCTCCTGCATCTGTATCTAGTACCGTCAGCGAAGTATCCTCTGTTGCGTCTACTGAATCTGACACCAGACCAGCGACCACCGTCCCAGATTCCACGTGCACCCAAAAAGCAGACTGCCAGGAGCAAGCGCCGCCTAGAAAGCGAGTGCGATTCGACCCCCACACTACCCCGATCGCCGACTTGGCCAGAACTGTTGGAAGAGGGTCAGTGGACAGTTCAGACTCGCGACTCGTGCCTAAGCATACGGACCACCACCCTAGAGGGCACAACCGTGGAAGTCACACTACGCCTATAATACAGTTACAAGGTGAAGCAAATGCACTGAAATGTTTTAGATACAGATTGAATAAACATAAACATTTGTTTGCTGATGTGTCATCCACATGGCGATGGACAACCGAGTGTAATAATAAAAATAATACTGCATTAATTACATTAACATATATTAGTGAACAACAGAGGGCTGACTTTTTGTCTCGTGTTAAAATACCTACAACTATTAAACAGTGCCTGGGAGCATTAACAATGATGTAAATAATGTATGTATGTATGTATATTTGTATAGAGGAACTGTAACTGTGATAAAAGGGGGGGTATTGTACCCCAACCACACAACCAGCCAACCTGCTGCTATTATTGTTTATAGATGACAAGCTTGGCATATTAACACTTAACATTCTTATTTGCATTCTTGCTGTATTGGTGTGCGCATGGGTAACGGACAACGTGGTGTGGGCTTCTGTGCTTGCATGTGCTTCTATCTTTTATTTTTTATCTTGGGGCGTCCTTACATCACCTATTAACGTTTTTATATTGGCGTTGTTAGTGTGGTATTTGCCAGCCCTTTTATTGCATTGGTATATTATATCTGCTATTGCATAACAGTAAATATGTTAACCTGTACATTTGAAGATGGTGATACATGGATGTTTTTATGGTTACTTGTAACAGTTATAACTGTATTACTATTGGTGTTAGCGTTTCATTACAGAACACTTAAGTTGCATCAGTCCTCCAGCAAATAAACAATCCTTTATATAATCACTTGTAAACATGGTGTCTTATACACATAAAAGGCGCAAACGGGCATCAGCTACACAATTATATCAAACATGCAAAGCTGCTGGCACATGTCCCTCGGATGTAATTAATAAGGTTGAGCATACTACAATAGCAGATCAGATATTAAAATGGGCAAGCATGGGAGTGTATTTTGGAGGGTTGGGTATTGGAACAGGCTCAGGAACTGGAGGCAGAACAGGCTATGTCCCTCTAACAACAGGTCGTACGGGTATTGTCCCTAAGGTGACTGCAGAGCCTGGAGTAGTGTCACGTCCTCCTATTGTTGTAGAATCTGTTGCTCCAACTGATCCTTCTATTGTGTCCTTAATTGAGGAATCAAGCATAATTCAGTCCGGGGCTCCTATTACCAATATTCCATCACATGGTGGCTTTGAGGTAACCTCCTCTGGATCAGAGGTTCCTGCAATTTTAGATGTTTCCCCATCTACTTCAGTGCATATTACTACATCTACACATTTAAATCCTGCATTTACTGATCCTACGATTGTACAGCCAACCCCCCCAGTTGAGGCTGGGGGACGTATTATAATATCTCACTCCACTGTTACTGCTGATAGTGCTGAACAAATTCCTATGGATACGTTTGTTGTACACAGCGATCCTACCACTAGCACACCTATTCCAGGCACTGCCCCACGACCTCGTTTGGGCCTGTACAGTAAGGCATTGCAGCAGGTGGAAATTGTTGACCCTACATTTTTGTCCTCGCCACAACGTTTAATTACATATGACAATCCTGTATTTGAGGATCCTAATGCTACATTAACATTTGAACAGCCTACAGTACATGAAGCTCCTGATTCTAGGTTTATGGATATAGTTACTTTACATAGACCTGCATTAACATCCCGACGAGGTATAGTTAGATTTAGTAGGGTGGGTGCGCGCGGTACTATGTATACTCGCAGTGGGATACGTATTGGGGGTCGTGTACACTTTTTTACAGATATTAGTTCCATACCCACAGAGGAAGCAATAGAATTGCAGCCCCTAGGACGTTCCCAGTCCTTTCCTACAGTTTCTGATACTAGTGATGTATATGATATTTATGCAGATGAGAATCTGTTAAATAATGATATTAGTTTTACTGACACCCACGTGTCCCTACAAAATTCTACTAAGGTTGTTAATACAGCTGTGCCACTTGCAACTGTACCTGATATTTATGCACAAACAGGGCCTGACATAAGCTTTCCTACTATTCCTATTCACATTCCATATATTCCTGTGTCCCCATCTATTTCCCCTCAGTCTGTTTCCATACATGGTACTGATTTTTATTTGCATCCTTCCTTGTGGCATTTGGGCAAACGCCGTAAACGCTTTTCATATTTTTTTACAGATAACTATGTGGCGGCTTAATGACAACAAGGTTTACCTGCCTCCTCCAGGGCCTATAGCATCTATTGTGAGCACAGATGAATATGTGCAACGCACCAACTTATTTTATTATGCTGGCAGTTCACGTTTGCTTGCAGTGGGTCACCCATATTTCCCCCTTAAAAATTCCACTGGTAAAATAACTGTACCTAAGGTTTCTGGTTATCAATACAGAGTATTTAGAGTTAAATTGCCTGACCCTAATAAATTTGGCTTTTCAGAAACAACACTGGTTACATCAGACACTCAGCGTTTAGTCTGGGGATGCGTAGGAGTTGAAATTGGTAGAGGACAACCTTTAGGTGTTGGAATAAGTGGCCATCCCTATTTAAATAAGTATGATGACACTGAAAACCCGTCTGGGTATGGCACATCGCCGGGACAAGATAACAGAGAAAATGTAGCAATGGATTATAAACAAACACAGCTGTGTATTGTTGGCTGTACACCTCCTATGGGTGAATATTGGGGTCAGGGTGTGCCTTGCAACGCATCAGGTGTTACCCAAGGTGATTGTCCTGTAATAGAATTAAAAAGTGAAGTTATACAGGATGGTGACATGGTAGATACAGGATTTGGTGCAATGGATTTTGCTTCCCTACAGGCCAGTAAAAGTGATGTACCCTTAGACCTGGTTAATACTAAAAGTAAATATCCTGATTATTTGGGAATGGCAGCAGAGCCTTATGGGAATAGTTTGTTTTTTTTTCTACGCCGGGAACAAATGTTCCTTAGACATTTTTTTAATAAAGCTGGTAAAACTGGCGACGTTGTGCCTTCCGATATGTATATTGCTGGCTCTAATACCAGGTCCAAAATTGCAGATAGTATATATTTTTCTACACCCAGTGGGTCTTTGGTTACTTCTGATTCTCAATTGTTTAACAAACCCTTATGGATACAAAAGGCCCAGGGACATAATAATGGCATTTGTTTTGGGAATCAGTTGTTTGTTACAGTGGTAGATACCACTCGTAGTACAAACTTGACGTTATGTGCCTCTACTGACCCTACTGTGCCCAGTACATATGACAATGCAAAGTTTAAGGAATACTTGCGGCATGTGGAAGAATATGATCTGCAGTTTATATTTCAATTATGCATAATAACGCTAAACCCAGAGGTTATGACATATATTCATACTATGGATCCCACATTATTAGAGGACTGGAATTTTGGTGTGTCCCCACCTGCCTCTGCTTCTTTGGAAGATACTTATCGCTTTTTGTCTAACAAGGCCATTGCATGTCAAAAAAATGCTCCCCCAAAGGAACGGGAGGATCCCTATAAACAGTATACATTTTGGGATATAAATCTTACAGAAAAGTTTTCTGCACAACTTACCCAGTTTCCCTTAGGGCGCAAATTTGTTATGCAGGCGGGTCTGCGTCCCAAACCTAAATTAAAAACTGTAAAGCGTTCTGCACCATCCTCCTCTACGTCTGCCCCTGCCTCTAAACGCAAAAAGACTAAGCGATAAC-----------------------------ATATGTGTGTGTGTTTTGTACCTGTATGGTTTGTTTTTGCTTGTTGTGTATGTATGGTGTGTTTGTGTTACGTACTTGTTTGTGTATGTGTGTATATGTGTTGTATGTATTGTTGCAATGACAAATAGAAATGTTTGTGTGTATATGTGTATGTTGTATAGATTAATAAAGATGTTTGTGTGTGGTGTGGTTTGTGGTTGCACCCTATGAGTAACTATGTGTGGTGTTATGTGTTTATTACCTTTTCCTTTTCCTGTGTTTTTG-TGTTACTATTTGTAACTGGCTTTGGTTTTAGTAATGGTTACTGTTGTGGGTATGTATAATGGCGTCTGTCATGTTATATAACGTCTTCCATTTTGTTTTTGCAACCGATTTCGGTCGCGTTTGGCACCCTTATTCATGGTGTCAGCATAATTTGCAAAGGTTACTGTGCCCCTGCCAAAATATGTTGGCACACTTATTATCCCTTTGGCGTCAAGGTGTGGCTTCCTACGCCCACATTCCACTTTTACTATACAAATGTACCTTTTCACCTCTATGTTTTATTAACTTTTCATTCCTTTTGACATATATATTTG-TTTTTCATAGTTACTAATAGCTTTTTTGGCTCACATAAATGAACAGCAGTCATAAAATATGTATGAGTAAGTGTTGTGGTAAGCACACCTGCAGACCGAAACCGGTCCCTACACACCTTACATTCTTTGTGGTTATTA
>AJ620205|HPV43|A1|
CTAACAATTATTATACTTGTAGTTTAA-GGTGGGACCGAAAACGGTCCGACCGAAAGCGGTACATATATAAACCACCCAAAAACCATAGCTTGTGGGGCATAATGACTGCACGTAGCTGCTCCCAAAACGCACGGACTATATTTGAGTTGTGTGATGAGTGTAACATAACTTTGCCTACTCTGCAAATTGGGTGCATATTTTGCAAGAAGTGGTTACTTACCACGGAAGTATTATCGTTTGCATTTAGAGATTTAAAGGTTGTGTGGCGCGACGGATATCCGTTTGCTGCATGCTTGGCCTGTCTACAGTTTCATGGAAAAATAAGTCAATATAGGCACTTTGACTACGCAGCATATGCAGATACTGTAGAAGAAGAAACTAAGCAAACAGTGTTTGATTTGTGCATTAGATGCTGTAAGTGCCACAAGCCATTATCACCAGTGGAAAAAGTACAGCATATTGTGCAAAAGGCACAATTCTTTAAAATACATAGCGTGTGGAAAGGATACTGCCTACATTGCTGGAAATCATGCATGGAAAAAAGCCGACGATCAGAGACTATGTGCTAACTATGCAACCAGAACCTAGAAGCTTAACCTGTAACGAGCAATTAGACAGCTCAGACTCAGAGGATGAGCGTGAGCAACCCACGCAACAGGACCAGCAAGTGAATCTACAAGTTTACAGAGTTGTAACAGAGTGCACATCCTGTCTGTGTGTAATTCGACTTGTTGTGCAGTGCTCTGACAGTGACATCAAGAAGCTAGAAGACCTGCTGTTGGGCACATTAAAAATTGTGTGCCCACTGTGTACCACCACAGCGGTGTGACTACCATGGCTGATAAACAAGGTACAGAGGATGAGGGGTTGGGATGCTCAGGCTGGTTTATAGTAGAGGCAACAGTGGACAAAACAACAGAAAACAATATATCGGAAGATGAGATTGAGGACGAGGAAGAGGAAGATAGTGGGTTTGATATGGTAGATTTTATTAATAATACATTAGAAGACAGTTGTACAGACCACAGCAGTGCGCAGGCTCTGTTAAATGCACAACAAGCGGATGCTGATGCTGCTATAGTGCAGGAGTTAAAACGAAAGTACATGAGTCCCTATGTAAGTCCTATACACTGTTTACAGGAATCTGTAGACAGAGATCTAAGTCCCAGGTTGCATGCAATAAAGATTGGAGGCGGACAAAAAGCAAAAAGGAGACTGTTTCACGTAACAGAGCAGCGGGATAGTACCAATGGCAATACTGAAGTGGAAGCAAGAGAGACACAGGTAGAGGTGGAATATGGCGGACCGGAACGCCATATGGGGGCCAATAAAGGGTGTGGGAGGGGGAGTAGTAGTGTGGCGGAAGCTGTAGAGGTTGTAGAGGAAGCGGGTGCAACAAACAGTAGCCAAGACATAGGAGAGCCAAGCCCACGCACGCGTATAATAGAATTGTTTAAAGACAAGGATGTTACTGTAAAACTGTTAGGTAAGTTTAAAGAATTATTTGGTGTGGGGTTTAATGATTTAGTAAGACAATTTAGGAGTGACAAATCAACATGTACCGACTGGGTATATAGTGTATTTGGTGTTAATCCATCCATATCAGAAGGATTTCACATGTTATTAAAAGAGCATACCCTATACCTACATACCCAGTGGGTGACCTGTAGATGGGGAATGGTATTGCTTGCATTATGTAGATATAAGGTTGCAAAAAATAGAAGTACAATAGTAAGACAGCTAGCACAAATGTTAAATGTGCCTGTACAACAAATTTTAATTCAACCACCAAAATTACAAAGTGCACCTGCAGCACTATTTTGGTTTAGGTCTAGTATGGGAAATGGTAGTGAGGTAACAGGCACAACACCAGAATGGATAAGCAGACAAACCATGCTGGAACATAGTTTTGCAGATACACAGTTTAGTTTAACTGATATGGTGCAATGGGCATATGATAACGGATATACAGAGGAATATGATATAGCATATTATTATGCACAAAGAGGTGATATAGATGCAAATGCAGCTGCATTTTTAAAAAGTAACATGCAAGCTAGATATGTTAGGGATTGTGCATGCATGTGCAAACATTACAAGTTAGCAGAAATGAAAAAAATGTCAATGGCGGAGTGGATTAAACATAGAGGGGGGAAGTGTAATGATGGAGACTGGAAACCTATAGTAAAATTTTTAAAATATCAACATATAGACATTATAGCATTTCTAGGTGCTTTAAAAAAATGGTTACATGGTATACCAAAAAAGAATTGCATTTGCATAATAGGTCCGCCGGACACAGGCAAATCATGCTTTGGAATGAGTTTAATGAAATTTTTAGGCGGTACCATATTATCATATGTAAATGCAAGCAGCCATTTTTGGTTACAGCCATTAGTGGATGCAAAAGTGGCCATGTTAGATGATGTTACAGCAGGCTGTTGGACATACATGGATATGCATATGAGAAACCTATTAGATGGAAATCCTACAAGTATTGATAGAAAGCATAGAGCACTCACAGTAATAAAGTGTCCTCCATTATTGCTAACATCCAATTTGGATATTAGTACAGAAGACAAGTATAAATATTTAAGAAGTAGAATTACAACATTTACATTTCCTAATACATTTCCATTTGATACTAATGGCAATGCCATTTATGAGTTAAATGATGAAAATTGGAACTCCTTTTTTAAAAGGTTGGCATCAAGCTTAGAACTGGACACTGCAGAGGACGAAAATGGAGACACTAGCCAGGCGACTAGATATGTGCCAGGAACAGTTGTTAGAACTGTATGAAAAAGACAGCAAAACTCTGGAGGACCATGTGTTGCATTGGAAATATATACGTTATGAGTGTGCATTATATTATAAAGCAAGAGAGGCGGGCATTAAACATCTAGGCCACCAGGTGGTGCCACAGCTAGAAGTATCAAGACAAAAAGCATATTTGGCTATTGAATTACAAATGTCATTAGAAGCATTATTACAAACTGAATATAGCCTAGAACCGTGGACACTACAGGACACCAGTCAAGAAGTGTGGCTTACAGAACCACAAAAATGCTTTAAAAAAAGAGGACAGACAGTAGAAGTCAGATATGACTGCAATCCTGCAAATGCAATGCATTACACCCTATGGTCAGACATATATGTACCTTTGAATAGCACATGGCTAAAAGTTTCTGGCCATGTGGACTATGAAGGCCTATCATACACAGTATGTGGGCAAAAGCACTATTATGTAGAATTTCATAAAGAGGCACGAACGTATGGGGAAACTGGACAATGGAACGTTGTTATGGGCTCAAACGTCATATATTCTCCTGCATCTGTATCTAGTACCGTCAGTGAAGTATCCTCTGTTGCGTCTACTGAATCTGACACCGGACCAGCGACCACCGTCCCAGATTCCACGTGCACCCAAAAAGCAGACTGCCAGGAGCAAGCGCCGCCTAGAAAGCGAGTGCGATTCGACCCCCACACTACCCCGATCGCCGACTTGGCCAGAACTGTTGGAAGAGGGTCAGTGGACAGTTCAGACTCGCGACTCGTGCCTAAGCATACGGACCACCACCCTAGAGGGCACAACCGTGGAAGTCACACTACGCCTATAATACAGTTACAAGGTGAAGCAAATGCACTGAAATGTTTTAGATACAGATTGAATAAACATAAACATTTGTTTGCTGATGTGTCATCCACATGGCGATGGACAACCGAGTGTAATAATAAAACTAATACTGCATTAATTACATTAACATATATTAGTGAACAACAGAGGGCTGACTTTTTGTCTCGTGTTAAAATACCTATAACTATTAAACAGTGCCTGGGAGCATTAACAATGATGTAAATCATGTATGTATGTATGTATATTTGTATAGAGGAACTGTAACTGTGATAAAAGGGGGGGTATTGTACCCCAACCACACAACCAGCCAACCTGCTGCTATTATTGTTTATAGATGACAAGCTTGGCATATTAACACTTAACATTTTTATTTGCATTCTTGCTGTATTGGTGTGCGCATGGGTAACGGACAACGTGGTGTGGGCTTCTGTGCTTGCATGTGCTTCTATCTTTTATTTTTTGTCTTGGGGCGTCCTTACATCACCTATTAACGTTTTTATATTGGCGTTGTTAGTGTGGTATTTGCCAGCCCTTTTATTGCATTGGTATATTATATCTGCTATTGCATAACAGTAAATATGTTAACCTGTACATTTGAAGATGGTGATACATGGATGTTTTTATGGTTACTTGTAACAGTTATAACTGTATTAATATTGGTGTTAGCGTTTCATTACAGAACACTTAAGTTGCATCAGTCCTCCAGCAAATAAACAATCCTTTATATAATCACTTGTAAACATGGTGTCTCATACACATAAAAGGCGCAAACGGGCATCAGCTACACAATTATATCAAACATGCAAGGCTGCTGGCACATGTCCCTCGGATGTAATTAATAAGGTTGAGCATACTACAATAGCAGATCAGATATTAAAATGGGCGAGCATGGGAGTGTATTTTGGAGGGTTGGGTATTGGAACAGGCTCAGGAACTGGAGGCAGAACAGGCTATGTCCCTCTAACAACAGGTCGTACGGGTATTGTCCCTAAGGTGACTGCAGAGCCTGGAGTAGTGTCACGTCCTCCTATTGTTGTAGAATCTGTTGCTCCAACTGATCCTTCTATTGTGTCCTTAATTGAGGAATCAAGCATAATTCAGTCCGGGGCTCCTATTACCAATATTCCATCACATGGTGGCTTTGAGGTAACCTCCTCTGGATCAGAGGTTCCTGCAATTTTAGATGTTTCCCCATCTACTTCAGTGCATATTACTACATCTACACATTTAAATCCTGCATTTACTGATCCTACTATTGTACAGCCAACCCCCCCAGTTGAGGCTGGGGGACGTATTATAATATCTCACTCCACTGTTACTGCTGATAGTGCTGAACAAATTCCTATGGATACGTTTGTTATACACAGCGATCCTACCACTAGCACACCTATTCCAGGCACTGCCCCACGACCTCGTTTGGGCCTGTACAGTAAGGCATTGCAGCAGGTGGAAATTGTTGACCCTACATTTTTGTCCTCGCCACAACGTTTAATTACATATGACAATCCTGTATTTGAGGATCCTAATGCTACATTAACATTTGAACAGCCTACAGTACATGAAGCTCCTGATTCTAGGTTTATGGATATAGTTACTTTACATAGACCTGCATTAACATCCCGACGAGGTATAGTTAGATTTAGTAGGGTGGGTGCGCGCGGTACTATGTATACTCGCAGTGGTATACGTATTGGGGGTCGTGTACACTTTTTTACAGATATTAGTTCCATACCCACAGAGGAATCAATAGAATTGCAGCCCCTAGGACGTTCCCAGTCCTTTCCTACTGTTTCTGATACTAGTGATTTATATGATATATATGCAGATGAGAATCTGTTAAATAATGATATTAGTTTTACTGACACACACGTGTCCCTACAGAATTCTACTAAGGTTGTTAATACAGCTGTGCCACTTGCAACTGTACCTGATATTTATGCACAAACGGGGCCTGACATAAGCTTTCCTACTATTCCTATTCACATTCCATATATTCCTGTGTCCCCATCTATTTCCCCTCAGTCTGTTTCCATACATGGCACTGATTTTTATTTGCATCCTTCATTGTGGCATTTGGGCAAACGCCGTAAACGCTTTTCATATTTTTTTACAGATAACTATGTGGCGGCTTAATGACAACAAGGTTTACCTGCCTCCTCCAGGGCCTATAGCATCTATTGTGAGCACAGATGAATATGTGCAACGCACCAACTTATTTTATTATGCTGGCAGTTCACGTTTGCTTGCAGTGGGTCACCCATATTTCCCCCTTAAAAATTCCTCTGGTAAAATAACTGTACCTAAGGTTTCTGGTTATCAATACAGAGTATTTAGAGTTAAATTGCCTGACCCTAATAAATTTGGCTTTTCAGAAACAACACTGGTTACATCAGACACTCAGCGTTTAGTCTGGGGATGCGTAGGAGTTGAAATTGGTAGAGGACAACCTTTAGGTGTTGGAATAAGTGGCCATCCGTATTTAAATAAGTATGATGACACTGAAAACCCGTCTGGGTATGGCACATCGCCGGGACAAGATAACAGAGAAAATGTAGCAATGGATTATAAACAAACACAGCTGTGTATTGTTGGCTGTACACCTCCTATGGGTGAATATTGGGGTCAGGGTGTGCCTTGCAACGCATCAGGTGTTACCCAAGGTGATTGTCCTGTAATAGAATTAAAAAGTGAAGTTATACAGGATGGTGACATGGTAGATACAGGATTTGGTGCAATGGATTTTGCTTCCCTACAGGCCAGTAAAAGTGATGTACCCTTAGACCTGGTTAATACTAAAAGTAAATATCCTGATTATTTGGGAATGGCAGCAGAGCCTTATGGGAATAGTTTGTTTTTTTTTCTACGCCGGGAACAAATGTTCCTTAGACATTTTTTTAATAAAGCTGGTAAAACTGGCGACGTTGTGCCTTCCGATATGTATATTGCTGGCTCTAATACCAGGTCCAAAATTGCAGATAGTATATATTTTTCTACACCCAGTGGGTCTTTGGTTACTTCTGATTCTCAATTGTTTAACAAACCCTTATGGATACAAAAGGCCCAGGGACATAATAATGGCATTTGTTTTGGGAATCAGTTGTTTGTTACAGTGGTAGATACCACTCGTAGTACAAACTTAACGTTATGTGCCTCTACTGACCCTACTGTGCCCAGTACATATGACAATGCAAAGTTTAAGGAATACCTGCGGCATGTGGAAGAATATGATCTGCAGTTTATATTTCAATTATGCATAATAACGCTAAACCCAGAGGTTATGACATATATTCATACTATGGATCCCACATTATTAGAGGACTGGAATTTTGGTGTGTCCCCACCTGCCTCTGCTTCTTTGGAAGATACTTATCGCTTTTTGTCTAACAAGGCCATTGCATGTCAAAAAAATGCTCCCCCAAAAGAACGGGAGGATCCCTATAAAAAGTATACATTTTGGGATATAAATCTTACAGAAAAGTTTTCTGCACAACTTACCCAGTTTCCCTTAGGGCGCAAATTTGTTATGCAGGCGGGTTTGCGTCCCAAACCTAAATTAAAAACTGTAAAGCGTTCTGCACCATCCTCCTCTACGTCTGCCCCTGCCTCTAAACGCAAAAAAACTAAGCGATAAC-----------------------------ATATGTGTGTGTGTTTTGTACCTGTATGGGTTGTTTTTGCTTGTTGTGTATGTATGGTGTGTTTGTGTTACGTACTTGTTTGTGTATGTGTGTATATGTGTTGTATGTATTGTTGCAATGACAAATAGAAATGTTTGTGTGTATATGTGTATGTTGTATACATTAATAAAGATGTTTGTGTGTGGTGTGGTTTGTGGTTGCACCCTATGAGTAACTATGTGTGGTGTTATGTGTTTATTACCTTTTCCTTTTCCTGTGTTTTTGAGTTTACTATTTGTAACTGGCTTTGGTTTTAGTAATGGTTACTGTTGTGGGTATGTAAAATGGCGTCTG-----------AACGTCTTCCATTTTGTTTTTGCAACCGATTTCGGTCGCGTTTGGCACCCTTATTCATGGTGTCAGCATAATTTGCAAAGGTTACTGTGCCCCTGCCAAAATATGTTGGCACACTTTTTATCCCTTTGGCGTCAAGGTGTGGCTTCCTACGCCCACATTCCACTTTTACTATACAAATGTACCTTTTCACCTCTATGTTTTATTACCTTTTTATTCTTTTTGACATATATATTTG-TTTTTCATAGTTACTAATAGCTTTTTTGGCTCACATAAATGAACTGCAGTCATAAAATATGTATGAGTAAGTGTTGTGGTAAGCACACCTGCAGACCGAAACCGGTCCTTACACACCTTACATTCTTTGTGGTTATTA
>HW350060|HPV43|
CTAACAATTATTATACTTGTAGTTTAA-GGTGGGACCGAAAACGGTCCGACCGAAAGCGGTACATATATAAACCACCCAAAAACCATAGCTTGTGGGGCATAATGACTGCACGTAGCTGCTCCCAAAACGCACGGACTATATTTGAGTTGTGTGATGAGTGTAACATAACTTTGCCTACTCTGCAAATTGGGTGCATATTTTGCAAGAAGTGGTTACTTACCACGGAAGTATTATCGTTTGCATTTAGAGATTTAAAGGTTGTGTGGCGCGACGGATATCCGTTTGCTGCATGCTTGGCCTGTCTACAGTTTCATGGAAAAATAAGTCAATATAGGCACTTTGACTACGCAGCATATGCAGATACTGTAGAAGAAGAAACTAAGCAAACAGTGTTTGATTTGTGCATTAGATGCTGTAAGTGCCACAAGCCATTATCACCAGTGGAAAAAGTACAGCATATTGTGCAAAAGGCACAATTCTTTAAAATACATAGCGTGTGGAAAGGATACTGCCTACATTGCTGGAAATCATGCATGGAAAAAAGCCGACGATCAGAGACTATGTGCTAACTATGCAACCAGAACCTAGAAGCTTAACCTGTAACGAGCAATTAGACAGCTCAGACTCAGAGGATGAGCGTGAGCAACCCACGCAACAGGACCAGCAAGTGAATCTACAAGTTTACAGAGTTGTAACAGAGTGCACATCCTGTCTGTGTGTAATTCGACTTGTTGTGCAGTGCTCTGACAGTGACATCAAGAAGCTAGAAGACCTGCTGTTGGGCACATTAAAAATTGTGTGCCCACTGTGTACCACCACAGCGGTGTGACTACCATGGCTGATAAACAAGGTACAGAGGATGAGGGGTTGGGATGCTCAGGCTGGTTTATAGTAGAGGCAACAGTGGACAAAACAACAGAAAACAATATATCGGAAGATGAGATTGAGGACGAGGAAGAGGAAGATAGTGGGTTTGATATGGTAGATTTTATTAATAATACATTAGAAGACAGTTGTACAGACCACAGCAGTGCGCAGGCTCTGTTAAATGCACAACAAGCGGATGCTGATGCTGCTATAGTGCAGGAGTTAAAACGAAAGTACATGAGTCCCTATGTAAGTCCTATACACTGTTTACAGGAATCTGTAGACAGAGATCTAAGTCCCAGGTTGCATGCAATAAAGATTGGAGGCGGACAAAAAGCAAAAAGGAGACTGTTTCACGTAACAGAGCAGCGGGATAGTACCAATGGCAATACTGAAGTGGAAGCAAGAGAGACACAGGTAGAGGTGGAATATGGCGGACCGGAACGCCATATGGGGGCCAATAAAGGGTGTGGGAGGGGGAGTAGTAGTGTGGCGGAAGCTGTAGAGGTTGTAGAGGAAGCGGGTGCAACAAACAGTAGCCAAGACATAGGAGAGCCAAGCCCACGCACGCGTATAATAGAATTGTTTAAAGACAAGGATGTTACTGTAAAACTGTTAGGTAAGTTTAAAGAATTATTTGGTGTGGGGTTTAATGATTTAGTAAGACAATTTAGGAGTGACAAATCAACATGTACCGACTGGGTATATAGTGTATTTGGTGTTAATCCATCCATATCAGAAGGATTTCACATGTTATTAAAAGAGCATACCCTATACCTACATACCCAGTGGGTGACCTGTAGATGGGGAATGGTATTGCTTGCATTATGTAGATATAAGGTTGCAAAAAATAGAAGTACAATAGTAAGACAGCTAGCACAAATGTTAAATGTGCCTGTACAACAAATTTTAATTCAACCACCAAAATTACAAAGTGCACCTGCAGCACTATTTTGGTTTAGGTCTAGTATGGGAAATGGTAGTGAGGTAACAGGCACAACACCAGAATGGATAAGCAGACAAACCATGCTGGAACATAGTTTTGCAGATACACAGTTTAGTTTAACTGATATGGTGCAATGGGCATATGATAACGGATATACAGAGGAATATGATATAGCATATTATTATGCACAAAGAGGTGATATAGATGCAAATGCAGCTGCATTTTTAAAAAGTAACATGCAAGCTAGATATGTTAGGGATTGTGCATGCATGTGCAAACATTACAAGTTAGCAGAAATGAAAAAAATGTCAATGGCGGAGTGGATTAAACATAGAGGGGGGAAGTGTAATGATGGAGACTGGAAACCTATAGTAAAATTTTTAAAATATCAACATATAGACATTATAGCATTTCTAGGTGCTTTAAAAAAATGGTTACATGGTATACCAAAAAAGAATTGCATTTGCATAATAGGTCCGCCGGACACAGGCAAATCATGCTTTGGAATGAGTTTAATGAAATTTTTAGGCGGTACCATATTATCATATGTAAATGCAAGCAGCCATTTTTGGTTACAGCCATTAGTGGATGCAAAAGTGGCCATGTTAGATGATGTTACAGCAGGCTGTTGGACATACATGGATATGCATATGAGAAACCTATTAGATGGAAATCCTACAAGTATTGATAGAAAGCATAGAGCACTCACAGTAATAAAGTGTCCTCCATTATTGCTAACATCCAATTTGGATATTAGTACAGAAGACAAGTATAAATATTTAAGAAGTAGAATTACAACATTTACATTTCCTAATACATTTCCATTTGATACTAATGGCAATGCCATTTATGAGTTAAATGATGAAAATTGGAACTCCTTTTTTAAAAGGTTGGCATCAAGCTTAGAACTGGACACTGCAGAGGACGAAAATGGAGACACTAGCCAGGCGACTAGATATGTGCCAGGAACAGTTGTTAGAACTGTATGAAAAAGACAGCAAAACTCTGGAGGACCATGTGTTGCATTGGAAATATATACGTTATGAGTGTGCATTATATTATAAAGCAAGAGAGGCGGGCATTAAACATCTAGGCCACCAGGTGGTGCCACAGCTAGAAGTATCAAGACAAAAAGCATATTTGGCTATTGAATTACAAATGTCATTAGAAGCATTATTACAAACTGAATATAGCCTAGAACCGTGGACACTACAGGACACCAGTCAAGAAGTGTGGCTTACAGAACCACAAAAATGCTTTAAAAAAAGAGGACAGACAGTAGAAGTCAGATATGACTGCAATCCTGCAAATGCAATGCATTACACCCTATGGTCAGACATATATGTACCTTTGAATAGCACATGGCTAAAAGTTTCTGGCCATGTGGACTATGAAGGCCTATCATACACAGTATGTGGGCAAAAGCACTATTATGTAGAATTTCATAAAGAGGCACGAACGTATGGGGAAACTGGACAATGGAACGTTGTTATGGGCTCAAACGTCATATATTCTCCTGCATCTGTATCTAGTACCGTCAGTGAAGTATCCTCTGTTGCGTCTACTGAATCTGACACCGGACCAGCGACCACCGTCCCAGATTCCACGTGCACCCAAAAAGCAGACTGCCAGGAGCAAGCGCCGCCTAGAAAGCGAGTGCGATTCGACCCCCACACTACCCCGATCGCCGACTTGGCCAGAACTGTTGGAAGAGGGTCAGTGGACAGTTCAGACTCGCGACTCGTGCCTAAGCATACGGACCACCACCCTAGAGGGCACAACCGTGGAAGTCACACTACGCCTATAATACAGTTACAAGGTGAAGCAAATGCACTGAAATGTTTTAGATACAGATTGAATAAACATAAACATTTGTTTGCTGATGTGTCATCCACATGGCGATGGACAACCGAGTGTAATAATAAAACTAATACTGCATTAATTACATTAACATATATTAGTGAACAACAGAGGGCTGACTTTTTGTCTCGTGTTAAAATACCTATAACTATTAAACAGTGCCTGGGAGCATTAACAATGATGTAAATCATGTATGTATGTATGTATATTTGTATAGAGGAACTGTAACTGTGATAAAAGGGGGGGTATTGTACCCCAACCACACAACCAGCCAACCTGCTGCTATTATTGTTTATAGATGACAAGCTTGGCATATTAACACTTAACATTTTTATTTGCATTCTTGCTGTATTGGTGTGCGCATGGGTAACGGACAACGTGGTGTGGGCTTCTGTGCTTGCATGTGCTTCTATCTTTTATTTTTTGTCTTGGGGCGTCCTTACATCACCTATTAACGTTTTTATATTGGCGTTGTTAGTGTGGTATTTGCCAGCCCTTTTATTGCATTGGTATATTATATCTGCTATTGCATAACAGTAAATATGTTAACCTGTACATTTGAAGATGGTGATACATGGATGTTTTTATGGTTACTTGTAACAGTTATAACTGTATTAATATTGGTGTTAGCGTTTCATTACAGAACACTTAAGTTGCATCAGTCCTCCAGCAAATAAACAATCCTTTATATAATCACTTGTAAACATGGTGTCTCATACACATAAAAGGCGCAAACGGGCATCAGCTACACAATTATATCAAACATGCAAGGCTGCTGGCACATGTCCCTCGGATGTAATTAATAAGGTTGAGCATACTACAATAGCAGATCAGATATTAAAATGGGCGAGCATGGGAGTGTATTTTGGAGGGTTGGGTATTGGAACAGGCTCAGGAACTGGAGGCAGAACAGGCTATGTCCCTCTAACAACAGGTCGTACGGGTATTGTCCCTAAGGTGACTGCAGAGCCTGGAGTAGTGTCACGTCCTCCTATTGTTGTAGAATCTGTTGCTCCAACTGATCCTTCTATTGTGTCCTTAATTGAGGAATCAAGCATAATTCAGTCCGGGGCTCCTATTACCAATATTCCATCACATGGTGGCTTTGAGGTAACCTCCTCTGGATCAGAGGTTCCTGCAATTTTAGATGTTTCCCCATCTACTTCAGTGCATATTACTACATCTACACATTTAAATCCTGCATTTACTGATCCTACTATTGTACAGCCAACCCCCCCAGTTGAGGCTGGGGGACGTATTATAATATCTCACTCCACTGTTACTGCTGATAGTGCTGAACAAATTCCTATGGATACGTTTGTTATACACAGCGATCCTACCACTAGCACACCTATTCCAGGCACTGCCCCACGACCTCGTTTGGGCCTGTACAGTAAGGCATTGCAGCAGGTGGAAATTGTTGACCCTACATTTTTGTCCTCGCCACAACGTTTAATTACATATGACAATCCTGTATTTGAGGATCCTAATGCTACATTAACATTTGAACAGCCTACAGTACATGAAGCTCCTGATTCTAGGTTTATGGATATAGTTACTTTACATAGACCTGCATTAACATCCCGACGAGGTATAGTTAGATTTAGTAGGGTGGGTGCGCGCGGTACTATGTATACTCGCAGTGGTATACGTATTGGGGGTCGTGTACACTTTTTTACAGATATTAGTTCCATACCCACAGAGGAATCAATAGAATTGCAGCCCCTAGGACGTTCCCAGTCCTTTCCTACTGTTTCTGATACTAGTGATTTATATGATATATATGCAGATGAGAATCTGTTAAATAATGATATTAGTTTTACTGACACACACGTGTCCCTACAGAATTCTACTAAGGTTGTTAATACAGCTGTGCCACTTGCAACTGTACCTGATATTTATGCACAAACGGGGCCTGACATAAGCTTTCCTACTATTCCTATTCACATTCCATATATTCCTGTGTCCCCATCTATTTCCCCTCAGTCTGTTTCCATACATGGCACTGATTTTTATTTGCATCCTTCATTGTGGCATTTGGGCAAACGCCGTAAACGCTTTTCATATTTTTTTACAGATAACTATGTGGCGGCTTAATGACAACAAGGTTTACCTGCCTCCTCCAGGGCCTATAGCATCTATTGTGAGCACAGATGAATATGTGCAACGCACCAACTTATTTTATTATGCTGGCAGTTCACGTTTGCTTGCAGTGGGTCACCCATATTTCCCCCTTAAAAATTCCTCTGGTAAAATAACTGTACCTAAGGTTTCTGGTTATCAATACAGAGTATTTAGAGTTAAATTGCCTGACCCTAATAAATTTGGCTTTTCAGAAACAACACTGGTTACATCAGACACTCAGCGTTTAGTCTGGGGATGCGTAGGAGTTGAAATTGGTAGAGGACAACCTTTAGGTGTTGGAATAAGTGGCCATCCGTATTTAAATAAGTATGATGACACTGAAAACCCGTCTGGGTATGGCACATCGCCGGGACAAGATAACAGAGAAAATGTAGCAATGGATTATAAACAAACACAGCTGTGTATTGTTGGCTGTACACCTCCTATGGGTGAATATTGGGGTCAGGGTGTGCCTTGCAACGCATCAGGTGTTACCCAAGGTGATTGTCCTGTAATAGAATTAAAAAGTGAAGTTATACAGGATGGTGACATGGTAGATACAGGATTTGGTGCAATGGATTTTGCTTCCCTACAGGCCAGTAAAAGTGATGTACCCTTAGACCTGGTTAATACTAAAAGTAAATATCCTGATTATTTGGGAATGGCAGCAGAGCCTTATGGGAATAGTTTGTTTTTTTTTCTACGCCGGGAACAAATGTTCCTTAGACATTTTTTTAATAAAGCTGGTAAAACTGGCGACGTTGTGCCTTCCGATATGTATATTGCTGGCTCTAATACCAGGTCCAAAATTGCAGATAGTATATATTTTTCTACACCCAGTGGGTCTTTGGTTACTTCTGATTCTCAATTGTTTAACAAACCCTTATGGATACAAAAGGCCCAGGGACATAATAATGGCATTTGTTTTGGGAATCAGTTGTTTGTTACAGTGGTAGATACCACTCGTAGTACAAACTTAACGTTATGTGCCTCTACTGACCCTACTGTGCCCAGTACATATGACAATGCAAAGTTTAAGGAATACCTGCGGCATGTGGAAGAATATGATCTGCAGTTTATATTTCAATTATGCATAATAACGCTAAACCCAGAGGTTATGACATATATTCATACTATGGATCCCACATTATTAGAGGACTGGAATTTTGGTGTGTCCCCACCTGCCTCTGCTTCTTTGGAAGATACTTATCGCTTTTTGTCTAACAAGGCCATTGCATGTCAAAAAAATGCTCCCCCAAAAGAACGGGAGGATCCCTATAAAAAGTATACATTTTGGGATATAAATCTTACAGAAAAGTTTTCTGCACAACTTACCCAGTTTCCCTTAGGGCGCAAATTTGTTATGCAGGCGGGTTTGCGTCCCAAACCTAAATTAAAAACTGTAAAGCGTTCTGCACCATCCTCCTCTACGTCTGCCCCTGCCTCTAAACGCAAAAAAACTAAGCGATAAC-----------------------------ATATGTGTGTGTGTTTTGTACCTGTATGGGTTGTTTTTGCTTGTTGTGTATGTATGGTGTGTTTGTGTTACGTACTTGTTTGTGTATGTGTGTATATGTGTTGTATGTATTGTTGCAATGACAAATAGAAATGTTTGTGTGTATATGTGTATGTTGTATACATTAATAAAGATGTTTGTGTGTGGTGTGGTTTGTGGTTGCACCCTATGAGTAACTATGTGTGGTGTTATGTGTTTATTACCTTTTCCTTTTCCTGTGTTTTTGAGTTTACTATTTGTAACTGGCTTTGGTTTTAGTAATGGTTACTGTTGTGGGTATGTAAAATGGCGTCTG-----------AACGTCTTCCATTTTGTTTTTGCAACCGATTTCGGTCGCGTTTGGCACCCTTATTCATGGTGTCAGCATAATTTGCAAAGGTTACTGTGCCCCTGCCAAAATATGTTGGCACACTTTTTATCCCTTTGGCGTCAAGGTGTGGCTTCCTACGCCCACATTCCACTTTTACTATACAAATGTACCTTTTCACCTCTATGTTTTATTACCTTTTTATTCTTTTTGACATATATATTTG-TTTTTCATAGTTACTAATAGCTTTTTTGGCTCACATAAATGAACTGCAGTCATAAAATATGTATGAGTAAGTGTTGTGGTAAGCACACCTGCAGACCGAAACCGGTCCTTACACACCTTACATTCTTTGTGGTTATTA
