# Supplementary material for: Characterization and Diversity of 243 Complete Human Papillomavirus Genomes in Cervical Swabs Using Next Generation Sequencing
Source: Viruses. 2020 Dec 14;12(12):1437. doi: 10.3390/v12121437 (PMC7764970; doi:10.3390/v12121437)
Supplement: Supplementary file 1 [file viruses-12-01437-s001.zip › Supplementary material/Alignments/HPV44_alignment.fasta]

>LNS3830231_HPV44
-TTAATAATAATGTAAGCTTT--AGAAAAGAGGAGGGACCGAATTCGGTTCCAACCGAAAACGGTTATATAAAAACCAGCCCAAAAATTAAGCAAGCGGGGCATAATGGAAAGTGCAAATGCCTCCACGGCTGCACAAAGTATAGACCAGTTGTGCAAGGAGTGCAACATTCCTATGCACCATTTGCAAATTTTATGCGTGTTTTGCAGAAAAACCTTGACCACTGCAGAGGTTTATTCATTCGCATATAAACAGTTATATGTAGTGTTTCGAGGTAACTTTCCATTTGCAGCCTGTGCCATTTGTTTAGAACTACAAGGTAAGGTCAATCAATTTAGGCATTTTGACTTCGCGGGATATGCATTAACAGTGGAAGAAGAGACAAAGCAGTCAATTTTGGACGTGTTCATACGCTGTTATTTGTGCCACAAACCATTGTGCCACGTGGAAAAGGTGCGCCACATATTGGAGAAGGCGCGATTTATTAAATTACAGAATACCTGGAAGGGTCGCTGCTTCCATTGCTGGACATCATGCATGGAAACTATCCTACCTTGAAGGAAATTGTTTTAGAGCTGGATCCTCCTGACCCTGTAGGCCTACATTGCAATGAGCAATTAGACAGCTCAGAGGATGAGGTGGATGAACTAGCCACGCAGGCCACGCAAGACGTTACACAGCCTTACCAAATAGTAACCACCTGTGGTACATGTAACCGGAACGTTCGGCTGGTTGTGCAGTGCACAGGAACAGACATCTGTCAACTACATACGCTTCTGCTGGGTTCACTGGAAATACTGTGTCCTGTGTGTGCGCCCAAAAACTAACAACGATGGCAGACAATACAGGTACAGAGGGGACGGGGTGCTCAGGATGGTTCTTAGTAGAGGCTATAGTGGAGAAAACAACTGGGCAACAAATATCTGAGGATGAGGATGAGGCAGTGGACGATAGTGGGTTGGATATGGTGGACTTTATAGATGACAGGCCTATTACACACAATTCCATGGAAGCACAGGCATTGTTAAACGAGCAGGAGGCGGATGCTCATTATGCGGCTGTGCAGGACCTAAAACGAAAGTATTTAGGTAGTCCATATGTGAGTCCTTTAAGCAATATTAAGGAGGCAGTGGAGTGTGACATTAGCCCACGGTTGGATGCCATAAAATTAAGTAGACAACCCAAAAAGGTAAAGCGGCGGCTGTTTGAAAGACCAGAATTAACGGACAGTGGATATGGCAATATTGATGTGGAAGCTGAAACGCAGGTAGAGAGAAATGGCGAACCGGAAGATTGTGGGGGAGGTGGACAAGGAAGGGACACAGAGGAGGGGGTGGAACAGGTGGAAACGGAAGTGCAGACACATAGCGACACACAGCTGCACACCGAGACCACGCGGGTAGTAGAACTGTTAAAATGTAAGAATATACGGGCTACACTGCTTGGTAAGTTTAAGGACTGTTATGGGTTATCATATACAGATTTAATTAGACAATTTAAAAGTGACAAGACAACATGTGGGGACTGGGTGATTGCAGCATTTGGGGTGCACCATAGTGTATCGGAGGCGTTTCAAAATTTAATACAACCAGTAACAACATATAGCCACATACAATGGCTTACAAATGCATGGGGAATGGTATTACTGGCATTATTACGGTTTAAGGTAAATAAAAACAGATGTACAGTGGCACGCATGATGGCAACACGTTTAAATATACCTGAGGATCATATGTTAATTGAACCTCCTAAAATACAAAGCGGTGTTGCAGCATTATATTGGTTTAGAAGTAGTATATCCAATGCCAGTATAGTTACTGGAGAAACGCCTGAATGGATAACAAGGCAAACCATTGTAGAACATGGGCTTGGTGACAACCAATTCAAATTAACAGAAATGGTGCAATGGGCATATGATAATGACTTTTGTGAGGAAAGTGAAATTGCATTTGAATATGCACAACGTGCAGATATAGATGCAAATGCAAGAGCATTTTTAAATAGTAATTGTCAGGCAAAATATGTAAAAGATTGTGCTACAATGTGCAAGCACTATAAAACTGCAGAAATGAAAAAAATGAGTATGAAACAGTGGATAAAATTTAGGAGCAGTAAATATGAAGAAACAGGCAATTGGAAACCAATAGTTCAATTTTTAAGATATCAAAATATTGAATTCATTCCATTTTTAACTAAATTGAAAATGTGGCTGCATGGGACACCTAAAAAAAACTGTATTGCAATTGTAGGACCACCAGACACAGGGAAATCGTGTTTCTGTATGAGTTTAATTAAATTTTTAGGAGGCACTGTAATTAGTTATGTAAACTCTAGTAGTCACTTTTGGCTACAGCCCCTATGCAATGCAAAAGTAGCATTGTTAGACGATGTAACACAATCGTGCTGGGTATATATGGATACATACATGAGAAACCTATTAGATGGAAACCCTATGACTATTGACAGAAAACACAAATCATTAGCATTAATAAAATGTCCGCCATTAATAGTAACATCTAACATAGACATTACTAAAGAAGATAAATATAAATATTTATGTAGCAGGGTAACATTATTTACATTTCCAAATCCATTCCCCTTTGACAGAAATGGGAATGCACTATATGACCTGTGTGAATCAAACTGGAAATGTTTCTTTGCAAGATTATCAACAAGTCTAGATATACAAACATCTGAGGACGAGGACGATGGAGACAATAGCCAAGCATTTAGATGTGTGCCAGGAACAGTTGTTAGAACTGTATGAAGAAAATAGTAATAACCTTACAAAACATATACAACATTGGAAATGCATAAGATATGAATGTGTGTTATTACACAAAGCAAAGCAAATGGGCCTAAACCACATTGGAATGCAAGTGGTGCCAGCATTAACAGTGTCACAGACAAAGGGACACCAGGCCATTGAAATGCAAATGACATTAGAAACACTATTAAACTCTGACTATGGTATGGAACCATGGACATTGCAAGACACAAGTCGTGAAATGTGGTTAACAGCACCCAAATACTGTTTTAAAAAACAGGGACAAACTGTGGAAGTAAAATATGACTGCAATGCAGACAACATTATGGAGTATGTATCGTGGAAATATATTTATGTGCATGACACAGACAAATGGGTAAAAGTGACAGGACACATAGACTATAAAGGGTTGTATTATGTACATGGCGGGCATAAAACCTATTATACCAATTTTGAAAAAGAGGCTAAAAAATATGGGAACTCATTACAATGGGAGGTCTGTATTGGTAGCAGTGTCATATGTTCTCCTGCATCTATATCTAGTACTGTGCAAGACGTATCCATTGCTGGGCCTGCTTCACA---CACCTCCTCCTCCACCACCACCACCCTTGCACAGGCCACACCTGCACTGCCCACCTGCACCTCCGAGGAACGCGTGGACGCGCCGCCATGTAAACGACCCCGAGGACCCACCACAAACACCAACAACGCCAGGGACACCGTCAGTGTCCGACACAGCGACTCCGTGGACAGTACAAACAACAACATCTACCCTAACAGTTACAACAGTAACAAAGGACGGGACAACAATTTTTGTACAGCTACGCCTGTAGTTCAATTACAAGGTGATCCTAATTGTTTAAAGTGTTTAAGATATAGATTACATGCAAAGCATAAAACATTGTTTGTAGCAGCATCGTCCACATGGCGCTGGACATGTTCAGATACTTCCAGTAAACATGCACTGGTAACATTAACATATGTTAATGAAGAGCAACGTGAGCAGTTTTTAAACACTGTACGGTTACCTCCAACAGTTACATATAAAGTTGGATATATGTCTTTACAATTGTTATAATGCTTATTGTATATATTTAATTGTATAAATTGTACATGGAACATATACCTATAGATGGTACTATAGGGGCAACCAGCACATCATTACTGCCAGTTGTACTTGCCCTGTTTGTATGTTTTGTTAGCATTGTATTAATTATTTACATTTCTGATTTTATAGTGTACACATCTATATTGGTACTAACCTTACTGCTATATATGTTACTTTGGCTTTTACTAACCACTGCCCTGCAATTTTATGTACTAACACTGTGTGTCTGCTTTTTTCCTGCGTGGTATCTACATTTCTATATTGTACATAC---ACAAGAATAACTATTACAATGCTAACATGTACCTTTGATGATGGTGATACATGGTTGTTATTATGGTTTATATTAACCTTAATTGTTACCATTGTGGCATTGTTATTAATGCACTTTAAATCTGTACCATGTGTTACATGCAGTAAATAAGTGTTTGTAAACGTGGTGTGGTTGGTATAATTATGGCACACAGCAGGGCACGTAGACGTAAACGTGCCTCAGCTACCCAATTATATCAAACCTGTAAGGCTGCAGGCACCTGTCCATCTGATATTATTCCTAAAGTTGAACATAACACTATTGCTGATCAAATATTAAAGTGGGGCAGTTTGGGTGTTTTTTTTGGAGGACTGGGAATTGGTACAGGCTCTGGCACAGGTGGTCGAACAGGATATATTCCTTTGCAATCTACCCCACGTCCTGAGATTCCCTCTGGCCCTACCACAAGGCCACCTATACTTGTTGATACAGTTGCACCTGGTGACCCCTCTATTGTTTCTTTGGTTGAAGAATCTGCTATTATAAATTCAGGAGCTCCGGAATTGGTCCCTCCGTCCCATGGTGGCTTTGAGATTACTACATCAGAATCCACCACACCAGCCATATTAGATGTGTCTGTTACAACACATACTACCTCTACAAGTGTATTTAGAAACCCTAGCTTTGCAGACCCATCTGTTGTACAGTCCCAGCCAGCCGTTGAAGCTGGTGGACACATACTTATCTCTACCTCAACCATATCGTCCCACCCTGTAGAGGAAATACCATTAGATACATTTATAGTATCTTCTTCAGATAGTAATCCGGCATCTAGCACTCCCATTCCAGCATCTGGTGCACGACCACGTATTGGCCTATACAGTAAGGCTTTACACCAGGTACAGGTAACGGATCCCGCCTTTTTGTCCTCTCCCCAACGCCTTATAACATTTGATAATCCTGCATATGAAGGGGAAGATGTTAGTTTGGAGTTTGCACACAATACTATACATCAGCCTCCAGATGATGCGTTTATGGATATTATACGATTGCACAGACCAGCTATACAATCTCGGCGTGGTCGTGTGCGGTTTAGTAGAATAGGACAACGGGGGTCTATGTACACACGTAGTGGTAAACATATTGGTGGCAGGATACATTTCTATCAAGACATATCTCCTATATCTGCTGCTGCAGAAGAAATAGAACTGCACCCTCTTGTGGCCACTGCACACGATACTAGCCTGTTTGATATTTATGCAGAACCTGACCCTGACTTTACAGAAGAACCTGTTCCATTGTCTTTTTCCACCTCCACGCCCTTTCAGCGGTCTTCTGTGTCAGCCACCCCATGGGGCAATACTACTGTCCCTCTTTCATTACCTGGTGACATGTTTGTACAGCCTGGTCCTGACATAATATTTCCTACTGCATCCACTACAACTCCCTATAGTCCTGTCACTCCTGCTTTACCTACAGGTCCTGTTTTTATAAGTGGTGCTACATTTTATTTATATCCTGCATGGTATTTTGCACGCAAACGCCGTAAACGTGTTTCCTTGTTTTTTGCAGATGTGGCGGCCTAGTGAAAACCAGGTATATGTGCCTCCTCCCGCCCCAGTATCCAAAGTAATAACTACGGATGCCTATGTCAAACGCACCAACATAGTTTACCATGCTAGCAGTTCTAGACTTCTTGCTGTAGGCAACCCTTATTTTGCCATACGACCAGCAAACAAGACACTTGTGCCTAAAGTTTCAGGATTTCAATATAGGGTTTTTAAGGTGGTATTGCCAGACCCTAATAAATTTGCATTACCTGACACATCTATATATGACCCTACTACGCAACGCCTGGTATGGGCCTGCATTGGGTTGGAAGTGGGTAGAGGCCAGCCCCTGGGTGTTGGTATTAGTGGGCATCCATTATTAAACAAATTGGATGATGTGGAAAATTCTGCTAGTTATGCAGCCAGTCCAGGTCAGGACAACAGGGTAAATGTGGCCATGGACTATAAACAAACACAATTATGTTTAGTTGGCTGTGCACCCCCATTGGGGGAGCATTGGGGTAAGGGCAAGCCATGTAATAATGGTAGTGTAAATAGCGGAGACTGCCCTCCCCTGGAATTAATTACTAGTGTTATCGAAGATGGTGATATGGTGGACACTGGTTTTGGAGCCATGAATTTCGCTGAATTGCAACCAAATAAATCTGATGTTCCCTTAGATATATGCACTGCTACATGCAAATATCCTGACTATTTACAAATGGCTGCTGATCCATATGGGGACAGATTGTTTTTTTACTTACGAAAGGAACAAATGTTTGCAAGACATTTTTTTAATAGGGCGGGAACGGTTGGAGAGGACATTCCACAGGATTTGGTTTTTAAAGGTGCTACTAAAAGTACAGTTCCTAATGCCATATACTTTAATACACCCAGTGGGTCTCTTGTATCTTCTGAAACCCAATTATTTAATAAGCCTTTTTGGTTGCAAAGGGCGCAGGGCCACAATAATGGTATTTGTTGGGGGAATCAGTTATTTGTTACTGTTGTAGATACTACACGTAGTACAAACATGACAATATGTGCTGCTACAACTCAGTCTCCATCTACAACATATAATAGTACAGAATATAAACAATACATGCGACATGTTGAGGAGTTTGACTTACAGTTTATGTTTCAATTATGTAGTATTACCTTAACTGCTGAGGTAATGGCCTATTTACATACCATGAATCCTGGTATTTTGGAACAGTGGAACTTTGGGTTGTCGCCACCCCCAAATGGTACCTTAGAAGACAAATACAGATATGTGCAGTCACAGGCCATTACATGTCAAAAGCCTCCCCCTGAAAAGGCAAAGCAGGACCCCTATGCAAAATTAAGTTTTTGGGAGGTAGATCTCAGAGAAAAGTTTTCTAGTGAGTTAGATCAATATCCCCTTGGTAGGAAATTTTTATTGCAAACGGGTGTGCAGGCCCGTTCCTCTGTTCGTGTGGGTAGAAAACGTCCTGCATCTGCAGCCACTTCATCCTCCAGTAAACCCAAACGGTCTAGGAAGAAGTAGTATGTGTTATTGTTTTGTTTGTGTATGTGTGTCATATGTTATTGTTTGTTATATGTGTTGTATTGTATATATGTTGTATGTCTATGTTGTGTAATGTTGTATGT------ATGCATGTGTGTGTTGTATTTAATAAACTTAATCTGTGTGTCCTGTTCCACCCCATGAGTAAGTGTTGTAGTATTGTGTGTTATGTCTGGTGTATACAATATACAACATATGTACAGCCATGTTGTTTTATAAAACACATTTTTAAACATATTCCTCCATTTTGGGTGCAACCGTTTTCGGTTGT-----------------------------TACTCATCACCCACATCCTGTAACCAATTTGTTGTAGCAAGCAAAATATTTAATCTTATCTATAGTTGCCAAAACTTTACTATGTTACTAAGTACACACCTGGCGCACAGCTAGGCGCGGTTTGGCAACTACACAATACATTCCTAATCTATATAACACTGCTGTCTACTTGTTTAACAATCGTGTGCTGGTAGCCAAC-TTTTAAAAGCATTTTTGGCTACTAACACTACATTTTTGTACAGTTACTGTTAGTTTTATAAAATGAGTAACCTAAGGTCACACACCTGCAACCGGTATCGGTTGAAACACACCCTGTACATTTCCTTATTATAG-
>U31791|HPV44|
--TAATAATAATGTAAGCTTT--AGAAAAGAGGAGGGACCGAATTCGGTTCCAACCGAAAACGGTTATATAAAAACCAGCCCAAAAATTAAGCAAGCGGGGCATAATGGAAAGTGCAAATGCCTCCACGGCTGCACAAAGTATAGACCAGTTGTGCAAGGAGTGCAACATTCCTATGCACCATTTGCAAATTTTATGCGTGTTTTGCAGAAAAACCTTGACCACTGCAGAGGTTTATTCATTCGCATATAAACAGTTATATGTAGTGTTTCGAGGTAACTTTCCATTTGCAGCCTGTGCCATTTGTTTAGAACTACAAGGTAAGGTCAATCAATTTAGGCATTTTGACTTCGCGGGATATGCATTAACAGTGGAAGAAGAGACAAAGCAGTCAATTTTGGACGTGTTCATACGCTGTTATTTGTGCCACAAACCATTGTGCCACGTGGAAAAGGTGCGCCACATATTGGAGAAGGCGCGATTTATTAAATTACAGAATACCTGGAAGGGTCGCTGCTTCCATTGCTGGACATCATGCATGGAAACTATCCTACCTTGAAGGAAATTGTTTTAGAGCTGGATCCTCCTGACCCTGTAGGCCTACATTGCAATGAGCAATTAGACAGCTCAGAGGATGAGGTGGATGAACTAGCCACGCAGGCCACGCAAGACGTTACACAGCCTTACCAAATAGTAACCACCTGTGGTACATGTAACCGGAACGTTCGGCTGGTTGTGCAGTGCACAGGAACAGACATCTGTCAACTACATACGCTTCTGCTGGGTTCACTGGAAATACTGTGTCCTGTGTGTGCGCCCAAAAACTAACAACGATGGCAGACAATACAGGTACAGAGGGGACGGGGTGCTCAGGATGGTTCTTAGTAGAGGCTATAGTGGAGAAAACAACTGGGCAACAAATATCTGAGGATGAGGATGAGGCAGTGGACGATAGTGGGTTGGATATGGTGGACTTTATAGATGACAGGCCTATTACACACAATTCCATGGAAGCACAGGCATTGTTAAACGAGCAGGAGGCGGATGCTCATTATGCGGCTGTGCAGGACCTAAAACGAAAGTATTTAGGTAGTCCATATGTGAGTCCTTTAAGCAATATTAAGGAGGCAGTGGAGTGTGACATTAGCCCACGGTTGGATGCCATAAAATTAAGTAGACAACCCAAAAAGGTAAAGCGGCGGCTGTTTGAAAGACCAGAATTAACGGACAGTGGATATGGCAATATTGATGTGGAAGCTGAAACGCAGGTAGAGAGAAATGGCGAACCGGAAGATTGTGGGGGAGGTGGACAAGGAAGGGACACAGAGGAGGGGGTGGAACAGGTGGAAACGGAAGTGCAGACACATAGCGACACACAGCTGCACACCGAGACCACGCGGGTAGTAGAACTGTTAAAATGTAAGAATATACGGGCTACACTGCTTGGTAAGTTTAAGGACTGTTATGGGTTATCATATACAGATTTAATTAGACAATTTAAAAGTGACAAGACAACATGTGGGGACTGGGTGATTGCAGCATTTGGGGTGCACCATAGTGTATCGGAGGCGTTTCAAAATTTAATACAACCAGTAACAACATATAGCCACATACAATGGCTTACAAATGCATGGGGAATGGTATTACTGGCATTATTACGGTTTAAGGTAAATAAAAACAGATGTACAGTGGCACGCATGATGGCAACACGTTTAAATATACCTGAGGATCATATGTTAATTGAACCTCCTAAAATACAAAGCGGTGTTGCAGCATTATATTGGTTTAGAAGTAGTATATCCAATGCCAGTATAGTTACTGGAGAAACGCCTGAATGGATAACAAGGCAAACCATTGTAGAACATGGGCTTGGTGACAACCAATTCAAATTAACAGAAATGGTGCAATGGGCATATGATAATGACTTTTGTGAGGAAAGTGAAATTGCATTTGAATATGCACAACGTGCAGATATAGATGCAAATGCAAGAGCATTTTTAAATAGTAATTGTCAGGCAAAATATGTAAAAGATTGTGCTACAATGTGCAAGCACTATAAAACTGCAGAAATGAAAAAAATGAGTATGAAACAGTGGATAAAATTTAGGAGCAGTAAATATGAAGAAACAGGCAATTGGAAACCAATAGTTCAATTTTTAAGATATCAAAATATTGAATTCATTCCATTTTTAACTAAATTGAAAATGTGGCTGCATGGGACACCTAAAAAAAACTGTATTGCAATTGTAGGACCACCAGACACAGGGAAATCGTGTTTCTGTATGAGTTTAATTAAATTTTTAGGAGGCACTGTAATTAGTTATGTAAACTCTAGTAGTCACTTTTGGCTACAGCCCCTATGCAATGCAAAAGTAGCATTGTTAGACGATGTAACACAATCGTGCTGGGTATATATGGATACATACATGAGAAACCTATTAGATGGAAACCCTATGACTATTGACAGAAAACACAAATCATTAGCATTAATAAAATGTCCGCCATTAATAGTAACATCTAACATAGACATTACTAAAGAAGATAAATATAAATATTTATGTAGCAGGGTAACATTATTTACATTTCCAAATCCATTCCCCTTTGACAGAAATGGGAATGCACTATATGACCTGTGTGAATCAAACTGGAAATGTTTCTTTGCAAGATTATCAACAAGTCTAGATATACAAACATCTGAGGACGAGGACGATGGAGACAATAGCCAAGCATTTAGATGTGTGCCAGGAACAGTTGTTAGAACTGTATGAAGAAAATAGTAATAACCTTACAAAACATATACAACATTGGAAATGCATAAGATATGAATGTGTGTTATTACACAAAGCAAAGCAAATGGGCCTAAACCACATTGGAATGCAAGTGGTGCCAGCATTAACAGTGTCACAGACAAAGGGACACCAGGCCATTGAAATGCAAATGACATTAGAAACACTATTAAACTCTGACTATGGTATGGAACCATGGACATTGCAAGACACAAGTCGTGAAATGTGGTTAACAGCACCCAAATACTGTTTTAAAAAACAGGGACAAACTGTGGAAGTAAAATATGACTGCAATGCAGACAACATTATGGAGTATGTATCGTGGAAATATATTTATGTGCATGACACAGACAAATGGGTAAAAGTGACAGGACACATAGACTATAAAGGGTTGTATTATGTACATGGCGGGCATAAAACCTATTATACCAATTTTGAAAAAGAGGCTAAAAAATATGGGAACTCATTACAATGGGAGGTCTGTATTGGTAGCAGTGTCATATGTTCTCCTGCATCTATATCTAGTACTGTGCAAGACGTATCCATTGCTGGGCCTGCTTCACA---CACCTCCTCCTCCACCACCACCACCCTTGCACAGGCCTCACCTGCACTGCCCACCTGCACCTCCGAGGAACGCGTGGACCCGCCGCCATGTAAACGACCCCGAGGACCCACCACAAACACCAACAACGCCAGGGACACCGTCAGTGTCCGACACAGCGACTCCGTGGACAGTACAAACAACAACATCTACCCTAACAGTTACAACAGTAACAAAGGACGGGACAACAATTTTTGTACAGCTACGCCTGTAGTTCAATTACAAGGTGATCCTAATTGTTTAAAGTGTTTAAGATATAGATTACATGCAAAGCATAAAACATTGTTTGTAGCAGCATCGTCCACATGGCGCTGGACATGTTCAGATACTTCCAGTAAACATGCACTGGTAACATTAACATATGTTAATGAAGAGCAACGTGAGCAGTTTTTAAACACTGTACGGTTACCTCCAACAGTTACATATAAAGTTGGATATATGTCTTTACAATTGTTATAATGCTTATTGTATATATTTAATTGTATAAATTGTACATGGAACATATACCTATAGATGGTACTATAGGGGCAACCAGCACATCATTACTGCCAGTTGTACTTGCCCTGTTTGTATGTTTTGTTAGCATTGTATTAATTATTTACATTTCTGATTTTATAGTGTACACATCTATATTGGTACTAACCTTACTGCTATATATGTTACTTTGGCTTTTACTAACCACTGCCCTGCAATTTTATGTACTAACACTGTGTGTCTGCTTTTTTCCTGCGTGGTATCTACATTTCTATATTGTACATAC---ACAAGAATAACTATTACAATGCTAACATGTACCTTTGATGATGGTGATACATGGTTGTTATTATGGTTTATATTAACCTTAATTGTTACCATTGTGGCATTGTTATTAATGCACTTTAAATCTGTACCATGTGTTACATGCAGTAAATAAGTGTTTGTAAACGTGGTGTGGTTGGTATAATTATGGCACACAGCAGGGCACGTAGACGTAAACGTGCCTCAGCTACCCAATTATATCAAACCTGTAAGGCTGCAGGCACCTGTCCATCTGATATTATTCCTAAAGTTGAACATAACACTATTGCTGATCAAATATTAAAGTGGGGCAGTTTGGGTGTTTTTTTTGGAGGACTGGGAATTGGTACAGGCTCTGGCACAGGTGGTCGAACAGGATATATTCCTTTGCAATCTACCCCACGTCCTGAGATTCCCTCTGGCCCTACCACAAGGCCACCTATACTTGTTGATACAGTTGCACCTGGTGACCCCTCTATTGTTTCTTTGGTTGAAGAATCTGCTATTATAAATTCAGGAGCTCCGGAATTGGTCCCTCCGTCCCATGGTGGCTTTGAGATTACTACATCAGAATCCACCACACCAGCCATATTAGATGTGTCTGTTACAACACATACTACCTCTACAAGTGTATTTAGAAACCCTAGCTTTGCAGACCCATCTGTTGTACAGTCCCAGCCAGCCGTTGAAGCTGGTGGACACATACTTATCTCTACCTCAACCATATCGTCCCACCCTGTAGAGGAAATACCATTAGATACATTTATAGTATCTTCTTCAGATAGTAATCCTGCATCTAGCACTCCCATTCCAGCATCTGGTGCACGACCACGTATTGGCCTATACAGTAAGGCTTTACACCAGGTACAGGTAACGGATCCCGCCTTTTTGTCCTCTCCCCAACGCCTTATAACATTTGATAATCCTGCATATGAAGGGGAAGATGTTAGTTTGGAGTTTGCACACAATACTATACATCAGCCTCCAGATGATGCGTTTATGGATATTATACGATTGCACAGACCAGCTATACAATCTCGGCGTGGTCGTGTGCGGTTTAGTAGAATAGGACAACGGGGGTCTATGTACACACGTAGTGGTAAACATATTGGTGGCAGGATACATTTCTATCAAGACATATCTCCTATATCTGCTGCTGCAGAAGAAATAGAACTGCACCCTCTTGTGGCCACTGCACACGATACTAGCCTGTTTGATATTTATGCAGAACCTGACCCTGACTTTACAGAAGAACCTGTTCCATTGTCTTTTTCCACCTCCACGCCCTTTCAGCGGTCTTCTGTGTCAGCCACCCCATGGGGCAATACTACTGTCCCTCTTTCATTACCTGGTGACATGTTTGTACAGCCTGGTCCTGACATAATATTTCCTACTGCATCCACTACAACTCCCTATAGTCCTGTCACTCCTGCTTTACCTACAGGTCCTGTTTTTATAAGTGGTGCTACATTTTATTTATATCCTGCATGGTATTTTGCACGCAAACGCCGTAAACGTGTTTCCTTGTTTTTTGCAGATGTGGCGGCCTAGTGAAAACCAGGTATATGTGCCTCCTCCCGCCCCAGTATCCAAAGTAATAACTACGGATGCCTATGTCAAACGCACCAACATAGTTTACCATGCTAGCAGTTCTAGACTTCTTGCTGTAGGCAACCCTTATTTTGCCATACGACCAGCAAACAAGACACTTGTGCCTAAAGTTTCAGGATTTCAATATAGGGTTTTTAAGGTGGTATTGCCAGACCCTAATAAATTTGCATTACCTGACACATCTATATATGACCCTACTACGCAACGCCTGGTATGGGCCTGCATTGGGTTGGAAGTGGGTAGAGGCCAGCCCCTGGGTGTTGGTATTAGTGGGCATCCATTATTAAACAAATTGGATGATGTGGAAAATTCTGCTAGTTATGCAGCCAGTCCAGGTCAGGACAACAGGGTAAATGTGGCCATGGACTATAAACAAACACAATTATGTTTAGTTGGCTGTGCACCCCCATTGGGGGAGCATTGGGGTAAGGGCAAGCCATGTAATAATGGTAGTGTAAATAGCGGAGACTGCCCTCCCCTGGAATTAATTACTAGTGTTATCGAAGATGGTGATATGGTGGACACTGGTTTTGGAGCCATGAATTTCGCTGAATTGCAACCAAATAAATCTGATGTTCCCTTAGATATATGCACTGCTACATGCAAATATCCTGACTATTTACAAATGGCTGCTGATCCATATGGGGACAGATTGTTTTTTTACTTACGAAAGGAACAAATGTTTGCAAGACATTTTTTTAATAGGGCGGGAACGGTTGGAGAGGACATTCCACAGGATTTGGTTTTTAAAGGTGCTACTAAAAGTACAGTTCCTAATGCCATATACTTTAATACACCCAGTGGGTCTCTTGTATCTTCTGAAACCCAATTATTTAATAAGCCTTTTTGGTTGCAAAGGGCGCAGGGCCACAATAATGGTATTTGTTGGGGGAATCAGTTATTTGTTACTGTTGTAGATACTACACGTAGTACAAACATGACAATATGTGCTGCTACAACTCAGTCTCCATCTACAACATATAATAGTACAGAATATAAACAATACATGCGACATGTTGAGGAGTTTGACTTACAGTTTATGTTTCAATTATGTAGTATTACCTTAACTGCTGAGGTAATGGCCTATTTACATACCATGAATCCTGGTATTTTGGAACAGTGGAACTTTGGGTTGTCGCCACCCCCAAATGGTACCTTAGAAGACAAATACAGATATGTGCAGTCACAGGCCATTACATGTCAAAAGCCTCCCCCTGAAAAGGCAAAGCAGGACCCCTATGCAAAATTAAGTTTTTGGGAGGTAGATCTCAGAGAAAAGTTTTCTAGTGAGTTAGATCAATATCCCCTTGGTAGGAAATTTTTATTGCAAACGGGTGTGCAGGCCCGGTCCTCTGTTCGTGTGGGTAGAAAACGTCCTGCATCTGCAGCCACTTCATCCTCCAGTAAACCCAAACGGTCTAGGAAGAAGTAGTATGTGTTATTGTTTTGTTTGTGTATGTGTGTCATATGTTATTGTTTGTTATATGTGTTGTATTGTATATATGTTGTATGTCTATGTTGTGTAATGTTGTATGT------ATGCATGTGTGTGTTGTATTTAATAAACTTAATCTGTGTGTCCTGTTCCACCCCATGAGTAAGTGTTGTAGTATTGTGTGTTATGTCTGGTGTATACAATATACAACATATGTACAGCCATGTTGTTTTATAAAACACATTTTTAAACATATTCCTCCATTTTGGGTGCAACCGTTTTCGGTTGT-----------------------------TACTCATCACCCACATCCTGTAACCAATTTGTTGTAGCAAGCAAAATATTTAATCTTATCTATAGTTGCCAAAACTTTACTATGTTACTAAGTACACACCTGGCGCACAGCTAGGCGCGGTTTGGCAACTACACAATACATTCCTAATCTATATAACACTGCTGTCTACTTGTTTAACAATCGTGTGCTGGTAGCCAAC-TTTTAAAAGCATTTTTGGCTACTAACACTACATTTTTGTACAGTTACTGTTAGTTTTATAAAATGAGTAACCTAAGGTCACACACCTGCAACCGGTATCGGTTGAAACACACCCTGTACATTTCCTTATTATAGT
>KU298899|HPV44|B|
-TTAATAATAATGTAAGCTTT--AGAAAAGAGGAGGAACCGAATTCGGTTCCAACCGAAAACGGTTATATAAAAACCAGCCCAAAAATTAAGCAAGCGGGGCATAATGGAAAGTGCAAATGCCTCCACGGCTGCACAAAGTATAGACCAGTTGTGCAAGGAGTGCAACATTCCTATGCACCATTTGCAAATTTTATGCGTGTTTTGCAGAAAAACCTTGACCACTGCAGAGGTTTATTCATTCGCATATAAACAGTTATATGTAGTGTTTCGAGGTAACTTTCCATTTGCAGCCTGTGCCATTTGTTTAGAACTACAAGGTAAGGTCAATCAATTTAGGCATTTTGACTTCGCGGGATATGCATTAACAGTGGAAGAAGAGACAAAGCAGTCAATTTTGGACGTGTTCATACGCTGTTATTTGTGCCACAAACCATTGTGCCACGTGGAAAAGGTGCGCCACATATTGGAGAAGGCGCGATTTATTAAATTACAGAATACCTGGAAGGGTCGCTGCTTCCATTGCTGGACATCATGCATGGAAACTATCCTACCTTGAAGGAAATTGTTTTAGAGCTGGATCCTCCTGACCCTGTAGGCCTACATTGCAATGAGCAATTAGACAGCTCAGAGGATGAGGTGGATGAACTAGCCACGCAGGCCACGCAAGACGTTACACAGCCTTACCAAATAGTAACCACCTGTGGTACATGTAACCGGAACGTTCGGCTGGTTGTGCAGTGCACAGGAACAGACATCTGTCAACTACATACGCTTCTGCTGGGTTCACTGGAAATACTGTGTCCTGTGTGTGCGCCCAAAAACTAACAACGATGGCAGACAATACAGGTACAGAGGGGACGGGGTGCTCAGGATGGTTCTTAGTAGAGGCTATAGTGGAGAAAACAACTGGGCAACAAATATCTGAGGATGAGGATGAGGCAGTGGACGATAGTGGGTTGGATATGGTGGACTTTATAGATGACAGGCCTATTACACACAATTCCATGGAAGCACAGGCATTGTTAAACGAGCAGGAGGCGGATGCTCATTATGCGGCTGTGCAGGACCTAAAACGAAAGTATTTAGGTAGTCCATATGTGAGTCCTTTAAGCAATATTAAGGAGGCAGTGGAGTGTGACATTAGCCCACGGTTGGATGCCATAAAATTAAGTAGACAACCCAAAAAGGTAAAGCGGCGGCTGTTTGAAAGACCAGAATTAACGGACAGTGGATATGGCAATATTGATGTGGAAGCTGAAACGCAGGTAGAGAGAAATGGCGAACCGGAAGATTGTGGGGGAGGTGGACAAGGAAGGGACACAGAGGAGGGGGTGGAACAGGTGGAAACGGAAGTGCAGACACATAGCGACACACAGCTGCACACCGAGACCACGCGGGTAGTAGAACTGTTAAAATGTAAGAATATACGGGCTACACTGCTTGGTAAGTTTAAGGACTGTTATGGGTTATCATATACAGATTTAATTAGACAATTTAAAAGTGACAAGACAACATGTGGGGACTGGGTGATTGCAGCATTTGGGGTGCACCATAGTGTATCGGAGGCGTTTCAAAATTTAATACAACCAGTAACAACATATAGCCACATACAATGGCTTACAAATGCATGGGGAATGGTATTACTGGCATTATTACGGTTTAAGGTAAATAAAAACAGATGTACAGTGGCACGCATGATGGCAACACGTTTAAATATACCTGAGGATCATATGTTAATTGAACCTCCTAAAATACAAAGCGGTGTTGCAGCATTATATTGGTTTAGAAGTAGTATATCCAATGCCAGTATAGTTACTGGAGAAACGCCTGAATGGATAACAAGGCAAACCATTGTAGAACATGGGCTTGGTGACAACCAATTCAAATTAACAGAAATGGTGCAATGGGCATATGATAATGACTTTTGTGAGGAAAGTGAAATTGCATTTGAATATGCACAACGTGCAGATATAGATGCAAATGCAAGAGCATTTTTAAATAGTAATTGTCAGGCAAAATATGTAAAAGATTGTGCTACAATGTGCAAGCACTATAAAACTGCAGAAATGAAAAAAATGAGTATGAAACAGTGGATAAAATTTAGGAGCAGTAAATTTGAAGAAACAGGCAATTGGAAACCAATAGTTCAATTTTTAAGACATCAAAATATTGAATTCATTCCATTTTTAACTAAATTGAAAATGTGGCTGCATGGGACACCTAAAAAAAACTGTATTGCAATTGTAGGACCACCAGACACAGGGAAATCGTGTTTCTGTATGAGTTTAATTAAATTTTTAGGAGGCACTGTAATTAGTTATGTAAACTCTAGTAGTCACTTTTGGCTACAGCCCCTATGCAATGCAAAAGTAGCATTGTTAGACGATGTAACACAATCGTGCTGGGTATATATGGATACATACATGAGAAACCTATTAGATGGAAACCCTATGACTATTGACAGAAAACACAAATCATTAGCATTAATAAAATGTCCGCCATTAATAGTAACATCTAACATAGACATTACTAAAGAAGATAAATATAAATATTTATGTAGCAGGGTAACATTATTTACATTTCCAAATCCATTCCCCTTTGACAGAAATGGGAATGCACTATATGACCTGTGTGAATCAAACTGGAAATGTTTCTTTGCAAGATTATCAACAAGTCTAGATATACAAACATCTGAGGACGAGGACGATGGAGACAATAGCCAAGCATTTAGATGTGTGCCAGGAACAGTTGTTAGAACTGTATGAAGAAAATAGTAATAACCTTACAAAACATATACAACATTGGAAATGCATAAGATATGAAAGTGTGTTATTACACAAAGCAAAGCAAATGGGCCTAAACCACATTGGAATGCAAGTGGTGCCAGCATTAACAGTGTCACAGACAAAGGGACACCAGGCCATTGAAATGCAAATGACATTAGAAACACTATTAAACTCTGACTATGGTATGGAACCATGGACATTGCAAGACACAAGTCGTGAAATGTGGTTAACAGCACCCAAATACTGTTTTAAAAAACAGGGACAAACTGTGGAAGTAAAATTTGACTGCAATGCAGACAACACTATGGAGTATGTATCGTGGAAATATATTTATGTGCATGACACAGACAAATGGGTAAAAGTGACAGGACACATAGACTATAAAGGGTTGTATTATGTACATGGCGGGCATAAAACCTATTATACCAATTTTGAAAAAGAGGCTAAAAAATATGGGAACTCATTACAATGGGAGGTCTGTATTGGTAGCAGTGTCATATGTTCTCCTGCATCTATATCTAGTACTGTGCAAGACGTATCCATTGCTGGGCCTGCTTCACA---CACCTCCTCCTCCACCACCACCACCCTTGCACAGGCCTCACCTGCACTGCCCACCTGCACCTCCGAGGAACGCGTGGACGCGCCGCCATGTAAACGACCCCGAGGACCCACCACAAACACCAACAACGCCAGGGACACCGTCAGTGTCCGACACAGCGACTCCGTGGACAGTACAAACAACAACATCTACCCTAACAGTTACAACAGTAACAAAGGACGGGACAACAATTTTTGTACAGCTACGCCTGTAGTGCAATTACAAGGTGATCCTAATTGTTTAAAGTGTTTAAGATATAGATTACATGCAAAGCATAAAACATTGTTTGTAGCAGCATCGTCCACATGGCACTGGACATGTTCAGATACTTCCAGTAAACATGCACTGGTAACATTAACATATGTTAATGAAGAGCAACGTGAGCAGTTTTTAAACACTGTACGGTTACCTCCAACAGTTACATATAAAGTTGGATATATGTCTTTACAATTGTTATAATGCTTATTGTATATATTTAATTGTATAAATTGTACATGGAACATATACCTATAGATGGTACTATAGGGGCAACCAGCACATCATTACTGCCAGTTGTACTTGCCCTGTTTGTATGTTTTGTTAGCATTGTATTAATTATTTACATTTCTGATTTTATAGTGTACACATCTATATTGGTACTAACCTTACTGCTATATATGTTACTTTGGCTTTTACTAACCACTGCCCTGCAATTTTATGTACTAACACTGTGTGTCTGCTTTTTTCCTGCGTGGTATCTACATTTCTATATTGTACATAC---ACAAGAATAACTATTACAATGCTAACATGTACCTTTGATGATGGTGATACATGGTTGTTATTATGGTTTATATTAACATTAATTGTTACCATTGTGGCATTGTTATTAATGCACTTTAAATCTGTACCATGCGATACATGCAGTAAATAAGTGTTTGTAAACGTGGTGTGGTTGGTATAATTATGGCACACAGCAGGGCACGTAGACGTAAACGTGCCTCAGCTACCCAATTATATCAAACCTGTAAGGCTGCAGGCACCTGTCCATCTGATATTATTCCTAAAGTTGAACATAACACTATTGCTGATCAAATATTAAAGTGGGGCAGTTTGGGTGTTTTTTTTGGAGGACTGGGAATTGGTACAGGCTCTGGCACAGGTGGTAGAACAGGATATATTCCTTTGCAATCTACCCCACGTCCTGAGATTCCCTCTGGCCCTACCACAAGGCCACCTATACTTGTTGATACAGTTGCACCTGGTGACCCCTCTATTGTTTCTTTGGTTGAAGAATCTGCTATTATAAATTCAGGAGCTCCGGAACTGGTCCCTCCGTCCCATGGTGGCTTTGAGATTACTACATCAGAATCCACCACACCAGCCATATTAGATGTGTCTGTTACAACACATACTACCTCTACAAGTGTATTTAGAAACCCTAGCTTTGCAGACCCATCTGTTGTACAGTCCCAGCCAGCCGTTGAAGCTGGTGGACACATACTTATCTCTACCTCAACCATATCGTCCCACCCTGTAGAGGAAATACCATTAGATACATTTATAGTATCTTCTTCAGATAGTAATCCTGCATCTAGCACTCCCATTCCAGCATCTGGTGCACGACCACGTATTGGCCTATACAGCAAGGCTTTACACCAGGTACAGGTAACGGATCCCGCCTTTTTGTCCTCTCCCCAACGCCTTATAACATTTGATAATCCTGCATATGAAGGGGAAGATGTTAGTTTGGAGTTTGCACACAATACTATACATCAGCCTCCAGATGATGCGTTTATGGATATTATACGATTGCACAGACCAGCTATACAATCTCGGCGTGGTCGTGTGCGGTTTAGTAGAATAGGACAACGGGGGTCTATGTACACACGTAGTGGTAAACATATTGGTGGCAGGATACATTTCTATCAAGACATATCTCCTATATCTGCTGCTGCAGAAGAAATAGAACTGCACCCTCTTGTGGCCACTGCACACGATACTAGCCTGTTTGATATTTATGCAGAACCTGACCCTGACTTTACAGAAGAACCTGTTCCATTGTCTTTTTCCACCTCCACGCCCTTTCAGCGGTCTTCTGTGTCAGCCACCCCATGGGGCAATACTACTGTCCCTCTTTCATTACCTGGTGACATGTTTGTACAGCCTGGTCCTGACATAATATTTCCTACTGCATCCACTACAACTCCCTATAGTCCTGTCACTCCTGCTTTACCTACAGGTCCTGTTTTTATAAGTGGTGCTACATTTTATTTATATCCTGCATGGTATTTTGCACGCAAACGCCGTAAACGTGTTTCCTTGTTTTTTGCAGATGTGGCGGCCTAGTGAAAACCAGGTATATGTGCCTCCTCCCGCCCCAGTATCCAAAGTAATAACTACGGATGCCTATGTCAAACGCACCAACATAGTTTACCATGCTAGCAGTTCTAGACTTCTTGCTGTAGGCAACCCTTATTTTGCCATACGACCAGCAAACAAGACACTTGTGCCTAAAGTTTCAGGATTTCAATATAGGGTTTTTAAGGTGGTATTGCCAGACCCTAATAAATTTGCATTACCTGACACATCTATATATGACCCTACTACGCAACGCCTGGTATGGGCCTGCATTGGGTTGGAAGTGGGTAGAGGCCAGCCCCTGGGTGTTGGTATTAGTGGGCATCCATTATTAAACAAATTGGATGATGTGGAAAATTCTGCTAGTTATGCAGCCAGTCCAGGTCAGGACAACAGGGTAAATGTGGCCATGGACTATAAACAAACACAATTATGTTTAGTTGGCTGTGCACCCCCATTGGGGGAGCATTGGGGTAAGGGCAAGCCATGTAATAATGGTAGTGTAAATCGCGGAGACTGCCCTCCCCTAGAATTAATTACTAGTGTTATCGAAGATGGTGATATGGTGGACACTGGTTTTGGAGCCATGAATTTTGCTGAATTGCAACCAAATAAATCTGATGTTCCCTTAGATATATGCACTGCTACATGCAAATATCCTGACTATTTACAAATGGCTGCTGATCCATATGGGGACAGATTGTTTTTTTACTTACGAAAGGAACAAATGTTTGCAAGACATTTCTTTAATAGGGCGGGAACGGTTGGAGAGGACATTCCACAGGATTTGGTTTTTAAAAGTGCTACTAAAAGTACAGTTCCTAATGCCATATACTTTAATACACCCAGTGGGTCTCTTGTATCTTCTGAAACCCAATTATTTAATAAGCCTTTTTGGTTGCAAAGGGCGCAGGGCCACAATAATGGTATTTGTTGGGGGAATCAGTTATTTGTTACTGTTGTAGATACTACACGTAGTACAAACATGACAATATGTGCTGCTACAACTCAGTCTCCATCTACAACATATAATAGTACAGAATATAAACAATACATGCGACATGTTGAGGAGTTTGACTTACAGTTTATGTTTCAATTATGTAGTATTACCTTAACTGCTGAGGTAATGGCCTATTTACATACCATGAATCCTGGTATTTTGGAACAGTGGAACTTTGGGTTGTCGCCACCCCCAAATGGTACCTTAGAAGACACATACAGATATGTGCAGTCACAGGCCATTACATGTCAAAAGCCTCCCCCTGAAAAGGCAAAGCAGGACCCCTATGCAAAATTAAGTTTTTGGGAGGTAGATCTCAGAGAAAAGTTTTCTAGTGAGTTAGATCAATATCCCCTTGGTAGGAAATTTTTATTGCAAACGGGTGTGCAGGCCCGTTCCTCTGTTCGTGTGGGTAGAAAACGTCCTGCATCTGCAGCCACTTCATCCTCCAGTAAACCCAAACGGTCTAGGAAGAAGTAGTATGTGTTATTGTTTTGTTTGTGTATGTGTGTCATATGTTATTGTTTGTTATATGTGTTGTATTGTATATATGTTGTATGTCTATGTTGTGTAATGTTGTATGT-ATGGTATGCATGTGTGTGTTGTATTTAATAAACTTAATCTGTGTGTCCTGTTCCACCCCATGAGTAAGTGTTGTAGTATTGTGTGTTATGTCTGGTGTATACAATATACAACATATGTACAGCCATGTTGTTTTATAAAACACATTTTTAAACATATTCCTCCATTTTGGGTGCAACCGTTTTCGGTTGTT--------------------------ACTACTCATCCCCCACATCCTGTAACCAATTTGTTGTAGCAAGCAAAATATTTAATCTTATCTATAGTTGCCAAAACTTTACTATGTGACTAAGTACACACCTGGCGCACAGCTAGGCGCGGTTTGGCAACTACACAATACATTCCTAATCTATATAACACTGCTGTCTACTTGTTTAACAATCGTGTGCTAGTAGCCAAC-TTTTAAAAGCATTTTTGGCTACTAACACTACATTTTTGTACAGTTACTGTTAGTTTTATAAAATGAGTAACCTAAGGTCACACACCTGCGACCGGTATCGGTTGAAACACACCCTGTACATTTCCTTATTATAG-
>LNS8643648_HPV44
GTTAATAATAATCTAACCTTTACAAAAAAGAGGAGGAACCGAATTCGGTTCCAACCGAAAACGGTTATATAAAAACCAGCCCAAAAATTAAGCAAGCGGGGCATAATGGAAAGTGCAAATGCCTCCACGTCTGCACAAAGTATAGACCAGTTGTGCAAGGAGTGCAACATTCCTATGCACAATCTGCAAATTTTATGCGTGTTTTGCAGAAAAACGTTAAGTACTGCAGAGGTTTATTCATTCGCATATAAACAGTTATATGTAGTGTACCGAGGAAACTTTCCATTTGCAGCCTGTGCCATTTGTTTAGAACTACAAGGTAAGGTCAATCAATTTAGGCATTTTAACTACGCGGGATATGCAGTAACAGTGGAAGAAGAAACAAATAAGTCAATTCTGGACGTGCTGATACGCTGCTATTTGTGCCACAAACCATTGTGCCACGTGGAAAAGGTGCGCCACATATTGGACAAGGCGCGATTCATTAAATTACAAGATACCTGGAAGGGTCGCTGCTTCCATTGTTGGACATCATGCATGGAAACTATACTACCTTAAAGGAAATTGTTTTACAGCTGGAACCTCCTGACCCTGTAGGCCTACATTGCAATGAGCAATTAGACAGCTCAGAAGATGAGGTGGATGAACTAGCCACGCAAGCCACGCAAGACGTTACACAGCCTTACCAAATAGTAACCACCTGTGGTACATGTAGTCGGAAGGTTCGGCTGGTTGTGCAGTGCACAGGAACAGACATCCATCACCTACATACGCTTCTGCTGGGTTCACTGGATATATTGTGTCCTGTGTGTGCGCCCAAAACCTAACAACGATGGCTGACAATACAGGTACAGAGGGAACGGGATGCTCAGGATGGTTTCTAGTAGAGGCTATAGTGGAGAACACAACCGGGCAACAAATATCAGAGGATGAGGATGAGGCAGTGGAGGATAGTGGGTTGGATATGGTGGACTTTATAGATGACAGGCCTATTACACACAATTCCATGGAAGCACAGGCATTGTTAAACGAGCAGGAGGCGGATGCTCATTATGCGGCTGTGCAGGACCTAAAACGAAAGTATTTAGGTAGTCCATATGTTAGTCCTTTAAGTAATATTGAGCAGGCAGTGGAGTGTGACATTAGCCCACGGCTGGACGCTATAACATTAAGTAGACAACCAAAAAAAGTAAAGCGACGGCTGTTTGACAGACCAGAATTAACGGACAGTGGATATGGCAATACTGAAGTGGAAGCTGAAACGCAGGTAGAGAGAAATGGCGAACCGGAAGATTGTGGGGGAGGTGGACAAGGAAGGGACACA---GAGGGGGTGGAACAGGTGGAAACGGAAGTGCAGACACATAGCAACACACAACAGCACACCGGGACCACGCGGGTACTAGAACTATTGAAATGTAAGAATATAAGGGCTACACTGCTTGGTAAGTTTAAGGATTGCTATGGGTTATCATATACAGATTTAATTAGACAATTTAAAAGTGACAAGACAACATGTGGGGACTGGGTAATTGCAGCCTTTGGGGTGCACCATAGTGTGTCAGAGGCGTTTCAAAATTTAATACAGCCAGTAACAACATATAGCCACATACAATGGCTTACAAATGCATGGGGAATGGTCCTACTGGCATTAGTAAGGTTTAAGGTAAATAAAAACAGATGTACAGTGGCACGTATGATGGCAACCCGTTTAAATATACCTGAGGACCACATGTTAATTGAACCTCCTAAAATACAAAGCGGTGTTGCAGCGTTATATTGGTTTAGAAGTGGTATATCCAATGCCAGTATAGTAACTGGAGAAACACCGGAATGGATAACAAGGCAAACCATTGTAGAACATGGGCTTGCAGACAACCAATTTAAATTAGCAGACATGGTTCAATGGGCATATGATAATGACTTTTGTGAGGAAAGTGAAATTGCATTTGAATATGCACAACGTGCAGATATAGATGCCAATGCCAGAGCATTCCTAAATAGTAATTGTCAGGCAAAATATGTAAAAGACTGTGCCACAATGTGCAAGCACTATAAAACTGCAGAAATGAAAAAAATGAATATGAAACAGTGGATAAAATTTAGGAGCAGTAAATTTGAAGACACAGGAAATTGGAAACCAATAGTGCAATTTTTAAGACACCAAAACATAGAATTTATTCCGTTTTTAACTAAATTAAAGATGTGGCTGCATGGTACACCAAAAAAAAACTGTATTGCAATAGTGGGCCCACCAGACACAGGTAAATCGTGTTTTTGTATGAGTTTAATTAAATTCTTAGGAGGCACTGTAATTAGTTATGTAAACTCCAGCAGTCACTTTTGGCTACAGCCCTTATGCAATGCAAAAGTAGCATTATTAGATGATGTAACCCAATCCTGCTGGGTATATATGGATACATATATGAGAAACCTATTAGATGGAAACCCTATGACCATTGACAGAAAACACAAATCATTAGCATTAATAAAATGTCCGCCTTTAATAGTAACATCAAACATAGACATTACTAAAGAAGAGAAATACAAATATTTATGTAGCAGGGTAACATTATTTACATTTCCAAATCCATTCCCCTTTGACAGAAATGGGAATGCACTATATGACCTGTGTGAAACAAACTGGAAATGTTTCTTTGCAAGATTATCATCAAGTCTAGATATACAAACATCAGAGGACGAGGAAGATGGAGACAATAGCCAAGCATTTAGATGTGTGCCAGGAACAGTTGTTAGAACTGTATGAAGAAAATAGTAATAAACTTACAAAACATATACAACATTGGAAATGTATACGATATGAATGTGTGTTACTACACAAAGCTAAGCAAATGGGCCTGAACCACATTGGAATGCAAGTGGTGCCAGCATTAGCAGTGTCACAGACAAAGGGACACCAGGCAATTGAAATGCAAATGACATTAGAAACATTACTAAACTCTGACTATGGTACGGAACCATGGACATTGCAAGAGACAAGTCGGGAAATGTGGTTAACACCACCCAAATATTGCTTTAAAAAGCAGGGACAAACTGTGGAAGTAAAATTTGACTGCAATGCAGACAATGCAATGGAGTATGTATGGTGGAAAGTCATTTATGTATTTGACACAGACAAATGGGTAAAAGTGACAGGACACATAGACTATAAAGGGTTGTATTATGTACATGGTGGGCATAAAACCTATTATACAAATTTTGAAAAGGAGGCCGAAAAATATGGGAACTCTTTACAATGGGAGGTATGTATTGGCAGCAGTATCATATGTTCTCCTGCATCTATATCTAGTACTGTGCAAGACGTATCCATTGCTGGGCCTGCTTCACACTCCTCCTCCTCCTCCACCACCACCACCCTTGCACAGGCCTCATCCACACTGCCCATTGGCACCGCCGAGGACTGCGTGGACGCGCCGCCATGTAAACGACCCCGAGGACCCCCCACAAACACCAACAACGCCAGAAACACCGTCTGTGTCAGAAACAGCGACTCCGTGGACAGTACAAACAACAACATCCTCCCTAACAGTTACAACAGTAACAAAGGACGGGACAACAATTATTGTACAGCTACGCCTGTAGTTCAATTACAAGGTGATGCTAATTGTTTAAAGTGTTTAAGATATAGATTACATGCAAAGTATAAAACATTGTTTGTAGCAGCATCGTCCACATGGCGCTGGACATGTTCAGATACATCCAGTA---ATGCACTGGTAACATTAACATATGTTGATGAACAGCAACGCCAGCAGTTTTTAAACACTGTAAAGTTACCACCAAAAGTTACATATAAAGTTGGATATATGTCTTTACAATTGTTATAATGTGTGTTGTATATATCTAATTGTATATATTGTACATGGAACACAAACCTATAGATGCTACTATAGGGGCAACCAGCACATCATTACTGCCAGTTGTAATTGCCCTGTTTGTATGCTTTGTTAGCATTGTATTAATTATTTGTATTTCTGATTTTATAGTGTACACATCTATATTGGTACTAACCTTACTGCTATATCTGTTACTTTGGCTTTTACTAACCTCTGCCCTGCAATTTTATTTACTAACACTGTGTGTCTGCTTTTTTCCTGCGTGGTATATACATTTCCATATTGTACATACACAACAAGAATAACTATTACAATGCTAACATGTACGTTTGATGATGGTGATACATGGCTGTTATTGTGGTTGTTATTAACATTAATTGTTACCATTATAGCATTGTTATTAATGCATTTAAAAACTGTACAATGCGTTACATGCAGTAAATAAGTATTTGTATATTTGGTGTGTATTGTATAAATATGGCACACAGTAGGGCACGTAGACGTAAACGTGCATCTGCTACCCAATTATATCAAACATGTAAGGCTGCAGGCACCTGTCCCTCTGATATTATTCCTAAGGTGGAACATAACACTATTGCAGATCAGATATTAAAGTGGGGCAGTTTGGGGGTTTTTTTTGGGGGACTGGGGATTGGTACAGGCTCTGGCACAGGCGGTAGAACAGGGTATATACCTTTACAATCCACCCCGCGTCCTGACATTCCCTCTGTACCTACCGCAAGGCCACCTATACTTGTTGATACTGTTGCACCTGGGGACCCGTCCATTGTATCCTTGGTTGACGAATCTGCTATTATAAATTCGGGGGCCCCGGAATTGGTCCCTCCTTCCCATGCAGGATTTGAAATCACTACATCTGAATCTACCACACCAGCTATATTAGATGTGTTTGTCACCACACATACTACCTCTACAAGTGTATTTAAAAACCCTAGCTTTGCTGACCCATCTGTTGTACAGTCGCAGCCTGCTGTTGAAGCTGGTGGCCACATACTTATCTCTACCTCATCTATATCGTCCCACCCTGTAGAAGAAATACCTTTGGATACATTTATAGTATCTTCCTCTGATAGTAATCCTGCATCTAGCACTCCCATTCCAGCATCTGGTGCACGGCCGCGTATTGGCCTATACAGTAAGGCTTTGCACCAGGTACAGGTAACGGATCCTGCCTTTTTGTCCTCTCCCCAGCGCCTAATAACATTTGATAATCCTGCATATGAAGGGGAGGATGTTACTTTACACTTTGCACACAATACTATACATGAACCTCCAGATGATGCGTTTATGGATATTATACGATTGCACAGACCGGCTATACAGTCCAGGCGTGGTCGTGTGCGGTTTAGTAGAATTGGACAACGAGGGTCTATGTACACACGTAGTGGCAAACATATTGGTGGCAGGATACATTTCTATCAAGACATTTCTCCTATATCTGCTGCTGCAGAAGAAATAGAACTGCACCCCCTTGTGGCCACTGCACAGGATAGTGGCCTGTTTGATATTTATGCAGAACCTGACCCTGATGTTACAGAAGAACCTGTTTCATTGTCTTTTTCTACCTCCACACCCTTTCAGCGGTCTTCTGTGTCAGCCACCCCATGGGGCAATACTACTGTCCCTCTTTCATTACCTGCTGACATGTTTGTACAGCCTGGTCCTGACATAATCTTTCCTACTGCATCCACTACAACTCCCTATAGTCCTGTCACTCCTGCTTTACCTACAGGTCCTGTTTTTATAAGTGGTGCTGCATTTTATTTATATCCTACATGGTATTTTGCACGCAAACGCCGTAAACGTGTTTCCTTGTTTTTTGCAGATGTGGCGGCCTAGTGAAAACCAGGTATATGTGCCTCCTCCCGCCCCAGTATCCAAAGTAATACCTACGGATGCCTATGTCAAACGCACCAACATATATTACCATGCTAGCAGTTCTAGACTTCTTGCTGTGGGCAACCCTTATTTTGCCATACGACCAGCAAACAAGACACTTGTGCCTAAGGTTTCGGGATTTCAATATAGGGTTTTTAAGATGGTATTGCCAGACCCTAATAAATTTGCCTTACCTGACACATCTATATATGACCCCACTACGCAACGCCTGGTATGGGCCTGCATCGGGCTGGAGGTAGGTAGAGGACAGCCCTTAGGTGTTGGTATTAGTGGGCATCCATTATTAAATAAATTGGATGATGTAGAAAATTCAGCTAGTTATGCAGCCGGTCCGGGTCAGGATAACAGGGTAAATGTGGCCATGGACTATAAACAAACACAATTATGTTTGGTTGGCTGTGCACCCCCGTTAGGTGAGCATTGGGGTAAAGGCAAGCAGTGTAATAATGTTAGTGTTAAGGATGGGGACTGCCCTCCCTTGGAATTAATTACTAGTGTAATTGAGGATGGTGATATGGTGGACACTGGTTTTGGAGCCATGAATTTTGCTGAATTGCAGCCAAATAAATCTGATGTTCCATTAGATATATGCACTGCTACATGTAAATATCCTGACTATTTACAAATGGCTGCAGATCCATATGGGGACAGATTGTTTTTTTACTTACGAAAGGAACAGATGTTTGCCAGACATTTTTTTAATAGGGCTGGAACAGTTGGTGAGGACGTTTCCCAGGATCTGGTTATTAAAAGTGCTAGTAAAAATACTGTTCCTAATGCTATATACTTTAATACACCCAGTGGTTCTCTTGTATCTTCTGAAACCCAATTATTTAATAAGCCTTTTTGGTTGCAAAAGGCGCAGGGCCACAATAATGGTATTTGTTGGGGAAATCAGTTATTTGTTACTGTTGTAGATACTACCCGTAGTACAAACATGACAATATGTGCTGCCACTACACAGTCCCCTCCGTCTACATATACTAGTGAACAATATAAGCAATACATGCGACATGTTGAGGAGTTTGACTTACAATTTATGTTTCAATTATGTAGTATTACCTTAACGGCGGAGGTAATGGCCTATCTTCATACTATGAATGCTGGTATTTTAGAACAGTGGAACTTTGGGTTGTCGCCGCCCCCAAATGGTACCTTAGAGGACAAATACAGATATGTGCAGTCCCAGGCCATTACATGTCAAAAGCCACCCCCTGAAAAGGCAAAGCAGGACCCCTATGCAAAATTAAGTTTTTGGGAGGTGGATCTTAGAGAAAAGTTTTCTAGTGAGTTGGATCAATATCCCCTTGGTAGAAAATTTTTATTACAAACGGGTGTGCAGGCCCGTTCCTCTGTTCGTGTGGGTAGGAAACGTCCTGCGTCTGCAGCCACT---TCCTCCAGTAAACAAAAACGGTCTAGGAAGAAGTAGTATGTGTTATTGTTTTGTT--TGTATGTGTGTCATATGTTATTGTGTTATATATGTGTTGTGTTGTATATATGTTGTATGTGTATGTTGTGTAATGTTGTTTGTAATGGAATGCATGTGTGTGTTGTACATAATAAACTTAATCTGTGTGTCCTGTTCCACCCCATGAGTAAGTGTTGTAGTGTTGTGTTCTATGTTTGGTATATATAATATATAACATATGTACAGCCATGTTA-------------GTTTTTAAACATATTCCTCCATTTTGGGTGCAACCGTTTTCGGTTGTTCATTTTGGGTGCAACCGTTTTCGGTTGTTACTCATTACCCACATCCTGTACCCAATTTGTTATAGCAAGCAAAATATTTAATCATCTC------TGCCAGAACTTTATTATGTTACTAAGTACACACCTGGCGCACAGCTAGGCGCGGTTTGGCAACTACACAATACATTCCTAATCTCTATACTACTGCTGTCTCGTTTGTGAACAATAGTGCGCTGGTAGCCAACTTTTTAAAAGCATTTTTGGCTACTAGCACTGCATTTTTGTACAGTTACTGTTGGTTTTATAAAATGAGTAACCTAAGGTCACACACCTGCGACCGGTATCGGTTGACACACACCCTGTACACTTCCTTATCATAG-
>HW350061|HPV44|
-TTAATAATAATCTAACCTTTACAAAAAAGAGGAGGAACCGAATTCGGTTCCAACCGAAAACGGTTATATAAAAACCAGCCCAAAAATTAAGCAAGCGGGGCATAATGGAAAGTGCAAATGCCTCCACGTCTGCACAAAGTATAGACCAGTTGTGCAAGGAGTGCAACATTCCTATGCACAATCTGCAAATTTTATGCGTGTTTTGCAGAAAAACGTTAAGTACTGCAGAGGTTTATTCATTCGCATATAAACAGTTATATGTAGTGTACCGAGGAAACTTTCCATTTGCAGCCTGTGCCATTTGTTTAGAACTACAAGGTAAGGTCAATCAATTTAGGCATTTTAACTACGCGGGATATGCAGTAACAGTGGAAGAAGAAACAAATAAGTCAATTCTGGACGTGCTGATACGCTGCTATTTGTGCCACAAACCATTGTGCCACGTGGAAAAGGTGCGCCACATATTGGACAAGGCGCGATTCATTAAATTACAAGATACCTGGAAGGGTCGCTGCTTCCATTGTTGGACATCATGCATGGAAACTATACTACCTTAAAGGAAATTGTTTTACAGCTGGAACCTCCTGACCCTGTAGGCCTACATTGCAATGAGCAATTAGACAGCTCAGAAGATGAGGTGGATGAACTAGCCACGCAAGCCACGCAAGACGTTACACAGCCTTACCAAATAGTAACCACCTGTGGTACATGTAGTCGGAAGGTTCGGCTGGTTGTGCAGTGCACAGGAACAGACATCCATCACCTACATACGCTTCTGCTGGGTTCACTGGATATATTGTGTCCTGTGTGTGCGCCCAAAACCTAACAACGATGGCTGACAATACAGGTACAGAGGGAACGGGATGCTCAGGATGGTTTCTAGTAGAGGCTATAGTGGAGAACACAACCGGGCAACAAATATCAGAGGATGAGGATGAGGCAGTGGAGGATAGTGGGTTGGATATGGTGGACTTTATAGATGACAGGCCTATTACACACAATTCCATGGAAGCACAGGCATTGTTAAACGAGCAGGAGGCGGATGCTCATTATGCGGCTGTGCAGGACCTAAAACGAAAGTATTTAGGTAGTCCATATGTTAGTCCTTTAAGTAATATTGAGCAGGCAGTGGAGTGTGACATTAGCCCACGGCTGGACGCTATAACATTAAGTAGACAACCAAAAAAAGTAAAGCGACGGCTGTTTGACAGACCAGAATTAACGGACAGTGGATATGGCAATACTGAAGTGGAAGCTGAAACGCAGGTAGAGAGAAATGGCGAACCGGAAGATTGTGGGGGAGGTGGACAAGGAAGGGACACA---GAGGGGGTGGAACAGGTGGAAACGGAAGTGCAGACACATAGCAACACACAACAGCACACCGGGACCACGCGGGTACTAGAACTATTGAAATGTAAGAATATAAGGGCTACACTGCTTGGTAAGTTTAAGGATTGCTATGGGTTATCATATACAGATTTAATTAGACAATTTAAAAGTGACAAGACAACATGTGGGGACTGGGTAATTGCAGCCTTTGGGGTGCACCATAGTGTGTCAGAGGCGTTTCAAAATTTAATACAGCCAGTAACAACATATAGCCACATACAATGGCTTACAAATGCATGGGGAATGGTCCTACTGGCATTAGTAAGGTTTAAGGTAAATAAAAACAGATGTACAGTGGCACGTATGATGGCAACCCGTTTAAATATACCTGAGGACCACATGTTAATTGAACCTCCTAAAATACAAAGCGGTGTTGCAGCGTTATATTGGTTTAGAAGTGGTATATCCAATGCCAGTATAGTAACTGGAGAAACACCGGAATGGATAACAAGGCAAACCATTGTAGAACATGGGCTTGCAGACAACCAATTTAAATTAGCAGACATGGTTCAATGGGCATATGATAATGACTTTTGTGAGGAAAGTGAAATTGCATTTGAATATGCACAACGTGCAGATATAGATGCCAATGCCAGAGCATTCCTAAATAGTAATTGTCAGGCAAAATATGTAAAAGACTGTGCCACAATGTGCAAGCACTATAAAACTGCAGAAATGAAAAAAATGAATATGAAACAGTGGATAAAATTTAGGAGCAGTAAATTTGAAGACACAGGAAATTGGAAACCAATAGTGCAATTTTTAAGACACCAAAACATAGAATTTATTCCGTTTTTAACTAAATTAAAGATGTGGCTGCATGGTACACCAAAAAAAAACTGTATTGCAATAGTGGGCCCACCAGACACAGGTAAATCGTGTTTTTGTATGAGTTTAATTAAATTCTTAGGAGGCACTGTAATTAGTTATGTAAACTCCAGCAGTCACTTTTGGCTACAGCCCTTATGCAATGCAAAAGTAGCATTATTAGATGATGTAACCCAATCCTGCTGGGTATATATGGATACATATATGAGAAACCTATTAGATGGAAACCCTATGACCATTGACAGAAAACACAAATCATTAGCATTAATAAAATGTCCGCCTTTAATAGTAACATCAAACATAGACATTACTAAAGAAGAGAAATACAAATATTTATGTAGCAGGGTAACATTATTTACATTTCCAAATCCATTCCCCTTTGACAGAAATGGGAATGCACTATATGACCTGTGTGAAACAAACTGGAAATGTTTCTTTGCAAGATTATCATCAAGTCTAGATATACAAACATCAGAGGACGAGGACGATGGAGACAATAGCCAAGCATTTAGATGTGTGCCAGGAACAGTTGTTAGAACTGTATGAAGAAAATAGTAATAAACTTACAAAACATATACAACATTGGAAATGTATACGATATGAATGTGTGTTACTACACAAAGCTAAGCAAATGGGCCTGAACCACATTGGAATGCAAGTGGTGCCAGCATTAGCAGTGTCACAGACAAAGGGACACCAGGCAATTGAAATGCAAATGACATTAGAAACATTACTAAACTCTGACTATGGTACGGAACCATGGACATTGCAAGAGACAAGTCGGGAAATGTGGTTAACACCACCCAAATATTGCTTTAAAAAGCAGGGACAAACTGTGGAAGTAAAATTTGACTGCAATGCAGACAATGCAATGGAGTATGTATGGTGGAAAGTCATTTATGTATTTGACACAGACAAATGGGTAAAAGTGACAGGACACATAGACTATAAAGGGTTGTATTATGTACATGGTGGGCATAAAACCTATTATACAAATTTTGAAAAGGAGGCCGAAAAATATGGGAACTCTTTACAATGGGAGGTATGTATTGGCAGCAGTATCATATGTTCTCCTGCATCTATATCTAGTACTGTGCAAGACGTATCCATTGCTGGGCCTGCTTCACA---CTCCTCCTCCTCCACCACCACCACCCTTGCACAGGCCTCATCCACACTGCCCATTGGCACCGCCGAGGACTGCGTGGACGCGCCGCCATGTAAACGACCCCGAGGACCCCCCACAAACACCAACAACGCCAGAAACACCGTCTGTGTCAGAAACAGCGACTCCGTGGACAGTACAAACAACAACATCCTCCCTAACAGTTACAACAGTAACAAAGGACGGGACAACAATTATTGTACAGCTACGCCTGTAGTTCAATTACAAGGTGATGCTAATTGTTTAAAGTGTTTAAGATATAGATTACATGCAAAGTATAAAACATTGTTTGTAGCAGCATCGTCCACATGGCGCTGGACATGTTCAGATACATCCAGTA---ATGCACTGGTAACATTAACATATGTTGATGAACAGCAACGCCAGCAGTTTTTAAACACTGTAAAGTTACCACCAAAAGTTACATATAAAGTTGGATATATGTCTTTACAATTGTTATAATGTGTGTTGTATATATCTAATTGTATATATTGTACATGGAACACATACCTATAGATGCTACTATAGGGGCAACCAGCACATCATTACTGCCAGTTGTAATTGCCCTGTTTGTATGCTTTGTTAGCATTGTATTAATTATTTGTATTTCTGATTTTATAGTGTACACATCTATATTGGTACTAACCTTACTGCTATATCTGTTACTTTGGCTTTTACTAACCTCTGCCCTGCAATTTTATTTACTAACACTGTGTGTCTGCTTTTTTCCTGCGTGGTATATACATTTCCATATTGTACATACACAACAAGAATAACTATTACAATGCTAACATGTACGTTTGATGATGGTGATACATGGCTGTTATTGTGGTTGTTATTAACATTAATTGTTACCATTATAGCATTGTTATTAATGCATTTAAAAACTGTACAATGCGTTACATGCAGTAAATAAGTATTTGTATATTTGGTGTGTATTGTATAAATATGGCACACAGTAGGGCACGTAGACGTAAACGTGCATCTGCTACCCAATTATATCAAACATGTAAGGCTGCAGGCACCTGTCCCTCTGATATTATTCCTAAGGTGGAACATAACACTATTGCAGATCAGATATTAAAGTGGGGCAGTTTGGGGGTTTTTTTTGGGGGACTGGGGATTGGTACAGGCTCTGGCACAGGCGGTAGAACAGGGTATATACCTTTACAATCCACCCCGCGTCCTGACATTCCCTCTGTACCTACCGCAAGGCCACCTATACTTGTTGATACTGTTGCACCTGGGGACCCGTCCATTGTATCCTTGGTTGAAGAATCTGCTATTATAAATTCGGGGGCCCCGGAATTGGTCCCTCCTTCCCATGCAGGATTTGAAATCACTACATCTGAATCTACCACACCAGCTATATTAGATGTGTCTGTCACCACACATACTACCTCTACAAGTGTATTTAAAAACCCTAGCTTTGCTGACCCATCTGTTGTACAGTCGCAGCCTGCTGTTGAAGCTGGTGGCCACATACTTATCTCTACCTCATCTATATCGTCCCACCCTGTAGAAGAAATACCTTTGGATACATTTATAGTATCTTCCTCTGATAGTAATCCTGCATCTAGCACTCCCATTCCAGCATCTGGTGCACGGCCGCGTATTGGCCTATACAGTAAGGCTTTGCACCAGGTACAGGTAACGGATCCTGCCTTTTTGTCCTCTCCCCAGCGCCTAATAACATTTGATAATCCTGCATATGAAGGGGAGGATGTTACTTTACACTTTGCACACAATACTATACATGAACCTCCAGATGATGCGTTTATGGATATTATACGATTGCACAGACCGGCTATACAGTCCAGGCGTGGTCGTGTGCGGTTTAGTAGAATTGGACAACGAGGGTCTATGTACACACGTAGTGGCAAACATATTGGTGGCAGGATACATTTCTATCAAGACATTTCTCCTATATCTGCTGCTGCAGAAGAAATAGAACTGCACCCCCTTGTGGCCACTGCACAGGATAGTGGCCTGTTTGATATTTATGCAGAACCTGACCCTGATGTTACAGAAGAACCTGTTTCATTGTCTTTTTCTACCTCCACACCCTTTCAGCGGTCTTCTGTGTCAGCCACCCCATGGGGCAATACTACTGTCCCTCTTTCATTACCTGCTGACATGTTTGTACAGCCTGGTCCTGACATAATCTTTCCTACTGCATCCACTACAACTCCCTATAGTCCTGTCACTCCTGCTTTACCTACAGGTCCTGTTTTTATAAGTGGTGCTGCATTTTATTTATATCCTACATGGTATTTTGCACGCAAACGCCGTAAACGTGTTTCCTTGTTTTTTGCAGATGTGGCGGCCTAGTGAAAACCAGGTATATGTGCCTCCTCCCGCCCCAGTATCCAAAGTAATACCTACGGATGCCTATGTCAAACGCACCAACATATATTACCATGCTAGCAGTTCTAGACTTCTTGCTGTGGGCAACCCTTATTTTGCCATACGACCAGCAAACAAGACACTTGTGCCTAAGGTTTCGGGATTTCAATATAGGGTTTTTAAGATGGTATTGCCAGACCCTAATAAATTTGCCTTACCTGACACATCTATATATGACCCCACTACGCAACGCCTGGTATGGGCCTGCATCGGGCTGGAGGTAGGTAGAGGACAGCCCTTAGGTGTTGGTATTAGTGGGCATCCATTATTAAATAAATTGGATGATGTAGAAAATTCAGCTAGTTATGCAGCCGGTCCGGGTCAGGATAACAGGGTAAATGTGGCCATGGACTATAAACAAACACAATTATGTTTGGTTGGCTGTGCACCCCCGTTAGGTGAGCATTGGGGTAAAGGCAAGCAGTGTAATAATGTTAGTGTTAAGGATGGGGACTGCCCTCCCTTGGAATTAATTACTAGTGTAATTGAGGATGGTGATATGGTGGACACTGGTTTTGGAGCCATGAATTTTGCTGAATTGCAGCCAAATAAATCTGATGTTCCATTAGATATATGCACTGCTACATGTAAATATCCTGACTATTTACAAATGGCTGCAGATCCATATGGGGACAGATTGTTTTTTTACTTACGAAAGGAACAGATGTTTGCCAGACATTTTTTTAATAGGGCTGGAACAGTTGGTGAGGACGTTTCCCAGGATCTGGTTATTAAAAGTGCTAGTAAAAATACTGTTCCTAATGCTATATACTTTAATACACCCAGTGGTTCTCTTGTATCTTCTGAAACCCAATTATTTAATAAGCCTTTTTGGTTGCAAAAGGCGCAGGGCCACAATAATGGTATTTGTTGGGGAAATCAGTTATTTGTTACTGTTGTAGATACTACCCGTAGTACAAACATGACAATATGTGCTGCCACTACACAGTCCCCTCCGTCTACATATACTAGTGAACAATATAAGCAATACATGCGACATGTTGAGGAGTTTGACTTACAATTTATGTTTCAATTATGTAGTATTACCTTAACGGCGGAGGTAATGGCCTATCTTCATACTATGAATGCTGGTATTTTAGAACAGTGGAACTTTGGGTTGTCGCCGCCCCCAAATGGTACCTTAGAGGACAAATACAGATATGTGCAGTCCCAGGCCATTACATGTCAAAAGCCACCCCCTGAAAAGGCAAAGCAGGACCCCTATGCAAAATTAAGTTTTTGGGAGGTGGATCTTAGAGAAAAGTTTTCTAGTGAGTTGGATCAATATCCCCTTGGTAGAAAATTTTTATTACAAACGGGTGTGCAGGCCCGTTCCTCTGTTCGTGTGGGTAGGAAACGTCCTGCGTCTGCAGCCACT---TCCTCCAGTAAACAAAAACGGTCTAGGAAGAAGTAGTATGTGTTATTGTTTTGTT--TGTATGTGTGTCATATGTTATTGTGTTATATATGTGTTGTGTTGTATATATGTTGTATGTGTATGTTGTGTAATGTTGTCTGTAATGGAATGCATGTGTGTGTTGTACATAATAAACTTAATCTGTGTGTCCTGTTCCACCCCATGAGTAAGTGTTGTAGTGTTGTGTTCTATGTTTGGTATATATAATATATAACATATGTACAGCCATGTTA-------------GTTTTTAAACATATTCCTCCATTTTGGGTGCAACCGTTTTCGGTTGTTCATTTTGGGTGCAACCGTTTTCGGTTGTTACTCATTACCCACATCCTGTACCCAATTTGTTATAGCAAGCAAAATATTTAATCATCTC------TGCCAGAACTTTATTATGTTACTAAGTACACACCTGGCGCACAGCTAGGCGCGGTTTGGCAACTACACAATACATTCCTAATCTCTATACTACTGCTGTCTCGTTTGTGAACAATAGTGCGCTGGTAGCCAACTTTTTAAAAGCATTTTTGGCTACTAGCACTGCATTTTTGTACAGTTACTGTTGGTTTTATAAAATGAGTAACCTAAGGTCACACACCTGCGACCGGTATCGGTTGACACACACCCTGTACACTTCCTTATCATAG-
>U31788|HPV44|A1|
-TTAATAATAATCTAACCTTTACAAAAAAGAGGAGGAACCGAATTCGGTTCCAACCGAAAACGGTTATATAAAAACCAGCCCAAAAATTAAGCAAGCGGGGCATAATGGAAAGTGCAAATGCCTCCACGTCTGCACAAAGTATAGACCAGTTGTGCAAGGAGTGCAACATTCCTATGCACAATCTGCAAATTTTATGCGTGTTTTGCAGAAAAACGTTAAGTACTGCAGAGGTTTATTCATTCGCATATAAACAGTTATATGTAGTGTACCGAGGAAACTTTCCATTTGCAGCCTGTGCCATTTGTTTAGAACTACAAGGTAAGGTCAATCAATTTAGGCATTTTAACTACGCGGGATATGCAGTAACAGTGGAAGAAGAAACAAATAAGTCAATTCTGGACGTGCTGATACGCTGCTATTTGTGCCACAAACCATTGTGCCACGTGGAAAAGGTGCGCCACATATTGGACAAGGCGCGATTCATTAAATTACAAGATACCTGGAAGGGTCGCTGCTTCCATTGTTGGACATCATGCATGGAAACTATACTACCTTAAAGGAAATTGTTTTACAGCTGGAACCTCCTGACCCTGTAGGCCTACATTGCAATGAGCAATTAGACAGCTCAGAAGATGAGGTGGATGAACTAGCCACGCAAGCCACGCAAGACGTTACACAGCCTTACCAAATAGTAACCACCTGTGGTACATGTAGTCGGAAGGTTCGGCTGGTTGTGCAGTGCACAGGAACAGACATCCATCACCTACATACGCTTCTGCTGGGTTCACTGGATATATTGTGTCCTGTGTGTGCGCCCAAAACCTAACAACGATGGCTGACAATACAGGTACAGAGGGAACGGGATGCTCAGGATGGTTTCTAGTAGAGGCTATAGTGGAGAACACAACCGGGCAACAAATATCAGAGGATGAGGATGAGGCAGTGGAGGATAGTGGGTTGGATATGGTGGACTTTATAGATGACAGGCCTATTACACACAATTCCATGGAAGCACAGGCATTGTTAAACGAGCAGGAGGCGGATGCTCATTATGCGGCTGTGCAGGACCTAAAACGAAAGTATTTAGGTAGTCCATATGTTAGTCCTTTAAGTAATATTGAGCAGGCAGTGGAGTGTGACATTAGCCCACGGCTGGACGCTATAACATTAAGTAGACAACCAAAAAAAGTAAAGCGACGGCTGTTTGACAGACCAGAATTAACGGACAGTGGATATGGCAATACTGAAGTGGAAGCTGAAACGCAGGTAGAGAGAAATGGCGAACCGGAAGATTGTGGGGGAGGTGGACAAGGAAGGGACACA---GAGGGGGTGGAACAGGTGGAAACGGAAGTGCAGACACATAGCAACACACAACAGCACACCGGGACCACGCGGGTACTAGAACTATTGAAATGTAAGAATATAAGGGCTACACTGCTTGGTAAGTTTAAGGATTGCTATGGGTTATCATATACAGATTTAATTAGACAATTTAAAAGTGACAAGACAACATGTGGGGACTGGGTAATTGCAGCCTTTGGGGTGCACCATAGTGTGTCAGAGGCGTTTCAAAATTTAATACAGCCAGTAACAACATATAGCCACATACAATGGCTTACAAATGCATGGGGAATGGTCCTACTGGCATTAGTAAGGTTTAAGGTAAATAAAAACAGATGTACAGTGGCACGTATGATGGCAACCCGTTTAAATATACCTGAGGACCACATGTTAATTGAACCTCCTAAAATACAAAGCGGTGTTGCAGCGTTATATTGGTTTAGAAGTGGTATATCCAATGCCAGTATAGTAACTGGAGAAACACCGGAATGGATAACAAGGCAAACCATTGTAGAACATGGGCTTGCAGACAACCAATTTAAATTAGCAGACATGGTTCAATGGGCATATGATAATGACTTTTGTGAGGAAAGTGAAATTGCATTTGAATATGCACAACGTGCAGATATAGATGCCAATGCCAGAGCATTCCTAAATAGTAATTGTCAGGCAAAATATGTAAAAGACTGTGCCACAATGTGCAAGCACTATAAAACTGCAGAAATGAAAAAAATGAATATGAAACAGTGGATAAAATTTAGGAGCAGTAAATTTGAAGACACAGGAAATTGGAAACCAATAGTGCAATTTTTAAGACACCAAAACATAGAATTTATTCCGTTTTTAACTAAATTAAAGATGTGGCTGCATGGTACACCAAAAAAAAACTGTATTGCAATAGTGGGCCCACCAGACACAGGTAAATCGTGTTTTTGTATGAGTTTAATTAAATTCTTAGGAGGCACTGTAATTAGTTATGTAAACTCCAGCAGTCACTTTTGGCTACAGCCCTTATGCAATGCAAAAGTAGCATTATTAGATGATGTAACCCAATCCTGCTGGGTATATATGGATACATATATGAGAAACCTATTAGATGGAAACCCTATGACCATTGACAGAAAACACAAATCATTAGCATTAATAAAATGTCCGCCTTTAATAGTAACATCAAACATAGACATTACTAAAGAAGAGAAATACAAATATTTATGTAGCAGGGTAACATTATTTACATTTCCAAATCCATTCCCCTTTGACAGAAATGGGAATGCACTATATGACCTGTGTGAAACAAACTGGAAATGTTTCTTTGCAAGATTATCATCAAGTCTAGATATACAAACATCAGAGGACGAGGACGATGGAGACAATAGCCAAGCATTTAGATGTGTGCCAGGAACAGTTGTTAGAACTGTATGAAGAAAATAGTAATAAACTTACAAAACATATACAACATTGGAAATGTATACGATATGAATGTGTGTTACTACACAAAGCTAAGCAAATGGGCCTGAACCACATTGGAATGCAAGTGGTGCCAGCATTAGCAGTGTCACAGACAAAGGGACACCAGGCAATTGAAATGCAAATGACATTAGAAACATTACTAAACTCTGACTATGGTACGGAACCATGGACATTGCAAGAGACAAGTCGGGAAATGTGGTTAACACCACCCAAATATTGCTTTAAAAAGCAGGGACAAACTGTGGAAGTAAAATTTGACTGCAATGCAGACAATGCAATGGAGTATGTATGGTGGAAAGTCATTTATGTATTTGACACAGACAAATGGGTAAAAGTGACAGGACACATAGACTATAAAGGGTTGTATTATGTACATGGTGGGCATAAAACCTATTATACAAATTTTGAAAAGGAGGCCGAAAAATATGGGAACTCTTTACAATGGGAGGTATGTATTGGCAGCAGTATCATATGTTCTCCTGCATCTATATCTAGTACTGTGCAAGACGTATCCATTGCTGGGCCTGCTTCACA---CTCCTCCTCCTCCACCACCACCACCCTTGCACAGGCCTCATCCACACTGCCCATTGGCACCGCCGAGGACTGCGTGGACGCGCCGCCATGTAAACGACCCCGAGGACCCCCCACAAACACCAACAACGCCAGAAACACCGTCTGTGTCAGAAACAGCGACTCCGTGGACAGTACAAACAACAACATCCTCCCTAACAGTTACAACAGTAACAAAGGACGGGACAACAATTATTGTACAGCTACGCCTGTAGTTCAATTACAAGGTGATGCTAATTGTTTAAAGTGTTTAAGATATAGATTACATGCAAAGTATAAAACATTGTTTGTAGCAGCATCGTCCACATGGCGCTGGACATGTTCAGATACATCCAGTA---ATGCACTGGTAACATTAACATATGTTGATGAACAGCAACGCCAGCAGTTTTTAAACACTGTAAAGTTACCACCAAAAGTTACATATAAAGTTGGATATATGTCTTTACAATTGTTATAATGTGTGTTGTATATATCTAATTGTATATATTGTACATGGAACACATACCTATAGATGCTACTATAGGGGCAACCAGCACATCATTACTGCCAGTTGTAATTGCCCTGTTTGTATGCTTTGTTAGCATTGTATTAATTATTTGTATTTCTGATTTTATAGTGTACACATCTATATTGGTACTAACCTTACTGCTATATCTGTTACTTTGGCTTTTACTAACCTCTGCCCTGCAATTTTATTTACTAACACTGTGTGTCTGCTTTTTTCCTGCGTGGTATATACATTTCCATATTGTACATACACAACAAGAATAACTATTACAATGCTAACATGTACGTTTGATGATGGTGATACATGGCTGTTATTGTGGTTGTTATTAACATTAATTGTTACCATTATAGCATTGTTATTAATGCATTTAAAAACTGTACAATGCGTTACATGCAGTAAATAAGTATTTGTATATTTGGTGTGTATTGTATAAATATGGCACACAGTAGGGCACGTAGACGTAAACGTGCATCTGCTACCCAATTATATCAAACATGTAAGGCTGCAGGCACCTGTCCCTCTGATATTATTCCTAAGGTGGAACATAACACTATTGCAGATCAGATATTAAAGTGGGGCAGTTTGGGGGTTTTTTTTGGGGGACTGGGGATTGGTACAGGCTCTGGCACAGGCGGTAGAACAGGGTATATACCTTTACAATCCACCCCGCGTCCTGACATTCCCTCTGTACCTACCGCAAGGCCACCTATACTTGTTGATACTGTTGCACCTGGGGACCCGTCCATTGTATCCTTGGTTGAAGAATCTGCTATTATAAATTCGGGGGCCCCGGAATTGGTCCCTCCTTCCCATGCAGGATTTGAAATCACTACATCTGAATCTACCACACCAGCTATATTAGATGTGTCTGTCACCACACATACTACCTCTACAAGTGTATTTAAAAACCCTAGCTTTGCTGACCCATCTGTTGTACAGTCGCAGCCTGCTGTTGAAGCTGGTGGCCACATACTTATCTCTACCTCATCTATATCGTCCCACCCTGTAGAAGAAATACCTTTGGATACATTTATAGTATCTTCCTCTGATAGTAATCCTGCATCTAGCACTCCCATTCCAGCATCTGGTGCACGGCCGCGTATTGGCCTATACAGTAAGGCTTTGCACCAGGTACAGGTAACGGATCCTGCCTTTTTGTCCTCTCCCCAGCGCCTAATAACATTTGATAATCCTGCATATGAAGGGGAGGATGTTACTTTACACTTTGCACACAATACTATACATGAACCTCCAGATGATGCGTTTATGGATATTATACGATTGCACAGACCGGCTATACAGTCCAGGCGTGGTCGTGTGCGGTTTAGTAGAATTGGACAACGAGGGTCTATGTACACACGTAGTGGCAAACATATTGGTGGCAGGATACATTTCTATCAAGACATTTCTCCTATATCTGCTGCTGCAGAAGAAATAGAACTGCACCCCCTTGTGGCCACTGCACAGGATAGTGGCCTGTTTGATATTTATGCAGAACCTGACCCTGATGTTACAGAAGAACCTGTTTCATTGTCTTTTTCTACCTCCACACCCTTTCAGCGGTCTTCTGTGTCAGCCACCCCATGGGGCAATACTACTGTCCCTCTTTCATTACCTGCTGACATGTTTGTACAGCCTGGTCCTGACATAATCTTTCCTACTGCATCCACTACAACTCCCTATAGTCCTGTCACTCCTGCTTTACCTACAGGTCCTGTTTTTATAAGTGGTGCTGCATTTTATTTATATCCTACATGGTATTTTGCACGCAAACGCCGTAAACGTGTTTCCTTGTTTTTTGCAGATGTGGCGGCCTAGTGAAAACCAGGTATATGTGCCTCCTCCCGCCCCAGTATCCAAAGTAATACCTACGGATGCCTATGTCAAACGCACCAACATATATTACCATGCTAGCAGTTCTAGACTTCTTGCTGTGGGCAACCCTTATTTTGCCATACGACCAGCAAACAAGACACTTGTGCCTAAGGTTTCGGGATTTCAATATAGGGTTTTTAAGATGGTATTGCCAGACCCTAATAAATTTGCCTTACCTGACACATCTATATATGACCCCACTACGCAACGCCTGGTATGGGCCTGCATCGGGCTGGAGGTAGGTAGAGGACAGCCCTTAGGTGTTGGTATTAGTGGGCATCCATTATTAAATAAATTGGATGATGTAGAAAATTCAGCTAGTTATGCAGCCGGTCCGGGTCAGGATAACAGGGTAAATGTGGCCATGGACTATAAACAAACACAATTATGTTTGGTTGGCTGTGCACCCCCGTTAGGTGAGCATTGGGGTAAAGGCAAGCAGTGTAATAATGTTAGTGTTAAGGATGGGGACTGCCCTCCCTTGGAATTAATTACTAGTGTAATTGAGGATGGTGATATGGTGGACACTGGTTTTGGAGCCATGAATTTTGCTGAATTGCAGCCAAATAAATCTGATGTTCCATTAGATATATGCACTGCTACATGTAAATATCCTGACTATTTACAAATGGCTGCAGATCCATATGGGGACAGATTGTTTTTTTACTTACGAAAGGAACAGATGTTTGCCAGACATTTTTTTAATAGGGCTGGAACAGTTGGTGAGGACGTTTCCCAGGATCTGGTTATTAAAAGTGCTAGTAAAAATACTGTTCCTAATGCTATATACTTTAATACACCCAGTGGTTCTCTTGTATCTTCTGAAACCCAATTATTTAATAAGCCTTTTTGGTTGCAAAAGGCGCAGGGCCACAATAATGGTATTTGTTGGGGAAATCAGTTATTTGTTACTGTTGTAGATACTACCCGTAGTACAAACATGACAATATGTGCTGCCACTACACAGTCCCCTCCGTCTACATATACTAGTGAACAATATAAGCAATACATGCGACATGTTGAGGAGTTTGACTTACAATTTATGTTTCAATTATGTAGTATTACCTTAACGGCGGAGGTAATGGCCTATCTTCATACTATGAATGCTGGTATTTTAGAACAGTGGAACTTTGGGTTGTCGCCGCCCCCAAATGGTACCTTAGAGGACAAATACAGATATGTGCAGTCCCAGGCCATTACATGTCAAAAGCCACCCCCTGAAAAGGCAAAGCAGGACCCCTATGCAAAATTAAGTTTTTGGGAGGTGGATCTTAGAGAAAAGTTTTCTAGTGAGTTGGATCAATATCCCCTTGGTAGAAAATTTTTATTACAAACGGGTGTGCAGGCCCGTTCCTCTGTTCGTGTGGGTAGGAAACGTCCTGCGTCTGCAGCCACT---TCCTCCAGTAAACAAAAACGGTCTAGGAAGAAGTAGTATGTGTTATTGTTTTGTT--TGTATGTGTGTCATATGTTATTGTGTTATATATGTGTTGTGTTGTATATATGTTGTATGTGTATGTTGTGTAATGTTGTCTGTAATGGAATGCATGTGTGTGTTGTACATAATAAACTTAATCTGTGTGTCCTGTTCCACCCCATGAGTAAGTGTTGTAGTGTTGTGTTCTATGTTTGGTATATATAATATATAACATATGTACAGCCATGTTA-------------GTTTTTAAACATATTCCTCCATTTTGGGTGCAACCGTTTTCGGTTGTTCATTTTGGGTGCAACCGTTTTCGGTTGTTACTCATTACCCACATCCTGTACCCAATTTGTTATAGCAAGCAAAATATTTAATCATCTC------TGCCAGAACTTTATTATGTTACTAAGTACACACCTGGCGCACAGCTAGGCGCGGTTTGGCAACTACACAATACATTCCTAATCTCTATACTACTGCTGTCTCGTTTGTGAACAATAGTGCGCTGGTAGCCAACTTTTTAAAAGCATTTTTGGCTACTAGCACTGCATTTTTGTACAGTTACTGTTGGTTTTATAAAATGAGTAACCTAAGGTCACACACCTGCGACCGGTATCGGTTGACACACACCCTGTACACTTCCTTATCATAG-
>LNS9001577_HPV44
-TTAATAATAATCTAACCTTTACAAAAAAGAGGAGGAACCGAATTCGGTTCCAACCGAAAACGGTTATATAAAAACCAGCCCAAAAATTAAGCAAGCGGGGCATAATGGAAAGTGCAAATGCCTCCACGTCTGCACAAAGTATAGACCAGTTGTGCAAGGAGTGCAACATTCCTATGCACAATTTGCAAATTTTATGCGTGTTTTGCAGAAAAACGTTAAGTACTGCAGAGGTTTATTCATTCGCATATAAACAGTTATATGTAGTGTACCGAGGAAACTTTCCATTTGCAGCCTGTGCCATTTGTTTAGAACTACAAGGTAAGGTCAATCAATTTAGGCATTTTAACTACGCGGGATATGCAGTAACAGTGGAAGAAGAAACAAATAAGTCAATTCTGGACGTGCTGATACGCTGCTATTTGTGCCACAAACCATTGTGCCACGTGGAAAAGGTGCGCCACATATTGGACAAGGCGCGATTTATTAAATTACAAGATACCTGGAAGGGTCGCTGCTTCCATTGTTGGACATCATGCATGGAAACTATACTACCTTAAAGGAAATTGTTTTACAGCTGGAACCTCCTGACCCTGTAGGCCTACATTGCAATGAGCAATTAGACAGCTCAGAAGATGAGGTGGATGAACTAGCCACGCAAGCCACGCAAGACGTTACACAGCCTTACCAAATAGTAACCACCTGTGGTACATGTAGTCGGAAGGTTCGGCTGGTTGTGCAGTGCACAGGAACAGACATCCATCACCTACATACGCTTCTGCTGGGTTCACTGGATATATTGTGTCCTGTGTGTGCGCCCAAAACCTAACAACGATGGCTGACAATACAGGTACAGAGGGAACGGGATGCTCAGGATGGTTTCTAGTAGAGGCTATAGTGGAGAAGACAACCGGGCAACAAATATCAGAGGATGAGGATGAGGCAGTGGAGGATAGTGGGTTGGATATGGTGGACTTTATAGATGACAGGCCTATTACACACAATTCCATGGAAGCACAGGCATTGTTAAACGAGCAGGAGGCGGATGCTCATTATGCGGCTGTGCAGGACCTAAAACGAAAGTATTTAGGTAGTCCATATGTTAGTCCTTTAAGTAATATTGAGCAGGCAGTGGAGTGTGACATTAGCCCACGGCTGGACGCTATAACATTAAGTAGACAACCAAAAAAAGTAAAGCGACGGCTGTTTGACAGACCAGAATTAACGGACAGTGGATATGGCAATACTGAAGTGGAAGCTGAAACGCAGGTAGAGAGAAATGGCGAACCGGAAGATTGTGGGGGAGGTGGACAAGGAAGGGACACA---GAGGGGGTGGAACAGGTGGAAACGGAAGTGCAGACACAGAGCAACACACAACAGCACACCGGGACCACGCGGGTACTAGAACTATTGAAATGTAAGAATATAAGGGCTACACTGCTTGGTAAGTTTAAGGATTGCTATGGGTTATCATATACAGATTTAATTAGACAATTTAAAAGTGACAAGACAACATGTGGGGACTGGGTAATTGCAGCCTTTGGGGTGCACCATAGTGTGTCAGAGGCGTTTCAAAATTTAATACAGCCAGTAACAACATATAGCCACATACAATGGCTTACAAATGCATGGGGAATGGTCCTACTGGCATTAGTAAGGTTTAAGGTAAATAAAAACAGATGTACAGTGGCACGTATGATGGCAACCCGTTTAAATATACCTGAGGACCACATGTTAATTGAACCTCCTAAAATACAAAGCGGTGTTGCAGCGTTATATTGGTTTAGAAGTGGTATATCCAATGCCAGTATAGTAACTGGAGAAACACCGGAATGGATAACAAGGCAAACCATTGTAGAACATGGGCTTGCAGACAACCAATTTAAATTAGCAGACATGGTTCAATGGGCATATGATAATGACTTTTGTGAGGAAAGTGAAATTGCATTTGAATATGCACAACGTGCAGATATAGATGCCAATGCCAGAGCATTCCTAAATAGTAATTGTCAGGCAAAATATGTAAAAGACTGTGCCACAATGTGCAAGCACTATAAAACTGCAGAAATGAAAAAAATGAATATGAAACAGTGGATAAAATTTAGGAGCAGTAAATTTGAAGACACAGGAAATTGGAAACCAATAGTGCAATTTTTAAGACACCAAAACATAGAATTTATTCCGTTTTTAACTAAATTAAAGATGTGGCTGCATGGTACACCAAAAAAAAACTGTATTGCAATAGTGGGCCCACCAGACACAGGTAAATCGTGTTTTTGTATGAGTTTAATTAAATTCTTAGGAGGCACTGTAATTAGTTATGTAAACTCCAGCAGTCACTTTTGGCTACAGCCCTTATGCAATGCAAAAGTAGCATTATTAGATGATGTAACCCAATCCTGCTGGGTATATATGGATACATATATGAGAAACCTATTAGATGGAAACCCTATGACCATTGACAGAAAACACAAATCATTAGCATTAATAAAATGTCCGCCGTTAATAGTAACATCAAACATAGACATTACTAAAGAAGAGAAATACAAATATTTATGTAGCAGGGTAACATTATTTACATTTCCAAATCCATTCCCCTTTGACAGAAATGGGAATGCACTATATGACCTGTGTGAAACAAACTGGAAATGTTTCTTTGCAAGATTATCATCAAGTCTAGATATACAAACATCAGAGGACGAGGAAGATGGAGACAATAGCCAAGCATTTAGATGTGTGCCAGGAACAGTTGTTAGAACTGTATGAAGAAAATAGTAATAAACTTACAAAACATATACAACATTGGAAATGTATACGATATGAATGTGTGTTACTACACAAAGCTAAGCAAATGGGCCTGAACCACATTGGAATGCAAGTGGTGCCAGCATTAGCAGTGTCACAGACAAAGGGACACCAGGCAATTGAAATGCAAATGACATTAGAAACATTACTAAACTCTGACTATGGTACGGAACCATGGACATTGCAAGAGACAAGTCGGGAAATGTGGTTAACACCACCCAAATATTGCTTTAAAAAGCAGGGACAAACTGTGGAAGTAAAATTTGACTGCAATGCAGACAATGCAATGGAGTATGTATGGTGGAAAGTCATTTATGTATTTGACACAGACAAATGGGTAAAAGTGACAGGACACATAGACTATAAAGGGTTGTATTATGTACATGGTGGGCATAAAACCTATTATACAAATTTTGAAAAGGAGGCCGAAAAATATGGGAACTCTTTACAATGGGAGGTATGTATTGGCAGCAGTATCATATGTTCTCCTGCATCTATATCTAGTACTGTGCAAGACGTATCCATTGCTGGGCCTGCTTCACA---CTCCTCCTCCTCCACCACCACCACCCTTGCACAGGCCTCATCCACACTGCCCATTGGCACCGCCGAGGACTGCGTGGACGCGCCGCCATGTAAACGACCCCGAGGACCCCCCACAAACACCAACAACGCCAGAAACACCGTCTGTGTCAGAAACAGCGACTCCGTGGACAGTACAAACAACAACATCCTCCCTAACAGTTACAACAGTAACAAAGGACGGGACAACAATTATTGTACAGCTACGCCTGTAGTTCAATTACAAGGTGATGCTAATTGTTTAAAGTGTTTAAGATATAGATTACATGCAAAGTATAAAACATTGTTTGTAGCAGCATCGTCCACATGGCGCTGGACATGTTCAGATACATCCAGTAACAATGCACTGGTAACATTAACATATGTTGATGAACAGCAACGCCAGCAGTTTTTAAACACTGTAAAGTTACCACCAAAAGTTACATATAAAGTTGGATATATGTCTTTACAATTGTTATAATGTGTGTTGTATATATCTAATTGTATATATTGTACATGGAACACATACCTATAGATGCTACTATAGGGGCAACCAGCACATCATTACTGCCAGTTGTAATTGCCCTGTTTGTATGCTTTGTTAGCATTGTATTAATTATTTGGATTTCTGATTTTATAGTGTACACATCTATATTGGTACTAACCTTACTGCTATATCTGTTACTTTGGCTTTTACTAACCTCTGCCCTGCAATTTTATTTACTAACACTGTGTGTCTGCTTTTGTCCTGCGTGGTATATACATTTCCATATTGTACATACACAACAATAATAACTATTACAATGCTAACATGTACGTTTGATGATGGTGATACATGGCTGTTATTGTGGTTGTTATTAACATTAATTGTTACCATTATAGCATTGTTATTAATGCATTTAAAAACTGTACAATGCGTTACATGCAGTAAATAAGTATTTGTATATTTGGTGTGTATTGTATAAATATGGCACACAGTAGGGCACGTAGACGTAAACGTGCATCTGCTACCCAATTATATCAAACCTGTAAGGCTGCAGGCACCTGTCCCTCTGATATTATTCCTAAGGTGGAACATAACACTATTGCAGATCAGATATTAAAGTGGGGCAGTTTGGGGGTTTTTTTTGGGGGACTGGGGATTGGTACAGGCTCTGGCACAGGCGGTAGAACAGGGTATATACCTTTACAATCCACCCCGCGTCCTGACATTCCCTCTGTACCTACCGCAAGGCCACCTATACTTGTTGATACTGTTGCACCTGGGGACCCGTCCATTGTATCCTTGGTTGAAGAATCTGCTATTATAAATTCGGGGGCCCCGGAATTGGTCCCTCCTTCCCATGCAGGATTTGAAATCACTACATCTGAATCTACCACACCAGCTATATTAGATGTGTCTGTCACCACACATACTACCTCTACAAGTGTATTTAAAAACCCTAGCTTTGCTGACCCATCTGTTGTACAGTCGCAGCCTGCTGTTGAAGCTGGTGGCCACATACTTATCTCTACCTCATCTATATCGTCCCACCCTGTAGAAGAAATACCTTTGGATACATTTATAGTATCTTCCTCTGATAGTAATCCTGCATCTAGCACTCCCATTCCAGCATCTGGTGCACGGCCGCGTATTGGCCTATACAGTAAGGCTTTGCACCAGGTACAGGTAACGGATCCTGCCTTTTTGTCCTCTCCCCAGCGCCTAATAACATTTGATAATCCTGCATATGAAGGGGAGGATGTTACTTTACACTTTGCACACAATACTATACATGAACCTCCAGATGATGCGTTTATGGATATTATACGATTGCACAGACCGGCTATACAGTCCAGGCGTGGTCGTGTGCGGTTTAGTAGAATTGGACAACGAGGGTCTATGTACACACGTAGTGGCAAACATATTGGTGGCAGGATACATTTCTATCAAGACATTTCTCCTATATCTGCTGCTGCAGAAGAAATAGAACTGCACCCCCTTGTGGCCACTGCACAGGATAGTGGCCTGTTTGATATTTATGCAGAACCTGACCCTACTGTTACAGAAGAACCTGTTTCATTGTCTTTTTCTACCTCCACACCCTTTCAGCGGTCTTCTGTGTCAGCCACCCCATGGGGCAATACTACTGTCCCTCTTTCATTACCTGCTGACATGTTTGTACAGCCTGGTCCTGACATAATCTTTCCTACTGCATCCACTACAACTCCCTATAGTCCTGTCACTCCTGCTTTACCTACAGGTCCTGTTTTTATAAGTGGTGCTGCATTTTATTTATATCCTACATGGTATTTTGCACGCAAACGCCGTAAACGTGTTTCCTTGTTTTTTGCAGATGTGGCGGCCTAGTGAAAACCAGGTATATGTGCCTCCTCCCGCCCCAGTATCCAAAGTAATAACTACGGATGCCTATGTCAAACGCACCAACATATATTACCATGCTAGCAGTTCTAGACTTCTTGCTGTGGGCAACCCTTATTTTGCCATACGACCAGCAAACAAGACACTTGTGCCTAAGGTTTCGGGATTTCAATATAGGGTTTTTAAGATGGTATTGCCAGACCCTAATAAATTTGCCTTACCTGACACATCTATATATGACCCCACTACGCAACGCCTGGTATGGGCCTGCATCGGGCTGGAGGTAGGTAGAGGACAGCCCTTAGGTGTTGGTATTAGTGGGCATCCATTATTAAATAAATTGGATGATGTAGAAAATTCAGCTAGTTATGCAGCCGGTCCGGGTCAGGATAACAGGGTAAATGTGGCCATGGACTATAAACAAACACAATTATGTTTGGTTGGCTGTGCACCCCCGTTAGGTGAGCATTGGGGTAAAGGCAAGCAGTGTAATAATGTTAGTGTTAAGGATGGGGACTGCCCTCCCTTGGAATTAATTACTAGTGTAATTGAGGATGGTGATATGGTGGACACTGGTTTTGGAGCCATGAATTTTGCTGAATTGCAGCCAAATAAATCTGATGTTCCATTAGATATATGCACTGCTACATGTAAATATCCTGACTATTTACAAATGGCTGCAGATCCATATGGGGACAGATTGTTTTTTTACTTACGAAAGGAACAGATGTTTGCCAGACATTTTTTTAATAGGGCTGGAACAGTTGGTGAGGACATTTCCCAGGATCTGGTTATTAAAAGTACTAGTAAAAATACTGTTCCTAATGCTATATACTTTAATACACCCAGTGGTTCTCTTGTATCTTCTGAAACCCAATTATTTAATAAGCCTTTTTGGTTGCAAAAGGCGCAGGGCCACAATAATGGTATTTGTTGGGGAAATCAGTTATTTGTTACTGTTGTAGATACTACCCGTAGTACAAACATGACAATATGTGCTGCCACTACACAGTCCCCTCCGTCTACATATACTAGTGAACAATATAAGCAATACATGCGACATGTTGAGGAGTTTGACTTACAATTTATGTTTCAATTATGTAGTATTACCTTAACGGCGGAGGTAATGGCCTATATTCATACTATGAATGCTGGTATTTTAGAACAGTGGAACTTTGGGTTGTCGCCGCCCCCAAATGGTACCTTAGAGGACAAATACAGATATGTGCAGTCCCAGGCCATTACATGTCAAAAGCCACCCCCTGAAAAGGCAAAGCAGGACCCCTATGCAAAATTAAGTTTTTGGGAGGTGGATCTTAGAGAAAAGTTTTCTAGTGAGTTGGATCAATATCCCCTTGGTAGAAAATTTTTATTACAAACGGGTGTGCAGGCCCGTTCCTCTGTTCGTGTGGGTAGGAAACGTCCTGCGTCTGCAGCCACT---TCCTCCAGTAAACAAAAACGGTCTAGGAAGAAGTAGTATGTGTTATTGTTTTGTT--TGTATGTGTGTCATATGTTATTGTGTTATATATGTGTTGTGTTGTATATATGTTGTATGTGTATGTTGTGTAATGTTGTCTGTAATGGAATGCATGTGTGTGTTGTACATAATAAACTTAATCTGTGTGTCCTGTTCCACCCCATGAGTAAGTGTTGTAGTGTTGTGTTCTATGTTTGGTATATATAATATATAACATATGTACAGCCATGTTA-------------GTTTTTAAACATATTCCTCCATTTTGGGTGCAACCGTTTTCGGTTGTTCATTTTGGGTGCAACCGTTTTCGGTTGTTACTCATTACCCACATCCTGTACCCAATTTGTTATAGCAAGCAAAATATTTAATCATCTC------TGCCAGAACTTTATTATGTTACTAAGTACACACCTGGCGCACAGCTAGGCGCGGTTTGGCAACTACACAATACATTCCTAATCTCTATACTACTGCTGTCTCGTTTGTGAACAATAGTGCGCTGGTAGCCAACTTTTTAAAAGCATTTTTGGCTACTAGCACTGCATTTTTGTACAGTTACTGTTGGTTTTATAAAATGAGTAACCTAAGGTCACACACCTGCGACCGGTATCGGTTGACACACACCCTGTACACTTCCTTATCATAG-
>KU298900|HPV44|
-TTAATAATAATCTAACCTTTACAAAAAAGAGGAGGAACCGAATTCGGTTCCAACCGAAAACGGTTATATAAAAACCAGCCCAAAAATTAAGCAAGCGGGGCATAATGGAAAGTGCAAATGCCTCCACGTCTGCACAAAGTATAGACCAGTTGTGCAAGGAGTGCAACATTCCTATGCACAATTTGCAAATTTTATGCGTGTTTTGCAGAAAAACGTTAAGTACTGCAGAGGTTTATTCATTCGCATATAAACAGTTATATGTAGTGTACCGAGGAAACTTTCCATTTGCAGCCTGTGCCATTTGTTTAGAACTACAAGGTAAGGTCAATCAATTTAGGCATTTTAACTACGCGGGATATGCAGTAACAGTGGAAGAAGAAACAAATAAGTCAATTCTGGACGTGCTGATACGCTGCTATTTGTGCCACAAACCATTGTGCCACGTGGAAAAGGTGCGCCACATATTGGACAAGGCGCGATTCATTAAATTACAAGATACCTGGAAGGGTCGCTGCTTCCATTGTTGGACATCATGCATGGAAACTATACTACCTTAAAGGAAATTGTTCTACAGCTGGAACCTCCTGACCCTGTAGGCCTACATTGCAATGAGCAATTAGACAGCTCAGAAGATGAGGTGGATGAACTAGCCACGCAAGCCACGCAAGACGTTACACAGCCTTACCAAATAGTAACCACCTGTGGTACATGTAGTCGGAAGGTTCGGCTGGTTGTGCAGTGCACAGGAACAGACATCCATCACCTACATACGCTTCTGCTGGGTTCACTGGATATATTGTGTCCTGTGTGTGCGCCCAAAACCTAACAACGATGGCTGACAATACAGGTACAGAGGGAACGGGATGCTCAGGATGGTTTCTAGTAGAGGCTATAGTGGAGAACACAACCGGGCAACAAATATCAGAGGATGAGGATGAGGCAGTGGAGGATAGTGGGTTGGATATGGTGGACTTTATAGATGACAGGCCTATTACACACAATTCCATGGAAGCACAGGCATTGTTAAACGAGCAGGAGGCGGATGCTCATTATGCGGCTGTGCAGGACCTAAAACGAAAGTATTTAGGTAGTCCATATGTTAGTCCTTTAAGTAATATTGAGCAGGCAGTGGAGTGTGACATTAGCCCACGGCTGGACGCTATAACATTAAGTAGACAACCAAAAAAAGTAAAGCGACGGCTGTTTGACAGACCAGAATTAACGGACAGTGGATATGGCAATACTGAAGTGGAAGCTGAAACGCAGGTAGAGAGAAATGGCGAACCGGAAGATTGTGGGGGAGGTGGACAAGGAAGGGACACA---GAGGGGGTGGAACAGGTGGAAACGGAAGTGCAGACACATAGCAACACACAACAGCACACCGGGACCACGCGGGTACTAGAACTATTGAAATGTAAGAATATAAGGGCTACACTGCTTGGTAAGTTTAAGGATTGCTATGGGTTATCATATACAGATTTAATTAGACAATTTAAAAGTGACAAGACAACATGTGGGGACTGGGTAATTGCAGCCTTTGGGGTGCACCATAGTGTGTCAGAGGCGTTTCAAAATTTAATACAGCCAGTAACAACATATAGCCACATACAATGGCTTACAAATGCATGGGGAATGGTCCTACTGGCATTAGTAAGGTTTAAGGTAAATAAAAACAGATGTACAGTGGCACGTATGATGGCAACCCGTTTAAATATACCTGAGGACCACATGTTAATTGAACCTCCTAAAATACAAAGCGGTGTTGCAGCGTTATATTGGTTTAGAAGTGGTATATCCAATGCCAGTATAGTAACTGGAGAAACACCGGAATGGATAACAAGGCAAACCATTGTAGAACATGGGCTTGCAGACAACCAATTTAAATTAGCAGACATGGTTCAATGGGCATATGATAATGACTTTTGTGAGGAAAGTGAAATTGCATTTGAATATGCACAACGTGCAGATATAGATGCCAATGCCAGAGCATTCCTAAATAGTAATTGTCAGGCAAAATATGTAAAAGACTGTGCCACAATGTGCAAGCACTATAAAACTGCAGAAATGAAAAAAATGAATATGAAACAGTGGATAAAATTTAGGAGCAGTAAATTTGAAGACACAGGAAATTGGAAACCAATAGTGCAATTTTTAAGACACCAAAACATAGAATTTATTCCGTTTTTAACTAAATTAAAGATGTGGCTGCATGGCACACCAAAAAAAAACTGTATTGCAATAGTGGGCCCACCAGACACAGGTAAATCGTGTTTTTGTATGAGTTTAATTAAATTCTTAGGAGGCACTGTAATTAGTTATGTAAACTCCAGCAGTCACTTTTGGCTACAGCCCTTATGCAATGCAAAAGTAGCATTATTAGACGATGTAACCCAATCCTGCTGGGTATATATGGATACATATATGAGAAACCTATTAGATGGAAACCCTATGACCATTGACAGAAAACACAAATCATTAGCATTAATAAAATGTCCGCCTTTAATAGTAACATCAAACATAGACATTACTAAAGAAGAGAAATACAAATATTTATGTAGCAGGGTAACATTATTTACATTTCCAAATCCATTCCCCTTTGACAGAAATGGGAATGCACTATATGACCTGTGTGAAACAAACTGGAAATGTTTCTTTGCAAGATTATCATCAAGTCTAGATATACAAACATCAGAGGACGAGGAAGATGGAGACAATAGCCAAGCATTTAGATGTGTGCCAGGAACAGTTGTTAGAACTGTATGAAGAAAATAGTAATAAACTTACAAAACATATACAACATTGGAAATGTCTAAGATATGAAAGTGTGTTACTACACAAAGCTAAGCAAATGGGCCTGAACCACATTGGAATGCAAGTGGTGCCAGCATTAGCAGTGTCACAGACAAAGGGACACCAGGCAATTGAAATGCAAATGACATTAGAAACATTACTAAACTCTGACTATGGTACGGAACCATGGACATTGCAAGAGACAAGTCGGGAAATGTGGTTAACACCACCCAAATATTGCTTTAAAAAGCAGGGACAAACTGTGGAAGTAAAATTTGACTGCAATGCAGACAATGCAATGGAGTATGTATGGTGGAAAGTCATTTATGTATTTGACACAGACAAATGGGTAAAAGTGACAGGACACATAGACTATAAAGGGTTGTATTATGTACATGGTGGGCATAAAACNNNNNNNNNNNNNNNNNNNNNNNNNNNNNNNNNNNNNNNNNNNNNNNNNNNNNNNNNNNNNNNNNNNNNNNNNNNNNNNATATGTTCTCCTGCATCTATATCTAGTACTGTGCAAGACGTATCCATTGCTGGGCCTGCTTCACA---CTCCTCCTCCTCCACCACCACCACCCCTGCACAGGCCTCATACACACTGCCCATTGGCACCGCCGAGGACTGCGTGGACGCGCCGCCATGTAAACGACCCCGAGGACCCCCCACAAACACCAACAACGCCAGAAACACCGTCTGTGTCAGAAACAGCGACTCCGTGGACAGTACAAACAACAACATCCTCCCTAACAGTTACAGCAGTAACAAAGGACGGGACAACAATTATTGTACAGCTACGCCTGTAGTTCAATTACAAGGTGATGCTAATTGTTTAAAGTGTTTAAGATATAGATTACATGCAAAGTATAAAACATTGTTTGTAGCAGCATCGTCCACATGGCGCTGGACATGTTCAGATACATCCAGTAACAATGCACTGGTAACATTAACATATGTTGATGAACAGCAACGCCAGCAGTTTTTAAACACTGTAAAGTTACCACCAAAAGTTACATATAAAGTTGGATATATGTCTTTACAATTGTTATAATGTGTGTTGTATATATCTAATTGTATATATTGTACATGGAACACATACCTATAGATGCTACTATAGGGGCAACCAGCACATCATTACTGCCAGTTGTAATTGCCCTGTTTGTATGCTTTGTTAGCATTGTATTAATTATTTTTATTTCTGACTTTATAGTGTACACATCTATATTGGTACTAACCTTACTGCTATATCTGTTACTTTGGCTTTTACTAACCTCTGCCCTGCAATTTTATTTACTAACACTGTGTGTCTGCTTTTTTCCTGCGTGGTATATACATTTCCATATTGTACATACACAACAAGAATAACTATTACAATGCTAACATGTACGTTTGATGATGGTGATACATGGCTGTTATTGTGGTTGTTATTAACATTAATTGTTACCATTATAGCATTGTTATTAATGCATTTAAAAACTGTACAATGCGTTACATGCAGTAAATAAGTATTTGTATATTTGGTGTGTATTGTATAAATATGGCACACAGTAGGGCACGTAGACGTAAACGTGCATCTGCTACCCAATTATATCAAACATGTAAGGCTGCAGGCACCTGTCCCTCTGATATTATTCCTAAGGTGGAACATAACACTATTGCAGATCAGATATTAAAGTGGGGCAGTTTGGGGGTTTTTTTTGGGGGACTGGGGATTGGTACAGGCTCTGGCACAGGCGGTAGAACAGGGTATATACCTTTACAATCCACCCCGCGTCCTGACATTCCCTCTGTACCTACCGCAAGGCCACCTATACTTGTTGATACTGTTGCACCTGGGGACCCGTCCATTGTATCCTTGGTTGAAGAATCTGCTATTATAAATTCGGGGGCCCCGGAATTGGTCCCTCCTTCCCATGCAGGATTTGAAATCACTACATCTGAATCTACCACACCAGCTATATTAGATGTGTCTGTCACCACACATACTACCTCTACAAGTGTCTTTAAGAACCCTAGCTTTGCTGACCCATCTGTTGTACAGTCGCAGCCTGCTGTTGAAGCTGGTGGCCACATACTTATCTCTACCTCATCTATATCGTCCCACCCTGTAGAAGAAATACCTTTAGATACATTTATAGTATCTTCCTCTGATAGTAATCCTGCATCTAGCACTCCCATTCCAGCATCTGGTGCACGGCCGCGTATTGGCCTATACAGTAAGGCTTTGCACCAGGTACAGGTAACGGATCCTGCCTTTTTGTCCTCTCCCCAGCGCCTAATAACATTTGATAATCCTGCATATGAAGGGGAGGATGTTACTTTACACTTTGCACACAATACTATACATGAACCTCCAGATGATGCGTTTATGGATATTATACGATTGCACAGACCGGCTATACAGTCCAGGCGTGGTCGTGTGCGGTTTAGTAGAATTGGACAACGAGGGTCTATGTACACACGTAGTGGCAAACATATTGGTGGCAGGATACATTTCTATCAAGACATTTCTCCTATATCTGCTGCTGCAGAAGAAATAGAACTGCACCCCCTTGTGGCCACTGCACAGGATAGTGGCCTGTTTGATATTTATGCAGAACCTGACCCTGATGTTACAGAAGAACCTGTTTCATTGTCTTTTTCTACCTCCACACCCTTTCAGCGGTCTTCTGTGTCAGCCACCCCATGGGGCAATACTACTGTCCCTCTTTCATTACCTGCTGACATGTTTGTACAGCCTGGTCCTGACATAATCTTTCCTACTGCATCCACTACAACTCCCTATAGTCCTGTCACTCCTGCTTTACCTACAGGTCCTGTTTTTATAAGTGGTGCTGCATTCTATTTATATCCTACATGGTATTTTGCACGCAAACGCCGTAAACGTGTTTCCTTGTTTTTTGCAGATGTGGCGGCCTAGTGAAAACCAGGTATATGTGCCTCCTCCCGCCCCAGTATCCAAAGTAATACCTACGGATGCCTATGTCAAACGCACCAACATATATTACCATGCTAGCAGTTCTAGACTTCTTGCTGTGGGCAACCCTTATTTTGCCATACGACCAGCAAACAAGACACTTGTGCCTAAGGTTTCGGGATTNNNNNNNNNNNNNNNNNNNNNGGTATTGCCAGACCCTAATAAATTTGCCTTACCTGACACATCTATATATGACCCCACTACGCAACGCCTGGTATGGGCCTGCATCGGGCTGGAGGTAGGTAGAGGACAGCCCTTAGGTGTTGGTATTAGTGGGCATCCATTATTAAATAAATTGGATGATGTAGAAAATTCAGCTAGTTATGCAGCCGGTCCGGGTCAGGATAACAGGGTAAATGTGGCCATGGACTATAAACAAACACAATTATGTTTGGTTGGCTGTGCACCCCCGTTAGGTGAGCATTGGGGTAAAGGCAAGCAGTGTAATAATGTTAGTGTTAAGGATGGGGACTGCCCTCCCTTGGAATTAATTACTAGTGTAATTGAGGATGGTGATATGGTGGACACTGGTTTTGGAGCCATGAATTTTGCTGAATTGCAGCCAAATAAATCTGATGTTCCATTAGATATATGCACTGCTACATGTAAATATCCTGACTATTTACAAATGGCTGCAGATCCATATGGGGACAGATTGTTTTTTTACTTACGGAAGGAACAGATGTTTGCCAGACATTTTTTTAATAGGGCTGGAACAGTTGGTGAGGCCGTTTCCCAGGATCTGGTTATTAAAAGTACTAGTAAAAATACTGTTCCTAATGCTATATACTTTAATACACCCAGTGGTTCTCTTGTATCGTCTGAAACCCAATTATTTAATAAGCCTTTTTGGTTGCAAAAGGCGCAGGGCCACAATAATGGTATTTGTTGGGGAAATCAGTTATTTGTTACTGTTGTAGATACTACCCGTAGTACCAACATGACAATATGTGCTGCCACTACACAGTCCCCTCCGTCTACATATACTAGTGAACAATATAAGCAATACATGCGACATGTTGAGGAGTTTGACTTACAATTTATGTTTCAATTATGTAGTATTACCTTAACGGCGGAGGTAATGGCCTATATTCATACTATGAATGCTGGTATTTTAGAACAGTGGAACTTTGGGTTGTCGCCGCCCCCAAATGGTACCTTAGAGGACACATACAGATATGTGCAGTCCCAGGCCATTACATGTCAAAAGCCACCCCCTGAAAAGGCAAAGCAGGACCCCTATGCAACATTAAGTTTTTGGGAGGTGGATCTTAGAGAAAAGTTTTCTAGTGAGTTGGATCAATATCCCCTTGGTAGAAAATTTTTATTACAAACGGGTGTGCAGGCCCGTTCCTCTGTTCGTGTGGGTAGGAAACGTCCTGCGTCTGCAGCCACT---TCCTCCAGTAAACAAAAACGGTCTAGGAAGAAGTAGTATGTGTTATTGTTTTGTT--TGTATGTGTGTCATATGTTATTGTGTTATATATGTGTTGTGTTGTATATATGTTGTATGTCTATGTTGTGTAATGTTGTCTGTAATGGAATGCATGTGTGTGTTGTACATAATAAACTTAATCTGTGTGTCCTGTTCCACCCCATGAGTAAGTGTTGTAGTGTTGTGTTCTATGTTTGGTATATATAATATATAACATATGTACAGCCATGTTA-------------GTTTTTAAACATATTCCTCCATTTTGGGTGCAACCGTTTTCGGTTGTTCATTTTGGGTGCAACCGTTTTCGGTTGTTANNNNNNNNNNNNNNNNNNNNNNNAATTTGTTATAGCAAGCAAAATATTTAATCATCTC------TGCCAGAACTTTATTATGTTACTAAGTACACACCTGGCGCACAGCTAGGCGCGGTTTGGCAACTACACAATACATTCCTAATCTCTATACTACTGCTGTCTCGTTTGTGAACAATAGTGCGCTGGTAGCCAACTTTTTAAAAGCATTTTTGGCTACTAGCACTGCATTTTTGTACAGTTACTGTTGGTTTTATAAAATGAGTAACCTAAGGT---------------------------------------------------------
>KU298898|HPV44|
-----------------------------GAGGAGGAACCGAATTCGGTTCCAACCGAAAACGGTTATATAAAAACCAGCCCAAAAATTAAGCAAGCGGGGCATAATGGAAAGTGCAAATGCCTCCACGTCTGCACAAAGTATAGACCAGTTGTGCAAGGAGTGCAACATTCCTATGCACAATTTGCAAATTTTATGCGTGTTTTGCAGAAAAACGTTAAGTACTGCAGAGGTTTATTCATTCGCATATAAACAGTTATATGTAGTGTACCGAGGAAACTTTCCATTTGCAGCCTGTGCCATTTGTTTAGAACTACAAGGTAAGGTCAATCAATTTAGGCATTTTAACTACGCGGGATATGCAGTAACAGTGGAAGAAGAAACAAATAAGTCAATTCTGGACGTGCTGATACGCTGCTATTTGTGCCACAAACCATTGTGCCACGTGGAAAAGGTGCGCCACATATTGGACAAGGCGCGATTCATTAAATTACAAGATACCTGGAAGGGTCGCTGCTTCCATTGTTGGACATCATGCATGGAAACTATACTACCTTAAAGGAAATTGTTCTACAGCTGGAACCTCCTGACCCTGTAGGCCTACATTGCAATGAGCAATTAGACAGCTCAGAAGATGAGGTGGATGAACTAGCCACGCAAGCCACGCAAGACGTTACACAGCCTTACCAAATAGTAACCACCTGTGGTACATGTAGTCGGAAGGTTCGGCTGGTTGTGCAGTGCACAGGAACAGACATCCATCACCTACATACGCTTCTGCTGGGTTCACTGGATATATTGTGTCCTGTGTGTGCGCCCAAAACCTAACAACGATGGCTGACAATACAGGTACAGAGGGAACGGGATGCTCAGGATGGTTTCTAGTAGAGGCTATAGTGGAAAACACAACCGGGCAACAAATATCAGAGGATGAGGATGAGGCAGTGGAGGATAGTGGGTTGGATATGGTGGACTTTATAGATGACAGGCCTATTACACACAATTCCATGGAAGCACAGGCATTGTTAAACGAGCAGGAGGCGGATGCTCATTATGCGGCTGTGCAGGACCTAAAACGAAAGTATTTAGGTAGTCCATATGTTAGTCCTTTAAGTAATATTGAGCAGGCAGTGGAGTGTGACATTAGCCCACGGCTGGACGCTATAACATTAAGTAGACAACCAAAAAAAGTAAAGCGACGGCTGTTTGACAGACCAGAATTAACGGACAGTGGATATGGCAATACTGAAGTGGAAGCTGAAACGCAGGTAGAGAGAAATGGCGAACCGGAAGATTGTGGGGGAGGTGGACAAGGAAGGGACACA---GAGGGGGTGGAACAGGTGGAAACGGAAGTGCAGACACATAGCAACACACAACAGCACACCGGGACCACGCGGGTACTAGAACTATTGAAATGTAAGAATATAAGGGCTACACTGCTTGGTAAGTTTAAGGATTGCTATGGGTTATCATATACAGATTTAATTAGACAATTTAAAAGTGACAAGACAACATGTGGGGACTGGGTAATTGCAGCCTTTGGGGTGCACCATAGTGTGTCAGAGGCGTTTCAAAATTTAATACAGCCAGTAACAACATATAGCCACATACAATGGCTTACAAATGCATGGGGAATGGTCCTACTGGCATTAGTAAGGTTTAAGGTAAATAAAAACAGATGTACAGTGGCACGTATGATGGCAACCCGTTTAAATATACCTGAGGACCACATGTTAATTGAACCTCCTAAAATACAAAGCGGTGTTGCAGCGTTATATTGGTTTAGAAGTGGTATATCCAATGCCAGTATAGTAACTGGAGAAACACCGGAATGGATAACAAGGCAAACCATTGTAGAACATGGGCTTGCAGACAACCAATTTAAATTAGCAGACATGGTTCAATGGGCATATGATAATGACTTTTGTGAGGAAAGTGAAATTGCATTTGAATATGCACAACGTGCAGATATAGATGCCAATGCCAGAGCATTCCTAAATAGTAATTGTCAGGCAAAATATGTAAAAGACTGTGCCACAATGTGCAAGCACTATAAAACTGCAGAAATGAAAAAAATGAATATGAAACAGTGGATAAAATTTAGGAGCAGTAAATTTGAAGACACAGGAAATTGGAAACCAATAGTGCAATTTTTAAGACACCAAAACATAGAATTTATTCCGTTTTTAACTAAATTAAAGATGTGGCTGCATGGTACACCAAAAAAAAACTGTATTGCAATAGTGGGCCCACCAGACACAGGTAAATCGTGTTTTTGTATGAGTTTAATTAAATTCTTAGGAGGCACTGTAATTAGTTATGTAAACTCCAGCAGTCACTTTTGGCTACAGCCCTTATGCAATGCAAAAGTAGCATTATTAGATGATGTAACCCAATCCTGCTGGGTATATATGGATACATATATGAGAAACCTATTAGATGGAAACCCTATGACCATTGACAGAAAACACAAATCATTAGCATTAATAAAATGTCCGCCTTTAATAGTAACATCAAACATAGACATTACTAAAGAAGAGAAATACAAATATTTATGTAGCAGGGTAACATTATTTACATTTCCAAATCCATTCCCCTTTGACAGAAATGGGAATGCACTATATGACCTGTGTGAAACAAACTGGAAATGTTTCTTTGCAAGATTATCATCAAGTCTAGATATACAAACATCAGAGGACGAGGAAGATGGAGACAATAGCCAAGCATTTAGATGTGTGCCAGGAACAGTTGTTAGAACTGTATGAAGAAAATAGTAATAAACTTACAAAACATATACAACATTGGAAATGTCTAAGATATGAAAGTGTGTTACTACACAAAGCTAAGCAAATGGGCCTGAACCACATTGGAATGCAAGTGGTGCCAGCATTAGCAGTGTCACAGACAAAGGGACACCAGGCAATTGAAATGCAAATGACATTAGAAACATTACTAAACTCTGACTATGGTACGGAACCATGGACATTGCAAGAGACAAGTCGGGAAATGTGGTTAACACCACCCAAATATTGCTTTAAAAAGCAGGGACAAACTGTGGAAGTAAAATTTGACTGCAATGCAGACAATGCAATGGAGTATGTATGGTGGAAAGTCATTTATGTATTTGACACAGACAAATGGGTAAAAGTGACAGGACACATAGACTATAAAGGGTTGTATTATGTACATGGTGGGCATAAAACCTATTATACAAATTTTGAAAAGGAGGCCGAAAAATATGGGAACACATTACAATGGGAGGTATGTATTGGCAGCAGTATCATATGTTCTCCTGCATCTATATCTAGTACTGTGCAAGACGTATCCATTGCTGGGCCTGCTTCACA---CTCCTCCTCCTCCACCACCACCACCCCTGCACAGGCCTCATACACACTGCCCATTGGCACCGCCGAGGACTGCGTGGACGCGCCGCCATGTAAACGACCCCGAGGACCCCCCACAAACACCAACAACGCCAGAAACACCGTCTGTGTCAGAAACAGCGACTCCGTGGACAGTACAAACAACAACATCCTCCCTAACAGTTACAGCAGTAACAAAGGACGGGACAACAATTATTGTACAGCTACGCCTGTAGTTCAATTACAAGGTGATGCTAATTGTTTAAAGTGTTTAAGATATAGATTACATGCAAAGTATAAAACATTGTTTGTAGCAGCATCGTCCACATGGCGCTGGACATGTTCAGATACATCCAGTAACAATGCACTGGTAACATTAACATATGTTGATGAACAGCAACGCCAGCAGTTTTTAAACACTGTAAAGTTACCACCAAAAGTTACATATAAAGTTGGATATATGTCTTTACAATTGTTATAATGTGTGTTGTATATATCTAATTGTATATATTGTACATGGAACACATACCTATAGATGCTACTATAGGGGNNNNNNNNNNNTCATTACTGCCAGTTGTAATTGCCCTGTTTGTATGCTTTGTTAGCATTGTATTAATTATTTTTATTTCTGACTTTATAGTGTACACATCTATATTGGTACTAACCTTACTGCTATATCTGTTACTTTGGCTTTTACTAACCTCTGCCCTGCAATTTTATTTACTAACACTGTGTGTCTGCTTTTTTCCTGCGTGGTATATACATTTCCATATTGTACATACACAACAAGAATAACTATTACAATGCTAACATGTACGTTTGATGATGGTGATACATGGCTGTTATTGTGGTTGTTATTAACATTAATTGTTACCATTATAGCATTGTTATTAATGCATTTAAAAACTGTACAATGCGTTACATGCAGTAAATAAGTATTTGTATATTTGGTGTGTATTGTATAAATATGGCACACAGTAGGGCACGTAGACGTAAACGTGCATCTGCTACCCAATTATATCAAACATGTAAGGCTGCAGGCACCTGTCCCTCTGATATTATTCCTAAGGTGGAACATAACACNNNNNNNNNNNNNNNNNNNNNNNNNNNNNNNNNNNNNNNNNNNNNNNNNNNNNNNNNNNNNNNNNNNNNNNNNNNNNNNNNNNNNNNNNNNNNNNNNNNNNNNNNNNNATCCACCCCGCGTCCTGACATTCCCTCTGTACCTACCGCAAGGCCACCTATACTTGTTGATACTGTTGCACCTGGGGACCCGTCCATTGTATCCTTGGTTGAAGAATCTGCTATTATAAATTCGGGGGCCCCGGAATTGGTCCCTCCTTCCCATGCAGGATTTGAAATCACTACATCTGAATCTACCACACCAGCTATATTAGATGTGTCTGTCACCACACATACTACCTCTACAAGTGTCTTTAAAAACCCTAGCTTTGCTGACCCATCTGTTGTACAGTCGCAGCCTGCTGTTGAAGCTGGTGGCCACATACTTATCTCTACCTCATCTATATCGTCCCACCCTGTAGAAGAAATACCTTTAGATACATTTATAGTATCTTCCTCTGATAGTAATCCTGCATCTAGCACTCCCATTCCAGCATCTGGTGCACGGCCGCGTATTGGCCTATACAGTAAGGCTTTGCACCAGGTACAGGTAACGGATCCTGCCTTTTTGTCCTCTCCCCAGCGCCTAATAACATTTGATAATCCTGCATATGAAGGGGAGGATGTTACTTTACACTTTGCACACAATACTATACATGAACCTCCAGATGATGCGTTTATGGATATTATACGATTGCACAGACCGGCTATACAGTCCAGGCGTGGTCGTGTGCGGTTTAGTAGAATTGGACAACGAGGGTCTATGTACACACGTAGTGGCAAACATATTGGTGGCAGGATACATTTCTATCAAGACATTTCTCCTATATCTGCTGCTGCAGAAGAAATAGAACTGCACCCCCTTGTGGCCACTGCACAGGATAGTGGCCTGTTTGATATTTATGCAGAACCTGACCCTGATGTTACAGAAGAACCTGTTTCATTGTCTTTTTCTACCTCCACACCCTTTCAGCGGTCTTCTGTGTCAGCCACCCCATGGGGCAATACTACTGTCCCTCTTTCATTACCTGCTGACATGTTTGTACAGCCTGGTCCTGACATAATCTTTCCTACTGCATCCACTACAACTCCCTATAGTCCTGTCACTCCTGCTTTACCTACAGGTCCTGTTTTTATAAGTGGTGCTGCATTTTATTTATATCCTACATGGTATTTTGCACGCAAACGCCGTAAACGTGTTTCCTTGTTTTTTGCAGATGTGGCGGCCTAGTGAAAACCAGGTATATGTGCCTCCTCCCGCCCCAGTATCCAAAGTAATACCTACGGATGCCTATGTCAAACGCACCAACATATATTACCATGCTAGCAGTTCTAGACTTCTTGCTGTGGGCAACCCTTATTTTGCCATACGACCAGCAAACAAGACACTTGTGCCTAAGGTTTCGGGATTTCAATATAGGGTTTTTAAGATGGTATTGCCAGACCCTAATAAATTTGCCTTACCTGACACATCTATATATGACCCCACTACGCAACGCCTGGTATGGGCCTGCATCGGGCTGGAGGTAGGTAGAGGACAGCCCTTAGGTGTTGGTATTAGTGGGCATCCATTATTAAATAAATTGGATGATGTAGAAAATTCAGCTAGTTATGCAGCCGGTCCGGGTCAGGATAACAGGGTAAATGTGGCCATGGACTATAAACAAACACAATTATGTTTGGTTGGCTGTGCACCCCCGTTAGGTGAGCATTGGGGTAAAGGCAAGCAGTGTAATAATGTTAGTGTTAAGGATGGGGACTGCCCTCCCTTGGAATTAATTACTAGTGTAATTGAGGATGGTGATATGGTGGACACTGGTTTTGGAGCCATGAATTTTGCTGAATTGCAGCCAAATAAATCTGATGTTCCATTAGATATATGCACTGCTACATGTAAATATCCTGACTATTTACAAATGGCTGCAGATCCATATGGGGACAGATTGTTTTTTTACTTACGGAAGGAACAGATGTTTGCCAGACATTTTTTTAATAGGGCTGGAACAGTTGGTGAGGCCGTTTCCCAGGATCTGGTTATTAAAAGTACTAGTAAAAATACTGTTCCTAATGCTATATACTTTAATACACCCAGTGGTTCTCTTGTATCTTCTGAAACCCAATTATTTAATAAGCCTTTTTGGTTGCAAAAGGCGCAGGGCCACAATAATGGTATTTGTTGGGGAAATCAGTTATTTGTTACTGTTGTAGATACTACCCGTAGTACAAACATGACAATATGTGCTGCCACTACACAGTCCCCTCCGTCTACATATACTAGTGAACAATATAAGCAATACATGCGACATGTTGAGGAGTTTGACTTACAATTTATGTTTCAATTATGTACTATTACCTTAACGGCAGAGGTAATGGCCTATATTCATACTATGAATGCTGGTATTTTAGAACAGTGGAACTTTGGGTTGTCGCCGCCCCCAAATGGTACCTTAGAGGACACATACAGATATGTGCAGTCCCAGGCCATTACATGTCAAAAGCCACCCCCTGAAAAGGCAAAGCAGGACCCCTATGCAACATTAAGTTTTTGGGAGGTGGATCTTAGAGAAAAGTTTTCTAGTGAGTTGGATCAATATCCCCTTGGTAGAAAATTTTTATTACAAACGGGTGTGCAGGCCCGTTCCTCTGTTCGTGTGGGTAGGAAACGTCCTGCGTCTGCAGCCACT---TCCTCCAGTAAACAAAAACGGTCTAGGAAGAAGTAGTATGTGTTTTTGTTTTGTT--TGTATGTGTGTCATATGTTATTGTGTTATATATGTGTTGTGTTGTATATATGTTGTATGTCTATGTTGTGTAATGTTGTCTGTAATGGAATGCATGTGTGTGTTGTACATAATAAACTTAATCTGTGTGTCCTGTTCCACCCCATGAGTAAGTGTTGTAGTGTTGTGTTCTATGTTTGGTATATATAATATATAACATATGTACAGCCATGTTA-------------GTTTTTAAACATATTCCTCCATTTTGGGTGCAACCGTTTTCGGTTGTTCATTTTGGGTGCAACCGTTTTCGGTTGTTACTCATTACCCACATCCTGTACCCAATTTGTTATAGCAAGCAAAATATTTAATCATCTC------TGCCAGAACTTTATTATGTTACTAAGTACACACCTGGCGCACAGCTAGGCGCGGTTTGGCAACTACACAATACATTCCTAATCTCTATACTACTGCTGTCTCGTTTGTGAACAATAGTGCGCTGGTAGCCAACTTTTTAAAAGCATTTTTGGCTACTAGCACTGCATTTTTGTACAGTTACTGTTGGTTTTATAAAATGAGTAACCTAAGGTCACACACCTGCGACCGGTATCGGTTGACACACACCCTGTACACTTCCTTATCATAG-
