# Supplementary material for: Characterization and Diversity of 243 Complete Human Papillomavirus Genomes in Cervical Swabs Using Next Generation Sequencing
Source: Viruses. 2020 Dec 14;12(12):1437. doi: 10.3390/v12121437 (PMC7764970; doi:10.3390/v12121437)
Supplement: Supplementary file 1 [file viruses-12-01437-s001.zip › Supplementary material/Alignments/HPV45_alignment.fasta]

>LNS0599800_HPV45
AATACTTTTAACAATGATACTACATAAAAAAGGGTGTAACCGAAAACGGTTGCAACCAAAAACGGTGCATATAAAAGATTTGTGGAAAAGTGCATTACAGGATGGCGCGCTTTGACGATCCAACGCAACGACCCTACAAGCTACCAGATTTGTGCACAGAATTGAATACATCACTACAAGACGTATCTATTGCCTGTGTATATTGCAAAGCAACATTGGAACGCACAGAGGTATATCAATTTGCTTTTAAAGATTTATTTATAGTGTATAGAGACTGTATAGCATATGCTGCATGCCATAAATGTATAGACTTTTATTCCAGAATTAGAGAATTAAGATATTATTCAAACTCTGTATATGGAGAGACACTGGAAAAAATAACTAATACAGAGTTGTATAATTTGTTAATAAGGTGCCTGCGGTGCCAGAAACCATTGAACCCAGCAGAAAAACGTAGACACCTTAAGGACAAACGAAGATTCCACAGCATAGCTGGGCAGTACCGAGGGCAGTGTAATACATGTTGTGACCAGGCACGGCAAGAAAGACTTCGCAGACGTAGGGAAACACAAGTATAGCAATAAGTATGCATGGACCCCAGGCAACACTGCAAGAAATTGTATTGCATTTGGAACCTCAGAATGAATTAGATCCTGTTGACCTGTTGTGTTACGAGCAATTAAGCGAGTCAGAGGAGGAAAACGATGAAGCAGATGGCGTTAGTCATGCACAACTACCAGCCCGACGAGCCGAACCACAGCGTCACAAAATTTTGTGTGTATGTTGTAAGTGTGACGGCAGAATTGAGCTTACAGTAGAGAGCTCGGCAGATGACCTTAGAACACTACAGCAGCTGTTTTTGAGCACCTTGTCCTTTGTGTGTCCGTGGTGTGCAACTAACCAATAATCTACAATGGCGGATCCAGAAGGTACCGACGGGGAGGGAACGGGGTGTAATGGCTGGTTTTTTGTAGAAACAATTGTAGAGAAAAAAACAGGGGATGTAATATCAGATGATGAGGATGAAACCGCAACAGATACAGGGTCGGATATGGTAGATTTTATTGACACACAATTATCCATTTGTGAACAGGCAGAGCAAGAGACAGCACAGGCATTGTTCCATGCGCAGGAAGTTCAGAATGATGCACAGGTGTTGCATCTTTTAAAACGAAAGTTTGCAGGAGGCAGCAAGGAAAACAGTCCATTAGGGGAGCAGCTAAGTGTGGAGACGGATCTAAGTCCACGGTTACAAGAAATTTCATTAAATAGTGGGCACAAAAAAGCAAAACGACGGTTGTTTACAATATCAGATAGTGGCTATGGCTGTTCTGAAGTGGAAGCTGCAGAGACTCAGGTAACTGTAAACACTAATGCGGAAAATGGCGGCAGTGTACATAGTACACAAAGTAGTGGTGGGGATAGTAGTGACAATGCAGAAAATGTAGATCCGCAGTGCAGTATTACAGAACTAAAAGAGCTATTACAAGCAAGTAACAAAAAGGCTGCAATGCTGGCAGTATTTAAAGACATATATGGGCTGTCATTTACGGATTTGGTTAGAAATTTTAAAAGTGATAAAACAACATGTACAGATTGGGTAATGGCTATATTTGGAGTTAATCCAACGGTAGCAGAAGGCTTTAAAACATTAATTAAACCAGCAACGTTATACGCCCATATCCAATGTTTAGATTGTAAATGGGGAGTATTAATATTAGCTTTATTAAGATATAAATGTGGCAAAAATAGACTAACTGTTGCAAAAGGCTTAAGTACATTGTTGCAGGTACCTGAAACATGTATGTTAATTGAACCACCAAAATTGCGAAGTAGTGTTGCAGCATTATACTGGTATAGAACAGGTATATCCAATATTAGTGAAGTAAGTGGAGACACACCTGAGTGGATACAAAGACTGACTATTATTCAACATGGTATTGACGATAGTAATTTTGATTTGTCAGACATGGTGCAATGGGCATTCGATAATGACCTTACAGATGAAAGTGATATGGCATTTCAATATGCCCAATTAGCAGACTGCAACAGTAATGCAGCTGCATTTTTAAAAAGTAACTGCCAAGCCAAATATTTAAAAGATTGTGCTGTAATGTGTAGACATTATAAAAGAGCACAAAAACGCCAAATGAATATGTCTCAATGGATTAAATATAGATGTTCTAAAATAGATGAAGGTGGGGATTGGAGACCCATAGTACAATTCCTAAGATATCAGGGAGTAGAATTTATTAGCTTTTTAAGGGCACTAAAGGAATTTCTTAAAGGAACACCAAAAAAAAATTGCATACTGTTATATGGACCTGCAAATACAGGAAAATCGTATTTTGGAATGAGTTTTATACATTTCCTACAAGGTGCAATAATATCATTTGTAAATTCAAACAGCCATTTTTGGTTAGAACCGTTAGCAGATACTAAGGTAGCCATGTTGGATGATGCCACACACACGTGTTGGACATATTTTGATAATTATATGAGAAATGCATTAGATGGTAATCCTATAAGTATAGACAGAAAGCATAAACCATTATTGCAGCTAAAATGTCCTCCAATCCTATTAACATCCAATATACATCCAGCAAAAGATAATAAATGGCCATATTTAGAAAGTAGGGTGACGGTATTTACATTTCCACATGCATTTCCATTTGATAAAAATGGTAATCCAGTATATGAAATAAATGATAAAAATTGGAAATGTTTTTTTGAAAGGACATGGTCCAGATTAGATTTGCACGAGGACGATGAAGATGCAGACACCGAAGGAAACCCTTTCGGAACGTTTAAGTGCGTTACAGGACAAAATACTAGACCACTATGAAAATGACAGTAAAGACATAAACAGCCAAATAAGTTATTGGCAACTTATACGTGTGGAAAATGCAATACTATTTACAGCAAGGGAACATGGTATTACCAAACTGAACCACCAGGTGGTGCCTCCTAGTAACATTTCAAAAAGCAAGGCACATAAAGCTATTGAACTGCAAATGGCCTTAAAGGGCCTTGCACAAAGCAAGTATAACAATGAGGAATGGACACTGCAAGATACATGCGAGGAACTATGGAATACAGAACCGTCGCAGTGTTTTAAAAAAGGCGGTAAAACCGTGCACGTATACTTTGATGGCAACAAGGACAACTGTATGAACTATGTAGTATGGGACAGTATATATTATATAAGTGAGACAGGGATATGGGAAAAAACAGCAGCATGTGTTAGCTATTGGGGTGTATATTATATAAAAGATGGAAACACCACATATTATGTACAATTTAAAAGCGAATGTGAGAAATATGGAAATAGTAATACGTGGGAAGTACAATATGGGGGCAATGTAATTGATTGTAATGACTCTATGTGCAGTACCAGTGACGACACGGTATCCGCTACTCAGATTGTTAGACAGCTACAACACGCCTCCACGTCGACCCCCAAAACCGCATCCGTGGGCACCCCAAAACCCCACATCCAGACGCCGGCTACTAAGCGACCTAGACAGTGTGGACTCACAGAGCAGCACCACGGACTTGTCAACACCCACGTGCACAACCCGCTCCTGTGTTCAAGTACAAGTAACAACAAACGACGGAAAGTGTGTAGTGGTAACACTACGCCTATAATACACTTAAAAGGTGACAAAAACAGTTTGAAATGTTTAAGATATAGGCTACGCAAATATGCAGACCATTACTCAGAAATATCCTCCACCTGGCATTGGACAGGTTGCAAGAAAAACACTGGTATATTAACTGTAACATATAATAGTGAGGTACAACGAAATACCTTTTTAAATGTAGTTACTATTCCTAACAGTGTACAAATATCGGTGGGATACATGACTATGTAAACCTGTATATTGTATACAGTATGTAACATTACCATGCTATCTTTGGTGTTTTTATTGTGCTTTTCTGTGTGCCTTTATGTGTGCTGCAATGTCCCGCTTGTGCAGTCTGTCTATGTGTGTGCTTTTGCTTGGTTGTTGGTGTTTCTTTTTATAGTTGTTATTACATCCCCATTAACAGCATTTGCTGTATACATTTGTTGCTATTTACTACCTATGTTTGTATTACATATGCATGCTTTACACACCTTACAATAATTACTATAATGTACAGTACAGTGTAACATACCTGTGATGTGCATGTTT--------TTGTATTTTTGTATTTTTGTATTTTTGTATTTTTGTATTTTATATGTTTAATAAACCATGGTATCCCACCGTGCAGCACGTCGCAAGCGGGCCTCTGCAACTGACTTATATAAAACATGCAAGCAATCTGGTACGTGCCCCCCTGATGTTATTAACAAAGTGGAAGGCACAACCTTAGCTGATAGAATTTTACAGTGGTCTAGCCTTGGAATATTTTTGGGTGGCCTTGGCATTGGTACCGGCAGTGGTTCTGGAGGCCGTACGGGCTATGTACCCTTAGGGGGCAGGTCTAATACTGTTGTGGATGTTGGCCCCACTAGGCCACCTGTGGTTATTGAACCTGTAGGGCCTACTGATCCATCTATTGTTACGTTGGTAGAGGAGTCCAGTGTTGTTTCCTCTGGTGCTCCGGTTCCAACATTTACCGGAACCTCTGGGTTTGAAATTACCTCTTCTGGTACTACCACACCCGCTGTGTTGGACATCACACCTACCGTGGACTCTGTTTCTATTTCATCAACTAGTTTTACAAATCCTGCATTTTCGGATCCCTCTATTATTGAGGTGCCCCAAACAGGGGAGGTATCAGGTAATATATTTGTTGGTACACCAACATCGGGCAGCCATGGATATGAGGAAATACCTTTACAAACATTTGCATCTTCTGGGTCAGGTACTGAACCCATTAGTAGTACCCCCCTCCCTACTGTGCGGCGGGTAGCGGGTCCCCGCCTGTATAGTAGGGCTAATCAACAGGTCCGTGTGTCCACCTCACAGTTTTTAACACGTCCCTCATCGTTGGTTACATTTGATAATCCAGCTTATGAGCCCCTGGACACCACACTATCCTTTGAGCCTACCAGTAATGTTCCTGATTCAGATTTTATGGATATTATTCGTTTGCATAGGCCAGCATTATCCTCTAGACGTGGCACTGTTAGATTTAGTAGATTGGGTCAAAGGGCAACCATGTTTACACGTAGTGGTAAACAAATAGGGGGTAGGGTACATTTTTACCATGATATAAGCCCCATTGCTGCTACAGAGGAAATTGAATTGCAGCCTTTACTTAGTGCTACAGATGATAGTGACCTGTTTGATGTATATGCAGACTTTCCACCTCCTGCGTCCACTACACCTAGCACTATAAACAAATCATTTACATATCCAAAGTATTCATTGACCATGCCTTCCACTGCTGCATCCTCTTACAGTAATGTTACAGTACCATTAACATCTGCATGGGATGTACCTATATATACTGGCCCGGACATTATATTGCCATCCCATACTCCTATGTGGCCTAGTACATCTCCTACCAATGCTGCCACCTCCACCTATATAGGTATTCATGGCACACAATATTATTTATGGCCATGGTATTATTATTTTCCTAAAAAACGTAAACGTATTCCCTATTTTTTTGCAGATGGCTTTGTGGCGGCCTAGTGACAGTACGGTATATCTTCCACCACCTTCTGTGGCCAGAGTTGTCAACACTGATGATTATGTGTCTCGCACAAGCATATTTTACCATGCAGGCAGTTCCCGATTATTAACTGTAGGCAATCCATATTTTAGGGTTGTACCTAGTGGTGCAGGTAATAAACAGGCTGTTCCTAAGGTATCCGCATATCAGTATAGGGTGTTTAGAGTAGCTTTGCCCGATCCTAATAAATTTGGATTACCTGATTCTACTATATATAATCCTGAAACACAACGTTTGGTTTGGGCATGTGTAGGTATGGAAATTGGTCGTGGGCAGCCTTTAGGTATTGGCCTAAGTGGCCATCCATTTTATAATAAATTGGATGATACAGAAAGTGCTCATGCAGCTACAGCTGTTATTACGCAGGATGTTAGGGATAATGTGTCAGTTGATTATAAGCAAACACAGCTGTGTATTTTAGGTTGTGTACCTGCTATTGGTGAGCACTGGGCCAAGGGCACACTTTGTAAACCTGCACAATTGCAACCTGGTGACTGTCCTCCTTTGGAACTTAAAAACACCATTATTGAGGATGGTGATATGGTGGATACAGGTTATGGGGCAATGGATTTTAGTACATTGCAGGATACAAAGTGCGAGGTTCCATTAGACATTTGTCAATCCATCTGTAAATATCCAGATTATTTGCAAATGTCTGCTGATCCCTATGGGGATTCTATGTTTTTTTGCCTACGCCGTGAACAACTGTTTGCAAGACATTTTTGGAATAGGGCAGGTGTTATGGGTGACACAGTACCTACAGACCTATATATTAAAGGCACTAGCGCTAATATGCGTGAAACCCCTGGCAGTTGTGTGTATTCCCCTTCTCCCAGTGGCTCTATTACTACTTCTGATTCTCAATTATTTAATAAGCCATATTGGTTACATAAGGCCCAGGGCCATAACAATGGTATTTGTTGGCATAATCAGTTGTTTGTTACTGTAGTGGACACTACCCGCAGTACTAATTTAACATTATGTGCCTCTACACAAAATCCTGTGCCAAATACATATGATCCTACTAAGTTTAAGCACTATAGTAGACATGTGGAGGAATATGATTTACAGTTTATTTTTCAGTTGTGCACTATTACTTTAACTGCAGAGGTTATGTCATATATCCATAGTATGAATAGTAGTATATTGGAAAATTGGAATTTTGGTGTACCTCCACCACCTACTACAAGTTTAGTGGATACATATCGTTTTGTGCAATCAGTTGCTGTTACCTGTCAAAAGGATACTACACCTCCAGAAAAGCAGGATCCATATGATAAATTAAAGTTTTGGACTGTTGACCTAAAGGAAAAATTTTCCTCCGATTTGGATCAATATCCCCTTGGTCGAAAGTTTTTAGTTCAGGCTGGGTTACGTCGTAGGCCTACCATAGGACCTCGTAAGCGTCCTGCTGCTTCCACG---------TCTACTGCATCTAGGCCTGCCAAACGTGTACGTATACGTAGTAAAAAATAATATGTTAGCACATATATGTATGTTTGTATGTATGGTTTTGTATGTTGTATGTATGTATGTATTTGTGTGATATATTACTGTATTTTGTTTGTTTGCGTGCGTGTATGTATGAATGTGCCTTGTGGCATGTATGGTGTTACTGTACATAATTGTGGTATTAAATAAAGTATGATACTAGTGTTGTGTAGGGTTGCACCCTTGTGAGTAACACTACTATTTGTGTGTATGTGTATTGCTTTATACCCTATATTCCTTCCTGTATTTCAAGTTATAAACTTGCATACTACACAGCATCCATTTTACTTATAATCCTCCATTTTGCTGTGCAACCGATTTCGGTTGCCTGTGGCTTATGTTTGACCTTTTAAACATAATACTTAAACTGGCACATTTACAACCCCTACATAGTTTAAACTACTGGCGCGCCTTCTTGGCGTACATGTGGCACACCTGGTATTAGTCATTTTCCTGTCCAGGTGCACTAAAACAATGGCTTGCACAACTGTATCCACACCCTATGTAATAAAACTGCTTTTAGGCACATATTTTAGTCTGTTTTTACCTGTGCTAATTGTATAATTGGCATGTAGAACCACTTTCTTATCCAACAATCTGTCTACTTGTTACATGAACTATAAACTGACTCACTTATACATACATAGTTTATGCAACCGAAAAAGGTTGGGCCCTATAACACATACCTTTTCTT
>EF202164|HPV45|B2|
AATACTTTTAACAATGATACTACATAAAAAAGGGTGTAACCGAAAACGGTTGCAACCAAAAACGGTGCATATAAAAGATTTGTGGAAAAGTGCATTACAGGATGGCGCGCTTTGACGATCCAACGCAACGACCCTACAAGCTACCAGATTTGTGCACAGAATTGAATACATCACTACAAGACGTATCTATTGCCTGTGTATATTGCAAAGCAACATTGGAACGCACAGAGGTATATCAATTTGCTTTTAAAGATTTATTTATAGTGTATAGAGACTGTATAGCATATGCTGCATGCCATAAATGTATAGACTTTTATTCCAGAATTAGAGAATTAAGATATTATTCAAACTCTGTATATGGAGAGACACTGGAAAAAATAACTAATACAGAGTTGTATAATTTGTTAATAAGGTGCCTGCGGTGCCAGAAACCATTGAACCCAGCAGAAAAACGTAGACACCTTAAGGACAAACGAAGATTCCACAGCATAGCTGGGCAGTACCGAGGGCAGTGTAATACATGTTGTGACCAGGCACGGCAAGAAAGACTTCGCAGACGTAGGGAAACACAAGTATAGCAATAAGTATGCATGGACCCCAGGCAACACTGCAAGAAATTGTATTGCATTTGGAACCTCAGAATGAATTAGATCCTGTTGACCTGTTGTGTTACGAGCAATTAAGCGAGTCAGAGGAGGAAAACGATGAAGCAGATGGCGTTAGTCATGCACAACTACCAGCCCGACGAGCCGAACCACAGCGTCACAAAATTTTGTGTGTATGTTGTAAGTGTGACGGCAGAATTGAGCTTACAGTAGAGAGCTCGGCAGATGACCTTAGAACACTACAGCAGCTGTTTTTGAGCACCTTGTCCTTTGTGTGTCCGTGGTGTGCAACTAACCAATAATCTACAATGGCGGATCCAGAAGGTACCGACGGGGAGGGAACGGGGTGTAATGGCTGGTTTTTTGTAGAAACAATTGTAGAGAAAAAAACAGGGGATGTAATATCAGATGATGAGGATGAAACCGCAACAGATACAGGGTCGGATATGGTAGATTTTATTGACACACAATTATCCATTTGTGAACAGGCAGAGCAAGAGACAGCACAGGCATTGTTCCATGCGCAGGAAGTTCAGAATGATGCACAGGTGTTGCATCTTTTAAAACGAAAGTTTGCAGGAGGCAGCAAGGAAAACAGTCCATTAGGGGAGCAGCTAAGTGTGGAGACGGATCTAAGTCCACGGTTACAAGAAATTTCATTAAATAGTGGGCACAAAAAAGCAAAACGACGGTTGTTTACAATATCAGATAGTGGCTATGGCTGTTCTGAAGTGGAAGCTGCAGAGACTCAGGTAACTGTAAACACTAATGCGGAAAATGGCGGCAGTGTACATAGTACACAAAGTAGTGGTGGGGATAGTAGTGACAATGCAGAAAATGTAGATCCGCAGTGCAGTATTACAGAACTAAAAGAGCTATTACAAGCAAGTAACAAAAAGGCTGCAATGCTGGCAGTATTTAAAGACATATATGGGCTGTCATTTACGGATTTGGTTAGAAATTTTAAAAGTGATAAAACAACATGTACAGATTGGGTAATGGCTATATTTGGAGTTAATCCAACGGTAGCAGAAGGCTTTAAAACATTAATTAAACCAGCAACGTTATACGCCCATATCCAATGTTTAGATTGTAAATGGGGAGTATTAATATTAGCTTTATTAAGATATAAATGTGGCAAAAATAGACTAACTGTTGCAAAAGGCTTAAGTACATTGTTGCAGGTACCTGAAACATGTATGTTAATTGAACCACCAAAATTGCGAAGTAGTGTTGCAGCATTATACTGGTATAGAACAGGTATATCCAATATTAGTGAAGTAAGTGGAGACACACCTGAGTGGATACAAAGACTGACTATTATTCAACATGGTATTGACGATAGTAATTTTGATTTGTCAGACATGGTGCAATGGGCATTCGATAATGACCTTACAGATGAAAGTGATATGGCATTTCAATATGCCCAATTAGCAGACTGCAACAGTAATGCAGCTGCATTTTTAAAAAGTAACTGCCAAGCCAAATATTTAAAAGATTGTGCTGTAATGTGTAGACATTATAAAAGAGCACAAAAACGCCAAATGAATATGTCTCAATGGATTAAATATAGATGTTCTAAAATAGATGAAGGTGGGGATTGGAGACCCATAGTACAATTCCTAAGATATCAGGGAGTAGAATTTATTAGCTTTTTAAGGGCACTAAAGGAATTTCTTAAAGGAACACCAAAAAAAAATTGCATACTGTTATATGGACCTGCAAATACAGGAAAATCGTATTTTGGAATGAGTTTTATACATTTCCTACAAGGTGCAATAATATCATTTGTAAATTCAAACAGCCATTTTTGGTTAGAACCGTTAGCAGATACTAAGGTAGCCATGTTGGATGATGCCACACACACGTGTTGGACATATTTTGATAATTATATGAGAAATGCATTAGATGGCAATCCTATAAGTATAGACAGAAAGCATAAACCATTATTGCAGCTAAAATGTCCTCCAATCCTATTAACATCCAATATACATCCAGCAAAAGATAATAAATGGCCATATTTAGAAAGTAGGGTGACGGTATTTACATTTCCACATGCATTTCCATTTGATAAAAATGGTAATCCAGTATATGAAATAAATGATAAAAATTGGAAATGTTTTTTTGAAAGGACATGGTCCAGATTAGATTTGCACGAGGACGATGAAGATGCAGACACCGAAGGAAACCCTTTCGGAACGTTTAAGTGCGTTACAGGACAAAATACTAGACCACTATGAAAATGACAGTAAAGACATAAACAGCCAAATAAGTTATTGGCAACTTATACGTGTGGAAAATGCAATACTATTTACAGCAAGGGAACATGGTATTACCAAACTGAACCACCAGGTGGTGCCTCCTAGTAACATTTCAAAAAGCAAGGCACATAAAGCTATTGAACTGCAAATGGCCTTAAAGGGCCTTGCACAAAGCAAGTATAACAATGAGGAATGGACACTGCAAGATACATGCGAGGAACTATGGAATACAGAACCGTCGCAGTGTTTTAAAAAAGGCGGTAAAACCGTGCACGTATACTTTGATGGCAACAAGGACAACTGTATGAACTATGTAGTATGGGACAGTATATATTATATAAGTGAGACAGGGATATGGGAAAAAACAGCAGCATGTGTTAGCTATTGGGGTGTATATTATATAAAAGATGGAAACACCACATATTATGTACAATTTAAAAGCGAATGTGAGAAATATGGAAATAGTAATACGTGGGAAGTACAATATGGGGGCAATGTAATTGATTGTAATGACTCTATGTGCAGTACCAGTGACGACACGGTATCCGCTACTCAGATTGTTAGACAGCTACAACACGCCTCCACGTCGACCCCCAAAACCGCATCCGTGGGCACCCCAAAACCCCACATCCAGACGCCGGCTACTAAGCGACCTAGACAGTGTGGACTCACAGAGCAGCACCACGGACTTGTCAACACCCACGTGCACAACCCGCTCCTGTGTTCAAGTACAAGTAACAACAAACGACGGAAAGTGTGTAGTGGTAACACTACGCCTATAATACACTTAAAAGGTGACAAAAACAGTTTGAAATGTTTAAGATATAGGCTACGCAAATATGCAGACCATTACTCAGAAATATCCTCCACCTGGCATTGGACAGGTTGCAAGAAAAACACTGGTATATTAACTGTAACATATAATAGTGAGGTACAACGAAATACCTTTTTAGATGTAGTTACTATTCCTAACAGTGTACAAATATCGGTGGGATACATGACTATGTAAACCTGTATATTGTATACAGTATGTAACATTACCATGCTATCTTTAGTGTTTTTATTGTGCTTTTCTGTGTGCCTTTATGTGTGCTGCAATGTCCCGCTTGTGCAGTCTGTCTATGTGTGTGCTTTTGCTTGGTTGTTGGTGTTTCTTTTTATAGTTGTTATTACATCCCCATTAACAGCATTTGCTGTATACATTTGTTGCTATTTACTACCTATGTTTGTATTACATATGCATGCTTTACACACCTTACAATAATTACTATAATGTACAGTACAGTGTAACATACCTGTGATGTGCATGTTT--------TTGTATTTTTGTATTTTTGTATTTTTGTATTTTTGTATTTTATATGTTTAATAAACCATGGTATCCCACCGTGCAGCACGTCGCAAGCGGGCCTCTGCAACTGACTTATATAAAACATGCAAGCAATCTGGTACGTGCCCCCCTGATGTTATTAACAAAGTGGAAGGCACAACCTTAGCTGATAGAATTTTACAGTGGTCTAGCCTTGGAATATTTTTGGGTGGCCTTGGCATTGGTACCGGCAGTGGTTCTGGAGGCCGTACGGGCTATGTACCCTTAGGGGGCAGGTCTAATACTGTTGTGGATGTTGGCCCCACTAGGCCACCTGTGGTTATTGAACCTGTAGGGCCTACTGATCCATCTATTGTTACGTTGGTAGAGGAGTCCAGTGTTGTTTCCTCTGGTGCTCCGGTTCCAACATTTACCGGAACCTCTGGGTTTGAAATTACCTCTTCTGGTACTACCACACCCGCTGTGTTGGACATCACACCTACCGTGGACTCTGTTTCTATTTCATCAACTAGTTTTACAAATCCTGCATTTTCGGATCCCTCTATTATTGAGGTGCCCCAAACAGGGGAGGTATCAGGTAATATATTTGTTGGTACACCAACATCGGGCAGCCATGGATATGAGGAAATACCTTTACAAACATTTGCATCTTCTGGGTCAGGTACTGAACCCATTAGTAGTACCCCCCTCCCTACTGTGCGGCGGGTAGCGGGTCCCCGCCTGTATAGTAGGGCTAATCAACAGGTCCGTGTGTCCACCTCACAGTTTTTAACACGTCCCTCATCGTTGGTTACATTTGATAATCCAGCTTATGAGCCCCTGGACACCACACTATCCTTTGAGCCTACCAGTAATGTTCCTGATTCAGATTTTATGGATATTATTCGTTTGCATAGGCCAGCATTATCCTCTAGACGTGGCACTGTTAGATTTAGTAGATTGGGTCAAAGGGCAACCATGTTTACACGTAGTGGTAAACAAATAGGGGGTAGGGTACATTTTTACCATGATATAAGCCCCATTGCTGCTACAGAGGAAATTGAATTGCAGCCTTTACTTAGTGCTACAGATGATAGTGACCTGTTTGATGTATATGCAGACTTTCCACCTCCTGCGTCCACTACACCTAGCACTATAAACAAATCATTTACATATCCAAAGTATTCATTGACCATGCCTTCCACTGCTGCATCCTCTTACAGTAATGTTACAGTACCATTAACATCTGCATGGGATGTACCTATATATACTGGCCCGGACATTATATTGCCATCCCATACTCCTATGTGGCCTAGTACATCTCCTACCAATGCTGCCACCTCCACCTATATAGGTATTCATGGCACACAATATTATTTATGGCCATGGTATTATTATTTTCCTAAAAAACGTAAACGTATTCCCTATTTTTTTGCAGATGGCTTTGTGGCGGCCTAGTGACAGTACGGTATATCTTCCACCACCTTCTGTGGCCAGAGTTGTCAACACTGATGATTATGTGTCTCGCACAAGCATATTTTACCATGCAGGCAGTTCCCGATTATTAACTGTAGGCAATCCATATTTTAGGGTTGTACCTAGTGGTGCAGGTAATAAACAGGCTGTTCCTAAGGTATCCGCATATCAGTATAGGGTGTTTAGAGTAGCTTTGCCCGATCCTAATAAATTTGGATTACCTGATTCTACTATATATAATCCTGAAACACAACGTTTGGTTTGGGCATGTGTAGGTATGGAAATTGGTCGTGGGCAGCCTTTAGGTATTGGCCTAAGTGGCCATCCATTTTATAATAAATTGGATGATACAGAAAGTGCTCATGCAGCTACAGCTGTTATTACGCAGGATGTTAGGGATAATGTGTCAGTTGATTATAAGCAAACACAGCTGTGTATTTTAGGTTGTGTACCTGCTATTGGTGAGCACTGGGCCAAGGGCACACTTTGTAAACCTGCACAATTGCAACCTGGTGACTGTCCTCCTTTGGAACTTAAAAACACCATTATTGAGGATGGTGATATGGTGGATACAGGTTATGGGGCAATGGATTTTAGTACATTGCAGGATACAAAGTGCGAGGTTCCATTAGACATTTGTCAATCCATCTGTAAATATCCAGATTATTTGCAAATGTCTGCTGATCCCTATGGGGATTCTATGTTTTTTTGCCTACGCCGTGAACAACTGTTTGCAAGACATTTTTGGAATAGGGCAGGTGTTATGGGTGACACAGTACCTACAGACCTATATATTAAAGGCACTAGCGCTAATATGCGTGAAACCCCTGGCAGTTGTGTGTATTCCCCTTCTCCCAGTGGCTCTATTACTACTTCTGATTCTCAATTATTTAATAAGCCATATTGGTTACATAAGGCCCAGGGCCATAACAATGGTATTTGTTGGCATAATCAGTTGTTTGTTACTGTAGTGGACACTACCCGCAGTACTAATTTAACATTATGTGCCTCTACACAAACTCCTGTGCCAAATACATATGATCCTACTAAGTTTAAGCACTATAGTAGACATGTGGAGGAATATGATTTACAGTTTATTTTTCAGTTGTGCACTATTACTTTAACTGCAGAGGTTATGTCATATATCCATAGTATGAATAGTAGTATATTGGAAAATTGGAATTTTGGTGTACCTCCACCACCTACTACAAGTTTAGTGGATACATATCGTTTTGTGCAATCAGTTGCTGTTACCTGTCAAAAGGATACTACACCTCCAGAAAAGCAGGATCCATATGATAAATTAAAGTTTTGGACTGTTGACCTAAAGGAAAAATTTTCCTCCGATTTGGATCAATATCCCCTTGGTCGAAAGTTTTTAGTTCAGGCTGGGTTACGTCGTAGGCCTACCATAGGACCTCGTAAGCGTCCTGCTGCTTCCACG---------TCTACTGCATCTAGGCCTGCCAAACGTGTACGTATACGTAGTAAAAAATAATATGTTAGCACATATATGTATGTTTGTATGTATGGTTTTGTATGTTGTCTGTATGTATGTATTTGTGTGATATATTACTGTATTTTGTTTGTTTGCGTGCGTGTATGTATGAATGTGCCTTGTGGCATGTATGGTGTTACTGTACATAATTGTGGTATTAAATAAAGTATGATACTAGTGTTGTGTAGGGTTGCACCCTTGTGAGTAACACTACTATTTGTGTGTATGTGTATTGCTTTATACCCTATATTCCTTCCTGTATTTCAAGTTATAAACTTGCATACTACACAGCATCCATTTTACTTATAATCCTCCATTTTGCTGTGCAACCGATTTCGGTTGCCTGTGGCTTATGTTTGACCTTTTAAACATAATACTTAAACTGGCACATTTACAACCCCTACATAGTTTAAACTACTGGCGCGCCTTCTTGGCGTACATGTGGCACACCTGGTATTAGTCATTTTCCTGTCCAGGTGCACTAAAACAATGGCTTGCACAACTGTATCCACACCCTATGTAATAAAACTGCTTTTAGGCACATATTTTAGTCTGTTTTTACCTGTGCTAATTGTATAATTGGCATGTAGAACCACTTTCTTATCCAACAATCTGTCTACTTGTTACATGAACTATAAACTGACTCACTTATACATACATAGTTTATGCAACCGAAAAAGGTTGGGCCCTATAACACATACCTTTTCTT
>EF202161|HPV45|B1|
AATACTTTTAACAATTATACTACATAAAAAAGGGTGTAACCGAAAACGGTTGCAACCAAAAACGGTGCATATAAAAGATTTGTGGAAAAGTGCATTACAGGATGGCGCGCTTTGACGATCCAAAGCAACGACCCTACAAGCTACCAGATTTGTGCACAGAATTGAATACATCACTACAAGACGTATCTATTGCCTGTGTATATTGCAAAGCAACATTGGAACGCACAGAGGTATATCAATTTGCTTTTAAAGATTTATGTATAGTGTATAGAGACTGTATAGCCTATGCTGCATGCCATAAATGTATAGACTTTTATTCCAGAATTAGAGAATTAAGATATTATTCAAACTCTGTATATGGAGAGACACTGGAAAAAATAACTAATACAGAGTTGTATAATTTGTTAATAAGGTGCCTGCGGTGCCAGAAACCATTGAACCCAGCAGAAAAACGTAGACACCTTAAGGACAAACGAAGATTCCACAGCATAGCTGGGCAGTACCGAGGGCAGTGTAATACATGTTGTGACCAGGCACGGCAAGAAAGACTTCGCAGACGTAGGGAAACACAAGTATAGCAATAAGTATGCATGGACCCCGGGCAACACTGCAAGAAATTGTATTGCATTTGGAACCTCAGAATGAATTAGATCCTGTTGACCTGTTGTGTTACGAGCAATTAAGCGAGTCAGAGGAGGAAAACGATGAAGCAGATGGCGTTAGTCATGCACAACTACCAGCCCGACGAGCCGAACCACAGCGTCACAAAATTTTGTGTGTATGTTGTAAGTGTGACGGCAGAATTGATCTTACAGTAGAGAGCTCGGCAGATGACCTTAGAACACTACAGCAGCTGTTTTTGAGCACCTTGTCCTTTGTGTGTCCGTGGTGTGCAACTAACCAATAATCTACAATGGCGGATCCAGAAGGTACCGACGGGGAGGGAACGGGGTGTAATGGCTGGTTTTTTGTAGAAACAATTGTAGAGAAAAAAACAGGGGATGTAATATCAGATGATGAGGATGAAACCGCAACAGATACAGGGTCGGATATGGTAGATTTTATTGACACACAATTATCCATTTGTGAACAGGCAGAGCAAGAGACAGCACAGGCATTGTTCCATGCGCAGGAAGTTCAGAATGATGCACAGGTGTTGCATCTTTTAAAACGAAAGTTTGCAGGAGGCAGCAAGGAAAACAGTCCATTAGGGGAGCAGCTAAGTGTGGAGACGGATCTAAGTCCACGGTTACAAGAAATTTCATTAAATAGTGGGCACAAAAAAGCAAAACGACGGTTGTTTACAATATCAGATAGTGGCTATGGCTGTTCTGAAGTGGAAGCTGCAGAGACTCAGGTAACTGTAAACACTAATGCGGAAAATGGCGGCAGTGTACATAGTACACAAAGTAGTGGTGGGGATAGTAGTGACAATGCAGAAAATGTAGATCCGCAGTGCAGTATTACAGAACTAAAAGAGCTATTACAAGCAAGTAACAAAAAGGCTGCAATGCTGGCAGTATTTAAAGACATATATGGGCTGTCATTTACGGATTTGGTTAGAAATTTTAAAAGTGATAAAACAACATGTACAGATTGGGTAATGGCTATCTTTGGAGTTAATCCAACGGTAGCAGAAGGCTTTAAAACATTAATTAAACCAGCAACGTTATACGCCCATATCCAATGTTTAGATTGTAAATGGGGAGTATTAATATTAGCTTTATTAAGATATAAATGTGGCAAAAATAGACTAACTGTTGCAAAAGGCTTAAGTACATTGTTGCACGTACCTGAAACATGTATGTTAATTGAACCACCAAAATTGCGAAGTAGTGTTGCAGCATTATACTGGTATAGAACAGGTATATCCAATATTAGTGAAGTAAGTGGAGACACACCTGAGTGGATACAAAGACTGACTATTATTCAACATGGTATTGACGATAGTAATTTTGATTTGTCAGACATGGTGCAATGGGCATTTGATAATGACCTTACAGATGAAAGTGATATGGCATTTCAATATGCCCAATTAGCAGACTGCAACAGTAATGCAGCTGCATTTTTAAAAAGTAACTGCCAAGCCAAATATTTAAAAGATTGTGCTGTAATGTGTAGACATTATAAAAGAGCACAAAAACGCCAAATGAATATGTCTCAATGGATTAAATATAGATGTTCTAAAATAGATGAAGGTGGGGATTGGAGACCCATAGTACAATTCCTAAGATATCAGGGAGTAGAATTTATTAGCTTTTTAAGGGCACTAAAGGAATTTCTTAAAGGAACACCAAAAAAAAATTGCATACTGTTATATGGACCTGCAAATACAGGAAAATCGTATTTTGGAATGAGTTTTATACATTTCCTACAAGGTGCAATAATATCATTTGTAAATTCAAACAGCCATTTTTGGTTAGAACCGTTAGCAGATACTAAGGTAGCCATGTTGGATGATGCCACACACACGTGTTGGACATATTTTGATAATTATATGAGAAATGCATTAGATGGTAATCCTATAAGTATAGACAGAAAGCATAAACCATTATTGCAGCTAAAATGTCCTCCAATCCTATTAACATCCAATATTCATCCAGCAAAAGATAATAAATGGCCATATTTAGAAAGTAGGGTGACAGTATTTACATTTCCACATGCATTTCCATTTGATAAAAATGGTAATCCAGTATATGAAATAAATGATAAAAATTGGAAATGTTTTTTTGAAAGGACATGGTCCAGATTAGATTTGCACGAGGACGATGAAGATGCAGACACCGAAGGAAACCCTTTCGGAACGTTTAAGTGCGTTACAGGACAAAATACTAGACCACTATGAAAATGACAGTAAAGACATAAACAGCCAAATAAGTTATTGGCAACTTATACGTGTGGAAAATGCAATACTATTTACAGCAAGGGAACATGGTATTACCAAACTAAACCACCAGGTGGTGCCTCCTAGTAACATTTCAAAAAGCAAAGCACATAAAGCTATTGAACTGCAAATGGCCTTAAAGGGCCTTGCACAAAGCAAGTATAACAATGAGGAATGGACACTGCAAGATACATGCGAGGAACTATGGAATACAGAACCGTCGCAGTGTTTTAAAAAAGGCGGTAAAACCGTGCACGTATACTTTGATGGCAACAAGGACAACTGTATGAACTATGTAGTATGGGACAGTATATATTATATAAGTGAGACAGGGATATGGGAAAAAACAGCAGCATGTGTTAGCTATTGGGGTGTATATTATATAAAAGATGGAAACACCACATATTATGTACAATTTAAAAGCGAATGTGAGAAATATGGAAATAGTAATACGTGGGAAGTACAATATGGGGGCAATGTAATTGATTGTAATGACTCTATGTGCAGTACCAGTGACGACACGGTATCCGCTACTCAGATTGTTAAACAGCTACAACACGCCTCCACGTCGACCCCCAAAACCGCATCCGTGGGCACCCCAAAACCCCACATCCAGACGCCGGCTGCTAAGCGACCCAGACAGTGTGGACTCACAGAGCAGCACCACGGACTTGTCAACACCCACGTGCACAACCCGCTCCTGGGTTCAAGTACAAGTAACAACAAAAGACGGAAAGTGTGTAGTGGTAACACTACGCCTATAATACACTTAAAAGGTGACAAAAACAGTTTGAAATGTTTAAGATATAGGCTACGCAAATATGCACACCATTACTCAGAAATATCCTCCACCTGGCATTGGACAGGTTGCAATAAAAACACTGGTATATTAACTGTAACATATAATAGTGAGGTACAACGAAATACCTTTTTGGATGTAGTTACTATTCCTAACAGTGTACAAATATCGGTGGGATACATGACTATGTAAACCTGTATATTGTATACAGTATGTAACATTACTATGCTATCTTTAGTGTTTTTATTGTGCTTTTCTGTGTGCCTTTATGTGTGCTGCAATGTCCCGCTTGTGCAGTCTGTCTATGTGTGTGCTTTCGCTTGGTTGTTGGTGTTTCTTTTTATAGTTGTTATTACATCCCCATTAACAGCATTTGCTGTATACATTTGTTGCTATTTACTACCTATGTTTGTATTACATATGCATGCTTTACACACCTTACAATAAGTACTATGATGTACAGTACAGTGTAACATACCTGTGATGTGCATGTTT--------TTGTATTTTTGTATTTTTGTATTTTTGTATTTTTGTATTTTATATGTTTAATAAACCATGGTATCCCACCGTGCAGCACGTCGCAAGCGGGCCTCTGCAACTGACTTATATAAAACATGTAAGCAATCTGGTACGTGCCCCCCTGATGTTATTAACAAAGTGGAAGGCACAACCTTAGCTGATAAAATTTTACAGTGGTCTAGCCTTGGAATATTTTTGGGTGGCCTTGGCATTGGTACCGGCAGTGGTTCTGGAGGCCGTACGGGCTATGTACCCTTAGGGGGCAGGTCTAATACTGTTGTGGATGTTGGCCCCACTAGGCCACCTGTGGTTATTGAACCTGTAGGGCCTACTGATCCATCTATTGTTACGTTGGTAGAGGAGTCCAGTGTTGTTGCCTCTGGTGCTCCGGTTCCAACATTTACCGGAACCTCTGGGTTTGAAATTACGTCTTCTGGTACTACCACACCCGCTGTGTTGGACATCACACCTACCGTGGACTCTGTTTCTATTTCGTCCACTAGTTTTACAAATCCTGCATTTTCGGATCCCTCTATTATTGAGGTGCCCCAAACAGGGGAGGTATCAGGTAATATATTTGTTGGTACACCAACATCGGGCAGCCATGGATATGCGGAAATACCTTTACAAACATTTGCATCTTCTGGGTCAGGTACTGAACCCATTAGTAGTACCCCCCTCCCTACTGTGCGGCGGGTAGCGGGTCCCCGCCTGTATAGTAGGGCTAATCAACAGGTCCGTGTGTCCACCTCACGGTTTTTAACACGTCCCTCATCGTTGGTTACATTTGATAATCCAGCTTATGAGCCCCTGGACACCACACTATCCTTTGAGCCTACCAGTAATGTTCCTGATTCAGATTTTATGGATATTATTCGTTTGCATAGGCCAGCATTATCCTCTAGACGTGGCACTGTTAGATTTAGTAGATTGGGTCAAAGGGCAACCATGTTTACACGTAGTGGTAAACAAATAGGGGGTAGGGTACATTTTTACCATGATATAAGCCCCATTGCTGCTACAGAGGAAATTGAATTGCAGCCTTTACTTAGTGCTACAGATGATAGTGACCTGTTTGATGTATATGCAGACTTTCCACCTCCTGCGTCCACTACACCTAGCACTATAAACAAATCATTTACATATCCAAAGTATTCCTTGACCATGCCTTCCACTGCTGCATCCTCTTACAGTAATGTTACAGTACCATTAACATCTGCATGGGATGTACCTATATATACTGGCCCGGACATTATATTGCCATCCCATACTCCTATGTGGCCTAGTACATCTCCTACCAATGCTTCCACCTCCACCTATATAGGTATTCATGGCACACAATATTATTTATGGCCATGGTATTATTATTTTCCTAAAAAACGTAAACGTATTCCCTATTTTTTTGCAGATGGCTTTGTGGCGGCCTAGTGACAGTACGGTATATCTTCCACCACCTTCTGTGGCCAGAGTTGTCAACACTGATGATTATGTGTCTCGCACAAGCATATTTTACCATGCAGGCAGTTCCAGATTATTAACTGTAGGCAATCCATATTTTAGGGTTGTACCTAGTGGTGCAGGTAATAAACAGGCTGTTCCTAAGGTATCCGCATATCAGTATAGGGTGTTTAGAGTAGCTTTACCCGATCCTAATAAATTTGGATTACCTGATTCTACTATATATAATCCTGAAACACAACGTTTGGTTTGGGCATGTGTAGGTATGGAAATTGGTCGTGGGCAGCCTTTAGGTATTGGCCTAAGTGGCCATCCATTTTATAATAAATTGGATGATACAGAAAGTGCTCATGCAGCTACAGCTGTTGTTACGCAGGATGTTAGGGATAATGTGTCAGTTGATTATAAGCAAACACAGCTGTGTATTTTAGGTTGTGTACCTGCTATTGGTGAGCACTGGGCCAAGGGCACACTTTGTAAACCTGCACAATTGCAGCCTGGTGACTGTCCTCCTTTGGAACTTAAAAACACCATTATTGAGGATGGTGATATGGTGGATACAGGTTATGGGGCAATGGATTTTAGTACATTGCAAGATACAAAGTGCGAGGTTCCATTAGACATTTGTCAATCCATCTGTAAATATCCAGATTATTTGCAAATGTCTGCTGATCCCTATGGAGATTCTATGTTTTTTTGCCTACGCCGTGAACAACTGTTTGCAAGACATTTTTGGAATAGGGCAGGTGTTATGGGTGACACAGTACCTACAGACCTATATATTAAAGGCACTAGCGCTAATATGCGTGAAACCCCTGGCAGTTGTGTGTATTCCCCTTCTCCCAGTGGCTCTATTATTACTTCTGATTCTCAATTATTTAATAAGCCATATTGGTTACATAAGGCCCAGGGCCATAACAATGGTATTTGTTGGCATAATCAGTTGTTTGTTACTGTGGTGGACACTACCCGCAGTACTAATTTAACATTATGTGCCTCTACACAAAATCCTGTGCCAGGTACATATGATCCTACTAAGTTTAAGCACTATAGTAGACATGTGGAGGAATATGATTTACAGTTTATTTTTCAGTTGTGCACTATTACTTTAACTGCAGAGGTTATGTCATATATCCATAGTATGAATAGTAGTATATTGGAAAATTGGAATTTTGGTGTACCTCCACCACCTACTACAAGTTTAGTGGATACATATCGTTTTGTGCAATCAGTTGCTGTTACCTGTCAAAAGGATACTACACCTCCAGAAAAGCAGGATCCATATGATAAATTAAAGTTTTGGACTGTTGACCTAAAGGAAAAATTTTCCTCCGATTTGGATCAATATCCCCTTGGTCGAAAGTTTTTAGTTCAGGCTGGGTTACGTCGTAGGCCTACCATAGGACCTCGTAAGCGTCCTGCTGCTTCCACG---------TCTACTGCATCTAGGCCTGCCAAACGTGTACGTATACGTAGTAAAAAATAATATGTTAGCACAGATATGTATGTGTGTATGTATGGTTTTGTATGTTGTATGTATGTATGTATTTGTGTGATATATTACTGTATTTTGTTTGTTTGCGTGCGTGTATGTATGAATGTGCCTTATGGCATGTATGGTGTTACTGTACATAATTGTGGTATTAAATAAAGTATGATACTAGTGTTGTGTAGGGTTGCACCCTTGTGAGTAACAATACTATTTGTGTGTATGTGTATTGCTTTATACCCTATATTCCTTCCTGTATTTCAAGTTATAAACTTGCATACTACACAGCATCCATTTTACTTATAATCCTCCATTTTGCTGTGCAACCGATTTCGGTTGCCTGTGGCTTATATTTGACCTTTTAAACATAATACCTAAACTGGCACATTTACAACCCCTACATAGTTTAAACTACTGGCGCGCCTTCTTGGCGTACATGTGGCACACCTGGTATTAGTCATTTTCCTGTCCAGGTGTACTAAAACAATGGCTTGCACAACTGTATCCACACCCTATGTAATAAAACTGCTTTTAGGCACATATTTTAGTCTGTTTTTACCTGTGCTAATTGTATAATTGGCATGTAAAACCACTTTCTTATCCAACAATCTGTCTACTTGTTACATGAACTATAAACTGACTCACTTATACATACATAGTTTATGCAACCGAAAAAGGTTGGGCCCTATAACACATACCTTGTCTT
>LNS2400068_HPV45
AATACTTTTAACAATTATACTACATAAAAAAGGGTGTAACCGAAAACGGTTGCAACCAAAAACGGTGCATATAAAAGCTTTGTGGAAAAGTGCATTACAGGATGGCGCGCTTTGACGATCCAAAGCAACGACCCTACAAGCTACCAGATTTGTGCACAGAATTGAATACATCACTACAAGACGTATCTATTGCCTGTGTATATTGCAAAGCAACATTGGAACGCACAGAGGTATATCAATTTGCTTTTAAAGATTTATGTATAGTGTATAGAGACTGTATAGCATATGCTGCATGCCATAAATGTATAGACTTTTATTCCAGAATTAGAGAATGAAGATATTATTCAAACTCTGTATATGGAGAGACACTGGAAAAAATAACTAATACAGAGTTGTATAATTTGTTAATAAGGTGCCTGCGGTGCCAGAAACCATTGAACCCAGCAGAAAAACGTAGACACCTTAAGGACAAACGAAGATTTCACAGCATAGCTGGACAGTACCGAGGGCAGTGTAATACATGTTGTGACCAGGCACGGCAAGAAAGACTTCGCAGACGTAGGGAAACACAAGTATAGCAATAAGTATGCATGGACCCCGGGAAACACTGCAAGAAATTGTATTGCATTTGGAACCTCAGAATGAATTAGATCCTGTTGACCTGTTGTGTTACGAGCAATTAAGCGAGTCAGAGGAGGAAAACGATGAAGCAGATGGAGTTAGTCATGCACAACTACCAGCCCGACGAGCCGAACCACAGCGTCACAAAATTTTGTGTGTATGTTGTAAGTGTGACGGCAGAATTGAGCTTACAGTAGAGAGCTCGGCAGAGGACCTTAGAACACTACAGCAGCTGTTTTTGAGCACCTTGTCCTTTGTGTGTCCGTGGTGTGCAACTAACCAATAATCTACAATGGCGGATCCAGAAGGTACCGACGGGGAGGGAACGGGGTGTAATGGCTGGTTCTTTGTAGAAACAATTGTAGAGAAAAAAACAGGGGATGTAATATCAGATGATGAGGATGAAACTGCAACAGATACAGGGTCGGATATGGTAGATTTTATTGACACACAATTATCCATTTGTGAACAGGCAGAGCAAGAGACAGCACAGGCATTGTTCCATGCGCAGGAAGTTCAGAATGATGCACAGGTGTTGCATCTTTTAAAACGAAAGTTTGCAGGAGGCAGCAAGGAAAACAGTCCATTAGGGGAGCAGCTAAGTGTGGATACGGATCTAAGTCCACGGTTACAAGAAATTTCATTAAATAGTGGGCACAAAAAAGCAAAACGACGGTTGTTTACAATATCAGATAGTGGCTATGGCTGTTCTGAAGTGGAAGCTGCAGAGACTCAGGTAACTGTAAACACTAATGCGGAAAATGGCGGCAGTGTACATAGTACACAAAGTAGTGGTGGGGATAGTAGTGACAATGCAGAAAATGTAGATCCGCATTGCAGTATTACAGAACTAAAGGAGCTATTACAAGCAAGTAACAAAAAGGCTGCAATGCTGGCAGTATTTAAAGACATATATGGGCTGTCATTTACGGATTTGGTTAGAAATTTTAAAAGTGATAAAACAACATGTACAGATTGGGTAATGGCTATATTTGGAGTTAATCCAACGGTAGCAGAAGGCTTTAAAACATTAATTAAACCAGCAACGTTATACGCCCATATCCAATGTTTAGATTGTAAATGGGGAGTATTAATATTAGCTTTATTAAGATATAAATGTGGCAAAAATAGACTAACTGTTGCAAAAGGCTTAAGCACATTGTTGCACGTACCTGAAACATGTATGTTAATTGAACCACCAAAATTGCGAAGTAGTGTTGCAGCATTATACTGGTATAGAACAGGTATATCCAATATTAGTGAAGTAAGTGGAGACACACCTGAGTGGATACAAAGACTGACAATTATTCAACATGGTATTGACGATAGTAATTTTGATTTGTCAGACATGGTGCAATGGGCATTTGATAATGACCTTACAGATGAAAGTGATATGGCATTTCAATATGCCCAATTAGCAGACTGCAACAGTAATGCAGCTGCATTTTTAAAAAGTAACTGCCAAGCCAAATATTTAAAAGATTGTGCTGTAATGTGTAGACATTATAAAAGAGCACAAAAACGCCAAATGAATATGTCTCAATGGATTAAATATAGATGTTCCAAAATAGATGAAGGTGGGGATTGGAGACCCATAGTACAATTCCTAAGATATCAGGGAGTAGAATTTATTAGCTTTTTAAGGGCACTAAAGGAATTTCTTAAAGGAACACCAAAAAAAAATTGTATACTGTTATATGGACCTGCAAATACAGGAAAATCGTATTTTGGAATGAGTTTTATACATTTCCTACAAGGTGCAATAATATCATTTGTAAATTCAAACAGCCATTTTTGGTTAGAACCGTTAGCAGATACTAAGGTAGCCATGTTGGATGATGCCACACACACGTGTTGGACATATTTTGATAATTATATGAGAAATGCATTAGATGGTAATCCTATAAGTATAGACAGAAAGCATAAACCATTATTACAGCTAAAATGTCCTCCAATCCTATTAACATCCAATATTGATCCAGCAAAAGATAATAAATGGCCATATTTAGAAAGTAGGGTGACGGTATTTACATTTCCACATGCATTTCCATTTGATAAAAATGGTAATCCAGTATATGAAATAAATGATAAAAATTGGAAATGTTTTTTTGAAAGGACATGGTCCAGATTAGATTTGCACGAGGACGATGAAGATGCAGACACCGAAGGAATCCCTTTCGGAACGTTTAAGTGCGTTACAGGACAAAATACTAGACCACTATGAAAATGACAGTAAAGACATAAACAGCCAAATAAGTTATTGGCAACTTATACGTTGGGAAAATGCAATACTATTTACAGCAAGGGAACATGGTATTACCAAACTAAACCACCAGGTGGTGCCTCCTATTAACATTTCAAAAAGCAAAGCACATAAAGCTATTGAACTGCAAATGGCCTTAAAGGGCCTTGCACAAAGCAAGTATAACAATGAGGAATGGACACTGCAAGATACATGCGAGGAACTATGGAATACAGAACCGTCGCAGTGTTTTAAAAAAGGCGGTAAAACCGTGCACGTATACTTTGATGGCAACAAGGACAACTGTATGAACTATGTAGTATGGGACAGTATATATTATATAACTGAGACAGGGATATGGGAAAAAACAGCAGCATGTGTTAGCTATTGGGGTGTATATTATATAAAAGATGGAGATACCACATATTATGTACAATTTAAAAGCGAATGTGAGAAATATGGAAATAGTAATACGTGGGAAGTACAATATGGGGGCAATGTAATTGATTGTAATGACTCTATGTGCAGTACCAGTGACGACACGGTATCCGCTACTCAGATTGTTAGACAGCTACAACACGCCTCCACGTCGACCCCCAAAACCGCATCCGTGGGCACCCCAAAACCCCACATCCAGACGCCGGCTACTAAGCGACCTAGACAGTGTGGACTCACAGAGCAGCACCACGGACTTGTCAACACCCACGTGCACAACCCGCTCCTGTGTTCAAGTACAAGTAACAACAAAAGAAGGAAAGTGTGTAGTGGTAACACTACGCCTATAATACACTTAAAAGGTGACAAAAACAGTTTGAAATGTTTAAGATATAGGCTACGCAAATATGCAGACCATTACTCAGAAATATCCTCCACCTGGCATTGGACAGGTTGTAATAAAAACACTGGTATATTAACTGTAACATATAATAGTGAGGTACAAAGAAATACCTTTTTGGATGTAGTTACTATTCCTAACAGTGTACAAATCTCGGTGGGATACATGACTATATGAATCTGTATATTGTATACAGTATGTAACATTACTATGCTATCTTTAGTGTTTTTATTGTGCTTTTCTGTGTGCCTTTATGTGTGCTGCAATGTCCCGCTTGTGCAGTCTGTCTATGTGTGTGCTTTCGCTTGGTTGTTGGTGTTTCTTTTTATAGTTGTTATTACATCCCCATTAACAGCATTTGCTGTATACATTTGTTGCTATTTACTACCTATGTTTGTATTACATATGCATGCTTTACACACCATACAATAATTACTATAATGTACAGTACAGTGTAACATACCTGTGATGTGCATGTTGTTGTATTTTTGTATTTTTGTATTTTTGTATTTTTGTATTTTTGTATTTTATATGTTTAATAAACCATGGTATCCCACCGTGCAGCACGTCGCAAGCGGGCCTCTGCAACTGACTTATATAGAACATGTAAGCAATCCGGTACGTGCCCCCCTGATGTTATTAACAAAGTGGAAGGCACAACCTTAGCTGATAAAATTTTACAGTGGTCTAGCCTTGGGATATTTTTGGGTGGCCTTGGCATTGGTACCGGCAGTGGTTCTGGAGGCCGTACGGGCTATGTACCCTTAGGGGGCAGGTCTAATACTGTTGTGGATGTTGGCCCCACTAGGCCACCTGTGGTTATTGAACCTGTAGGGCCTACTGATCCATCTATTGTTACGTTGGTAGAGGATTCCAGTGTTGTTGCCTCTGGTGCTCCGGTTCCCACATTTACCGGAACCTCTGGGTTTGAAATTACGTCTTCTGGTACTACCACACCAGCTGTGTTGGACATCACACCTACCGTGGACTCTGTTTCTATTTCGTCAACTAGTTTTACAAATCCTGCATTTTCTGATCCCTCTATTATTGAGGTGCCCCAAACAGGGGAGGTATCAGGTAATATATTTGTTGGTACACCAACATCGGGCAGCCATGGATATGAGGAAATACCTTTACAAACATTTGCATCTTCTGGGTCAGGTACGGAACCCATTAGTAGTACCCCCCTCCCTACTGTGCGGCGGGTAGCGGGTCCCCGCCTGTATAGTAGGGCTAATCAACAGGTCCGTGTGTCCACCTCACAGTTTTTAACACATCCCTCATCGTTGGTTACATTTGATAATCCAGCTTATGAGCCCCTGGACACCACACTATCCTTTGAGCCTACCAGTAATGTTCCTGATTCCGATTTTATGGATATTATTCGTTTGCATAGGCCAGCATTATCCTCTAGACGTGGCACTGTTAGATTTAGTAGATTGGGTCAAAGGGCAACCATGTTTACACGTAGTGGTAAACAAATAGGGGGTAGGGTACATTTTTACCATGATATAAGCCCCATTGCTGCTACAGAGGAAATTGAATTGCAGCCTTTAATTAGTGCTACAGATGATAGTGACCTGTTTGATGTATATGCAGACTTCCCACCTCCTGCGTCCACTACACCTAGCACTATAAACAAATCATTTACATATCCAAGGTATTCCTTGACCATGCCTTCTACTGCTGCATCCTCTTACAGTAATGTTACAGTACCATTAACATCTGCATGGGATGTACCTATATATACTGGCCCGGACATTATATTGCCATCCCATACTCCTATGTGGCCTAGTACATCTCCTACCAATGCTTCCACCACCACCTATATAGGTATTCATGGCACACAATATTATTTATGGCCATGGTATTATTATTTTCCTAAAAAACGTAAACGTATTCCCTATTTTTTTGCAGATGGCTTTGTGGCGGCCTAGTGACAGTACGGTATATCTTCCACCACCTTCTGTGGCCAGAGTTGTCAACACTGATGATTATGTGTCTCGCACAAGCATATTTTATCATGCAGGCAGTTCCCGATTATTAACTGTAGGCAATCCATATTTTAGGGTTGTACCTAATGGTGCAGGTAATAAACAGGCTGTTCCTAAGGTATCCGCATATCAGTATAGGGTGTTTAGAGTAACTTTACCCGATCCTAATAAATTTGGATTACCTGATTCTACTATATATAATCCTGAAACACAACGTTTGGTTTGGGCATGTGTAGGTATGGAAATTGGTCGTGGGCAGCCTTTAGGTATTGGCCTAAGTGGCCATCCATTTTATAATAAATTGGATGATACAGAAAGTGCTCATGCAGCTACAGCTGTTATTACGCAGGATGTTAGGGATAATGTGTCAGTTGATTATAAGCAAACACAGCTGTGTATTTTAGGTTGTGTACCTGCTATTGGTGAGCACTGGGCCAAGGGCACACTTTGTAAACCTGCACAATTGCAACCTGGTGACTGTCCTCCTTTGGAACTTAAAAACACCATTATTGAGGATGGTGATATGGTGGATACAGGTTATGGGGCAATGGATTTTAGTACATTGCAGGATACAAAGTGCGAGGTTCCATTAGACATTTGTCAATCCATCTGTAAATATCCAGATTATTTGCAAATGTCTGCTGATCCCTATGGGGATTCTATGTTTTTTTGCCTACGCCGTGAACAACTGTTTGCAAGACATTTTTGGAATAGGGCAGGTGTTATGGGTGACACAGTACCTACGGACCTATATATTAAAGGCACTAGCGCTAATATGCGTGAAACCCCTGGCAGTTGTGTGTATTCCCCTTCTCCCAGTGGCTCTATTATTACTTCTGATTCTCAATTATTTAATAAGCCATATTGGTTACATAAGGCCCAGGGCCATAACAATGGTATTTGTTGGCATAATCAGTTGTTTGTTACTGTAGTGGACACTACCCGCAGTACTAATTTAACATTATGTGCCTCTACACAAAATTCTGTGCCAAGTACATATGACCCTACTAAGTTTAAGCAGTATAGTAGACATGTGGAGGAATATGATTTACAGTTTATTTTTCAGTTGTGCACTATTACTTTAACTGCAGAGGTTATGTCATATATCCATAGTATGAATAGTAGTATATTAGAAAATTGGAATTTTGGTGTCCCTCCACCACCTACTACAAGTTTGGTGGATACATATCGTTTTGTGCAATCAGTTGCTGTTACCTGTCAAAAGGATACTACACCTCCAGAAAAGCAGGATCCATATGATAAATTAAAGTTTTGGACTGTTGACCTAAAGGAAAAATTTTCCTCCGATTTGGATCAATATCCCCTTGGTCGAAAGTTTTTAGTTCAGGCTGGGTTACGTCGTAGGCCTACCATAGGACCTCGTAAGCGTCCTGCTGCTTCCACGTCTACTGCATCTACTGCATCTAGGCCTGCCAAACGTGTACGTATACGTAGTAAGAAATAATATGTTAGCACATATATGTATGTTTGTATGTATGGTTTTGTATGTTGTATGTATGTATGTATTTGTGTGATATATTACTGTATTTTGTTTGTTTGCGTGCGTGTATGTATGAATGTGCCTTGTGGCATGTATGGTGTTACTGTACATAATTGTGGTATTAAATAAAGTATGCTAATAGTGTTGTGTAGGGTTGCACCCTTGTGAGTAACAATACTATTTGTGTGTATGTGTATTGCTTTGTACCCTATATTCTTTCCTGTATTTCAAGTTATAAACTTGCATACTACACAGCATCCATTTTACTTATAATCCTCCATTTTGCTGTGCAACCGATTTCGGTTGCCTGTGGCTTATATGTGACCTTTTAAACATAATACCTAAACTGGCACATTTACAACCCCTACATAGTTTAACCTACTGGCGCGCCTTCTTGGCGTACATGTGGCACACCTGGTATTAGTCATTTTCCTGTCCAGGTGTACTAAAACAATGGCTTGCACAACTGTATCCACACCCTATGTAATAAAACTGCTTTTAGGCACATATTTTAGTCTGTTTTTACCTGTGCTAATTGTATAATTGGCGTGTAGAACCACTTTCTTATCCAACAATCTGTCTACTTGTTACATAAACTATAAACTGACTCACTTATACATACATAGTTTATGCAACCGAAAAAGGTTGGGCCCTATAACACATACCTTTTCTT
>X74479|HPV45|A1|
AATACTTTTAACAATTATACTACATAAAAAAGGGTGTAACCGAAAACGGTTGCAACCAAAAACGGTGCATATAAAAGCTTTGTGGAAAAGTGCATTACAGGATGGCGCGCTTTGACGATCCAAAGCAACGACCCTACAAGCTACCAGATTTGTGCACAGAATTGAATACATCACTACAAGACGTATCTATTGCCTGTGTATATTGCAAAGCAACATTGGAACGCACAGAGGTATATCAATTTGCTTTTAAAGATTTATGTATAGTGTATAGAGACTGTATAGCATATGCTGCATGCCATAAATGTATAGACTTTTATTCCAGAATTAGAGAATTAAGATATTATTCAAACTCTGTATATGGAGAGACACTGGAAAAAATAACTAATACAGAGTTGTATAATTTGTTAATAAGGTGCCTGCGGTGCCAGAAACCATTGAACCCAGCAGAAAAACGTAGACACCTTAAGGACAAACGAAGATTTCACAGCATAGCTGGACAGTACCGAGGGCAGTGTAATACATGTTGTGACCAGGCACGGCAAGAAAGACTTCGCAGACGTAGGGAAACACAAGTATAGCAATAAGTATGCATGGACCCCGGGAAACACTGCAAGAAATTGTATTGCATTTGGAACCTCAGAATGAATTAGATCCTGTTGACCTGTTGTGTTACGAGCAATTAAGCGAGTCAGAGGAGGAAAACGATGAAGCAGATGGAGTTAGTCATGCACAACTACCAGCCCGACGAGCCGAACCACAGCGTCACAAAATTTTGTGTGTATGTTGTAAGTGTGACGGCAGAATTGAGCTTACAGTAGAGAGCTCGGCAGAGGACCTTAGAACACTACAGCAGCTGTTTTTGAGCACCTTGTCCTTTGTGTGTCCGTGGTGTGCAACTAACCAATAATCTACAATGGCGGATCCAGAAGGTACCGACGGGGAGGGAACGGGGTGTAATGGCTGGTTCTTTGTAGAAACAATTGTAGAGAAAAAAACAGGGGATGTAATATCAGATGATGAGGATGAAACTGCAACAGATACAGGGTCGGATATGGTAGATTTTATTGACACACAATTATCCATTTGTGAACAGGCAGAGCAAGAGACAGCACAGGCATTGTTCCATGCGCAGGAAGTTCAGAATGATGCACAGGTGTTGCATCTTTTAAAACGAAAGTTTGCAGGAGGCAGCAAGGAAAACAGTCCATTAGGGGAGCAGCTAAGTGTGGATACGGATCTAAGTCCACGGTTACAAGAAATTTCATTAAATAGTGGGCACAAAAAAGCAAAACGACGGTTGTTTACAATATCAGATAGTGGCTATGGCTGTTCTGAAGTGGAAGCTGCAGAGACTCAGGTAACTGTAAACACTAATGCGGAAAATGGCGGCAGTGTACATAGTACACAAAGTAGTGGTGGGGATAGTAGTGACAATGCAGAAAATGTAGATCCGCATTGCAGTATTACAGAACTAAAGGAGCTATTACAAGCAAGTAACAAAAAGGCTGCAATGCTGGCAGTATTTAAAGACATATATGGGCTGTCATTTACGGATTTGGTTAGAAATTTTAAAAGTGATAAAACAACATGTACAGATTGGGTAATGGCTATATTTGGAGTTAATCCAACGGTAGCAGAAGGCTTTAAAACATTAATTAAACCAGCAACGTTATACGCCCATATCCAATGTTTAGATTGTAAATGGGGAGTATTAATATTAGCTTTATTAAGATATAAATGTGGCAAAAATAGACTAACTGTTGCAAAAGGCTTAAGCACATTGTTGCACGTACCTGAAACATGTATGTTAATTGAACCACCAAAATTGCGAAGTAGTGTTGCAGCATTATACTGGTATAGAACAGGTATATCCAATATTAGTGAAGTAAGTGGAGACACACCTGAGTGGATACAAAGACTGACAATTATTCAACATGGTATTGACGATAGTAATTTTGATTTGTCAGACATGGTGCAATGGGCATTTGATAATGACCTTACAGATGAAAGTGATATGGCATTTCAATATGCCCAATTAGCAGACTGCAACAGTAATGCAGCTGCATTTTTAAAAAGTAACTGCCAAGCCAAATATTTAAAAGATTGTGCTGTAATGTGTAGACATTATAAAAGAGCACAAAAACGCCAAATGAATATGTCTCAATGGATTAAATATAGATGTTCCAAAATAGATGAAGGTGGGGATTGGAGACCCATAGTACAATTCCTAAGATATCAGGGAGTAGAATTTATTAGCTTTTTAAGGGCACTAAAGGAATTTCTTAAAGGAACACCAAAAAAAAATTGTATACTGTTATATGGACCTGCAAATACAGGAAAATCGTATTTTGGAATGAGTTTTATACATTTCCTACAAGGTGCAATAATATCATTTGTAAATTCAAACAGCCATTTTTGGTTAGAACCGTTAGCAGATACTAAGGTAGCCATGTTGGATGATGCCACACACACGTGTTGGACATATTTTGATAATTATATGAGAAATGCATTAGATGGTAATCCTATAAGTATAGACAGAAAGCATAAACCATTATTACAGCTAAAATGTCCTCCAATCCTATTAACATCCAATATTGATCCAGCAAAAGATAATAAATGGCCATATTTAGAAAGTAGGGTGACGGTATTTACATTTCCACATGCATTTCCATTTGATAAAAATGGTAATCCAGTATATGAAATAAATGATAAAAATTGGAAATGTTTTTTTGAAAGGACATGGTCCAGATTAGATTTGCACGAGGACGATGAAGATGCAGACACCGAAGGAATCCCTTTCGGAACGTTTAAGTGCGTTACAGGACAAAATACTAGACCACTATGAAAATGACAGTAAAGACATAAACAGCCAAATAAGTTATTGGCAACTTATACGTTTGGAAAATGCAATACTATTTACAGCAAGGGAACATGGTATTACCAAACTAAACCACCAGGTGGTGCCTCCTATTAACATTTCAAAAAGCAAAGCACATAAAGCTATTGAACTGCAAATGGCCTTAAAGGGCCTTGCACAAAGCAAGTATAACAATGAGGAATGGACACTGCAAGATACATGCGAGGAACTATGGAATACAGAACCGTCGCAGTGTTTTAAAAAAGGCGGTAAAACCGTGCACGTATACTTTGATGGCAACAAGGACAACTGTATGAACTATGTAGTATGGGACAGTATATATTATATAACTGAGACAGGGATATGGGACAAAACAGCAGCATGTGTTAGCTATTGGGGTGTATATTATATAAAAGATGGAGATACCACATATTATGTACAATTTAAAAGCGAATGTGAGAAATATGGAAATAGTAATACGTGGGAAGTACAATATGGGGGCAATGTAATTGATTGTAATGACTCTATGTGCAGTACCAGTGACGACACGGTATCCGCTACTCAGATTGTTAGACAGCTACAACACGCCTCCACGTCGACCCCCAAAACCGCATCCGTGGGCACCCCAAAACCCCACATCCAGACGCCGGCTACTAAGCGACCTAGACAGTGTGGACTCACAGAGCAGCACCACGGACGTGTCAACACCCACGTGCACAACCCGCTCCTGTGTTCAAGTACAAGTAACAACAAAAGAAGGAAAGTGTGTAGTGGTAACACTACGCCTATAATACACTTAAAAGGTGACAAAAACAGTTTGAAATGTTTAAGATATAGGCTACGCAAATATGCAGACCATTACTCAGAAATATCCTCCACCTGGCATTGGACAGGTTGTAATAAAAACACTGGTATATTAACTGTAACATATAATAGTGAGGTACAAAGAAATACCTTTTTGGATGTAGTTACTATTCCTAACAGTGTACAAATCTCGGTGGGATACATGACTATATGAATCTGTATATTGTATACAGTATGTAACATTACTATGCTATCTTTAGTGTTTTTATTGTGCTTTTCTGTGTGCCTTTATGTGTGCTGCAATGTCCCGCTTGTGCAGTCTGTCTATGTGTGTGCTTTTGCTTGGTTGTTGGTGTTTCTTTTTATAGTTGTTATTACATCCCCATTAACAGCATTTGCTGTATACATTTGTTGCTATTTACTACCTATGTTTGTATTACATATGCATGCTTTACACACCATACAATAATTACTATAATGTACAGTACAGTGTAACATACCTGTGATGTGCATGTTG--------TTGTATTTTTGTATTTTTGTATTTTTGTATTTTTGTATTTTATATGTTTAATAAACCATGGTATCCCACCGTGCAGCACGTCGCAAGCGGGCCTCTGCAACTGACTTATATAGAACATGTAAGCAATCCGGTACGTGCCCCCCTGATGTTATTAACAAAGTGGAAGGCACAACCTTAGCTGATAAAATTTTACAGTGGTCTAGCCTTGGGATATTTTTGGGTGGCCTTGGCATTGGTACCGGCAGTGGTTCTGGAGGCCGTACGGGCTATGTACCCTTAGGGGGCAGGTCTAATACTGTTGTGGATGTTGGCCCCACTAGGCCACCTGTGGTTATTGAACCTGTAGGGCCTACTGATCCATCTATTGTTACGTTGGTAGAGGATTCCAGTGTTGTTGCCTCTGGTGCTCCGGTTCCCACATTTACCGGAACCTCTGGGTTTGAAATTACGTCTTCTGGTACTACCACACCAGCTGTGTTGGACATCACACCTACCGTGGACTCTGTTTCTATTTCGTCAACTAGTTTTACAAATCCTGCATTTTCTGATCCCTCTATTATTGAGGTGCCCCAAACAGGGGAGGTATCAGGTAATATATTTGTTGGTACACCAACATCGGGCAGCCATGGATATGAGGAAATACCTTTACAAACATTTGCATCTTCTGGGTCAGGTACGGAACCCATTAGTAGTACCCCCCTCCCTACTGTGCGGCGGGTACGGGGTCCCCGCCTGTATAGTAGGGCTAATCAACAGGTCCGTGTGTCCACCTCACAGTTTTTAACACATCCCTCATCGTTGGTTACATTTGATAATCCAGCTTATGAGCCCCTGGACACCACACTATCCTTTGAGCCTACCAGTAATGTTCCTGATTCCGATTTTATGGATATTATTCGTTTGCATAGGCCAGCATTATCCTCTAGACGTGGCACTGTTAGATTTAGTAGATTGGGTCAAAGGGCAACCATGTTTACACGTAGTGGTAAACAAATAGGGGGTAGGGTACATTTTTACCATGATATAAGCCCCATTGCTGCTACAGAGGAAATTGAATTGCAGCCTTTAATTAGTGCTACAAATGATAGTGACCTGTTTGATGTATATGCAGACTTCCCACCTCCTGCGTCCACTACACCTAGCACTATACACAAATCATTTACATATCCAAAGTATTCCTTGACCATGCCTTCTACTGCTGCATCCTCTTACAGTAATGTTACAGTACCATTAACATCTGCATGGGATGTACCTATATATACTGGCCCGGACATTATATTGCCATCCCATACTCCTATGTGGCCTAGTACATCTCCTACCAATGCTTCCACCACCACCTATATAGGTATTCATGGCACACAATATTATTTATGGCCATGGTATTATTATTTTCCTAAAAAACGTAAACGTATTCCCTATTTTTTTGCAGATGGCTTTGTGGCGGCCTAGTGACAGTACGGTATATCTTCCACCACCTTCTGTGGCCAGAGTTGTCAGCACTGATGATTATGTGTCTCGCACAAGCATATTTTATCATGCAGGCAGTTCCCGATTATTAACTGTAGGCAATCCATATTTTAGGGTTGTACCTAATGGTGCAGGTAATAAACAGGCTGTTCCTAAGGTATCCGCATATCAGTATAGGGTGTTTAGAGTAGCTTTACCCGATCCTAATAAATTTGGATTACCTGATTCTACTATATATAATCCTGAAACACAACGTTTGGTTTGGGCATGTGTAGGTATGGAAATTGGTCGTGGGCAGCCTTTAGGTATTGGCCTAAGTGGCCATCCATTTTATAATAAATTGGATGATACAGAAAGTGCTCATGCAGCTACAGCTGTTATTACGCAGGATGTTAGGGATAATGTGTCAGTTGATTATAAGCAAACACAGCTGTGTATTTTAGGTTGTGTACCTGCTATTGGTGAGCACTGGGCCAAGGGCACACTTTGTAAACCTGCACAATTGCAACCTGGTGACTGTCCTCCTTTGGAACTTAAAAACACCATTATTGAGGATGGTGATATGGTGGATACAGGTTATGGGGCAATGGATTTTAGTACATTGCAGGATACAAAGTGCGAGGTTCCATTAGACATTTGTCAATCCATCTGTAAATATCCAGATTATTTGCAAATGTCTGCTGATCCCTATGGGGATTCTATGTTTTTTTGCCTACGCCGTGAACAACTGTTTGCAAGACATTTTTGGAATAGGGCAGGTGTTATGGGTGACACAGTACCTACGGACCTATATATTAAAGGCACTAGCGCTAATATGCGTGAAACCCCTGGCAGTTGTGTGTATTCCCCTTCTCCCAGTGGCTCTATTATTACTTCTGATTCTCAATTATTTAATAAGCCATATTGGTTACATAAGGCCCAGGGCCATAACAATGGTATTTGTTGGCATAATCAGTTGTTTGTTACTGTAGTGGACACTACCCGCAGTACTAATTTAACATTATGTGCCTCTACACAAAATCCTGTGCCAAGTACATATGACCCTACTAAGTTTAAGCAGTATAGTAGACATGTGGAGGAATATGATTTACAGTTTATTTTTCAGTTGTGCACTATTACTTTAACTGCAGAGGTTATGTCATATATCCATAGTATGAATAGTAGTATATTAGAAAATTGGAATTTTGGTGTCCCTCCACCACCTACTACAAGTTTGGTGGATACATATCGTTTTGTGCAATCAGTTGCTGTTACCTGTCAAAAGGATACTACACCTCCAGAAAAGCAGGATCCATATGATAAATTAAAGTTTTGGACTGTTGACCTAAAGGAAAAATTTTCCTCCGATTTGGATCAATATCCCCTTGGTCGAAAGTTTTTAGTTCAGGCTGGGTTACGTCGTAGGCCTACCATAGGACCTCGTAAGCGTCCTGCTGCTTCCACGTCTACTGCATCTACTGCATCTAGGCCTGCCAAACGTGTACGTATACGTAGTAAGAAATAATATGTTAGCACATATATGTATGTTTGTATGTATGGTTTTGTATGTTGTATGTATGTATGTATTTGTGTGATATATTACTGTATTTTGTTTGTTTGCGTGCGTGTATGTATGAATGTGCCTTGTGGCATGTATGGTGTTACTGTACATAATTGTGGTATTAAATAAAGTATGCTAATAGTGTTGTGTAGGGTTGCACCCTTGTGAGTAACAATACTATTTGTGTGTATGTGTATTGCTTTGTACCCTATATTCTTTCCTGTATTTCAAGTTATAAACTTGCATACTACACAGCATCCATTTTACTTATAATCCTCCATTTTGCTGTGCAACCGATTTCGGTTGCCTGTGGCTTATATGTGACCTTTTAAACATAATACCTAAACTGGCACATTTACAACCCCTACATAGTTTAACCTACTGGCGCGCCTTCTTGGCGTACATGTGGCACACCTGGTATTAGTCATTTTCCTGTCCAGGTGTACTAAAACAATGGCTTGCACAACTGTATCCACACCCTATGTAATAAAACTGCTTTTAGGCACATATTTTAGTCTGTTTTTACCTGTGCTAATTGTATAATTGGCGTGTAGAACCACTTTCTTATCCAACAATCTGTCTACTTGTTACATAAACTATAAACTGACTCACTTATACATACATAGTTTATGCAACCGAAAAAGGTTGGGCCCTATAACACATACCTTTTCTT
>KC470256|HPV45|A3|
AATACTTTTAACAATCATACTATATAAAAAAGGGTGTAACCGAAAACGGTTGCAACCAAAAACGGTGCATATAAAAGATTTGTGGAAAAGTGCATTACAGGATGGCGCGCTTTGACGATCCAAAGCAACGACCCTACAAGCTACCGGATCTGTGCACAGAATTGAATACATCACTACAAGACGTATCTATTGCCTGTGTATATTGCAAAGCAACATTGGAACGCACAGAGGTATATCAATTTGCTTTTAAAGATTTATGTATAGTGTATAGAGACTGTATAGCATATGCTGCATGCCATAAATGTATAGACTTTTATTCCAGAATTAGAGAATTAAGATATTATTCAAACTCTGTATATGGAGAGACACTGGAAAAAATAACTAATACAGAGTTGTATAATTTGTTAATAAGGTGCCTGCGGTGCCAGAAACCATTGAACCCAGCAGAAAAACGTAGACACCTTAAGGACAAACGAAGATTCCACAGCATAGCTGGGCAGTACCGAGGGCAGTGTAATACATGTTGTGACCAGGCACGGCAAGAAAGACTTCGCAGACGTAGGGAAACACAAGTATAGCAATAAGTATGTATGGACCCCAGGCAACACTGCAAGAAATTGTATTGCATTTGGAACCTCAGAATGAATTGGATCCTGTTGACCTGTTGTGTTACGAGCAATTAAGCGAGTCAGAGGAGGAAAACGATGAAGCAGATGGAGTTAGTCATGCACAACTACCAGCCCGACGAGCCGAACCACAGCGTCACAACATTTTGTGTGTATGTTGTAAGTGTGACGGCAGAATTGAGCTTACAGTAGAGAGCTCGGCAGATGACTTTAGAACACTACAGCAGCTGTTTTTGAGCACCTTGTCCTTTGTGTGTCCGTGGTGTGCAACTAACCAATAATCTACAATGGCGGATCCAGAAGGTACCGACGGGGAGGGAACGGGGTGTAATGGCTGGTTTTTTGTAGAAACAATTGTAGAGAAAAAAACAGGGGATGTAATATCAGATGATGAGGATGAAACCGCAACAGATACAGGGTCGGATATGGTAGATTTTATTGACACACAATTATCCATTTGTGAACAGGCAGAGCAAGAGACAGCACAGGCATTGTTCCATGCGCAGGAAGTTCAGAATGATGCACAGGTGTTGCATCTTTTAAAACGAAAGTTTGCAGGAGGCAGCAAGGAAAACAGTCCATTAGGGGAGCAGCTAAGTGTGGATACGGATCTAAGTCCACGGTTACGAGAAATTTCATTAAATAGTGGGCACAAAAAAGCAAAACGACGGTTGTTTACAATATCAGATAGTGGCTATGGCTGTTCTGAAGTGGAAGCTGCAGAGACTCAGGTAACTGTAAACACTAATGCGGAAAATGGCGGCAGTGTACATAGTACACAAAGTAGTGGTGGGGATAGTAGTGACAATGCAGAAAATGTAGATCCGCATTGCAGTATTACAGAACTAAAGGAGCTATTACAAGCAAGTAACAAAAAGGCTGCAATGCTGGCAGTATTTAAAGACATATATGGGCTGTCATTTACGGATTTGGTTAGAAATTTTAAAAGTGATAAAACAACATGTACAGATTGGGTAATGGCTATATTTGGAGTTAATCCAACGGTAGCAGAAGGCTTTAAAACATTAATTAAACCAGCAACGTTATACGCCCATATCCAATGTTTAGATTGTAAATGGGGAGTATTAATATTAGCTTTATTAAGATATAAATGTGGCAAAAATAGACTAACTGTTGCAAAAGGCTTAAGCACATTGTTGCACGTACCTGAAACATGTATGTTAATTGAACCACCAAAATTGCGAAGTAGTCTTGCAGCATTATACTGGTATAGAACAGGTATATCCAATATTAGTGAAGTAAGTGGAGACACACCTGAGTGGATACAAAGACTGACAATTATTCAACATGGTATTGACGATAGTAATTTTGATTTGTCAGACATGGTGCAATGGGCATTTGATAATGACCTTACAGATGAAAGTGATATGGCATTTCAATATGCCCAATTAGCAGACTGCAACAGTAATGCAGCTGCATTTTTAAAAAGTAACTGCCAAGCCAAATATTTAAAAGATTGTGCTGTAATGTGTAGACATTATAAAAGAGCACAAAAACGCCAAATGAATATGTCTCAATGGATTAAATATAGATGTTCCAAAATAGATGAAGGTGGGGATTGGAGACCCATAGTACAATTCCTAAGATATCAGGGAGTAGAATTTATCAGTTTTTTAAGGGCACTAAAGGAATTTCTTAAAGGAACACCAAAAAAAAATTGTATACTGTTATATGGACCTGCTAATACAGGAAAATCGTATTTTGGAATGAGTTTTATACATTTCCTACAAGGTGCAATAATATCATTTGTAAATTCAAACAGCCATTTTTGGTTAGAACCGTTAGCAGATACTAAGGTAGCCATGTTGGATGATGCCACACACACGTGTTGGACATATTTTGATAATTATATGAGAAATGCATTAGATGGTAATCCTATAAGTATAGACAGAAAGCATAAACCATTATTACAGCTAAAATGTCCTCCAATCCTATTAACATCCAATATTGATCCAGCAAAAGATAATAAATGGCCATATTTAGAAAGTAGGGTGACGGTATTTACATTTCCACATGCATTTCCATTTGATAAAAATGGTAATCCAGTATATGAAATAAATGATAAAAATTGGAAATGTTTTTTTGAAAGGACATGGTCCAGATTAGATTTGCACGAGGACGATGAAGATGCAGACACCGAAGGAATCCCTTTCGGAACGTTTAAGTGCGTTACAGGACAAAATACTAGACCACTATGAAAATGACAGTAAAGACATAAACAGCCAAATAAGTTATTGGCAACTTATACGTTTGGAAAATGCAATACTATTTACAGCAAGGGAACATGGTATTACCAAACTAAACCACCAGGTGGTGCCTCCTATTAACATTTCAAAAAGCAAAGCACATAAAGCTATTGAACTGCAAATGGCCTTAAAGGGCCTTGCACAAAGCAAGTATAACAATGAGGAATGGACACTGCAAGATACATGCGAGGAACTATGGAATACAGAACCGTCGCAGTGTTTTAAAAAAGGCGGTAAAACCGTGCACGTATACTTTGATGGCAACAAGGACAACTGTATGAACTATGTAGTATGGGACAGTATATATTATATAACTGAGACAGGGATATGGGAAAAAACAGCAGCATGTGTTAGCTATTGGGGTGTATATTATATAAAAGATGGAGATACCACATATTATGTACAATTTAAAAGCGAATGTGAGAAATATGGAAATAGTAATACGTGGGAAGTACAATATGGGGGCAATGTAATTGATTGTAATGACTCTATGTGCAGTACCAGTGACGACACGGTATCCGCTACTCAGATTGTTAGACAGCTACAACACGCCTCCACGTCGACCCCCAAAACCGCATCCGTGGGCACCCCAAAGACCCACATCCAGACGCCGGCTACTAAGCGACCTAGACAGTGTGGACTCACAGAGCAGCACCACGGACTTGTCAACACCCACGTGCACAACCCGCTCCTGTGTTCAAGTACAAGTAACAACAAAAGAAGGAAAGTGTGTAGTGGTAACACTACGCCTATAATACACTTAAAAGGTGACAAAAACAGTTTGAAATGTTTAAGATATAGGCTACGCAAATATGCAGACCATTACTCAGAAATATCCTCCACCTGGCATTGGACAGGTTGTAATAAAAACACTGGTATATTAACTGTAACATATAATAGTGAGGTACAAAGAAATACCTTTTTGGATGTAGTTACTATTCCTAACAGTGTACAAATCTCGGTGGGATACATGACTATGTAAATCTGTATATTGTATACAGTATGTAACATTACTATGCTATCTTTAGTGTTTTTATTGTGCTTTTCTGTGTGCCTTTATGTGTGCTGCAATGTCCCGCTTGTGCAGTCTGTCTATGTGTGTGCTTTCGCTTGGTTGTTGGTGTTTCTTTTTATAGTTGTTATTACATCCCCATTAACAGCATTTGCTGTATACATTTGTTGCTATTTACTACCTATGTTTGTATTACATATGCATGCTTTACACACCTTACAATAATTACTATAATGTACAGTACAGTGTAACATACCTGTGATGTGCATGTTT----------------TTGTATTTTTGTATTTTTGTATTTTTGTATTTTATATGTTTAATAAACCATGGTATCCCACCGTGCAGCACGTCGCAAGCGGGCCTCTGCAACTGACTTATATAAAACATGTAAGCAATCCGGTACGTGCCCCCCTGATGTTATTAACAAAGTGGAAGGCACAACCTTAGCTGATAAAATTTTACAGTGGTCTAGCCTTGGGATATTTTTGGGTGGCCTTGGCATTGGTACCGGCAGTGGTTCTGGAGGCCGTACGGGCTATGTACCCTTAGGGGGCAGGTCTAATACTGTTGTGGATGTTGGCCCCACTAGGCCACCTGTGGTTATTGAACCTGTAGGGCCTACTGATCCATCTATTGTTACGTTGGTAGAGGATTCCAGTGTTGTTGCCTCTGGTGCTCCGGTTCCCACATTTACCGGAACCTCTGGGTTTGAAATTACGTCTTCTGGTACTACCACACCAGCTGTGTTGGACATCACACCTACCGTGGACTCTGTTTCTATTTCGTCAACTAGTTTTACAAATCCTGCATTTTCTGATCCCTCTATTATTGAGGTGCCCCAAACAGGGGAGGTATCAGGTAATATATTTGTTGGTACACCAACATCGGGCAGCCATGGATATGAGGAAATACCTTTACAAACATTTGCATCTTCTGGGTCAGGTACGGAACCCATTAGTAGTACCCCCCTCCCTACTGTGCGGCGGGTAGCGGGTCCCCGCCTGTATAGTAGGGCTAATCAACAGGTCCGTGTGTCCACCTCACAGTTTTTAACACATCCCTCATCGTTGGTTACATTTGATAATCCAGCTTATGAGCCCCTGGACACCACACTATCCTTTGAGCCTACCAGTAATGTTCCTGATTCAGATTTTATGGATATTATTCGTTTGCATAGGCCAGCATTATCCTCTAGACGTGGCACTGTTAGATTTAGTAGATTGGGTCAAAGGGCAACCATGTTTACACGTAGTGGTAAACAAATAGGGGGTAGGGTACATTTTTACCATGATATAAGCCCCATTGCTGCTACAGAGGAAATTGAATTGCAGCCTTTAATTAGTGCTACAGATGATAGTGACCTGTTTGATGTATATGCAGACTTTCCACCTCCTGCGTCCACTACACCTAGCACTATAAACAAATCCTTTACATATCCAAAGTATTCCTTGACCATGCCTTCTACTGCTGCATCCTCTTACAGTAATGTTACAGTACCATTAACATCTGCATGGGATGTACCTATATATACTGGCCCGGACATTATATTGCCATCCCATACTCCTATGTGGCCTAGTACATCTCCTACCAATGCTTCCACCACCACCTATATAGGTATTCATGGCACACAATATTATTTATGGCCATGGTATTATTATTTTCCTAAAAAACGTAAACGTATTCCCTATTTTTTTGCAGATGGCTTTGTGGCGGCCTAGTGACAGTACGGTATATCTTCCACCACCTTCTGTGGCCAGAGTTGTCAACACTGATGATTATGTGTCTCGCACAAGCATATTTTATCATGCAGGCAGTTCCCGATTATTAACTGTAGGCAATCCATATTTTAGGGTTGTACCTAATGGTGCAGGTAATAAACAGGCTGTTCCTAAGGTATCCGCATATCAGTATAGGGTGTTTAGAGTAGCTTTACCCGATCCTAATAAATTTGGATTACCTGATTCTACTATATATAATCCTGAAACACAACGTTTGGTTTGGGCATGTGTAGGTATGGAAATTGGTCGTGGGCAGCCTTTAGGTATTGGCCTAAGTGGCCATCCATTTTATAATAAATTGGATGATACAGAAAGTGCTCATGCAGCTACAGCTGTTATTACGCAGGATGTTAGGGATAATGTGTCAGTTGATTATAAGCAAACACAGCTGTGTATTTTAGGTTGTGTACCTGCTATTGGTGAGCACTGGGCCAAGGGCACACTTTGTAAACCTGCACAATTGCAACCTGGTGACTGTCCTCCTTTGGAACTTAAAAACACCATTATTGAGGATGGTGATATGGTGGATACAGGTTATGGGGCAATGGATTTTAGTACATTGCAGGATACAAAGTGCGAGGTTCCATTAGACATTTGTCAATCCATCTGTAAATATCCAGATTATTTGCAAATGTCTGCTGATCCCTATGGGGATTCTATGTTTTTTTGCCTACGCCGTGAACAACTGTTTGCAAGACATTTTTGGAATAGGGCAGGTGTTATGGGTGACACAGTACCTACGGACCTATATATTAAAGGCACTAGCGCTAATATGCGTGAAACCCCTGGCAGTTGTGTGTATTCCCCTTCTCCCAGTGGCTCTATTATTACTTCTGATTCTCAATTATTTAATAAGCCATATTGGTTACATAAGGCCCAGGGCCATAACAATGGTATTTGTTGGCATAATCAGTTGTTTGTTACTGTAGTGGACACTACCCGCAGTACTAATTTAACATTATGTGCCTCTACACAAAATCCTGTGCCAGGTACATATGACCCTACTAAGTTTAAGCAGTATAGTAGACATGTGGAGGAATATGATTTACAGTTTATTTTTCAGTTGTGCACTATTACTTTAACTGCAGAGGTTATGTCATATATCCATAGTATGAATAGTAGTATATTAGAAAATTGGAATTTTGGTGTCCCTCCACCACCTACTACAAGTTTAGTGGATACATATCGTTTTGTGCAATCAGTTGCTGTTACCTGTCAAAAGGATACTACACCTCCAGAAAAGCAGGATCCATATGATAAATTAAAGTTTTGGACTGTTGACCTAAAGGAAAAATTTTCCTCCGATTTGGATCAATATCCCCTTGGTCGAAAGTTTTTAGTTCAGGCTGGGTTACGTCGTAGGCCTACCATAGGACCTCGTAAGCGTCCTGCTGCTTCCACG---------TCTACTGCATCTAGGCCTGCCAAACGTGTACGTATACGTAGTAAAAAATAATATGTTAGCACATATATGTATGTTTGTATGTATGGTTTTGTATGTTGTATGTATGTATGTATTTGTGTGATATATTACTGTATTTTGTTTGTTTGCGTGCGTGTATGTATGAATGTGCCTTGTGGCATGTATGGTGTTACTGTACATAATTGTGGTATTAAATAAAGTATGCTACTAGTGTTGTGTAGGGTTGCACCCTTGTGAGTAACAATACTATTTGTGTGTATGTGTATTGCTTTGTACCCTATATTCTTTCCTGTATTTCAAGTTACAAACTTGCATACTACACAGCATCCATTTTACTTATAATCCTCCATTTTGCTGTGCAACCGATTTCGGTTGCCTGTGGCTTATATGTGACCTTTTAAACATAATACCTAAACTGGCACATTTACAACCCCTACATACTTTAAACTACTGGCGCGCCTTCTTGGCGTACATGTGGCACACCTGGTATTAGTCATTTTCCTGTCCAGGTGTACTAAAACAATGGCTTGCACAACTGTATCCCCACCCTATGTAATAAAACTGCTTTTAGGCACATATTTTAGTCTGTTTTTACCTGTGCTAATTGTATAATTGGCGTGTAGAACTACTTTCTTATCCAACAATCTGTCTACTTGGTACATAAACTATAAACTGACTCACTTATACATACATAGTTTATGCAACCGAAAAAGGTTGGGCCCTATAACACATACCTTTTCTT
>EF202157|HPV45|A2|
AATACTTTTAACAATCATACTACATAAAAAAGGGTGTAACCGAAAACGGTTGCAACCAAAAACGGTGCATATAAAAGATTTGTGGAAAAGTGCATTGCAGGATGGCGCGCTTTGACGATCCAAAGCAACGACCCTACAAGCTACCAGATTTGTGCACAGAAACGAATACATCACTACAAGACGTATCTATTGCCTGTGTATATTGCAAAGCAACATTGGAACGCACAGAGGTATATGAATTTGCTTTTAAAGATTTATGTATAGTGTATAGAGACTGTATAGCATATGCTGCATGCCATAAATGTATAGACTTTTATTCCAGAATTAGAGAATTAAGATATTATTCAAACTCTGTATATGGAGAGACACTGGAAAAAATAACTAATACAGAGTTGTATAATTTGTTAATAAGGTGCCTGCGGTGCCAGAAACCATTGAACCCAGCAGAAAAACGTAGACACCTTAAGGACAAACGAAGATTCCACAACATAGCTGGACAGTACCGAGGGCAGTGTAATACATGTTGTGACCAGGCACGGCAAGAAAGACTTCGCAGACGTAGGGAAACACAAGTATAGCAATAAGTATGCATGGACCCCGGGCAACACTGCAAGAAATTGTATTGCATTTGGAACCTCAGAATGAATTAGATCCTGTTGACCTGTTGTGTTACGAGCAATTAAGCGAGTCAGAGGAGGAAAACGATGAAGCAGATGGAGTTAGTCATGCACAACTACCAGCCCGACGAGCCGAACCACAGCGTCACAAAATTTTGTGTGTATGTTGTAAGTGTGACGGCAGAATTGAGCTTACAGTAGAGAGCTCGGCAGATGACCTTAGAACACTACAGCAGCTGTTTTTGAGCACCTTGTCCTTTGTGTGTCCGTGGTGTGCAACTAACCAATAATCTACAATGGCGGATCCAGAAGGTACCGACGGGGAGGGAACGGGGTGTAATGGCTGGTTTTTTGTAGAAACAATTGTAGAGAAAAAAACAGGGGATGTAATATCAGATGATGAGGATGAAACTGCAACAGATACAGGGTCGGATATGGTAGATTTTATTGACACACAATTATCCATTTGTGAACAGGCAGAGCAAGAGACAGCACAGGCATTGTTCCATGCGCAGGAAGTTCAGAATGATGCACAGGTGTTGCATCTTTTAAAACGAAAGTTTGCAGGAGGCAGCAAGGAAAACAGTCCATTAGGGGAGCAGCTAAGTGTGGATACGGATCTAAGTCCACGGTTACAAGAAATTTCATTAAATAGTGGGCACAAAAAAGCAAAACGACGGTTGTTTACAATATCAGATAGTGGCTATGGCTGTTCTGAAGTGGAAGCTGCAGAGACTCAGGTAACTGTAAACACTAATGCGGAAAATGGCGGCAGTGTACATAGTACACAAAGTAGTGGTGGGGATAGTAGTGACAATGCAGAAAATGTAGATCCGCATTGCAGTATTACAGAACTAAAGGAGCTATTACAAGCAAGTAACAAAAAGGCTGCAATGCTGGCAGTATTTAAAGACATATATGGGCTGTCATTTACGGATTTGGTTAGAAATTTTAAAAGTGATAAAACAACATGTACAGATTGGGTAATGGCTATATTTGGAGTTAATCCAACGGTAGCAGAAGGCTTTAAAACATTAATTAAACCAGCAACGTTATACGCCCATATCCAATGTTTAGATTGTAAATGGGGAGTATTAATATTAGCCTTATTAAGATATAAATGTGGCAAAAATAGACTAACTGTTGCAAAAGGCTTAAGCACATTGTTGCACGTACCTGAAACATGTATGTTAATTGAACCACCAAAATTGCGAAGTAGTGTTGCAGCATTATACTGGTATAGAACAGGTATATCCAATATTAGTGAAGTAAGTGGAGACACACCTGAGTGGATACAAAGACTGACAATTATTCAACATGGTATTGACGATAGTAATTTTGATTTGTCAGACATGGTGCAATGGGCATTTGATAATGACCTTACAGATGAAAGTGATATGGCATTTCAATATGCCCAATTAGCAGACTGCAACAGTAATGCAGCTGCATTTTTAAAAAGTAACTGCCAAGCCAAATATTTAAAAGATTGTGCTGTAATGTGTAGACATTATAAAAGAGCACAAAAACGCCAAATGAATATGTCTCAATGGATTAAATATAGATGTTCCAAAATAGATGAAGGTGGGGATTGGAGACCCATAGTACAATTCCTAAGATATCAGGGAGTAGAATTTATTAGCTTTCTAAGGGCACTAAAGGAATTTCTTAAAGGAACACCAAAAAAAAATTGTATACTGTTATATGGACCTGCAAATACAGGAAAATCGTATTTTGGAATGAGTTTTATACATTTCCTACAAGGTGCAATAATATCATTTGTAAATTCAAACAGCCATTTTTGGTTAGAACCGTTAGCAGATACTAAGGTAGCCATGTTGGATGATGCCACACACACGTGTTGGACATATTTTGATAATTATATGAGAAATGCATTAGATGGTAATCCTATAAGTATAGACAGAAAGCATAAACCATTATTACAGCTAAAATGTCCTCCAATCCTATTAACATCCAATATTGATCCAGCAAAAGATAATAAATGGCCATATTTAGAAAGTAGGGTGACGGTATTTACATTTCCACATGCATTTCCATTTGATAAAAATGGTAATCCAGTATATGAAATAAATGATAAAAATTGGAAATGTTTTTTTGAAAGGACATGGTCCAGATTAGATTTGCACGAGGACGATGAAGATGCAGACACCGAAGGAATCCCTTTCGGAACGTTTAAGTGCGTTACAGGACAAAATACTAGACCACTATGAAAATGACAGTAAAGACATAAACAGCCAAATAAGTTATTGGCAACTTATACGTTTGGAAAATGCAATACTATTTACAGCAAGGGAACATGGTATTACCAAACTAAACCACCAGGTGGTGCCTCCTATTAACATTTCAAAAAGCAAAGCACATAAAGCTATTGAACTGCAAATGGCCTTAAAGGGCCTTGCACAAAGCAAGTATAACAATGAGGAATGGACACTGCAAGATACATGCGAGGAACTATGGAATACAGAACCGTCGCAGTGTTTTAAAAAAGGCGGTAAAACCGTGCACGTATACTTTGATGGCAACAAGGACAACTGTATGAACTATGTAGTATGGGACAGTATATATTATATGACTGAGACAGGGATATGGGAAAAAACAGCAGCATGTGTTAGCTATTGGGGTGTATATTATATAAAAGATGGAGATACCACATATTATGTACAATTTAAAAGCGAATGTGAAAAATATGGAAATAGTAATACGTGGGAAGTACAATATGGGGGCAATGTAATTGATTGTAATGACTCTATGTGCAGTACCAGTGACGACACGGTATCCGCTACTCAGATTGTTAGACAGCTACAACACGCCTGCACGTCGACCCCCAAAACCGCATCCGTGGGCACCCCAAAACCCCACATCCAGACGCCGGCTACTAAGCGACCTAGACAGTGTGGACTCACAGAGCAGCACCACGGACTTGTCAACACCCACGTGCACAACTCGCTCCTGTGTTCAAGTACAAGTAACAACAAACGAAGGAAAGTGTGTAGTGGTAACACTACGCCTATAATACACTTAAAAGGTGACAAAAACAGTTTGAAATGTTTAAGATATAGGCTACGCAAATACGCAGACCATTACTCAGAAATATCCTCCACCTGGCATTGGACAGGTTGTAAGAAAAACACTGGTATATTAACTGTAACATATAATAGTGAGGTACAAAGAAATACCTTTTTGGATGTAGTTACTATTCCTAACAGTGTACAAATATCGGTGGGATACATGACTATGTGAATCTGTATATTGTATACAGTATGTAACATTACTATGCTATCTTTAGTGTTTTTAGTGTGCTTTTCTGTGTGCCTTTATGTGTGCTGCAATGTCCCGCTTGTGCAGTCTGTCTATGTGTGTGCTTTTGCTTGGTTGTTGGTGTTTCTTTTTATAGTTGTTATTACATCCCCATTAACAGCATTTGCTGTATACATTTGTTGCTATTTACTACCTATGTTTGTATTACATATGCATGCTTTACACACCTTACAATAATTACTATAATGTACAGTACAGTGTAACATACCTGTGATGTGCATGGTT--------TTGTATTTTTGTATTTTTGTATTTTTGTATTTTTGTATTGTATATGTTTAATAAACCATGGTATCCCACCGTGCAGCACGTCGCAAGCGGGCCTCTGCAACTGACTTATATAGAACATGTAAGCAATCCGGTACGTGCCCCCCTGATGTTATTAACAAAGTGGAAGGCACAACCTTAGCTGATAAAATTTTACAGTGGTCTAGCCTTGGGATATTTTTGGGTGGCCTTGGCATTGGTACCGGCAGTGGTTCTGGAGGCCGTACGGGCTATGTACCCTTAGGGGGCAGGTCTAATACTGTTGTGGATGTTGGCCCCACTAGGCCACCTGTGGTTATTGAACCTGTAGGGCCTACTGATCCATCTATTGTTACGTTGGTAGAGGATTCCAGTGTTGTTGCCTCTGGTGCTCCGGTTCCCACATTTACCGGAACCTCTGGGTTTGAAATTACGTCTTCTGGTACTACCACACCAGCTGTGTTGGACATCACACCTACCGTGGACTCTGTTTCTATTTCATCAACTAGTTTTACAAATCCTGCATTTTCTGATCCCTCTATTATTGAGGTGCCCCAAACAGGGGAGGTATCAGGTAATATATTTGTTGGTACACCAACATCGGGCAGCCATGGATATGAGGAAATACCTTTACAAACATTTGCATCTTCTGGGTCAGGTACGGAACCCATTAGTAGTACCCCCCTCCCTACTGTGCGGCGGGTAGCGGGTCCCCGCCTGTATAGTAGGGCTAATCAACAGGTTCGTGTGTCCACCTCACAGTTTTTAACACATCCCTCATCGTTGGTTACATTTGATAATCCAGCTTATGAGCCCCTGGACACCACACTATCCTTTGAGCCTACCAGTAATGTTCCTGATTCCGATTTTATGGATATTATTCGTTTGCATAGGCCAGCATTGTCCTCTAGACGTGGCACTGTTAGGTTTAGTAGATTGGGTCAAAGGGCAACCATGTTTACACGTAGTGGTAAACAAATAGGGGGTAGGGTACATTTTTACCATGATATAAGCCCCATTGCTGCTACAGAGGAAATTGAATTGCAGCCTTTAATTAGTGCTACAGATGATAGTGACCTGTTTGATGTATATGCAGACTTCCCACCTCCTGCGTCCACTACACCTAGCACTATAAACAAATCATTTACATATCCAAAGTATTCCTTGACCATGCCTTCTACTGCTGCATCCTCTTACAGTAATGTTACAGTACCATTAACATCTGCATGGGATGTACCTATATATACTGGCCCGGACATTATATTGCCATCCCATACTCCTATGTGGCCTAGTACATCTCCTACCAATGCTTCCACCACCACCTATATAGGTATTCATGGCACACAATATTATTTATGGCCATGGTATTATTATTTTCCTAAAAAACGTAAACGTATTCCCTATTTTTTTGCAGATGGCTTTGTGGCGGCCTAGTGACAGTACGGTATATCTTCCACCACCTTCTGTGGCCAGAGTTGTCAACACTGATGATTATGTATCTCGCACAAGCATATTTTATCATGCAGGCAGTTCCCGATTATTAACTGTAGGCAATCCATATTTTAGGGTTGTACCTAATGGTGCAGGTAATAAACAAGCTGTTCCTAAGGTATCCGCATATCAGTATAGGGTGTTTAGAGTAGCTTTACCCGATCCTAATAAATTTGGATTACCTGATTCTACTATATATAATCCTGAAACACAACGTTTGGTTTGGGCATGTGTAGGTATGGAAATTGGTCGTGGGCAGCCTTTAGGTATTGGCCTAAGTGGCCATCCATTTTATAATAAATTGGATGATACAGAAAGTGCTCATGCAGCTACAGCTGTTATTACGCAGGATGTTAGGGATAATGTGTCAGTTGATTATAAGCAAACACAGCTGTGTATTTTAGGTTGTGTACCTGCTATTGGTGAGCACTGGGCCAAGGGCACACTTTGTAAACCTGCACAATTGCAGCCTGGTGACTGTCCTCCTTTGGAACTTAAAAACACCATTATTGAGGATGGTGATATGGTAGATACAGGTTATGGGGCAATGGATTTTAGTACATTGCAGGATACAAAGTGCGAGGTGCCATTAGACATTTGTCAATCCATCTGTAAATATCCTGATTATTTGCAAATGTCTGCTGATCCCTATGGGGATTCTATGTTTTTTTGCCTACGCCGTGAACAACTGTTTGCAAGACATTTTTGGAATAGGGCAGGTGTTATGGGTGACACAGTACCTACGGACCTATATATTAAAGGCACTAGCGCTAATATGCGTGACACCCCTGGCAGTTGTGTGTATTCCCCTTCTCCCAGTGGCTCTATTATTACTTCTGATTCTCAATTATTTAATAAGCCATATTGGTTACATAAGGCCCAGGGCCATAACAATGGTATTTGTTGGCATAATCAGTTGTTTGTTACTGTAGTGGACACTACCCGCAGTACTAATTTAACATTATGTGCCTCTACACAAAATCCTGTGCCAGGTACATATGACCCTACTAAGTTTAAGCAGTATAGTAGACATGTGGAGGAATATGATTTACAGTTTATTTTTCAGTTGTGCACTATTACTTTAACTGCAGAGGTTATGTCATATATCCATAGTATGAATAGTAGTATATTGGAAAATTGGAATTTTGGTGTCCCTCCACCACCTACTACAAGTTTAGTGGATACATATCGTTTTGTGCAATCAGTTGCTGTTACCTGTCAAAAGGATACTACACCTCCAGAAAAGCAGGATCCATATGATAAATTGAAGTTTTGGACTGTTGACCTAAAGGAAAAATTTTCCTCCGATTTGGATCAATATCCCCTTGGTCGAAAGTTTTTAGTTCAGGCTGGGTTACGTCGTAGGCCTACCATAGGACCTCGTAAGCGTCCTGCTGCTTCCACG---------TCTACTGCATCTAGGCCTGCCAAACGTGTACGTATACGTAGTAAGAAATAATATGTTAGCACATATATGTGTGTTTGTATGTATGGTTTTGTATGTTGTATGTATGTATGTATTTGTGTGATATATTACTGTATTTTGTTTGTTTGCGTGCGTGTATGTATGAATGTGCCTTGTGGCATGTATGGTGTTACTGTACATAATTGTGGTATTACATAAAGTATGCTAATAGTGTTGTGTAGGGTTGCACCCTTGTGAGTAACAATACT-TTTGTGTGTATGTGTATTGCTTTGTACCCTATATTCTTTCCTGTATTTCAAGTTATAAACTTGCATACTACACAGCATCCATTTTACTTATAATCCTCCATTTTGCTGTGCAACCGTTTTCGGTTGCCTGTGGCTTATATGTGACCTTTTAAACATAATACTTAAACTGGCACATTTACAACCCCTACATAGTTTAAACTACTGGCGCGCCTTCTTGGCGTACATGTGGCACACCTGGTATTACTCATTTTCCTGTCCAGGTGTACTAAAACAATGGCTTGCACAACTGTATCCACACCCTATGTAATAAAACTGCTTTTAGGCACATATTTTAGTCTGTTTTTACCTGTGCTAATTGTATAATTGGCGTGTAGAACCACTTTCTTATCCAACAATCTGTCTACTTGTTCCATAAACTATAAACTGACTCACTTATACATACATAGTTTATGCAACCGAAAAAGGTTGGGCCCTATAACACATACCTTTTCTT
>LNS8825361_HPV45
AATACTTTTAACAATCATACTATATAAAAAAGGGTGTAACCGAAAACGGTTGCAACCAAAAACGGTGCATATAAAAGATTTGTGGAAAAGTGCATTACAGGATGGCGCGCTTTGACGATCCAAAGCAACGACCCTACAAGCTACCGGATCTGTGCACAGAATTGAATACATCACTACAAGACGTATCTATTGCCTGTGTATATTGCAAAGCAACATTGGAACGCACAGAGGTATATCAATTTGCTTTTAAAGATTTATATATAGTGTATAGAGACTGTATAGCATATGCTGCATGCCATAAATGTATAGACTTTTATTCCAGAATTAGAGAATTAAGATATTATTCAAACTCTGTATATGGAGAGACACTGGAAAAAATAACTAATACAGAGTTGTATAATTTGTTAATAAGGTGCCTGCGGTGCCAGAAACCATTGAACCCAGCAGAAAAACGTAGACACCTTAAGGACAAACGAAGATTCCACAGCATAGCTGGGCAGTACCGAGGGCAGTGTAATACATGTTGTGACCAGGCACGGCAAGAAAGACTTCGCAGACGTAGGGAAACACAAGTATAGCAATAAGTATGTATGGACCCCAGGCAACACTGCAAGAAATTGTATTGCATTTGGAACCTCAGAATGAATTAGATCCTGTTGACCTGTTGTGCTACGAGCAATTAAGCGAGTCAGAGGAGGAAAACGATGAAGCAGATGGAGTTAGTCATGCACAACTACCAGCCCGACGAGCCGAACCACAGCGTCACAACATTTTGTGTGTATGTTGTAAGTGTGACGGCAGAATTGAGCTTACAGTAGAGAGCTCGGCAGAAGACCTTAGAACACTACAGCAGCTGTTTTTGAGCACCTTGTCCTTTGTGTGTCCGTGGTGTGCAACTAACCAATAATCTACAATGGCGGATCCAGAAGGTACCGACGGGGAGGGAACGGGGTGTAATGGCTGGTTCTTTGTAGAAACAATTGTAGAGAAAAAAACAGGGGATGTAATATCAGATGATGAGGATGAAACCGCAACAGATACAGGGTCGGATATGGTAGATTTTATTGACACACAATTGTCCATTTGTGAACAGGCAGAGCAAGAGACAGCACAGGCATTGTTTCATGCGCAGGAAGTTCAGAATGATGCACAGGTGTTGCATCTTTTAAAACGAAAGTTTGCAGGAGGCAGCAAGGAAAACAGTCCATTAGGGGAGCAGCTAAGTGTGGATACGGATCTAAGTCCACGGTTACAAGAAATTTCATTAAATAGTGGGCACAAAAAAGCAAAACGACGGTTGTTTACAATATCAGATAGTGGCTATGGCTGTTCTGAAGTGGAAGCTGCAGAGACTCAGGTAACTGTAAACACTAATGCGGAAAATGGCGGCAGTGTACATAGTACACAAAGTAGTGGTGGGGATAGTAGTGACAATGCGGAAAATGTAGATCCGCATTGCAGTATTACAGAACTAAAGGAGCTATTACAAGCAAGTAACAAAAAGGCTGCAATGCTGGCAGTATTTAAAGACATATATGGGCTGTCATTTACGGATTTGGTGAGAAATTTTAAAAGTGATAAAACAACATGTACAGATTGGGTAATGGCTATATTTGGAGTTAATCCAACGGTAGCAGAAGGCTTTAAAACATTAATTAAACCAGCAACGTTATACGCCCATATCCAATGTTTAGATTGTAAATGGGGAGTATTAATATTAGCTTTATTAAGATATAAATGTGGCAAAAATAGACTAACTGTTGCAAAAGGCTTAAGTACATTGTTGCACGTACCTGAAACATGTATGTTAATTGAACCACCAAAATTGCGAAGTAGTGTTGCAGCATTATACTGGTATAGAACAGGTATATCCAATATTAGTGAAGTAAGTGGAGACACACCTGAGTGGATACAAAGACTGACAATTATTCAACATGGTATTGACGATAGTACTTTTGATTTGTCAGACATGGTGCAATGGGCATTTGATAATGACCTTACAGATGAAAGTGATATGGCATTTCAATATGCCCAATTAGCAGACTGCAACAGTAATGCAGCTGCATTTTTAAAAAGTAACTGCCAAGCCAAATATTTAAAAGATTGTGCTGTAATGTGTAGACATTATAAAAGAGCACAAAAACGCCAAATGAATATGTCTCAATGGATTAAATATAGATGTTCCAAAATAGATGAAGGTGGGGATTGGAGACCCATAGTACAATTCCTAAGATATCAGGGAGTAGAATTTATTAGTTTTTTAAGGGCACTAAAGGAATTTCTTAAAGGAACACCAAAGAAAAATTGTATACTGTTATATGGACCTGCAAATACAGGAAAATCGTATTTTGGAATGAGTTTTATACATTTCCTACAAGGTGCAATAATATCATTTGTAAATTCAAACAGCCATTTTTGGTTAGAACCGTTAGCAGATACTAAGGTAGCCATGTTGGATGATGCCACACACACGTGTTGGACATATTTTGATAATTATATGAGAAATGCATTAGATGGTAATCCTATAAGTATAGACAGAAAGCATAAACCATTATTACAGCTAAAATGTCCTCCAATCCTATTAACATCCAATATTCATCCAGCAAAAGATAATAAATGGCCATATCTAGAAAGTAGGGTGACGGTATTCACATTTCCACATGCATTTCCATTTGATAAAAATGGTAATCCAGTATATGAAATAAATGATAAAAATTGGAAATGTTTTTTTGAAAGGACATGGTCCAGATTAGATTTGCACGAGGACGATGAAGATGCAGACACCGAAGGAAACCCTTTCGGAACGTTTAAGTGCGTTACAGGACAAAATACTAGACCACTATGAAAATGACAGTAAAGACATAAACAGCCAAATAAGTTATTGGCAACTTATACGTTTGGAAAATGCAATACTATTTACAGCAAGGGAACATGGTATTACCAAACTAAACCACCAGGTGGTGCCTCCTATTAACATTTCAAAAAGCAAAGCACATAAAGCTATTGAACTGCAAATGGCCTTAAAGGGCCTTGCACAAAGCAAGTATAACAATGAGGAATGGACACTGCAAGATACATGCGAGGAACTATGGAATACAGAACCGTCGCAGTGTTTTAAAAAAGGCGGTAAAACCGTGCACGTATACTTTGATGGCAACAAGGACAACTGTATGAACTATGTAGTATGGGACAGTATATATTATATAACTGAGACAGGGATATGGGAAAAAACAGCAGCATGTGTTAGCTATTGGGGTGTATATTATATAAAAGATGGAGATACCACATATTATGTACAATTTAAAAGCGAATGTGAGAAATATGGAAATAGTAATACGTGGGAAGTACAATATGGGGGCAATGTAATTGATTGTAATGACTCTATGTGCAGTACCAGTGACGACACGGTATCCGCTACTCAGATTGTTAGACAGCTACAACACGCCTCCACGTCGACCCCCAAAACCGCATCCGTGGGCACCCCAAAGACCCACATCCAGACGCCGGCTACTAAGCGACCGAGACAGTGTGGACTCACAGAGCAGCACCACGGACTTGTCAACACCCACGTGCACAACCCGCTCCTGTGTTCAAGTACAAGTAACAACAAAAGAAGGAAAGTGTGTAGTGGTAACACTACGCCTATAATACACTTAAAAGGTGACAAAAACAGTTTAAAATGTTTAAGATATAGGCTACGCAAATATGCAGACCATTACTCAGACATATCCTCCACCTGGCATTGGACAGGTCGTAATAAAAACACTGGTATATTAACTGTAACATATAATAGTGAGGTACAAAGAAATACCTTTTTGGATGTAGTTACTATTCCTAACAGTGTACAAATATTGGTGGGATACATGACTATGTAAACCTGTATATTGTATACAGTATGTAACATTACTATGCTATCTTTAGTGTTTTTATTGTGCTTTTCTGTGTGCCTTTATGTGTGCTGCAATGTCCCGCTTGTGCAGTCTGTCTATGTGTGTGCTTTCGCCTGGTTGTTGGTGTTTCTTTTTATAGTTGTTATTACATCCCCATTAACAGCATTTGCTGTATACATTTGTTGCTATTTACTACCTATGTTTGTATTACATATGCATGCTTTACACACCTTGCAATAATTACTCTAATGTACAGTACAGTGTAACATACCTGTGATGTGCATATTT--------TTGTATTTTTGTATTTTTGTATTTTTGTATTTTTGTATTTTATATGTTCAATAAACCATGGTATCCCACCGTGCAGCACGTCGCAAGCGGGCCTCTGCAACTGACTTATATAGAACATGTAAGCAATCTGGTACGTGCCCCCCTGATGTTATTAACAAAGTGGAAGGCACAACCTTAGCTGATAAAATTTTACAGTGGTCTAGCCTTGGGATATTTTTGGGTGGCCTTGGCATTGGTACCGGCAGTGGTTCTGGAGGCCGTACGGGCTATGTACCCTTAGGGGGCAGGTCTAATACTGTTGTGGATGTTGGCCCCACTAGGCCACCTGTGGTTATTGAACCTGTAGGGCCTACTGATCCATCTATTGTTACGTTGGTAGAGGATTCCAGTGTTGTTGCCTCTGGTGCTCCGGTTCCAACATTTACCGGAACCTCTGGGTTTGAAATTACTTCTTCTGGTACTACCACACCGGCTGTGTTGGACATCACACCTACCGTGGACTCTGTTTCTATTTCGTCAACTAGTTTTACAAATCCTGCATTTTCGGATCCCTCTATTATTGAGGTGCCCCAAACAGGGGAGGTATCAGGTAATATATTTGTTGGTACACCAACATCGGGCAGCCATGGATATGAGGAAATACCTTTACAAACATTTGCATCTTCTGGGTCAGGTACTGAACCCATTAGTAGTACCCCCCTCCCTACTGTGCGGCGGGTAGCGGGTCCCCGCCTGTATAGTAGGGCTAATCAACAGGTCCGTGTGTCCACCTCACAGTTTTTAACACATCCCTCATCGTTGGTTACATTTGATAATCCAGCTTATGAGCCCCTGGACACCACACTATCCTTTGAGCCTACCAGTACTGTTCCAGATTCAGATTTTATGGATATTATTCGTTTGCATAGGCCAGCATTATCCTCTAGACGTGGCACTGTTAGATTTAGTAGATTGGGTCAAAGGGCAACCATGTTTACACGTAGTGGTAAACAAATAGGGGGTAGGGTACATTTTTACCATGATATAAGCCCCATTGCTGCTACAGAGGAAATTGAATTGCAGCCTTTGATTAGTGCTACAGATGATAGTGACCTGTTTGATGTATATGCAGACTTTCCACCTCCTGCGTCCACTACACCTAGCACTATAAACAAATCATTTACATATCCAAAGTATTCCTTGACCATGCCTTCTACTGCTGCATCCTCTTACAGTAATGTTACAGTACCATTAACTTCTGCATGGGATGTACCTATATATACTGGCCCGGACATTGTATTGCCATCCCATACTCCTATGTGGCCTAGTACATCTCCTACCAATGCTTCCACCTCCACCTATATAGGTATTCATGGCACACAATATTATTTATGGCCATGGTATTATTATTTTCCTAAAAAACGTAAACGTATTCCCTATTTTTTTGCAGATGGCTTTGTGGCGGCCTAGTGACAGTACGGTATATCTTCCACCACCTTCTGTGGCCAGAGTTGTCAACACTGATGATTATGTGTCTCGCACAAGCATATTTTATCATGCAGGCAGTTCCCGATTATTAACTGTAGGCAATCCATATTTTCGGGTTGTACCTAATGGTGCAGGTAATAAACAGGCTGTTCCTAAGGTATCCGCATATCAGTATAGGGTGTTTAGAGTAGCTTTACCCGATCCTAATAAATTTGGATTACCTGATTCTACTATATATAATCCTGAAACACAACGTTTGGTTTGGGCATGTGTAGGTATGGAAATTGGTCGTGGACAACCTTTAGGTATTGGCCTAAGTGGCCATCCCTTTTATAATAAATTGGATGATACAGAAAGTGCTCATGCAGCTACAGCTGTTATTACGCAGGATGTTAGGGATAATGTGTCAGTTGATTATAAGCAAACACAGCTGTGTATTTTAGGTTGTGTACCTGCTATTGGTGAGCACTGGGCCAAGGGCACACTTTGTAAACCTGCACAATTGCAACCTGGTGACTGTCCTCCTTTGGAACTTAAGAACACCATTATTGAGGATGGTGATATGGTGGATACAGGTTATGGGGCAATGGATTTTAGTACATTGCAGGATACAAAGTGCGAGGTTCCATTAGACATTTGTCAATCCATCTGTAAATATCCAGATTATTTGCAAATGTCTGCTGATCCCTATGGGGATTCTATGTTTTTTTGCCTACGCCGTGAACAATTGTTTGCAAGACATTTTTGGAATAGGGCAGGTGTTATGGGTGACACGGTACCTACAGACCTATATATTAAAGGCACAAGCGCTAATATGCGTGAAACCCCTGGCAGTTGTGTGTATTCCCCTTCTCCCAGTGGCTCTATTATTACATCTGATTCTCAATTATTTAATAAGCCATATTGGTTACATAAGGCCCAGGGCCATAACAATGGTATTTGTTGGCATAATCAGTTGTTTGTTACTGTAGTGGACACTACCCGCAGTACTAATTTAACATTATGTGCCTCTACACAAAATCCTGTGCCAGGTACATATGATCCTACTAAGTTTAAGCAATATAGTAGACATGTGGAGGAATATGATTTACAGTTTATTTTTCAGTTGTGCACTATTACTTTAACTGCAGAGGTTATGTCATATATTCATAGTATGAATAGTAGTATATTGGAAAATTGGAATTTTGGTGTCCCTCCACCACCTACTACAAGTTTAGTGGATACATATCGTTTTGTGCAATCAGTTGCTGTTACCTGTCAAAAGGATACTACACCTCCAGAAAAGCAGGATCCATATGATAAATTAAAGTTTTGGACTGTTGACCTAAAGGAAAAATTTTCCTCCGATTTAGATCAATATCCCCTTGGTCGAAAGTTTTTAGTTCAGGCTGGGTTACGTCGTAGGCCTACCATAGGACCTCGTAAGCGTCCTGCTGCTTCCACG---------TCTACTGCATCTAGGCCTGCCAAACGTGTACGTATACGTAGTAAAAAATAATATGTTAGCACATATATGTATGTTTGTATGTATGGTTTTGTATGTTGTATGTATGTATGTATTTGTGTGATATATTACTGTCTTTTGTTTGTTTGCGTGCGTGTATGTATGAATGTGCCTTGTGGCATGTATGGTGTTACTGTACATAATTGTGGTATTAAATAAAGTATGATAATAGTGTTGTGTAGGGTTGCACCCTTGTGAGTAACAATACTATTTGTGTGTATGTGTATTGCTTTGTACCCTATATTCTTTCCTGTATTTCAAGTTATAAACTTGCATACTACACAGCATCCATTTTACTTATAATCCTCCATTTTGCTGTGCAACCGATTTCGGTTGCCTGTGGCTTATATTTGACCTTTTAAACATAATACTTAAACTGGCACATTTACAACCCCTACATAGTTTAAACTACTGGCGCGCCTTCTTGGCGTACATGTGGCACACCTGGTATTAGTCATTTTCCTGTCCAGGTGTACTACAACAATGGCTTGCACAACTGTATCCACACCCTATGTAATAAAACTGCTTTTAGGCACATATTTTAGTCTGTTTTTACCTGTGCTAATTGTATAATTGGCGTGTAGAACCACTTTCTTATCCAACAATCTGTCTACTTGTTACATAAACTATAAACTGACTCACTTATACATACATAGTTTATGCAACCGAAAAAGGTTGGGCCCTATAACACATACCTTTTCTT
