# Supplementary material for: Characterization and Diversity of 243 Complete Human Papillomavirus Genomes in Cervical Swabs Using Next Generation Sequencing
Source: Viruses. 2020 Dec 14;12(12):1437. doi: 10.3390/v12121437 (PMC7764970; doi:10.3390/v12121437)
Supplement: Supplementary file 1 [file viruses-12-01437-s001.zip › Supplementary material/Alignments/HPV51_alignment.fasta]

>M62877|HPV51|A1|
AACAATTATCTTGTAAAAACTAGGGTGTAACCGAAAAGGGTTATGACCGAAAACGGTGCATATAAAAGTGCAGTGGTAAAAGTATAGAAGAACACCATGTTCGAAGACAAGAGGGAAAGACCACGAACGCTGCATGAATTATGTGAAGCTTTGAACGTTTCTATGCACAATATACAGGTAGTGTGTGTGTATTGTAAAAAGGAATTATGTAGAGCAGATGTATATAATGTAGCATTTACTGAAATTAAGATTGTATATAGGGATAATAATCCATATGCAGTATGCAAACAATGTTTACTGTTTTATTCAAAAATTAGAGAGTATAGACGTTATAGCAGGTCTGTGTATGGTACTACATTAGAGGCAATTACTAAAAAAAGCTTATATGATTTATCGATAAGGTGTCATAGATGTCAAAGACCACTTGGGCCTGAAGAAAAGCAAAAATTGGTGGACGAAAAAAAAAGGTTCCATGAAATAGCGGGACGTTGGACGGGGCAATGCGCTAATTGCTGGCAACGTACACGACAACGTAACGAAACCCAAGTGTAATAAAGCCATGCGTGGTAATGTACCACAATTAAAAGATGTAGTATTGCATTTAACACCACAGACTGAAATTGACTTGCAATGCTACGAGCAATTTGACAGCTCAGAGGAGGAGGATGAAGTAGATAATATGCGTGACCAGCTACCAGAAAGACGGGCTGGACAGGCTACGTGTTACAGAATTGAAGCTCCGTGTTGCAGGTGTTCAAGTGTAGTACAACTGGCAGTGGAAAGCAGTGGAGACACCCTTCGCGTTGTACAGCAGATGTTAATGGGCGAACTAAGCCTGGTTTGCCCGTGTTGTGCGAACAACTAGCAACGGCGATGGACTGTGAAGGTACAGAGGATGAGGGGGCGGGGTGTAATGGGTGGTTTTTTGTTGAAGCAATAGTAGAAAAAAAAACAGGAGATAATGTTTCGGATGATGAGGATGAAAATGCAGATGATACAGGATCTGATTTAATAAACTTTATAGATAGTGAAACTAGTATTTGCAGTCAGGCGGAACAGGAGACAGCACGGGCGTTGTTTCAGGCCCAAGAATTACAGGCAAACAAAGAGGCTGTGCATCAGTTAAAACGAAAGTTTCTAGTCAGCCCGCGAAGCAGCCCATTAGGAGACATTACAAATCAAAACAACACACACAGCCATAGTCAGGCAAACGAGTCACAAGTTAAAAGGAGATTACTGGACAGTTATCCGGACAGCGGATATGGCAATACACAAGTGGAAACTGTGGAAGCAACGTTGCAGGTAGATGGGCAACATGGCGGTTCACAGAACAGTGTGTGTAGTAGCGGGGGGGGCAGTGTTATGGATGTGGAAACAACAGAAAGCTGTGCAAATGTAGAACTAAACAGTATATGTGAAGTATTAAAAAGCAGTAATGCAAAAGCAACGTTAATGGCAAAATTTAAAGAGTTGTATGGTATTAGTTATAATGAGTTGGTACGGGTGTTTAAAAGTGATAAAACATGTTGTATAGATTGGGTTTGTGCATTGTTTGGCGTTTCCCCAATGGTAGCAGAAAATTTAAAAACACTAATTAAGCCATTTTGCATGTACTACCATATACAATGTTTATCATGTGATTGGGGCACCATTGTATTAATGCTAATTAGGTTTTCATGTGCAAAAAACAGAACAACAATTGCTAAGTGTTTAAGTACATTAGTAAATATCCCACAATCACAAATGTTTATAGAACCACCAAAATTACGTAGTACACCTGTGGCATTATATTTTTATAGAACAGGCATATCAAACATTAGCAATACATATGGAGAGACACCTGAATGGATTACACGACAAACGCAACTACAACATAGTTTTGAGGATAGTACCTTTGAATTATCACAAATGGTGCAATGGGCATTTGACCATGAAGTATTAGATGATAGTGAAATAGCATTTCATTATGCACAATTAGCAGATATAGATAGTAATGCTGCAGCGTTTTTAAAGAGTAATTGCCAAGCAAAATATGTAAAAGATTGTGGGACCATGGCACGGCATTACAAACGAGCACAAAGAAAATCATTATCTATGTCAGCCTGGATAAGGTATAGATGTGATAGAGCAAAGGATGGAGGCAACTGGAGAGAAATTGCTAAATTTTTAAGATATCAAGGTGTAAACTTTATGTCCTTTATTCAAATGTTTAAACAGTTTTTAAAAGGAACACCAAAACACAATTGCATAGTCATATATGGCCCACCAAACACAGGCAAGTCATTATTTGCAATGAGCCTAATGAAGTTTATGCAAGGGTCCATTATTTCATATGTAAACTCTGGTAGTCATTTTTGGTTACAGCCACTAGAGGATGCTAAAATAGCATTGTTAGATGATGCTACGTATGGGTGTTGGACATATATTGATCAGTATTTAAGAAACTTTTTAGATGGTAATCCATGTAGTATAGATAGAAAACATAGGAGTTTAATACAATTAGTATGTCCACCATTACTAATAACGTCAAACATAAATCCACAAGAGGATGCAAACCTAATGTATTTACATACAAGGGTAACAGTATTAAAGTTTTTAAATACATTTCCATTTGATAACAATGGGAATGCTGTGTATACATTGAATGATGAAAATTGGAAAAATTTTTTTTCCACCACATGGTCCAGATTAGATTTGGAGGAGGAAGAGGACAAAGAAAATGGAGACCCTATGCCACCGTTTAAATGTGTGCCAGGAGAAAATACTAGACTGTTATGAACTGGACAGTGATAAATTAGTAGATCAAATTAACTATTGGACATTGTTACGATATGAAGCTGCTATGTTTTATGCAGCACGGGAAAGAAACTTACGAACAATCAATCACCAGGTAGTACCAGCAACAACAGTATCAAAACAAAAGGCCTGTCAAGCAATTGAAATGCACATGGCCTTACAATCGCTTAACAAATCAGACTATAACATGGAACCATGGACAATGCGGGAGACATGTTATGAACTATGGTGTGTGGCTCCCAAGCAATGTTTCAAAAAGGGGGGCATAACTGTAACAGTTATATTTGATGGAAATAAGGACAATGCAATGGACTATACAAGCTGGAAATTTATATATATATATGATAATGATAAGTGGGTAAAGACAAATGGAAATGTGGACTATACGGGTATATATTACACTGTAAATTCAAAAAAAGAATATTATGTACAGTTTAAAGATGAAGCCAAAATATATGGGGCACAACAGTGGGAGGTCTATATGTATGGTACTGTAATAACATGTCCTGAATATGTATCTAGTACCTGCAGCGACGCGTTATCCACTACTACAACTGTTGAACAACTATCAAACACCCCAACGACCAATCCCCTTACCACCTGCGTGGGCGCCAAAGAAGCCCAGACACAACAGCGAAAACGACAGCGACTTACTGAGCCCGACTCCTCCACAATCTCCCCACTGTCCGTGGACAATACAAACAACCAAATACACTGTGGAAGTGGAAGCACTAACACTGGAGGGCACCAAAGTGCAACTCAGACTGCGTTTATAGTGCATTTAAAAGGTGATACAAATTGTTTAAAATGTTTTAGATACAGATTTACAAAACACAAAGGGTTATATAAAAACGTATCCTCAACCTGGCATTGGACCAGTAATACTAAAACAGGCATTGTTACCATTGTGTTTGACAGTGCACATCAACGGGAAACATTTATAAAAACCATTAAAGTACCCCCAAGTGTAACACTGTCATTGGGAATTATGACACTGTAACTAGTGTAATATATGTATTGTACATATATACTGTCACAAGCCAATATGTGCTGC---TAATTGTATAGACATATTGTAACCATTGCAGTGTTTATTATTTTGCTATTTGTGCTTTGCTTGTGTGTGTGTCTTGTGTTGTGTTGTTTGTTGCCGCTACTGCTGTCCCAATACGTGTTTGCAGCTGCCTTATTATTAATTTTATGTTTTTGGTTTGTTGTTGCAACATCCCAATTAACTACATTTTTTGTATATTTGATTTTTTTTTACTTACCTTGTTTACTTTTACATCTATATACATTTTTACTTTTGCAATAAACTTGTTATATTTTTGTGATTAAATATGGTGGCTACACGTGCACGGCGTCGGAAGCGAGCATCTGTAACACAATTATATTCTACATGCAAAGCTGCTGGTACATGTCCTCCTGATGTTGTGAATAAGGTTGAAGGTACTACATTGGCCGATAAAATATTACAGTGGAGTGGGTTGGGTATATTTTTGGGTGGCCTAGGTATTGGTACTGGGTCTGGATCTGGGGGGCGTACTGGATATATCCCTTTAGGTGGTGGGGGTCGCCCAGGCGTGGTGGATATTGCTCCTGCAAGGCCACCTATTATAATTG-ACCTATGGCACCATACTGAACCTTCTATAGTAAATTTGGTTGAGGACTCTAGTATTATTCAGTCTGGGTCTCCTATACCTACCTTTACTGGTACCGATGGCTTTGAAATTACTTCATCTTCCACAACAACCCCTGCTGTGTTGGACATCACCCCATCTGCTGGTACTGTACATGTTTCTAGTACTAACATTGAAAATCCTTTATATATTGAACCTCCATCCATTGAGGCTCCACAATCTGGAGAAGTGTCA-GATATATATTTACTAGTACACT--ACTCTGGTACTCATGGGTATGAAGAAATACCTATGGAAGTGTTTGCATCCAATGTCAGTACTGGTACTGAACCTATTAGCAGCACACCTACTCCAGGGGTTAGTCGCATAGCTGCTCCCCGCTTGTATAGTAAGTCCTACACACAGGTTAAAGTTACAAATCCTGATTTTATTAGTAAGCCATCCACATTTGTTACATTTAATAATCCTGCTTTTGAGCCTATTGACACATCCATAACTTTTGAGGAACCTGATGCTGTTGCACCTGATCCTGATTTTCTGGATATTATTACACTGCACCGCCCTGCCCTTACATCTCGTAGAGGCACAGTACGCTTTAGTAGGTTAGGTCAAAAGGCCACCATGCGCACTCGTAGTGGCAAACAAATTGGTGCTCGTGTACATTATTATCATGATATTAGTAGAATTGCACCAGCTGATGAACTTGAAATGCAGCCTTTACTTTCACCTTCTAATAATTATAGTTATGACATTTATGCTGATTTAGATGAAGCTGAAACAGGTTTTATACAGCCCACACACACCACACCTATGTCACACTCCTCTTTGTCTAGGCAGTTGCCCTCCTTATCTTCATCTATGTCTTCATCTTATGCAAATGTTACTATTCCATTTTCAACTACATATTCTGTTCCTATTCATACAGGGCCTGATGTGGTATTGCCCACATCTCCTACAGTATGGCCTTATGTTCCCCACACTTCCATTGACACCAAGCATTCTATTGTTATACTAGGTGGGGATTACTATTTGTGGCCCTATACACATTTACTACGCAAACGCCGTAAACGTATACCCTATTTTTTTACAGATGGCATTGTGGCGCACTAATGACAGCAAGGTGTATTTGCCACCTGCACCTGTGTCTCGAATTGTGAATACAGAAGAATATATCACACGCACCGGCATATATTACTATGCAGGCAGTTCCAGACTAATAACATTAGGACATCCCTATTTTCCAATACCTAAAACCTCAACGCGTGCTGCTATTCCTAAAGTATCTGCATTTCAATACAGGGTATTTAGGGTACAGTTACCAGATCCTAACAAGTTTGGACTCCCGGATCCAAATTTATATAATCCAGACACAGATAGGTTGGTGTGGGGTTGTGTGGGCGTTGAGGTGGGCAGAGGACAGCCCCTTGGTGTTGGCCTTAGTGGTCATCCCTTATTTAATAAATATGATGACACAGAAAATTCACGCATAGCAAATGGCAATGCACAACAAGATGTTAGAGATAACACATCTGTTGACAACAAACAGACTCAGTTATGTATAATAGGCTGTGCTCCACCTATTGGGGAACACTGGGGTATTGGCACTACATGCAAAAACACACCTGTACCTCCAGGAGACTGCCCCCCCCTGGAACTTGTATCCTCTGTCATTCAGGATGGCGATATGATTGATACAGGGTTTGGAGCTATGGATTTCGCTGCCCTACAGGCCACCAAATCAGACGTCCCTTTGGATATTTCACAGTCTGTTTGTAAATATCCTGATTATTTAAAAATGTCTGCAGACACATATGGTAATTCCATGTTTTTTCATTTACGCAGGGAGCAAATCTTTGCTAGGCACTATTATAATAAACTTGTAGGTGTTGGGGAAGACATTCCTAACGATTATTATATTAAGGGTAGTGGTAATGGCCGTGACCCTATAGAAAGTTATATATACTCTGCTACTCCCAGTGGGTCTATGATAACATCTGATTCTCAAATTTTTAATAAGCCTTATTGGCTCCACCGTGCGCAGGGTCACAATAATGGCATTTGCTGGAACAATCAGCTTTTTATTACCTGTGTTGATACTACCAGAAGTACAAATTTAACTATTAGCACTGCCACTGCTGCGGTTTCCCCAACATTTACTCCAAGTAACTTTAAGCAATATATTAGGCATGGGGAAGAGTATGAATTGCAATTTATTTTTCAATTATGTAAAATTACTTTAACTACAGAGGTAATGGCTTATTTACACACAATGGATCCTACCATTCTTGAACAGTGGAATTTTGGATTAACATTACCTCCGTCTGCTAGTTTGGAGGATGCATATAGGTTTGTTAGAAATGCAGCTACTAGCTGTCAAAAGGACACCCCTCCACAGGCTAAGCCAGATCCTTTGGCCAAATATAAATTTTGGGATGTTGATTTAAAGGAACGATTTTCTTTAGATTTAGACCAATTTGCATTGGGTCGCAAGTTTTTGTTGCAGGTTGGCGTACAACGCAAGCCCAGACCAGGCCTTAAACGCCCGGCCTCATCGGCATCCTCTTCCTCTTCCTCTTCAGCCAAACGTAAACGTGTTAAAAAGTAATGTATGTTAGTTTTTGTATGCTTGTGCACACTGTTGTATGCCTGTATGTATATGTTTGTGTATGTACTGTATGTGTTTT--TGTGTGTGTGTGTGTTGTTGTTCCTGTATGTATGAGTTATGTATGTTTATTATTAATAAACTATGTGGTGTGTGTGTGTGTGTTTTTGCATGACTGCATTTGTATGACATGTACGGGTGTATGTGGGTATTACATTATCCCCGTAGGTCAAGGGTGGTGTTTCGGTGGCGTCCCTATTGCCCTACCCA--TTTTTTGCAGCACAACAGTTTATATTTGTGCTATTTAGTTATACTTTGTAGCTTCCATTTTGTTACAGCTGCAGCCATTTTGAGTGCAACCGATTTCGGTTCGTGTACTTTTAGTATATTTGCCAAGTTTTAAACCACAACTGCCAGTTGTTTTTGGCATAAACCATCATTTTTTTATGACATAGTGCATACATCCGCCCGCCCACGCCTTGTACTTGGCGCGCCTTACCGGCGCTAGTCAT--ACAACCTATTAGTCATTTGTACTTTAACAATTGTTGGCACACTGTTTTCCGCCCTATAATAATTTAACTGCTTATAGGCATGTATTTTTTGGCATATTTTATCTTACTAATTGCATAGTTGGCAGGTCAAATACTATGTTTTTAGTGCCAAGTTTCTATCCTACTTATAAACCATCTTACTCATATGCAGGTGTGCTACACAAATGTGTTACCTAACCGATTTGTGTTCTGCCTATGCTTGCAACATTTTTTCTTATAACATTT
>LNS0570411_HPV51
AACAATTATCTTGTAAAAACTAGGGTGTAACCGAAAAGGGTTATGACCGAAAACGGTGCATATAAAAGTGCAGTGGTAAAAGTATAGAAGAACACCATGTTCGAAGACAAGAGGGAAAGACCACGAACGCTGCATGAATTATGTGAAGCTTTGAACGTTTCTATGCACAATATACAGGTAGTGTGTGTGTATTGTAAAAAGGAATTATGTAGAGCAGATGTATATAATGTAGCATTTACTGAAATTAAGATTGTATATAGGGATAATAATCCATATGCAGTATGCAAACAATGTTTACTGTTTTATTCAAAAATTAGAGAGTATAGACGTTATAGCAGGTCTGTGTATGGTACTACATTAGAGGCAATTACTAAAAAAAGCTTATATGATTTATCGATAAGGTGTCATAGATGTCAAAGACCACTTGGGCCTGAAGAAAAGCAAAAATTGGTGGACGAAAAAAAAAGGTTCCATGAAATAGCGGGACGTTGGACGGGGCAATGCGCTAATTGCTGGCAACGTACACGACAACGTAACGAAACCCAAGTGTAATAAAGCCATGCGTGGTAATGTACCACAATTAAAAGATGTAGTATTGCATTTAACACCACAGACTGAAATTGACTTGCAATGCTACGAGCAATTTGACAGCTCAGAGGAGGAGGATGAAGTAGATAATATGCGTGACCAGCTACCAGAAAGACGGGCTGGACAGGCTACGTGTTACAGAATTGAAGCTCCGTGTTGCAGGTGTTCAAGTGTAGTACAACTGGCAGTGGAAAGCAGTGGAGACACCCTTCGCGTTGTACAGCAGATGTTAATGGGCGAACTAAGCCTGGTTTGCCCGTGTTGTGCGAACAACTAGCAACGGCGATGGACTGTGAAGGTACAGAGGATGAGGGGGCGGGGTGTAATGGGTGGTTTTTTGTTGAAGCAATAGTAGAAAAAAAAACAGGAGATAATGTTTCGGATGATGAGGATGAAAATGCAGATGATACAGGATCTGATTTAATAAACTTTATAGATAGTGAAACTAGTATTTGCAGTCAGGCGGAACAGGAGACAGCACGGGCGTTGTTTCAGGCCCAAGAATTACAGGCAAACAAAGAGGCTGTGCATCAGTTAAAACGAAAGTTTCTAGTCAGCCCGCGAAGCAGCCCATTAGGAGACATTACAAATCAAAACAACACACACAGCCATAGTCAGGCAAACGAGTCACAAGTTAAAAGGAGATTACTGGACAGTTATCCGGACAGCGGATATGGCAATACACAAGTGGAAACTGTGGAAGCAACGTTGCAGGTAGATGGGCAACATGGCGGTTCACAGAACAGTGTGTGTAGTAGCGGGGGGGGCAGTGTTATGGATGTGGAAACAACAGAAAGCTGTGCAAATGTAGAACTAAACAGTATATGTGAAGTATTAAAAAGCAGTAATGCAAAAGCAACGTTAATGGCAAAATTTAAAGAGTTGTATGGTATTAGTTATAATGAGTTGGTACGGGTGTTTAAAAGTGATAAAACATGTTGTATAGATTGGGTTTGTGCATTGTTTGGCGTTTCCCCAATGGTAGCAGAAAATTTAAAAACACTAATTAAGCCATTTTGCATGTACTACCATATACAATGTTTATCATGTGATTGGGGCACCATTGTATTAATGCTAATTAGGTTTTCATGTGCAAAAAACAGAACAACAATTGCTAAGTGTTTAAGTACATTAGTAAATATCCCACAATCACAAATGTTTATAGAACCACCAAAATTACGTAGTACACCTGTGGCATTATATTTTTATAGAACAGGCATATCAAACATTAGCAATACATATGGAGAGACACCTGAATGGATTACACGACAAACGCAACTACAACATAGTTTTGAGGATAGTACCTTTGAATTATCACAAATGGTGCAATGGGCATTTGACCATGAAGTATTAGATGATAGTGAAATAGCATTTCATTATGCACAATTAGCAGATATAGATAGTAATGCTGCAGCGTTTTTAAAGAGTAATTGCCAAGCAAAATATGTAAAAGATTGTGGGACCATGGCACGGCATTACAAACGAGCACAAAGAAAATCATTATCTATGTCAGCCTGGATAAGGTATAGATGTGATAGAGCAAAGGATGGAGGCAACTGGAGAGAAATTGCTAAATTTTTAAGATATCAAGGTGTAAACTTTATGTCCTTTATTCAAATGTTTAAACAGTTTTTAAAAGGAACACCAAAACACAATTGCATAGTCATATATGGCCCACCAAACACAGGCAAGTCATTATTTGCAATGAGCCTAATGAAGTTTATGCAAGGGTCCATTATTTCATATGTAAACTCTGGTAGTCATTTTTGGTTACAGCCACTAGAGGATGCTAAAATAGCATTGTTAGATGATGCTACGTATGGGTGTTGGACATATATTGATCAGTATTTAAGAAACTTTTTAGATGGTAATCCATGTAGTATAGATAGAAAACATAGGAGTTTAATACAATTAGTATGTCCACCATTACTAATAACGTCAAACATAAATCCACAAGAGGATGCAAACCTAATGTATTTACATACAAGGGTAACAGTATTAAAGTTTTTAAATACATTTCCATTTGATAACAATGGGAATGCTGTGTATACATTGAATGATGAAAACTGGAAAAATTTTTTTTCCACCACATGGTCCAGATTAGATTTGGAGGAGGAAGAGGACAAAGAAAATGGAGACCCTATGCCACCGTTTAAATGTGTGCCAGGAGAAAATACTAGACTGTTATGAACTGGACAGTGATAAATTAGTAGATCAAATTAACTATTGGACATTGTTACGATATGAAGCTGCTATGTTTTATGCAGCACGGGAAAGAAACTTACAAACAATCAATCACCAGGTAGTACCAGCAACAACAGTATCAAAACAAAAGGCCTGTCAAGCAATTGAAATGCACATGGCCTTACAATCGCTTAACAAATCAGACTATAACATGGAACCATGGACAATGCGGGAGACATGTTATGAACTATGGTGTGTGGCTCCCAAGCAATGTTTCAAAAAGGGGGGCATAACTGTAACAGTTATATTTGATGGAAATAAGGACAATGCAATGGACTATACAAGCTGGAAATTTATATATATATATGATAATGATAAGTGGGTAAAGACAAATGGAAATGTGGACTATACGGGTATATATTACACTGTAAATTCAAAAAAAGAATATTATGTACAGTTTAAAGATGAAGCCAAAATATATGGGGCACAACAGTGGGAGGTCTATATGTATGGTACTGTAATAACATGTCCTGAATATGTATCTAGTACCTGCAGCGACGCGTTATCCACTACTACAACTGTTGAACAACTATCAAACACCCCAACGACCAATCCCCTTACCACCTGCGTGGGCGCCAAAGAAGCCCAGACACAACAGCGAAAACGACAGCGACTTACTGAGCCCGACTCCTCCACAATCTCCCCACTGTCCGTGGACAATACAAACAACCAAATACACTGTGGAAGTGGAAGCACTAACACTGGAGGGCACCAAAGTGCAACTCAGACTGCGTTTATAGTGCATTTAAAAGGTGATACAAATTGTTTAAAATGTTTTAGATACAGATTTACAAAACACAAAGGGTTATATAAAAACGTATCCTCAACCTGGCATTGGACCAGTAATACTAAAACAGGCATTGTTACCATTGTGTTTGACAGTGCACATCAACGGGAAACATTTATAAAAACCATTAAAGTACCCCCAAGTGTAACACTGTCATTGGGAATTATGACACTGTAACTAGTGTAATATATGTATTGTACATATATACTGTCACAAGCCAATATGTGCTGC---TAATTGTATAGACATATTGTAACCATTGCAGTGTTTATTATTTTGCTATTTGTGCTTTGCTTGTGTGTGTGTCTTGTGTTGTGTTGTTTGTTGCCGCTACTGCTGTCCCAATACGTGTTTGCAGCTGCCTTATTATTAATTTTATGTTTTTGGTTTGTTGTTGCAACATCCCAATTAACTACATTTTTTGTATATTTGATTTTTTTTTACTTACCTTGTTTACTTTTACATCTATATACATTTTTACTTTTGCAATAAACTTGTTATATTTTTGTGAGTAAATATGGTGGCTACACGTGCACGGCGTCGGAAGCGAGCATCTGTAACACAATTATATTCTACATGCAAAGCTGCTGGTACATGTCCTCCTGATGTTGTGAATAAGGTTGAAGGTACTACATTGGCCGATAAAATATTACAGTGGAGTGGGTTGGGTATATTTTTGGGTGGCCTAGGTATTGGTACTGGGTCTGGATCTGGGGGGCGTACTGGATATATCCCTTTAGGTGGTGGGGGTCGCCCAGGCGTGGTGGATATTGCTCCTGCAAGGCCACCTATTATAATTGAACCTATAGCACC-TACTGAACCTTCTATAGTAAATTTGGTTGAGGACTCTAGTATTATTCAGTCTGGGTCTCCTATACCTACCTTTACTGGTACCGATGGCTTTGAAATTACTTCATCTTCCACAACAACCCCTGCTGTGTTGGACATCACCCCATCTGCTGGTACTGTACATGTTTCTAGTACTAACATTGAAAATCCTTTATATATTGAACCTCCATCCATTGAGGCTCCACAATCTGGAGAAGTGTCAGGACATATATTTACTAGTACACTTACTTCTGGTACTCATGGGTATGAAGAAATACCTATGGAAGTGTTTGCATCCAATGTCAGTACTGGTACTGAACCTATTAGCAGCACACCTACTCCAGGGGTTAGTCGCATAGCTGCTCCCCGCTTGTATAGTAAGTCCTACACACAGGTTAAAGTTACAAATCCTGATTTTATTAGTAAGCCATCCACATTTGTTACATTTAATAATCCTGCTTTTGAGCCTATTGACACATCCATAACTTTTGAGGAACCTGATGCTGTTGCACCTGATCCTGATTTTCTGGATATTATTAAACTGCACCGCCCTGCCCTTACATCTCGTAGAGGCACAGTACGCTTTAGTAGGTTAGGTCAAAAGGCCACCATGCGCACTCGTAGTGGCAAACAAATTGGTGCTCGTGTACATTATTATCATGATATTAGTAGAATTGCACCAGCTGATGAACTTGAAATGCAGCCTTTACTTTCACCTTCTAATAATTATAGTTATGACATTTATGCTGATTTAGATGAAGCTGAAACAGGTTTTATACAGCCCACACACACCACACCTATGTCACACTCCTCTTTGTCTAGGCAGTTGCCCTCCTTATCTTCATCTATGTCTTCATCTTATGCAAATGTTACTATTCCATTTTCAACTACATATTCTGTTCCTATTCATACAGGGCCTGATGTGGTATTGCCCACATCTCCTACAGTATGGCCTTATGTTCCCCACACTTCCATTGACACCAAGCATTCTATTGTTATACTAGGTGGGGATTACTATTTGTGGCCCTATACACATTTACTACGCAAACGCCGTAAACGTATACCCTATTTTTTTACAGATGGCATTGTGGCGCACTAATGACAGCAAGGTGTATTTGCCACCTGCACCTGTGTCTCGAATTGTGAATACAGAAGAATATATCACACGCACCGGCATATATTACTATGCAGGCAGTTCCAGACTAATAACATTAGGACATCCCTATTTTCCAATACCTAAAACCTCAACGCGTGCTGCTATTCCTAAAGTATCTGCATTTCAATACAGGGTATTTAGGGTACAGTTACCAGATCCTAACAAGTTTGGACTCCCGGATCCAAATTTATATAATCCAGACACAGATAGGTTGGTGTGGGGTTGTGTGGGCGTTGAGGTGGGCAGAGGACAGCCCCTTGGTGTTGGCCTTAGTGGTCATCCCTTATTTAATAAATATGATGACACAGAAAATTCACGCATTGCAAATGGCAATGCACAACAAGATGTTAGAGATAACACATCTGTTGACAACAAACAGACTCAGTTATGTATAATAGGCTGTGCTCCACCTATTGGGGAACACTGGGGTATTGGCACTACATGCAAAAACACACCTGTACCTCCAGGAGACTGCCCCCCCCTGGAACTTGTATCCTCTGTCATTCAGGATGGCGATATGATTGATACAGGGTTTGGAGCTATGGATTTCGCTGCCCTACAGGCCACCAAATCAGACGTCCCTTTGGATATTTCACAGTCTGTTTGTAAATATCCTGATTATTTAAAAATGTCTGCAGACACATATGGTAATTCCATGTTTTTTCATTTACGCAGGGAGCAAATCTTTGCTAGGCACTATTATAATAAACTTGGTAGTGTTGGGGAAGACATTCCTAACGATTATTATATTAAGGGTAGTGGTAATGGCCGTGACCCTATAGAAAGTTATATATACTCTGCTACTCCCAGTGGGTCTATGATAACATCTGATTCTCAAATTTTTAATAAGCCTTATTGGCTCCACCGTGCGCAGGGTCACAATAATGGCATTTGCTGGAACAATCAGCTTTTTATTACCTGTGTTGATACTACCAGAAGTACAAATTTAACTATTAGCACTGCCACTGCTGCGGTTTCCCCAACATTTACTCCAAGTAACTTTAAGCAATATATTAGGCATGGGGAAGAGTATGAATTGCAATTTATTTTTCAATTATGTAAAATTACTTTAACTACAGAGGTAATGGCTTATTTACACACAATGGATCCTACCATTCTTGAACAGTGGAATTTTGGATTAACATTACCTCCGTCTGCTAGTTTGGAGGATGCATATAGGTTTGTTAGAAATGCAGCTACTAGCTGTCAAAAGGACACCCCTCCACAGGCTAAGCCAGATCCTTTGGCCAAATATAAATTTTGGGATGTTGATTTAAAGGAACGATTTTCTTTAGATTTAGACCAATTTGCATTGGGTCGCAAGTTTTTGTTGCAGGTTGGCGTACAACGCAAGCCCAGACCAGGCCTTAAACGCCCGGCCTCATCGGCATCCTCTTCCTCTTCCTCTTCAGCCAAACGTAAACGTGTTAAAAAGTAATGTATGTTAGTTTTTGTATGCTTGTGCACACTGTTGTATGCCTGTATGTATATGTTTGTGTATGTACTGTATGTGTTTT--TGTGTGTGTGTGTGTTGTTGTTCCTGTATGTATGAGTTATGTATGTTTATTATTAATAAACTATGTGGTGTGTGTGTGTGTGTTTTTGCATGACTGCATTTGTATGACATGTACGGGTGTATGTGGGTATTACATTATCCCCGTAGGTCAAGGGTGGTGTTTCGGTGGCGTCCCTATTGCCCTACCCA--TTTTTTGCAGCACAACAGTTTATATTTGTGCTATTTAGTTATACTTTGTAGCTTCCATTTTGTTACAGCTGCAGCCATTTTGAGTGCAACCGATTTCGGTTGCTGTACTTTTAGTATATTTGCCAAGTTTTAAACCACAACTGCCAGTTGTTTTTGGCATAAACCATCATTTTTTTATGACATAGTGCATACATCCGCCCGCCCACGCCTTGTACTTGGCGCGCCTTACCGGCGCTAGTCAT--ACAACCTATTAGTCATTTGTACTTTAACAATTGTTGGCACACTGTTTTCCGCCCTATAATAATTTAACTGCTTATAGGCATGTATTTTTTGGCATATTTTATCTTACTAATTGCATAGTTGGCAGGTCAAATACTATGTTTTTAGTGCCAAGTTTCTATCCTACTTATAAACCATCTTACTCATATGCAGGTGTGCTACACAAATGTGTTACCTAACCGATTTGTGTTCTGCCTATGCTTGCAACATTTTTTCTTATAACATTT
>LNS4363282_HPV51
AACAATTATCTTGTAAAAACTAGGGTGTAACCGAAAAGGGTTATGACCGAAAACGGTGCATATAAAAGTGCAGTGGTAAAAGTATAGAAGAACACCATGTTCGAAGACAAGAGGGAAAGACCACGAACGCTGCATGAATTATGTGAAGCTTTGAACGTTTCTATGCACAATATACAGGTAGTGTGTGTGTATTGTAAAAAGGAATTATGTAGAGCAGATGTATATAATGTAGCATTTACTGAAATTAAGATTGTATATAGGGATAATAATCCATATGCAGTATGCAAACAATGTTTACTGTTTTATTCAAAAATTAGAGAGTATAGACGTTATAGCAGGTCTGTGTATGGTACTACATTAGAGGCAATTACTAAAAAAAGCTTATATGATTTATCGATAAGGTGTCATAGATGTCAAAGACCACTTGGGCCTGAAGAAAAGCAAAAATTGGTGGACGAAAAAAAAAGGTTCCATGAAATAGCGGGACGTTGGACGGGGCAATGCGCTAATTGCTGGCAACGTACACGACAACGTAACGAAACCCAAGTGTAATAAAGCCATGCGTGGTAATGTACCACAATTAAAAGATGTAGTATTGCATTTAACACCACAGACTGAAATTGACTTGCAATGCTACGAGCAATTTGACAGCTCAGAGGAGGAGGATGAAGTAGATAATATGCGTGACCAGCTACCAGAAAGACGGGCTGGACAGGCTACGTGTTACAGAATTGAAGCTCCGTGTTGCAGGTGTTCAAGTGTAGTACAACTGGCAGTGGAAAGCAGTGGAGACACCCTTCGCGTTGTACAGCAGATGTTAATGGGCGAACTAAGCCTGGTTTGCCCGTGTTGTGCGAACAACTAGCAACGGCGATGGACTGTGAAGGTACAGAGGATGAGGGGGCGGGGTGTAATGGGTGGTTTTTTGTTGAAGCAATAGTAGAAAAAAAAACAGGAGATAATGTTTCGGATGATGAGGATGAAAATGCAGATGATACAGGATCTGATTTAATAAACTTTATAGATAGTGAAACTAGTATTTGCAGTCAGGCGGAACAGGAGACAGCACGGGCGTTGTTTCAGGCCCAAGAATTACAGGCAAACAAAGAGGCTGTGCATCAGTTAAAACGAAAGTTTCTAGTCAGCCCGCGAAGCAGCCCATTAGGAGACATTACAAATCAAAACAACACACACAGCCATAGTCAGGCAAACGAGTCACAAGTTAAAAGGAGATTACTGGACAGTTATCCGGACAGCGGATATGGCAATACACAAGTGGAAACTGTGGAAGCAACGTTGCAGGTAGATGGGCAACATGGCGGTTCACAGAACAGTGTGTGTAGTAGCGGGGGGGGCAGTGTTATGGATGTGGAAACAACAGAAAGCTGTGCAAATGTAGAACTAAACAGTATATGTGAAGTATTAAAAAGCAGTAATGCAAAAGCAACGTTAATGGCAAAATTTAAAGAGTTGTATGGTATTAGTTATAATGAGTTGGTACGGGTGTTTAAAAGTGATAAAACATGTTGTATAGATTGGGTTTGTGCATTGTTTGGCGTTTCCCCAATGGTAGCAGAAAATTTAAAAACACTAATTAAGCCATTTTGCATGTACTACCATATACAATGTTTATCATGTGATTGGGGCACCATTGTATTAATGCTAATTAGGTTTTCATGTGCAAAAAACAGAACAACAATTGCTAAGTGTTTAAGTACATTAGTAAATATCCCACAATCACAAATGTTTATAGAACCACCAAAATTACGTAGTACACCTGTGGCATTATATTTTTATAGAACAGGCATATCAAACATTAGCAATACATATGGAGAGACACCTGAATGGATTACACGACAAACGCAACTACAACATAGTTTTGAGGATAGTACCTTTGAATTATCACAAATGGTGCAATGGGCATTTGACCATGAAGTATTAGATGATAGTGAAATAGCATTTCATTATGCACAATTAGCAGATATAGATAGTAATGCTGCAGCGTTTTTAAAGAGTAATTGCCAAGCAAAATATGTAAAAGATTGTGGGACCATGGCACGGCATTACAAACGAGCACAAAGAAAATCATTATCTATGTCAGCCTGGATAAGGTATAGATGTGATAGAGCAAAGGATGGAGGCAACTGGAGAGAAATTGCTAAATTTTTAAGATATCAAGGTGTAAACTTTATGTCCTTTATTCAAATGTTTAAACAGTTTTTAAAAGGAACACCAAAACACAATTGCATAGTCATATATGGCCCACCAAACACAGGCAAGTCATTATTTGCAATGAGCCTAATGAAGTTTATGCAAGGGTCCATTATTTCATATGTAAACTCTGGTAGTCATTTTTGGTTACAGCCACTAGAGGATGCTAAAATAGCATTGTTAGATGATGCTACGTATGGGTGTTGGACATATATTGATCAGTATTTAAGAAACTTTTTAGATGGTAATCCATGTAGTATAGATAGAAAACATAGGAGTTTAATACAATTAGTATGTCCACCATTACTAATAACGTCAAACATAAATCCACAAGAGGATGCAAACCTAATGTATTTACATACAAGGGTAACAGTATTAAAGTTTTTAAATACATTTCCATTTGATAACAATGGGAATGCTGTGTATACATTGAATGATGAAAACTGGAAAAATTTTTTTTCCACCACATGGTCCAGATTAGATTTGGAGGAGGAAGAGGACAAAGAAAATGGAGACCCTATGCCACCGTTTAAATGTGTGCCAGGAGAAAATACTAGACTGTTATGAACTGGACAGTGATAAATTAGTAGATCAAATTAACTATTGGACATTGTTACGATATGAAGCTGCTATGTTTTATGCAGCACGGGAAAGAAACTTACAAACAATCAATCACCAGGTAGTACCAGCAACAACAGTATCAAAACAAAAGGCCTGTCAAGCAATTGAAATGCACATGGCCTTACAATCGCTTAACAAATCAGACTATAACATGGAACCATGGACAATGCGGGAGACATGTTATGAACTATGGTGTGTGGCTCCCAAGCAATGTTTCAAAAAGGGGGGCATAACTGTAACAGTTATATTTGATGGAAATAAGGACAATGCAATGGACTATACAAGCTGGAAATTTATATATATATATGATAATGATAAGTGGGTAAAGACAAATGGAAATGTGGACTATACGGGTATATATTACACTGTAAATTCAAAAAAAGAATATTATGTACAGTTTAAAGATGAAGCCAAAATATATGGGGCACAACAGTGGGAGGTCTATATGTATGGTACTGTAATAACATGTCCTGAATATGTATCTAGTACCTGCAGCGACGCGTTATCCACTACTACAACTGTTGAACAACTATCAAACACCCCAACGACCAATCCCCTTACCACCTGCGTGGGCGCCAAAGAAGCCCAGACACAACAGCGAAAACGACAGCGACTTACTGAGCCCGACTCCTCCACAATCTCCCCACTGTCCGTGGACAATACAAACAACCAAATACACTGTGGAAGTGGAAGCACTAACACTGGAGGGCACCAAAGTGCAACTCAGACTGCGTTTATAGTGCATTTAAAAGGTGATACAAATTGTTTAAAATGTTTTAGATACAGATTTACAAAACACAAAGGGTTATATAAAAACGTATCCTCAACCTGGCATTGGACCAGTAATACTAAAACAGGCATTGTTACCATTGTGTTTGACAGTGCACATCAACGGGAAACATTTATAAAAACCATTAAAGTACCCCCAAGTGTAACACTGTCATTGGGAATTATGACACTGTAACTAGTGTAATATATGTATTGTACATATATACTGTCACAAGCCAATATGTGCTGC---TAATTGTATAGACATATTGTAACCATTGCAGTGTTTATTATTTTGCTATTTGTGCTTTGCTTGTGTGTGTGTCTTGTGTTGTGTTGTTTGTTGCCGCTACTGCTGTCCCAATACGTGTTTGCAGCTGCCTTATTATTAATTTTATGTTTTTGGTTTGTTGTTGCAACATCCCAATTAACTACATTTTTTGTATATTTGATTTTTTTTTACTTACCTTGTTTACTTTTACATCTATATACATTTTTACTTTTGCAATAAACTTGTTATATTTTTGTGAGTAAATATGGTGGCTACACGTGCACGGCGTCGGAAGCGAGCATCTGTAACACAATTATATTCTACATGCAAAGCTGCTGGTACATGTCCTCCTGATGTTGTGAATAAGGTTGAAGGTACTACATTGGCCGATAAAATATTACAGTGGAGTGGGTTGGGTATATTTTTGGGTGGCCTAGGTATTGGTACTGGGTCTGGATCTGGGGGGCGTACTGGATATATCCCTTTAGGTGGTGGGGGTCGCCCAGGCGTGGTGGATATTGCTCCTGCAAGGCCACCTATTATAATTGAACCTATAGCACC-TACTGAACCTTCTATAGTAAATTTGGTTGAGGACTCTAGTATTATTCAGTCTGGGTCTCCTATACCTACCTTTACTGGTACCGATGGCTTTGAAATTACTTCATCTTCCACAACAACCCCTGCTGTGTTGGACATCACCCCATCTGCTGGTACTGTACATGTTTCTAGTACTAACATTGAAAATCCTTTATATATTGAACCTCCATCCATTGAGGCTCCACAATCTGGAGAAGTGTCAGGACATATATTTACTAGTACACTTACTTCTGGTACTCATGGGTATGAAGAAATACCTATGGAAGTGTTTGCATCCAATGTCAGTACTGGTACTGAACCTATTAGCAGCACACCTACTCCAGGGGTTAGTCGCATAGCTGCTCCCCGCTTGTATAGTAAGTCCTACACACAGGTTAAAGTTACAAATCCTGATTTTATTAGTAAGCCATCCACATTTGTTACATTTAATAATCCTGCTTTTGAGCCTATTGACACATCCATAACTTTTGAGGAACCTGATGCTGTTGCACCTGATCCTGATTTTCTGGATATTATTAAACTGCACCGCCCTGCCCTTACATCTCGTAGAGGCACAGTACGCTTTAGTAGGTTAGGTCAAAAGGCCACCATGCGCACTCGTAGTGGCAAACAAATTGGTGCTCGTGTACATTATTATCATGATATTAGTAGAATTGCACCAGCTGATGAACTTGAAATGCAGCCTTTACTTTCACCTTCTAATAATTATAGTTATGACATTTATGCTGATTTAGATGAAGCTGAAACAGGTTTTATACAGCCCACACACACCACACCTATGTCACACTCCTCTTTGTCTAGGCAGTTGCCCTCCTTATCTTCATCTATGTCTTCATCTTATGCAAATGTTACTATTCCATTTTCAACTACATATTCTGTTCCTATTCATACAGGGCCTGATGTGGTATTGCCCACATCTCCTACAGTATGGCCTTATGTTCCCCACACTTCCATTGACACCAAGCATTCTATTGTTATACTAGGTGGGGATTACTATTTGTGGCCCTATACACATTTACTACGCAAACGCCGTAAACGTATACCCTATTTTTTTACAGATGGCATTGTGGCGCACTAATGACAGCAAGGTGTATTTGCCACCTGCACCTGTGTCTCGAATTGTGAATACAGAAGAATATATCACACGCACCGGCATATATTACTATGCAGGCAGTTCCAGACTAATAACATTAGGACATCCCTATTTTCCAATACCTAAAACCTCAACGCGTGCTGCTATTCCTAAAGTATCTGCATTTCAATACAGGGTATTTAGGGTACAGTTACCAGATCCTAACAAGTTTGGACTCCCGGATCCAAATTTATATAATCCAGACACAGATAGGTTGGTGTGGGGTTGTGTGGGCGTTGAGGTGGGCAGAGGACAGCCCCTTGGTGTTGGCCTTAGTGGTCATCCCTTATTTAATAAATATGATGACACAGAAAATTCACGCATAGCAAATGGCAATGCACAACAAGATGTTAGAGATAACACATCTGTTGACAACAAACAGACTCAGTTATGTATAATAGGCTGTGCTCCACCTATTGGGGAACACTGGGGTATTGGCACTACATGCAAAAACACACCTGTACCTCCAGGAGACTGCCCCCCCCTGGAACTTGTATCCTCTGTCATTCAGGATGGCGATATGATTGATACAGGGTTTGGAGCTATGGATTTCGCTGCCCTACAGGCCACCAAATCAGACGTCCCTTTGGATATTTCACAGTCTGTTTGTAAATATCCTGATTATTTAAAAATGTCTGCAGACACATATGGTAATTCCATGTTTTTTCATTTACGCAGGGAGCAAATCTTTGCTAGGCACTATTATAATAAACTTGGTAGTGTTGGGGAAGACATTCCTAACGATTATTATATTAAGGGTAGTGGTAATGGCCGTGACCCTATAGAAAGTTATATATACTCTGCTACTCCCAGTGGGTCTATGATAACATCTGATTCTCAAATTTTTAATAAGCCTTATTGGCTCCACCGTGCGCAGGGTCACAATAATGGCATTTGCTGGAACAATCAGCTTTTTATTACCTGTGTTGATACTACCAGAAGTACAAATTTAACTATTAGCACTGCCACTGCTGCGGTTTCCCCAACATTTACTCCAAGTAACTTTAAGCAATATATTAGGCATGGGGAAGAGTATGAATTGCAATTTATTTTTCAATTATGTAAAATTACTTTAACTACAGAGGTAATGGCTTATTTACACACAATGGATCCTACCATTCTTGAACAGTGGAATTTTGGATTAACATTACCTCCGTCTGCTAGTTTGGAGGATGCATATAGGTTTGTTAGAAATGCAGCTACTAGCTGTCAAAAGGACACCCCTCCACAGGCTAAGCCAGATCCTTTGGCCAAATATAAATTTTGGGATGTTGATTTAAAGGAACGATTTTCTTTAGATTTAGACCAATTTGCATTGGGTCGCAAGTTTTTGTTGCAGGTTGGCGTACAACGCAAGCCCAGACCAGGCCTTAAACGCCCGGCCTCATCGGCATCCTCTTCCTCTTCCTCTTCAGCCAAACGTAAACGTGTTAAAAAGTAATGTATGTTAGTTTTTGTATGCTTGTGCACACTGTTGTATGCCTGTATGTATATGTTTGTGTATGTACTGTATGTGTTTT--TGTGTGTGTGTGTGTTGTTGTTCCTGTATGTATGAGTTATGTATGTTTATTATTAATAAACTATGTGGTGTGTGTGTGTGTGTTTTTGCATGACTGCATTTGTATGACATGTACGGGTGTATGTGGGTATTACATTATCCCCGTAGGTCAAGGGTGGTGTTTCGGTGGCGTCCCTATTGCCCTACCCA--TTTTTTGCAGCACAACAGTTTATATTTGTGCTATTTAGTTATACTTTGTAGCTTCCATTTTGTTACAGCTGCAGCCATTTTGAGTGCAACCGATTTCGGTTGCTGTACTTTTAGTATATTTGCCAAGTTTTAAACCACAACTGCCAGTTGTTTTTGGCATAAACCATCATTTTTTTATGACATAGTGCATACATCCGCCCGCCCACGCCTTGTACTTGGCGCGCCTTACCGGCGCTAGTCAT--ACAACCTATTAGTCATTTGTACTTTAACAATTGTTGGCACACTGTTTTCCGCCCTATAATAATTTAACTGCTTATAGGCATGTATTTTTTGGCATATTTTATCTTACTAATTGCATAGTTGGCAGGTCAAATACTATGTTTTTAGTGCCAAGTTTCTATCCTACTTATAAACCATCTTACTCATATGCAGGTGTGCTACACAAATGTGTTACCTAACCGATTTGTGTTCTGCCTATGCTTGCAACATTTTTTCTTATAACATTT
>LNS7454810_HPV51
AACAATTATCTTGTAAAAACTAGGGTGTAACCGAAAAGGGTTATGACCGAAAACGGTGCATATAAAAGTGCAGTGGTAAAAGTATAGAAGAACACCATGTTCGAAGACAAGAGGGAAAGACCACGAACGCTGCATGAATTATGTGAAGCTTTGAACGTTTCTATGCACAATATACAGGTAGTGTGTGTGTATTGTAAAAAGGAATTATGTAGAGCAGATGTATATAATGTAGCATTTACTGAAATTAAGATTGTATATAGGGATAATAATCCATATGCAGTATGCAAACAATGTTTACTGTTTTATTCAAAAATTAGAGAGTATAGACGTTATAGCAGGTCTGTGTATGGTACTACATTAGAGGCAATTACTAAAAAAAGCTTATATGATTTATCGATAAGGTGTCATAGATGTCAAAGACCACTTGGGCCTGAAGAAAAGCAAAAATTGGTGGACGAAAAAAAAAGGTTCCATGAAATAGCGGGACGTTGGACGGGGCAATGCGCTAATTGCTGGCAACGTACACGACAACGTAACGAAACCCAAGTGTAATAAAGCCATGCGTGGTAATGTACCACAATTAAAAGATGTAGTATTGCATTTAACACCACAGACTGAAATTGACTTGCAATGCTACGAGCAATTTGACAGCTCAGAGGAGGAGGATGAAGTAGATAATATGCGTGACCAGCTACCAGAAAGACGGGCTGGACAGGCTACGTGTTACAGAATTGAAGCTCCGTGTTGCAGGTGTTCAAGTGTAGTACAACTGGCAGTGGAAAGCAGTGGAGACACCCTTCGCGTTGTACAGCAGATGTTAATGGGCGAACTAAGCCTGGTTTGCCCGTGTTGTGCGAACAACTAGCAACGGCGATGGACTGTGAAGGTACAGAGGATGAGGGGGCGGGGTGTAATGGGTGGTTTTTTGTTGAAGCAATAGTAGAAAAAAAAACAGGAGATAATGTTTCGGATGATGAGGATGAAAATGCAGATGATACAGGATCTGATTTAATAAACTTTATAGATAGTGAAACTAGTATTTGCAGTCAGGCGGAACAGGAGACAGCACGGGCGTTGTTTCAGGCCCAAGAATTACAGGCAAACAAAGAGGCTGTGCATCAGTTAAAACGAAAGTTTCTAGTCAGCCCGCGAAGCAGCCCATTAGGAGACATTACAAATCAAAACAACACACACAGCCATAGTCAGGCAAACGAGTCACAAGTTAAAAGGAGATTACTGGACAGTTATCCGGACAGCGGATATGGCAATACACAAGTGGAAACTGTGGAAGCAACGTTGCAGGTAGATGGGCAACATGGCGGTTCACAGAACAGTGTGTGTAGTAGCGGGGGGGGCAGTGTTATGGATGTGGAAACAACAGAAAGCTGTGCAAATGTAGAACTAAACAGTATATGTGAAGTATTAAAAAGCAGTAATGCAAAAGCAACGTTAATGGCAAAATTTAAAGAGTTGTATGGTATTAGTTATAATGAGTTGGTACGGGTGTTTAAAAGTGATAAAACATGTTGTATAGATTGGGTTTGTGCATTGTTTGGCGTTTCCCCAATGGTAGCAGAAAATTTAAAAACACTAATTAAGCCATTTTGCATGTACTACCATATACAATGTTTATCATGTGATTGGGGCACCATTGTATTAATGCTAATTAGGTTTTCATGTGCAAAAAACAGAACAACAATTGCTAAGTGTTTAAGTACATTAGTAAATATCCCACAATCACAAATGTTTATAGAACCACCAAAATTACGTAGTACACCTGTGGCATTATATTTTTATAGAACAGGCATATCAAACATTAGCAATACATATGGAGAGACACCTGAATGGATTACACGACAAACGCAACTACAACATAGTTTTGAGGATAGTACCTTTGAATTATCACAAATGGTGCAATGGGCATTTGACCATGAAGTATTAGATGATAGTGAAATAGCATTTCATTATGCACAATTAGCAGATATAGATAGTAATGCTGCAGCGTTTTTAAAGAGTAATTGCCAAGCAAAATATGTAAAAGATTGTGGGACCATGGCACGGCATTACAAACGAGCACAAAGAAAATCATTATCTATGTCAGCCTGGATAAGGTATAGATGTGATAGAGCAAAGGATGGAGGCAACTGGAGAGAAATTGCTAAATTTTTAAGATATCAAGGTGTAAACTTTATGTCCTTTATTCAAATGTTTAAACAGTTTTTAAAAGGAACACCAAAACACAATTGCATAGTCATATATGGCCCACCAAACACAGGCAAGTCATTATTTGCAATGAGCCTAATGAAGTTTATGCAAGGGTCCATTATTTCATATGTAAACTCTGGTAGTCATTTTTGGTTACAGCCACTAGAGGATGCTAAAATAGCATTGTTAGATGATGCTACGTATGGGTGTTGGACATATATTGATCAGTATTTAAGAAACTTTTTAGATGGTAATCCATGTAGTATAGATAGAAAACATAGGAGTTTAATACAATTAGTATGTCCACCATTACTAATAACGTCAAACATAAATCCACAAGAGGATGCAAACCTAATGTATTTACATACAAGGGTAACAGTATTAAAGTTTTTAAATACATTTCCATTTGATAACAATGGGAATGCTGTGTATACATTGAATGATGAAAACTGGAAAAATTTTTTTTCCACCACATGGTCCAGATTAGATTTGGAGGAGGAAGAGGACAAAGAAAATGGAGACCCTATGCCACCGTTTAAATGTGTGCCAGGAGAAAATACTAGACTGTTATGAACTGGACAGTGATAAATTAGTAGATCAAATTAACTATTGGACATTGTTACGATATGAAGCTGCTATGTTTTATGCAGCACGGGAAAGAAACTTACAAACAATTAATCACCAGGTAGTACCAGCAACAACAGTATCAAAACAAAAGGCCTGTCAAGCAATTGAAATGCACATGGCCTTACAATCGCTTAACAAATCAGACTATAACATGGAACCATGGACAATGCGGGAGACATGTTATGAACTATGGTGTGTGGCTCCCAAGCAATGTTTCAAAAAGGGGGGCATAACTGTAACAGTTATATTTGATGGAAATAAGGACAATGCAATGGACTATACAAGCTGGAAATTTATATATATATATGATAATGATAAGTGGGTAAAGACAAATGGAAATGTGGACTATACGGGTATATATTACACTGTAAATTCAAAAAAAGAATATTATGTACAGTTTAAAGATGAAGCCAAAATATATGGGGCACAACAGTGGGAGGTCTATATGTATGGTACTGTAATAACATGTCCTGAATATGTATCTAGTACCTGCAGCGACGCGTTATCCACTACTACAACTGTTGAACAACTATCAAACACCCCAACGACCAATCCCCTTACCACCTGCGTGGGCGCCAAAGAAGCCCAGACACAACAGCGAAAACGACAGCGACTTACTGAGCCCGACTCCTCCACAATCTCCCCACTGTCCGTGGACAATACAAACAACCAAATACACTGTGGAAGTGGAAGCACTAACACTGGAGGGCACCAAAGTGCAACTCAGACTGCGTTTATAGTGCATTTAAAAGGTGATACAAATTGTTTAAAATGTTTTAGATACAGATTTACAAAACACAAAGGGTTATATAAAAACGTATCCTCAACCTGGCATTGGACCAGTAATACTAAAACAGGCATTGTTACCATTGTGTTTGACAGTGCACATCAACGGGAAACATTTATAAAAACCATTAAAGTACCCCCAAGTGTAACACTGTCATTGGGAATTATGACACTGTAACTAGTGTAATATATGTATTGTACATATATACTGTCACAAGCCAATATGTGCTGC---TAATTGTATAGACATATTGTAACCATTGCAGTGTTTATTATTTTGCTATTTGTGCTTTGCTTGTGTGTGTGTCTTGTGTTGTGTTGTTTGTTGCCGCTACTGCTGTCCCAATACGTGTTTGCAGCTGCCTTATTATTAATTTTATGTTTTTGGTTTGTTGTTGCAACATCCCAATTAACTACATTTTTTGTATATTTGATTTTTTTTTACTTACCTTGTTTACTTTTACATCTATATACATTTTTACTTTTGCAATAAACTTGTTATATTTTTGTGAGTAAATATGGTGGCTACACGTGCACGGCGTCGGAAGCGAGCATCTGTAACACAATTATATTCTACATGCAAAGCTGCTGGTACATGTCCTCCTGATGTTGTGAATAAGGTTGAAGGTACTACATTGGCCGATAAAATATTACAGTGGAGTGGGTTGGGTATATTTTTGGGTGGCCTAGGTATTGGTACTGGGTCTGGATCTGGGGGGCGTACTGGATATATCCCTTTAGGTGGTGGGGGTCGCCCAGGCGTGGTGGATATTGCTCCTGCAAGGCCACCTATTATAATTGAACCTATAGCACC-TACTGAACCTTCTATAGTAAATTTGGTTGAGGACTCTAGTATTATTCAGTCTGGGTCTCCTATACCTACCTTTACTGGTACCGATGGCTTTGAAATTACTTCATCTTCCACAACAACCCCTGCTGTGTTGGACATCACCCCATCTGCTGGTACTGTACATGTTTCTAGTACTAACATTGAAAATCCTTTATATATTGAACCTCCATCCATTGAGGCTCCACAATCTGGAGAAGTGTCAGGACATATATTTACTAGTACACTTACTTCTGGTACTCATGGGTATGAAGAAATACCTATGGAAGTGTTTGCATCCAATGTCAGTACTGGTACTGAACCTATTAGCAGCACACCTACTCCAGGGGTTAGTCGCATAGCTGCTCCCCGCTTGTATAGTAAGTCCTACACACAGGTTAAAGTTACAAATCCTGATTTTATTAGTAAGCCATCCACATTTGTTACATTTAATAATCCTGCTTTTGAGCCTATTGACACATCCATAACTTTTGAGGAACCTGATGCTGTTGCACCTGATCCTGATTTTCTGGATATTATTAAACTGCACCGCCCTGCCCTTACATCTCGTAGAGGCACAGTACGCTTTAGTAGGTTAGGTCAAAAGGCCACCATGCGCACTCGTAGTGGCAAACAAATTGGTGCTCGTGTACATTATTATCATGATATTAGTAGAATTGCACCAGCTGATGAACTTGAAATGCAGCCTTTACTTTCACCTTCTAATAATTATAGTTATGACATTTATGCTGATTTAGATGAAGCTGAAACAGGTTTTATACAGCCCACACACACCACACCTATGTCACACTCCTCTTTGTCTAGGCAGTTGCCCTCCTTATCTTCATCTATGTCTTCATCTTATGCAAATGTTACTATTCCATTTTCAACTACATATTCTGTTCCTATTCATACAGGGCCTGATGTGGTATTGCCCACATCTCCTACAGTATGGCCTTATGTTCCCCACACTTCCATTGACACCAAGCATTCTATTGTTATACTAGGTGGGGATTACTATTTGTGGCCCTATACACATTTACTACGCAAACGCCGTAAACGTATACCCTATTTTTTTACAGATGGCATTGTGGCGCACTAATGACAGCAAGGTGTATTTGCCACCTGCACCTGTGTCTCGAATTGTGAATACAGAAGAATATATCACACGCACCGGCATATATTACTATGCAGGCAGTTCCAGACTAATAACATTAGGACATCCCTATTTTCCAATACCTAAAACCTCAACGCGTGCTGCTATTCCTAAAGTATCTGCATTTCAATACAGGGTATTTAGGGTACAGTTACCAGATCCTAACAAGTTTGGACTCCCGGATCCAAATTTATATAATCCAGACACAGATAGGTTGGTGTGGGGTTGTGTGGGCGTTGAGGTGGGCAGAGGACAGCCCCTTGGTGTTGGCCTTAGTGGTCATCCCTTATTTAATAAATATGATGACACAGAAAATTCACGCATTGCAAATGGCAATGCACAACAAGATGTTAGAGATAACACATCTGTTGACAACAAACAGACTCAGTTATGTATAATAGGCTGTGCTCCACCTATTGGGGAACACTGGGGTATTGGCACTACATGCAAAAACACACCTGTACCTCCAGGAGACTGCCCCCCCCTGGAACTTGTATCCTCTGTCATTCAGGATGGCGATATGATTGATACAGGGTTTGGAGCTATGGATTTCGCTGCCCTACAGGCCACCAAATCAGACGTCCCTTTGGATATTTCACAGTCTGTTTGTAAATATCCTGATTATTTAAAAATGTCTGCAGACACATATGGTAATTCCATGTTTTTTCATTTACGCAGGGAGCAAATCTTTGCTAGGCACTATTATAATAAACTTGGTAGTGTTGGGGAAGACATTCCTAACGATTATTATATTAAGGGTAGTGGTAATGGCCGTGACCCTATAGAAAGTTATATATACTCTGCTACTCCCAGTGGGTCTATGATAACATCTGATTCTCAAATTTTTAATAAGCCTTATTGGCTCCACCGTGCGCAGGGTCACAATAATGGCATTTGCTGGAACAATCAGCTTTTTATTACCTGTGTTGATACTACCAGAAGTACAAATTTAACTATTAGCACTGCCACTGCTGCGGTTTCCCCAACATTTACTCCAAGTAACTTTAAGCAATATATTAGGCATGGGGAAGAGTATGAATTGCAATTTATTTTTCAATTATGTAAAATTACTTTAACTACAGAGGTAATGGCTTATTTACACACAATGGATCCTACCATTCTTGAACAGTGGAATTTTGGATTAACATTACCTCCGTCTGCTAGTTTGGAGGATGCATATAGGTTTGTTAGAAATGCAGCTACTAGCTGTCAAAAGGACACCCCTCCACAGGCTAAGCCAGATCCTTTGGCCAAATATAAATTTTGGGATGTTGATTTAAAGGAACGATTTTCTTTAGATTTAGACCAATTTGCATTGGGTCGCAAGTTTTTGTTGCAGGTTGGCGTACAACGCAAGCCCAGACCAGGCCTTAAACGCCCGGCCTCATCGGCATCCTCTTCCTCTTCCTCTTCAGCCAAACGTAAACGTGTTAAAAAGTAATGTATGTTAGTTTTTGTATGCTTGTGCACACTGTTGTATGCCTGTATGTATATGTTTGTGTATGTACTGTATGTGTTTT--TGTGTGTGTGTGTGTTGTTGTTCCTGTATGTATGAGTTATGTATGTTTATTATTAATAAACTATGTGGTGTGTGTGTGTGTGTTTTTGCATGACTGCATTTGTATGACATGTACGGGTGTATGTGGGTATTACATTATCCCCGTAGGTCAAGGGTGGTGTTTCGGTGGCGTCCCTATTGCCCTACCCA--TTTTTTGCAGCACAACAGTTTATATTTGTGCTATTTAGTTATACTTTGTAGCTTCCATTTTGTTACAGCTGCAGCCATTTTGAGTGCAACCGATTTCGGTTGCTGTACTTTTAGTATATTTGCCAAGTTTTAAACCACAACTGCCAGTTGTTTTTGGCATAAACCATCATTTTTTTATGACATAGTGCATACATCCGCCCGCCCACGCCTTGTACTTGGCGCGCCTTACCGGCGCTAGTCAT--ACAACCTATTAGTCATTTGTACTTTAACAATTGTTGGCACACTGTTTTCCGCCCTATAATAATTTAACTGCTTATAGGCATGTATTTTTTGGCATATTTTATCTTACTAATTGCATAGTTGGCAGGTCAAATACTATGTTTTTAGTGCCAAGTTTCTATCCTACTTATAAACCATCTTACTCATATGCAGGTGTGCTACACAAATGTGTTACCTAACCGATTTGTGTTCTGCCTATGCTTGCAACATTTTTTCTTATAACATTT
>LNS2400068_HPV51
AACAATTATCTTGTAAAAACTAGGGTGTAACCGAAAAGGGTTATGACCGAAAACGGTGCATATAAAAGTGCAGTGGTAAAAGTATAGAAGAACACCATGTTCGAAGACAAGAGGGAAAGACCACGAACGCTGCATGAATTATGTGAAGCTTTGAACGTTTCTATGCACAATATACAGGTAGTGTGTGTGTATTGTAAAAAGGAATTATGTAGAGCAGATGTATATAATGTAGCATTTACTGAAATTAAGATTGTATATAGGGATAATAATCCATATGCAGTATGCAAACAATGTTTACTGTTTTATTCAAAAATTAGAGAGTATAGACGTTATAGCAGGTCTGTGTATGGTACTACATTAGAGGCAATTACTAAAAAAAGCTTATATGATTTATCGATAAGGTGTCATAGATGTCAAAGACCACTTGGGCCTGAAGAAAAGCAAAAATTGGTGGACGAAAAAAAAAGGTTCCATGAAATAGCGGGACGTTGGACGGGGCAATGCGCTAATTGCTGGCAACGTACACGACAACGTAACGAAACCCAAGTGTAATAAAGCCATGCGTGGTAATGTACCACAATTAAAAGATGTAGTATTGCATTTAACACCACAGACTGAAATTGACTTGCAATGCTACGAGCAATTTGACAGCTCAGAGGAGGAGGATGAAGTAGATAATATGCGTGACCAGCTACCAGAAAGACGGGCTGGACAGGCTACGTGTTACAGAATTGAAGCTCCGTGTTGCAGGTGTTCAAGTGTAGTACAACTGGCAGTGGAAAGCAGTGGAGACACCCTTCGCGTTGTACAGCAGATGTTAATGGGCGAACTAAGCCTGGTTTGCCCGTGTTGTGCGAACAACTAGCAACGGCGATGGACTGTGAAGGTACAGAGGATGAGGGGGCGGGGTGTAATGGGTGGTTTTTTGTTGAAGCAATAGTAGAAAAAAAAACAGGAGATAATGTTTCGGATGATGAGGATGAAAATGCAGATGATACAGGATCTGATTTAATAAACTTTATAGATAGTGAAACTAGTATTTGCAGTCAGGCGGAACAGGAGACAGCACGGGCGTTGTTTCAGGCCCAAGAATTACAGGCAAACAAAGAGGCTGTGCATCAGTTAAAACGAAAGTTTCTAGTTAGCCCGCGAAGCAGCCCATTAGGAGACATTACAAATCAAAACAACACACACAGCCATAGTCAGGCAAACGAGTCACAAGTTAAAAGGAGATTACTGGACAGTTATCCGGACAGCGGATATGGCAATACACAAGTGGAAACTGTGGAAGCAACGTTGCAGGTAGATGGGCAACATGGCGGTTCACAGAACAGTGTGTGTAGTAGCGGGGGGGGCAGTGTTATGGATGTGGAAACAACAGAAAGCTGTGCAAATGTAGAACTAAACAGTATATGTGAAGTATTAAAAAGCAGTAATGCAAAAGCAACGTTAATGGCAAAATTTAAAGAGTTGTATGGTATTAGTTATAATGAGTTGGTACGGGTGTTTAAAAGTGATAAAACATGTTGTATAGATTGGGTTTGTGCATTGTTTGGCGTTTCCCCAATGGTAGCAGAAAATTTAAAAACACTAATTAAGCCATTTTGCATGTACTACCATATACAATGTTTATCATGTGATTGGGGCACCATTGTATTAATGCTAATTAGGTTTTCATGTGCAAAAAACAGAACAACAATTGCTAAGTGTTTAAGTACATTAGTAAATATCCCACAATCACAAATGTTTATAGAACCACCAAAATTACGTAGTACACCTGTGGCATTATATTTTTATAGAACAGGCATATCAAACATTAGCAATACATATGGAGAGACACCTGAATGGATTACACGACAAACGCAACTACAACATAGTTTTGAGGATAGTACCTTTGAATTATCACAAATGGTGCAATGGGCATTTGACCATGAAGTATTAGATGATAGTGAAATAGCATTTCATTATGCACAATTAGCAGATATAGATAGTAATGCTGCAGCGTTTTTAAAGAGTAATTGCCAAGCAAAATATGTAAAAGATTGTGGGACCATGGCACGGCATTACAAACGAGCACAAAGAAAATCATTATCTATGTCAGCCTGGATAAGGTATAGATGTGATAGAGCAAAGGATGGAGGCAACTGGAGAGAAATTGCTAAATTTTTAAGATATCAAGGTGTAAACTTTATGTCCTTTATTCAAATGTTTAAACAGTTTTTAAAAGGAACACCAAAACACAATTGCATAGTCATATATGGCCCACCAAACACAGGCAAGTCATTATTTGCAATGAGCCTAATGAAGTTTATGCAAGGGTCCATTATTTCATATGTAAACTCTGGTAGTCATTTTTGGTTACAGCCACTAGAGGATGCTAAAATAGCATTGTTAGATGATGCTACGTATGGGTGTTGGACATATATTGATCAGTATTTAAGAAACTTTTTAGATGGTAATCCATGTAGTATAGATAGAAAACATAGGAGTTTAATACAATTAGTATGTCCACCATTACTAATAACGTCAAACATAAATCCACAAGAGGATGCAAACCTAATGTATTTACATACAAGGGTAACAGTATTAAAGTTTTTAAATACATTTCCATTTGATAACAATGGGAATGCTGTGTATACATTGAATGATGAAAATTGGAAAAATTTTTTTTCCACCACATGGTCCAGATTAGATTTGGAGGAGGAAGAGGACAAAGAAAATGGAGACCCTATGCCACCGTTTAAATGTGTGCCAGGAGAAAATACTAGACTGTTATGAACTGGACAGTGATAAATTAGTAGATCAAATTAACTATTGGACATTGTTACGATATGAAGCTGCTATGTTTTATGCAGCACGGGAAAGAAACTTACAAACAATCAATCACCAGGTAGTACCAGCAACAACAGTATCAAAACAAAAGGCCTGTCAAGCAATTGAAATGCACATGGCCTTACAATCGCTTAACAAATCAGACTATAACATGGAACCATGGACAATGCGGGAGACATGTTATGAACTATGGTGTGTGGCTCCCAAGCAATGTTTCAAAAAGGGGGGCATAACTGTAACAGTTATATTTGATGGAAATAAGGACAATGCAATGGACTATACAAGCTGGAAATTTATATATATATATGATAATGATAAGTGGGTAAAGACAAATGGAAATGTGGACTATACGGGTATATATTACACTGTAAATTCAAAAAAAGAATATTATGTACAGTTTAAAGATGAAGCCAAAATATATGGGGCACAACAGTGGGAGGTCTATATGTATGGTACTGTAATAACATGTCCTGAATATGTATCTAGTACCTGCAGCGACGCGTTATCCACTACTACAACTGTTGAACAACTATCAAACACCCCAACGACCAATCCCCTTACCACCTGCGTGGGCGCCAAAGAAGCCCAGACACAACAGCGAAAACGACAGCGACTTACTGAGCCCGACTCCTCCACAATCTCCCCACTGTCCGTGGACAATACAAACAACCAAATACACTGTGGAAGTGGAAGCACTAACACTGGAGGGCACCAAAGTGCAACTCAGACTGCGTTTATAGTGCATTTAAAAGGTGATACAAATTGTTTAAAATGTTTTAGATACAGATTTACAAAACACAAAGGGTTATATAAAAACGTATCCTCAACCTGGCATTGGACCAGTAATACTAAAACAGGCATTGTTACCATTGTGTTTGACAGTGCACATCAACGGGAAACATTTATAAAAACCATTAAAGTACCCCCAAGTGTAACACTGTCATTGGGAATTATGACACTGTAACTAGTGTAATATATGTATTGTACATATATACTGTCACAAGCCAATATGTGCTGC---TAATTGTATAGACATATTGTAACCATTGCAGTGTTTATTATTTTGCTATTTGTGCTTTGCTTGTGTGTGTGTCTTGTGTTGTGTTGTTTGTTGCCGCTACTGCTGTCCCAATACGTGTTTGCAGCTGCCTTATTATTAATTTTATGTTTTTGGTTTGTTGTTGCAACATCCCAATTAACTACATTTTTTGTATATTTGATTTTTTTTTACTTACCTTGTTTACTTTTACATCTATATACATTTTTACTTTTGCAATAAACTTGTTATATTTTTGTGATTAAATATGGTGGCTACACGTGCACGGCGTCGGAAGCGAGCATCTGTAACACAATTATATTCTACATGCAAAGCTGCTGGTACATGTCCTCCTGATGTTGTGAATAAGGTTGAAGGTACTACATTGGCCGATAAAATATTACAGTGGAGTGGGTTGGGTATATTTTTGGGTGGCCTAGGTATTGGTACTGGGTCTGGATCTGGGGGGCGTACTGGATATATCCCTTTAGGTGGTGGGGGTCGCCCAGGCGTGGTGGATATTGCTCCTGCAAGGCCACCTATTATAATTGAACCTATAGCACC-TACTGAACCTTCTATAGTAAATTTGGTTGAGGACTCTAGTATTATTCAGTCTGGGTCTCCTATACCTACCTTTACTGGTACCGATGGCTTTGAAATTACTTCATCTTCCACAACAACCCCTGCTGTGTTGGACATCACCCCATCTGCTGGTACTGTACATGTTTCTAGTACTAACATTGAAAATCCTTTATATATTGAACCTCCATCCATTGAGGCTCCACAATCTGGAGAAGTGTCAGGACATATATTTACTAGTACACTTACTTCTGGTACTCATGGGTATGAAGAAATACCTATGGAAGTGTTTGCATCCAATGTCAGTACTGGTACTGAACCTATTAGCAGCACACCTACTCCAGGGGTTAGTCGCATAGCTGCTCCCCGCTTGTATAGTAAGTCCTACACACAGGTTAAAGTTACAAATCCTGATTTTATTAGTAAGCCATCCACATTTGTTACATTTAATAATCCTGCTTTTGAGCCTATTGACACATCCATAACTTTTGAGGAACCTGATGCTGTTGCACCTGATCCTGATTTTCTGGATATTATTAAACTGCACCGCCCTGCCCTTACATCTCGTAGAGGCACAGTACGCTTTAGTAGGTTAGGTCAAAAGGCCACCATGCGCACTCGTAGTGGCAAACAAATTGGTGCTCGTGTACATTATTATCATGATATTAGTAGAATTGCACCAGCTGATGAACTTGAAATGCAGCCTTTACTTTCACCTTCTAATAATTATAGTTATGACATTTATGCTGATTTAGATGAAGCTGAAACAGGTTTTATACAGCCCACACACACCACACCTATGTCACACTCCTCTTTGTCTAGGCAGTTGCCCTCCTTATCTTCATCTATGTCTTCATCTTATGCAAATGTTACTATTCCATTTTCAACTACATATTCTGTTCCTATTCATACAGGGCCTGATGTGGTATTGCCCACATCTCCTACAGTATGGCCTTATGTTCCCCACACTTCCATTGACACCAAGCATTCTATTGTTATACTAGGTGGGGATTACTATTTGTGGCCCTATACACATTTACTACGCAAACGCCGTAAACGTATACCCTATTTTTTTACAGATGGCATTGTGGCGCACTAATGACAGCAAGGTGTATTTGCCACCTGCACCTGTGTCTCGAATTGTGAATACAGAAGAATATATCACACGCACCGGCATATATTACTATGCAGGCAGTTCCAGACTAATAACATTAGGACATCCCTATTTTCCAATACCTAAAACCTCAACGCGTGCTGCTATTCCTAAAGTATCTGCATTTCAATACAGGGTATTTAGGGTACAGTTACCAGATCCTAACAAGTTTGGACTCCCGGATCCAAATTTATATAATCCAGACACAGATAGGTTGGTGTGGGGTTGTGTGGGCGTTGAGGTGGGCAGAGGACAGCCCCTTGGTGTTGGCCTTAGTGGTCATCCCTTATTTAATAAATATGATGACACAGAAAATTCACGCATAGCAAATGGCAATGCACAACAAGATGTTAGAGATAACACATCTGTTGACAACAAACAGACTCAGTTATGTATAATAGGCTGTGCTCCACCTATTGGGGAACACTGGGGTATTGGCACTACATGCAAAAACACACCTGTACCTCCAGGAGACTGCCCCCCCCTGGAACTTGTATCCTCTGTCATTCAGGATGGCGATATGATTGATACAGGGTTTGGAGCTATGGATTTCGCTGCCCTACAGGCCACCAAATCAGACGTCCCTTTGGATATTTCACAGTCTGTTTGTAAATATCCTGATTATTTAAAAATGTCTGCAGACACATATGGTAATTCCATGTTTTTTCATTTACGCAGGGAGCAAATCTTTGCTAGGCACTATTATAATAAACTTGGTAGTGTTGGGGAAGACATTCCTAACGATTATTATATTAAGGGTAGTGGTATTGGCCGTGACCCTATAGAAAGTTATATATACTCTGCTACTCCCAGTGGGTCTATGATAACATCTGATTCTCAAATTTTTAATAAGCCTTATTGGCTCCACCGTGCGCAGGGTCACAATAATGGCATTTGCTGGAACAATCAGCTTTTTATTACCTGTGTTGATACTACCAGAAGTACAAATTTAACTATTAGCACTGCCACTGCTGCGGTTTCCCCAACATTTACTCCAAGTAACTTTAAGCAATATATTAGGCATGGGGAAGAGTATGAATTGCAATTTATTTTTCAATTATGTAAAATTACTTTAACTACAGAGGTAATGGCTTATTTACACACAATGGATCCTACCATTCTTGAACAGTGGAATTTTGGATTAACATTACCTCCGTCTGCTAGTTTGGAGGATGCATATAGGTTTGTTAGAAATGCAGCTACTAGCTGTCAAAAGGACACCCCTCCACAGGCTAAGCCAGATCCTTTGGCCAAATATAAATTTTGGGATGTTGATTTAAAGGAACGATTTTCTTTAGATTTAGACCAATTTGCATTGGGTCGCAAGTTTTTGTTGCAGGTTGGCGTACAACGCAAGCCCAGACCAGGCCTTAAACGCCCGGCCTCATCGGCATCCTCTTCCTCTTCCTCTTCAGCCAAACGTAAACGTGTTAAAAAGTAATGTATGTTAGTTTTTGTATGCTTGTGCACACTGTTGTATGCCTGTATGTATATGTTTGTGTATGTACTGTATGTGTTTT--TGTGTGTGTGTGTGTTGTTGTTCCTGTATGTATGAGTTATGTATGTTTATTATTAATAAACTATGTGGTGTGTGTGTGTGTGTTTTTGCATGACTGCATTTGTATGACATGTACGGGTGTATGTGGGTATTACATTATCCCCGTAGGTCAAGGGTGGTGTTTCGGTGGCGTCCCTATTGCCCTACCCA--TTTTTTGCAGCACAACAGTTTATATTTGTGCTATTTAGTTATACTTTGTAGCTTCCATTTTGTTACAGCTGCAGCCATTTTGAGTGCAACCGATTTCGGTTGCTGTACTTTTAGTATATTTGCCAAGTTTTAAACCACAACTGCCAGTTGTTTTTGGCATAAACCATCATTTTTTTATGACATAGTGCATACATCCGCCCGCCCACGCCTTGTACTTGGCGCGCCTTACCGGCGCTAGTCAT--ACAACCTATTAGTCATTTGTACTTTAACAATTGTTGGCACACTGTTTTCCGCCCTATAATAATTTAACTGCTTATAGGCATGTATTTTTTGGCATATTTTATCTTACTAATTGCATAGTTGGCAGGTCAAATACTATGTTTTTAGTGCCAAGTTTCTATCCTACTTATAAACCATCTTACTCATATGCAGGTGTGCTACACAAATGTGTTACCTAACCGATTTGTGTTCTGCCTATGCTTGCAACATTTTTTCTTATAACATTT
>LNS4020261_HPV51
AACAATTATCTTGTAAAAACTAGGGTGTAACCGAAAAGGGTTATGACCGAAAACGGTGCATATAAAAGTGCAGTGGTAAAAGTATAGAAGAACACCATGTTCGAAGACAAGAGGGAAAGACCACGAACGCTGCATGAATTATGTGAAGCTTTGAACGTTTCTATGCACAATATACAGGTAGTGTGTGTGTATTGTAAAAAGGAATTATGTAGAGCAGATGTATATAATGTAGCATTTACTGAAATTAAGATTGTATATAGGGATAATAATCCATATGCAGTATGCAAACAATGTTTACTGTTTTATTCAAAAATTAGAGAGTATAGACGTTATAGCAGGTCTGTGTATGGTACTACATTAGAGGCAATTACTAAAAAAAGCTTATATGATTTATCGATAAGGTGTCATAGATGTCAAAGACCACTTGGGCCTGAAGAAAAGCAAAAATTGGTGGACGAAAAAAAAAGGTTCCATGAAATAGCGGGACGTTGGACGGGGCAATGCGCTAATTGCTGGCAACGTACACGACAACGTAACGAAACCCAAGTGTAATAAAGCCATGCGTGGTAATGTACCACAATTAAAAGATGTAGTATTGCATTTAACACCACAGACTGAAATTGACTTGCAATGCTACGAGCAATTTGACAGCTCAGAGGAGGAGGATGAAGTAGATAATATGCGTGACCAGCTACCAGAAAGACGGGCTGGACAGGCTACGTGTTACAGAATTGAAGCTCCGTGTTGCAGGTGTTCAAGTGTAGTACAACTGGCAGTGGAAAGCAGTGGAGACACCCTTCGCGTTGTACAGCAGATGTTAATGGGCGAACTAAGCCTGGTTTGCCCGTGTTGTGCGAACAACTAGCAACGGCGATGGACTGTGAAGGTACAGAGGATGAGGGGGCGGGGTGTAATGGGTGGTTTTTTGTTGAAGCAATAGTAGAAAAAAAAACAGGAGATAATGTTTCGGATGATGAGGATGAAAATGCAGATGATACAGGATCTGATTTAATAAACTTTATAGATAGTGAAACTAGTATTTGCAGTCAGGCGGAACAGGAGACAGCACGGGCGTTGTTTCAGGCCCAAGAATTACAGGCAAACAAAGAGGCTGTGCATCAGTTAAAACGAAAGTTTCTAGTCAGCCCGCGAAGCAGCCCATTAGGAGACATTACAAATCAAAACAACACACACAGCCATAGTCAGGCAAACGAGTCACAAGTTAAAAGGAGATTACTGGACAGTTATCCGGACAGCGGATATGGCAATACACAAGTGGAAACTGTGGAAGCAACGTTGCAGGTAGATGGGCAACATGGCGGTTCACAGAACAGTGTGTGTAGTAGCGGGGGGGGCAGTGTTATGGATGTGGAAACAACAGAAAGCTGTGCAAATGTAGAACTAAACAGTATATGTGAAGTATTAAAAAGCAGTAATGCAAAAGCAACGTTAATGGCAAAATTTAAAGAGTTGTATGGTATTAGTTATAATGAGTTGGTACGGGTGTTTAAAAGTGATAAAACATGTTGTATAGATTGGGTTTGTGCATTGTTTGGCGTTTCCCCAATGGTAGCAGAAAATTTAAAAACACTAATTAAGCCATTTTGCATGTACTACCATATACAATGTTTATCATGTGATTGGGGCACCATTGTATTAATGCTAATTAGGTTTTCATGTGCAAAAAACAGAACAACAATTGCTAAGTGTTTAAGTACATTAGTAAATATCCCACAATCACAAATGTTTATAGAACCACCAAAATTACGTAGTACACCTGTGGCATTATATTTTTATAGAACAGGCATATCAAACATTAGCAATACATATGGAGAGACACCTGAATGGATTACACGACAAACGCAACTACAACATAGTTTTGAGGATAGTACCTTTGAATTATCACAAATGGTGCAATGGGCATTTGACCATGAAGTATTAGATGATAGTGAAATAGCATTTCATTATGCACAATTAGCAGATATAGATAGTAATGCTGCAGCGTTTTTAAAGAGTAATTGCCAAGCAAAATATGTAAAAGATTGTGGGACCATGGCACGGCATTACAAACGAGCACAAAGAAAATCATTATCTATGTCAGCCTGGATAAGGTATAGATGTGATAGAGCAAAGGATGGAGGCAACTGGAGAGAAATTGCTAAATTTTTAAGATATCAAGGTGTAAACTTTATGTCCTTTATTCAAATGTTTAAACAGTTTTTAAAAGGAACACCAAAACACAATTGCATAGTCATATATGGCCCACCAAACACAGGCAAGTCATTATTTGCAATGAGCCTAATGAAGTTTATGCAAGGGTCCATTATTTCATATGTAAACTCTGGTAGTCATTTTTGGTTACAGCCACTAGAGGATGCTAAAATAGCATTGTTAGATGATGCTACGTATGGGTGTTGGACATATATTGATCAGTATTTAAGAAACTTTTTAGATGGTAATCCATGTAGTATAGATAGAAAACATAGGAGTTTAATACAATTAGTATGTCCACCATTACTAATAACGTCAAACATAAATCCACAAGAGGATGCAAACCTAATGTATTTACATACAAGGGTAACAGTATTAAAGTTTTTAAATACATTTCCATTTGATAACAATGGGAATGCTGTGTATACATTGAATGATGAAAATTGGAAAAATTTTTTTTCCACCACATGGTCCAGATTAGATTTGGAGGAGGAAGAGGACAAAGAAAATGGAGACCCTATGCCACCGTTTAAATGTGTGCCAGGAGAAAATACTAGACTGTTATGAACTGGACAGTGATAAATTAGTAGATCAAATTAACTATTGGACATTGTTACGATATGAAGCTGCTATGTTTTATGCAGCACGGGAAAGAAACTTACAAACAATCAATCACCAGGTAGTACCAGCAACAACAGTATCAAAACAAAAGGCCTGTCAAGCAATTGAAATGCACATGGCCTTACAATCGCTTAACAAATCAGACTATAACATGGAACCATGGACAATGCGGGAGACATGTTATGAACTATGGTGTGTGGCTCCCAAGCAATGTTTCAAAAAGGGGGGCATAACTGTAACAGTTATATTTGATGGAAATAAGGACAATGCAATGGACTATACAAGCTGGAAATTTATATATATATATGATAATGATAAGTGGGTAAAGACAAATGGAAATGTGGACTATACGGGTATATATTACACTGTAAATTCAAAAAAAGAATATTATGTACAGTTTAAAGATGAAGCCAAAATATATGGGGCACAACAGTGGGAGGTCTATATGTATGGTACTGTAATAACATGTCCTGAATATGTATCTAGTACCTGCAGCGACGCGTTATCCACTACTACAACTGTTGAACAACTATCAAACACCCCAACGACCAATCCCCTTACCACCTGCGTGGGCGCCAAAGAAGCCCAGACACAACAGCGAAAACGACAGCGACTTACTGAGCCCGACTCCTCCACAATCTCCCCACTGTCCGTGGACAATACAAACAACCAAATACACTGTGGAAGTGGAAGCACTAACACTGGAGGGCACCAAAGTGCAACTCAGACTGCGTTTATAGTGCATTTAAAAGGTGATACAAATTGTTTAAAATGTTTTAGATACAGATTTACAAAACACAAAGGGTTATATAAAAACGTATCCTCAACCTGGCATTGGACCAGTAATACTAAAACAGGCATTGTTACCATTGTGTTTGACAGTGCACATCAACGGGAAACATTTATAAAAACCATTAAAGTACCCCCAAGTGTAACACTGTCATTGGGAATTATGACACTGTAACTAGTGTAATATATGTATTGTACATATATACTGTCACAAGCCAATATGTGCTGC---TAATTGTATAGACATATTGTAACCATTGCAGTGTTTATTATTTTGCTATTTGTGCTTTGCTTGTGTGTGTGTCTTGTGTTGTGTTGTTTGTTGCCGCTACTGCTGTCCCAATACGTGTTTGCAGCTGCCTTATTATTAATTTTATGTTTTTGGTTTGTTGTTGCAACATCCCAATTAACTACATTTTTTGTATATTTGATTTTTTTTTACTTACCTTGTTTACTTTTACATCTATATACATTTTTACTTTTGCAATAAACTTGTTATATTTTTGTGATTAAATATGGTGGCTACACGTGCACGGCGTCGGAAGCGAGCATCTGTAACACAATTATATTCTACATGCAAAGCTGCTGGTACATGTCCTCCTGATGTTGTGAATAAGGTTGAAGGTACTACATTGGCCGATAAAATATTACAGTGGAGTGGGTTGGGTATATTTTTGGGTGGCCTAGGTATTGGTACTGGGTCTGGATCTGGGGGGCGTACTGGATATATCCCTTTAGGTGGTGGGGGTCGCCCAGGCGTGGTGGATATTGCTCCTGCAAGGCCACCTATTATAATTGAACCTATAGCACC-TACTGAACCTTCTATAGTAAATTTGGTTGAGGACTCTAGTATTATTCAGTCTGGGTCTCCTATACCTACCTTTACTGGTACCGATGGCTTTGAAATTACTTCATCTTCCACAACAACCCCTGCTGTGTTGGACATCACCCCATCTGCTGGTACTGTACATGTTTCTAGTACTAACATTGAAAATCCTTTATATATTGAACCTCCATCCATTGAGGCTCCACAATCTGGAGAAGTGTCAGGACATATATTTACTAGTACACTTACTTCTGGTACTCATGGGTATGAAGAAATACCTATGGAAGTGTTTGCATCCAATGTCAGTACTGGTACTGAACCTATTAGCAGCACACCTACTCCAGGGGTTAGTCGCATAGCTGCTCCCCGCTTGTATAGTAAGTCCTACACACAGGTTAAAGTTACAAATCCTGATTTTATTAGTAAGCCATCCACATTTGTTACATTTAATAATCCTGCTTTTGAGCCTATTGACACATCCATAACTTTTGAGGAACCTGATGCTGTTGCACCTGATCCTGATTTTCTGGATATTATTAAACTGCACCGCCCTGCCCTTACATCTCGTAGAGGCACAGTACGCTTTAGTAGGTTAGGTCAAAAGGCCACCATGCGCACTCGTAGTGGCAAACAAATTGGTGCTCGTGTACATTATTATCATGATATTAGTAGAATTGCACCAGCTGATGAACTTGAAATGCAGCCTTTACTTTCACCTTCTAATAATTATAGTTATGACATTTATGCTGATTTAGATGAAGCTGAAACAGGTTTTATACAGCCCACACACACCACACCTATGTCACACTCCTCTTTGTCTAGGCAGTTGCCCTCCTTATCTTCATCTATGTCTTCATCTTATGCAAATGTTACTATTCCATTTTCAACTACATATTCTGTTCCTATTCATACAGGGCCTGATGTGGTATTGCCCACATCTCCTACAGTATGGCCTTATGTTCCCCACACTTCCATTGACACCAAGCATTCTATTGTTATACTAGGTGGGGATTACTATTTGTGGCCCTATACACATTTACTACGCAAACGCCGTAAACGTATACCCTATTTTTTTACAGATGGCATTGTGGCGCACTAATGACAGCAAGGTGTATTTGCCACCTGCACCTGTGTCTCGAATTGTGAATACAGAAGAATATATCACACGCACCGGCATATATTACTATGCAGGCAGTTCCAGACTAATAACATTAGGACATCCCTATTTTCCAATACCTAAAACCTCAACGCGTGCTGCTATTCCTAAAGTATCTGCATTTCAATACAGGGTATTTAGGGTACAGTTACCAGATCCTAACAAGTTTGGACTCCCGGATCCAAATTTATATAATCCAGACACAGATAGGTTGGTGTGGGGTTGTGTGGGCGTTGAGGTGGGCAGAGGACAGCCCCTTGGTGTTGGCCTTAGTGGTCATCCCTTATTTAATAAATATGATGACACAGAAAATTCACGCATAGCAAATGGCAATGCACAACAAGATGTTAGAGATAACACATCTGTTGACAACAAACAGACTCAGTTATGTATAATAGGCTGTGCTCCACCTATTGGGGAACACTGGGGTATTGGCACTACATGCAAAAACACACCTGTACCTCCAGGAGACTGCCCCCCCCTGGAACTTGTATCCTCTGTCATTCAGGATGGCGATATGATTGATACAGGGTTTGGAGCTATGGATTTCGCTGCCCTACAGGCCACCAAATCAGACGTCCCTTTGGATATTTCACAGTCTGTTTGTAAATATCCTGATTATTTAAAAATGTCTGCAGACACATATGGTAATTCCATGTTTTTTCATTTACGCAGGGAGCAAATCTTTGCTAGGCACTATTATAATAAACTTGGTAGTGTTGGGGAAGACATTCCTAACGATTATTATATTAAGGGTAGTGGTAATGGCCGTGACCCTATAGAAAGTTATATATACTCTGCTACTCCCAGTGGGTCTATGATAACATCTGATTCTCAAATTTTTAATAAGCCTTATTGGCTCCACCGTGCGCAGGGTCACAATAATGGCATTTGCTGGAACAATCAGCTTTTTATTACCTGTGTTGATACTACCAGAAGTACAAATTTAACTATTAGCACTGCCACTGCTGCGGTTTCCCCAACATTTACTCCAAGTAACTTTAAGCAATATATTAGGCATGGGGAAGAGTATGAATTGCAATTTATTTTTCAATTATGTAAAATTACTTTAACTACAGAGGTAATGGCTTATTTACACACAATGGATCCTACCATTCTTGAACAGTGGAATTTTGGATTAACATTACCTCCGTCTGCTAGTTTGGAGGATGCATATAGGTTTGTTAGAAATGCAGCTACTAGCTGTCAAAAGGACACCCCTCCACAGGCTAAGCCAGATCCTTTGGCCAAATATAAATTTTGGGATGTTGATTTAAAGGAACGATTTTCTTTAGATTTAGACCAATTTGCATTGGGTCGCAAGTTTTTGTTGCAGGTTGGCGTACAACGCAAGCCCAGACCAGGCCTTAAACGCCCGGCCTCATCGGCATCCTCTTCCTCTTCCTCTTCAGCCAAACGTAAACGTGTTAAAAAGTAATGTATGTTAGTTTTTGTATGCTTGTGCACACTGTTGTATGCCTGTATGTATATGTTTGTGTATGTACTGTATGTGTTTT--TGTGTGTGTGTGTGTTGTTGTTCCTGTATGTATGAGTTATGTATGTTTATTATTAATAAACTATGTGGTGTGTGTGTGTGTGTTTTTGCATGACTGCATTTGTATGACATGTACGGGTGTATGTGGGTATTACATTATCCCCGTAGGTCAAGGGTGGTGTTTCGGTGGCGTCCCTATTGCCCTACCCA--TTTTTTGCAGCACAACAGTTTATATTTGTGCTATTTAGTTATACTTTGTAGCTTCCATTTTGTTACAGCTGCAGCCATTTTGAGTGCAACCGATTTCGGTTGCTGTACTTTTAGTATATTTGCCAAGTTTTAAACCACAACTGCCAGTTGTTTTTGGCATAAACCATCATTTTTTTATGACATAGTGCATACATCCGCCCGCCCACGCCTTGTACTTGGCGCGCCTTACCGGCGCTAGTCAT--ACAACCTATTAGTCATTTGTACTTTAACAATTGTTGGCACACTGTTTTCCGCCCTATAATAATTTAACTGCTTATAGGCATGTATTTTTTGGCATATTTTATCTTACTAATTGCATAGTTGGCAGGTCAAATACTATGTTTTTAGTGCCAAGTTTCTATCCTACTTATAAACCATCTTACTCATATGCAGGTGTGCTACACAAATGTGTTACCTAACCGATTTGTGTTCTGCCTATGCTTGCAACATTTTTTCTTATAACATTT
>LNS5040561_HPV51
AACAATTATCTTGTAAAAACTAGGGTGTAACCGAAAAGGGTTATGACCGAAAACGGTGCATATAAAAGTGCAGTGGTAAAAGTATAGAAGAACACCATGTTCGAAGACAAGAGGGAAAGACCACGAACGCTGCATGAATTATGTGAAGCTTTGAACGTTTCTATGCACAATATACAGGTAGTGTGTGTGTATTGTAAAAAGGAATTATGTAGAGCAGATGTATATAATGTAGCATTTACTGAAATTAAGATTGTATATAGGGATAATAATCCATATGCAGTATGCAAACAATGTTTACTGTTTTATTCAAAAATTAGAGAGTATAGACGTTATAGCAGGTCTGTGTATGGTACTACATTAGAGGCAATTACTAAAAAAAGCTTATATGATTTATCGATAAGGTGTCATAGATGTCAAAGACCACTTGGGCCTGAAGAAAAGCAAAAATTGGTGGACGAAAAAAAAAGGTTCCATGAAATAGCGGGACGTTGGACGGGGCAATGCGCTAATTGCTGGCAACGTACACGACAACGTAACGAAACCCAAGTGTAATAAAGCCATGCGTGGTAATGTACCACAATTAAAAGATGTAGTATTGCATTTAACACCACAGACTGAAATTGACTTGCAATGCTACGAGCAATTTGACAGCTCAGAGGAGGAGGATGAAGTAGATAATATGCGTGACCAGCTACCAGAAAGACGGGCTGGACAGGCTACGTGTTACAGAATTGAAGCTCCGTGTTGCAGGTGTTCAAGTGTAGTACAACTGGCAGTGGAAAGCAGTGGAGACACCCTTCGCGTTGTACAGCAGATGTTAATGGGCGAACTAAGCCTGGTTTGCCCGTGTTGTGCGAACAACTAGCAACGGCGATGGACTGTGAAGGTACAGAGGATGAGGGGGCGGGGTGTAATGGGTGGTTTTTTGTTGAAGCAATAGTAGAAAAAAAAACAGGAGATAATGTTTCGGATGATGAGGATGAAAATGCAGATGATACAGGATCTGATTTAATAAACTTTATAGATAGTGAAACTAGTATTTGCAGTCAGGCGGAACAGGAGACAGCACGGGCGTTGTTTCAGGCCCAAGAATTACAGGCAAACAAAGAGGCTGTGCATCAGTTAAAACGAAAGTTTCTAGTCAGCCCGCGAAGCAGCCCATTAGGAGACATTACAAATCAAAACAACACACACAGCCATAGTCAGGCAAACGAGTCACAAGTTAAAAGGAGATTACTGGACAGTTATCCGGACAGCGGATATGGCAATACACAAGTGGAAACTGTGGAAGCAACGTTGCAGGTAGATGGGCAACATGGCGGTTCACAGAACAGTGTGTGTAGTAGCGGGGGGGGCAGTGTTATGGATGTGGAAACAACAGAAAGCTGTGCAAATGTAGAACTAAACAGTATATGTGAAGTATTAAAAAGCAGTAATGCAAAAGCAACGTTAATGGCAAAATTTAAAGAGTTGTATGGTATTAGTTATAATGAGTTGGTACGGGTGTTTAAAAGTGATAAAACATGTTGTATAGATTGGGTTTGTGCATTGTTTGGCGTTTCCCCAATGGTAGCAGAAAATTTAAAAACACTAATTAAGCCATTTTGCATGTACTACCATATACAATGTTTATCATGTGATTGGGGCACCATTGTATTAATGCTAATTAGGTTTTCATGTGCAAAAAACAGAACAACAATTGCTAAGTGTTTAAGTACATTAGTAAATATCCCACAATCACAAATGTTTATAGAACCACCAAAATTACGTAGTACACCTGTGGCATTATATTTTTATAGAACAGGCATATCAAACATTAGCAATACATATGGAGAGACACCTGAATGGATTACACGACAAACGCAACTACAACATAGTTTTGAGGATAGTACCTTTGAATTATCACAAATGGTGCAATGGGCATTTGACCATGAAGTATTAGATGATAGTGAAATAGCATTTCATTATGCACAATTAGCAGATATAGATAGTAATGCTGCAGCGTTTTTAAAGAGTAATTGCCAAGCAAAATATGTAAAAGATTGTGGGACCATGGCACGGCATTACAAACGAGCACAAAGAAAATCATTATCTATGTCAGCCTGGATAAGGTATAGATGTGATAGAGCAAAGGATGGAGGCAACTGGAGAGAAATTGCTAAATTTTTAAGATATCAAGGTGTAAACTTTATGTCCTTTATTCAAATGTTTAAACAGTTTTTAAAAGGAACACCAAAACACAATTGCATAGTCATATATGGCCCACCAAACACAGGCAAGTCATTATTTGCAATGAGCCTAATGAAGTTTATGCAAGGGTCCATTATTTCATATGTAAACTCTGGTAGTCATTTTTGGTTACAGCCACTAGAGGATGCTAAAATAGCATTGTTAGATGATGCTACGTATGGGTGTTGGACATATATTGATCAGTATTTAAGAAACTTTTTAGATGGTAATCCATGTAGTATAGATAGAAAACATAGGAGTTTAATACAATTAGTATGTCCACCATTACTAATAACGTCAAACATAAATCCACAAGAGGATGCAAACCTAATGTATTTACATACAAGGGTAACAGTATTAAAGTTTTTAAATACATTTCCATTTGATAACAATGGGAATGCTGTGTATACATTGAATGATGAAAATTGGAAAAATTTTTTTTCCACCACATGGTCCAGATTAGATTTGGAGGAGGAAGAGGACAAAGAAAATGGAGACCCTATGCCACCGTTTAAATGTGTGCCAGGAGAAAATACTAGACTGTTATGAACTGGACAGTGATAAATTAGTAGATCAAATTAACTATTGGACATTGTTACGATATGAAGCTGCTATGTTTTATGCAGCACGGGAAAGAAACTTACAAACAATCAATCACCAGGTAGTACCAGCAACAACAGTATCAAAACAAAAGGCCTGTCAAGCAATTGAAATGCACATGGCCTTACAATCGCTTAACAAATCAGACTATAACATGGAACCATGGACAATGCGGGAGACATGTTATGAACTATGGTGTGTGGCTCCCAAGCAATGTTTCAAAAAGGGGGGCATAACTGTAACAGTTATATTTGATGGAAATAAGGACAATGCAATGGACTATACAAGCTGGAAATTTATATATATATATGATAATGATAAGTGGGTAAAGACAAATGGAAATGTGGACTATACGGGTATATATTACACTGTAAATTCAAAAAAAGAATATTATGTACAGTTTAAAGATGAAGCCAAAATATATGGGGCACAACAGTGGGAGGTCTATATGTATGGTACTGTAATAACATGTCCTGAATATGTATCTAGTACCTGCAGCGACGCGTTATCCACTACTACAACTGTTGAACAACTATCAAACACCCCAACGACCAATCCCCTTACCACCTGCGTGGGCGCCAAAGAAGCCCAGACACAACAGCGAAAACGACAGCGACTTACTGAGCCCGACTCCTCCACAATCTCCCCACTGTCCGTGGACAATACAAACAACCAAATACACTGTGGAAGTGGAAGCACTAACACTGGAGGGCACCAAAGTGCAACTCAGACTGCGTTTATAGTGCATTTAAAAGGTGATACAAATTGTTTAAAATGTTTTAGATACAGATTTACAAAACACAAAGGGTTATATAAAAACGTATCCTCAACCTGGCATTGGACCAGTAATACTAAAACAGGCATTGTTACCATTGTGTTTGACAGTGCACATCAACGGGAAACATTTATAAAAACCATTAAAGTACCCCCAAGTGTAACACTGTCATTGGGAATTATGACACTGTAACTAGTGTAATATATGTATTGTACATATATACTGTCACAAGCCAATATGTGCTGC---TAATTGTATAGACATATTGTAACCATTGCAGTGTTTATTATTTTGCTATTTGTGCTTTGCTTGTGTGTGTGTCTTGTGTTGTGTTGTTTGTTGCCGCTACTGCTGTCCCAATACGTGTTTGCAGCTGCCTTATTATTAATTTTATGTTTTTGGTTTGTTGTTGCAACATCCCAATTAACTACATTTTTTGTATATTTGATTTTTTTTTACTTACCTTGTTTACTTTTACATCTATATACATTTTTACTTTTGCAATAAACTTGTTATATTTTTGTGATTAAATATGGTGGCTACACGTGCACGGCGTCGGAAGCGAGCATCTGTAACACAATTATATTCTACATGCAAAGCTGCTGGTACATGTCCTCCTGATGTTGTGAATAAGGTTGAAGGTACTACATTGGCCGATAAAATATTACAGTGGAGTGGGTTGGGTATATTTTTGGGTGGCCTAGGTATTGGTACTGGGTCTGGATCTGGGGGGCGTACTGGATATATCCCTTTAGGTGGTGGGGGTCGCCCAGGCGTGGTGGATATTGCTCCTGCAAGGCCACCTATTATAATTGAACCTATAGCACC-TACTGAACCTTCTATAGTAAATTTGGTTGAGGACTCTAGTATTATTCAGTCTGGGTCTCCTATACCTACCTTTACTGGTACCGATGGCTTTGAAATTACTTCATCTTCCACAACAACCCCTGCTGTGTTGGACATCACCCCATCTGCTGGTACTGTACATGTTTCTAGTACTAACATTGAAAATCCTTTATATATTGAACCTCCATCCATTGAGGCTCCACAATCTGGAGAAGTGTCAGGACATATATTTACTAGTACACTTACTTCTGGTACTCATGGGTATGAAGAAATACCTATGGAAGTGTTTGCATCCAATGTCAGTACTGGTACTGAACCTATTAGCAGCACACCTACTCCAGGGGTTAGTCGCATAGCTGCTCCCCGCTTGTATAGTAAGTCCTACACACAGGTTAAAGTTACAAATCCTGATTTTATTAGTAAGCCATCCACATTTGTTACATTTAATAATCCTGCTTTTGAGCCTATTGACACATCCATAACTTTTGAGGAACCTGATGCTGTTGCACCTGATCCTGATTTTCTGGATATTATTAAACTGCACCGCCCTGCCCTTACATCTCGTAGAGGCACAGTACGCTTTAGTAGGTTAGGTCAAAAGGCCACCATGCGCACTCGTAGTGGCAAACAAATTGGTGCTCGTGTACATTATTATCATGATATTAGTAGAATTGCACCAGCTGATGAACTTGAAATGCAGCCTTTACTTTCACCTTCTAATAATTATAGTTATGACATTTATGCTGATTTAGATGAAGCTGAAACAGGTTTTATACAGCCCACACACACCACACCTATGTCACACTCCTCTTTGTCTAGGCAGTTGCCCTCCTTATCTTCATCTATGTCTTCATCTTATGCAAATGTTACTATTCCATTTTCAACTACATATTCTGTTCCTATTCATACAGGGCCTGATGTGGTATTGCCCACATCTCCTACAGTATGGCCTTATGTTCCCCACACTTCCATTGACACCAAGCATTCTATTGTTATACTAGGTGGGGATTACTATTTGTGGCCCTATACACATTTACTACGCAAACGCCGTAAACGTATACCCTATTTTTTTACAGATGGCATTGTGGCGCACTAATGACAGCAAGGTGTATTTGCCACCTGCACCTGTGTCTCGAATTGTGAATACAGAAGAATATATCACACGCACCGGCATATATTACTATGCAGGCAGTTCCAGACTAATAACATTAGGACATCCCTATTTTCCAATACCTAAAACCTCAACGCGTGCTGCTATTCCTAAAGTATCTGCATTTCAATACAGGGTATTTAGGGTACAGTTACCAGATCCTAACAAGTTTGGACTCCCGGATCCAAATTTATATAATCCAGACACAGATAGGTTGGTGTGGGGTTGTGTGGGCGTTGAGGTGGGCAGAGGACAGCCCCTTGGTGTTGGCCTTAGTGGTCATCCCTTATTTAATAAATATGATGACACAGAAAATTCACGCATAGCAAATGGCAATGCACAACAAGATGTTAGAGATAACACATCTGTTGACAACAAACAGACTCAGTTATGTATAATAGGCTGTGCTCCACCTATTGGGGAACACTGGGGTATTGGCACTACATGCAAAAACACACCTGTACCTCCAGGAGACTGCCCCCCCCTGGAACTTGTATCCTCTGTCATTCAGGATGGCGATATGATTGATACAGGGTTTGGAGCTATGGATTTCGCTGCCCTACAGGCCACCAAATCAGACGTCCCTTTGGATATTTCACAGTCTGTTTGTAAATATCCTGATTATTTAAAAATGTCTGCAGACACATATGGTAATTCCATGTTTTTTCATTTACGCAGGGAGCAAATCTTTGCTAGGCACTATTATAATAAACTTGGTAGTGTTGGGGAAGACATTCCTAACGATTATTATATTAAGGGTAGTGGTAATGGCCGTGACCCTATAGAAAGTTATATATACTCTGCTACTCCCAGTGGGTCTATGATAACATCTGATTCTCAAATTTTTAATAAGCCTTATTGGCTCCACCGTGCGCAGGGTCACAATAATGGCATTTGCTGGAACAATCAGCTTTTTATTACCTGTGTTGATACTACCAGAAGTACAAATTTAACTATTAGCACTGCCACTGCTGCGGTTTCCCCAACATTTACTCCAAGTAACTTTAAGCAATATATTAGGCATGGGGAAGAGTATGAATTGCAATTTATTTTTCAATTATGTAAAATTACTTTAACTACAGAGGTAATGGCTTATTTACACACAATGGATCCTACCATTCTTGAACAGTGGAATTTTGGATTAACATTACCTCCGTCTGCTAGTTTGGAGGATGCATATAGGTTTGTTAGAAATGCAGCTACTAGCTGTCAAAAGGACACCCCTCCACAGGCTAAGCCAGATCCTTTGGCCAAATATAAATTTTGGGATGTTGATTTAAAGGAACGATTTTCTTTAGATTTAGACCAATTTGCATTGGGTCGCAAGTTTTTGTTGCAGGTTGGCGTACAACGCAAGCCCAGACCAGGCCTTAAACGCCCGGCCTCATCGGCATCCTCTTCCTCTTCCTCTTCAGCCAAACGTAAACGTGTTAAAAAGTAATGTATGTTAGTTTTTGTATGCTTGTGCACACTGTTGTATGCCTGTATGTATATGTTTGTGTATGTACTGTATGTGTTTT--TGTGTGTGTGTGTGTTGTTGTTCCTGTATGTATGAGTTATGTATGTTTATTATTAATAAACTATGTGGTGTGTGTGTGTGTGTTTTTGCATGACTGCATTTGTATGACATGTACGGGTGTATGTGGGTATTACATTATCCCCGTAGGTCAAGGGTGGTGTTTCGGTGGCGTCCCTATTGCCCTACCCA--TTTTTTGCAGCACAACAGTTTATATTTGTGCTATTTAGTTATACTTTGTAGCTTCCATTTTGTTACAGCTGCAGCCATTTTGAGTGCAACCGATTTCGGTTGCTGTACTTTTAGTATATTTGCCAAGTTTTAAACCACAACTGCCAGTTGTTTTTGGCATAAACCATCATTTTTTTATGACATAGTGCATACATCCGCCCGCCCACGCCTTGTACTTGGCGCGCCTTACCGGCGCTAGTCAT--ACAACCTATTAGTCATTTGTACTTTAACAATTGTTGGCACACTGTTTTCCGCCCTATAATAATTTAACTGCTTATAGGCATGTATTTTTTGGCATATTTTATCTTACTAATTGCATAGTTGGCAGGTCAAATACTATGTTTTTAGTGCCAAGTTTCTATCCTACTTATAAACCATCTTACTCATATGCAGGTGTGCTACACAAATGTGTTACCTAACCGATTTGTGTTCTGCCTATGCTTGCAACATTTTTTCTTATAACATTT
>LNS7880814_HPV51
AACAATTATCTTGTAAAAACTAGGGTGTAACCGAAAAGGGTTATGACCGAAAACGGTGCATATAAAAGTGCAGTGGTAAAAGTATAGAAGAACACCATGTTCGAAGACAAGAGGGAAAGACCACGAACGCTGCATGAATTATGTGAAGCTTTGAACGTTTCTATGCACAATATACAGGTAGTGTGTGTGTATTGTAAAAAGGAATTATGTAGAGCAGATGTATATAATGTAGCATTTACTGAAATTAAGATTGTATATAGGGATAATAATCCATATGCAGTATGCAAACAATGTTTACTGTTTTATTCAAAAATTAGAGAGTATAGACGTTATAGCAGGTCTGTGTATGGTACTACATTAGAGGCAATTACTAAAAAAAGCTTATATGATTTATCGATAAGGTGTCATAGATGTCAAAGACCACTTGGGCCTGAAGAAAAGCAAAAATTGGTGGACGAAAAAAAAAGGTTCCATGAAATAGCGGGACGTTGGACGGGGCAATGCGCTAATTGCTGGCAACGTACACGACAACGTAACGAAACCCAAGTGTAATAAAGCCATGCGTGGTAATGTACCACAATTAAAAGATGTAGTATTGCATTTAACACCACAGACTGAAATTGACTTGCAATGCTACGAGCAATTTGACAGCTCAGAGGAGGAGGATGAAGTAGATAATATGCGTGACCAGCTACCAGAAAGACGGGCTGGACAGGCTACGTGTTACAGAATTGAAGCTCCGTGTTGCAGGTGTTCAAGTGTAGTACAACTGGCAGTGGAAAGCAGTGGAGACACCCTTCGCGTTGTACAGCAGATGTTAATGGGCGAACTAAGCCTGGTTTGCCCGTGTTGTGCGAACAACTAGCAACGGCGATGGACTGTGAAGGTACAGAGGATGAGGGGGCGGGGTGTAATGGGTGGTTTTTTGTTGAAGCAATAGTAGAAAAAAAAACAGGAGATAATGTTTCGGATGATGAGGATGAAAATGCAGATGATACAGGATCTGATTTAATAAACTTTATAGATAGTGAAACTAGTATTTGCAGTCAGGCGGAACAGGAGACAGCACGGGCGTTGTTTCAGGCCCAAGAATTACAGGCAAACAAAGAGGCTGTGCATCAGTTAAAACGAAAGTTTCTAGTCAGCCCGCGAAGCAGCCCATTAGGAGACATTACAAATCAAAACAACACACACAGCCATAGTCAGGCAAACGAGTCACAAGTTAAAAGGAGATTACTGGACAGTTATCCGGACAGCGGATATGGCAATACACAAGTGGAAACTGTGGAAGCAACGTTGCAGGTAGATGGGCAACATGGCGGTTCACAGAACAGTGTGTGTAGTAGCGGGGGGGGCAGTGTTATGGATGTGGAAACAACAGAAAGCTGTGCAAATGTAGAACTAAACAGTATATGTGAAGTATTAAAAAGCAGTAATGCAAAAGCAACGTTAATGGCAAAATTTAAAGAGTTGTATGGTATTAGTTATAATGAGTTGGTACGGGTGTTTAAAAGTGATAAAACATGTTGTATAGATTGGGTTTGTGCATTGTTTGGCGTTTCCCCAATGGTAGCAGAAAATTTAAAAACACTAATTAAGCCATTTTGCATGTACTACCATATACAATGTTTATCATGTGATTGGGGCACCATTGTATTAATGCTAATTAGGTTTTCATGTGCAAAAAACAGAACAACAATTGCTAAGTGTTTAAGTACATTAGTAAATATCCCACAATCACAAATGTTTATAGAACCACCAAAATTACGTAGTACACCTGTGGCATTATATTTTTATAGAACAGGCATATCAAACATTAGCAATACATATGGAGAGACACCTGAATGGATTACACGACAAACGCAACTACAACATAGTTTTGAGGATAGTACCTTTGAATTATCACAAATGGTGCAATGGGCATTTGACCATGAAGTATTAGATGATAGTGAAATAGCATTTCATTATGCACAATTAGCAGATATAGATAGTAATGCTGCAGCGTTTTTAAAGAGTAATTGCCAAGCAAAATATGTAAAAGATTGTGGGACCATGGCACGGCATTACAAACGAGCACAAAGAAAATCATTATCTATGTCAGCCTGGATAAGGTATAGATGTGATAGAGCAAAGGATGGAGGCAACTGGAGAGAAATTGCTAAATTTTTAAGATATCAAGGTGTAAACTTTATGTCCTTTATTCAAATGTTTAAACAGTTTTTAAAAGGAACACCAAAACACAATTGCATAGTCATATATGGCCCACCAAACACAGGCAAGTCATTATTTGCAATGAGCCTAATGAAGTTTATGCAAGGGTCCATTATTTCATATGTAAACTCTGGTAGTCATTTTTGGTTACAGCCACTAGAGGATGCTAAAATAGCATTGTTAGATGATGCTACGTATGGGTGTTGGACATATATTGATCAGTATTTAAGAAACTTTTTAGATGGTAATCCATGTAGTATAGATAGAAAACATAGGAGTTTAATACAATTAGTATGTCCACCATTACTAATAACGTCAAACATAAATCCACAAGAGGATGCAAACCTAATGTATTTACATACAAGGGTAACAGTATTAAAGTTTTTAAATACATTTCCATTTGATAACAATGGGAATGCTGTGTATACATTGAATGATGAAAATTGGAAAAATTTTTTTTCCACCACATGGTCCAGATTAGATTTGGAGGAGGAAGAGGACAAAGAAAATGGAGACCCTATGCCACCGTTTAAATGTGTGCCAGGAGAAAATACTAGACTGTTATGAACTGGACAGTGATAAATTAGTAGATCAAATTAACTATTGGACATTGTTACGATATGAAGCTGCTATGTTTTATGCAGCACGGGAAAGAAACTTACAAACAATCAATCACCAGGTAGTACCAGCAACAACAGTATCAAAACAAAAGGCCTGTCAAGCAATTGAAATGCACATGGCCTTACAATCGCTTAACAAATCAGACTATAACATGGAACCATGGACAATGCGGGAGACATGTTATGAACTATGGTGTGTGGCTCCCAAGCAATGTTTCAAAAAGGGGGGCATAACTGTAACAGTTATATTTGATGGAAATAAGGACAATGCAATGGACTATACAAGCTGGAAATTTATATATATATATGATAATGATAAGTGGGTAAAGACAAATGGAAATGTGGACTATACGGGTATATATTACACTGTAAATTCAAAAAAAGAATATTATGTACAGTTTAAAGATGAAGCCAAAATATATGGGGCACAACAGTGGGAGGTCTATATGTATGGTACTGTAATAACATGTCCTGAATATGTATCTAGTACCTGCAGCGACGCGTTATCCACTACTACAACTGTTGAACAACTATCAAACACCCCAACGACCAATCCCCTTACCACCTGCGTGGGCGCCAAAGAAGCCCAGACACAACAGCGAAAACGACAGCGACTTACTGAGCCCGACTCCTCCACAATCTCCCCACTGTCCGTGGACAATACAAACAACCAAATACACTGTGGAAGTGGAAGCACTAACACTGGAGGGCACCAAAGTGCAACTCAGACTGCGTTTATAGTGCATTTAAAAGGTGATACAAATTGTTTAAAATGTTTTAGATACAGATTTACAAAACACAAAGGGTTATATAAAAACGTATCCTCAACCTGGCATTGGACCAGTAATACTAAAACAGGCATTGTTACCATTGTGTTTGACAGTGCACATCAACGGGAAACATTTATAAAAACCATTAAAGTACCCCCAAGTGTAACACTGTCATTGGGAATTATGACACTGTAACTAGTGTAATATATGTATTGTACATATATACTGTCACAAGCCAATATGTGCTGC---TAATTGTATAGACATATTGTAACCATTGCAGTGTTTATTATTTTGCTATTTGTGCTTTGCTTGTGTGTGTGTCTTGTGTTGTGTTGTTTGTTGCCGCTACTGCTGTCCCAATACGTGTTTGCAGCTGCCTTATTATTAATTTTATGTTTTTGGTTTGTTGTTGCAACATCCCAATTAACTACATTTTTTGTATATTTGATTTTTTTTTACTTACCTTGTTTACTTTTACATCTATATACATTTTTACTTTTGCAATAAACTTGTTATATTTTTGTGATTAAATATGGTGGCTACACGTGCACGGCGTCGGAAGCGAGCATCTGTAACACAATTATATTCTACATGCAAAGCTGCTGGTACATGTCCTCCTGATGTTGTGAATAAGGTTGAAGGTACTACATTGGCCGATAAAATATTACAGTGGAGTGGGTTGGGTATATTTTTGGGTGGCCTAGGTATTGGTACTGGGTCTGGATCTGGGGGGCGTACTGGATATATCCCTTTAGGTGGTGGGGGTCGCCCAGGCGTGGTGGATATTGCTCCTGCAAGGCCACCTATTATAATTGAACCTATAGCACC-TACTGAACCTTCTATAGTAAATTTGGTTGAGGACTCTAGTATTATTCAGTCTGGGTCTCCTATACCTACCTTTACTGGTACCGATGGCTTTGAAATTACTTCATCTTCCACAACAACCCCTGCTGTGTTGGACATCACCCCATCTGCTGGTACTGTACATGTTTCTAGTACTAACATTGAAAATCCTTTATATATTGAACCTCCATCCATTGAGGCTCCACAATCTGGAGAAGTGTCAGGACATATATTTACTAGTACACTTACTTCTGGTACTCATGGGTATGAAGAAATACCTATGGAAGTGTTTGCATCCAATGTCAGTACTGGTACTGAACCTATTAGCAGCACACCTACTCCAGGGGTTAGTCGCATAGCTGCTCCCCGCTTGTATAGTAAGTCCTACACACAGGTTAAAGTTACAAATCCTGATTTTATTAGTAAGCCATCCACATTTGTTACATTTAATAATCCTGCTTTTGAGCCTATTGACACATCCATAACTTTTGAGGAACCTGATGCTGTTGCACCTGATCCTGATTTTCTGGATATTATTAAACTGCACCGCCCTGCCCTTACATCTCGTAGAGGCACAGTACGCTTTAGTAGGTTAGGTCAAAAGGCCACCATGCGCACTCGTAGTGGCAAACAAATTGGTGCTCGTGTACATTATTATCATGATATTAGTAGAATTGCACCAGCTGATGAACTTGAAATGCAGCCTTTACTTTCACCTTCTAATAATTATAGTTATGACATTTATGCTGATTTAGATGAAGCTGAAACAGGTTTTATACAGCCCACACACACCACACCTATGTCACACTCCTCTTTGTCTAGGCAGTTGCCCTCCTTATCTTCATCTATGTCTTCATCTTATGCAAATGTTACTATTCCATTTTCAACTACATATTCTGTTCCTATTCATACAGGGCCTGATGTGGTATTGCCCACATCTCCTACAGTATGGCCTTATGTTCCCCACACTTCCATTGACACCAAGCATTCTATTGTTATACTAGGTGGGGATTACTATTTGTGGCCCTATACACATTTACTACGCAAACGCCGTAAACGTATACCCTATTTTTTTACAGATGGCATTGTGGCGCACTAATGACAGCAAGGTGTATTTGCCACCTGCACCTGTGTCTCGAATTGTGAATACAGAAGAATATATCACACGCACCGGCATATATTACTATGCAGGCAGTTCCAGACTAATAACATTAGGACATCCCTATTTTCCAATACCTAAAACCTCAACGCGTGCTGCTATTCCTAAAGTATCTGCATTTCAATACAGGGTATTTAGGGTACAGTTACCAGATCCTAACAAGTTTGGACTCCCGGATCCAAATTTATATAATCCAGACACAGATAGGTTGGTGTGGGGTTGTGTGGGCGTTGAGGTGGGCAGAGGACAGCCCCTTGGTGTTGGCCTTAGTGGTCATCCCTTATTTAATAAATATGATGACACAGAAAATTCACGCATAGCAAATGGCAATGCACAACAAGATGTTAGAGATAACACATCTGTTGACAACAAACAGACTCAGTTATGTATAATAGGCTGTGCTCCACCTATTGGGGAACACTGGGGTATTGGCACTACATGCAAAAACACACCTGTACCTCCAGGAGACTGCCCCCCCCTGGAACTTGTATCCTCTGTCATTCAGGATGGCGATATGATTGATACAGGGTTTGGAGCTATGGATTTCGCTGCCCTACAGGCCACCAAATCAGACGTCCCTTTGGATATTTCACAGTCTGTTTGTAAATATCCTGATTATTTAAAAATGTCTGCAGACACATATGGTAATTCCATGTTTTTTCATTTACGCAGGGAGCAAATCTTTGCTAGGCACTATTATAATAAACTTGGTAGTGTTGGGGAAGACATTCCTAACGATTATTATATTAAGGGTAGTGGTAATGGCCGTGACCCTATAGAAAGTTATATATACTCTGCTACTCCCAGTGGGTCTATGATAACATCTGATTCTCAAATTTTTAATAAGCCTTATTGGCTCCACCGTGCGCAGGGTCACAATAATGGCATTTGCTGGAACAATCAGCTTTTTATTACCTGTGTTGATACTACCAGAAGTACAAATTTAACTATTAGCACTGCCACTGCTGCGGTTTCCCCAACATTTACTCCAAGTAACTTTAAGCAATATATTAGGCATGGGGAAGAGTATGAATTGCAATTTATTTTTCAATTATGTAAAATTACTTTAACTACAGAGGTAATGGCTTATTTACACACAATGGATCCTACCATTCTTGAACAGTGGAATTTTGGATTAACATTACCTCCGTCTGCTAGTTTGGAGGATGCATATAGGTTTGTTAGAAATGCAGCTACTAGCTGTCAAAAGGACACCCCTCCACAGGCTAAGCCAGATCCTTTGGCCAAATATAAATTTTGGGATGTTGATTTAAAGGAACGATTTTCTTTAGATTTAGACCAATTTGCATTGGGTCGCAAGTTTTTGTTGCAGGTTGGCGTACAACGCAAGCCCAGACCAGGCCTTAAACGCCCGGCCTCATCGGCATCCTCTTCCTCTTCCTCTTCAGCCAAACGTAAACGTGTTAAAAAGTAATGTATGTTAGTTTTTGTATGCTTGTGCACACTGTTGTATGCCTGTATGTATATGTTTGTGTATGTACTGTATGTGTTTT--TGTGTGTGTGTGTGTTGTTGTTCCTGTATGTATGAGTTATGTATGTTTATTATTAATAAACTATGTGGTGTGTGTGTGTGTGTTTTTGCATGACTGCATTTGTATGACATGTACGGGTGTATGTGGGTATTACATTATCCCCGTAGGTCAAGGGTGGTGTTTCGGTGGCGTCCCTATTGCCCTACCCA--TTTTTTGCAGCACAACAGTTTATATTTGTGCTATTTAGTTATACTTTGTAGCTTCCATTTTGTTACAGCTGCAGCCATTTTGAGTGCAACCGATTTCGGTTGCTGTACTTTTAGTATATTTGCCAAGTTTTAAACCACAACTGCCAGTTGTTTTTGGCATAAACCATCATTTTTTTATGACATAGTGCATACATCCGCCCGCCCACGCCTTGTACTTGGCGCGCCTTACCGGCGCTAGTCAT--ACAACCTATTAGTCATTTGTACTTTAACAATTGTTGGCACACTGTTTTCCGCCCTATAATAATTTAACTGCTTATAGGCATGTATTTTTTGGCATATTTTATCTTACTAATTGCATAGTTGGCAGGTCAAATACTATGTTTTTAGTGCCAAGTTTCTATCCTACTTATAAACCATCTTACTCATATGCAGGTGTGCTACACAAATGTGTTACCTAACCGATTTGTGTTCTGCCTATGCTTGCAACATTTTTTCTTATAACATTT
>LNS3425544_HPV51
AACAATTATCTTGTAAAAACTAGGGTGTAACCGAAAAGGGTTATGACCGAAAACGGTGCATATAAAAGTGCAGTGGTAAAAGTATAGAAGAACACCATGTTCGAAGACAAGAGGGAAAGACCACGAACGCTGCATGAATTATGTGAAGCTTTGAACGTTTCTATGCACAATATACAGGTAGTGTGTGTGTATTGTAAAAAGGAATTATGTAGAGCAGATGTATATAATGTAGCATTTACTGAAATTAAGATTGTATATAGGGATAATAATCCATATGCAGTATGCAAACAATGTTTACTGTTTTATTCAAAAATTAGAGAGTATAGACGTTATAGCAGGTCTGTGTATGGTACTACATTAGAGGCAATTACTAAAAAAAGCTTATATGATTTATCGATAAGGTGTCATAGATGTCAAAGACCACTTGGGCCTGAAGAAAAGCAAAAATTGGTGGACGAAAAAAAAAGGTTCCATGAAATAGCGGGACGTTGGACGGGGCAATGCGCTAATTGCTGGCAACGTACACGACAACGTAACGAAACCCAAGTGTAATAAAGCCATGCGTGGTAATGTACCACAATTAAAAGATGTAGTATTGCATTTAACACCACAGACTGAAATTGACTTGCAATGCTACGAGCAATTTGACAGCTCAGAGGAGGAGGATGAAGTAGATAATATGCGTGACCAGCTACCAGAAAGACGGGCTGGACAGGCTACGTGTTACAGAATTGAAGCTCCGTGTTGCAGGTGTTCAAGTGTAGTACAACTGGCAGTGGAAAGCAGTGGAGACACCCTTCGCGTTGTACAGCAGATGTTAATGGGCGAACTAAGCCTGGTTTGCCCGTGTTGTGCGAACAACTAGCAACGGCGATGGACTGTGAAGGTACAGAGGATGAGGGGGCGGGGTGTAATGGGTGGTTTTTTGTTGAAGCAATAGTAGAAAAAAAAACAGGAGATAATGTTTCGGATGATGAGGATGAAAATGCAGATGATACAGGATCTGATTTAATAAACTTTATAGATAGTGAAACTAGTATTTGCAGTCAGGCGGAACAGGAGACAGCACGGGCGTTGTTTCAGGCCCAAGAATTACAGGCAAACAAAGAGGCTGTGCATCAGTTAAAACGAAAGTTTCTAGTTAGCCCGCGAAGCAGCCCATTAGGAGACATTACAAATCAAAACAACACACACAGCCATAGTCAGGCAAACGAGTCACAAGTTAAAAGGAGATTACTGGACAGTTATCCGGACAGCGGATATGGCAATACACAAGTGGAAACTGTGGAAGCAACGTTGCAGGTAGATGGGCAACATGGCGGTTCACAGAACAGTGTGTGTAGTAGCGGGGGGGGCAGTGTTATGGATGTGGAAACAACAGAAAGCTGTGCAAATGTAGAACTAAACAGTATATGTGAAGTATTAAAAAGCAGTAATGCAAAAGCAACGTTAATGGCAAAATTTAAAGAGTTGTATGGTATTAGTTATAATGAGTTGGTACGGGTGTTTAAAAGTGATAAAACATGTTGTATAGATTGGGTTTGTGCATTGTTTGGCGTTTCCCCAATGGTAGCAGAAAATTTAAAAACACTAATTAAGCCATTTTGCATGTACTACCATATACAATGTTTATCATGTGATTGGGGCACCATTGTATTAATGCTAATTAGGTTTTCATGTGCAAAAAACAGAACAACAATTGCTAAGTGTTTAAGTACATTAGTAAATATCCCACAATCACAAATGTTTATAGAACCACCAAAATTACGTAGTACACCTGTGGCATTATATTTTTATAGAACAGGCATATCAAACATTAGCAATACATATGGAGAGACACCTGAATGGATTACACGACAAACGCAACTACAACATAGTTTTGAGGATAGTACCTTTGAATTATCACAAATGGTGCAATGGGCATTTGACCATGAAGTATTAGATGATAGTGAAATAGCATTTCATTATGCACAATTAGCAGATATAGATAGTAATGCTGCAGCGTTTTTAAAGAGTAATTGCCAAGCAAAATATGTAAAAGATTGTGGGACCATGGCACGGCATTACAAACGAGCACAAAGAAAATCATTATCTATGTCAGCCTGGATAAGGTATAGATGTGATAGAGCAAAGGATGGAGGCAACTGGAGAGAAATTGCTAAATTTTTAAGATATCAAGGTGTAAACTTTATGTCCTTTATTCAAATGTTTAAACAGTTTTTAAAAGGAACACCAAAACACAATTGCATAGTCATATATGGCCCACCAAACACAGGCAAGTCATTATTTGCAATGAGCCTAATGAAGTTTATGCAAGGGTCCATTATTTCATATGTAAACTCTGGTAGTCATTTTTGGTTACAGCCACTAGAGGATGCTAAAATAGCATTGTTAGATGATGCTACGTATGGGTGTTGGACATATATTGATCAGTATTTAAGAAACTTTTTAGATGGTAATCCATGTAGTATAGATAGAAAACATAGGAGTTTAATACAATTAGTATGTCCACCATTACTAATAACGTCAAACATAAATCCACAAGAGGATGCAAACCTAATGTATTTACATACAAGGGTAACAGTATTAAAGTTTTTAAATACATTTCCATTTGATAACAATGGGAATGCTGTGTATACATTGAATGATGAAAATTGGAAAAATTTTTTTTCCACCACATGGTCCAGATTAGATTTGGAGGAGGAAGAGGACAAAGAAAATGGAGACCCTATGCCACCGTTTAAATGTGTGCCAGGAGAAAATACTAGACTGTTATGAACTGGACAGTGATAAATTAGTAGATCAAATTAACTATTGGACATTGTTACGATATGAAGCTGCTATGTTTTATGCAGCACGGGAAAGAAACTTACAAACAATCAATCACCAGGTAGTACCAGCAACAACAGTATCAAAACAAAAGGCCTGTCAAGCAATTGAAATGCACATGGCCTTACAATCGCTTAACAAATCAGACTATAACATGGAACCATGGACAATGCGGGAGACATGTTATGAACTATGGTGTGTGGCTCCCAAGCAATGTTTCAAAAAGGGGGGCATAACTGTAACAGTTATATTTGATGGAAATAAGGACAATGCAATGGACTATACAAGCTGGAAATTTATATATATATATGATAATGATAAGTGGGTAAAGACAAATGGAAATGTGGACTATACGGGTATATATTACACTGTAAATTCAAAAAAAGAATATTATGTACAGTTTAAAGATGAAGCCAAAATATATGGGGCACAACAGTGGGAGGTCTATATGTATGGTACTGTAATAACATGTCCTGAATATGTATCTAGTACCTGCAGCGACGCGTTATCCACTACTACAACTGTTGAACAACTATCAAACACCCCAACGACCAATCCCCTTACCACCTGCGTGGGCGCCAAAGAAGCCCAGACACAACAGCGAAAACGACAGCGACTTACTGAGCCCGACTCCTCCACAATCTCCCCACTGTCCGTGGACAATACAAACAACCAAATACACTGTGGAAGTGGAAGCACTAACACTGGAGGGCACCAAAGTGCAACTCAGACTGCGTTTATAGTGCATTTAAAAGGTGATACAAATTGTTTAAAATGTTTTAGATACAGATTTACAAAACACAAAGGGTTATATAAAAACGTATCCTCAACCTGGCATTGGACCAGTAATACTAAAACAGGCATTGTTACCATTGTGTTTGACAGTGCACATCAACGGGAAACATTTATAAAAACCATTAAAGTACCCCCAAGTGTAACACTGTCATTGGGAATTATGACACTGTAACTAGTGTAATATATGTATTGTACATATATACTGTCACAAGCCAATATGTGCTGC---TAATTGTATAGACATATTGTAACCATTGCAGTGTTTATTATTTTGCTATTTGTGCTTTGCTTGTGTGTGTGTCTTGTGTTGTGTTGTTTGTTGCCGCTACTGCTGTCCCAATACGTGTTTGCAGCTGCCTTATTATTAATTTTATGTTTTTGGTTTGTTGTTGCAACATCCCAATTAACTACATTTTTTGTATATTTGATTTTTTTTTACTTACCTTGTTTACTTTTACATCTATATACATTTTTACTTTTGCAATAAACTTGTTATATTTTTGTGATTAAATATGGTGGCTACACGTGCACGGCGTCGGAAGCGAGCATCTGTAACACAATTATATTCTACATGCAAAGCTGCTGGTACATGTCCTCCTGATGTTGTGAATAAGGTTGAAGGTACTACATTGGCCGATAAAATATTACAGTGGAGTGGGTTGGGTATATTTTTGGGTGGCCTAGGTATTGGTACTGGGTCTGGATCTGGGGGGCGTACTGGATATATCCCTTTAGGTGGTGGGGGTCGCCCAGGCGTGGTGGATATTGCTCCTGCAAGGCCACCTATTATAATTGAACCTATAGCACC-TACTGAACCTTCTATAGTAAATTTGGTTGAGGACTCTAGTATTATTCAGTCTGGGTCTCCTATACCTACCTTTACTGGTACCGATGGCTTTGAAATTACTTCATCTTCCACAACAACCCCTGCTGTGTTGGACATCACCCCATCTGCTGGTACTGTACATGTTTCTAGTACTAACATTGAAAATCCTTTATATATTGAACCTCCATCCATTGAGGCTCCACAATCTGGAGAAGTGTCAGGACATATATTTACTAGTACACTTACTTCTGGTACTCATGGGTATGAAGAAATACCTATGGAAGTGTTTGCATCCAATGTCAGTACTGGTACTGAACCTATTAGCAGCACACCTACTCCAGGGGTTAGTCGCATAGCTGCTCCCCGCTTGTATAGTAAGTCCTACACACAGGTTAAAGTTACAAATCCTGATTTTATTAGTAAGCCATCCACATTTGTTACATTTAATAATCCTGCTTTTGAGCCTATTGACACATCCATAACTTTTGAGGAACCTGATGCTGTTGCACCTGATCCTGATTTTCTGGATATTATTAAACTGCACCGCCCTGCCCTTACATCTCGTAGAGGCACAGTACGCTTTAGTAGGTTAGGTCAAAAGGCCACCATGCGCACTCGTAGTGGCAAACAAATTGGTGCTCGTGTACATTATTATCATGATATTAGTAGAATTGCACCAGCTGATGAACTTGAAATGCAGCCTTTACTTTCACCTTCTAATAATTATAGTTATGACATTTATGCTGATTTAGATGAAGCTGAAACAGGTTTTATACAGCCCACACACACCACACCTATGTCACACTCCTCTTTGTCTAGGCAGTTGCCCTCCTTATCTTCATCTATGTCTTCATCTTATGCAAATGTTACTATTCCATTTTCAACTACATATTCTGTTCCTATTCATACAGGGCCTGATGTGGTATTGCCCACATCTCCTACAGTATGGCCTTATGTTCCCCACACTTCCATTGACACCAAGCATTCTATTGTTATACTAGGTGGGGATTACTATTTGTGGCCCTATACACATTTACTACGCAAACGCCGTAAACGTATACCCTATTTTTTTACAGATGGCATTGTGGCGCACTAATGACAGCAAGGTGTATTTGCCACCTGCACCTGTGTCTCGAATTGTGAATACAGAAGAATATATCACACGCACCGGCATATATTACTATGCAGGCAGTTCCAGACTAATAACATTAGGACATCCCTATTTTCCAATACCTAAAACCTCAACGCGTGCTGCTATTCCTAAAGTATCTGCATTTCAATACAGGGTATTTAGGGTACAGTTACCAGATCCTAACAAGTTTGGACTCCCGGATCCAAATTTATATAATCCAGACACAGATAGGTTGGTGTGGGGTTGTGTGGGCGTTGAGGTGGGCAGAGGACAGCCCCTTGGTGTTGGCCTTAGTGGTCATCCCTTATTTAATAAATATGATGACACAGAAAATTCACGCATAGCAAATGGCAATGCACAACAAGATGTTCGAGATAACACATCTGTTGACAACAAACAGACTCAGTTATGTATAATAGGCTGTGCTCCACCTATTGGGGAACACTGGGGTATTGGCACTACATGCAAAAACACACCTGTACCTCCAGGAGACTGCCCCCCCCTGGAACTTGTATCCTCTGTCATTCAGGATGGCGATATGATTGATACAGGGTTTGGAGCTATGGATTTCGCTGCCCTACAGGCCACCAAATCAGACGTCCCTTTGGATATTTCACAGTCTGTTTGTAAATATCCTGATTATTTAAAAATGTCTGCAGACACATATGGTAATTCCATGTTTTTTCATTTACGCAGGGAGCAAATCTTTGCTAGGCACTATTATAATAAACTTGGTAGTGTTGGGGAAGACATTCCTAACGATTATTATATTAAGGGTAGTGGTAATGGCCGTGACCCTATAGAAAGTTATATATACTCTGCTACTCCCAGTGGGTCTATGATAACATCTGATTCTCAAATTTTTAATAAGCCTTATTGGCTCCACCGTGCGCAGGGTCACAATAATGGCATTTGCTGGAACAATCAGCTTTTTATTACCTGTGTTGATACTACCAGAAGTACAAATTTAACTATTAGCACTGCCACTGCTGCGGTTTCCCCAACATTTACTCCAAGTAACTTTAAGCAATATATTAGGCATGGGGAAGAGTATGAATTGCAATTTATTTTTCAATTATGTAAAATTACTTTAACTACAGAGGTAATGGCTTATTTACACACAATGGATCCTACCATTCTTGAACAGTGGAATTTTGGATTAACATTACCTCCGTCTGCTAGTTTGGAGGATGCATATAGGTTTGTTAGAAATGCAGCTACTAGCTGTCAAAAGGACACCCCTCCACAGGCTAAGCCAGATCCTTTGGCCAAATATAAATTTTGGGATGTTGATTTAAAGGAACGATTTTCTTTAGATTTAGACCAATTTGCATTGGGTCGCAAGTTTTTGTTGCAGGTTGGCGTACAACGCAAGCCCAGACCAGGCCTTAAACGCCCGGCCTCATCGGCATCCTCTTCCTCTTCCTCTTCAGCCAAACGTAAACGTGTTAAAAAGTAATGTATGTTAGTTTTTGTATGCTTGTGCACACTGTTGTATGCCTGTATGTATATGTTTGTGTATGTACTGTATGTGTTTT--TGTGTGTGTGTGTGTTGTTGTTCCTGTATGTATGAGTTATGTATGTTTATTATTAATAAACTATGTGGTGTGTGTGTGTGTGTTTTTGCATGACTGCATTTGTATGACATGTACGGGTGTATGTGGGTATTACATTATCCCCGTAGGTCAAGGGTGGTGTTTCGGTGGCGTCCCTATTGCCCTACCCA--TTTTTTGCAGCACAACAGTTTATATTTGTGCTATTTAGTTATACTTTGTAGCTTCCATTTTGTTACAGCTGCAGCCATTTTGAGTGCAACCGATTTCGGTTGCTGTACTTTTAGTATATTTGCCAAGTTTTAAACCACAACTGCCAGTTGTTTTTGGCATAAACCATCATTTTTTTATGACATAGTGCATACATCCGCCCGCCCACGCCTTGTACTTGGCGCGCCTTACCGGCGCTAGTCAT--ACAACCTATTAGTCATTTGTACTTTAACAATTGTTGGCACACTGTTTTCCGCCCTATAATAATTTAACTGCTTATAGGCATGTATTTTTTGGCATATTTTATCTTACTAATTGCATAGTTGGCAGGTCAAATACTATGTTTTTAGTGCCAAGTTTCTATCCTACTTATAAACCATCTTACTCATATGCAGGTGTGCTACACAAATGTGTTACCTAACCGATTTGTGTTCTGCCTATGCTTGCAACATTTTTTCTTATAACATTT
>LNS3912637_HPV51
AACAATTATCTTGTAAAAACTAGGGTGTAACCGAAAAGGGTTATGACCGAAAACGGTGCATATAAAAGTGCAGTGGTAAAAGTATAGAAGAACACCATGTTCGAAGACAAGAGGGAAAGACCACGAACGCTGCATGAATTATGTGAAGCTTTGAACGTTTCTATGCACAATATACAGGTAGTGTGTGTGTATTGTAAAAAGGAATTATGTAGAGCAGATGTATATAATGTAGCATTTACTGAAATTAAGATTGTATATAGGGATAATAATCCATATGCAGTATGCAAACAATGTTTACTGTTTTATTCAAAAATTAGAGAGTATAGACGTTATAGCAGGTCTGTGTATGGTACTACATTAGAGGCAATTACTAAAAAAAGCTTATATGATTTATCGATAAGGTGTCATAGATGTCAAAGACCACTTGGGCCTGAAGAAAAGCAAAAATTGGTGGACGAAAAAAAAAGGTTCCATGAAATAGCGGGACGTTGGACGGGGCAATGCGCTAATTGCTGGCAACGTACACGACAACGTAACGAAACCCAAGTGTAATAAAGCCATGCGTGGTAATGTACCACAATTAAAAGATGTAGTATTGCATTTAACACCACAGACTGAAATTGACTTGCAATGCTACGAGCAATTTGACAGCTCAGAGGAGGAGGATGAAGTAGATAATATGCGTGACCAGCTACCAGAAAGACGGGCTGGACAGGCTACGTGTTACAGAATTGAAGCTCCGTGTTGCAGGTGTTCAAGTGTAGTACAACTGGCAGTGGAAAGCAGTGGAGACACCCTTCGCGTTGTACAGCAGATGTTAATGGGCGAACTAAGCCTGGTTTGCCCGTGTTGTGCGAACAACTAGCAACGGCGATGGACTGTGAAGGTACAGAGGATGAGGGGGCGGGGTGTAATGGGTGGTTTTTTGTTGAAGCAATAGTAGAAAAAAAAACAGGAGATAATGTTTCGGATGATGAGGATGAAAATGCAGATGATACAGGATCTGATTTAATAAACTTTATAGATAGTGAAACTAGTATTTGCAGTCAGGCGGAACAGGAGACAGCACGGGCGTTGTTTCAGGCCCAAGAATTACAGGCAAACAAAGAGGCTGTGCATCAGTTAAAACGAAAGTTTCTAGTCAGCCCGCGAAGCAGCCCATTAGGAGACATTACAAATCAAAACAACACACACAGCCATAGTCAGGCAAACGAGTCACAAGTTAAAAGGAGATTACTGGACAGTTATCCGGACAGCGGATATGGCAATACACAAGTGGAAACTGTGGAAGCAACGTTGCAGGTAGATGGGCAACATGGCGGTTCACAGAACAGTGTGTGTAGTAGCGGGGGGGGCAGTGTTATGGATGTGGAAACAACAGAAAGCTGTGCAAATGTAGAACTAAACAGTATATGTGAAGTATTAAAAAGCAGTAATGCAAAAGCAACGTTAATGGCAAAATTTAAAGAGTTGTATGGTATTAGTTATAATGAGTTGGTACGGGTGTTTAAAAGTGATAAAACATGTTGTATAGATTGGGTTTGTGCATTGTTTGGCGTTTCCCCAATGGTAGCAGAAAATTTAAAAACACTAATTAAGCCATTTTGCATGTACTACCATATACAATGTTTATCATGTGATTGGGGCACCATTGTATTAATGCTAATTAGGTTTTCATGTGCAAAAAACAGAACAACAATTGCTAAGTGTTTAAGTACATTAGTAAATATCCCACAATCACAAATGTTTATAGAACCACCAAAATTACGTAGTACACCTGTGGCATTATATTTTTATAGAACAGGCATATCAAACATTAGCAATACATATGGAGAGACACCTGAATGGATTACACGACAAACGCAACTACAACATAGTTTTGAGGATAGTACCTTTGAATTATCACAAATGGTGCAATGGGCATTTGACCATGAAGTATTAGATGATAGTGAAATAGCATTTCATTATGCACAATTAGCAGATATAGATAGTAATGCTGCAGCGTTTTTAAAGAGTAATTGCCAAGCAAAATATGTAAAAGATTGTGGGACCATGGCACGGCATTACAAACGAGCACAAAGAAAATCATTATCTATGTCAGCCTGGATAAGGTATAGATGTGATAGAGCAAAGGATGGAGGCAACTGGAGAGAAATTGCTAAATTTTTAAGATATCAAGGTGTAAACTTTATGTCCTTTATTCAAATGTTTAAACAGTTTTTAAAAGGAACACCAAAACACAATTGCATAGTCATATATGGCCCACCAAACACAGGCAAGTCATTATTTGCAATGAGCCTAATGAAGTTTATGCAAGGGTCCATTATTTCATATGTAAACTCTGGTAGTCATTTTTGGTTACAGCCACTAGAGGATGCTAAAATAGCATTGTTAGATGATGCTACGTATGGGTGTTGGACATATATTGATCAGTATTTAAGAAACTTTTTAGATGGTAATCCATGTAGTATAGATAGAAAACATAGGAGTTTAATACAATTAGTATGTCCACCATTACTAATAACGTCAAACATAAATCCACAAGAGGATGCAAACCTAATGTATTTACATACAAGGGTAACAGTATTAAAGTTTTTAAATACATTTCCATTTGATAACAATGGGAATGCTGTGTATACATTGAATGATGAAAATTGGAAAAATTTTTTTTCCACCACATGGTCCAGATTAGATTTGGAGGAGGAAGAGGACAAAGAAAATGGAGACCCTATGCCACCGTTTAAATGTGTGCCAGGAGAAAATACTAGACTGTTATGAACTGGACAGTGATAAATTAGTAGATCAAATTAACTATTGGACATTGTTACGATATGAAGCTGCTATGTTTTATGCAGCACGGGAAAGAAACTTACAAACAATCAATCACCAGGTAGTACCAGCAACAACAGTATCAAAACAAAAGGCCTGTCAAGCAATTGAAATGCACATGGCCTTACAATCGCTTAACAAATCAGACTATAACATGGAACCATGGACAATGCGGGAGACATGTTATGAACTATGGTGTGTGGCTCCCAAGCAATGTTTCAAAAAGGGGGGCATAACTGTAACAGTTATATTTGATGGAAATAAGGACAATGCAATGGACTATACAAGCTGGAAATTTATATATATATATGATAATGATAAGTGGGTAAAGACAAATGGAAATGTGGACTATACGGGTATATATTACACTGTAAATTCAAAAAAAGAATATTATGTACAGTTTAAAGATGAAGCCAAAATATATGGGGCACAACAGTGGGAGGTCTATATGTATGGTACTGTAATAACATGTCCTGAATATGTATCTAGTACCTGCAGCGACGCGTTATCCACTACTACAACTGTTGAACAACTATCAAACACCCCAACGACCAATCCCCTTACCACCTGCGTGGGCGCCAAAGAAGCCCAGACACAACAGCGAAAACGACAGCGACTTACTGAGCCCGACTCCTCCACAATCTCCCCACTGTCCGTGGACAATACAAACAACCAAATACACTGTGGAAGTGGAAGCACTAACACTGGAGGGCACCAAAGTGCAACTCAGACTGCGTTTATAGTGCATTTAAAAGGTGATACAAATTGTTTAAAATGTTTTAGATATAGATTTACAAAACACAAAGGGTTATATAAAAACGTATCCTCAACCTGGCATTGGACCAGTAATACTAAAACAGGCATTGTTACCATTGTGTTTGACAGTGCACATCAACGGGAAACATTTATAAAAACCATTAAAGTACCCCCAAGTGTAACACTGTCATTGGGAATTATGACACTGTAACTAGTGTAATATATGTATTGTACATATATACTGTCACAAGCCAATATGTGCTGC---TAATTGTATAGACATATTGTAACCATTGCAGTGTTTATTATTTTGCTATTTGTGCTTTGCTTGTGTGTGTGTCTTGTGTTGTGTTGTTTGTTGCCGCTACTGCTGTCCCAATACGTGTTTGCAGCTGCCTTATTATTAATTTTATGTTTTTGGTTTGTTGTTGCAACATCCCAATTAACTACATTTTTTGTATATTTGATTTTTTTTTACTTACCTTGTTTACTTTTACATCTATATACATTTTTACTTTTGCAATAAACTTGTTATATTTTTGTGATTAAATATGGTGGCTACACGTGCACGGCGTCGGAAGCGAGCATCTGTAACACAATTATATTCTACATGCAAAGCTGCTGGTACATGTCCTCCTGATGTTGTGAATAAGGTTGAAGGTACTACATTGGCCGATAAAATATTACAGTGGAGTGGGTTGGGTATATTTTTGGGTGGCCTAGGTATTGGTACTGGGTCTGGATCTGGGGGGCGTACTGGATATATCCCTTTAGGTGGTGGGGGTCGCCCAGGCGTGGTGGATATTGCTCCTGCAAGGCCACCTATTATAATTGAACCTATAGCACC-TACTGAACCTTCTATAGTAAATTTGGTTGAGGACTCTAGTATTATTCAGTCTGGGTCTCCTATACCTACCTTTACTGGTACCGATGGCTTTGAAATTACTTCATCTTCCACAACAACCCCTGCTGTGTTGGACATCACCCCATCTGCTGGTACTGTACATGTTTCTAGTACTAACATTGAAAATCCTTTATATATTGAACCTCCATCCATTGAGGCTCCACAATCTGGAGAAGTGTCAGGACATATATTTACTAGTACACTTACTTCTGGTACTCATGGGTATGAAGAAATACCTATGGAAGTGTTTGCATCCAATGTCAGTACTGGTACTGAACCTATTAGCAGCACACCTACTCCAGGGGTTAGTCGCATAGCTGCTCCCCGCTTGTATAGTAAGTCCTACACACAGGTTAAAGTTACAAATCCTGATTTTATTAGTAAGCCATCCACATTTGTTACATTTAATAATCCTGCTTTTGAGCCTATTGACACATCCATAACTTTTGAGGAACCTGATGCTGTTGCACCTGATCCTGATTTTCTGGATATTATTAAACTGCACCGCCCTGCCCTTACATCTCGTAGAGGCACAGTACGCTTTAGTAGGTTAGGTCAAAAGGCCACCATGCGCACTCGTAGTGGCAAACAAATTGGTGCTCGTGTACATTATTATCATGATATTAGTAGAATTGCACCAGCTGATGAACTTGAAATGCAGCCTTTACTTTCACCTTCTAATAATTATAGTTATGACATTTATGCTGATTTAGATGAAGCTGAAACAGGTTTTATACAGCCCACACACACCACACCTATGTCACACTCCTCTTTGTCTAGGCAGTTGCCCTCCTTATCTTCATCTATGTCTTCATCTTATGCAAATGTTACTATTCCATTTTCAACTACATATTCTGTTCCTATTCATACAGGGCCTGATGTGGTATTGCCCACATCTCCTACAGTATGGCCTTATGTTCCCCACACTTCCATTGACACCAAGCATTCTATTGTTATACTAGGTGGGGATTACTATTTGTGGCCCTATACACATTTACTACGCAAACGCCGTAAACGTATACCCTATTTTTTTACAGATGGCATTGTGGCGCACTAATGACAGCAAGGTGTATTTGCCACCTGCACCTGTGTCTCGAATTGTGAATACAGAAGAATATATCACACGCACCGGCATATATTACTATGCAGGCAGTTCCAGACTAATAACATTAGGACATCCCTATTTTCCAATACCTAAAACCTCAACGCGTGCTGCTATTCCTAAAGTATCTGCATTTCAATACAGGGTATTTAGGGTACAGTTACCAGATCCTAACAAGTTTGGACTCCCGGATCCAAATTTATATAATCCAGACACAGATAGGTTGGTGTGGGGTTGTGTGGGCGTTGAGGTGGGCAGAGGACAGCCCCTTGGTGTTGGCCTTAGTGGTCATCCCTTATTTAATAAATATGATGACACAGAAAATTCACGCATAGCAAATGGCAATGCACAACAAGATGTTAGAGATAACACATCTGTTGACAACAAACAGACTCAGTTATGTATAATAGGCTGTGCTCCACCTATTGGGGAACACTGGGGTATTGGCACTACATGCAAAAACACACCTGTACCTCCAGGAGACTGCCCCCCCCTGGAACTTGTATCCTCTGTCATTCAGGATGGCGATATGATTGATACAGGGTTTGGAGCTATGGATTTCGCTGCCCTACAGGCCACCAAATCAGACGTCCCTTTGGATATTTCACAGTCTGTTTGTAAATATCCTGATTATTTAAAAATGTCTGCAGACACATATGGTAATTCCATGTTTTTTCATTTACGCAGGGAGCAAATCTTTGCTAGGCACTATTATAATAAACTTGGTAGTGTTGGGGAAGACATTCCTAACGATTATTATATTAAGGGTAGTGGTAATGGCCGTGACCCTATAGAAAGTTATATATACTCTGCTACTCCCAGTGGGTCTATGATAACATCTGATTCTCAAATTTTTAATAAGCCTTATTGGCTCCACCGTGCGCAGGGTCACAATAATGGCATTTGCTGGAACAATCAGCTTTTTATTACCTGTGTTGATACTACCAGAAGTACAAATTTAACTATTAGCACTGCCACTGCTGCGGTTTCCCCAACATTTACTCCAAGTAACTTTAAGCAATATATTAGGCATGGGGAAGAGTATGAATTGCAATTTATTTTTCAATTATGTAAAATTACTTTAACTACAGAGGTAATGGCTTATTTACACACAATGGATCCTACCATTCTTGAACAGTGGAATTTTGGATTAACATTACCTCCGTCTGCTAGTTTGGAGGATGCATATAGGTTTGTTAGAAATGCAGCTACTAGCTGTCAAAAGGACACCCCTCCACAGGCTAAGCCAGATCCTTTGGCCAAATATAAATTTTGGGATGTTGATTTAAAGGAACGATTTTCTTTAGATTTAGACCAATTTGCATTGGGTCGCAAGTTTTTGTTGCAGGTTGGCGTACAACGCAAGCCCAGACCAGGCCTTAAACGCCCGGCCTCATCGGCATCCTCTTCCTCTTCCTCTTCAGCCAAACGTAAACGTGTTAAAAAGTAATGTATGTTAGTTTTTGTATGCTTGTGCACACTGTTGTATGCCTGTATGTATATGTTTGTGTATGTACTGTATGTGTTTT--TGTGTGTGTGTGTGTTGTTGTTCCTGTATGTATGAGTTATGTATGTTTATTATTAATAAACTATGTGGTGTGTGTGTGTGTGTTTTTGCATGACTGCATTTGTATGACATGTACGGGTGTATGTGGGTATTACATTATCCCCGTAGGTCAAGGGTGGTGTTTCGGTGGCGTCCCTATTGCCCTACCCA--TTTTTTGCAGCACAACAGTTTATATTTGTGCTATTTAGTTATACTTTGTAGCTTCCATTTTGTTACAGCTGCAGCCATTTTGAGTGCAACCGATTTCGGTTGCTGTACTTTTAGTATATTTGCCAAGTTTTAAACCACAACTGCCAGTTGTTTTTGGCATAAACCATCATTTTTTTATGACATAGTGCATACATCCGCCCGCCCACGCCTTGTACTTGGCGCGCCTTACCGGCGCTAGTCAT--ACAACCTATTAGTCATTTGTACTTTAACAATTGTTGGCACACTGTTTTCCGCCCTATAATAATTTAACTGCTTATAGGCATGTATTTTTTGGCATATTTTATCTTACTAATTGCATAGTTGGCAGGTCAAATACTATGTTTTTAGTGCCAAGTTTCTATCCTACTTATAAACCATCTTACTCATATGCAGGTGTGCTACACAAATGTGTTACCTAACCGATTTGTGTTCTGCCTATGCTTGCAACATTTTTTCTTATAACATTT
>LNS5491243_HPV51
AACAATTATCTTGTAAAAACTAGGGTGTAACCGAAAAGGGTTATGACCGAAAACGGTGCATATAAAAGTGCAGTGGTAAAGGTATAGAAGAACACCATGTTCGAAGACAAGAGGGAAAGACCACGAACGCTGCATGAATTATGTGAAGCTTTGAACGTTTCTATGCACAATATACAGGTAGTGTGTGTGTATTGTAAAAAGGAATTATGTAGAGCAGATGTATATAATGTAGCATTTACTGAAATTAAGATTGTATATAGGGATAATAATCCATATGCAGTATGCAAACAATGTTTACTGTTTTATTCAAAAATTAGAGAGTATAGACGTTATAGCAGGTCTGTGTATGGTACTACATTAGAGGCAATTACTAAAAAAAGCTTATATGATTTATCGATAAGGTGTCATAGATGTCAAAGACCACTTGGGCCTGAAGAAAAGCAAAAATTGGTGGACGAAAAAAAAAGGTTCCATGAAATAGCGGGACGTTGGACGGGGCAATGCGCTAATTGCTGGCAACGTACACGACAACGTAACGAAACCCAAGTGTAATAAAGCCATGCGTGGTAATGTACCACAATTAAAAGATGTAGTATTGCATTTAACACCACAGACTGAAATTGACTTGCAATGCTACGAGCAATTTGACAGCTCAGAGGAGGAGGATGAAGTAGATAATATGCGTGACCAGCTACCAGAAAGACGGGCTGGACAGGCTACGTGTTACAGAATTGAAGCTCCGTGTTGCAGGTGTTCAAGTGTAGTACAACTGGCAGTGGAAAGCAGTGGAGACACCCTTCGCGTTGTACAGCAGATGTTAATGGGCGAACTAAGCCTGGTTTGCCCGTGTTGTGCGAACAACTAGCAACGGCGATGGACTGTGAAGGTACAGAGGATGAGGGGGCGGGGTGTAATGGGTGGTTTTTTGTTGAAGCAATAGTAGAAAAAAAAACAGGAGATAATGTTTCGGATGATGAGGATGAAAATGCAGATGATACAGGATCTGATTTAATAAACTTTATAGATAGTGAAACTAGTATTTGCAGTCAGGCGGAACAGGAGACAGCACGGGCGTTGTTTCAGGCCCAAGAATTACAGGCAAACAAAGAGGCTGTGCATCAGTTAAAACGAAAGTTTCTAGTCAGCCCGCGAAGCAGCCCATTAGGAGACATTACAAATCAAAACAACACACACAGCCATAGTCAGGCAAACGAGTCACAAGTTAAAAGGAGATTACTGGACAGTTATCCGGACAGCGGATATGGCAATACACAAGTGGAAACTGTGGAAGCAACGTTGCAGGTAGATGGGCAACATGGCGGTTCACAGAACAGTGTGTGTAGTAGCGGGGGGGGCAGTGTTATGGATGTGGAAACAACAGAAAGCTGTGCAAATGTAGAACTAAACAGTATATGTGAAGTATTAAAAAGCAGTAATGCAAAAGCAACGTTAATGGCAAAATTTAAAGAGTTGTATGGTATTAGTTATAATGAGTTGGTACGGGTGTTTAAAAGTGATAAAACATGTTGTATAGATTGGGTTTGTGCATTGTTTGGCGTTTCCCCAATGGTAGCAGAAAATTTAAAAACACTAATTAAGCCATTTTGCATGTACTACCATATACAATGTTTATCATGTGATTGGGGCACCATTGTATTAATGCTAATTAGGTTTTCATGTGCAAAAAACAGAACAACAATTGCTAAGTGTTTAAGTACATTAGTAAATATCCCACAATCACAAATGTTTATAGAACCACCAAAATTACGTAGTACACCTGTGGCATTATATTTTTATAGAACAGGCATATCAAACATTAGCAATACATATGGAGAGACACCTGAATGGATTACACGACAAACGCAACTACAACATAGTTTTGAGGATAGTACCTTTGAATTATCACAAATGGTGCAATGGGCATTTGACCATGAAGTATTAGATGATAGTGAAATAGCATTTCATTATGCACAATTAGCAGATATAGATAGTAATGCTGCAGCGTTTTTAAAGAGTAATTGCCAAGCAAAATATGTAAAAGATTGTGGGACCATGGCACGGCATTACAAACGAGCACAAAGAAAATCATTATCTATGTCAGCCTGGATAAGGTATAGATGTGATAGAGCAAAGGATGGAGGCAACTGGAGAGAAATTGCTAAATTTTTAAGATATCAAGGTGTAAACTTTATGTCCTTTATTCAAATGTTTAAACAGTTTTTAAAAGGAACACCAAAACACAATTGCATAGTCATATATGGCCCACCAAACACAGGCAAGTCATTATTTGCAATGAGCCTAATGAAGTTTATGCAAGGGTCCATTATTTCATATGTAAACTCTGGTAGTCATTTTTGGTTACAGCCACTAGAGGATGCTAAAATAGCATTGTTAGATGATGCTACGTATGGGTGTTGGACATATATTGATCAGTATTTAAGAAACTTTTTAGATGGTAATCCATGTAGTATAGATAGAAAACATAGGAGTTTAATACAATTAGTATGTCCACCATTACTAATAACGTCAAACATAAATCCACAAGAGGATGCAAACCTAATGTATTTACATACAAGGGTAACAGTATTAAAGTTTTTAAATACATTTCCATTTGATAACAATGGGAATGCTGTGTATACATTGAATGATGAAAATTGGAAAAATTTTTTTTCCACCACATGGTCCAGATTAGATTTGGAGGAGGAAGAGGACAAAGAAAATGGAGACCCTATGCCACCGTTTAAATGTGTGCCAGGAGAAAATACTAGACTGTTATGAACTGGACAGTGATAAATTAGTAGATCAAATTAACTATTGGACATTGTTACGATATGAAGCTGCTATGTTTTATGCAGCACGGGAAAGAAACTTACAAACAATCAATCACCAGGTAGTACCAGCAACAACAGTATCAAAACAAAAGGCCTGTCAAGCAATTGAAATGCACATGGCCTTACAATCGCTTAACAAATCAGACTATAACATGGAACCATGGACAATGCGGGAGACATGTTATGAACTATGGTGTGTGGCTCCCAAGCAATGTTTCAAAAAGGGGGGCATAACTGTAACAGTTATATTTGATGGAAATAAGGACAATGCAATGGACTATACAAGCTGGAAATTTATATATATATATGATAATGATAAGTGGGTAAAGACAAATGGAAATGTGGACTATACGGGTATATATTACACTGTAAATTCAAAAAAAGAATATTATGTACAGTTTAAAGATGAAGCCAAAATATATGGGGCACAACAGTGGGAGGTCTATATGTATGGTACTGTAATAACATGTCCTGAATATGTATCTAGTACCTGCAGCGACGCGTTATCCACTACTACAACTGTTGAACAACTATCAAACACCCCAACGACCAATCCCCTTACCACCTGCGTGGGCGCCAAAGAAGCCCAGACACAACAGCGAAAACGACAGCGACTTACTGAGCCCGACTCCTCCACAATCTCCCCACTGTCCGTGGACAATACAAACAACCAAATACACTGTGGAAGTGGAAGCACTAACACTGGAGGGCACCAAAGTGCAACTCAGACTGCGTTTATAGTGCATTTAAAAGGTGATACAAATTGTTTAAAATGTTTTAGATACAGATTTACAAAACACAAAGGGTTATATAAAAACGTATCCTCAACCTGGCATTGGACCAGTAATACTAAAACAGGCATTGTTACCATTGTGTTTGACAGTGCACATCAACGGGAAACATTTATAAAAACCATTAAAGTACCCCCAAGTGTAACACTGTCATTGGGAATTATGACACTGTAACTAGTGTAATATATGTATTGTACATATATACTGTCACAAGCCAATATGTGCTGC---TAATTGTATAGACATATTGTAACCATTGCAGTGTTTATTATTTTGCTATTTGTGCTTTGCTTGTGTGTGTGTCTTGTGTTGTGTTGTTTGTTGCCGCTACTGCTGTCCCAATACGTGTTTGCAGCTGCCTTATTATTAATTTTATGTTTTTGGTTTGTTGTTGCAACATCCCAATTAACTACATTTTTTGTATATTTGATTTTTTTTTACTTACCTTGTTTACTTTTACATCTATATACATTTTTACTTTTGCAATAAACTTGTTATATTTTTGTGATTAAATATGGTGGCTACACGTGCACGGCGTCGGAAGCGAGCATCTGTAACACAATTATATTCTACATGCAAAGCTGCTGGTACATGTCCTCCTGATGTTGTGAATAAGGTTGAAGGTACTACATTGGCCGATAAAATATTACAGTGGAGTGGGTTGGGTATATTTTTGGGTGGCCTAGGTATTGGTACTGGGTCTGGATCTGGGGGGCGTACTGGATATATCCCTTTAGGTGGTGGGGGTCGCCCAGGCGTGGTGGATATTGCTCCTGCAAGGCCACCTATTATAATTGAACCTATAGCACC-TACTGAACCTTCTATAGTAAATTTGGTTGAGGACTCTAGTATTATTCAGTCTGGGTCTCCTATACCTACCTTTACTGGTACCGATGGCTTTGAAATTACTTCATCTTCCACAACAACCCCTGCTGTGTTGGACATCACCCCATCTGCTGGTACTGTACATGTTTCTAGTACTAACATTGAAAATCCTTTATATATTGAACCTCCATCCATTGAGGCTCCACAATCTGGAGAAGTGTCAGGACATATATTTACTAGTACACTTACTTCTGGTACTCATGGGTATGAAGAAATACCTATGGAAGTGTTTGCATCCAATGTCAGTACTGGTACTGAACCTATTAGCAGCACACCTACTCCAGGGGTTAGTCGCATAGCTGCTCCCCGCTTGTATAGTAAGTCCTACACACAGGTTAAAGTTACAAATCCTGATTTTATTAGTAAGCCATCCACATTTGTTACATTTAATAATCCTGCTTTTGAGCCTATTGACACATCCATAACTTTTGAGGAACCTGATGCTGTTGCACCTGATCCTGATTTTCTGGATATTATTAAACTGCACCGCCCTGCCCTTACATCTCGTAGAGGCACAGTACGCTTTAGTAGGTTAGGTCAAAAGGCCACCATGCGCACTCGTAGTGGCAAACAAATTGGTGCTCGTGTACATTATTATCATGATATTAGTAGAATTGCACCAGCTGATGAACTTGAAATGCAGCCTTTACTTTCACCTTCTAATAATTATAGTTATGACATTTATGCTGATTTAGATGAAGCTGAAACAGGTTTTATACAGCCCACACACACCACACCTATGTCACACTCCTCTTTGTCTAGGCAGTTGCCCTCCTTATCTTCATCTATGTCTTCATCTTATGCAAATGTTACTATTCCATTTTCAACTACATATTCTGTTCCTATTCATACAGGGCCTGATGTGGTATTGCCCACATCTCCTACAGTATGGCCTTATGTTCCCCACACTTCCATTGACACCAAGCATTCTATTGTTATACTAGGTGGGGATTACTATTTGTGGCCCTATACACATTTACTACGCAAACGCCGTAAACGTATACCCTATTTTTTTACAGATGGCATTGTGGCGCACTAATGACAGCAAGGTGTATTTGCCACCTGCACCTGTGTCTCGAATTGTGAATACAGAAGAATATATCACACGCACCGGCATATATTACTATGCAGGCAGTTCCAGACTAATAACATTAGGACATCCCTATTTTCCAATACCTAAAACCTCAACGCGTGCTGCTATTCCTAAAGTATCTGCATTTCAATACAGGGTATTTAGGGTACAGTTACCAGATCCTAACAAGTTTGGACTCCCGGATCCAAATTTATATAATCCAGACACAGATAGGTTGGTGTGGGGTTGTGTGGGCGTTGAGGTGGGCAGAGGACAGCCCCTTGGTGTTGGCCTTAGTGGTCATCCCTTATTTAATAAATATGATGACACAGAAAATTCACGCATAGCAAATGGCAATGCACAACAAGATGTTAGAGATAACACATCTGTTGACAACAAACAGACTCAGTTATGTATAATAGGCTGTGCTCCACCTATTGGGGAACACTGGGGTATTGGCACTACATGCAAAAACACACCTGTACCTCCAGGAGACTGCCCCCCCCTGGAACTTGTATCCTCTGTCATTCAGGATGGCGATATGATTGATACAGGGTTTGGAGCTATGGATTTCGCTGCCCTACAGGCCACCAAATCAGACGTCCCTTTGGATATTTCACAGTCTGTTTGTAAATATCCTGATTATTTAAAAATGTCTGCAGACACATATGGTAATTCCATGTTTTTTCATTTACGCAGGGAGCAAATCTTTGCTAGGCACTATTATAATAAACTTGGTAGTGTTGGGGAAGACATTCCTAACGATTATTATATTAAGGGTAGTGGTAATGGCCGTGACCCTATAGAAAGTTATATATACTCTGCTACTCCCAGTGGGTCTATGATAACATCTGATTCTCAAATTTTTAATAAGCCTTATTGGCTCCACCGTGCGCAGGGTCACAATAATGGCATTTGCTGGAACAATCAGCTTTTTATTACCTGTGTTGATACTACCAGAAGTACAAATTTAACTATTAGCACTGCCACTGCTGCGGTTTCCCCAACATTTACTCCAAGTAACTTTAAGCAATATATTAGGCATGGGGAAGAGTATGAATTGCAATTTATTTTTCAATTATGTAAAATTACTTTAACTACAGAGGTAATGGCTTATTTACACACAATGGATCCTACCATTCTTGAACAGTGGAATTTTGGATTAACATTACCTCCGTCTGCTAGTTTGGAGGATGCATATAGGTTTGTTAGAAATGCAGCTACTAGCTGTCAAAAGGACACCCCTCCACAGGCTAAGCCAGATCCTTTGGCCAAATATAAATTTTGGGATGTTGATTTAAAGGAACGATTTTCTTTAGATTTAGACCAATTTGCATTGGGTCGCAAGTTTTTGTTGCAGGTTGGCGTACAACGCAAGCCCAGACCAGGCCTTAAACGCCCGGCCTCATCGGCATCCTCTTCCTCTTCCTCTTCAGCCAAACGTAAACGTGTTAAAAAGTAATGTATGTTAGTTTTTGTATGCTTGTGCACACTGTTGTATGCCTGTATGTATATGTTTGTGTATGTACTGTATGTGTTTT--TGTGTGTGTGTGTGTTGTTGTTCCTGTATGTATGAGTTATGTATGTTTATTATTAATAAACTATGTGGTGTGTGTGTGTGTGTTTTTGCATGACTGCATTTGTATGACATGTACGGGTGTATGTGGGTATTACATTATCCCCGTAGGTCAAGGGTGGTGTTTCGGTGGCGTCCCTATTGCCCTACCCA--TTTTTTGCAGCACAACAGTTTATATTTGTGCTATTTAGTTATACTTTGTAGCTTCCATTTTGTTACAGCTGCAGCCATTTTGAGTGCAACCGATTTCGGTTGCTGTACTTTTAGTATATTTGCCAAGTTTTAAACCACAACTGCCAGTTGTTTTTGGCATAAACCATCATTTTTTTATGACATAGTGCATACATCCGCCCGCCCACGCCTTGTACTTGGCGCGCCTTACCGGCGCTAGTCAT--ACAACCTATTAGTCATTTGTACTTTAACAATTGTTGGCACACTGTTTTCCGCCCTATAATAATTTAACTGCTTATAGGCATGTATTTTTTGGCATATTTTATCTTACTAATTGCATAGTTGGCAGGTCAAATACTATGTTTTTAGTGCCAAGTTTCTATCCTACTTATAAACCATCTTACTCATATGCAGGTGTGCTACACAAATGTGTTACCTAACCGATTTGTGTTCTGCCTATGCTTGCAACATTTTTTCTTATAACATTT
>LNS6620227_HPV51
AACAATTATCTTGTAAAAACTAGGGTGTAACCGAAAAGGGTTATGACCGAAAACGGTGCATATAAAAGTGCAGTGGTAAAAGTATAGAAGAACACCATGTTCGAAGACAAGAGGGAAAGACCACGAACGCTGCATGAATTATGTGAAGCTTTGAACGTTTCTATGCACAATATACAGGTAGTGTGTGTGTATTGTAAAAAGGAATTATGTAGAGCAGATGTATATAATGTAGCATTTACTGAAATTAAGATTGTATATAGGGATAATAATCCATATGCAGTATGCAAACAATGTTTACTGTTTTATTCAAAAATTAGAGAGTATAGACGTTATAGCAGGTCTGTGTATGGTACTACATTAGAGGCAATTACTAAAAAAAGCTTATATGATTTATCGATAAGGTGTCATAGATGTCAAAGACCACTTGGGCCTGAAGAAAAGCAAAAATTGGTGGACGAAAAAAAAAGGTTCCATGAAATAGCGGGACGTTGGACGGGGCAATGCGCTAATTGCTGGCAACGTACACGACAACGTAACGAAACCCAAGTGTAATAAAGCCATGCGTGGTAATGTACCACAATTAAAAGATGTAGTATTGCATTTAACACCACAGACTGAAATTGACTTGCAATGCTACGAGCAATTTGACAGCTCAGAGGAGGAGGATGAAGTAGATAATATGCGTGACCAGCTACCAGAAAGACGGGCTGGACAGGCTACGTGTTACAGAATTGAAGCTCCGTGTTGCAGGTGTTCAAGTGTAGTACAACTGGCAGTGGAAAGCAGTGGAGACACCCTTCGCGTTGTACAGCAGATGTTAATGGGCGAACTAAGCCTGGTTTGCCCGTGTTGTGCGAACAACTAGCAACGGCGATGGACTGTGAAGGTACAGAGGATGAGGGGGCGGGGTGTAATGGGTGGTTTTTTGTTGAAGCAATAGTAGAAAAAAAAACAGGAGATAATGTTTCGGATGATGAGGATGAAAATGCAGATGATACAGGATCTGATTTAATAAACTTTATAGATAGTGAAACTAGTATTTGCAGTCAGGCGGAACAGGAGACAGCACGGGCGTTGTTTCAGGCCCAAGAATTACAGGCAAACAAAGAGGCTGTGCATCAGTTAAAACGAAAGTTTCTAGTCAGCCCGCGAAGCAGCCCATTAGGAGACATTACAAATCAAAACAACACACACAGCCATAGTCAGGCAAACGAGTCACAAGTTAAAAGGAGATTACTGGACAGTTATCCGGACAGCGGATATGGCAATACACAAGTGGAAACTGTGGAAGCAACGTTGCAGGTAGATGGGCAACATGGCGGTTCACAGAACAGTGTGTGTAGTAGCGGGGGGGGCAGTGTTATGGATGTGGAAACAACAGAAAGCTGTGCAAATGTAGAACTAAACAGTATATGTGAAGTATTAAAAAGCAGTAATGCAAAAGCAACGTTAATGGCAAAATTTAAAGAGTTGTATGGTATTAGTTATAATGAGTTGGTACGGGTGTTTAAAAGTGATAAAACATGTTGTATAGATTGGGTTTGTGCATTGTTTGGCGTTTCCCCAATGGTAGCAGAAAATTTAAAAACACTAATTAAGCCATTTTGCATGTACTACCATATACAATGTTTATCATGTAATTGGGGCACCATTGTATTAATGCTAATTAGGTTTTCATGTGCAAAAAACAGAACAACAATTGCTAAGTGTTTAAGTACATTAGTAAATATCCCACAATCACAAATGTTTATAGAACCACCAAAATTACGTAGTACACCTGTGGCATTATATTTTTATAGAACAGGCATATCAAACATTAGCAATACATATGGAGAGACACCTGAATGGATTACACGACAAACGCAACTACAACATAGTTTTGAGGATAGTACCTTTGAATTATCACAAATGGTGCAATGGGCATTTGACCATGAAGTATTAGATGATAGTGAAATAGCATTTCATTATGCACAATTAGCAGATATAGATAGTAATGCTGCAGCGTTTTTAAAGAGTAATTGCCAAGCAAAATATGTAAAAGATTGTGGGACCATGGCACGGCATTACAAACGAGCACAAAGAAAATCATTATCTATGTCAGCCTGGATAAGGTATAGATGTGATAGAGCAAAGGATGGAGGCAACTGGAGAGAAATTGCTAAATTTTTAAGATATCAAGGTGTAAACTTTATGTCCTTTATTCAAATGTTTAAACAGTTTTTAAAAGGAACACCAAAACACAATTGCATAGTCATATATGGCCCACCAAACACAGGCAAGTCATTATTTGCAATGAGCCTAATGAAGTTTATGCAAGGGTCCATTATTTCATATGTAAACTCTGGTAGTCATTTTTGGTTACAGCCACTAGAGGATGCTAAAATAGCATTGTTAGATGATGCTACGTATGGGTGTTGGACATATATTGATCAGTATTTAAGAAACTTTTTAGATGGTAATCCATGTAGTATAGATAGAAAACATAGGAGTTTAATACAATTAGTATGTCCACCATTACTAATAACGTCAAACATAAATCCACAAGAGGATGCAAACCTAATGTATTTACATACAAGGGTAACAGTATTAAAGTTTTTAAATACATTTCCATTTGATAACAATGGGAATGCTGTGTATACATTGAATGATGAAAATTGGAAAAATTTTTTTTCCACCACATGGTCCAGATTAGATTTGGAGGAGGAAGAGGACAAAGAAAATGGAGACCCTATGCCACCGTTTAAATGTGTGCCAGGAGAAAATACTAGACTGTTATGAACTGGACAGTGATAAATTAGTAGATCAAATTAACTATTGGACATTGTTACGATATGAAGCTGCTATGTTTTATGCAGCACGGGAAAGAAACTTACAAACAATCAATCACCAGGTAGTACCAGCAACAACAGTATCAAAACAAAAGGCCTGTCAAGCAATTGAAATGCACATGGCCTTACAATCGCTTAACAAATCAGACTATAACATGGAACCATGGACAATGCGGGAGACATGTTATGAACTATGGTGTGTGGCTCCCAAGCAATGTTTCAAAAAGGGGGGCATAACTGTAACAGTTATATTTGATGGAAATAAGGACAATGCAATGGACTATACAAGCTGGAAATTTATATATATATATGATAATGATAAGTGGGTAAAGACAAATGGAAATGTGGACTATACGGGTATATATTACACTGTAAATTCAAAAAAAGAATATTATGTACAGTTTAAAGATGAAGCCAAAATATATGGGGCACAACAGTGGGAGGTCTATATGTATGGTACTGTAATAACATGTCCTGAATATGTATCTAGTACCTGCAGCGACGCGTTATCCACTACTACAACTGTTGAACAACTATCAAACACCCCAACGACCAATCCCCTTACCACCTGCGTGGGCGCCAAAGAAGCCCAGACACAACAGCGAAAACGACAGCGACTTACTGAGCCCGACTCCTCCACAATCTCCCCACTGTCCGTGGACAATACAAACAACCAAATACACTGTGGAAGTGGAAGCACTAACACTGGAGGGCACCAAAGTGCAACTCAGACTGCGTTTATAGTGCATTTAAAAGGTGATACAAATTGTTTAAAATGTTTTAGATACAGATTTACAAAACACAAAGGGTTATATAAAAACGTATCCTCAACCTGGCATTGGACCAGTAATACTAAAACAGGCATTGTTACCATTGTGTTTGACAGTGCACATCAACGGGAAACATTTATAAAAACCATTAAAGTACCCCCAAGTGTAACACTGTCATTGGGAATTATGACACTGTAACTAGTGTAATATATGTATTGTACATATATACTGTCACAAGCCAATATGTGCTGC---TAATTGTATAGACATATTGTAACCATTGCAGTGTTTATTATTTTGCTATTTGTGCTTTGCTTGTGTGTGTGTCTTGTGTTGTGTTGTTTGTTGCCGCTACTGCTGTCCCAATACGTGTTTGCAGCTGCCTTATTATTAATTTTATGTTTTTGGTTTGTTGTTGCAACATCCCAATTAACTACATTTTTTGTATATTTGATTTTTTTTTACTTACCTTGTTTACTTTTACATCTATATACATTTTTACTTTTGCAATAAACTTGTTATATTTTTGTGATTAAATATGGTGGCTACACGTGCACGGCGTCGGAAGCGAGCATCTGTAACACAATTATATTCTACATGCAAAGCTGCTGGTACATGTCCTCCTGATGTTGTGAATAAGGTTGAAGGTACTACATTGGCCGATAAAATATTACAGTGGAGTGGGTTGGGTATATTTTTGGGTGGCCTAGGTATTGGTACTGGGTCTGGATCTGGGGGGCGTACTGGATATATCCCTTTAGGTGGTGGGGGTCGCCCAGGCGTGGTGGATATTGCTCCTGCAAGGCCACCTATTATAATTGAACCTATAGCACC-TACTGAACCTTCTATAGTAAATTTGGTTGAGGACTCTAGTATTATTCAGTCTGGGTCTCCTATACCTACCTTTACTGGTACCGATGGCTTTGAAATTACTTCATCTTCCACAACAACCCCTGCTGTGTTGGACATCACCCCATCTGCTGGTACTGTACATGTTTCTAGTACTAACATTGAAAATCCTTTATATATTGAACCTCCATCCATTGAGGCTCCACAATCTGGAGAAGTGTCAGGACATATATTTACTAGTACACTTACTTCTGGTACTCATGGGTATGAAGAAATACCTATGGAAGTGTTTGCATCCAATGTCAGTACTGGTACTGAACCTATTAGCAGCACACCTACTCCAGGGGTTAGTCGCATAGCTGCTCCCCGCTTGTATAGTAAGTCCTACACACAGGTTAAAGTTACAAATCCTGATTTTATTAGTAAGCCATCCACATTTGTTACATTTAATAATCCTGCTTTTGAGCCTATTGACACATCCATAACTTTTGAGGAACCTGATGCTGTTGCACCTGATCCTGATTTTCTGGATATTATTAAACTGCACCGCCCTGCCCTTACATCTCGTAGAGGCACAGTACGCTTTAGTAGGTTAGGTCAAAAGGCCACCATGCGCACTCGTAGTGGCAAACAAATTGGTGCTCGTGTACATTATTATCATGATATTAGTAGAATTGCACCAGCTGATGAACTTGAAATGCAGCCTTTACTTTCACCTTCTAATAATTATAGTTATGACATTTATGCTGATTTAGATGAAGCTGAAACAGGTTTTATACAGCCCACACACACCACACCTATGTCACACTCCTCTTTGTCTAGGCAGTTGCCCTCCTTATCTTCATCTATGTCTTCATCTTATGCAAATGTTACTATTCCATTTTCAACTACATATTCTGTTCCTATTCATACAGGGCCTGATGTGGTATTGCCCACATCTCCTACAGTATGGCCTTATGTTCCCCACACTTCCATTGACACCAAGCATTCTATTGTTATACTAGGTGGGGATTACTATTTGTGGCCCTATACACATTTACTACGCAAACGCCGTAAACGTATACCCTATTTTTTTACAGATGGCATTGTGGCGCACTAATGACAGCAAGGTGTATTTGCCACCTGCACCTGTGTCTCGAATTGTGAATACAGAAGAATATATCACACGCACCGGCATATATTACTATGCAGGCAGTTCCAGACTAATAACATTAGGACATCCCTATTTTCCAATACCTAAAACCTCAACGCGTGCTGCTATTCCTAAAGTATCTGCATTTCAATACAGGGTATTTAGGGTACAGTTACCAGATCCTAACAAGTTTGGACTCCCGGATCCAAATTTATATAATCCAGACACAGATAGGTTGGTGTGGGGTTGTGTGGGCGTTGAGGTGGGCAGAGGACAGCCCCTTGGTGTTGGCCTTAGTGGTCATCCCTTATTTAATAAATATGATGACACAGAAAATTCACGCATAGCAAATGGCAATGCACAACAAGATGTTAGAGATAACACATCTGTTGACAACAAACAGACTCAGTTATGTATAATAGGCTGTGCTCCACCTATTGGGGAACACTGGGGTATTGGCACTACATGCAAAAACACACCTGTACCTCCAGGAGACTGCCCCCCCCTGGAACTTGTATCCTCTGTCATTCAGGATGGCGATATGATTGATACAGGGTTTGGAGCTATGGATTTCGCTGCCCTACAGGCCACCAAATCAGACGTCCCTTTGGATATTTCACAGTCTGTTTGTAAATATCCTGATTATTTAAAAATGTCTGCAGACACATATGGTAATTCCATGTTTTTTCATTTACGCAGGGAGCAAATCTTTGCTAGGCACTATTATAATAAACTTGGTAGTGTTGGGGAAGACATTCCTAACGATTATTATATTAAGGGTAGTGGTAATGGCCGTGACCCTATAGAAAGTTATATATACTCTGCTACTCCCAGTGGGTCTATGATAACATCTGATTCTCAAATTTTTAATAAGCCTTATTGGCTCCACCGTGCGCAGGGTCACAATAATGGCATTTGCTGGAACAATCAGCTTTTTATTACCTGTGTTGATACTACCAGAAGTACAAATTTAACTATTAGCACTGCCACTGCTGCGGTTTCCCCAACATTTACTCCAAGTAACTTTAAGCAATATATTAGGCATGGGGAAGAGTATGAATTGCAATTTATTTTTCAATTATGTAAAATTACTTTAACTACAGAGGTAATGGCTTATTTACACACAATGGATCCTACCATTCTTGAACAGTGGAATTTTGGATTAACATTACCTCCGTCTGCTAGTTTGGAGGATGCATATAGGTTTGTTAGAAATGCAGCTACTAGCTGTCAAAAGGACACCCCTCCACAGGCTAAGCCAGATCCTTTGGCCAAATATAAATTTTGGGATGTTGATTTAAAGGAACGATTTTCTTTAGATTTAGACCAATTTGCATTGGGTCGCAAGTTTTTGTTGCAGGTTGGCGTACAACGCAAGCCCAGACCAGGCCTTAAACGCCCGGCCTCATCGGCATCCTCTTCCTCTTCCTCTTCAGCCAAACGTAAACGTGTTAAAAAGTAATGTATGTTAGTTTTTGTATGCTTGTGCACACTGTTGTATGCCTGTATGTATATGTTTGTGTATGTACTGTATGTGTTTT--TGTGTGTGTGTGTGTTGTTGTTCCTGTATGTATGAGTTATGTATGTTTATTATTAATAAACTATGTGGTGTGTGTGTGTGTGTTTTTGCATGACTGCATTTGTATGACATGTACGGGTGTATGTGGGTATTACATTATCCCCGTAGGTCAAGGGTGGTGTTTCGGTGGCGTCCCTATTGCCCTACCCA--TTTTTTGCAGCACAACAGTTTATATTTGTGCTATTTAGTTATACTTTGTAGCTTCCATTTTGTTACAGCTGCAGCCATTTTGAGTGCAACCGATTTCGGTTGCTGTACTTTTAGTATATTTGCCAAGTTTTAAACCACAACTGCCAGTTGTTTTTGGCATAAACCATCATTTTTTTATGACATAGTGCATACATCCGCCCGCCCACGCCTTGTACTTGGCGCGCCTTACCGGCGCTAGTCAT--ACAACCTATTAGTCATTTGTACTTTAACAATTGTTGGCACACTGTTTTCCGCCCTATAATAATTTAACTGCTTATAGGCATGTATTTTTTGGCATATTTTATCTTACTAATTGCATAGTTGGCAGGTCAAATACTATGTTTTTAGTGCCAAGTTTCTATCCTACTTATAAACCATCTTACTCATATGCAGGTGTGCTACACAAATGTGTTACCTAACCGATTTGTGTTTTGCCTATGCTTGCAACATTTTTTCTTATAACATTT
>LNS9024319_HPV51
AACAATTATCTTGTAAAAACTAGGGTGTAACCGAAAAGGGTTATGACCGAAAACGGTGCATATAAAAGTGCAGTGGTAAAAGTATAGAAGAACACCATGTTCGAAGACAAGAGGGAAAGACCACGAACGCTGCATGAATTATGTGAAGCTTTGAACGTTTCTATGCACAATATACAGGTAGTGTGTGTGTATTGTAAAAAGGAATTATGTAGAGCAGATGTATATAATGTAGCATTTACTGAAATTAAGATTGTATATAGGGATAATAATCCATATGCAGTATGCAAACAATGTTTACTGTTTTATTCAAAAATTAGAGAGTATAGACGTTATAGCAGGTCTGTGTATGGTACTACATTAGAGGCAATTACTAAAAAAAGCTTATATGATTTATCGATAAGGTGTCATAGATGTCAAAGACCACTTGGGCCTGAAGAAAAGCAAAAATTGGTGGACGAAAAAAAAAGGTTCCATGAAATAGCGGGACGTTGGACGGGGCAATGCGCTAATTGCTGGCAACGTACACGACAACGTAACGAAACCCAAGTGTAATAAAGCCATGCGTGGTAATGTACCACAATTAAAAGATGTAGTATTGCATTTAACACCACAGACTGAAATTGACTTGCAATGCTACGAGCAATTTGACAGCTCAGAGGAGGAGGATGAAGTAGATAATATGCGTGACCAGCTACCAGAAAGACGGGCTGGACAGGCTACGTGTTACAGAATTGAAGCTCCGTGTTGCAGGTGTTCAAGTGTAGTACAACTGGCAGTGGAAAGCAGTGGAGACACCCTTCGCGTTGTACAGCAGATGTTAATGGGCGAACTAAGCCTGGTTTGCCCGTGTTGTGCGAACAACTAGCAACGGCGATGGACTGTGAAGGTACAGAGGATGAGGGGGCGGGGTGTAATGGGTGGTTTTTTGTTGAAGCAATAGTAGAAAAAAAAACAGGAGATAATGTTTCGGATGATGAGGATGAAAATGCAGATGATACAGGATCTGATTTAATAAACTTTATAGATAGTGAAACTAGTATTTGCAGTCAGGCGGAACAGGAGACAGCACGGGCGTTGTTTCAGGCCCAAGAATTACAGGCAAACAAAGAGGCTGTGCATCAGTTAAAACGAAAGTTTCTAGTCAGCCCGCGAAGCAGCCCATTAGGAGACATTACAAATCAAAACAACACACACAGCCATAGTCAGGCAAACGAGTCACAAGTTAAAAGGAGATTACTGGACAGTTATCCGGACAGCGGATATGGCAATACACAAGTGGAAACTGTGGAAGCAACGTTGCAGGTAGATGGGCAACATGGCGGTTCACAGAACAGTGTGTGTAGTAGCGGGGGGGGCAGTGTTATGGATGTGGAAACAACAGAAAGCTGTGCAAATGTAGAACTAAACAGTATATGTGAAGTATTAAAAAGCAGTAATGCAAAAGCAACGTTAATGGCAAAATTTAAAGAGTTGTATGGTATTAGTTATAATGAGTTGGTACGGGTGTTTAAAAGTGATAAAACATGTTGTATAGATTGGGTTTGTGCATTGTTTGGCGTTTCCCCAATGGTAGCAGAAAATTTAAAAACACTAATTAAGCCATTTTGCATGTACTACCATATACAATGTTTATCATGTGATTGGGGCACCATTGTATTAATGCTAATTAGGTTTTCATGTGCAAAAAACAGAACAACAATTGCTAAGTGTTTAAGTACATTAGTAAATATCCCACAATCACAAATGTTTATAGAACCACCAAAATTACGTAGTACACCTGTGGCATTATATTTTTATAGAACAGGCATATCAAACATTAGCAATACATATGGAGAGACACCTGAATGGATTACACGACAAACGCAACTACAACATAGTTTTGAGGATAGTACCTTTGAATTATCACAAATGGTGCAATGGGCATTTGACCATGAAGTATTAGATGATAGTGAAATAGCATTTCATTATGCACAATTAGCAGATATAGATAGTAATGCTGCAGCGTTTTTAAAGAGTAATTGCCAAGCAAAATATGTAAAAGATTGTGGGACCATGGCACGGCATTACAAACGAGCACAAAGAAAATCATTATCTATGTCAGCCTGGATAAGGTATAGATGTGATAGAGCAAAGGATGGAGGCAACTGGAGAGAAATTGCTAAATTTTTAAGATATCAAGGTGTAAACTTTATGTCCTTTATTCAAATGTTTAAACAGTTTTTAAAAGGAACACCAAAACACAATTGCATAGTCATATATGGCCCACCAAACACAGGCAAGTCATTATTTGCAATGAGCCTAATGAAGTTTATGCAAGGGTCCATTATTTCATATGTAAACTCTGGTAGTCATTTTTGGTTACAGCCACTAGAGGATGCTAAAATAGCATTGTTAGATGATGCTACGTATGGGTGTTGGACATATATTGATCAGTATTTAAGAAACTTTTTAGATGGTAATCCATGTAGTATAGATAGAAAACATAGGAGTTTAATACAATTAGTATGTCCACCATTACTAATAACGTCAAACATAAATCCACAAGAGGATGCAAACCTAATGTATTTACATACAAGGGTAACAGTATTAAAGTTTTTAAATACATTTCCATTTGATAACAATGGGAATGCTGTGTATACATTGAATGATGAAAATTGGAAAAATTTTTTTTCCACCACATGGTCCAGATTAGATTTGGAGGAGGAAGAGGACAAAGAAAATGGAGACCCTATGCCACCGTTTAAATGTGTGCCAGGAGAAAATACTAGACTGTTATGAACTGGACAGTGATAAATTAGTAGATCAAATTAACTATTGGACATTGTTACGATATGAAGCTGCTATGTTTTATGCAGCACGGGAAAGAAACTTACAAACAATCAATCACCAGGTAGTACCAGCAACAACAGTATCAAAACAAAAGGCCTGTCAAGCAATTGAAATGCACATGGCCTTACAATCGCTTAACAAATCAGACTATAACATGGAACCATGGACAATGCGGGAGACATGTTATGAACTATGGTGTGTGGCTCCCAAGCAATGTTTCAAAAAGGGGGGCATAACTGTAACAGTTATATTTGATGGAAATAAGGACAATGCAATGGACTATACAAGCTGGAAATTTATATATATATATGATAATGATAAGTGGGTAAAGACAAATGGAAATGTGGACTATACGGGTATATATTACACTGTAAATTCAAAAAAAGAATATTATGTACAGTTTAAAGATGAAGCCAAAATATATGGGGCACAACAGTGGGAGGTCTATATGTATGGTACTGTAATAACATGTCCTGAATATGTATCTAGTACCTGCAGCGACGCGTTATCCACTACTACAACTGTTGAACAACTATCAAACACCCCAACGACCAATCCCCTTACCACCTGCGTGGGCGCCAAAGAAGCCCAGACACAACAGCGAAAACGACAGCGACTTACTGAGCCCGACTCCTCCACAATCTCCCCACTGTCCGTGGACAATACAAACAACCAAATACACTGTGGAAGTGGAAGCACTAACACTGGAGGGCACCAAAGTGCAACTCAGACTGCGTTTATAGTGCATTTAAAAGGTGATACAAATTGTTTAAAATGTTTTAGATACAGATTTACAAAACACAAAGGGTTATATAAAAACGTATCCTCAACCTGGCATTGGACCAGTAATACTAAAACAGGCATTGTTACCATTGTGTTTGACAGTGCACATCAACGGGAAACATTTATAAAAACCATTAAAGTACCCCCAAGTGTAACACTGTCATTGGGAATTATGACACTGTAACTAGTGTAATATATGTATTGTACATATATACTGTCACAAGCCAATATGTGCTGC---TAATTGTATAGACATATTGTAACCATTGCAGTGTTTATTATTTTGCTATTTGTGCTTTGCTTGTGTGTGTGTCTTGTGTTGTGTTGTTTGTTGCCGCTACTGCTGTCCCAATACGTGTTTGCAGCTGCCTTATTATTAATTTTATGTTTTTGGTTTGTTGTTGCAACATCCCAATTAACTACATTTTTTGTATATTTGATTTTTTTTTACTTACCTTGTTTACTTTTACATCTATATACATTTTTACTTTTGCAATAAACTTGTTATATTTTTGTGATTAAATATGGTGGCTACACGTGCACGGCGTCGGAAGCGAGCATCTGTAACACAATTATATTCTACATGCAAAGCTGCTGGTACATGTCCTCCTGATGTTGTGAATAAGGTTGAAGGTACTACATTGGCCGATAAAATATTACAGTGGAGTGGGTTGGGTATATTTTTGGGTGGCCTAGGTATTGGTACTGGGTCTGGATCTGGGGGGCGTACTGGATATATCCCTTTAGGTGGTGGGGGTCGCCCAGGCGTGGTGGATATTGCTCCTGCAAGGCCACCTATTATAATTGAACCTATAGCACC-TACTGAACCTTCTATAGTAAATTTGGTTGAGGACTCTAGTATTATTCAGTCTGGGTCTCCTATACCTACCTTTACTGGTACCGATGGCTTTGAAATTACTTCATCTTCCACAACAACCCCTGCTGTGTTGGACATCACCCCATCTGCTGGTACTGTACATGTTTCTAGTACTAACATTGAAAATCCTTTATATATTGAACCTCCATCCATTGAGGCTCCACAATCTGGAGAAGTGTCAGGACATATATTTACTAGTACACTTACTTCTGGTACTCATGGGTATGAAGAAATACCTATGGAAGTGTTTGCATCCAATGTCAGTACTGGTACTGAACCTATTAGCAGCACACCTACTCCAGGGGTTAGTCGCATAGCTGCTCCCCGCTTGTATAGTAAGTCCTACACACAGGTTAAAGTTACAAATCCTGATTTTATTAGTAAGCCATCCACATTTGTTACATTTAATAATCCTGCTTTTGAGCCTATTGACACATCCATAACTTTTGAGGAACCTGATGCTGTTGCACCTGATCCTGATTTTCTGGATATTATTAAACTGCACCGCCCTGCCCTTACATCTCGTAGAGGCACAGTACGCTTTAGTAGGTTAGGTCAAAAGGCCACCATGCGCACTCGTAGTGGCAAACAAATTGGTGCTCGTGTACATTATTATCATGATATTAGTAGAATTGCACCAGCTGATGAACTTGAAATGCAGCCTTTACTTTCACCTTCTAATAATTATAGTTATGACATTTATGCTGATTTAGATGAAGCTGAAACAGGTTTTATACAGCCCACACACACCACACCTATGTCACACTCCTCTTTGTCTAGGCAGTTGCCCTCCTTATCTTCATCTATGTCTTCATCTTATGCAAATGTTACTATTCCATTTTCAACTACATATTCTGTTCCTATTCATACAGGGCCTGATGTGGTATTGCCCACATCTCCTACAGTATGGCCTTATGTTCCCCACACTTCCATTGACACCAAGCATTCTATTGTTATACTAGGTGGGGATTACTATTTGTGGCCCTATACACATTTACTACGCAAACGCCGTAAACGTATACCCTATTTTTTTACAGATGGCATTGTGGCGCACTAATGACAGCAAGGTGTATTTGCCACCTGCACCTGTGTCTCGAATTGTGAATACAGAAGAATATATCACACGCACCGGCATATATTACTATGCAGGCAGTTCCAGACTAATAACATTAGGACATCCCTATTTTCCAATACCTAAAACCTCAACGCGTGCTGCTATTCCTAAAGTATCTGCATTTCAATACAGGGTATTTAGGGTACAGTTACCAGATCCTAACAAGTTTGGACTCCCGGATCCAAATTTATATAATCCAGACACAGATAGGTTGGTGTGGGGTTGTGTGGGCGTTGAGGTGGGCAGAGGACAGCCCCTTGGTGTTGGCCTTAGTGGTCATCCCTTATTTAATAAATATGATGACACAGAAAATTCACGCATAGCAAATGGCAATGCACAACAAGATGTTAGAGATAACACATCTGTTGACAACAAACAAACTCAGTTATGTATAATAGGCTGTGCTCCACCTATTGGGGAACACTGGGGTATTGGCACTACATGCAAAAACACACCTGTACCTCCAGGAGACTGCCCCCCCCTGGAACTTGTATCCTCTGTCATTCAGGATGGCGATATGATTGATACAGGGTTTGGAGCTATGGATTTCGCTGCCCTACAGGCCACCAAATCAGACGTCCCTTTGGATATTTCACAGTCTGTTTGTAAATATCCTGATTATTTAAAAATGTCTGCAGACACATATGGTAATTCCATGTTTTTTCATTTACGCAGGGAGCAAATCTTTGCTAGGCACTATTATAATAAACTTGGTAGTGTTGGGGAAGACATTCCTAACGATTATTATATTAAGGGTAGTGGTAATGGCCGTGACCCTATAGAAAGTTATATATACTCTGCTACTCCCAGTGGGTCTATGATAACATCTGATTCTCAAATTTTTAATAAGCCTTATTGGCTCCACCGTGCGCAGGGTCACAATAATGGCATTTGCTGGAACAATCAGCTTTTTATTACCTGTGTTGATACTACCAGAAGTACAAATTTAACTATTAGCACTGCCACTGCTGCGGTTTCCCCAACATTTACTCCAAGTAACTTTAAGCAATATATTAGGCATGGGGAAGAGTATGAATTGCAATTTATTTTTCAATTATGTAAAATTACTTTAACTACAGAGGTAATGGCTTATTTACACACAATGGATCCTACCATTCTTGAACAGTGGAATTTTGGATTAACATTACCTCCGTCTGCTAGTTTGGAGGATGCATATAGGTTTGTTAGAAATGCAGCTACTAGCTGTCAAAAGGACACCCCTCCACAGGCTAAGCCAGATCCTTTGGCCAAATATAAATTTTGGGATGTTGATTTAAAGGAACGATTTTCTTTAGATTTAGACCAATTTGCATTGGGTCGCAAGTTTTTGTTGCAGGTTGGCGTACAACGCAAGCCCAGACCAGGCCTTAAACGCCCGGCCTCATCGGCATCCTCTTCCTCTTCCTCTTCAGCCAAACGTAAACGTGTTAAAAAGTAATGTATGTTAGTTTTTGTATGCTTGTGCACACTGTTGTATGCCTGTATGTATATGTTTGTGTATGTACTGTATGTGTTTT--TGTGTGTGTGTGTGTTGTTGTTCCTGTATGTATGAGTTATGTATGTTTATTATTAATAAACTATGTGGTGTGTGTGTGTGTGTTTTTGCATGACTGCATTTGTATGACATGTACGGGTGTATGTGGGTATTACATTATCCCCGTAGGTCAAGGGTGGTGTTTCGGTGGCGTCCCTATTGCCCTACCCA--TTTTTTGCAGCACAACAGTTTATATTTGTGCTATTTAGTTATACTTTGTAGCTTCCATTTTGTTACAGCTGCAGCCATTTTGAGTGCAACCGATTTCGGTTGCTGTACTTTTAGTATATTTGCCAAGTTTTAAACCACAACTGCCAGTTGTTTTTGGCATAAACCATCATTTTTTTATGACATAGTGCATACATCCGCCCGCCCACGCCTTGTACTTGGCGCGCCTTACCGGCGCTAGTCAT--ACAACCTATTAGTCATTTGTACTTTAACAATTGTTGGCACACTGTTTTCCGCCCTATAATAATTTAACTGCTTATAGGCATGTATTTTTTGGCATATTTTATCTTACTAATTGCATAGTTGGCAGGTCAAATACTATGTTTTTAGTGCCAAGTTTCTATCCTACTTATAAACCATCTTACTCATATGCAGGTGTGCTACACAAATGTGTTACCTAACCGATTTGTGTTCTGCCTATGCTTGCAACATTTTTTCTTATAACATTT
>LNS9888540_HPV51
AACAATTATCTTGTAAAAACTAGGGTGTAACCGAAAAGGGTTATGACCGAAAACGGTGCATATAAAAGTGCAGTGGTAAAAGTATAGAAGAACACCATGTTCGAAGACAAGAGGGAAAGACCACGAACGCTGCATGAATTATGTGAAGCTTTGAACGTTTCTATGCACAATATACAGGTAGTGTGTGTGTATTGTAAAAAGGAATTATGTAGAGCAGATGTATATAATGTAGCATTTACTGAAATTAAGATTGTATATAGGGATAATAATCCATATGCAGTATGCAAACAATGTTTACTGTTTTATTCAAAAATTAGAGAGTATAGACGTTATAGCAGGTCTGTGTATGGTACTACATTAGAGGCAATTACTAAAAAAAGCTTATATGATTTATCGATAAGGTGTCATAGATGTCAAAGACCACTTGGGCCTGAAGAAAAGCAAAAATTGGTGGACGAAAAAAAAAGGTTCCATGAAATAGCGGGACGTTGGACGGGGCAATGCGCTAATTGCTGGCAACGTACACGACAACGTAACGAAACCCAAGTGTAATAAAGCCATGCGTGGTAATGTACCACAATTAAAAGATGTAGTATTGCATTTAACACCACAGACTGAAATTGACTTGCAATGCTACGAGCAATTTGACAGCTCAGAGGAGGAGGATGAAGTAGATAATATGCGTGACCAGCTACCAGAAAGACGGGCTGGACAGGCTACGTGTTACAGAATTGAAGCTCCGTGTTGCAGGTGTTCAAGTGTAGTACAACTGGCAGTGGAAAGCAGTGGAGACACCCTTCGCGTTGTACAGCAGATGTTAATGGGCGAACTAAGCCTGGTTTGCCCGTGTTGTGCGAACAACTAGCAACGGCGATGGACTGTGAAGGTACAGAGGATGAGGGGGCGGGGTGTAATGGGTGGTTTTTTGTTGAAGCAATAGTAGAAAAAAAAACAGGAGATAATGTTTCGGATGATGAGGATGAAAATGCAGATGATACAGGATCTGATTTAATAAACTTTATAGATAGTGAAACTAGTATTTGCAGTCAGGCGGAACAGGAGACAGCACGGGCGTTGTTTCAGGCCCAAGAATTACAGGCAAACAAAGAGGCTGTGCATCAGTTAAAACGAAAGTTTCTAGTCAGCCCGCGAAGCAGCCCATTAGGAGACATTACAAATCAAAACAACACACACAGCCATAGTCAGGCAAACGAGTCACAAGTTAAAAGGAGATTACTGGACAGTTATCCGGACAGCGGATATGGCAATACACAAGTGGAAACTGTGGAAGCAACGTTGCAGGTAGATGGGCAACATGGCGGTTCACAGAACAGTGTGTGTAGTAGCGGGGGGGGCAGTGTTATGGATGTGGAAACAACAGAAAGCTGTGCAAATGTAGAACTAAACAGTATATGTGAAGTATTAAAAAGCAGTAATGCAAAAGCAACGTTAATGGCAAAATTTAAAGAGTTGTATGGTATTAGTTATAATGAGTTGGTACGGGTGTTTAAAAGTGATAAAACATGTTGTATAGATTGGGTTTGTGCATTGTTTGGCGTTTCCCCAATGGTAGCAGAAAATTTAAAAACACTAATTAAGCCATTTTGCATGTACTACCATATACAATGTTTATCATGTGATTGGGGCACCATTGTATTAATGCTAATTAGGTTTTCATGTGCAAAAAACAGAACAACAATTGCTAAGTGTTTAAGTACATTAGTAAATATCCCACAATCACAAATGTTTATAGAACCACCAAAATTACGTAGTACACCTGTGGCATTATATTTTTATAGAACAGGCATATCAAACATTAGCAATACATATGGAGAGACACCTGAATGGATTACACGACAAACGCAACTACAACATAGTTTTGAGGATAGTACCTTTGAATTATCACAAATGGTGCAATGGGCATTTGACCATGAAGTATTAGATGATAGTGAAATAGCATTTCATTATGCACAATTAGCAGATATAGATAGTAATGCTGCAGCGTTTTTAAAGAGTAATTGCCAAGCAAAATATGTAAAAGATTGTGGGACCATGGCACGGCATTACAAACGAGCACAAAGAAAATCATTATCTATGTCAGCCTGGATAAGGTATAGATGTGATAGAGCAAAGGATGGAGGCAACTGGAGAGAAATTGCTAAATTTTTAAGATATCAAGGTGTAAACTTTATGTCCTTTATTCAAATGTTTAAACAGTTTTTAAAAGGAACACCAAAACACAATTGCATAGTCATATATGGCCCACCAAACACAGGCAAGTCATTATTTGCAATGAGCCTAATGAAGTTTATGCAAGGGTCCATTATTTCATATGTAAACTCTGGTAGTCATTTTTGGTTACAGCCACTAGAGGATGCTAAAATAGCATTGTTAGATGATGCTACGTATGGGTGTTGGACATATATTGATCAGTATTTAAGAAACTTTTTAGATGGTAATCCATGTAGTATAGATAGAAAACATAGGAGTTTAATACAATTAGTATGTCCACCATTACTAATAACGTCAAACATAAATCCACAAGAGGATGCAAACCTAATGTATTTACATACAAGGGTAACAGTATTAAAGTTTTTAAATACATTTCCATTTGATAACAATGGGAATGCTGTGTATACATTGAATGATGAAAATTGGAAAAATTTTTTTTCCACCACATGGTCCAGATTAGATTTGGAGGAGGAAGAGGACAAAGAAAATGGAGACCCTATGCCACCGTTTAAATGTGTGCCAGGAGAAAATACTAGACTGTTATGAACTGGACAGTGATAAATTAGTAGATCAAATTAACTATTGGACATTGTTACGATATGAAGCTGCTATGTTCTATGCAGCACGGGAAAGAAACTTACAAACAATCAATCACCAGGTAGTACCAGCAACAACAGTATCAAAACAAAAGGCCTGTCAAGCAATTGAAATGCACATGGCCTTACAATCGCTTAACAAATCAGACTATAACATGGAACCATGGACAATGCGGGAGACATGTTATGAACTATGGTGTGTGGCTCCCAAGCAATGTTTCAAAAAGGGGGGCATAACTGTAACAGTTATATTCGATGGAAATAAGGACAATGCAATGGACTATACAAGCTGGAAATTTATATATATATATGATAATGATAAGTGGGTAAAGACAAATGGAAATGTGGACTATACGGGTATATATTACACTGTAAATTCAAAAAAAGAATATTATGTACAGTTTAAAGATGAAGCCAAAATATATGGGGCACAACAGTGGGAGGTCTATATGTATGGTACTGTAATAACATGTCCTGAATATGTATCTAGTACCTGCAGCGACGCGTTATCCACTACTACAACTGTTGAACAACTATCAAACACCCCAACGACCAATCCCCTTACCACCTGCGTGGGCGCCAAAGAAGCCCAGACACAACAGCGAAAACGACAGCGACTTACTGAGCCCGACTCCTCCACAATCTCCCCACTGTCCGTGGACAATACAAACAACCAAATACACTGTGGAAGTGGAAGCACTAACACTGGAGGGCACCAAAGTGCAACTCAGACTGCGTTTATAGTGCATTTAAAAGGTGATACAAATTGTTTAAAATGTTTTAGATACAGATTTACAAAACACAAAGGGTTATATAAAAACGTATCCTCAACCTGGCATTGGACCAGTAATACTAAAACAGGCATTGTTACCATTGTGTTTGACAGTGCACATCAACGGGAAACATTTATAAAAACCATTAAAGTACCCCCAAGTGTAACACTGTCATTGGGAATTATGACACTGTAACTAGTGTAATATATGTATTGTACATATATACTGTCACAAGCCAATATGTGCTGC---TAATTGTATAGACATATTGTAACCATTGCAGTGTTTATTATTTTGCTATTTGTGCTTTGCTTGTGTGTGTGTCTTGTGTTGTGTTGTTTGTTGCCGCTACTGCTGTCCCAATACGTGTTTGCAGCTGCCTTATTATTAATTTTATGTTTTTGGTTTGTTGTTGCAACATCCCAATTAACTACATTTTTTGTATATTTGATTTTTTTTTACTTACCTTGTTTACTTTTACATCTATATACATTTTTACTTTTGCAATAAACTTGTTATATTTTTGTGATTAAATATGGTGGCTACACGTGCACGGCGTCGGAAGCGAGCATCTGTAACACAATTATATTCTACATGCAAAGCTGCTGGTACATGTCCTCCTGATGTTGTGAATAAGGTTGAAGGTACTACATTGGCCGATAAAATATTACAGTGGAGTGGGTTGGGTATATTTTTGGGTGGCCTAGGTATTGGTACTGGGTCTGGATCTGGGGGGCGTACTGGATATATCCCTTTAGGTGGTGGGGGTCGCCCAGGCGTGGTGGATATTGCTCCTGCAAGGCCACCTATTATAATTGAACCTATAGCACC-TACTGAACCTTCTATAGTAAATTTGGTTGAGGACTCTAGTATTATTCAGTCTGGGTCTCCTATACCTACCTTTACTGGTACCGATGGCTTTGAAATTACTTCATCTTCCACAACAACCCCTGCTGTGTTGGACATCACCCCATCTGCTGGTACTGTACATGTTTCTAGTACTAACATTGAAAATCCTTTATATATTGAACCTCCATCCATTGAGGCTCCACAATCTGGAGAAGTGTCAGGACATATATTTACTAGTACACTTACTTCTGGTACTCATGGGTATGAAGAAATACCTATGGAAGTGTTTGCATCCAATGTCAGTACTGGTACTGAACCTATTAGCAGCACACCTACTCCAGGGGTTAGTCGCATAGCTGCTCCCCGCTTGTATAGTAAGTCCTACACACAGGTTAAAGTTACAAATCCTGATTTTATTAGTAAGCCATCCACATTTGTTACATTTAATAATCCTGCTTTTGAGCCTATTGACACATCCATAACTTTTGAGGAACCTGATGCTGTTGCACCTGATCCTGATTTTCTGGATATTATTAAACTGCACCGCCCTGCCCTTACATCTCGTAGAGGCACAGTACGCTTTAGTAGGTTAGGTCAAAAGGCCACCATGCGCACTCGTAGTGGCAAACAAATTGGTGCTCGTGTACATTATTATCATGATATTAGTAGAATTGCACCAGCTGATGAACTTGAAATGCAGCCTTTACTTTCACCTTCTAATAATTATAGTTATGACATTTATGCTGATTTAGATGAAGCTGAAACAGGTTTTATACAGCCCACACACACCACACCTATGTCACACTCCTCTTTGTCTAGGCAGTTGCCCTCCTTATCTTCATCTATGTCTTCATCTTATGCAAATGTTACTATTCCATTTTCAACTACATATTCTGTTCCTATTCATACAGGGCCTGATGTGGTATTGCCCACATCTCCTACAGTATGGCCTTATGTTCCCCACACTTCCATTGACACCAAGCATTCTATTGTTATACTAGGTGGGGATTACTATTTGTGGCCCTATACACATTTACTACGCAAACGCCGTAAACGTATACCCTATTTTTTTACAGATGGCATTGTGGCGCACTAATGACAGCAAGGTGTATTTGCCACCTGCACCTGTGTCTCGAATTGTGAATACAGAAGAATATATCACACGCACCGGCATATATTACTATGCAGGCAGTTCCAGACTAATAACATTAGGACATCCCTATTTTCCAATACCTAAAACCTCAACGCGTGCTGCTATTCCTAAAGTATCTGCATTTCAATACAGGGTATTTAGGGTACAGTTACCAGATCCTAACAAGTTTGGACTCCCGGATCCAAATTTATATAATCCAGACACAGATAGGTTGGTGTGGGGTTGTGTGGGCGTTGAGGTGGGCAGAGGACAGCCCCTTGGTGTTGGCCTTAGTGGTCATCCCTTATTTAATAAATATGATGACACAGAAAATTCACGCATAGCAAATGGCAATGCACAACAAGATGTTAGAGATAACACATCTGTTGACAACAAACAGACTCAGTTATGTATAATAGGCTGTGCTCCACCTATTGGGGAACACTGGGGTATTGGCACTACATGCAAAAACACACCTGTACCTCCAGGAGACTGCCCCCCCCTGGAACTTGTATCCTCTGTCATTCAGGATGGCGATATGATTGATACAGGGTTTGGAGCTATGGATTTCGCTGCCCTACAGGCCACCAAATCAGACGTCCCTTTGGATATTTCACAGTCTGTTTGTAAATATCCTGATTATTTAAAAATGTCTGCAGACACATATGGTAATTCCATGTTTTTTCATTTACGCAGGGAGCAAATCTTTGCTAGGCACTATTATAATAAACTTGGTAGTGTTGGGGAAGACATTCCTAACGATTATTATATTAAGGGTAGTGGTAATGGCCGTGACCCTATAGAAAGTTATATATACTCTGCTACTCCCAGTGGGTCTATGATAACATCTGATTCTCAAATTTTTAATAAGCCTTATTGGCTCCACCGTGCGCAGGGTCACAATAATGGCATTTGCTGGAACAATCAGCTTTTTATTACCTGTGTTGATACTACCAGAAGTACAAATTTAACTATTAGCACTGCCACTGCTGCGGTTTCCCCAACATTTACTCCAAGTAACTTTAAGCAATATATTAGGCATGGGGAAGAGTATGAATTGCAATTTATTTTTCAATTATGTAAAATTACTTTAACTACAGAGGTAATGGCTTATTTACACACAATGGATCCTACCATTCTTGAACAGTGGAATTTTGGATTAACATTACCTCCGTCTGCTAGTTTGGAGGATGCATATAGGTTTGTTAGAAATGCAGCTACTAGCTGTCAAAAGGACACCCCTCCACAGGCTAAGCCAGATCCTTTGGCCAAATATAAATTTTGGGATGTTGATTTAAAGGAACGATTTTCTTTAGATTTAGACCAATTTGCATTGGGTCGCAAGTTTTTGTTGCAGGTTGGCGTACAACGCAAGCCCAGACCAGGCCTTAAACGCCCGGCCTCATCGGCATCCTCTTCCTCTTCCTCTTCAGCCAAACGTAAACGTGTTAAAAAGTAATGTATGTTAGTTTTTGTATGCTTGTGCACACTGTTGTATGCCTGTATGTATATGTTTGTGTATGTACTGTATGTGTTTT--TGTGTGTGTGTGTGTTGTTGTTCCTGTATGTATGAGTTATGTATGTTTATTATTAATAAACTATGTGGTGTGTGTGTGTGTGTTTTTGCATGACTGCATTTGTATGACATGTACGGGTGTATGTGGGTATTACATTATCCCCGTAGGTCAAGGGTGGTGTTTCGGTGGCGTCCCTATTGCCCTACCCA--TTTTTTGCAGCACAACAGTTTATATTTGTGCTATTTAGTTATACTTTGTAGCTTCCATTTTGTTACAGCTGCAGCCATTTTGAGTGCAACCGATTTCGGTTGCTGTACTTTTAGTATATTTGCCAAGTTTTAAACCACAACTGCCAGTTGTTTTTGGCATAAACCATCATTTTTTTATGACATAGTGCATACATCCGCCCGCCCACGCCTTGTACTTGGCGCGCCTTACCGGCGCTAGTCAT--ACAACCTATTAGTCATTTGTACTTTAACAATTGTTGGCACACTGTTTTCCGCCCTATAATAATTTAACTGCTTATAGGCATGTATTTTTTGGCATATTTTATCTTACTAATTGCATAGTTGGCAGGTCAAATACTATGTTTTTAGTGCCAAGTTTCTATCCTACTTATAAACCATCTTACTCATATGCAGGTGTGCTACACAAATGTGTTACCTAACCGATTTGTGTTCTGCCTATGCTTGCAACATTTTTTCTTATAACATTT
>LNS5837480_HPV51
AACAATTATCTTGTAAAAACTAGGGTGTAACCGAAAAGGGTTATGACCGAAAACGGTGCATATAAAAGTGCAGTGGTAAAAGTATAGAAGAACACCATGTTCGAAGACAAGAGGGAAAGACCACGAACGCTGCATGAATTATGTGAAGCTTTGAACGTTTCTATGCACAATATACAGGTAGTGTGTGTGTATTGTAAAAAGGAATTATGTAGAGCAGATGTATATAATGTAGCATTTACTGAAATTAAGATTGTATATAGGGATAATAATCCATATGCAGTATGCAAACAATGTTTACTGTTTTATTCAAAAATTAGAGAGTATAGACGTTATAGCAGGTCTGTGTATGGTACTACATTAGAGGCAATTACTAAAAAAAGCTTATATGATTTATCGATAAGGTGTCATAGATGTCAAAGACCACTTGGGCCTGAAGAAAAGCAAAAATTGGTGGACGAAAAAAAAAGGTTCCATGAAATAGCGGGACGTTGGACGGGGCAATGCGCTAATTGCTGGCAACGTACACGACAACGTAACGAAACCCAAGTGTAATAAAGCCATGCGTGGTAATGTACCACAATTAAAAGATGTAGTATTGCATTTAACACCACAGACTGAAATTGACTTGCAATGCTACGAGCAATTTGACAGCTCAGAGGAGGAGGATGAAGTAGATAATATGCGTGACCAGCTACCAGAAAGACGGGCTGGACAGGCTACGTGTTACAGAATTGAAGCTCCGTGTTGCAGGTGTTCAAGTGTAGTACAACTGGCAGTGGAAAGCAGTGGAGACACCCTTCGCGTTGTACAGCAGATGTTAATGGGCGAACTAAGCCTGGTTTGCCCGTGTTGTGCGAACAACTAGCAACGGCGATGGACTGTGAAGGTACAGAGGATGAGGGGGCGGGGTGTAATGGGTGGTTTTTTGTTGAAGCAATAGTAGAAAAAAAAACAGGAGATAATGTTTCGGATGATGAGGATGAAAATGCAGATGATACAGGATCTGATTTAATAAACTTTATAGATAGTGAAACTAGTATTTGCAGTCAGGCGGAACAGGAGACAGCACGGGCGTTGTTTCAGGCCCAAGAATTACAGGCAAACAAAGAGGCTGTGCATCAGTTAAAACGAAAGTTTCTAGTCAGCCCGCGAAGCAGCCCATTAGGAGACATTACAAATCAAAACAACACACACAGCCATAGTCAGGCAAACGAGTCACAAGTTAAAAGGAGATTACTGGACAGTTATCCGGACAGCGGATATGGCAATACACAAGTGGAAACTGTGGAAGCAACGTTGCAGGTAGATGGGCAACATGGCGGTTCACAGAACAGTGTGTGTAGTAGCGGGGGGGGCAGTGTTATGGATGTGGAAACAACAGAAAGCTGTGCAAATGTAGAACTAAACAGTATATGTGAAGTATTAAAAAGCAGTAATGCAAAAGCAACGTTAATGGCAAAATTTAAAGAGTTGTATGGTATTAGTTATAATGAGTTGGTACGGGTGTTTAAAAGTGATAAAACATGTTGTATAGATTGGGTTTGTGCATTGTTTGGCGTTTCCCCAATGGTAGCAGAAAATTTAAAAACACTAATTAAGCCATTTTGCATGTACTACCATATACAATGTTTATCATGTGATTGGGGCACCATTGTATTAATGCTAATTAGGTTTTCATGTGCAAAAAACAGAACAACAATTGCTAAGTGTTTAAGTACATTAGTAAATATCCCACAATCACAAATGTTTATAGAACCACCAAAATTACGTAGTACACCTGTGGCATTATATTTTTATAGAACAGGCATATCAAACATTAGCAATACATATGGAGAGACACCTGAATGGATTACACGACAAACGCAACTACAACATAGTTTTGAGGATAGTACCTTTGAATTATCACAAATGGTGCAATGGGCATTTGACCATGAAGTATTAGATGATAGTGAAATAGCATTTCATTATGCACAATTAGCAGATATAGATAGTAATGCTGCAGCGTTTTTAAAGAGTAATTGCCAAGCAAAATATGTAAAAGATTGTGGGACCATGGCACGGCATTACAAACGAGCACAAAGAAAATCATTATCTATGTCAGCCTGGATAAGGTATAGATGTGATAGAGCAAAGGATGGAGGCAACTGGAGAGAAATTGCTAAATTTTTAAGATATCAAGGTGTAAACTTTATGTCCTTTATTCAAATGTTTAAACAGTTTTTAAAAGGAACACCAAAACACAATTGCATAGTCATATATGGCCCACCAAACACAGGCAAGTCATTATTTGCAATGAGCCTAATGAAGTTTATGCAAGGGTCCATTATTTCATATGTAAACTCTGGTAGTCATTTTTGGTTACAGCCACTAGAGGATGCTAAAATAGCATTGTTAGATGATGCTACGTATGGGTGTTGGACATATATTGATCAGTATTTAAGAAACTTTTTAGATGGTAATCCATGTAGTATAGATAGAAAACATAGGAGTTTAATACAATTAGTATGTCCACCATTACTAATAACGTCAAACATAAATCCACAAGAGGATGCAAACCTAATGTATTTACATACAAGGGTAACAGTATTAAAGTTTTTAAATACATTTCCATTTGATAACAATGGGAATGCTGTGTATACATTGAATGATGAAAATTGGAAAAATTTTTTTTCCACCACATGGTCCAGATTAGATTTGGAGGAGGAAGAGGACAAAGAAAATGGAGACCCTATGCCACCGTTTAAATGTGTGCCAGGAGAAAATACTAGACTGTTATGAACTGGACAGTGATAAATTAGTAGATCAAATTAACTATTGGACATTGTTACGATATGAAGCTGCTATGTTTTATGCAGCACGGGAAAGAAACTTACAAACAATCAATCACCAGGTAGTACCAGCAACAACAGTATCAAAACAAAAGGCCTGTCAAGCAATTGAAATGCACATGGCCTTACAATCGCTTAACAAATCAGACTATAACATGGAACCATGGACAATGCGGGAGACATGTTATGAACTATGGTGTGTGGCTCCCAAGCAATGTTTCAAAAAGGGGGGCATAACTGTAACAGTTATATTTGATGGAAATAAGGACAATGCAATGGACTATACAAGCTGGAAATTTATATATATATATGATAATGATAAGTGGGTAAAGACAAATGGAAATGTGGACTATACGGGTATATATTACACTGTAAATTCAAAAAAAGAATATTATGTACAGTTTAAAGATGAAGCCAAAATATATGGGGCACAACAGTGGGAGGTCTATATGTATGGTACTGTAATAACATGTCCTGAATATGTATCTAGTACCTGCAGCGACGCGTTATCCACTACTACAACTGTTGAACAACTATCAAACACCCCAACGACCAATCCCCTTACCACCTGCGTGGGCGCCAAAGAAGCCCAGACACAACAGCGAAAACGACAGCGACTTACTGAGCCCGACTCCTCCACAATCTCCCCACTGTCCGTGGACAATACAAACAACCAAATACACTGTGGAAGTGGAAGCACTAACACTGGAGGGCACCAAAGTGCAACTCAGACTGCGTTTATAGTGCATTTAAAAGGTGATACAAATTGTTTAAAATGTTTTAGATACAGATTTACAAAACACAAAGGGTTATATAAAAACGTATCCTCAACCTGGCATTGGACCAGTAATACTAAAACAGGCATTGTTACCATTGTGTTTGACAGTGCACATCAACGGGAAACATTTATAAAAACCATTAAAGTACCCCCAAGTGTAACACTGTCATTGGGAATTATGACATTGTAACTAGTGTAATATATGTATTGTACATATATACTGTCACAAGCCAATATGTGCTGC---TAATTGTATAGACATATTGTAACCATTGCAGTGTTTATTATTTTGCTATTTGTGCTTTGCTTGTGTGTGTGTCTTGTGTTGTGTTGTTTGTTGCCGCTACTGCTGTCCCAATACGTGTTTGCAGCTGCCTTATTATTAATTTTATGTTTTTGGTTTGTTGTTGCAACATCCCAATTAACTACATTTTTTGTATATTTGATTTTTTTTTACTTACCTTGTTTACTTTTACATTTATATACATTTTTACTTTTGCAATAAACTTGTTATATTTTTGTGATTAAATATGGTGGCTACACGTGCACGGCGTCGGAAGCGAGCATCTGTAACACAATTATATTCTACATGCAAAGCTGCTGGTACATGTCCTCCTGATGTTGTGAATAAGGTTGAAGGTACTACGTTGGCCGATAAAATATTACAGTGGAGTGGGTTGGGTATATTTTTGGGTGGCCTAGGTATTGGTACTGGGTCTGGATCTGGGGGGCGTACTGGATATATCCCTTTAGGTGGTGGGGGTCGCCCAGGCGTGGTGGATATTGCTCCTGCAAGGCCACCTATTATAATTGAACCTATAGCACC-TACTGAACCTTCTATAGTAAATTTGGTTGAGGACTCTAGTATTATTCAGTCTGGGTCTCCTATACCTACCTTTACTGGTACCGATGGCTTTGAAATTACTTCATCTTCCACAACAACCCCTGCTGTGTTGGACATCACCCCATCTGCTGGTACTGTACATGTTTCTAGTACTAACATTGAAAATCCTTTATATATTGAACCTCCATCCATTGAGGCTCCACAATCTGGAGAAGTGTCAGGACATATATTTACTAGTACACTTACTTCTGGTACTCATGGGTATGAAGAAATACCTATGGAAGTGTTTGCATCCAATGTCAGTACTGGTACTGAACCTATTAGCAGCACACCTACTCCAGGGGTTAGTCGCATAGCTGCTCCCCGCTTGTATAGTAAGTCCTACACACAGGTTAAAGTTACAAATCCTGATTTTATTAGTAAGCCATCCACATTTGTTACATTTAATAATCCTGCTTTTGAGCCTATTGACACATCCATAACTTTTGAGGAACCTGATGCTGTTGCACCTGATCCTGATTTTCTGGATATTATTAAACTGCACCGCCCTGCCCTTACATCTCGTAGAGGCACAGTACGCTTTAGTAGGTTAGGTCAAAAGGCCACCATGCGCACTCGTAGTGGCAAACAAATTGGTGCTCGTGTACATTATTATCATGATATTAGTAGAATTGCACCAGCTGATGAACTTGAAATGCAGCCTTTACTTTCACCTTCTAATAATTATAGTTATGACATTTATGCTGATTTAGATGAAGCTGAAACAGGTTTTATACAGCCCACACACACCACACCTATGTCACACTCCTCTTTGTCTAGGCAGTTGCCCTCCTTATCTTCATCTATGTCTTCATCTTATGCAAATGTTACTATTCCATTTTCAACTACATATTCTGTTCCTATTCATACAGGGCCTGATGTGGTATTGCCCACATCTCCTACAGTATGGCCTTATGTTCCCCACACTTCCATTGACACCAAGCATTCTATTGTTATACTAGGTGGGGATTACTATTTGTGGCCCTATACACATTTACTACGCAAACGCCGTAAACGTATACCCTATTTTTTTACAGATGGCATTGTGGCGCACTAATGACAGCAAGGTGTATTTGCCACCTGCACCTGTGTCTCGAATTGTGAATACAGAAGAATATATCACACGCACCGGCATATATTACTATGCAGGCAGTTCCAGACTAATAACATTAGGACATCCCTATTTTCCAATACCTAAAACCTCAACGCGTGCTGCTATTCCTAAAGTATCTGCATTTCAATACAGGGTATTTAGGGTACAGTTACCAGATCCTAACAAGTTTGGACTCCCGGATCCAAATTTATATAATCCAGACACAGATAGGTTGGTGTGGGGTTGTGTGGGCGTTGAGGTGGGCAGAGGACAGCCCCTTGGTGTTGGCCTTAGTGGTCATCCCTTATTTAATAAATATGATGACACAGAAAATTCACGCATAGCAAATGGCAATGCACAACAAGATGTTAGAGATAACACATCTGTTGACAACAAACAGACTCAGTTATGTATAATAGGCTGTGCTCCACCTATTGGGGAACACTGGGGTATTGGCACTACATGCAAAAACACACCTGTACCTCCAGGAGACTGCCCCCCCCTGGAACTTGTATCCTCTGTCATTCAGGATGGCGATATGATTGATACAGGGTTTGGAGCTATGGATTTCGCTGCCCTACAGGCCACCAAATCAGACGTCCCTTTGGATATTTCACAGTCTGTTTGTAAATATCCTGATTATTTAAAAATGTCTGCAGACACATATGGTAATTCCATGTTTTTTCATTTACGCAGGGAGCAAATCTTTGCTAGGCACTATTATAATAAACTTGGTAGTGTTGGGGAAGACATTCCTAACGATTATTATATTAAGGGTAGTGGTAATGGCCGTGACCCTATAGAAAGTTATATATACTCTGCTACTCCCAGTGGGTCTATGATAACATCTGATTCTCAAATTTTTAATAAGCCTTATTGGCTCCACCGTGCGCAGGGTCACAATAATGGCATTTGCTGGAACAATCAGCTTTTTATTACCTGTGTTGATACTACCAGAAGTACAAATTTAACTATTAGCACTGCCACTGCTGCGGTTTCCCCAACATTTACTCCAAGTAACTTTAAGCAATATATTAGGCATGGGGAAGAGTATGAATTGCAATTTATTTTTCAATTATGTAAAATTACTTTAACTACAGAGGTAATGGCTTATTTACACACAATGGATCCTACCATTCTTGAACAGTGGAATTTTGGATTAACATTACCTCCGTCTGCTAGTTTGGAGGATGCATATAGGTTTGTTAGAAATGCAGCTACTAGCTGTCAAAAGGACACCCCTCCACAGGCTAAGCCAGATCCTTTGGCCAAATATAAATTTTGGGATGTTGATTTAAAGGAACGATTTTCTTTAGATTTAGACCAATTTGCATTGGGTCGCAAGTTTTTGTTGCAGGTTGGCGTACAACGCAAGCCCAGACCAGGCCTTAAACGCCCGGCCTCATCGGCATCCTCTTCCTCTTCCTCTTCAGCCAAACGTAAACGTGTTAAAAAGTAATGTATGTTAGTTTTTGTATGCTTGTGCACACTGTTGTATGCCTGTATGTATATGTTTGTGTATGTACTGTATGTGTTTT--TGTGTGTGTGTGTGTTGTTGTTCCTGTATGTATGAGTTATGTATGTTTATTATTAATAAACTATGTGGTGTGTGTGTGTGTGTTTTTGCATGACTGCATTTGTATGACATGTACGGGTGTATGTGGGTATTACATTATCCCCGTAGGTCAAGGGTGGTGTTTCGGTGGCGTCCCTATTGCCCTACCCA--TTTTTTGCAGCACAACAGTTTATATTTGTGCTATTTAGTTATACTTTGTAGCTTCCATTTTGTTACAGCTGCAGCCATTTTGAGTGCAACCGATTTCGGTTGCTGTACTTTTAGTATATTTGCCAAGTTTTAAACCACAACTGCCAGTTGTTTTTGGCATAAACCATCATTTTTTTATGACATAGTGCATACATCCGCCCGCCCACGCCTTGTACTTGGCGCGCCTTACCGGCGCTAGTCAT--ACAACCTATTAGTCATTTGTACTTTAACAATTGTTGGCACACTGTTTTCCGCCCTATAATAATTTAACTGCTTATAGGCATGTATTTTTTGGCATATTTTATCTTACTAATTGCATAGTTGGCAGGTCAAATACTATGTTTTTAGTGCCAAGTTTCTATCCTACTTATAAACCATCTTACTCATATGCAGGTGTGCTACACAAATGTGTTACCTAACCGATTTGTGTTCTGCCTATGCTTGCAACATTTTTTCTTATAACATTT
>LNS8077695_HPV51
AACAATTATCTTGTAAAAACTAGGGTGTAACCGAAAAGGGTTATGACCGAAAACGGTGCATATAAAAGTGCAGTGGTAAAAGTATAGAAGAACACCATGTTCGAAGACAAGAGGGAAAGACCACGAACGCTGCATGAATTATGTGAAGCTTTGAACGTTTCTATGCACAATATACAGGTAGTGTGTGTGTATTGTAAAAAGGAATTATGTAGAGCAGATGTATATAATGTAGCATTTACTGAAATTAAGATTGTATATAGGGATAATAATCCATATGCAGTATGCAAACAATGTTTACTGTTTTATTCAAAAATTAGAGAGTATAGACGTTATAGCAGGTCTGTGTATGGTACTACATTAGAGGCAATTACTAAAAAAAGCTTATATGATTTATCGATAAGGTGTCATAGATGTCAAAGACCACTTGGGCCTGAAGAAAAGCAAAAATTGGTGGACGAAAAAAAAAGGTTCCATGAAATAGCGGGACGTTGGACGGGGCAATGCGCTAATTGCTGGCAACGTACACGACAACGTAACGAAACCCAAGTGTAATAAAGCCATGCGTGGTAATGTACCACAATTAAAAGATGTAGTATTGCATTTAACACCACAGACTGAAATTGACTTGCAATGCTACGAGCAATTTGACAGCTCAGAGGAGGAGGATGAAGTAGATAATATGCGTGACCAGCTACCAGAAAGACGGGCTGGACAGGCTACGTGTTACAGAATTGAAGCTCCGTGTTGCAGGTGTTCAAGTGTAGTACAACTGGCAGTGGAAAGCAGTGGAGACACCCTTCGCGTTGTACAGCAGATGTTAATGGGCGAACTAAGCCTGGTTTGCCCGTGTTGTGCGAACAACTAGCAACGGCGATGGACTGTGAAGGTACAGAGGATGAGGGGGCGGGGTGTAATGGGTGGTTTTTTGTTGAAGCAATAGTAGAAAAAAAAACAGGAGATAATGTTTCGGATGATGAGGATGAAAATGCAGATGATACAGGATCTGATTTAATAAACTTTATAGATAGTGAAACTAGTATTTGCAGTCAGGCGGAACAGGAGACAGCACGGGCGTTGTTTCAGGCCCAAGAATTACAGGCAAACAAAGAGGCTGTGCATCAGTTAAAACGAAAGTTTCTAGTCAGCCCGCGAAGCAGCCCATTAGGAGACATTACAAATCAAAACAACACACACAGCCATAGTCAGGCAAACGAGTCACAAGTTAAAAGGAGATTACTGGACAGTTATCCGGACAGCGGATATGGCAATACACAAGTGGAAACTGTGGAAGCAACGTTGCAGGTAGATGGGCAACATGGCGGTTCACAGAACAGTGTGTGTAGTAGCGGGGGGGGCAGTGTTATGGATGTGGAAACAACAGAAAGCTGTGCAAATGTAGAACTAAACAGTATATGTGAAGTATTAAAAAGCAGTAATGCAAAAGCAACGTTAATGGCAAAATTTAAAGAGTTGTATGGTATTAGTTATAATGAGTTGGTACGGGTGTTTAAAAGTGATAAAACATGTTGTATAGATTGGGTTTGTGCATTGTTTGGCGTTTCCCCAATGGTAGCAGAAAATTTAAAAACACTAATTAAGCCATTTTGCATGTACTACCATATACAATGTTTATCATGTGATTGGGGCACCATTGTATTAATGCTAATTAGGTTTTCATGTGCAAAAAACAGAACAACAATTGCTAAGTGTTTAAGTACATTAGTAAATATCCCACAATCACAAATGTTTATAGAACCACCAAAATTACGTAGTACACCTGTGGCATTATATTTTTATAGAACAGGCATATCAAACATTAGCAATACATATGGAGAGACACCTGAATGGATTACACGACAAACGCAACTACAACATAGTTTTGATGATAGTACCTTTGAATTATCACAAATGGTGCAATGGGCATTTGACCATGAAGTATTAGATGATAGTGAAATAGCATTTCATTATGCACAATTAGCAGATATAGATAGTAATGCTGCAGCGTTTTTAAAGAGTAATTGCCAAGCAAAATATGTAAAAGATTGTGGGACCATGGCACGGCATTACAAACGAGCACAAAGAAAATCATTATCTATGTCAGCCTGGATAAGGTATAGATGTGATAGAGCAAAGGATGGAGGCAACTGGAGAGAAATTGCTAAATTTTTAAGATATCAAGGTGTAAACTTTATGTCCTTTATTCAAATGTTTAAACAGTTTTTAAAAGGAACACCAAAACACAATTGCATAGTCATATATGGCCCACCAAACACAGGCAAGTCATTATTTGCAATGAGCCTAATGAAGTTTATGCAAGGGTCCATTATTTCATATGTAAACTCTGGTAGTCATTTTTGGTTACAGCCACTAGAGGATGCTAAAATAGCATTGTTAGATGATGCTACGTATGGGTGTTGGACATATATTGATCAGTATTTAAGAAACTTTTTAGATGGTAATCCATGTAGTATAGATAGAAAACATAGGAGTTTAATACAATTAGTATGTCCACCATTACTAATAACGTCAAACATAAATCCACAAGAGGATGCAAACCTAATGTATTTACATACAAGGGTAACAGTATTAAAGTTTTTAAATACATTTCCATTTGATAACAATGGGAATGCTGTGTATACATTGAATGATGAAAATTGGAAAAATTTTTTTTCCACCACATGGTCCAGATTAGATTTGGAGGAGGAAGAGGACAAAGAAAATGGAGACCCTATGCCACCGTTTAAATGTGTGCCAGGAGAAAATACTAGACTGTTATGAACTGGACAGTGATAAATTAGTAGATCAAATTAACTATTGGACATTGTTACGATATGAAGCTGCTATGTTTTATGCAGCACGGGAAAGAAACTTACAAACAATCAATCACCAGGTAGTACCAGCAACAACAGTATCAAAACAAAAGGCCTGTCAAGCAATTGAAATGCACATGGCCTTACAATCGCTTAACAAATCAGACTATAACATGGAACCATGGACAATGCGGGAGACATGTTATGAACTATGGTGTGTGGCTCCCAAGCAATGTTTCAAAAAGGGGGGCATAACTGTAACAGTTATATTTGATGGAAATAAGGACAATGCAATGGACTATACAAGCTGGAAATTTATATATATATATGATAATGATAAGTGGGTAAAGACAAATGGAAATGTGGACTATACGGGTATATATTACACTGTAAATTCAAAAAAAGAATATTATGTACAGTTTAAAGATGAAGCCAAAATATATGGGGCACAACAGTGGGAGGTCTATATGTATGGTACTGTAATAACATGTCCTGAATATGTATCTAGTACCTGCAGCGACGCGTTATCCACTACTACAACTGTTGAACAACTATCAAACACCCCAACGACCAATCCCCTTACCACCTGCGTGGGCGCCAAAGAAGCCCAGACACAACAGCGAAAACGACAGCGACTTACTGAGCCCGACTCCTCCACAATCTCCCCACTGTCCGTGGACAATACAAACAACCAAATACACTGTGGAAGTGGAAGCACTAACACTGGAGGGCACCAAAGTGCAACTCAGACTGCGTTTATAGTGCATTTAAAAGGTGATACAAATTGTTTAAAATGTTTTAGATACAGATTTACAAAACACAAAGGGTTATATAAAAACGTATCCTCAACCTGGCATTGGACCAGTAATACTAAAACAGGCATTGTTACCATTGTGTTTGACAGTGCACATCAACGGGAAACATTTATAAAAACCATTAAAGTACCCCCAAGTGTAACACTGTCATTGGGAATTATGACACTGTAACTAGTGTAATATATGTATTGTACATATATACTGTCACAAGCCAATATGTGCTGC---TAATTGTATAGACATATTGTAACCATTGCAGTGTTTATTATTTTGCTATTTGTGCTTTGCTTGTGTGTGTGTCTTGTGTTGTGTTGTTTGTTGCCGCTACTGCTGTCCCAATACGTGTTTGCAGCTGCCTTATTATTAATTTTATGTTTTTGGTTTGTTGTTGCAACATCCCAATTAACTACATTTTTTGTATATTTGATTTTTTTTTACTTACCTTGTTTACTTTTACATCTATATACATTTTTACTTTTGCAATAAACTTGTTATATTTTTGTGATTAAATATGGTGGCTACACGTGCACGGCGTCGGAAGCGAGCATCTGTAACACAATTATATTCTACATGCAAAGCTGCTGGTACATGTCCTCCTGATGTTGTGAATAAGGTTGAAGGTACTACATTGGCCGATAAAATATTACAGTGGAGTGGGTTGGGTATATTTTTGGGTGGCCTAGGTATTGGTACTGGGTCTGGATCTGGGGGGCGTACTGGATATATCCCTTTAGGTGGTGGGGGTCGCCCAGGCGTGGTGGATATTGCTCCTGCAAGGCCACCTATTATAATTGAACCTATAGCACC-TACTGAACCTTCTATAGTAAATTTGGTTGAGGACTCTAGTATTATTCAGTCTGGGTCTCCTATACCTACCTTTACTGGTACCGATGGCTTTGAAATTACTTCATCTTCCACAACAACCCCTGCTGTGTTGGACATCACCCCATCTGCTGGTACTGTACATGTTTCTAGTACTAACATTGAAAATCCTTTATATATTGAACCTCCATCCATTGAGGCTCCACAATCTGGAGAAGTGTCAGGACATATATTTACTAGTACACTTACTTCTGGTACTCATGGGTATGAAGAAATACCTATGGAAGTGTTTGCATCCAATGTCAGTACTGGTACTGAACCTATTAGCAGCACACCTACTCCAGGGGTTAGTCGCATAGCTGCTCCCCGCTTGTATAGTAAGTCCTACACACAGGTTAAAGTTACAAATCCTGATTTTATTAGTAAGCCATCCACATTTGTTACATTTAATAATCCTGCTTTTGAGCCTATTGACACATCCATAACTTTTGAGGAACCTGATGCTGTTGCACCTGATCCTGATTTTCTGGATATTATTAAACTGCACCGCCCTGCCCTTACATCTCGTAGAGGCACAGTACGCTTTAGTAGGTTAGGTCAAAAGGCCACCATGCGCACTCGTAGTGGCAAACAAATTGGTGCTCGTGTACATTATTATCATGATATTAGTAGAATTGCACCAGCTGATGAACTTGAAATGCAGCCTTTACTTTCACCTTCTAATAATTATAGTTATGACATTTATGCTGATTTAGATGAAGCTGAAACAGGTTTTATACAGCCCACACACACCACACCTATGTCACACTCCTCTTTGTCTAGGCAGTTGCCCTCCTTATCTTCATCTATGTCTTCATCTTATGCAAATGTTACTATTCCATTTTCAACTACATATTCTGTTCCTATTCATACAGGGCCTGATGTGGTATTGCCCACATCTCCTACAGTATGGCCTTATGTTCCCCACACTTCCATTGACACCAAGCATTCTATTGTTATACTAGGTGGGGATTACTATTTGTGGCCCTATACACATTTACTACGCAAACGCCGTAAACGTATACCCTATTTTTTTACAGATGGCATTGTGGCGCACTAATGACAGCAAGGTGTATTTGCCACCTGCACCTGTGTCTCGAATTGTGAATACAGAAGAATATATCACACGCACCGGCATATATTACTATGCAGGCAGTTCCAGACTAATAACATTAGGACATCCCTATTTTCCAATACCTAAAACCTCAACGCGTGCTGCTATTCCTAAAGTATCTGCATTTCAATACAGGGTATTTAGGGTACAGTTACCAGATCCTAACAAGTTTGGACTCCCGGATCCAAATTTATATAATCCAGACACAGATAGGTTGGTGTGGGGTTGTGTGGGCGTTGAGGTGGGCAGAGGACAGCCCCTTGGTGTTGGCCTTAGTGGTCATCCCTTATTTAATAAATATGATGACACAGAAAATTCACGCATAGCAAATGGCAATGCACAACAAGATGTTAGAGATAACACATCTGTTGACAACAAACAGACTCAGTTATGTATAATAGGCTGTGCTCCACCTATTGGGGAACACTGGGGTATTGGCACTACATGCAAAAACACACCTGTACCTCCAGGAGACTGCCCCCCCCTGGAACTTGTATCCTCTGTCATTCAGGATGGCGATATGATTGATACAGGGTTTGGAGCTATGGATTTCGCTGCCCTACAGGCCACCAAATCAGACGTCCCTTTGGATATTTCACAGTCTGTTTGTAAATATCCTGATTATTTAAAAATGTCTGCAGACACATATGGTAATTCTATGTTTTTTCATTTACGCAGGGAGCAAATCTTTGCTAGGCACTATTATAATAAACTTGGTAGTGTTGGGGAAGACATTCCTAACGATTATTATATTAAGGGTAGTGGTAATGGCCGTGACCCTATAGAAAGTTATATATACTCTGCTACTCCCAGTGGGTCTATGATAACATCTGATTCTCAAATTTTTAATAAGCCTTATTGGCTCCACCGTGCGCAGGGTCACAATAATGGCATTTGCTGGAACAATCAGCTTTTTATTACCTGTGTTGATACTACCAGAAGTACAAATTTAACTATTAGCACTGCCACTGCTGCGGTTTCCCCAACATTTACTCCAAGTAACTTTAAGCAATATATTAGGCATGGGGAAGAGTATGAATTGCAATTTATTTTTCAATTATGTAAAATTACTTTAACTACAGAGGTAATGGCTTATTTACACACAATGGATCCTACCATTCTTGAACAGTGGAATTTTGGATTAACATTACCTCCGTCTGCTAGTTTGGAGGATGCATATAGGTTTGTTAGAAATGCAGCTACTAGCTGTCAAAAGGACACCCCTCCACAGGCTAAGCCAGATCCTTTGGCCAAATATAAATTTTGGGATGTTGATTTAAAGGAACGATTTTCTTTAGATTTAGACCAATTTGCATTGGGTCGCAAGTTTTTGTTGCAGGTTGGCGTACAACGCAAGCCCAGACCAGGCCTTAAACGCCCGGCCTCATCGGCATCCTCTTCCTCTTCCTCTTCAGCCAAACGTAAACGTGTTAAAAAGTAATGTATGTTAGTTTTTGTATGCTTGTGCACACTGTTGTATGCCTGTATGTATATGTTTGTGTATGTACTGTATGTGTTTT--TGTGTGTGTGTGTGTTGTTGTTCCTGTATGTATGAGTTATGTATGTTTATTATTAATAAACTATGTGGTGTGTGTGTGTGTGTTTTTGCATGACTGCATTTGTATGACATGTACGGGTGTATGTGGGTATTACATTATCCCCGTAGGTCAAGGGTGGTGTTTCGGTGGCGTCCCTATTGCCCTACCCA--TTTTTTGCAGCACAACAGTTTATATTTGTGCTATTTAGTTATACTTTGTAGCTTCCATTTTGTTACAGCTGCAGCCATTTTGAGTGCAACCGATTTCGGTTGCTGTACTTTTAGTATATTTGCCAAGTTTTAAACCACAACTGCCAGTTGTTTTTGGCATAAACCATCATTTTTTTATGACATAGTGCATACATCCGCCCGCCCACGCCTTGTACTTGGCGCGCCTTACCGGCGCTAGTCAT--ACAACCTATTAGTCATTTGTACTTTAACAATTGTTGGCACACTGTTTTCCGCCCTATAATAATTTAACTGCTTATAGGCATGTATTTTTTGGCATATTTTATCTTACTAATTGCATAGTTGGCAGGTCAAATACTATGTTTTTAGTGCCAAGTTTCTATCCTACTTATAAACCATCTTACTCATATGCAGGTGTGCTACACAAATGTGTTACCTAACCGATTTGTGTTCTGCCTATGCTTGCAACATTTTTTCTTATAACATTT
>LNS6155836_HPV51
AACAATTATCTTGTAAAAACTAGGGTGTAACCGAAAAGGGTTATGACCGAAAACGGTGCATATAAAAGTGCAGTGGTAAAAGTATAGAAGAACACCATGTTCGAAGACAAGAGGGAAAGACCACGAACGCTGCATGAATTATGTGAAGCTTTGAACGTTTCTATGCACAATATACAGGTAGTGTGTGTGTATTGTAAAAAGGAATTATGTAGAGCAGATGTATATAATGTAGCATTTACTGAAATTAAGATTGTATATAGGGATAATAATCCATATGCAGTATGCAAACAATGTTTACTGTTTTATTCAAAAATTAGAGAGTATAGACGTTATAGCAGGTCTGTGTATGGTACTACATTAGAGGCAATTACTAAAAAAAGCTTATATGATTTATCGATAAGGTGTCATAGATGTCAAAGACCACTTGGGCCTGAAGAAAAGCAAAAATTGGTGGACGAAAAAAAAAGGTTCCATGAAATAGCGGGACGTTGGACGGGGCAATGCGCTAATTGCTGGCAACGTACACGACAACGTAACGAAACCCAAGTGTAATAAAGCCATGCGTGGTAATGTACCACAATTAAAAGATGTAGTATTGCATTTAACACCACAGACTGAAATTGACTTGCAATGCTACGAGCAATTTGACAGCTCAGAGGAGGAGGATGAAGTAGATAATATGCGTGACCAGCTACCAGAAAGACGGGCTGGACAGGCTACGTGTTACAGAATTGAAGCTCCGTGTTGCAGGTGTTCAAGTGTAGTACAACTGGCAGTGGAAAGCAGTGGAGACACCCTTCGCGTTGTACAGCAGATGTTAATGGGCGAACTAAGCCTGGTTTGCCCGTGTTGTGCGAACAACTAGCAACGGCGATGGACTGTGAAGGTACAGAGGATGAGGGGGCGGGGTGTAATGGGTGGTTTTTTGTTGAAGCAATAGTAGAAAAAAAAACAGGAGATAATGTTTCGGATGATGAGGATGAAAATGCAGATGATACAGGATCTGATTTAATAAACTTTATAGATAGTGAAACTAGTATTTGCAGTCAGGCGGAACAGGAGACAGCACGGGCGTTGTTTCAGGCCCAAGAATTACAGGCAAACAAAGAGGCTGTGCATCAGTTAAAACGAAAGTTTCTAGTCAGCCCGCGAAGCAGCCCATTAGGAGACATTACAAATCAAAACAACACACACAGCCATAGTCAGGCAAACGAGTCACAAGTTAAAAGGAGATTACTGGACAGTTATCCGGACAGCGGATATGGCAATACACAAGTGGAAACTGTGGAAGCAACGTTGCAGGTAGATGGGCAACATGGCGGTTCACAGAACAGTGTGTGTAGTAGCGGGGGGGGCAGTGTTATGGATGTGGAAACAACAGAAAGCTGTGCAAATGTAGAACTAAACAGTATATGTGAAGTATTAAAAAGCAGTAATGCAAAAGCAACGTTAATGGCAAAATTTAAAGAGTTGTATGGTATTAGTTATAATGAGTTGGTACGGGTGTTTAAAAGTGATAAAACATGTTGTATAGATTGGGTTTGTGCATTGTTTGGCGTTTCCCCAATGGTAGCAGAAAATTTAAAAACACTAATTAAGCCATTTTGCATGTACTACCATATACAATGTTTATCATGTGATTGGGGCACCATTGTATTAATGCTAATTAGGTTTTCATGTGCAAAAAACAGAACAACAATTGCTAAGTGTTTAAGTACATTAGTAAATATCCCACAATCACAAATGTTTATAGAACCACCAAAATTACGTAGTACACCTGTGGCATTATATTTTTATAGAACAGGCATATCAAACATTAGCAATACATATGGAGAGACACCTGAATGGATTACACGACAAACGCAACTACAACATAGTTTTGAGGATAGTACCTTTGAATTATCACAAATGGTGCAATGGGCATTTGACCATGAAGTATTAGATGATAGTGAAATAGCATTTCATTATGCACAATTAGCAGATATAGATAGTAATGCTGCAGCGTTTTTAAAGAGTAATTGCCAAGCAAAATATGTAAAAGATTGTGGGACCATGGCACGGCATTACAAACGAGCACAAAGAAAATCATTATCTATGTCAGCCTGGATAAGGTATAGATGTGATAGAGCAAAGGATGGAGGCAACTGGAGAGAAATTGCTAAATTTTTAAGATATCAAGGTGTAAACTTTATGTCCTTTATTCAAATGTTTAAACAGTTTTTAAAAGGAACACCAAAACACAATTGCATAGTCATATATGGCCCACCAAACACAGGCAAGTCATTATTTGCAATGAGCCTAATGAAGTTTATGCAAGGGTCCATTATTTCATATGTAAACTCTGGTAGTCATTTTTGGTTACAGCCACTAGAGGATGCTAAAATAGCATTGTTAGATGATGCTACGTATGGGTGTTGGACATATATTGATCAGTATTTAAGAAACTTTTTAGATGGTAATCCATGTAGTATAGATAGAAAACATAGGAGTTTAATACAATTAGTATGTCCACCATTACTAATAACGTCAAACATAAATCCACAAGAGGATGCAAACCTAATGTATTTACATACAAGGGTAACAGTATTAAAGTTTTTAAATACATTTCCATTTGATAACAATGGGAATGCTGTGTATACATTGAATGATGAAAATTGGAAAAATTTTTTTTCCACCACATGGTCCAGATTAGATTTGGAGGAGGAAGAGGACAAAGAAAATGGAGACCCTATGCCACCGTTTAAATGTGTGCCAGGAGAAAATACTAGACTGTTATGAACTGGACAGTGATAAATTAGTAGATCAAATTAACTATTGGACATTGTTACGATATGAAGCTGCTATGTTTTATGCAGCACGGGAAAGAAACTTACAAACAATCAATCACCAGGTAGTACCAGCAACAACAGTATCAAAACAAAAGGCCTGTCAAGCAATTGAAATGCACATGGCCTTACAATCGCTTAACAAATCAGACTATAACATGGAACCATGGACAATGCGGGAGACATGTTATGAACTATGGTGTGTGGCTCCCAAGCAATGTTTCAAAAAGGGGGGCATAACTGTAACAGTTATATTTGATGGAAATAAGGACAATGCAATGGACTATACAAGCTGGAAATTTATATATATATATGATAATGATAAGTGGGTAAAGACAAATGGAAATGTGGACTATACGGGTATATATTACACTGTAAATTCAAAAAAAGAATATTATGTACAGTTTAAAGATGAAGCCAAAATATATGGGGCACAACAGTGGGAGGTCTATATGTATGGTACTGTAATAACATGTCCTGAATATGTATCTAGTACCTGCAGCGACGCGTTATCCACTACTACAACTGTTGAACAACTATCAAACACCCCAACGACCAATCCCCTTACCACCTGCGTGGGCGCCAAAGAAGCCCAGACACAACAGCGAAAACGACAGCGACTTACTGAGCCCGACTCCTCCACAATCTCCCCACTGTCCGTGGACAATACAAACAACCAAATACACTGTGGAAGTGGAAGCACTAACACTGGAGGGCACCAAAGTGCAACTCAGACTGCGTTTATAGTGCATTTAAAAGGTGATACAAATTGTTTAAAATGTTTTAGATACAGATTTACAAAACACAAAGGGTTATATAAAAACGTATCCTCAACCTGGCATTGGACCAGTAATACTAAAACAGGCATTGTTACCATTGTGTTTGACAGTGCACATCAACGGGAAACATTTATAAAAACCATTAAAGTACCCCCAAGTGTAACACTGTCATTGGGAATTATGACACTGTAACTAGTGTAATATATGTATTGTACATATATACTGTCACAAGCCAATATGTGCTGC---TAATTGTATAGACATATTGTAACCATTGCAGTGTTTATTATTTTGCTATTTGTGCTTTGCTTGTGTGTGTGTCTTGTGTTGTGTTGTTTGTTGCCGCTACTGCTGTCCCAATACGTGTTTGCAGCTGCCTTATTATTAATTTTATGTTTTTGGTTTGTTGTTGCAACATCCCAATTAACTACATTTTTTGTATATTTGATTTTTTTTTACTTACCTTGTTTACTTTTACATCTATATACATTTTTACTTTTGCAATAAACTTGTTATATTTTTGTGATTAAATATGGTGGCTACACGTGCACGGCGTCGAAAGCGAGCATCTGTAACACAATTATATTCTACATGCAAAGCTGCTGGTACATGTCCTCCTGATGTTGTGAATAAGGTTGAAGGTACTACATTGGCCGATAAAATATTACAGTGGAGTGGGTTGGGTATATTTTTGGGTGGCCTAGGTATTGGTACTGGGTCTGGATCTGGGGGGCGTACTGGATATATCCCTTTAGGTGGTGGGGGTCGCCCAGGCGTGGTGGATATTGCTCCTGCAAGGCCACCTATTATAATTGAACCTATAGCACC-TACTGAACCTTCTATAGTAAATTTGGTTGAGGACTCTAGTATTATTCAGTCTGGGTCTCCTATACCTACCTTTACTGGTACCGATGGCTTTGAAATTACTTCATCTTCCACAACAACCCCTGCTGTGTTGGACATCACCCCATCTGCTGGTACTGTACATGTTTCTAGTACTAACATTGAAAATCCTTTATATATTGAACCTCCATCCATTGAGGCTCCACAATCTGGAGAAGTGTCAGGACATATATTTACTAGTACACTTACTTCTGGTACTCATGGGTATGAAGAAATACCTATGGAAGTGTTTGCATCCAATGTCAGTACTGGTACTGAACCTATTAGCAGCACACCTACTCCAGGGGTTAGTCGCATAGCTGCTCCCCGCTTGTATAGTAAGTCCTACACACAGGTTAAAGTTACAAATCCTGATTTTATTAGTAAGCCATCCACATTTGTTACATTTAATAATCCTGCTTTTGAGCCTATTGACACATCCATAACTTTTGAGGAACCTGATGCTGTTGCACCTGATCCTGATTTTCTGGATATTATTAAACTGCACCGCCCTGCCCTTACATCTCGTAGAGGCACAGTACGCTTTAGTAGGTTAGGTCAAAAGGCCACCATGCGCACTCGTAGTGGCAAACAAATTGGTGCTCGTGTACATTATTATCATGATATTAGTAGAATTGCACCAGCTGATGAACTTGAAATGCAGCCTTTACTTTCACCTTCTAATAATTATAGTTATGACATTTATGCTGATTTAGATGAAGCTGAAACAGGTTTTATACAGCCCACACACACCACACCTATGTCACACTCCTCTTTGTCTAGGCAGTTGCCCTCCTTATCTTCATCTATGTCTTCATCTTATGCAAATGTTACTATTCCATTTTCAACTACATATTCTGTTCCTATTCATACAGGGCCTGATGTGGTATTGCCCACATCTCCTACAGTATGGCCTTATGTTCCCCACACTTCCATTGACACCAAGCATTCTATTGTTATACTAGGTGGGGATTACTATTTGTGGCCCTATACACATTTACTACGCAAACGCCGTAAACGTATACCCTATTTTTTTACAGATGGCATTGTGGCGCACTAATGACAGCAAGGTGTATTTGCCACCTGCACCTGTGTCTCGAATTGTGAATACAGAAGAATATATCACACGCACCGGCATATATTACTATGCAGGCAGTTCCAGACTAATAACATTAGGACATCCCTATTTTCCAATACCTAAAACCTCAGCGCGTGCTGCTATTCCTAAAGTATCTGCATTTCAATACAGGGTATTTAGGGTACAGTTACCAGATCCTAACAAGTTTGGACTCCCGGATCCAAATTTATATAATCCAGACACAGATAGGTTGGTGTGGGGTTGTGTGGGCGTTGAGGTGGGCAGAGGACAGCCCCTTGGTGTTGGCCTTAGTGGTCATCCCTTATTTAATAAATATGATGACACAGAAAATTCACGCATAGCAAATGGCAATGCACAACAAGATGTTAGAGATAACACATCTGTTGACAACAAACAGACTCAGTTATGTATAATAGGCTGTGCTCCACCTATTGGGGAACACTGGGGTATTGGCACTACATGCAAAAACACACCTGTACCTCCAGGAGACTGCCCCCCCCTGGAACTTGTATCCTCTGTCATTCAGGATGGCGATATGATTGATACAGGGTTTGGAGCTATGGATTTCGCTGCCCTACAGGCCACCAAATCAGACGTCCCTTTGGATATTTCACAGTCTGTTTGTAAATATCCTGATTATTTAAAAATGTCTGCAGACACATATGGTAATTCCATGTTTTTTCATTTACGCAGGGAGCAAATCTTTGCTAGGCACTATTATAATAAACTTGGTAGTGTTGGGGAAGACATTCCTAACGATTATTATATTAAGGGTAGTGGTAATGGCCGTGACCCTATAGAAAGTTATATATACTCTGCTACTCCCAGTGGGTCTATGATAACATCTGATTCTCAAATTTTTAATAAGCCTTATTGGCTCCACCGTGCGCAGGGTCACAATAATGGCATTTGCTGGAACAATCAGCTTTTTATTACCTGTGTTGATACTACCAGAAGTACAAATTTAACTATTAGCACTGCCACTGCTGCGGTTTCCCCAACATTTACTCCAAGTAACTTTAAGCAATATATTAGGCATGGGGAAGAGTATGAATTGCAATTTATTTTTCAATTATGTAAAATTACTTTAACTACAGAGGTAATGGCTTATTTACACACAATGGATCCTACCATTCTTGAACAGTGGAATTTTGGATTAACATTACCTCCGTCTGCTAGTTTGGAGGATGCATATAGGTTTGTTAGAAATGCAGCTACTAGCTGTCAAAAGGACACCCCTCCACAGGCTAAGCCAGATCCTTTGGCCAAATATAAATTTTGGGATGTTGATTTAAAGGAACGATTTTCTTTAGATTTAGACCAATTTGCATTGGGTCGCAAGTTTTTGTTGCAGGTTGGCGTACAACGCAAGCCCAGACCAGGCCTTAAACGCCCGGCCTCATCGGCATCCTCTTCCTCTTCCTCTTCAGCCAAACGTAAACGTGTTAAAAAGTAATGTATGTTAGTTTTTGTATGCTTGTGCACACTGTTGTATGCCTGTATGTATATGTTTGTGTATGTACTGTATGTGTTTT--TGTGTGTGTGTGTGTTGTTGTTCCTGTATGTATGAGTTATGTATGTTTATTATTAATAAACTATGTGGTGTGTGTGTGTGTGTTTTTGCATGACTGCATTTGTATGACATGTACGGGTGTATGTGGGTATTACATTATCCCCGTAGGTCAAGGGTGGTGTTTCGGTGGCGTCCCTATTGCCCTACCCA--TTTTTTGCAGCACAACAGTTTATATTTGTGCTATTTAGTTATACTTTGTAGCTTCCATTTTGTTACAGCTGCAGCCATTTTGAGTGCAACCGATTTCGGTTGCTGTACTTTTAGTATATTTGCCAAGTTTTAAACCACAACTGCCAGTTGTTTTTGGCATAAACCATCATTTTTTTATGACATAGTGCATACATCCGCCCGCCCACGCCTTGTACTTGGCGCGCCTTACCGGCGCTAGTCAT--ACAACCTATTAGTCATTTGTACTTTAACAATTGTTGGCACACTGTTTTCCGCCCTATAATAATGTAACTGCTTATAGGCATGTATTTTTTGGCATATTTTATCTTACTAATTGCATAGTTGGCAGGTCAAATACTATGTTTTTAGTGCCAAGTTTCTATCCTACTTATAAACCATCTTACTCATATGCAGGTGTGCTACACAAATGTGTTACCTAACCGATTTGTGTTCTGCCTATGCTTGCAACATTTTTTCTTATAACATTT
>LNS9308021_HPV51
AACAATTATCTTGTAAAAACTAGGGTGTAACCGAAAAGGGTTATGACCGAAAACGGTGCATATAAAAGTGCAGTGGTAAAAGTATAGAAGAACACCATGTTCGAAGACAAGAGGGAAAGACCACGAACGCTGCATGAATTATGTGAAGCTTTGAACGTTTCTATGCACAATATACAGGTAGTGTGTGTGTATTGTAAAAAGGAATTATGTAGAGCAGATGTATATAATGTAGCATTTACTGAAATTAAGATTGTATATAGGGATAATAATCCATATGCAGTATGCAAACAATGTTTACTGTTTTATTCAAAAATTAGAGAGTATAGACGTTATAGCAGGTCTGTGTATGGTACTACATTAGAGGCAATTACTAAAAAAAGCTTATATGATTTATCGATAAGGTGTCATAGATGTCAAAGACCACTTGGGCCTGAAGAAAAGCAAAAATTGGTGGACGAAAAAAAAAGGTTCCATGAAATAGCGGGACGTTGGACGGGGCAATGCGCTAATTGCTGGCAACGTACACGACAACGTAACGAAACCCAAGTGTAATAAAGCCATGCGTGGTAATGTACCACAATTAAAAGATGTAGTATTGCATTTAACACCACAGACTGAAATTGACTTGCAATGCTACGAGCAATTTGACAGCTCAGAGGAGGAGGATGAAGTAGATAATATGCGTGACCAGCTACCAGAAAGACGGGCTGGACAGGCTACGTGTTACAGAATTGAAGCTCCGTGTTGCAGGTGTTCAAGTGTAGTACAACTGGCAGTGGAAAGCAGTGGAGACACCCTTCGCGTTGTACAGCAGATGTTAATGGGCGAACTAAGCCTGGTTTGCCCGTGTTGTGCGAACAACTAGCAACGGCGATGGACTGTGAAGGTACAGAGGATGAGGGGGCGGGGTGTAATGGGTGGTTTTTTGTTGAAGCAATAGTAGAAAAAAAAACAGGAGATAATGTTTCGGATGATGAGGATGAAAATGCAGATGATACAGGATCTGATTTAATAAACTTTATAGATAGTGAAACTAGTATTTGCAGTCAGGCGGAACAGGAGACAGCACGGGCGTTGTTTCAGGCCCAAGAATTACAGGCAAACAAAGAGGCTGTGCATCAGTTAAAACGAAAGTTTCTAGTCAGCCCGCGAAGCAGCCCATTAGGAGACATTACAAATCAAAACAACACACACAGCCATAGTCAGGCAAACGAGTCACAAGTTAAAAGGAGATTACTGGACAGTTATCCGGACAGCGGATATGGCAATACACAAGTGGAAACTGTGGAAGCAACGTTGCAGGTAGATGGGCAACATGGCGGTTCACAGAACAGTGTGTGTAGTAGCGGGGGGGGCAGTGTTATGGATGTGGAAACAACAGAAAGCTGTGCAAATGTAGAACTAAACAGTATATGTGAAGTATTAAAAAGCAGTAATGCAAAAGCAACGTTAATGGCAAAATTTAAAGAGTTGTATGGTATTAGTTATAATGAGTTGGTACGGGTGTTTAAAAGTGATAAAACATGTTGTATAGATTGGGTTTGTGCATTGTTTGGCGTTTCCCCAATGGTAGCAGAAAATTTAAAAACACTAATTAAGCCATTTTGCATGTACTACCATATACAATGTTTATCATGTGATTGGGGCACCATTGTATTAATGCTAATTAGGTTTTCATGTGCAAAAAACAGAACAACAATTGCTAAGTGTTTAAGTACATTAGTAAATATCCCACAATCACAAATGTTTATAGAACCACCAAAATTACGTAGTACACCTGTGGCATTATATTTTTATAGAACAGGCATATCAAACATTAGCAATACATATGGAGAGACACCTGAATGGATTACACGACAAACGCAACTACAACATAGTTTTGAGGATAGTACCTTTGAATTATCACAAATGGTGCAATGGGCATTTGACCATGAAGTATTAGATGATAGTGAAATAGCATTTCATTATGCACAATTAGCAGATATAGATAGTAATGCTGCAGCGTTTTTAAAGAGTAATTGCCAAGCAAAATATGTAAAAGATTGTGGGACCATGGCACGGCATTACAAACGAGCACAAAGAAAATCATTATCTATGTCAGCCTGGATAAGGTATAGATGTGATAGAGCAAAGGATGGAGGCAACTGGAGAGAAATTGCTAAATTTTTAAGATATCAAGGTGTAAACTTTATGTCCTTTATTCAAATGTTTAAACAGTTTTTAAAAGGAACACCAAAACACAATTGCATAGTCATATATGGCCCACCAAACACAGGCAAGTCATTATTTGCAATGAGCCTAATGAAGTTTATGCAAGGGTCCATTATTTCATATGTAAACTCTGGTAGTCATTTTTGGTTACAGCCACTAGAGGATGCTAAAATAGCATTGTTAGATGATGCTACGTATGGGTGTTGGACATATATTGATCAGTATTTAAGAAACTTTTTAGATGGTAATCCATGTAGTATAGATAGAAAACATAGGAGTTTAATACAATTAGTATGTCCACCATTACTAATAACGTCAAACATAAATCCACAAGAGGATGCAAACCTAATGTATTTACATACAAGGGTAACAGTATTAAAGTTTTTAAATACATTTCCATTTGATAACAATGGGAATGCTGTGTATACATTGAATGATGAAAATTGGAAAAATTTTTTTTCCACCACATGGTCCAGATTAGATTTGGAGGAGGAAGAGGACAAAGAAAATGGAGACCCTATGCCACCGTTTAAATGTGTGCCAGGAGAAAATACTAGACTGTTATGAACTGGACAGTGATAAATTAGTAGATCAAATTAACTATTGGACATTGTTACGATATGAAGCTGCTATGTTTTATGCAGCACGGGAAAGAAACTTACAAACAATCAATCACCAGGTAGTACCAGCAACAACAGTATCAAAACAAAAGGCCTGTCAAGCAATTGAAATGCACATGGCCTTACAATCGCTTAACAAATCAGACTATAACATGGAACCATGGACAATGCGGGAGACATGTTATGAACTATGGTGTGTGGCTCCCAAGCAATGTTTCAAAAAGGGGGGCATAACTGTAACAGTTATATTTGATGGAAATAAGGACAATGCAATGGACTATACAAGCTGGAAATTTATATATATATATGATAATGATAAGTGGGTAAAGACAAATGGAAATGTGGACTATACGGGTATATATTACACTGTAAATTCAAAAAAAGAATATTATGTACAGTTTAAAGATGAAGCCAAAATATATGGGGCACAACAGTGGGAGGTCTATATGTATGGTACTGTAATAACATGTCCTGAATATGTATCTAGTACCTGCAGCGACGCGTTATCCACTACTACAACTGTTGAACAACTATCAAACACCCCAACGACCAATCCCCTTACCACCTGCGTGGGCGCCAAAGAAGCCCAGACACAACAGCGAAAACGACAGCGACTTACTGAGCCCGACTCCTCCACAATCTCCCCACTGTCCGTGGACAATACAAACAACCAAATACACTGTGGAAGTGGAAGCACTAACACTGGAGGGCACCAAAGTGCAACTCAGACTGCGTTTATAGTGCATTTAAAAGGTGATACAAATTGTTTAAAATGTTTTAGATACAGATTTACAAAACACAAAGGGTTATATAAAAACGTATCCTCAACCTGGCATTGGACCAGTAATACTAAAACAGGCATTGTTACCATTGTGTTTGACAGTGCACATCAACGGGAAACATTTATAAAAACCATTAAAGTACCCCCAAGTGTAACACTGTCATTGGGAATTATGACACTGTAACTAGTGTAATATATGTATTGTACATATATACTGTCACAAGCCAATATGTGCTGC---TAATTGTATAGACATATTGTAACCATTGCAGTGTTTATTATTTTGCTATTTGTGCTTTGCTTGTGTGTGTGTCTTGTGTTGTGTTGTTTGTTGCCGCTACTGCTGTCCCAATACGTGTTTGCAGCTGCCTTATTATTAATTTTATGTTTTTGGTTTGTTGTTGCAACATCCCAATTAACTACATTTTTTGTATATTTGATTTTTTTTTACTTACCTTGTTTACTTTTACATCTATATACATTTTTACTTTTGCAATAAACTTGTTATATTTTTGTGATTAAATATGGTGGCTACACGTGCACGGCGTCGGAAGCGAGCATCTGTAACACAATTATATTCTACATGCAAAGCTGCTGGTACATGTCCTCCTGATGTTGTGAATAAGGTTGAAGGTACTACATTGGCCGATAAAATATTACAGTGGAGTGGGTTGGGTATATTTTTGGGTGGCCTAGGTATTGGTACTGGGTCTGGATCTGGGGGGCGTACTGGATATATCCCTTTAGGTGGTGGGGGTCGCCCAGGCGTGGTGGATATTGCTCCTGCAAGGCCACCTATTATAATTGAACCTATAGCACC-TACTGAACCTTCTATAGTAAATTTGGTTGAGGACTCTAGTATTATTCAGTCTGGGTCTCCTATACCTACCTTTACTGGTACCGATGGCTTTGAAATTACTTCATCTTCCACAACAACCCCTGCTGTGTTGGACATCACCCCATCTGCTGGTACTGTACATGTTTCTAGTACTAACATTGAAAATCCTTTATATATTGAACCTCCATCCATTGAGGCTCCACAATCTGGAGAAGTGTCAGGACATATATTTACTAGTACACTTACTTCTGGTACTCATGGGTATGAAGAAATACCTATGGAAGTGTTTGCATCCAATGTCAGTACTGGTACTGAACCTATTAGCAGCACACCTACTCCAGGGGTTAGTCGCATAGCTGCTCCCCGCTTGTATAGTAAGTCCTACACACAGGTTAAAGTTACAAATCCTGATTTTATTAGTAAGCCATCCACATTTGTTACATTTAATAATCCTGCTTTTGAGCCTATTGACACATCCATAACTTTTGAGGAACCTGATGCTGTTGCACCTGATCCTGATTTTCTGGATATTATTAAACTGCACCGCCCTGCCCTTACATCTCGTAGAGGCACAGTACGCTTTAGTAGGTTAGGTCAAAAGGCCACCATGCGCACTCGTAGTGGCAAACAAATTGGTGCTCGTGTACATTATTATCATGATATTAGTAGAATTGCACCAGCTGATGAACTTGAAATGCAGCCTTTACTTTCACCTTCTAATAATTATAGTTATGACATTTATGCTGATTTAGATGAAGCTGAAACAGGTTTTATACAGCCCACACACACCACACCTATGTCACACTCCTCTTTGTCTAGGCAGTTGCCCTCCTTATCTTCATCTATGTCTTCATCTTATGCAAATGTTACTATTCCATTTTCAACTACATATTCTGTTCCTATTCATACAGGGCCTGATGTGGTATTGCCCACATCTCCTACAGTATGGCCTTATGTTCCCCACACTTCCATTGACACCAAGCATTCTATTGTTATACTAGGTGGGGATTACTATTTGTGGCCCTATACACATTTACTACGCAAACGCCGTAAACGTATACCCTATTTTTTTACAGATGGCATTGTGGCGCACTAATGACAGCAAGGTGTATTTGCCACCTGCACCTGTGTCTCGAATTGTGAATACAGAAGAATATATCACACGCACCGGCATATATTACTATGCAGGCAGTTCCAGACTAATAACATTAGGACATCCCTATTTTCCAATACCTAAAACCTCAACGCGTGCTGCTATTCCTAAAGTATCTGCATTTCAATACAGGGTATTTAGGGTACAGTTACCAGATCCTAACAAGTTTGGACTCCCGGATCCAAATTTATATAATCCAGACACAGATAGGTTGGTGTGGGGTTGTGTGGGCGTTGAGGTGGGCAGAGGACAGCCCCTTGGTGTTGGCCTTAGTGGTCATCCCTTATTTAATAAATATGATGACACAGAAAATTCACGCATAGCAAATGGCAATGCACAACAAGATGTTAGAGATAACACATCTGTTGACAACAAACAGACTCAGTTATGTATAATAGGCTGTGCTCCACCTATTGGGGAACACTGGGGTATTGGCTCTACATGCAAAAACACACCTGTACCTCCAGGAGACTGCCCCCCCCTGGAACTTGTATCCTCTGTCATTCAGGATGGCGATATGATTGATACAGGGTTTGGAGCTATGGATTTCGCTGCCCTACAGGCCACCAAATCAGACGTCCCTTTGGATATTTCACAGTCTGTTTGTAAATATCCTGATTATTTAAAAATGTCTGCAGACACATATGGTAATTCCATGTTTTTTCATTTACGCAGGGAGCAAATCTTTGCTAGGCACTATTATAATAAACTTGGTAGTGTTGGGGAAGACATTCCTAACGATTATTATATTAAGGGTAGTGGTAATGGCCGTGACCCTATAGAAAGTTATATATACTCTGCTACTCCCAGTGGGTCTATGATAACATCTGATTCTCAAATTTTTAATAAGCCTTATTGGCTCCACCGTGCGCAGGGTCACAATAATGGCATTTGCTGGAACAATCAGCTTTTTATTACCTGTGTTGATACTACCAGAAGTACAAATTTAACTATTAGCACTGCCACTGCTGCGGTTTCCCCAACATTTACTCCAAGTAACTTTAAGCAATATATTAGGCATGGGGAAGAGTATGAATTGCAATTTATTTTTCAATTATGTAAAATTACTTTAACTACAGAGGTAATGGCTTATTTACACACAATGGATCCTACCATTCTTGAACAGTGGAATTTTGGATTAACATTACCTCCGTCTGCTAGTTTGGAGGATGCATATAGGTTTGTTAGAAATGCAGCTACTAGCTGTCAAAAGGACACCCCTCCACAGGCTAAGCCAGATCCTTTGGCCAAATATAAATTTTGGGATGTTGATTTAAAGGAACGATTTTCTTTAGATTTAGACCAATTTGCATTGGGTCGCAAGTTTTTGTTGCAGGTTGGCGTACAACGCAAGCCCAGACCAGGCCTTAAACGCCCGGCCTCATCGGCATCCTCTTCCTCTTCCTCTTCAGCCAAACGTAAACGTGTTAAAAAGTAATGTATGTTAGTTTTTGTATGCTTGTGCACACTGTTGTATGCCTGTATGTATATGTTTGTGTATGTACTGTATGTGTTTT--TGTGTGTGTGTGTGTTGTTGTTCCTGTATGTATGAGTTATGTATGTTTATTATTAATAAACTATGTGGTGTGTGTGTGTGTGTTTTTGCATGACTGCATTTGTATGACATGTACGGGTGTATGTGGGTATTACATTATCCCCGTAGGTCAAGGGTGGTGTTTCGGTGGCGTCCCTATTGCCCTACCCA--TTTTTTGCAGCACAACAGTTTATATTTGTGCTATTTAGTTATACTTTGTAGCTTCCATTTTGTTACCGCTGCAGCCATTTTGAGTGCAACCGATTTCGGTTGCTGTACTTTTAGTATATTTGCCAAGTTTTAAACCACAACTGCCAGTTGTTTTTGGCATAAACCATCATTTTTTTATGACATAGTGCATACATCCGCCCGCCCACGCCTTGTACTTGGCGCGCCTTACCGGCGCTAGTCAT--ACAACCTATTAGTCATTTGTACTTTAACAATTGTTGGCACACTGTTTTCCGCCCTATAATAATTTAACTGCTTATAGGCATGTATTTTTTGGCATATTTTATCTTACTAATTGCATAGTTGGCAGGTCAAATACTATGTTTTTAGTGCCAAGTTTCTATCCTACTTATAAACCATCTTACTCATATGCAGGTGTGCTACACAAATGTGTTACCTAACCGATTTGTGTTCTGCCTATGCTTGCAACATTTTTTCTTATAACATTT
>KF436870|HPV51|A2|
AACAATTATCTTGTAAAAACTAGGGTGTAACCGAAAAGGGTTATGACCGAAAACGGTGCATATAAAAGTGAAGAGGTAAAAGTATAGAAGAACACCATGTTCGAAGACAAGAGGGAAAGACCACGAACGCTGCATGAATTATGTGAAGCTTTGAACGTTTCTATGCACAATATACAGGTAGTGTGTGTGTATTGTAAAAAGGAATTATGTAGAGCAGATGTATATAATGTAGCATTTACTGAAATTAAGATTGTATATAGGGATAATAATCCATATGCAGTATGCAAACAATGTTTACTGTTTTATTCAAAAATTAGAGAGTATAGACGTTATAGCAGGTCTGTGTATGGTACTACATTAGAGGCAATTACTAAAAAAAGCTTATATGATTTATCGATAAGGTGTCATAGATGTCAAAGACCACTTGGGCCTGAAGAAAAGCAAAAATTGGTGGACGAAAAAAAAAGGTTCCATGAAATAGCGGGACGTTGGACGGGGCAATGCGCTAATTGCTGGCAACGTACACGACAACGTAACGAAACCCAAGTGTAATAAAGCCATGCGTGGTAATGTACCACAATTAAAAGATGTAGTATTGCATTTAACACCACAGACTGAAATTGACTTGCAATGCTACGAGCAATTTGACAGCTCAGAGGAGGAGGATGAAGTAGATAATATGCGTGACCAGCTACCAGAAAGACGGGCTGGACAGGCTACGTGTTACAGAATTGAAGCTCCGTGTTGCAGGTGTTCAAGTGTAGTACAACTGGCAGTGGAAAGCAGTGGAGACACTCTTCGCGTTGTACAGCAGATGTTAATGGGCGAACTGAGCCTGGTTTGCCCGTGTTGTGCGAACAACTAGCAACGGCGATGGACTGTGAAGGTACAGAGGATGAGGGGGCGGGGTGTAATGGGTGGTTTTTTGTTGAAGCAATAGTAGAAAAAAAAACAGGAGATACTGTTTCGGATGATGAGGATGAAAATGCAGATGATACAGGATCTGATTTAATAAACTTTATAGATAGTGAAACTAGTATTTGCAGTCAGGCGGAACAGGAGACAGCACGGGCGTTGTTTCAGGCCCAAGAATTACAGGCAAACAAAGAGGCTGTGCATCAGTTAAAACGAAAGTTTCTAGTCAGCCCGCGAAGCAGCCCATTAGGAGACATTACAAATCAAAACAACACACACAGCCATAGTCAGGCAAACGAGTCACAAGTTAAAAGGAGATTACTGGACAGTTATCCGGACAGCGGATATGGCAATACACAAGTGGAAACTGTGGAAGCAACGTTGCAGGTAGATGGGCAACATGGCGGTTCACAGAACAGTGTGTGTAGTAGCGGGGGGGGCAGTGTTATGGATGTGGAAACAACAGAAAGCTGTGCAAATGTAGAACTAAACAGTATATGTGAAGTATTAAAAAGCAGTAATGCAAAAGCAACGTTAATGGCAAAATTCAAAGAGTTGTATGGTATTAGTTATAATGAGTTGGTACGGGTGTTTAAAAGTGATAAAACATGTTGTATAGATTGGGTTTGTGCATTGTTTGGCGTTTCCCCAATGGTAGCAGAAAATTTAAAAACACTAATTAAGCCATTTTGCATGTACTACCATATACAATGTTTATCATGTGATTGGGGCACCATTGTATTAATGCTAATTAGGTTTTCATGTGCAAAAAACAGAACAACAATTGCTAAGTGTTTAAGTACATTAGTAAATATCCCACAATCACAAATGTTTATAGAACCACCAAAATTACGTAGTACACCTGTGGCATTATATTTTTATAGAACAGGCATATCAAACATTAGCAATACATATGGAGAGACACCTGAATGGATTACACGACAAACGCAACTACAACATAGTTTTGAGGATAGTACCTTTGAATTATCACAAATGGTGCAATGGGCATTTGACCATGAAGTATTAGATGATAGTGAAATAGCATTTCATTATGCACAATTAGCAGATATAGATAGTAATGCTGCAGCGTTTTTAAAGAGTAATTGCCAAGCAAAATATGTAAAAGATTGTGGGACCATGGCACGGCATTACAAACGAGCACAAAGAAAATCATTATCCATGTCAGCCTGGATAAGGTATAGATGTGATAGAGCAAAGGATGGAGGCAACTGGAGAGAAATTGCTAAATTTTTAAGATATCAAGGTGTAAACTTTATGTCCTTTATTCAAATGTTTAAACAGTTTTTAAAAGGAACACCAAAACACAATTGCATAGTTATATATGGCCCACCAAACACAGGCAAGTCATTATTTGCAATGAGCCTAATGAAGTTTATGCAAGGGTCCATTATTTCATATGTAAACTCTGGTAGTCATTTTTGGTTACAGCCACTAGAGGATGCTAAAATAGCATTGTTAGATGATGCTACGTATGGGTGTTGGACATATATTGATCAGTATTTAAGAAACTTTTTAGATGGTAATCCATGTAGTATAGATAGAAAACATAGGAGTTTAATACAATTAGTATGTCCACCATTACTAATAACGTCAAACATAAATCCACAAGAGGATGCAAACCTAATGTATTTACATACAAGGGTAACAGTATTAAAGTTTTTAAATACATTTCCATTTGATAACAATGGGAATGCTGTGTATACATTGAATGATGAAAATTGGAAAAATTTTTTTTCCACCACATGGTCCAGATTAGATTTGGAGGAGGAAGAGGACAAAGAAAATGGAGACCCTATGCCACCGTTTAAATGTGTGCCAGGAGAAAATACTAGACTGTTATGAACTGGACAGTGATAAATTAGTAGATCAAATTAACTATTGGACATTGTTACGATATGAAGCTGCTATGTTTTATGCAGCACGGGAAAGAAACTTACAAACAATCAATCACCAGGTAGTACCAGCAACAACAGTATCAAAACAAAAGGCCTGTCAAGCAATTGAAATGCACATGGCCTTACAATCGCTTAACAAATCAGACTATAACATGGAACCATGGACAATGCGGGAGACATGTTATGAACTATGGTGTGTGGCTCCCAAGCAATGTTTCAAAAAGGGGGGCATAACTGTAACAGTTATATTTGATGGAAATAAGGACAATGCAATGGACTATACAAGCTGGAAATTTGTATATATATATGATAATGATAAGTGGGTAAAGACAGATGGAAATGTGGACTATACGGGTATATATTACACTGTAAATTCAAAAAAAGAGTATTATGTACAGTTTAAAGATGAAGCCAAAAGATATGGGGCACAACAGTGGGAGGTCTATATGTATGGTACTGTAATAACATGTCCTGAATATGTATCTAGTACCTGCAGCGACGCGTTATCCACTACTACAACTGTTGAACAACTATCAAACACCCCAACGACCAATCCCCTTACCACCTGCGTGGGCGCCAAAGAAGCCCAGACACAACAGCGAAAACGACAGCGACTTACTGAGCCCGACTCCTCCACAATCTCCCCACTGTCCGTGGACAATACAGACAACCAAATACACTGTGGAAGTGGAAGCACTAACACTGGAGGGCACCAAAGTGCAACTCAGACTGCGTTTATAGTGCATTTAAAAGGTGATACAAATTGTTTAAAATGTTTTAGATACAGATTTACAAAACACAAAGGGTTATATAAAAACGTATCCTCAACCTGGCATTGGACCAGTAATACTAAAACAGGCATTGTTACCATTGTGTTTGACAGTGCACATCAACGGGAAACATTTATAAAAACCATTAAAGTACCCCCAAGTGTAACACTGTCATTGGGAATTATGACACTGTAACCACTGTAATATATGTATTGTACATATATACTGTCACAAGCCAATATGTGCTGC---TAATTGTATAGACATATAGTAACCATTGCAGTGTTTATTATTTTGCTATTTGTGCTTTGCGTGTGTGTGTGTCTTGTGTTGTGTTGTTTGTTGCCGCTACTGCTGTCCCAATACGTGTTTGCAGCTGCCTTATTATTAATTTTATGTTTTTGGTTTGTTGTTGCAACATCCCAATTAACTACATTTTTTGTATATTTGATTTTTTTTTACTTACCTTGTTTACTTTTACATCTATATACATTTTTACTTTTGCAATAAACTTGTTATATTTTTGTGATTAAATATGGTGGCTACACGTGCACGGCGTCGGAAGCGGGCATCTGTAACACAATTATATTCTACATGCAAAGCTGCTGGTACATGTCCTCCTGATGTTGTGAATAAGGTTGAAGGTACTACATTGGCCGATAAAATATTACAGTGGAGTGGGTTAGGTATATTTTTGGGTGGCCTAGGTATTGGTACTGGGTCTGGATCTGGGGGGCGTACTGGATATATCCCTTTAGGTGGTGGGGGTCGCCCAGGCGTGGTGGATATTGCTCCTGCAAGGCCACCTATTATAATTGAACCTATAGCACC-TACTGAACCTTCTATAGTAAATTTGGTTGAAGACTCTAGTATTATTCAGTCTGGGTCTCCTATACCTACCTTTACTGGTACCGATGGCTTCGAAATTACTTCATCTTCCACAACAACCCCTGCTGTGTTGGACATAACCCCATCTGCTGGTACTGTACATGTTTCCAGTACTAACATTGAAAATCCTTTATATATTGAACCTCCATCCATTGAGGCTCCACAATCTGGAGAAGTGTCAGGACATATATTTACTAGTACACTTACTTCTGGTACTCATGGGTATGAAGAAATACCTATGGAAGTGTTTGCATCCAATGTCAGTACTGGTACTGAACCTATTAGCAGCACACCTACTCCAGGGGTTAGTCGCATAGCTGCTCCCCGCTTGTATAGTAAGTCTTACACACAAGTTAAAGTTACAAATCCTGATTTTATTAGTAAGCCATCCACATTTGTTACATTTAATAATCCTGCTTTTGAGCCTATTGACACATCCATAACTTTTGAGGAACCTGATGCTGTTGCACCTGATCCTGATTTTCTGGATATTATTAAACTGCACCGCCCTGCCCTTACATCTCGTAGAGGCACAGTACGCTTTAGTAGGTTAGGTCAAAAGGCCACCATGCGCACTCGTAGTGGCAAACAAATTGGTGCTCGTGTACATTATTATCATGATATTAGTAGAATTGCACCAGCTGATGAACTTGAAATGCAGCCTTTACTTTCCCCTTCTAATAATTATAGTTATGACATTTATGCTGATTTAGATGAAGCTGAAACAGGTTTTATACAGCCCACACACACCACACCTATGTCACACTCCTCTTTGTCTAGGCAGTTGCCCTCCTTATCTTCATCTATGTCTTCATCTTATGCAAATGTTACTATTCCATTTTCAACTACATATTCTGTTCCTATTCATACAGGGCCTGATGTGGTATTGCCCACATCTCCTACAGTATGGCCTTATGTTCCCCACACTTCCATTGACACCAAGCATTCTATTGTTATACTAGGTGGGGATTACTATTTGTGGCCCTATACACATTTACTACGCAAACGCCGTAAACGTATACCCTATTTTTTTACAGATGGCATTGTGGCGCACTAATGACAGCAAGGTGTATTTGCCACCTGCACCTGTGTCTCGAATTGTGAATACAGAAGAATATATCACACGCACCGGCATATATTACTATGCAGGCAGTTCCAGACTAATAACATTAGGACATCCCTATTTTCCAATACCTAAAACCTCAACGCGTGCTGCTATTCCTAAAGTATCTGCATTTCAATACAGGGTATTTAGGGTACAGTTACCAGATCCTAACAAGTTTGGACTCCCGGATCCAAATTTATATAATCCAGACACAGATAGGTTGGTGTGGGGTTGTGTGGGCGTTGAGGTGGGCAGAGGACAGCCCCTTGGTGTTGGCCTTAGTGGTCATCCCTTATTTAATAAATATGATGACACAGAAAATTCACGCATAGCAAATGGCAATGCACAACAAGATGTTAGAGATAACACATCTGTTGACAACAAACAGACTCAGTTATGTATAATAGGCTGTGCTCCACCTATTGGGGAACACTGGGGTATTGGCACTACATGCAAAAACACACCTGTACCTCCAGGAGACTGCCCCCCCCTGGAACTTGTATCCTCTGTCATTCAGGATGGCGATATGATTGATACAGGGTTTGGAGCTATGGATTTCGCTGCCCTACAGGCCACCAAATCAGACGTCCCTTTGGATATTTCACAGTCTGTTTGTAAATATCCTGATTATTTAAAAATGTCTGCAGACACATATGGTAATTCCATGTTTTTTCATTTACGCAGGGAGCAAATCTTTGCTAGGCACTATTATAATAAACTTGGTAGTGTTGGGGAAGACATTCCTAACGATTATTATATTAAGGGTAGTGGTAATGGCCGTGACCCTATAGAAAGTTATATATACTCTGCTACTCCCAGTGGGTCTATGATAACATCTGATTCTCAGATTTTTAATAAGCCTTATTGGCTCCACCGTGCGCAGGGTCACAATAATGGCATTTGCTGGAACAATCAGCTTTTTATTACCTGTGTTGATACTACCAGAAGTACAAATTTAACTATTAGCACTGCCACTGCTGCAGTTTCCCCACCATTTACTCCAAGTAACTTTAAGCAATATATTAGGCATGGGGAAGAGTATGAATTGCAATTTATTTTTCAGTTATGTAAAATTACTTTAACTACAGAGGTAATGGCTTATTTACACACAATGGATCCTACCATTCTTGAACAGTGGAATTTTGGATTAACATTACCTCCGTCTGCTAGTTTGGAGGATGCATACAGGTTTGTTAGAAATGCAGCTACTAGCTGTCAAAAGGACACCCCTCCACAGGCTAAGCCAGATCCTTTGGCCAAATATAAATTTTGGGATGTTGATTTAAAGGAACGATTTTCTTTAGATTTAGACCAATTTGCATTGGGTCGCAAGTTTTTGTTGCAGGTTGGCGTACAACGCAAGCCCAGACCAGGCCTTAAACGCCCGGCCTCATCGGCATCCTCTTCCTCTTCCTCTTCAGCCAAACGTAAACGTGTTAAAAAGTAATGTATGTTAGTTTTTGTATGCTTGTGCACACTGTTGTATGCCTGTATGTATATGTTTGTGTATGTACTGTATGTGTTTT--TGTGTGTGTGTGTGTTGTTGTTCCTGTATGTATGAGTTATGTATGTTTATTATTAATAAACTATGTGGTGTGTGTGTGTGTGTTTTTGCATGACTGCATTTGTATGACATGTACGGGTGTATGTGGGTATTACATTATCCCCGTAGGTCAAGGGTGGTGTTTCGGTGGCGTCCCTATTGCCCTACCCATTTTTTTTGCAGCACAACAGTTTATATTTATGCTATTTAGTTATACTTTGTAGCTTCCATTTTGTTACAGCTGCAGCCATTTTGAGTGCAACCGATTTCGGTTGCTGTACTTTTAGTATATTTGCCAAGTTTTAAACCACAACTGCCAGTTGTTTTTGGCATAAACCATCAGTTTTTTATGACATAGTGCATACATCCGCCCGCCCACGCCTTGTACTTGGCGCGCCTTACCGGCGCTAGTCAT--ACAACCTATTAGTCATTTGTACTTTAACAATTGTTGGCACACTGTTTTCCGCCCTATAATAATTTAACTGCTTATAGGCATGTATTTTTTGGCATATTTTATCTTACTAATTGCATAGTTGGCAGGTCAAATACTATGTTTTTAGTGCCAAGTTTCTATCCTACTTATAAACCATCTTACTCATATGCAGGTGTGCTACACAAATGTGTTACCTAACCGATTTGTGTTCTGCCTATGCTTGCAACATTTTTTCTTATAACATTT
>LNS7384732_HPV51
AACAATTATCTTGTAAAAACTAGGGTGTAACCGAAAAGGGTTATGACCGAAAACGGTGCATATAAAAGTGAAGAGGTAAAAGTATAGAAGAACACCATGTTCGAAGACAAGAGGGAAAGACCACGAACGCTGCATGAATTATGTGAAGCTTTGAACGTTTCTATGCACAATATACAGGTAGTGTGTGTGTATTGTAAAAAGGAATTATGTAGAGCAGATGTATATAATGTAGCATTTACTGAAATTAAGATTGTATATAGGGATAATAATCCATATGCAGTATGCAAACAATGTTTACTGTTTTATTCAAAAATTAGAGAGTATAGACGTTATAGCAGGTCTGTGTATGGTACTACATTAGAGGCAATTACTAAAAAAAGCTTATATGATTTATCGATAAGGTGTCATAGATGTCAAAGACCACTTGGGCCTGAAGAAAAGCAAAAATTGGTGGACGAAAAAAAAAGGTTCCATGAAATAGCGGGACGTTGGACGGGGCAATGCGCTAATTGCTGGCAACGTACACGACAACGTAACGAAACCCAAGTGTAATAAAGCCATGCGTGGTAATGTACCACAATTAAAAGATGTAGTATTGCATTTAACACCACAGACTGAAATTGACTTGCAATGCTACGAGCAATTTGACAGCTCAGAGGAGGAGGATGAAGTAGATAATATGCGTGACCAGCTACCAGAAAGACGGGCTGGACAGGCTACGTGTTACAGAATTGAAGCTCCGTGTTGCAGGTGTTCAAGTGTAGTACAACTGGCAGTGGAAAGCAGTGGAGACACTCTTCGCGTTGTACAGCAGATGTTAATGGGCGAACTGAGCCTGGTTTGCCCGTGTTGTGCGAACAACTAGCAACGGCGATGGACTGTGAAGGTACAGAGGATGAGGGGGCGGGGTGTAATGGGTGGTTTTTTGTTGAAGCAATAGTAGAAAAAAAAACAGGAGATACTGTTTCGGATGATGAGGATGAAAATGCAGATGATACAGGATCTGATTTAATAAACTTTATAGATAGTGAAACTAGTATTTGCAGTCAGGCGGAACAGGAGACAGCACGGGCGTTGTTTCAGGCCCAAGAATTACAGGCAAACAAAGAGGCTGTGCATCAGTTAAAACGAAAGTTTCTAGTCAGCCCGCGAAGCAGCCCATTAGGAGACATTACAAATCAAAACAACACACACAGCCATAGTCAGGCAAACGAGTCACAAGTTAAAAGGAGATTACTGGACAGTTATCCGGACAGCGGATATGGCAATACACAAGTGGAAACTGTGGAAGCAACGTTGCAGGTAGATGGGCAACATGGCGGTTCACAGAACAGTGTGTGTAGTAGCGGGGGGGGCAGTGTTATGGATGTGGAAACAACAGAAAGCTGTGAAAATGTAGAACTAAACAGTATATGTGAAGTATTAAAAAGCAGTAATGCAAAAGCAACGTTAATGGCAAAATTCAAAGAGTTGTATGGTATTAGTTATAATGAGTTGGTACGGGTGTTTAAAAGTGATAAAACATGTTGTATAGATTGGGTTTGTGCATTGTTTGGCGTTTCCCCAATGGTAGCAGAAAATTTAAAAACACTAATTAAGCCATTTTGCATGTACTACCATATACAATGTTTATCATGTGATTGGGGCACCATTGTATTAATGCTAATTAGGTTTTCATGTGCAAAAAACAGAACAACAATTGCTAAGTGTTTAAGTACATTAGTAAATATCCCACAATCACAAATGTTTATAGAACCACCAAAATTACGTAGTACACCTGTGGCATTATATTTTTATAGAACAGGCATATCAAACATTAGCAATACATATGGAGAGACACCTGAATGGATTACACGACAAACGCAACTACAACATAGTTTTGAGGATAGTACCTTTGAATTATCACAAATGGTGCAATGGGCATTTGACCATGAAGTATTAGATGATAGTGAAATAGCATTTCATTATGCACAATTAGCAGATATAGATAGTAATGCTGCAGCGTTTTTAAAGAGTAATTGCCAAGCAAAATATGTAAAAGATTGTGGGACCATGGCACGGCATTACAAACGAGCACAAAGAAAATCATTATCCATGTCAGCCTGGATAAGGTATAGATGTGATAGAGCAAAGGATGGAGGCAACTGGAGAGAAATTGCTAAATTTTTAAGATATCAAGGTGTAAACTTTATGTCCTTTATTCAAATGTTTAAACAGTTTTTAAAAGGAACACCAAAACACAATTGCATAGTTATATATGGCCCACCAAACACAGGCAAGTCATTATTTGCAATGAGCCTAATGAAGTTTATGCAAGGGTCCATTATTTCATATGTAAACTCTGGTAGTCATTTTTGGTTACAGCCACTAGAGGATGCTAAAATAGCATTGTTAGATGATGCTACGTATGGGTGTTGGACATATATTGATCAGTATTTAAGAAACTTTTTAGATGGTAATCCATGTAGTATAGATAGAAAACATAGGAGTTTAATACAATTAGTATGTCCACCATTACTAATAACGTCAAACATAAATCCACAAGAGGATGCAAACCTAATGTATTTACATACAAGGGTAACAGTATTAAAGTTTTTAAATACATTTCCATTTGATAACAATGGGAATGCTGTGTATACATTGAATGATGAAAATTGGAAAAATTTTTTTTCCACCACATGGTCCAGATTAGATTTGGAGGAGGAAGAGGACAAAGAAAATGGAGACCCTATGCCACCGTTTAAATGTGTGCCAGGAGAAAATACTAGACTGTTATGAACTGGACAGTGATAAATTAGTAGATCAAATTAACTATTGGACATTGTTACGATATGAAGCTGCTATGTTTTATGCAGCACGGGAAAGAAACTTACAAACAATCAATCACCAGGTAGTACCAGCAACAACAGTATCAAAACAAAAGGCCTGTCAAGCAATTGAAATGCACATGGCCTTACAATCGCTTAACAAATCAGACTATAACATGGAACCATGGACAATGCGGGAGACATGTTATGAACTATGGTGTGTGGCTCCCAAGCAATGTTTCAAAAAGGGGGGCATAACTGTAACAGTTATATTTGATGGAAATAAGGACAATGCAATGGACTATACAAGCTGGAAATTTGTATATATATATGATAATGATAAGTGGGTAAAGACAGATGGAAATGTGGACTATACGGGTATATATTACACTGTAAATTCAAAAAAAGAGTATTATGTACAGTTTAAAGATGAAGCCAAAAGATATGGGGCACAACAGTGGGAGGTCTATATGTATGGTACTGTAATAACATGTCCTGAATATGTATCTAGTACCTGCAGCGACGCGTTATCCACTACTACAACTGTTGAACAACTATCAAACACCCCAACGACCAATCCCCTTACCACCTGCGTGGGCGCCAAAGAAGCCCAGACACAACAGCGAAAACGACAGCGACTTACTGAGCCCGACTCCTCCACAATCTCCCCACTGTCCGTGGACAATACAGACAACCAAATACACTGTGGAAGTGGAAGCACTAACACTGGAGGGCACCACAGTGCAACTCAGACTGCGTTTATAGTGCATTTAAAAGGTGATACAAATTGTTTAAAATGTTTTAGATACAGATTTACAAAACACAAAGGGTTATATAAAAACGTATCCTCAACCTGGCATTGGACCAGTAATACTAAAACAGGCATTGTTACCATTGTGTTTGACAGTGCACATCAACGGGAAACATTTATAAAAACCATTAAAGTACCCCCAAGTGTAACACTGTCATTGGGAATTATGACACTGTAACTACTGTAATATATGTATTGTACATATATACTGTCACAAGCCAATATGTGCTGC---TAAGTGTATAGACATATAGTAACCATTGCAGTGTTTATTATTTTGCTATTTGTGCTTTGCGTGTGTGTGTGTCTTGTGTTGTGTTGTTTGTTGCCGCTACTGCTGTCCCAATACGTGTTTGCAGCTGCCTTATTATTAATTTTATGTTTTTGGTTTGTTGTTGCAACATCCCAATTAACTACATTTTTTGTATATTTGATTTTTTTTTACTTACCTTGTTTACTTTTACATCTATATACATTTTTACTTTTGCAATAAACTTGTTATATTTTTGTGATTAAATATGGTGGCTACACGTGCACGGCGTCGGAAGCGGGCATCTGTAACACAATTATATTCTACATGCAAAGCTGCTGGTACATGTCCTCCTGATGTTGTGAATAAGGTTGAAGGTACTACATTGGCCGATAAAATATTACAGTGGAGTGGGTTAGGTATATTTTTGGGTGGCCTAGGTATTGGTACTGGGTCTGGATCTGGGGGGCGTACTGGATATATCCCTTTAGGTGGTGGGGGTCGCCCAGGCGTGGTGGATATTGCTCCTGCAAGGCCACCTATTATAATTGAACCTATAGCACC-TACTGAACCTTCTATAGTAAATTTGGTTGAAGACTCTAGTATTATTCAGTCTGGGTCTCCTATACCTACCTTTACTGGTACCGATGGCTTTGAAATTACTTCATCTTCCACAACAACCCCTGCTGTGTTGGACATAACCCCATCTGCTGGTACTGTACATGTTTCCAGTACTAACATTGAAAATCCTTTATATATTGAACCTCCATCCATTGAGGCTCCACAATCTGGAGAAGTGTCAGGACATATATTTACTAGTACACTTACTTCTGGTACTCATGGGTATGAAGAAATACCTATGGAAGTGTTTGCATCCAATGTCAGTACTGGTACTGAACCTATTAGCAGCACACCTACTCCAGGGGTTAGTCGCATAGCTGCTCCCCGCTTGTATAGTAAGTCTTACACACAAGTTAAAGTTACAAATCCTGATTTTATTAGTAAGCCATCCACATTTGTTACATTTAATAATCCTGCTTTTGAGCCTATTGACACATCCATAACTTTTGAGGAACCTGATGCTGTTGCACCTGATCCTGATTTTCTGGATATTATTAAACTGCACCGCCCTGCCCTTACATCTCGTAGAGGCACAGTACGCTTTAGTAGGTTAGGTCAAAAGGCCACCATGCGCACTCGTAGTGGCAAACAAATTGGTGCTCGTGTACATTATTATCATGATATTAGTAGAATTGCACCAGCTGATGAACTTGAAATGCAGCCTTTACTTTCCCCTTCTAATAATTATAGTTATGACATTTATGCTGATTTAGATGAAGCTGAAACAGGTTTTATACAGCCCACACACACCACACCTATGTCACACTCCTCTTTGTCTAGGCAGTTGCCCTCCTTATCTTCATCTATGTCTTCATCTTATGCAAATGTTACTATTCCATTTTCAACTACATATTCTGTTCCTATTCATACAGGGCCTGATGTGGTATTGCCCACATCTCCTACAGTATGGCCTTATGTTCCCCACACTTCCATTGACACCAAGCATTCTATTGTTATACTAGGTGGGGATTACTATTTGTGGCCCTATACACATTTACTACGCAAACGCCGTAAACGTATACCCTATTTTTTTACAGATGGCATTGTGGCGCACTAATGACAGCAAGGTGTATTTGCCACCTGCACCTGTGTCTCGAATTGTGAATACAGAAGAATATATCACACGCACCGGCATATATTACTATGCAGGCAGTTCCAGACTAATAACATTAGGACATCCCTATTTTCCAATACCTAAAACCTTAACGCGTGCTGCTATTCCTAAAGTATCTGCATTTCAATACAGGGTATTTAGGGTACAGTTACCAGATCCTAACAAGTTTGGACTCCCGGATCCAAATTTATATAATCCAGACACAGATAGGTTGGTGTGGGGTTGTGTGGGCGTTGAGGTGGGCAGAGGACAGCCCCTTGGTGTTGGCCTTAGTGGTCATCCCTTATTTAATAAATATGATGACACAGAAAATTCACGCATAGCAAATGGCAATGCACAACAAGATGTTAGAGATAACACATCTGTTGACAACAAACAGACTCAGTTATGTATAATAGGCTGTGCTCCACCTATTGGGGAACACTGGGGTATTGGCACTACATGCAAAAACACACCTGTACCTCCAGGAGACTGCCCCCCCCTGGAACTTGTATCCTCTGTCATTCAGGATGGCGATATGATTGATACAGGGTTTGGAGCTATGGATTTCGCTGCCCTACAGGCCACCAAATCAGACGTCCCTTTGGATATTTCACAGTCTGTTTGTAAATATCCTGATTATTTAAAAATGTCTGCAGACACATATGGTAATTCCATGTTTTTTCATTTACGCAGGGAGCAAATCTTTGCTAGGCACTATTATAATAAACTTGGTAGTGTTGGGGAAGACATTCCTAACGATTATTATATTAAGGGTAGTGGTAATGGCCGTGACCCTATAGAAAGTTATATATACTCTGCTACTCCCAGTGGGTCTATGATAACATCTGATTCTCAGATTTTTAATAAGCCTTATTGGCTCCACCGTGCGCAGGGTCACAATAATGGCATTTGCTGGAACAATCAGCTTTTTATTACCTGTGTTGATACTACCAGAAGTACAAATTTAACTATTAGCACTGCCACTGCTGCAGTTTCCCCACCATTTACTCCAAGTAACTTTAAGCAATATATTAGGCATGGGGAAGAGTATGAATTGCAATTTATTTTTCAGTTATGTAAAATTACTTTAACTACAGAGGTAATGGCTTATTTACACACAATGGATCCTACCATTCTTGAACAGTGGAATTTTGGATTAACATTACCTCCGTCTGCTAGTTTGGAGGATGCATACAGGTTTGTTAGAAATGCAGCTACTAGCTGTCAAAAGGACACCCCTCCACAGGCTAAGCCAGATCCTTTGGCCAAATATAAATTTTGGGATGTTGATTTAAAGGAACGATTTTCTTTAGATTTAGACCAATTTGCATTGGGTCGCAAGTTTTTGTTGCAGGTTGGCGTACAACGCAAGCCCAGACCAGGCCTTAAACGCCCGGCCTCATCGGCATCCTCTTCCTCTTCCTCTTCAGCCAAACGTAAACGTGTTAAAAAGTAATGTATGTTAGTTTTTGTATGCTTGTGCACACTGTTGTATGCCTGTATGTATATGTTTGTGTATGTACTGTATGTGTTTT--TGTGTGTGTGTGTGTTGTTGTTCCTGTATGTATGAGTTATGTATGTTTATTATTAATAAACTATGTGGTGTGTGTGTGTGTGTTTTTGCATGACTGCATTTGTATGACATGTACGGGTGTATGTGGGTATTACATTATCCCCGTAGGTCAAGGGTGGTGTTTCGGTGGCGTCCCTATTGCCCTACCCA-TTTTTTTGCAGCACAACAGTTTATATTTATGCTATTTAGTTATACTTTGTAGCTTCCATTTTGTTACAGCTGCAGCCATTTTGAGTGCAACCGATTTCGGTTGCTGTACTTTTAGTATATTTGCCAAGTTTTAAACCACAACTGCCAGTTGTTTTTGGCATAAACCATCAGTTTTTTATGACATAGTGCATACATCCGCCCGCCCACGCCTTGTACTTGGCGCGCCTTACCGGCGCTAGTCAT--ACAACCTATTAGTCATTTGTACTTTAACAATTGTTGGCACACTGTTTTCCGCCCTATAATAATTTAACTGCTTATAGGCATGTATTTTTTGGCATATTTTATCTTACTAATTGCATAGTTGGCAGGTCAAATACTATGTTTTTAGTGCCAAGTTTCTATCCTACTTATAAACCATCTTACTCATATGCAGGTGTGCTACACAAATGTGTTACCTAACCGATTTGTGTTCTGCCTATGCTTGCAACATTTTTTCTTATAACATTT
>LNS3145182_HPV51
AACAATTATCTTGTAAAAACTAGGGTGTAACCGAAAAGGGTTATGACCGAAAACGGTGCATATAAAAGTGGAGAGGTAAAAGTATAGAAGAACACCATGTTCGAAGACAAGAGGGAAAGACCACGAACGCTGCATGAATTATGTGAAGCTTTGAACGTTTCTATGCACAATATACAGGTAGTGTGTGTGTATTGTAAAAAGGAATTATGTAGAGCAGATGTATATAATGTAGCATTTACTGAAATTAAGATTGTATATAGGGATAATAATCCATATGCAGTATGCAAACAATGTTTACTGTTTTATTCAAAAATTAGAGAGTATAGACGTTATAGCAGGTCTGTGTATGGTACTACATTAGAGGCAATTACTAAAAAAAGCTTATATGATTTATCGATAAGGTGTCATAGATGTCAAAGACCACTTGGGCCTGAAGAAAAGCAAAAATTGGTGGACGAAAAAAAAAGGTTCCATGAAATAGCGGGACGTTGGACGGGGCAATGCGCTAATTGCTGGCAACGTACACGACAACGTAACGAAACCCAAGTGTAATAAAGCCATGCGTGGTAATGTACCACAATTAAAAGATGTAGTATTGCATTTAACACCACAGACTGAAATTGACTTGCAATGCTACGAGCAATTTGACAGCTCAGAGGAGGAGGATGAAGTAGATAATATGCGTGACCAGCTACCAGAAAGACGGGCTGGACAGGCTACGTGTTACAGAATTGAAGCTCCGTGTTGCAGGTGTTCAAGTGTAGTACAACTGGCAGTGGAGAGCAGTGGAGACACTCTTCGCGTTGTACAGCAGATGTTAATGGGCCAACTGAGCCTGGTTTGCCCGTGTTGTGCGAACAACTAGCAACGGCGATGGACTGTGAAGGTACAGAGGATGAGGGGGCGGGGTGTAATGGGTGGTTTTTTGTTGAAGCAATAGTAGAAAAAAAAACAGGAGATAATGTTTCGGATGATGAGGATGAAAATGCAGATGATACAGGATCTGATTTAATAAACTTTATAGATAGTGAAACTAGTATTTGCAGTCAGGCGGAACAGGAGACAGCACGGGCGTTGTTTCAGGCCCAAGAATTACAGGCAAACAAAGAGGCTGTGCATCAGTTAAAACGAAAGTTTCTAGTCAGCCCGCGAAGCAGCCCATTAGGAGACATTACAAATCAAAACAACACACACAGCCATAGTCAGGCAAACGAGTCACAAGTTAAAAGGAGATTACTGGACAGTTATCCGGACAGCGGATATGGCAATACACAAGTGGAAACTGTGGAAGCAACGTTGCAGGTAGATGGGCAACATGGCGGTTCACAGAACAGTGTGTGTAGTAGCGGGGGGGGCAGTGTTATGGATGTGGAAACAACAGAAAGCTGTGCAAATGTAGAACTAAACAGTATATGTGAAGTATTAAAAAGCAGTAATGCAAAAGCAACGTTAATGGCAAAATTCAAAGAGTTGTATGGTATTAGTTATAATGAGTTGGTACGGGTGTTTAAAAGTGATAAAACATGTTGTATAGATTGGGTTTGTGCATTGTTTGGCGTTTCCCCAATGGTAGCAGAAAATTTAAAAACACTAATTAAGCCATTTTGCATGTACTACCATATACAATGTTTATCATGTGATTGGGGCACCATTGTATTAATGCTAATTAGGTTTTCATGTGCAAAAAACAGAACAACAATTGCTAAGTGTTTAAGTACATTAGTAAATATCCCACAATCACAAATGTTTATAGAACCACCAAAATTACGTAGTACACCTGTGGCATTATATTTTTATAGAACAGGCATATCAAACATTAGCAATACATATGGAGAGACACCTGAATGGATTACACGACAAACGCAACTACAACATAGTTTTGAGGATAGTACCTTTGAATTATCACAAATGGTGCAATGGGCATTTGACCATGAAGTATTAGATGATAGTGAAATAGCATTTCATTATGCACAATTAGCAGATATAGATAGTAATGCTGCAGCGTTTTTAAAGAGTAATTGCCAAGCAAAATATGTAAAAGATTGTGGGACCATGGCACGGCATTACAAACGAGCACAAAGAAAATCATTATCCATGTCAGCCTGGATAAGGTATAGATGTGATAGAGCAAAGGATGGAGGCAACTGGAGAGAAATTGCTAAATTTTTAAGATATCAAGGTGTAAACTTTATGTCCTTTATTCAAATGTTTAAACAGTTTTTAAAAGGAACACCAAAACACAATTGCATAGTTATATATGGCCCACCAAACACAGGCAAGTCATTATTTGCAATGAGCCTAATGAAGTTTATGCAAGGGTCCATTATTTCATATGTAAACTCTGGTAGTCATTTTTGGTTACAGCCACTAGAGGATGCTAAAATAGCATTGTTAGATGATGCTACGTATGGGTGTTGGACATATATTGATCAGTATTTAAGAAACTTTTTAGATGGTAATCCATGTAGTATAGATAGAAAACATAGGAGTTTAATACAATTAGTATGTCCACCATTACTAATAACGTCAAACATAAATCCACAAGAGGATGCAAACCTAATGTATTTACATACAAGGGTAACAGTATTAAAGTTTTTAAATACATTTCCATTTGATAACAATGGGAATGCTGTGTATACATTGAATGATGAAAATTGGAAAAATTTTTTTTCCACCACATGGTCCAGATTAGATTTGGAGGAGGAAGAGGACAAAGAAAATGGAGACCCTATGCCACCGTTTAAATGTGTGCCAGGAGAAAATACTAGACTGTTATGAACTGGACAGTGATAAATTAGTAGATCAAATTAACTATTGGACATTGTTACGATATGAAGCTGCTATGTTTTATGCAGCACGGGAAAGAAACTTACAAACAATCAATCACCAGGTAGTACCAGCAACAACAGTATCAAAACAAAAGGCCTGTCAAGCAATTGAAATGCACATGGCCTTACAATCGCTTAACAAATCAGACTATAACATGGAACCATGGACAATGCGGGAGACATGTTATGAACTATGGTGTGTGGCTCCCAAGCAATGTTTCAAAAAGGGGGGCATAACTGTAACAGTTATATTTGATGGAAATAAGGACAATGCAATGGACTATACAAGCTGGAAATTTGTATATATATATGATAATGATAAGTGGGTAAAGACAGATGGAAATGTGGACTATACGGGTATATATTACACTGTAAATTCAAAAAAAGAGTATTATGTACAGTTTAAAGATGAAGCCAAAAGATATGGGGCACAACAGTGGGAGGTCTATATGTATGGTACTGTAATAACATGTCCTGAATATGTATCTAGTACCTGCAGCGACGCGTTATCCACTACTACAACTGTTGAACAACTATCAAACACCCCAACGACCAATCCCCTTACCACCTGCGTGGGCGCCAAAGAAGCCCAGACACAACAGCGAAAACGACAGCGACTTACTGAGCCCGACTCCTCCACAATCTCCCCACTGTCCGTGGACAATACAGACAACCAAATACACTGTGGAAGTGGAAGCACTAACACTGGAGGGCACCAAAGTGCAACTCAGACTGCGTTTATAGTGCATTTAAAAGGTGATACAAATTGTTTAAAATGTTTTAGATACAGATTTACAAAACACAAAGGGTTATATAAAAACGTATCCTCAACCTGGCATTGGACCAGTAATACTAAAACAGGCATTGTTACCATTGTGTTTGACAGTGCACATCAACGGGAAACATTTATAAAAACCATTAAAGTACCTTCAAGTGTAACACTGTCATTGGGAATTATGACACTGTAACTACTGTAATATATGTATTGTACATATATACTGTCACAAGCCAATATGTGCTGC---TAATTGTATAGACATATAGTAACCATTGCAGTGTTTATTATTTTGCTATTTGTGCTTTGCGTGTGTGTGTGTCTTGTGTTGTGTTGTTTGTTGCCGCTACTGCTGTCCCAATACGTGTTTGCAGCTGCCTTATTATTAATTTTATGTTTTTGGTTTGTTGTTGCAACATCCCAATTAACTACATTTTTTGTATATTTGATTTTTTTTTACTTACCTTGTTTACTTTTACATCTATATACATTTTTACTTTTGCAATAAACTTGTTATATTTTTGTGATTAAATATGGTGGCTACACGTGCACGGCGTCGGAAGCGGGCATCTGTAACACAATTATATTCTACATGCAAAGCTGCTGGTACATGTCCTCCTGATGTTGTGAATAAGGTTGAAGGTACTACATTGGCCGATAAAATATTACAGTGGAGTGGGTTAGGTATATTTTTGGGTGGCCTAGGTATTGGTACTGGGTCTGGATCTGGGGGGCGTACTGGATATATCCCTTTAGGTGGTGGGGGTCGCCCAGGCGTGGTGGATATTGCTCCTGCAAGGCCACCTATTATAATTGAACCTATAGCACC-TACTGAACCTTCTATAGTAAATTTGGTTGAAGACTCTAGTATTATTCAGTCTGGGTCTCCTATACCTACCTTTACTGGTACCGATGGCTTTGAAATTACTTCATCTTCCACAACAACCCCTGCTGTGTTGGACATAACCCCATCTGCTGGTACTGTACATGTTTCCAGTACTAACATTGAAAATCCTTTATATATTGAACCTCCATCCATTGAGGCTCCACAATCTGGAGAAGTGTCAGGACATATATTTACTAGTACACTTACTTCTGGTACTCATGGGTATGAAGAAATACCTATGGAAGTGTTTGCATCCAATGTCAGTACTGGTACTGAACCTATTAGCAGCACACCTACTCCAGGGGTTAGTCGCATAGCTGCTCCCCGCTTGTATAGTAAGTCTTACACACAAGTTAAAGTTACAAATCCTGATTTTATTAGTAAGCCATCCACATTTGTTACATTTAATAATCCTGCTTTTGAGCCTATTGACACATCCATAACTTTTGAGGAACCTGATGCTGTTGCACCTGATCCTGATTTTCTGGATATTATTAAACTGCACCGCCCTGCCCTTACATCTCGTAGAGGCACAGTACGCTTTAGTAGGTTAGGTCAAAAGGCCACCATGCGCACTCGTAGTGGCAAACAAATTGGTGCTCGTGTACATTATTATCATGATATTAGTAGAATTGCACCAGCTGATGAACTTGAAATGCAGCCTTTACTTTCTCCTTCTAATAATTATAGTTATGACATTTATGCTGATTTAGATGAGGCTGAAACAGGTTTTATACAGCCCACACACACCACACCTATGTCACACTCCTCTTTCTCTAGGCAGTTGCCCTCCTTATCTTCATCTATGTCTTCATCTTATGCAAATGTTACTATTCCATTTTCAACTACATATTCTGTTCCTATTCATACAGGGCCTGATGTGGTATTGCCCACATCTCCTACAGTATGGCCTTATGTTCCCCACACTTCCATTGACACCAAGCATTCTATTGTTATACTAGGTGGGGATTACTATTTGTGGCCCTATACACATTTACTACGCAAACGCCGTAAACGTATACCCTATTTTTTTACAGATGGCATTGTGGCGCACTAATGACAGCAAGGTGTATTTGCCACCTGCACCTGTGTCTCGAATTGTGAATACAGAAGAATATATCACACGCACCGGCATATATTACTATGCAGGCAGTTCCAGACTAATAACATTAGGACATCCCTATTTTCCAATACCTAAAACCTCAACGCGTGCTGCTATTCCTAAAGTATCTGCATTTCAATACAGGGTATTTAGGGTACAGTTACCAGATCCTAACAAGTTTGGACTCCCGGATCCAAATTTATATAATCCAGACACAGATAGGTTGGTGTGGGGTTGTGTGGGCGTTGAGGTGGGCAGAGGACAGCCCCTTGGTGTTGGCCTTAGTGGTCATCCCTTATTTAATAAATATGATGACACAGAAAATTCACGCATAGCAAATGGCAATGCACAACAAGATGTTAGAGATAACACATCTGTTGACAACAAACAGACTCAGTTATGTATAATAGGCTGTGCTCCACCTATTGGGGAACACTGGGGTATTGGCACTACATGCAAAAACACACCTGTACCTCCAGGAGACTGCCCCCCCCTGGAACTTGTATCCTCTGTCATTCAGGATGGCGATATGATTGATACAGGGTTTGGAGCTATGGATTTCGCTGCCCTACAGGCCACCAAATCAGACGTCCCTTTGGATATTTCACAGTCTGTTTGTAAATATCCTGATTATTTAAAAATGTCTGCAGACACATATGGTAATTCCATGTTTTTTCATTTACGCAGGGAGCAGATCTTTGCTAGGCACTATTATAATAAACTTGGTAGTGTTGGGGAAGACATTCCTAACGATTATTATATTAAGGGTAGTGGTAATGGCCGTGACCCTATAGAAAGTTATATATACTCTGCTACTCCCAGTGGGTCTATGATAACATCTGATTCACAGATTTTTAATAAGCCTTATTGGCTCCACCGTGCGCAGGGTCACAATAATGGCATTTGCTGGAACAATCAGCTTTTTATTACCTGTGTTGATACTACCAGAAGTACAAATTTAACTATTAGCACTGCCACTGCTGCAGTTTCCCCACCATTTACTCCAAGTAACTTTAAGCAATATATTAGGCATGGGGAAGAGTATGAATTGCAATTTATTTTTCAGTTATGTAAAATTACTTTAACTACAGAGGTAATGGCTTATTTACACACAATGGATCCTACCATTCTTGAACAGTGGAATTTTGGATTAACATTACCTCCGTCTGCTAGTTTGGAGGATGCATACAGGTTTGTTAGAAATGCAGCTACTAGCTGTCAAAAGGACACCCCTCCACAGGCTAAGCCAGATCCTTTGGCCAAATATAAATTTTGGGATGTTGATTTAAAGGAACGATTTTCTTTAGATTTAGACCAATTTGCATTGGGTCGCAAGTTTTTGTTGCAGGTTGGCGTACAACGCAAGCCCAGACCAGGCCTTAAACGCCCGGCCTCATCGGCATCCTCTTCCTCTTCCTCTTCAGCCAAACGTAAACGTGTTAAAAAGTAATGTATGTTAGTTTTTGTATGCTTGTGCACACTGTTGTATGCCTGTATGTATATGTTTGTGTATGTACTGTATGTGTTTT--TGTGTGTGTGTGTGTTGTTGTTCCTGTATGTATGAGTTATGTATGTTTATTATTAATAAACTATGTGGTGTGTGTGTGTGTGTTTTTGCATGACTGCATTTGTATGACATGTACGGGTGTATGTGGGTATTACATTATCCCCGTAGGTCAAGGGTGGTGTTTCGGTGGCGTCCCTATTGCCCTACCCA--TTTTTTGCAGCACAACAGTTTATATTTATGCTATTTAGTTATACTTTGTAGCTTCCATTTTGTTACAGCTGCAGCCATTTTGAGTGCAACCGATTTCGGTTGCTGTACTTTTAGTATATTTGCCAAGTTTTAAACCACAACTGCCAGTTGTTTTTGGCATAAACCATCAGTTTTTTATGACATAGTGCATACATCCGCCCGCCCACGCCTTGTACTTGGCGCGCCTTACCGGCGCTAGTCAT--ACAACCTATTAGTCATTTGTACTTTAACAATTGTTGGCACACTGTTTTCCGCCCTATAATAATTTAACTGCTTATAGGCATGTATTTTTTGGCATATTTTATCTTACTAATTGCATAGTTGGCAGGTCAAATACTATGTTTTTAGTGCCAAGTTTCTATCCTACTTATAAACCATCTTACTCATATGCAGGTGTGCTACACAAATGTGTTACCTAACCGATTTGTGTTCTGCCTATGCTTGCAACATTTTTTCTTATAACATTT
>KF436875|HPV51|A4|
AACAATTATCTTGTAAAAACTAGGGTGTAACCGAAAAGGGTTATGACCGAAAACGGTGCATATAAAAGTGGAGTGGTAAAAGTATAGAAGAACACCATGTTCGAAGACAAGAGGGAAAGACCACGAACGCTGCATGAATTATGTGAAGCTTTGAACGTTTCTATGCACAATATACAGGTAGTGTGTGTGTATTGTAAAAAGGAATTATGTAGAGCAGATGTATATAATGTAGCATTTACTGAAATTAAGATTGTATATAGGGATAATAATCCATATGCAGTATGCAAACAATGTTTACTGTTTTATTCAAAAATTAGAGAGTATAGACGTTATAGCAGGTCTGTGTATGGTACTACATTAGAGGCAATTACTAAAAAAAGCTTATATGATTTATTGATAAGGTGTCATAGATGTCAAAGACCACTTGGGCCTGAAGAAAAGCAAAAATTGGTGGACGAAAAAAAAAGGTTCCATGAAATAGCGGGACGTTGGACGGGGCAATGCGCTAATTGCTGGCAACGTACACGACAACGTAACGAAACCCAAGTGTAATAAAGCCATGCGTGGTAATGTACCACAATTAAAAGATGTAGTATTGCATTTAACACCACAGACTGAAATTGACTTGCAATGCTACGAGCAATTTGACAGCTCAGAGGAGGAGGATGAAGTAGATAATATGCGTGACCAGCTACCAGAAAGACGGGCTGGACAGGCTACGTGTTACAGAATTGAAGCTCCGTGTTGCAGGTGTTTAAGTGTAGTACAACTGGCAGTGGAAAGCAGTGGAGACACCCTTCGCGTTGTACAGCAGATGTTAATGGGCGAACTGAGCCTGGTTTGCCCGTGTTGTGCGAACAACTAGCAACGGCGATGGACTGTGAAGGTACAGAGGATGAGGGGGCGGGGTGTAATGGGTGGTTTTTTGTTGAAGCAATAGTAGAAAAAAAAACAGGAGATAATGTTTCGGATGATGAGGATGAAAATGCAGATGATACAGGATCTGATTTAATAAACTTTATAGATAGTGAAACTAGTATTTGCAGTCAGGCGGAACAGGAGACAGCACGGGCGTTGTTTCAGGCCCAAGAATTACAGGCAAACAAAGAGGCTGTGCATCATTTAAAACGAAAGTTTCTAGTCAGCCCGCGAAGCAGCCCATTAGGAGACATTACAAATCAAAACAACACACACAGCCATAGTCAGGCAAACGAGTCACAAGTTAAAAGGAGATTACTGGACAGTTATCCGGACAGCGGATATGGCAATACACAAGTGGAAACTGTGGAAGCAACGTTGCAGGTAGATGGGCAACATGGCGGTTCACAGAACAGTGTGTGTAGTAGCGGGGGGGGCAGTGTTATGGATGTGGAAACAACAGAAAGCTGTGAAAATGTAGAACTAAACAGTATATGTGAAGTATTAAAAAGCAGTAATGCAAAAGCAACGTTAATGGCAAAATTTAAAGAGTTGTATGGTATTAGTTATAATGAGTTGGTACGGGTGTTTAAAAGTGATAAAACATGTTGTATAGATTGGGTTTGTGCATTGTTTGGCGTTTCCCCAATGGTAGCAGAAAATTTAAAAACACTAATTAAGCCATTTTGCATGTACTACCATATACAATGTTTATCATGTGATTGGGGCACCATTGTATTAATGCTAATTAGGTTTTCATGTGCAAAAAACAGAACAACAATTGCTAAGTGTTTAATTACATTAGTAAATATCCCACAATCACAAATGTTTATAGAACCACCAAAATTACGTAGTACACCTGTGGCATTATATTTTTATAGAACAGGCATATCAAACATTAGCAATACATATGGAGAGACACCTGAATGGATTACACGACAAACGCAACTACAACATAGTTTTGAGGATAGTACCTTTGAATTATCACAAATGGTGCAATGGGCATTTGACCATGAAGTATTAGATGATAGTGAAATAGCATTTCATTATGCACAATTAGCAGATATAGATAGTAATGCTGCAGCGTTTTTAAAGAGTAATTGCCAAGCAAAATATGTAAAAGATTGTGGGACCATGGCACGGCATTACAAACGAGCACAAAGAAAATCATTATCCATGTCAGCCTGGATAAGGTATAGATGTGATAGAGCAAAGGATGGAGGCAACTGGAGAGAAATTGCTAAATTTTTAAGATATCAAGGTGTAAACTTTATGTCTTTCATTCAAATGTTCAAACAGTTTTTAAAAGGAACACCAAAACACAATTGCATAGTCATATATGGCCCACCAAACACAGGCAAGTCATTATTTGCAATGAGCCTAATGAAGTTTATGCAAGGGTCCATTATTTCATATGTAAACTCTGGTAGTCATTTTTGGTTACAGCCACTAGAGGATGCTAAAATAGCATTGTTAGATGATGCTACGTATGGGTGTTGGACATATATTGATCAGTATTTAAGAAACTTTTTAGATGGTAATCCATGTAGTATAGATAGAAAACATAGGAGTTTAATACAATTAGTATGTCCACCATTACTAATAACGTCAAACATAAATCCACAAGAGGATGCAAACCTAATGTATTTACATACAAGGGTAACAGTATTAAAGTTTTTAAATACATTTCCATTTGATAACAATGGGAATGCTGTGTATACATTGAATGATGAAAATTGGAAAAATTTTTTTTCCACCACATGGTCCAGATTAGATTTGGAGGAGGAAGAGGACAAAGAAAATGGAGACCCTATGCCACCGTTTAAATGTGTGCCAGGAGAAAATACTAGACTGTTATGAACTGGACAGTGATAAATTAGTAGATCAAATTAACTATTGGACATTGTTACGATATGAAGCTGCTATGTTTTATGCAGCACGGGAAAGAAACTTACAAACAATCAATCACCAGGTAGTACCAGCAACAACAGTATCAAAACAAAAGGCCTGTCAAGCAATTGAAATGCACATGGCCTTACAATCGCTTAACAAATCAGACTATAACATGGAACCATGGACAATGCGGGAGACATGTTATGAACTATGGTGTGTGGCTCCCAAGCAATGTTTTAAAAAGGAGGGCATAACTGTAACAGTTATATTTGATGGAAATAAGGACAATTCAATGGACTATACAAGCTGGAAATTTGTATATATATATGATAATGATAAGTGGGTAAAGACAGATGGAAATGTGGACTATACGGGTATATATTACACTGTAAATTCAAAAAAAGAGTATTATGTACAGTTTAAAGATGAAGCCAAAATATATGGGGCACAACAGTGGGAGGTCTATATGTATGGTACTGTAATAACATGTCCTGAATATGTATCTAGTACCTGCAGCGACGCGTTATCCACTACTACAACTGTTGAACAACTATCAAACACCCCAACGACCAATCCCCTTACCACCTGCGTGGGCGCCAAAGAAGCCCAGACACAACAGCGAAAACGACAGCGACTTACTGAGCCCGACTCCTCCACAATCTCCCCACTGTCCGTGGACAATACAAACAACCAAATACACTGTGGAAGTGGAAGCACAAACACTGGAGGGCACCAGAGTGCAACTCAGACTGCGTTTATAGTGCATTTAAAAGGTGATACAAATTGTTTAAAATGTTTTAGATACAGATTTACAAAACACAAAGGGTTATATAAAAACGTATCCTCAACCTGGCATTGGACCAGTAATACTAAAACAGGCATTGTTACCATTGTGTTTGACAGTGCACATCAACGGGAAACATTTATAAAAACCATTAAAGTACCCCCAAGTGTAACACTCTCATTGGGAATTATGACACTGTAACTAGTGTAATATATGTATTGTACATATATACTGTCACAAGCCAATATGTGCTGC---TAATTGTATAGACATATTGTAACCATTGCAGTGTTTATTATTTTGCTATTTGTGCTTTGCGTGTGTGTGTGTCTTGTGTTGTGTTGTTTGTTGCCGCTACTGCTGTCCCAATACGTGTTTGCAGCTGCCTTATTATTAATTTTATGTTTTTGGTTTGTTGTTGCAACATCCCAATTAACTACATTTTTTGTATATTTGATTTTTTTTTACTTACCTTGTTTACTTTTACATCTATATACATTTTTACTTTTGCAATAAACTTGTTATATTTTTGTGATTAAATATGGTGGCTACACGTGCACGGCGTCGGAAGCGAGCATCTGTAACACAATTATATTCTACATGCAAAGCTGCTGGTACATGTCCTCCTGATGTTATAAATAAGGTTGAAGGTACTACATTGGCCGATAAAATATTACAGTGGAGTGGGTTGGGTATATTTTTGGGTGGCCTAGGTATTGGTACTGGGTCTGGATCTGGGGGGCGTACTGGATATATCCCTTTAGGTGGTGGGGGTCGCCCAGGCGTGGTGGATATTGCTCCTGCAAGGCCACCTGTTATAATTGAACCTATAGCACC-TACTGAACCTTCTATAGTAAATTTGGTTGACGACTCTAGTATTATTCAGTCTGGGTCTCCTATACCTACCTTTACTGGTACCGATGGCTTTGAAATTACTTCATCTTCCACAACAACCCCTGCTGTGTTGGACATAACCCCATCTGCTGGTACTGTACATGTTTCTAGTACTAACATTGAAAATCCTTTATATATTGAACCTCCATCCATTGAGGCTCCACAATCTGGAGAAGTGTCAGGACATATATTTACTAGTACACTTACTTCTGGTACTCATGGGTATGAAGAAATACCTATGGAAGTGTTTGCATCCAATGTCAGTACTGGTACTGAACCTATTAGCAGCACACCTACTCCAGGGGTTAGTCGCATAGCTGCTCCCCGCTTGTATAGTAAGTCTTACACACAAGTTAAAGTTACAAATCCTGATTTTATTAGTAAGCCATCCACATTTGTTACATTTAATAATCCTGCTTTTGAGCCTATTGACACATCCATAACTTTTGAGGAACCTAATGCTGTTGCACCTGATCCTGATTTTCTGGATATTATTACACTGCACCGCCCTGCCCTTACATCTCGTAGAGGCACAGTACGCTTTAGTAGGTTAGGTCAAAAGGCCACCATGCGCACTCGTAGTGGCAAACAAATTGGTGCTCGTGTACATTATTATCATGATATTAGTAGAATTGCACCAGCTGATGAACTTGAAATGCAGCCTTTACTTTCCCCTTCTAATAATTATAGTTATGACATTTATGCTGATTTAGATGAAGCTGAAACAGGTTTTATACAGCCCACACACACCACACCTATGTCACACTCCTCTGTGTCTAGGCAGTTGCCCTCCTTATCGTCATCTATGTCTTCATCTTATGCAAATGTTACTATTCCATTTTCAACTCCATATTCTGTTCCTATTCATACAGGGCCTGATGTGGTATTGCCCACATCTCCTACAGTATGGCCTTATGTTCCCCACACTTCCATTGACACCAAGCATTCTATTGTTATACTAGGTGGGGATTACTATTTGTGGCCCTATACACATTTACTACGCAAACGCCGTAAACGTATACCCTATTTTTTTACAGATGGCATTGTGGCGCACTAATGACAGCAAGGTGTATTTGCCACCTGCACCTGTGTCTCGAATTGTGAATACAGAAGAATATATCACACGCACCGGCATATATTACTATGCAGGCAGTTCCAGACTAATTACATTAGGACATCCCTATTTTCCACTACCTAAAACCTCAACGCGTGCTGCTATTCCTAAAGTATCTGCATTTCAATACAGGGTATTTAGGGTACAGTTACCAGATCCTAACAAGTTTGGACTCCCGGATCCAAATTTATATAATCCAGACACAGATAGGTTGGTGTGGGGTTGTGTGGGCGTTGAGGTGGGCAGAGGACAGCCCCTTGGTGTTGGCCTTAGTGGTCATCCCTTATTTAATAAATATGATGACACAGAAAATTCACGCATAGCAAATGGCAATGCACAACAAGATGTTAGAGATAACACATCTGTTGACAACAAACAGACTCAGTTATGTATAATAGGCTGTGCTCCACCTATTGGGGAACACTGGGGTATTGGCACTACATGCAAAAACACACCTGTACCTCCAGGAGACTGCCCCCCCCTGGAACTTGTATCCTCTGTCATTCAGGATGGCGATATGATTGATACAGGGTTTGGAGCTATGGATTTTGCTGCCCTACAGGCCACCAAATCAGACGTCCCTTTGGATATTTCACAGTCTGTTTGTAAATATCCTGATTATTTAAAAATGTCTGCAGACACATATGGTAATTCCATGTTTTTTCATTTACGCAGGGAGCAAATCTTTGCTAGGCACTATTATAATAAACTTGGTAGTGTTGGGGAAGACATTCCTACCGATTATTATATTAAGGGTAGTGGTAATGGCCGTGACCCTATAGAAAGTTATATATACTCTGCTACTCCCAGTGGGTCTATGATAACATCTGATTCTCAAATTTTTAATAAGCCTTATTGGCTCCACCGTGCGCAGGGTCACAATAATGGCATTTGCTGGAACAATCAGCTTTTTATTACCTGTGTTGATACTACCAGAAGTACAAATTTAACTATTAGCACTGCCACTGCTGCAGTTTCCCCAACATTTACTCCAAGTAACTTTAAGCAATATATTAGGCATGGGGAAGAGTATGAATTGCAATTTATTTTTCAGTTATGTAAAATTACTTTAACTACAGAGGTAATGGCTTATTTACACACAATGGATCCTACCATTCTTGAACAGTGGAATTTTGGATTAACATTACCTCCGTCTGCTAGTTTGGAGGATGCATATAGGTTTGTTCGAAATGCAGCTACTAGCTGTCAAAAGGACACCCCTCCACAGGCTAAGCCAGATCCTTTGGCCAAATATAAATTTTGGGATGTTGATTTAAAGGAACGGTTTTCTTTAGATTTAGACCAATTTGCATTGGGTCGAAAGTTTTTGTTGCAGGTTGGCGTACAACGCAAGCCCAGACCAGGCCTTAAACGCCCGGCCTCATCAGCATCCTCTTCCTCTTCCTCTTCAGTCAAACGTAAACGTGTTAAAAAGTAATGTATGTTGGTTTTTGTATGCTTGTGCACACTGTTGTATGCCTGTATGTATATGTTTGTGTATGTACTGTATGTGTTTT--TGTGTGTGTGTGTGTTGTTGTTCCTGTATGTATGAGTTATGTATGTTTATTATTAATAAACTATGTGGTGTGTGTGTGTGTGTTTTTGCATGACTGCATTTGTATGACATGTACGGGTGTATGTGGGTATTACATTATCCCCGTAGGTCAAGGGTGGTGTTTCGGTGGCGTCCCTATTGCCCTACCCA--TTTTTTGCAGCACAACAGTTTATATTTGTGCTATTTAGTTATACTTTGTAGCTTCCATTTTGTTACAGCTGCAGCCATTTTGAGTGCAACCGATTTCGGTTGCTGTACTTTTAGTATATTTGCCAAGTTTTAAACCACAACTGCCAGTTGTTTTTGGCATAAACCATGAGTTTTTTATGACATAGTGCATACATCCGCCCGCCCACGCCTTGTTCTTGGCGCGCCTTACCGGCGCTAGTCAT--ACAACCTATTAGTCATTTGTACTTTAACAATTGTTGGCACACTGTTTTCCGCCCTATAATAATTTAACTGCTTATAGGCATGTATTTTTTGGCATATTTTATCTTACTAATTGCATAGTTGGCAGGTCAAATACTATGTTTTTAGTGCCAAGTTTCTATCCTACCTATAAACCATCTTACTCATATGCAGGTGTGCTACACAAATGTGTTACCTAACCGATTTGTGTTCTGCCTATGCTTGCAACATTTTTTCTTATAACATTT
>KF436873|HPV51|A3|
AACAATTATCTTGTAAAAACTAGGGTGTAACCGAAAAGGGTTATGACCGAAAACGGTGCATATAAAAGTGGTGTGGTAAAAGTATAGAAGAACACCATGTTCGAAGACAAGAGGGAAAGACCACGAACGCTGCATGAATTATGTGAAGCTTTGAACGTTTCTATGCACAATATACAGGTAGTGTGTGTGTATTGTAAAAAGGAATTATGTAGAGCAGATGTATATAATGTAGCATTTACTGAAATTAAGATTGTATATAGGGATAATAATCCATATGCAGTATGCAAACAATGTTTACTGTTTTATTCAAAAATTAGAGAGTATAGACGTTATAGCAGGTCTGTGTATGGTACTACATTAGAGGCAATTACTAAAAAAAGCTTATATGATTTATCGATAAGGTGTCATAGATGTCAAAGACCACTTGGGCCTGAAGAAAAGCAAAAATTGGTGGACGAAAAAAAAAGGTTCCATGAAATAGCGGGACGTTGGACGGGGCAATGCGCTAATTGCTGGCAACGTACACGACAACGTAACGAAACCCAAGTGTAATAAAGCCATGCGTGGTAATGTACCACAATTAAAAGATGTAGTATTGCATTTAACACCACAGACTGAAATTGACTTGCAATGCTACGAGCAATTTGACAGCTCAAAGGAGGAGGATGAAGTAGATAATATGCGTGACCAGCTACCAGAAAGACGGGCTGGACAGGCTACGTGTTACAGAATTGAAGCTCCGTGTTGCAGGTGTTCAAGTGTAGTACAACTGGCAGTGGAAAGCAGTGGAGACACCCTTCGCGTTGTACAGCAGATGTTAATGGGCGAACTGAGCCTGGTCTGCCCGTGTTGTGCGAACAACTAGCAACGGCGATGGACTGTGAAGGTACAGAGGATGAGGGGGCGGGGTGTAATGGGTGGTTTTTTGTTGAAGCAATAGTAGAAAAAAAAACAGGAGATAATGTTTCGGATGATGAGGATGAAAATGCAGATGATACAGGATCTGATTTAATAAACTTTATAGATAGTGAAACTAGTATTTGCAGTCAGGCGGAACAGGAGACAGCACGGGCGTTGTTTCAGGCCCAAGAATTACAGGCAAACAAAGAGGCTGTGCATCAGTTAAAACGAAAGTTTCTAGTCAGCCCGCGAAGCAGCCCATTAGGAGACATTACAAATCAAAACAACACACACAGCCATAGTCAGGCAAACGAGTCACAAGTTAAAAGGAGATTACTGGACAGTTATCCGGACAGCGGATATGGCAATACACAAGTGGAAACTGTGGAAGCAACGTTGCAGGTAGATGGGCAACATGGCGGTTCACAAAACAGTGTGTGTAGTAGCGGGGGGGGCAGTGTTATGGATGTGGAAACAACAGAAAGCTGTGCAAATGTAGAACTAAACAGTATATGTGAAGTATTAAAAAGCAGTAATGCAAAAGCAACGTTAATGGCAAAATTTAAAGAGTTGTATGGTATTAGTTATAATGAGTTGGTACGGGTGTTTAAAAGTGATAAAACATGTTGTATAGATTGGGTTTGTGCATTGTTTGGCGTTTCCCCAATGGTAGCAGAAAATTTAAAAACACTAATTAAGCCATTTTGCATGTACTACCATATACAATGTTTATCATGTGATTGGGGCACCATTGTATTAATGCTAATTAGGTTTTCATGTGCAAAAAACAGAACAACAATTGCTAAGTGTTTAGGTACATTAGTAAATATTCCACAATCACAAATGTTTATAGAACCACCAAAATTACGTAGTACACCTGTGGCATTATATTTTTATAGAACAGGCATATCAAACATTAGCAATACATATGGAGAGACACCTGAATGGATTACACGACAAACGCAACTACAACATAGTTTTGAGGATAGTACCTTTGAATTATCACAAATGGTGCAATGGGCATTTGACCATGAAGTATTAGATGATAGTGAAATAGCATTTCATTATGCACAATTAGCAGATATAGATAGTAATGCTGCAGCGTTTCTAAAGAGTAATTGCCAAGCAAAATATGTAAAAGATTGTGGGACTATGGCACGGCATTACAAACGAGCACAAAGAAAATCATTATCCATGTCAGCCTGGATAAGGTATAGATGTGATAGAGCAAAGGATGGAGGCAACTGGAGAGAAATTGCTAAATTTTTAAGATATCAAGGTGTAAACTTTATGTCCTTTATTCAAATGTTTAAACAGTTTTTAAAAGGAACACCAAAACACAATTGCATAGTCATATATGGCCCACCAAACACAGGCAAGTCATTATTTGCAATGAGCCTAATGAAGTTTATGCAAGGGTCCATTATTTCATATGTAAACTCTGGTAGTCATTTTTGGTTACAGCCACTAGAGGATGCTAAAATAGCATTGTTAGATGATGCTACGTATGGGTGTTGGACATATATTGATCAGTATTTAAGAAACTTTTTAGATGGTAATCCATGTAGTATAGATAGAAAACATAGGAGTTTAATACAATTAGTATGTCCACCATTACTAATAACGTCAAACATAAATCCACAAGAGGATGCAAACCTAATGTATTTACATACAAGGGTAACAGTATTAAAGTTTTTAAATACATTTCCATTTGATAAAAATGGGAATGCTGTGTATACATTGAATGATGAAAATTGGAAAAATTTTTTTTCCACCACATGGTCCAGATTAGATTTGGAGGAGGAAGAGGACAAAGAAAATGGAGACCCTATGCCACCGTTTAAATGTGTGCCAGGAGAAAATACTAGACTGTTATGAACTGGACAGTGATAAATTAGTAGATCAAATTAACTATTGGACATTGTTACGATATGAAGCTGCTATGTTTTATGCAGCACGGGAAAGAAACTTACAAACAATCAATCACCAGGTAGTACCAGCAACAACAGTATCAAAACAAAAGGCCTGTCAAGCAATTGAAATGCACATGGCCTTACAATCGCTTAACAAATCAGACTATAACATGGAACCATGGACAATGCGGGAGACATGTTATGAACTATGGTGTGTGGCTCCCAAGCAATGTTTCAAAAAGGGGGGCATAACTGTAACAGTTATATTTGATGGAAATAAGGACAATGCAATGGACTATACAAGCTGGAAATTTGTATATATATATGATAATGATAAGTGGGTAAAGACAGATGGAAATGTGGACTATACGGGTATATATTACACTGTAAATTCAAAAAAAGAGTATTATGTACAGTTTAAAGATGAAGCCAAAAGATATGGGGCACAACAGTGGGAGGTTTATATGTATGGTACTGTAATAACATGTCCTGAATATGTATCTAGTACCTGCAGCGAAGCGTTATCCACTACTACAACTGTTGAACAACTATCAAACACCCCAACGACCAATCCCCTTACCACCTGCGTGGGCGCCAAAGAAGCCCAGACACAACAGCGAAAACGACAGCGACTTACTGAGCCCGACTCCTCCACAATCTCCCCACTGTCCGTGGACAATACAAACAACCAAATACACTGTGGAAGTGGAAGCACAAACACTGGAGGGCACCAAAGTGCAACTCAGACTGCGTTTATAGTGCATTTAAAAGGTGATACAAATTGTTTAAAATGTTTTAGATACAGATTTACAAAACACAAAGGGTTATATAAAAACGTATCCTCAACCTGGCATTGGACCAGTAATACTAAAACAGGCATTGTTACCATTGTGTTTGACAGTGCACATCAACGGGAAACATTTATAAAAACCATTAAAGTACCCCCAAGTGTAACACTGTCATTGGGAATTATGACACTGTAACTAGTGTAATATATGTATTGTACATATATACTGTCACAAGCCAATATGTGCTGC---TAATTGTATAGACATATTGTAACCATTGCAGTGTTTATTATTTTGCTATTTGTGCTTTGCATGTGTGTGTGTCTTGTGTTGTGTTGTTTGTTGCCGCTACTGCTGTCCCAATACGTGTTTGCAGCTGCCTTATTATTAATTTTATGTTTTTGGTTTGTTGTTGCAACATCCCAATTAACTACATTTTTTGTATATTTGATTTTTTTTTACTTACCTTGTTTACTTTTACATCTATATACATTGTTACTTTTGCAATAAACTTGTTCTATTTTTGTGATTAAATATGGTGGCTACACGTGCACGGCGTCGGAAGCGAGCATCTGTAACACAATTATATTCTACATGCAAAGCTGCTGGTACATGTCCTCCTGATGTTGTAAATAAGGTTGAAGGTACTACATTGGCCGATAAAATATTACAGTGGAGTGGGTTGGGTATATTTTTGGGTGGCCTAGGTATTGGTACTGGGTCTGGATCTGGGGGGCGTACTGGATATATCCCTTTAGGTGGTGGGGGTCGCCCAGGCGTGGTAGATATTGCTCCTGCAAGGCCACCTATTATAATTGAACCTATAGCACC-TACTGAACCTTCTATAGTAAATTTGGTTGACGACTCTAGTATTATTCAGTCTGGGTCTCCTATACCTACCTTTACTGGTACCGATGGCTTTGAAATTACTTCATCTTCCACAACAACCCCTGCTGTGTTGGACATAACCCCATCTGCTGGTACTGTACATGTTTCTAGTACTAACATTGAAAATCCTTTATATATTGAACCTCCATCCATTGAGGCTCCACAATCTGGAGAAGTGTCAGGACATATATTTACTAGTACACTTACTTCTGGTACTCATGGGTATGAAGAAATACCTATGGAAGTGTTTGCATCCAATGTCAGTACTGGTAATGAACCTATTAGCAGCACACCTACTCCAGGGGTTAGTCGCATAGCTGCTCCCCGTTTGTATAGTAAGTCTTACACACAAGTTAAAGTTACAAATCCTGATTTTATTAGTAAGCCATCCACATTTGTTACATTTAATAATCCTGCTTTTGAGCCTATTGACACATCCATAACTTTTGAGGAACCTGATGCTGTTGCACCTGATCCTGATTTTCTGGATATTATTACACTGCACCGCCCTGCCCTTACATCTCGTAGAGGCACAGTACGCTTTAGTAGGTTAGGTCAAAAGGCCACCATGCGCACTCGTAGTGGCAAACAAATTGGTGCTCGTGTACATTATTATCATGATATTAGTAGAATTGCACCAGCTGATGAAATTGAAATGCAGCCTTTACTTTCACCTTCTAATAATTATAGTTATGACATTTATGCTGATTTAGATGAAGCTGAAACAGGTTTTATACAGCCCACACACACCACACCTATGTCACACTCCTCTTTGTCTAGGCAGTTGCCCTCCTTATCTTCATCTATGTCTTCATCTTATGCAAATGTTACTATTCCATTTTCAACTACATATTCTGTTCCTATTCATACAGGGCCTGATGTGGTATTGCCCACATCTCCTACAGTATGGCCTTATGTTCCCCACACTTCCATTGACACCAAGCATTCTATTGTTATACTAGGTGGGGATTACTATTTATGGCCCTATACACATTTACTACGCAAACGCCGTAAACGTATACCCTATTTTTTTACAGATGGCATTGTGGCGCACTAATGACAGCAAGGTGTATTTGCCACCTGCACCTGTGTCTCGAATTGTGAATACAGAAGAATATATCACACGCACCGGCATATATTACTATGCAGGCAGTTCCAGACTAATAACATTAGGACATCCCTATTTTCCAATACCTAAAACCTCAACGCGTGCTGCTATTCCTAAAGTATCTGCATTTCAATACAGGGTATTTAGGGTACAGTTACCAGATCCTAACAAGTTTGGACTCCCAGATCCAAATTTATATAATCCAGACACAGATAGGTTGGTGTGGGGTTGTGTGGGCGTTGAGGTGGGCAGAGGACAGCCCCTTGGTGTTGGCCTTAGTGGTCATCCCTTATTTAATAAATATGATGACACAGAAAATTCACGCATAGCAAATGGCAATGCACAACAAGATGTTAGGGATAACACATCTGTTGACAACAAACAGACTCAGTTATGTATAATAGGCTGTGCTCCACCTATTGGGGAACACTGGGGTATTGGCACTACATGCAAAAACACACCTGTACCTTCAGGAGACTGCCCCCCCCTGGAACTTGTATCCTCTGTCATTCAGGATGGCGATATGATTGATACAGGGTTTGGAGCTATGGATTTTGCTGCCCTACAGGCCACCAAATCAGACGTCCCTTTGGATATTTCACAGTCTGTTTGTAAATATCCTGATTATTTAAAAATGTCTGCAGACACATATGGTAATTCCATGTTTTTTCATTTACGCAGGGAGCAAATCTTTGCTAGGCACTATTATAATAAACTTGGTAGTGTTGGGGAAGACATTCCTAACGATTATTATATTAAGGGTAGTGGTAATGGCCGTGACCCTATAGAAAGTTATATATACTCTGCTACTCCCAGTGGGTCTATGATAACATCTGATTCTCAAATTTTTAATAAGCCTTATTGGCTCCACCGTGCGCAGGGTCACAATAATGGCATTTGCTGGAACAATCAGCTTTTTATTACCTGTGTTGATACTACCAGAAGTACAAATTTAACTATTAGCACTGCCACTGCTGCAGTTTCCCCAACATTTACTCCAAGTAACTTTAAGCAATATATTAGGCATGGGGAAGAGTATGAATTGCAATTTATTTTTCAGTTATGTAAAATTACTTTAACTACAGAGGTAATGGCTTATTTACACACAATGGATCCTACCATTCTTGAACAGTGGAATTTTGGATTAACATTACCTCCGTCTGCTAGTTTGGAGGATGCATATAGGTTTGTTAGAAATGCAGCTACTAGCTGTCAAAAGGACACCCCTCCACAGGCTAAGCCAGATCCTTTGGCCAAATATAAATTTTGGGATGTTGATTTAAAGGAACGATTTTCTTTAGATTTAGACCAATTTGCATTGGGTCGCAAGTTTTTGTTGCAGGTTGGCGTACAACGCAAGCCCAGACCAGGCCTTAAACGCCCGGCCTCATCGGCATCCTCTTCCTCTTCCTCTTCAGCCAAACGTAAACGTGTTAAAAAGTAATGTATGTTAGTGTTTGTATGCTTGTGCACACTGTTGTATGCCTGTATGTATATGTTTGTGTATGTACTGTATGTGTTTTTGTGTGTGTGTGTGTGTTGTTGTTCCTGTATGTATGAGTTATGTATGTTTATTATTAATAAACTATGTGGTGTGTGTGTGTGTGTTTTTGCATGACTGCATTTGTATGACATGTACGGGTGTATGTGGGTATTACATTATCCCCGTAGGTCAAGGGTGGTGTTTCGGTGGCGTCCCTATTGCCCTACCCA--TTTTTTGCAGCACAACAGTTTATATTTGTGCTATTTAG-TATACTTTGTAGCTTCCATTTTGTTACAGCTGCAGCCATTTTGAGTGCAACCGATTTCGGTTGCTGTACTTTTAGTATATTTGCCAAGTTTTAAACCACAACTGCCAGTTGTTTTTGGCATAAACCATCAGTTTTTTATGACATAGTGCATACATCCGCCCGCCCACGCCTTGTACTTGGCGCGCCTTACCGGCGCTAGTCATACACAACCTATTAGTCATTTGTACTTTAACAATTGTTGGCACACTGTTTTCCGCCCTATAATAATTTAACTGCGTATAGGCATGTATTTTTTGGCATATTTTATCTTACTAATTGCATAGTTGGCAGGTCAAATACTATGTTTTTAGTGCCAAGTTTCTATCCTACTTATAAACCATCTTACTCATATGCAGGTGTGCTACACAAATGTGTTACCTAACCGATTTGTGTTCTGCCTATGCTTGCAACATTTTTTCTTATAACATTT
>LNS6584190_HPV51
AACAATTATCTTGTAAAAACTAGGGTGTAACCGAAAAGGGTTATGACCGAAAACGGTGCATATAAAAGTGGTGTGGTAAAAGTATAGAAGAACACCATGTTCGAAGACAAGAGGGAAAGACCACGAACGCTGCATGAATTATGTGAAGCTTTGAACGTTTCTATGCACAATATACAGGTAGTGTGTGTGTATTGCAAAAAGGAATTATGTAGAGCAGATGTATATAATGTAGCATTTACTGAAATTAAGATTGTATATAGGGATAATAATCCATATGCAGTATGCAAACAATGTTTACTGTTTTATTCAAAAATTAGAGAGTATAGACGTTATAGCAGGTCTGTGTATGGTACTACATTAGAGGCAATTACTAAAAAAAGCTTATATGATTTATCGATAAGGTGTCATAGATGTCAAAGACCACTTGGGCCGGAAGAAAAGCAAAAATTGGTGGACGAAAAAAAAAGGTTCCATGAAATAGCGGGACGTTGGACGGGGCAATGCGCTAATTGCTGGCAACGTACACGACAACGTAACGAAACCCAAGTGTAATAAAGCCATGCGTGGTAATGTACCACAATTAAAAGATGTAGTATTGCATTTAACACCACAGACTGAAATTGACTTGCAATGCTACGAGCAATTTGACAGCTCAGAGGAGGAGGATGAAGTAGATAATATGCGTGACCAGCTACCAGAAAGACGGGCTGGACAGGCTACGTGTTACAGAATTGAAGCTCCGTGTTGCAGGTGTTCAAGTGTAGTACAACTGGCAGTGGAAAGCAGTGGAGACACCCTTCGCGTTGTACAGCAGATGTTAATGGGCGAACTGAGCCTGGTCTGCCCGTGTTGTGCGAACAACTAGCAACGGCGATGGACTGTGAAGGTACAGAGGATGAGGGGGCGGGGTGTAATGGGTGGTTTTTTGTTGAAGCAATAGTAGAAAAAAAAACAGGAGATAATGTTTCGGATGATGAGGATGAAAATGCAGATGATACAGGATCTGATTTAATAAACTTTATAGATAGTGAAACTAGTATTTGCAGTCAGGCGGAACAGGAGACAGCACGGGCGTTGTTTCAGGCCCAAGAATTACAGGCAAACAAAGAGGCTGTGCATCAGTTAAAACGAAAGTTTCTAGTCAGCCCGCGAAGCAGCCCATTAGGAGACATTACAAATCAAAACAACACACACAGCCATAGTCAGGCAAACGAGTCACAAGTTAAAAGGAGATTACTGGACAGTTATCCGGACAGCGGATATGGCAATACACAAGTGGAAACTGTGGAAGCAACGTTGCAGGTAGATGGGCAACATGGCGGTTCACAAAACAGTGTGTGTAGTAGCGGGGGGGGCAGTGTTATGGATGTGGAAACAACAGAAAGCTGTGCAAATGTAGAACTAAACAGTATATGTGAAGTATTAAAAAGCAGTAATGCAAAAGCAACGTTAATGGCAAAATTTAAAGAGTTGTATGGTATTAGTTATAATGAGTTGGTACGGGTGTTTAAAAGTGATAAAACATGTTGTATAGATTGGGTTTGTGCATTGTTTGGCGTTTCCCCAATGGTAGCAGAAAATTTAAAAACACTAATTAAGCCATTTTGCATGTACTACCATATACAATGTTTATCATGTGATTGGGGCACCATTGTATTAATGCTAATTAGGTTTTCATGTGCAAAAAACAGAACAACAATTGCTAAGTGTTTAGGTACATTAGTAAATATTCCACAATCACAAATGTTTATAGAACCACCAAAATTACGTAGTACACCTGTGGCATTATATTTTTATAGAACAGGCATATCAAACATTAGCAATACATATGGAGAGACACCTGAATGGATTACACGACAAACGCAACTACAACATAGTTTTGAGGATAGTACCTTTGAATTATCACAAATGGTGCAATGGGCATTTGACCATGAAGTATTAGATGATAGTGAAATAGCATTTCATTATGCACAATTAGCAGATATAGATAGTAATGCTGCAGCGTTTCTAAAGAGTAATTGCCAAGCAAAATATGTAAAAGATTGTGGGACTATGGCACGGCATTACAAACGAGCACAAAGAAAATCATTATCCATGTCAGCCTGGATAAGGTATAGATGTGATAGAGCAAAGGATGGAGGCAACTGGAGAGAAATTGCTAAATTTTTAAGATATCAAGGTGTAAACTTTATGTCTTTTATTCAAATGTTTAAACAGTTTTTAAAAGGAACACCAAAACACAATTGCATAGTCATATATGGCCCACCAAACACAGGCAAGTCATTATTTGCAATGAGCCTAATGAAGTTTATGCAAGGGTCCATTATTTCATATGTAAACTCTGGTAGTCATTTTTGGTTACAGCCACTAGAGGATGCTAAAATAGCATTGTTAGATGATGCTACGTATGGGTGTTGGACATATATTGATCAGTATTTAAGAAACTTTTTAGATGGTAATCCATGTAGTATAGATAGAAAACATAGGAGTTTAATACAATTAGTATGTCCACCATTACTAATAACGTCAAACATAAATCCACAAGAGGATGCAAACCTAATGTATTTACATACAAGGGTAACAGTATTAAAGTTTTTAAATACATTTCCATTTGATAAAAATGGGAATGCTGTGTATACATTGAATGATGAAAATTGGAAAAATTTTTTTTCCACCACATGGTCCAGATTAGATTTGGAGGAGGAAGAGGACAAAGAAAATGGAGACCCTATGCCACCGTTTAAATGTGTGCCAGGAGAAAATACTAGACTGTTATGAACTGGACAGTGATAAATTAGTAGATCAAATTAACTATTGGACATTGTTACGATATGAAGCTGCTATGTTTTATGCAGCACGGGAAAGAAACTTACAAACAATCAATCACCAGGTAGTACCAGCAACAACAGTATCAAAACAAAAGGCCTGTCAAGCAATTGAAATGCACATGGCCTTACAATCGCTTAACAAATCAGACTATAACATGGAACCATGGACAATGCGGGAGACATGTTATGAACTATGGTGTGTGGCTCCCAAGCAATGTTTCAAAAAGGGGGGCATAACTGTAACAGTTATATTTAATGGAAATAAGGACAATGCAATGGACTATACAAGCTGGAAATTTGTATATATATATGATAATGATAAGTGGGTAAAGACAGATGGAAATGTGGACTATACGGGTATATATTACACTGTAAATTCAAAAAAAGAGTATTATGTACAGTTTAAAGATGAAGCCAAAAGATATGGGGCACAACAGTGGGAGGTGTATATGTATGGTACTGTAATAACATGTCCTGAATATGTATCTAGTACCTGCAGCGAAGCGTTATCCACTACTACAACTGTTGAACAACTATCAAACACCCCAACGACCAATCCCCTTACCACCTGCGTGGGCGCCAAAGAAGCCCAGACACAACAGCGAAAACGACAGCGACTTACTGAGCCCGACTCCTCCACAATCTCCCCACTGTCCGTGGACAATACAAACAACCAAATACACTGTGGAAGTGGAAGCACAAACACTGGAGGGCACCAAAGTGCAACTCAGACTGCGTTTATAGTGCATTTAAAAGGTGATACAAATTGTTTAAAATGTTTTAGATACAGATTTACAAAACACAAAGGGTTATATAAAAACGTATCCTCAACCTGGCATTGGACCAGTAATACTAAAACAGGCATTGTTACCATTGTGTTTGACAGTGCACATCAACGGGAAACATTTATAAAAACCATTAAAGTACCCCCAAGTGTAACACTGTCATTGGGAATTATGACACTGTAACTAGTGTAATATATGTATTGTACATATATACTGTCACAAGCCAATATGTGCTGC---TAATTGTATAGACATATTGTAACCATTGCAGTGTTTATTATTTTGCTATTTGTGCTTTGCATGTGTGTGTGTCTTGTGTTGTGTTGTTTGTTGCCGCTACTGCTGTCCCAATACGTGTTTGCAGCTGCCTTATTATTAATTTTATGTTTTTGGTTTGTTGTTGCAACATCCCAATTAACTACATTTTTTGTATATTTGATTTTTTTTTACTTACCTTGTTTACTTTTACATCTATATACATTGTTACTTTTGCAATAAACTTGTTCTATTTTTGTGATTAAATATGGTGGCTACACGTGCACGGCGTCGGAAGCGAGCATCTGTAACACAATTATATTCTACATGCAAAGCTGCTGGTACATGTCCTCCTGATGTTGTAAATAAGGTTGAAGGTACTACATTGGCCGATAAAATATTACAGTGGAGTGGGTTGGGTATATTTTTGGGTGGCCTAGGTATTGGTACTGGGTCTGGATCTGGGGGGCGTACTGGATATATCCCTTTAGGTGGTGGGGGTCGCCCAGGCGTGGTGGATATTGCTCCTGCAAGGCCACCTATTATAATTGAACCTATAGCACC-TACTGAACCTTCTATAGTAAATTTGGTTGACGACTCTAGTATTATTCAGTCTGGGTCTCCTATACCTACCTTTACTGGTACCGATGGCTTTGAAATTACTTCATCTTCCACAACAACCCCTGCTGTGTTGGACATAACCCCATCTGCTGGTACTGTACATGTTTCTAGTACTAACATTGAAAATCCTTTATATATTGAACCTCCATCCATTGAGGCTCCACAATCTGGAGAAGTGTCAGGACATATATTTACTAGTACACTTACTTCTGGTACTCATGGGTATGAAGAAATACCTATGGAAGTGTTTGCATCCAATGTCAGTACTGGTAATGAACCTATTAGCAGCACACCTACTCCAGGGGTTAGTCGCATAGCTGCTCCCCGTTTGTATAGTAAGTCTTACACACAAGTTAAAGTTACAAATCCTGATTTTATTAGTAAGCCATCCACATTTGTTACATTTAATAATCCTGCTTTTGAGCCTATTGACACATCCATAACTTTTGAGGAACCTGATGCTGTTGCACCTGATCCTGATTTTCTGGATATTATTACACTGCACCGCCCTGCCCTTACATCTCGTAGAGGCACAGTACGCTTTAGTAGGTTAGGTCAAAAGGCCACCATGCGCACTCGTAGTGGCAAACAAATTGGTGCTCGTGTACATTATTATCATGATATTAGTAGAATTGCACCAGCTGATGAAATTGAAATGCAGCCTTTACTTTCACCTTCTAATAATTATAGTTATGACATTTATGCTGATTTAGATGAAGCTGAAACAGGTTTTATACAGCCCACACACACCACACCTATGTCACACTCCTCTTTGTCTAGGCAGTTGCCCTCCTTATCTTCATCTATGTCTTCATCTTATGCAAATGTTACTATTCCATTTTCAACTACATATTCTGTTCCTATTCATACAGGGCCTGATGTGGTATTGCCCACATCTCCTACAGTATGGCCTTATGTTCCCCACACTTCCATTGACACCAAGCATTCTATTGTTATACTAGGTGGGGATTACTATTTATGGCCCTATACACATTTACTACGCAAACGCCGTAAACGTATACCCTATTTTTTTACAGATGGCATTGTGGCGCACTAATGACAGCAAGGTGTATTTGCCACCTGCACCTGTGTCTCGAATTGTGAATACAGAAGAATATATCACACGCACCGGCATATATTACTATGCAGGCAGTTCCAGACTAATAACATTAGGACATCCCTATTTTCCAATACCTAAAACCTCAACGCGTGCTGCTATTCCTAAAGTATCTGCATTTCAATACAGGGTATTTAGGGTACAGTTACCAGATCCTAACAAGTTTGGACTCCCAGATCCAAATTTATATAATCCAGACACAGATAGGTTGGTGTGGGGTTGTGTGGGCGTTGAGGTGGGCAGAGGACAGCCCCTTGGTGTTGGCCTTAGTGGTCATCCCTTATTTAATAAATATGATGACACAGAAAATTCACGCATAGCAAATGGCAATGCACAACAAGATGTTAGGGATAACACATCTGTTGACAACAAACAGACTCAGTTATGTATAATAGGCTGTGCTCCACCTATTGGGGAACACTGGGGTATTGGCACTACATGCAAAAACACACCTGTACCTTCAGGAGACTGCCCCCCCCTGGAACTTGTATCCTCTGTCATTCAGGATGGCGATATGATTGATACAGGGTTTGGAGCTATGGATTTTGCTGCCCTACAGGCCACCAAATCAGACGTCCCTTTGGATATTTCACAGTCTGTTTGTAAATATCCTGATTATTTAAAAATGTCTGCAGACACATATGGTAATTCCATGTTTTTTCATTTACGCAGGGAGCAAATCTTTGCTAGGCACTATTATAATAAACTTGGTAGTGTTGGGGAAGACATTCCTAACGATTATTATATTAAGGGTAGTGGTAATGGCCGTGACCCTATAGAAAGTTATATATACTCTGCTACTCCCAGTGGGTCTATGATAACATCTGATTCTCAAATTTTTAATAAGCCTTATTGGCTCCACCGTGCGCAGGGTCACAATAATGGCATTTGCTGGAACAATCAGCTTTTTATTACCTGTGTTGATACTACCAGAAGTACAAATTTAACTATTAGCACTGCCACTGCTGCAGTTTCCCCAACATTTACTCCAAGTAACTTTAAGCAATATATTAGGCATGGGGAAGAGTATGAATTGCAATTTATTTTTCAGTTATGTAAAATTACTTTAACTACAGAGGTAATGGCTTATTTACACACAATGGATCCTACCATTCTTGAACAGTGGAATTTTGGATTAACATTACCTCCGTCTGCTAGTTTGGAGGATGCATATAGGTTTGTTAGAAATGCAGCTACTAGCTGTCAAAAGGACACCCCTCCACAGGCTAAGCCAGATCCTTTGGCCAAATATAAATTTTGGGATGTTGATTTAAAGGAACGATTTTCTTTAGATTTAGACCAATTTGCATTGGGTCGCAAGTTTTTGTTGCAGGTTGGCGTACAACGCAAGCCCAGACCAGGCCTTAAACGCCCGGCCTCATCGGCATCCTCTTCCTCTTCCTCTTCAGCCAAACGTAAACGTGTTAAAAAGTAATGTATGTTAGTGTTTGTATGCTTGTGCACACTGTTGTATGCCTGTATGTATATGTTTGTGTATGTACTGTATGTGTTTTTGTGTGTGTGTGTGTGTTGTTGTTCCTGTATGTATGAGTTATGTATGTTTATTATTAATAAACTATGTGGTGTGTGTGTGTGTGTTTTTGCATGACTGCATTTGTATGACATGTACGGGTGTATGTGGGTATTACATTATCCCCGTAGGTCAAGGGTGGTGTTTCGGTGGCGTCCCTATTGCCCTACCCA--TTTTTTGCAGCACAACAGTTTATATTTGTGCTATTTAG-TATACTTTGTAGCTTCCATTTTGTTACAGCTGCAGCCATTTTGAGTGCAACCGATTTCGGTTGCTGTACTTTTAGTATATTTGCCAAGTTTTAAACCACAACTGCCAGTTGTTTTTGGCATAAACCATCAGTTTTTTATGACATAGTGCATACATCCGCCCGCCCACGCCTTGTACTTGGCGCGCCTTACCGGCGCTAGTCATACACAACCTATTAGTCATTTGTACTTTAACAATTGTTGGCACACTGTTTTCCGCCCTATAATAATTTAACTGCTTATAGGCATGTATTTTTTGGCATATTTTATCTTACTAATTGCATAGTTGGCAGGTCAAATACTATGTTTTTAGTGCCAAGTTTCTATCCTACTTATAAACCATCTTACTCATATGCAGGTGTGCTACACAAATGTGTTACCTAACCGATTTGTGTTCTGCCTATGCTTGCAACATTTTTTCTTATAACATTT
>KF436883|HPV51|B1|
AACAATTATCTTGTAAAAACTAGGGTGTAACCGAAAAGGGTTATGACCGAAAACGGTGCATATAAAAGTGAAGTGGTAAAAGTATAGAAGAACACCATGTTTGAAGACAAGAGGGAAAGACCACGAACGCTGCATGAATTATGTGAAGCCTTGAACGTTTCTATGCACAATATACAGGTAGTGTGTGTGTATTGTAAAAAGGAATTATGTAGAGCAGATGTATATAATGTAGCATTTACCGAAATTAAGATTGTATATAGGGATAATAATCCATATGCAGTATGCAAACAATGTTTACTGTTTTATTCAAGAATTAGAGAGTATAGACGTTATAGCAGGTCTGTGTATGGTACTACATTAGAGGCAATTACTAAAAAAAGCTTATATGATTTATCGATAAGGTGTCATAGATGTCAAAGACCACTTGGGCCTGAAGAAAAGCAAAAATTGGTGGACGAAAAAAAAAGGTTCCATGAAATAGCGGGACGTTGGACGGGGCAATGCGCTAATTGCTGGCAACGTACACGACAACGTAACGAAACCCAAGTGTAATAAAGCCATGCGTGGTAATGTACCACAATTACAAGATGTAGTATTGCATTTAACACCACAGACTGAAATTGACTTGCAATGCTACGAGCAATTTGACAGCTCAGAGGAGGAGGATGAAGTAGATAATATGCGTGACCAGCTACCAGAAAGACGGGCTGGACAGGCTACGTGTTACAGAATTGAAGCTCCGTGTTGCAGGTGTTCAAGTGTAGTACAACTGGCAGTGGAAAGCAGTGGAGACACCCTTCGCGTTGTACAGCAGATGTTAATGGGCGAACTGAGCCTGGTTTGCCCGTGTTGTGCGAACAACTAGCAACGGCGATGGACTGTGAAGGTACAGAGGATGAGGGGGCGGGGTGTAATGGGTGGTTTTTTGTTGAAGCAATAGTAGAAAAAAAAACAGGAGATAATGTTTCGGATGATGAGGATGAAAATGCAGATGATACAGGATCTGATTTAATAAACTTTATAGATAGTGAAACTAGTATTTGCAGTCAGGCGGAACAGGAGACAGCACGGGCGTTGTTTCAGGCCCAAGAATTACAGGCAAACAAAGAGGCTGTGCATCAGTTAAAACGAAAGTTTCTAGTCAGCCCGCGAAGCAGCCCATTAGGAGACATTACAAATCAAAACAACACACACAGCCATAGTCAGGCAAACGAGTCACAAGTTAAAAGGAGATTACTGGACAGTTATCCGGACAGCGGATATGGCAATACACAAGTGGAAACTGTGGAAGCAACGTTGCAGGTAGATGGGCAACATGGCGGTTCACAGAACAGTGTGTGTAGTAGCGGGGGGGGCAGTGTTATGGATGTGGAAACAACAGAAAGCTGTGCAAATGTAGAACTAAACAGTATATGTGAAGTATTAAAAAGCAGTAATGCAAAAGCAACGTTACTGGCAAAATTTAAAGAGTTGTATGGTATTAGTTATAATGAGTTGGTACGGGTGTTTAAAAGTGATAAAACATGTTGTATAGATTGGGTTTGTGCATTGTTTGGCGTTTCCCCAATGGTAGCAGAAAATTTAAAAACTCTAATTAAGCCATTTTGCATGTACTACCATATACAATGTTTATCATGTGATTGGGGCACCATTGTATTAATGCTAATTAGGTTTTCATGTGCAAAAAACAGAACAACAATTGCTAAGTGTTTAATTACATTAGTAAATATCCCACAATCACAAATGTTTATAGAACCACCAAAATTACGTAGTACACCTGTGGCATTATATTTTTATAGAACAGGCATATCAAACATTAGCAATACATATGGAGAGACACCTGAATGGATTACACGACAAACGCAACTACAACATAGTTTTGAGGATAGTACCTTTGAATTATCACAAATGGTGCAATGGGCATTTGACCATGAAGTATTAGATGATAGTGAAATAGCATTTCATTATGCACAATTAGCAGATATAGATAGTAATGCTGCAGCGTTTTTAAAGAGTAATTGCCAAGCAAAATATGTAAAAGATTGTGGGACCATGGCACGGCATTATAAACGAGCACAAAGAAAATCATTATCCATGTCAGCCTGGATAAGGTATAGATGTGATAGAGCAAAGGATGGAGGCAACTGGAGAGAAATTGCTAAATTTTTAAGATATCAAGGTGTAAACTTTATGTCCTTTATTCAAATGTTCAAACAGTTTTTAAAAGGAACACCAAAACACAATTGCATAGTTATATATGGCCCACCAAACACAGGCAAGTCATTATTTGCAATGAGTTTAATGAAGTTTATGCAAGGGTCCATTATTTCATATGTAAACTCTGGTAGTCATTTTTGGTTACAGCCACTAGAGGATGCTAAAATAGCATTGTTAGATGATGCTACGTATGGGTGTTGGACATATATTGATCAGTATTTAAGAAACTTTTTAGATGGTAATCCATGTAGTATAGACAGAAAACATAGGAGTTTAATACAATTAGTATGTCCACCATTACTAATAACGTCAAACATAAATCCACAAGAGGATGCAAACCTAATGTATTTACATACAAGGGTAACAGTATTAAAGTTTTTAAATACATTTCCATTTGATAACAATGGGAATGCTGTGTATACATTGAATGATGAAAATTGGAAAAATTTTTTTTCCACTACATGGTCCAGATTAGATTTGGAGGAGGAAGAGGACAAAGAAAATGGAGACCCTATGCCACCGTTTAAATGTGTGCCAGGAGAAAATACTAGACTGTTATGAACTGGACAGTGATAAATTAGTAGATCAAATTAACTATTGGACATTGTTACGATATGAAGCTGCTATGTTTTATGCAGCACGGGAAAGAAACTTACAGACAATCAATCACCAGGTAGTACCAGCAACAACAGTATCAAAACAAAAGGCCTGTCAAGCAATTGAAATGCACATGGCCTTACAATCGCTTAACAAATCAGACTATAACATGGAACCATGGACAATGCGGGAAACATGTTATGAACTATGGTGTGTGGCTCCCAAGCAATGTTTTAAAAAGGGGGGCATAACTGTAACAGTTATATTTGATGGAAATAAGGACAATGCAATGGACTATACAAGCTGGACATTTGTATATATATATGATAATGATAAGTGGGTAAAGACAGATGGAAATGTGGACTATACGGGTATATATTACACTGTAAATTCAAAAAAAGAGTATTATGTACAGTTTAAAGATGAAGCCAAAATATATGGGGCACAACAGTGGGAGGTCTATAAGTGTGGTACTGTAATAACATGTCCTGAATATGTATCTAGTACCTGCAGTGACGCGTTATCCACTACTACAACTGTTGAACAACTATCAAACACCCCAACGACCAATCCCCTTACCACCTGCGTGGGCGCCAAAGAAGCCCAGACACAACAGCGAAAACGACAGCGACTTACTGAGCCCGACTCCTCCACAATCTCCCCACTGTCCGTGGACAATACAAACAACCAAATACACTGTGGAAGTGGAAGCACTAACGCTGGAGGGCACCCAAGTGCAACTCAGACTGCGTTTATAGTACATTTAAAAGGTGATACAAATTGTTTAAAATGTTTTAGATACAGATTTACAAAACACAAAGGGTTATATACAAACGTATCCTCAACCTGGCATTGGACCAGTAATACTAAAACAGGCATTGTTACAATTGTGTTTGACAGTGCACATCAACGGGAAACATTTATAAAAACCATTAAAGTACCCCCAAGTGTAACACTGTCATTGGGAATTATGACACTGTAACAAGTGTAATATATGTATTGTACATATATACTGTCACAAGCCAATATGTGCTGCTAATAATTGTATATACATATTGTAACCATTGCAGTGTTTATTATTTTGCTATTTGTGCTTTGCGTGTGTGTGTGTCTTGTGTTGTGTTGTTTGTTGCCGCTACTGCTGTCCCAATACGTGTTTGCAGCTGCCTTATTATTAATTATATGTTTTTGGTTTGTTGTTGCAACATCCCGATTAACTACATTTTTTGTATATTTGATTTTTTTTTACTTACCTTGTTTACTTTTACATATATATACATTTTTACTTTTGCAATAAACTTGTCCTATTTTTGTGATTAAATATGGTGGCTACACGTGCACGGCGTCGGAAGCGAGCATCTGTAACACAATTATATTCTACATGCAAAGCTGCTGGTACATGTCCTCCTGATGTTGTTAATAAGGTTGAAGGTACTACATTGGCCGATAAAATATTACAGTGGAGTGGGTTGGGTATATTTTTGGGTGGCCTAGGTATTGGTACTGGGTCTGGATCTGGGGGGCGTACTGGATATATCCCTTTAGGTGGTGGGGGTCGCCCAGGTGTGGTGGATATTGCTCCTGCAAGGCCACCTATTATAATTGAACCTATAGCACC-TACTGAACCTTCTATAGTAAATTTGGTTGAAGACTCTAGTATTATTCAGTCTGGGTCTCCTATACCTACCTTTACTGGTACTGATGGCTTTGAAATTACTTCATCTTCCACAACAACCCCTGCTGTGTTGGACATAACCCCATCTGCTGGTACTGTACATGTTTCTAGTACTAACATTGAAAATCCTTTATATATTGAACCTCCATCCATTGAGGCTCCACAATCTGGAGAAGTGTCAGGACATATATTTACTAGTACACTTACTTCTGGTACTCATGGGTATGAAGAAATACCTATGGAAGTGTTTGCATCCAATGTCAGTACTGGTACTGAACCTATTAGCAGCACACCTACTCCAGGGGTTAGTCGCATAGCTGCTCCCCGCTTGTATAGTAAGTCTTACACACAAGTTAAAGTTACAAATCCTGATTTTATTAGTAAGCCATCCACATTTGTTACATTTAATAATCCTGCTTTTGAGCCTATTGACACATCCATAACTTTTGAGGAACCTGACGCTGTTGCACCTGATCCTGATTTTCTGGATATTATTAAACTGCACCGCCCTGCCCTTACATCTCGTAGAGGCACAGTACGCTTTAGTAGGTTAGGTCAAAAAGCCACCATGCGCACTCGTAGTGGCAAACAAATTGGTGCTCGTGTACATTATTATCATGATATTAGTAGAATTGCACCAGCTGATGAACTTGAAATGCAGCCTTTACTTTCACCTTCTAATAATTATAGTTATGACATTTATGCTGATTTAGATGAAGCTGAAACAGGTTTTATACAGCCCACACACACCACACCTATGTCACACTCCTCTTTGTCTAGGCCGTTGCCCTCCTTATCTTCATCTATGTCTTCATCTTATGCAAATGTTACTATTCCATTTTCAACTACATATTCTGTTCCTATTCATACAGGGCCTGATGTAGTATTGCCCACATCTCCTACAGTATGGCCTTATGTTCCCCACACTTCCATTGACACCAAGCATTCTATTGTTATACTAGGTGGGGATTACTATTTGTGGCCCTATACACATTTACTACGCAAACGCCGTAAACGTATACCCTATTTTTTTACAGATGGCATTGTGGCGCACTAATGACAGCAAGGTGTATTTGCCACCTGCACCTGTGTCTCGAATTGTGAATACAGAAGAATATATCACACGCACCGGCATATATTACTATGCAGGCAGTTCCAGACTCATAACATTAGGACATCCCTATTTTCCAATACCTAAAACCTCAACGCGTGCTGCTATTCCTAAAGTATCTGCATTTCAATACAGGGTATTTAGGGTACAGTTACCAGATCCTAACAAGTTTGGACTTCCGGATCCAAATTTATATAATCCAGACACAGATAGGTTGGTGTGGGGTTGTGTGGGCGTTGAGGTGGGCAGAGGACAGCCCCTTGGTGTTGGCCTTAGTGGTCATCCCTTATTTAATAAATATGATGACACAGAAAATTCACGCATAGCAAATGGCAATGCACAACAAGATGTTAGAGATAACACATCTGTTGACAACAAACAGACTCAGTTATGTATAATAGGCTGTGCTCCACCTATTGGTGAACACTGGGGTATTGGCACTACATGCAAAAACACAGCTGTACCTCCAGGAGACTGCCCCCCCCTGGAACTTGTATCCTCTGTCATTCAGGATGGCGATATGATTGATACAGGGTTTGGAGCTATGGATTTCGCTGCCCTACAGGCCACCAAATCAGACGTCCCTTTGGATATTTCACAGTCTGTTTGTAAATATCCTGATTATTTGAAAATGTCTGCAGACACATATGGTAATTCCATGTTTTTTCATTTACGCAGGGAGCAAATCTTTGCTAGGCACTATTATAATAAACTTGGTAGTGTTGGGGAAGACATTCCTAACGATTATTATATTAAGGGTAGTGGTAATGGCCGTGACCCTATAGAAAGTTATATATACTCTGCTACTCCCAGTGGGTCTATGATAACATCTGATTCTCAAATTTTTAATAAGCCTTATTGGCTCCACCGTGCGCAGGGTCACAATAATGGCATTTGCTGGAACAATCAGCTTTTTATTACCTGTGTTGATACTACCAGAAGTACAAATTTAACTATTAGCACTGCCACTGCTGCAGTTTCCCCACCATTTACTCCAAGTAACTTTAAGCAATATATTAGGCATGGGGAAGAGTATGAATTGCAATTTATTTTTCAGTTATGTAAAATTACTTTAACTACAGAGGTGATGGCTTATTTACACACAATGGATCCCACCATTCTTGAACAGTGGAATTTTGGATTAACATTACCTCCGTCTGCTAGTTTGGAGGATGCATATAGGTTTGTTCGAAATGCAGCTACCAGCTGTCAAAAGGACACCCCTCCACAGGCTAAGCCAGATCCTTTGGCCAAATATAAATTTTGGGATGTTGATTTAAAGGAACGGTTTTCTTTAGATTTAGACCAATTTGCATTGGGTCGCAAGTTTTTGTTGCAGGTTGGCGTACAACGCAAGCCCAGACCAGGCCTTAAACGCCCGGCCTCATCGGCATCCTCTTCCTCTTCCTCTTCAGCCAAACGTAAACGTGTTAAAAAGTAATGTATGTTGGTTTTTGTATGCTTGTGCACAATGTTGTATGCCTGTATGTATATGTTTGTGTATGTACTGTATGTGTTTT--TGTGTGTGTGTGTGTTGTTGTTCCTGTATGTATGAGTTATGTATGTTTATTATTAATAAACTATGTGGTGTGTGTGTGTGTGTTTTTGCATGACTGCATTTGTATGACATGTACGGGTGTATGTGGGTATTACATTATCCCCGTAGGTCAAGGGTGGTGTTTCGGTGGCGTCCCTATTGCCCTACCCA-TTTTTTTGCAGCACAACAGTTTATATTTGTGCTATTTAGTTATACTTTGTAGCTTCCATTTTGTTACAGCTGCAGCCATTTTGAGTGCAACCGATTTCGGTCGCTGTACTTTTAGTATATTTGCCAAGTTTTAAACCACAACTGCCAGTTGTTTTTGGCATAAACCATCAGTTTTTTATGACATAGTGCATACATCCGCCTGCCCACGCCTTGTACTTGGCGCGCCTTACCGGCGCTAGTCAT--ACAACCTATTAGTCATTTGTACTTTAACAATTGTTGGCACACTGTTTTCCGCCCTATAATAATTTAACTGCTTATAGGCATGTATTTTTTGGCATATTTTATCTTACTAATTGCATAGTTGGCAGGTCAAATACTATGTTTTTAGTGCCAAGTTTCTATCCTACCTATAAACCATCTTACTCATATGCAGGTGTGCTACACAAATGTGTTACCTAACCGATTTGTGTTCTGCCTATGCTTGCAACATTTTTTCTTATAACATTT
>LNS2625719_HPV51
AACAATTATCTTGTAAAAACTAGGGTGTAACCGAAAAGGGTTATGACCGAAAACGGTGCATATAAAAGTGAAGTGGTAAAAGTATAGAAGAACACCATGTTTGAAGACAAGAGGGAAAGACCACGAACGCTGCATGAATTATGTGAAGCCTTGAACGTTTCTATGCACAATATACAGGTAGTGTGTGTGTATTGTAAAAAGGAATTATGTAGAGCAGATGTATATAATGTAGCATTTACCGAAATTAAGATTGTATATAGGGATAATAATCCATATGCAGTATGCAAACAATGTTTACTGTTTTATTCAAGAATTAGAGAGTATAGACGTTATAGCAGGTCTGTGTATGGTACTACATTAGAGGCAATTACTAAAAAAAGCTTATATGATTTATCGATAAGGTGTCATAGATGTCAAAGACCACTTGGGCCTGAAGAAAAGCAAAAATTGGTGGACGAAAAAAAAAGGTTCCATGAAATAGCGGGACGTTGGACGGGGCAATGCGCTAATTGCTGGCAACGTACACGACAACGTAACGAAACCCAAGTGTAATAAAGCCATGCGTGGTAATGTACCACAATTACAAGATGTAGTATTGCATTTAACACCACAGACTGAAATTGACTTGCAATGCTACGAGCAATTTGACAGCTCAGAGGAGGAGGATGAAGTAGATAATATGCGTGACCAGCTACCAGAAAGACGGGCTGGACAGGCTACGTGTTACAGAATTGAAGCTCCGTGTTGCAGGTGTTCAAGTGTAGTACAACTGGCAGTGGAAAGCAGTGGAGACACCCTTCGCGTTGTACAGCAGATGTTAATGGGCGAACTGAGCCTGGTTTGCCCGTGTTGTGCGAACAACTAGCAACGGCGATGGACTGTGAAGGTACAGAGGATGAGGGGGCGGGGTGTAATGGGTGGTTTTTTGTTGAAGCAATAGTAGAAAAAAAAACAGGAGATAATGTTTCGGATGATGAGGATGAAAATGCAGATGATACAGGATCTGATTTAATAAACTTTATAGATAGTGAAACTAGTATTTGCAGTCAGGCGGAACAGGAGACAGCACGGGCGTTGTTTCAGGCCCAAGAATTACAGGCAAACAAAGAGGCTGTGCATCAGTTAAAACGAAAGTTTCTAGTCAGCCCGCGAAGCAGCCCATTAGGAGACATTACAAATCAAAACAACACACACAGCCATAGTCAGGCAAACGAGTCACAAGTTAAAAGGAGATTACTGGACAGTTATCCGGACAGCGGATATGGCAATACACAAGTGGAAACTGTGGAAGCAACGTTGCAGGTAGATGGGCAACATGGCGGTTCACAGAACAGTGTGTGTAGTAGCGGGGGGGGCAGTGTTATGGATGTGGAAACAACAGAAAGCTGTGCAAATGTAGAACTAAACAGTATATGTGAAGTATTAAAAAGCAGTAATGCAAAAGCAACGTTACTGGCAAAATTTAAAGAGTTGTATGGTATTAGTTATAATGAGTTGGTACGGGTGTTTAAAAGTGATAAAACATGTTGTATAGATTGGGTTTGTGCATTGTTTGGCGTTTCCCCAATGGTAGCAGAAAATTTAAAAACTCTAATTAAGCCATTTTGCATGTACTACCATATACAATGTTTATCATGTGATTGGGGCACCATTGTATTAATGCTAATTAGGTTTTCATGTGCAAAAAACAGAACAACAATTGCTAAGTGTTTAATTACATTAGTAAATATCCCACAATCACAAATGTTTATAGAACCACCAAAATTACGTAGTACACCTGTGGCATTATATTTTTATAGAACAGGCATATCAAACATTAGCAATACATATGGAGAGACACCTGAATGGATTACACGACAAACGCAACTACAACATAGTTTTGAGGATAGTACCTTTGAATTATCACAAATGGTGCAATGGGCATTTGACCATGAAGTATTAGATGATAGTGAAATAGCATTTCATTATGCACAATTAGCAGATATAGATAGTAATGCTGCAGCGTTTTTAAAGAGTAATTGCCAAGCAAAATATGTAAAAGATTGTGGGACCATGGCACGGCATTATAAACGAGCACAAAGAAAATCATTATCCATGTCAGCCTGGATAAGGTATAGATGTGATAGAGCAAAGGATGGAGGCAACTGGAGAGAAATTGCTAAATTTTTAAGATATCAAGGTGTAAACTTTATGTCCTTTATTCAAATGTTCAAACAGTTTTTAAAAGGAACACCAAAACACAATTGCATAGTTATATATGGCCCACCAAACACAGGCAAGTCATTATTTGCAATGAGTTTAATGAAGTTTATGCAAGGGTCCATTATTTCATATGTAAACTCTGGTAGTCATTTTTGGTTACAGCCACTAGAGGATGCTAAAATAGCATTGTTAGATGATGCTACGTATGGGTGTTGGACATATATTGATCAGTATTTAAGAAACTTTTTAGATGGTAATCCATGTAGTATAGACAGAAAACATAGGAGTTTAATACAATTAGTATGTCCACCATTACTAATAACGTCAAACATAAATCCACAAGAGGATGCAAACCTAATGTATTTACATACAAGGGTAACAGTATTAAAGTTTTTAAATACATTTCCATTTGATAACAATGGGAATGCTGTGTATACATTGAATGATGAAAATTGGAAAAATTTTTTTTCCACTACATGGTCCAGATTAGATTTGGAGGAGGAAGAGGACAAAGAAAATGGAGACCCTATGCCACCGTTTAAATGTGTGCCAGGAGAAAATACTAGACTGTTATGAACTGGACAGTGATAAATTAGTAGATCAAATTAACTATTGGACATTGTTACGATATGAAGCTGCTATGTTTTATGCAGCACGGGAAAGAAACTTACAGACAATCAATCACCAGGTAGTACCAGCAACAACAGTATCAAAACAAAAGGCCTGTCAAGCAATTGAAATGCACATGGCCTTACAATCGCTTAACAAATCAGACTATAACATGGAACCATGGACAATGCGGGAAACATGTTATGAACTATGGTGTGTGGCTCCCAAGCAATGTTTCAAAAAGGGGGGCATAACTGTAACAGTTATATTTGATGGAAATAAGGACAATGCAATGGACTATACAAGCTGGAAATTTGTATATATATATGATAATGATAAGTGGGTAAAGACAGATGGAAATGTGGACTATACGGGTATATATTACACTGTAAATTCAAAAAAAGAGTATTATGTACAGTTTAAAGATGAAGCCAAAATATATGGGGCACAACAGTGGGAGGTCTATAAGTGTGGTACTGTAATAACATGTCCTGAATATGTATCTAGTACCTGCAGTGACGCGTTATCCACTACTACAACTGTTGAACAACTATCAAACACCCCAACGACCAATCCCCTTACCACCTGCGTGGGCGCCAAAGAAGCCCAGACACAACAGCGAAAACGACAGCGACTTACTGAGCCCGACTCCTCCACAATCTCCCCACTGTCCGTGGACAATACAAACAACCAAATACACTGTGGAAGTGGAAGCACTAACGCTGGAGGGCACCCAAGTGCAACTCAGACTGCGTTTATAGTACATTTAAAAGGTGATACAAATTGTTTAAAATGTTTTAGATACAGATTTACAAAACACAAAGGGTTATATACAAACGTATCCTCAACCTGGCATTGGACCAGTAATACTAAAACAGGCATTGTTACAATTGTGTTTGACAGTGCACATCAACGGGAAACATTTATAAAAACCATTAAAGTACCCCCAAGTGTAACACTGTCATTGGGAATTATGACACTGTAACAAGTGTAATATATGTATTGTACATATATACTGTCACAAGCCAATATGTGCTGCTAATAATTGTATATACATATTGTAACCATTGCAGTGTTTATTATTTTGCTATTTGTGCTTTGCGTGTGTGTGTGTCTTGTGTTGTGTTGTTTGTTGCCGCTACTGCTGTCCCAATACGTGTTTGCAGCTGCCTTATTATTAATTATATGTTTTTGGTTTGTTGTTGCAACATCCCGATTAACTACATTTTTTGTATATTTGATTTTTTTTTACTTACCTTGTTTACTTTTACATATATATACATTTTTACTTTTGCAATAAACTTGTCCTATTTTTGTGATTAAATATGGTGGCTACACGTGCACGGCGTCGGAAGCGAGCATCTGTAACACAATTATATTCTACATGCAAAGCTGCTGGTACATGTCCTCCTGATGTTGTTAATAAGGTTGAAGGTACTACATTGGCCGATAAAATATTACAGTGGAGTGGGTTGGGTATATTTTTGGGTGGCCTAGGTATTGGTACTGGGTCTGGATCTGGGGGGCGTACTGGATATATCCCTTTAGGTGGTGGGGGTCGCCCAGGTGTGGTGGATATTGCTCCTGCAAGGCCACCTATTATAATTGAACCTATAGCACC-TACTGAACCTTCTATAGTAAATTTGGTTGAAGACTCTAGTATTATTCAGTCTGGGTCTCCTATACCTACCTTTACTGGTACTGATGGCTTTGAAATTACTTCATCTTCCACAACAACCCCTGCTGTGTTGGACATAACCCCATCTGCTGGTACTGTACATGTTTCTAGTACTAACATTGAAAATCCTTTATATATTGAACCTCCATCCATTGAGGCTCCACAATCTGGAGAAGTGTCAGGACATATATTTACTAGTACACTTACTTCTGGTACTCATGGGTATGAAGAAATACCTATGGAAGTGTTTGCATCCAATGTCAGTACTGGTACTGAACCTATTAGCAGCACACCTACTCCAGGGGTTAGTCGCATAGCTGCTCCCCGCTTGTATAGTAAGTCTTACACACAAGTTAAAGTTACAAATCCTGATTTTATTAGTAAGCCATCCACATTTGTTACATTTAATAATCCTGCTTTTGAGCCTATTGACACATCCATAACTTTTGAGGAACCTGACGCTGTTGCACCTGATCCTGATTTTCTGGATATTATTAAACTGCACCGCCCTGCCCTTACATCTCGTAGAGGCACAGTACGCTTTAGTAGGTTAGGTCAAAAAGCCACCATGCGCACTCGTAGTGGCAAACAAATTGGTGCTCGTGTACATTATTATCATGATATTAGTAGAATTGCACCAGCTGATGAACTTGAAATGCAGCCTTTACTTTCACCTTCTAATAATTATAGTTATGACATTTATGCTGATTTAGATGAAGCTGAAACAGGTTTTATACAGCCCACACACACCACACCTATGTCACACTCCTCTTTGTCTAGGCCGTTGCCCTCCTTATCTTCATCTATGTCTTCATCTTATGCAAATGTTACTATTCCATTTTCAACTACATATTCTGTTCCTATTCATACAGGGCCTGATGTAGTATTGCCCACATCTCCTACAGTATGGCCTTATGTTCCCCACACTTCCATTGACACCAAGCATTCTATTGTTATACTAGGTGGGGATTACTATTTGTGGCCCTATACACATTTACTACGCAAACGCCGTAAACGTATACCCTATTTTTTTACAGATGGCATTGTGGCGCACTAATGACAGCAAGGTGTATTTGCCACCTGCACCTGTGTCTCGAATTGTGAATACAGAAGAATATATCACACGCACCGGCATATATTACTATGCAGGCAGTTCCAGACTCATAACATTAGGACATCCCTATTTTCCAATACCTAAAACCTCAACGCGTGCTGCTATTCCTAAAGTATCTGCATTTCAATACAGGGTATTTAGGGTACAGTTACCAGATCCTAACAAGTTTGGACTTCCGGATCCAAATTTATATAATCCAGACACAGATAGGTTGGTGTGGGGTTGTGTGGGCGTTGAGGTGGGCAGAGGACAGCCCCTTGGTGTTGGCCTTAGTGGTCATCCCTTATTTAATAAATATGATGACACAGAAAATTCACGCATAGCAAATGGCAATGCACAACAAGATGTTAGAGATAACACATCTGTTGACAACAAACAGACTCAGTTATGTATAATAGGCTGTGCTCCACCTATTGGTGAACACTGGGGTATTGGCACTACATGCAAAAACACAGCTGTACCTCCAGGAGACTGCCCCCCCCTGGAACTTGTATCCTCTGTCATTCAGGATGGCGATATGATTGATACAGGGTTTGGAGCTATGGATTTCGCTGCCCTACAGGCCACCAAATCAGACGTCCCTTTGGATATTTCACAGTCTGTTTGTAAATATCCTGATTATTTGAAAATGTCTGCAGACACATATGGTAATTCCATGTTTTTTCATTTACGCAGGGAGCAAATCTTTGCTAGGCACTATTATAATAAACTTGGTAGTGTTGGGGAAGACATTCCTAACGATTATTATATTAAGGGTAGTGGTAATGGCCGTGACCCTATAGAAAGTTATATATACTCTGCTACTCCCAGTGGGTCTATGATAACATCTGATTCTCAAATTTTTAATAAGCCTTATTGGCTCCACCGTGCGCAGGGTCACAATAATGGCATTTGCTGGAACAATCAGCTTTTTATTACCTGTGTTGATACTACCAGAAGTACAAATTTAACTATTAGCACTGCCACTGCTGCAGTTTCCCCACCATTTACTCCAAGTAACTTTAAGCAATATATTAGGCATGGGGAAGAGTATGAATTGCAATTTATTTTTCAGTTATGTAAAATTACTTTAACTACAGAGGTGATGGCTTATTTACACACAATGGATCCCACCATTCTTGAACAGTGGAATTTTGGATTAACATTACCTCCGTCTGCTAGTTTGGAGGATGCATATAGGTTTGTTCGAAATGCAGCTACCAGCTGTCAAAAGGACACCCCTCCACAGGCTAAGCCAGATCCTTTGGCCAAATATAAATTTTGGGATGTTGATTTAAAGGAACGGTTTTCTTTAGATTTAGACCAATTTGCATTGGGTCGCAAGTTTTTGTTGCAGGTTGGCGTACAACGCAAGCCCAGACCAGGCCTTAAACGCCCGGCCTCATCGGCATCCTCTTCCTCTTCCTCTTCAGCCAAACGTAAACGTGTTAAAAAGTAATGTATGTTGGTTTTTGTATGCTTGTGCACAATGTTGTATGCCTGTATGTATATGTTTGTGTATGTACTGTATGTGTTTT--TGTGTGTGTGTGTGTTGTTGTTCCTGTATGTATGAGTTATGTATGTTTATTATTAATAAACTATGTGGTGTGTGTGTGTGTGTTTTTGCATGACTGCATTTGTATGACATGTACGGGTGTATGTGGGTATTACATTATCCCCGTAGGTCAAGGGTGGTGTTTCGGTGGCGTCCCTATTGCCCTACCCA-TTTTTTTGCAGCACAACAGTTTATATTTGTGCTATTTAGTTATACTTTGTAGCTTCCATTTTGTTACAGCTGCAGCCATTTTGAGTGCAACCGATTTCGGTTGCTGTACTTTTAGTATATTTGCCAAGTTTTAAACCACAACTGCCAGTTGTTTTTGGCATAAACCATCAGTTTTTTATGACATAGTGCATACATCCGCCTGCCCACGCCTTGTACTTGGCGCGCCTTACCGGCGCTAGTCAT--ACAACCTATTAGTCATTTGTACTTTAACAATTGTTGGCACACTGTTTTCCGCCCTATAATAATTTAACTGCTTATAGGCATGTATTTTTTGGCATATTTTATCTTACTAATTGCATAGTTGGCAGGTCAAATACTATGTTTTTAGTGCCAAGTTTCTATCCTACCTATAAACCATCTTACTCATATGCAGGTGTGCTACACAAATGTGTTACCTAACCGATTTGTGTTCTGCCTATGCTTGCAACATTTTTTCTTATAACATTT
>LNS7513036_HPV51
AACAATTATCTTGTAAAAACTAGGGTGTAACCGAAAAGGGTTATGACCGAAAACGGTGCATATAAAAGTGAAGTGGTAAAAGTATAGAAGAACACCATGTTCGAAGACAAGAGGGAAAGACCACGAACGCTGCATGAATTATGTGAAGCCTTGAACGTGTCTATGCACAATATACAGGTAGTGTGTGTGTATTGTAAAAAGGAACTATGTAGAGCAGATGTATATAATGTAGCATTTACCGAAATTAAGATTGTATATAGGGATAATAATCCATATGCAGTATGCAAACAATGTTTACTGTTTTATTCAAGAATTAGAGAGTATAGACGTTATAGCAGGTCTGTGTATGGTACTACATTAGAGGCAATTACTAAAAAAAGCTTATATGATTTATTGATAAGGTGTCATAGATGTCAAAGACCACTTGGGCCTGAAGAAAAGCAAAAATTGGTGGACGAAAAAAAAAGGTTCCATGAAATAGCGGGACGTTGGACGGGGCAATGCGCTAATTGCTGGCAACGTACACGACAACGTAACGAAACCCAAGTGTAATAAAGCCATGCGTGGTAATGTACCACAATTACAAGATGTAGTATTGCATTTAACACCACAGACTGAAATTGACTTGCAATGCTACGAGCAATTTGACAGCTCAGAGGAGGAGGATGAAGTAGATAATATGCGTGACCAGCTACCAGAAAGACGGGCTGGACAGGCTACGTGTTACAGAATTGAAGCTCCGTGTTGCAGGTGTTCAAGTGTAGTACAACTGGCAGTGGAAAGCAGTGGAGACACCCTTCGCGTTGTACAGCAGATGTTAATGGGCGAACTGAGCCTGGTTTGCCCGTGTTGTGCGAACAACTAGCAACGGCGATGGACTGTGAAGGTACAGAGGATGAGGGGGCGGGGTGTAATGGGTGGTTTTTTGTTGAAGCAATAGTAGAAAAAAAAACAGGAGATAATGTTTCGGATGATGAGGATGAAAATGCAGATGATACAGGATCTGATTTAATAAACTTTATAGATAGTGAAACTAGTATTTGCAGTCAGGCGGAACAGGAGACAGCACGGGCGTTGTTTCAGGCCCAAGAATTACAGGCAAACAAAGAGGCTGTGCATCAGTTAAAACGAAAGTTTCTAGTCAGCCCGCGAAGCAGCCCATTAGGAGACATTACAAATCAAAACAACACACACAGCCATAGTCAGGCAAACGAGTCACAAGTTAAAAGGAGATTACTGGACAGTTATCCGGACAGCGGATATGGCAATACACAAGTGGAAACTGTGGAAGCAACGTTGCAGGTAGATGGGCAACATGGCGGTTCACAGAACAGTGTGTGTAGTAGCGGGGGGGGCAGTGTTATGGATGTGGAAACAACAGAAAGCTGTGCAAATGTAGAACTAAACAGTATATGTGAAGTATTAAAAAGCAGTAATGCAAAAGCAACGTTACTGGCAAAATTTAAAGAGTTGTATGGTATTAGTTATAATGAGTTGGTACGGGTGTTTAAAAGTGATAAAACATGTTGTATAGATTGGGTTTGTGCATTGTTTGGCGTTTCCCCAATGGTAGCAGAAAATTTAAAAACTCTAATTAAGCCATTTTGCATGTACTACCATATACAATGTTTATCATGTGATTGGGGCACCATTGTATTAATGCTAATTAGGTTTTCATGTGCAAAAAACAGAACAACAATTGCTAAGTGTTTAATTACATTAGTAAATATCCCACAATCACAAATGTTTATAGAACCACCAAAATTACGTAGTACACCTGTGGCATTATATTTTTATAGAACAGGCATATCAAACATTAGCAATACATATGGAGAGACACCTGAATGGATTACACGACAAACGCAACTACAACATAGTTTTGAGGATAGTACCTTTGAATTATCACAAATGGTGCAATGGGCATTTGACCATGAAGTATTAGATGATAGTGAAATAGCATTTCATTATGCACAATTAGCAGATATAGATAGTAATGCTGCAGCGTTTTTAAAGAGTAATTGCCAAGCAAAATATGTAAAAGATTGTGGGACCATGGCACGGCATTATAAACGAGCACAAAGAAAATCATTATCCATGTCAGCCTGGATAAGGTATAGATGTGATAGAGCAAAGGATGGAGGCAACTGGAGAGAAATTGCTAAATTTTTAAGATATCAAGGTGTAAACTTTATGTCCTTTATTCAAATGTTCAAACAGTTTTTAAAAGGAACACCAAAACACAATTGCATAGTTATATATGGCCCACCAAACACAGGCAAGTCATTATTTGCAATGAGTTTAATGAAGTTTATGCAAGGGTCCATTATTTCATATGTAAACTCTGGTAGTCATTTTTGGTTACAGCCACTAGAGGATGCTAAAATAGCATTGTTAGATGATGCTACGTATGGGTGTTGGACATATATTGATCAGTATTTAAGAAACTTTTTAGATGGTAATCCATGTAGTATAGATAGAAAACATAGGAGTTTAATACAATTAGTATGTCCACCATTACTAATAACGTCAAACATAAATCCACAAGAGGATGCAAACCTAATGTATTTACATACAAGGGTAACAGTATTAAAGTTTTTAAATACATTTCCATTTGATAACAATGGGAATGCTGTGTATACATTGAATGATGAAAATTGGAAAAATTTTTTTTCCACTACATGGTCCAGATTAGATTTGGAGGAGGAAGAGGACAAAGAAAATGGAGACCCTATGCCACCGTTTAAATGTGTGCCAGGAGAAAATACTAGACTGTTATGAACTGGACAGTGATAAATTAGTAGATCAAATTAACTATTGGACATTGTTACGATATGAAGCTGCTATGTTTTATGCAGCACGGGAAAGAAACTTACAGACAATCAATCACCAGGTAGTACCAGCAACAACAGTATCAAAACAAAAGGCCTGTCAAGCAATTGAAATGCACATGGCCTTACAATCGCTTAACAAATCAGACTATAACATGGAACCATGGACAATGCGGGAAACATGTTATGAACTATGGTGTGTGGCTCCCAAGCAATGTTTCAAAAAGGGGGGCATAACTGTAACAGTTATATTTGATGGAAATAAGGACAATGCAATGGACTATACAAGCTGGACATTTGTATATATATATGATAATGATAAGTGGGTAAAGACAGAGGGAAATGTGGACTATACGGGTATATATTACACTGTAAATTCAAAAAAAGAGTATTATGTACAGTTTAAAGATGAAGCCAAAATATATGGGGCACAACAGTGGGAGGTCTATAAGTGTGGTACTGTAATAACATGTCCTGAATATGTATCTAGTACCTGCAGTGACGCGTTATCCACTACTACAACTGTTGAACAACTATCAAACACCCCAACGACCAATCCCCTTACCACCTGCGTGGGCGCCAAAGAAGCCCAGACACAACAGCGAAAACGACAGCGACTTACTGAGCCCGACTCCTCCACAATCTCCCCACTGTCCGTGGACAATACAAACAACCAAATACACTGTGGAAGTGGAAGCACTAACGCTGGAGGGCACCAAAGTGCAACTCAGACTGCGTTTATAGTACATTTAAAAGGTGATACAAATTGTTTAAAATGTTTTAGATACAGATTTACAAAACACAAAGGGTTATATACAAACGTATCCTCAACCTGGCATTGGACCAGTAATACTAAAACAGGCATTGTTACAATTGTGTTTGACAGTGCACATCAACGGGAAACATTTATAAAAACCATTAAAGTACCCCCAAGTGTAACACTGTCATTGGGAATTATGACACTGTAACAAATGTAATATATGTATTGTACATATATACTGTCACAAGCCAATATGTGCTGCTAATAATTGTATATACATATTGTAACCATTGCAGTGTTTATTATTTTGCTATTTGTGCTTTGCGTGTGTGTGTGTCTTGTGTTGTGTTGTTTGTTGCCGCTACTGCTGTCCCAATACGTGTTTGCAGCTGCCTTATTATTAATTATATGTTTTTGGTTTGTTGTTGCAACATCCCGATTAACTACATTTTTTGTATATTTGATTTTTTTTTACTTACCTTGTTTACTTTTACATATATATACATTTTTACTTTTGCAATAAACTTGTCCTATTTTTGTGATTAAATATGGTGGCTACACGTGCACGGCGTCGGAAGCGAGCATCTGTAACACAATTATATTCTACATGCAAAGCTGCTGGTACATGTCCTCCTGATGTTGTTAATAAGGTTGAAGGTACTACATTGGCCGATAAAATATTACAGTGGAGTGGGTTGGGTATATTTTTGGGTGGCCTAGGTATTGGTACTGGGTCTGGATCTGGGGGGCGTACTGGATATATCCCTTTAGGTGGTGGGGGTCGCCCAGGTGTGGTGGATATTGCTCCTGCAAGGCCACCTATTATAATTGAACCTATAGCACC-TACTGAACCTTCTATAGTAAATTTGGTTGAAGACTCTAGTATTATTCAGTCTGGGTCTCCTATACCTACCTTTACTGGTACTGATGGCTTTGAAATTACTTCATCTTCCACAACAACCCCTGCTGTGTTGGACATAACCCCATCTGCTGGTACTGTACATGTTTCTAGTACTAACATTGAAAATCCTTTATATATTGAACCTCCATCCATTGAGGCTCCACAATCTGGAGAAGTGTCAGGACATATATTTACTAGTACACTTACTTCTGGTACTCATGGGTATGAAGAAATACCTATGGAAGTGTTTGCATCCAATGTCAGTACTGGTACTGAACCTATTAGCAGCACACCTACTCCAGGGGTTAGTCGCATAGCTGCTCCCCGCTTGTATAGTAAGTCTTACACACAAGTTAAAGTTACAAATCCTGATTTTATTAGTAAGCCATCCACATTTGTTACATTTAATAATCCTGCTTTTGAGCCTATTGACACATCCATAACTTTTGAGGAACCTGACGCTGTTGCACCTGATCCTGATTTTCTGGATATTATTAAACTGCACCGCCCTGCCCTTACATCTCGTAGAGGCACAGTACGCTTTAGTAGGTTAGGTCAAAAAGCCACCATGCGCACTCGTAGTGGCAAACAAATTGGTGCTCGTGTACATTATTATCATGATATTAGTAGAATTGCACCAGCTGATGAACTTGAAATGCAGCCTTTACTTTCACCTTCTAATAATTATAGTTATGACATTTATGCTGATTTAGATGAAGCTGAAACAGGTTTTATTCAGCCCACACACACCACACCTATGTCACACTCCTCTTTGTCTAGGCAGTTGCCCTCCTTATCTTCATCTATGTCTTCATCTTATGCAAATGTTACTATTCCATTTTCAACTACATATTCTGTTCCTATTCATACAGGGCCTGATGTAGTATTGCCCACATCTCCTACAGTATGGCCTTATGTTCCCCACACTTCCATTGACACCAAGCATTCTATTGTTATACTAGGTGGGGATTACTATTTGTGGCCCTATACACATTTACTACGCAAACGCCGTAAACGTATACCCTATTTTTTTACAGATGGCATTGTGGCGCACTAATGACAGCAAGGTGTATTTGCCACCTGCACCTGTGTCTCGAATTGTGAATACAGAAGAATATATCACACGCACCGGCATATATTACTATGCAGGCAGTTCCAGACTCATAACATTAGGACATCCCTATTTTCCAATACCTAAAACCTCAACGCGTGCTGCTATTCCTAAAGTATCTGCATTTCAATACAGGGTATTTAGGGTACAGTTACCAGATCCTAACAAGTTTGGACTTCCGGATCCAAATTTATATAATCCAGACACAGATAGGTTGGTGTGGGGTTGTGTGGGCGTTGAGGTGGGCAGAGGACAGCCCCTTGGTGTTGGCCTTAGTGGTCATCCCTTATTTAATAAATATGATGACACAGAAAATTCACGCATAGCAAATGGCAATGCACAACAAGATGTTAGAGATAACACATCTGTTGACAACAAACAGACTCAGTTATGTATAATAGGCTGTGCTCCACCTATTGGTGAACACTGGGGTATTGGCACTACATGCAAAAACACAGCTGTACCTCCAGGAGACTGCCCCCCCCTGGAACTTGTATCCTCTGTCATTCAGGATGGCGATATGATTGATACAGGGTTTGGAGCTATGGATTTCGCTGCCCTACAGGCCACCAAATCAGACGTCCCTTTGGATATTTCACAGTCTGTTTGTAAATATCCTGATTATTTGAAAATGTCTGCAGACACATATGGTAATTCCATGTTTTTTCATTTACGCAGGGAGCAAATCTTTGCTAGGCACTATTATAATAAACTTGGTAGTGTTGGGGAAGACATTCCTAACGATTATTATATTAAGGGTAGTGGTAATGGCCGTGACCCTATAGAAAGTTATATATACTCTGCTACTCCCAGTGGGTCTATGATAACATCTGATTCTCAAATTTTTAATAAGCCTTATTGGCTCCACCGTGCGCAGGGTCACAATAATGGCATTTGCTGGAACAATCAGCTTTTTATTACCTGTGTTGATACTACCAGAAGTACAAATTTAACTATTAGCACTGCCACTGCTGCAGTTTCCCCACCATTTACTCCAAGTAACTTTAAGCAATATATTAGGCATGGGGAAGAGTATGAATTGCAATTTATTTTTCAGTTATGTAAAATTACTTTAACTACAGAGGTGATGGCTTATTTACACACAATGGATCCCACCATTCTTGAACAGTGGAATTTTGGATTAACATTACCTCCGTCTGCTAGTTTGGAGGATGCATATAGGTTTGTTCGAAATGCAGCTACCAGCTGTCAAAAGGACACCCCTCCACAGGCTAAGCCAGATCCTTTGGCCAAATATAAATTTTGGGATGTTGATTTAAAGGAACGGTTTTCTTTAGATTTAGACCAATTTGCATTGGGTCGCAAGTTTTTGTTGCAGGTTGGCGTACAACGCAAGCCCAGACCAGGCCTTAAACGCCCGGCCTCATCGGCATCCTCTTCCTCTTCCTCTTCAGCCAAACGTAAACGTGTTAAAAAGTAATGTATGTTGGTTTTTGTATGCTTGTGCACAATGTTGTATGCCTGTATGTATATGTTTGTGTATGTACTGTATGTGTTTT--TGTGTGTGTGTGTGTTGTTGTTCCTGTATGTATGAGTTATGTATGTTTATTATTAATAAACTATGTGGTGTGTGTGTGTGTGTTTTTGCATGACTGCATTTGTATGACATGTACGGGTGTATGTGGGTATTACATTATCCCCGTAGGTCAAGGGTGGTGTTTCGGTGGCGTCCCTATTGCCCTACCCA-TTTTTTTGCAGCACAACAGTTTATATTTGTGCTATTTAGTTATACTTTGTAGCTTCCATTTTGTTACAGCTGCAGCCATTTTGAGTGCAACCGATTTCGGTTGCTGTACTTTTAGTATATTTGCCAAGTTTTAAACCACAACTGCCAGTTGTTTTTGGCATAAACCATCAGTTTTTTATGACATAGTGCATACATCCGCCTGCCCACGCCTTGTACTTGGCGCGCCTTACCGGCGCTAGTCAT--ACAACCTATTAGTCATTTGTACTTTAACAATTGTTGGCACACTGTTTTCCGCCCTATAATAATTTAACTGCTTATAGGCATGTATTTTTTGGCATATTTTATCTTACTAATTGCATAGTTGGCAGGTCAAATACTATGTTTTTAGTGCCAAGTTTCTATCCTACTTATAAACCATCTTACTCATATGCAGGTGTGCTACACAAATGTGTTCCCTAACCGATTTGTGTTCTGCCTATGCTTGCAACATTTTTTCTTATAACATTT
>KF436886|HPV51|B2|
AACAATTATCTTGTAAAAAATAGGGTGTAACCGAAAAGGGTTATGACCGAAAACGGTGCATATAAAAGTGGAGTGGTAAAAGTATAGAAGAACACCATGTTTGAAGACAAGAGGGAAAGACCACGAACGCTGCATGAATTATGTGAAGCTTTGAACGTTTCTATGCACAATATACAGGTAGTGTGTGTGTATTGTAAAAAGGAATTATGTAGAGCAGATGTATATAATGTAGCATTTACCGAAATTAAGATTGTATATAGGGATAATAATCCATATGCAGTATGCAAACAATGTTTACTGTTTTATTCAAAAATTAGAGAGTATAGACGTTATAGCAGGTCTGTGTATGGTACTACATTAGAGGCAATTACTAAAAAAAGCTTATATGATTTATTGATAAGGTGTCATAGATGTCAAAGACCACTTGGGCCTGAAGAAAAGCAAAAATTGGTGGACGAAAAAAAAAGGTTCCATGAAATAGCGGGACGTTGGACGGGGCAATGCGCTAATTGCTGGCAACGTACACGACAACGTAACGAAACCCAAGTGTAATAAAGCCATGCGTGGTAATGTACCACAATTAAAAGATGTAGTATTGCATTTAACACCACAGACTGAAATTGACTTGCAATGCTACGAGCAATTTGACAGCTCAAAGGAGGAGGATGAAGTAAATAATATGCGTGACCAGCTACCAGAAAGACGGGCTGGACAGGCTACGTGTTACAGAATTGAAGCTCCGTGTTGCAGGTGTTCAAGTGTAGTACAACTGGCAGTGGAAAGCAGTGAAGACAACCTTCGCGTTGTACAGCAGATGTTAATGGGCGAACTGAGCCTGGTTTGCCCGTGTTGTGCGAACAACTAGCAACGGCGATGGACTGTGAAGGTACAGAGGATGAGGGGGCGGGGTGTAATGGGTGGTTTTTTGTTGAAGCAATAGTAGAAAAAAAAACAGGAGATAATGTTTCGGATGATGAGGATGAAAATGCAGATGATACAGGATCTGATTTAATAAACTTTATAGATAGTGAAACTAGTATTTGCAGTCAGGCGGAACAGGAGACAGCACGGGCGTTGTTTCAGGCCCAAGAATTACAGGCAAACAAAGAGGCTGTGCATCAGTTAAAACGAAAGTTTGTAGTCAGCCCGCGAAGCAGCCCATTAGGAGACATTACAAATCAAAACAACACACACAGCCATAGTCAGGCAAACGAGTCACAAGTTAAAAGGAGATTACTGGACAGTTATCCGGACAGCGGATATGGCAATACACAAGTGGAAACTGTGGAAGCAACGTTGCAGGTAGATGGGCAACATGGCGGTTCACAGAACAGTGTGTGTAGTAGCGGGGGGGGCAGTGTTATGGATGTGGAAACAACAGAAAGCTGTGCAAATGTAGAACTAAACAGTATATGTGAAGTATTAAAAAGTAGTAATGCAAAAGCAACGTTAATGGCAAAATTTAAAGAGTTGTATGGTATTAGTTATAATGAGTTGGTACGGGTGTTTAAAAGTGATAAAACATGTTGTATAGATTGGGTTTGTGCATTGTTTGGCGTTTCCCCAATGGTAGCAGAAAATTTAAAAACACTAATTAAGCCATTTTGCATGTACTACCATATACAATGTTTATCATGTGATTGGGGCACCATTGTATTAATGCTAATTAGGTTTTCATGTGCAAAAAACAGAACAACAATTGCTAAGTGTTTAATTACATTAGTAAATATCCCACAATCACAAATGTTTATAGAACCACCAAAATTACGTAGTACACCTGTGGCATTATATTTTTATAGAACAGGCATATCAAACATTAGCAATACATATGGAGAGACACCTGAATGGATTACACGACAAACGCAACTACAACATAGTTTTGAGGATAGTACCTTTGAATTATCACAAATGGTGCAATGGGCATTTGACCATGAAGTATTAGATGATAGTGAAATAGCATTTCATTATGCACAATTAGCAGATATAGATAGTAATGCTGCAGCGTTTTTAAAGAGTAATTGCCAAGCAAAATATGTAAAAGATTGTGGGACCATGGCACGGCATTATAAACGAGCACAAAGAAAATCATTATCCATGTCAGCCTGGATAAGGTATAGATGTGATAGAGCAAAGGATGGAGGCAACTGGAGAGAAATTGCTAAATTTTTAAGATATCAAGGTGTAAACTTTATGTCCTTTATTCAAATGTTCAAACAGTTTTTAAAAGGAACACCAAAACACAATTGCATAGTTATATATGGCCCACCAAACACAGGCAAGTCATTATTTGCAATGAGTTTAATGAAGTTTATGCAAGGGTCCATTATTTCATATGTAAACTCTGGTAGTCATTTTTGGTTACAGCCACTAGAGGATGCTAAAATAGCATTGTTAGATGATGCTACGTATGGGTGTTGGACATATATTGATCAGTATTTAAGAAACTTTTTAGATGGTAATCCATGTAGTATAGATAGAAAACATAGGAGTTTAATACAATTAGTATGTCCACCATTACTAATAACGTCAAACATAAATCCACAAGAAGATGCAAACCTAATGTATTTACATACAAGGGTAACAGTATTAAAGTTTTTAAATACATTTCCATTTGATAACAATGGGAATGCTGTGTATACATTGAATGATGAAAATTGGAAAAATTTTTTTTCCACTACATGGTCCAGATTAGATTTGGAGGAGGAAGAGGACAAAGAAAATGGAGACCCTATGCCACCGTTTAAATGTGTGCCAGGAGAAAATACTAGACTGTTATGAACTGGACAGTGATAAATTAGTAGATCAAATTAACTATTGGACATTGTTACGATATGAAGCTGCTATGTTTTATGCAGCACGGGAAAGAAACTTACAGACAATCAATCACCAGGTAGTACCAGCAACAACAGTATCAAAACAAAAGGCCTGTCAAGCAATTGAAATGCACATGGCCTTACAATCGCTTAACAAATCAGACTATAACATGGAACCATGGACAATGCGGGAAACATGTTATGAACTATGGTGTGTGGCTCCCAAGCAATGTTTCAAAAAGGAGGGCATAACTGTAACAGTTATATTTGATGGAAATAAGGACAATGCAATGGACTATACAAGCTGGAAATTTGTATATATATATGATAATGATAAGTGGGTAAAGACAGATGGAAATGTGGACTATACGGGTATATATTACACTGTAAATTCAAAAAAAGAGTATTATGTACAGTTTAAAGATGAAGCCAAAATATATGGGGCACAACAGTGGGAGGTCTATAAGTGTGGTACTGTAATAACATGTCCTGAATATGTATCTAGTACCTGCAGTGACGCGTTATCCACTACTACAACTGTTGAACAACTATCAAACACCCCAACGACCAATCCCCTTACCACCTGCGTGGGCGCCAAAGAAGCCCAGACACAACAGCGAAAACGACAGCGACTTACTGAGCCCGACTCCTCCACAATCTCCCCACTGTCCGTGGACAATACAAACAACCAAATACACTGTGGAAGTGGAAGCACTAACGCTGGAGGGCACCCAAGTGCAACTCAGACTGCGTTTATAGTACATTTAAAAGGTGATACAAATTGTTTAAAATGTTTTAGATACAGATTTACAAAACACAAAGGGTTATATACAAACGTATCCTCAACCTGGCATTGGACCAGTAATACTAAAACAGGCATTGTTACAATTGTGTTTGACAGTGCACATCAACGGGAAACATTTATAAAAACCATTAAAGTACCCCCAAGTGTAACACTGTCATTGGGAATTATGACACTGTAACAAGTGTAATATATGTATTGTACATATATACTGTCACAAGCCAATATGTGCTGCTAATAATTGTATATACATATTGTAACCATTGCAGTGTTTATTATTTTGCTATTTGTGCTTTGCGTGTGTGTGTGTCTTGTGTTGTGTTGTTTGTTGCCGCTACTGCTGTCCCAATACGTGTTTGCAGCTGCCTTATTATTAATTTTATGTTTTTGGTTTGTTGTTGCAACATCCCGATTAACTACATTTTTTGTATATTTGATTTTTTTTTACTTACCTTGTTTACTTTTACATATATATACATTTTTACTTTTGCAATAAACTTGTCCTATTTTTGTGATTAAATATGGTGGCTACACGTGCACGGCGTCGGAAGCGAGCATCTGTAACACAATTATATTCTACATGCAAAGCTGCTGGTACATGTCCTCCTGATGTTGTTAATAAGGTTGAAGGTACTACATTGGCCGATAAAATATTACAGTGGAGTGGGTTGGGTATATTTTTGGGTGGCCTAGGTATTGGTACTGGGTCTGGCTCTGGGGGGCGTACTGGATATATCCCTTTAGGTGGTGGGGGTCGCCCAGGTGTGGTGGATATTGCTCCTGCAAGGCCACCTATTATAATTGAACCTATAGCACC-TACTGAACCTTCTATAGTAAATTTGGTTGAAGACTCTAGTATTATTCAGTCTGGGTCTCCTATACCTACCTTTACTGGTACTGATGGCTTTGAAATTACTTCATCTTCCACAACAACCCCTGCTGTGTTGGACATAACTCCATCTGCTGGTACTGTACATGTTTCTAGTACTAACATTGAAAATCCTTTATATATTGAACCTCCATCCATTGAGGCTCCACAATCTGGAGAAGTGTCAGGACATATATTTACTAGTACACTTACTTCTGGTACTCATGGGTATGAAGAAATACCTATGGAAGTGTTTGCATCCAATGTCAGTACTGGTACTGAACCTATTAGCAGCACACCTACTCCAGGGGTTAGTCGCATAGCTGCTCCCCGCTTGTATAGTAAGTCTTACACACAAGTTAAAGTTACAAATCCTGATTTTATTAGTAAGCCATCCACATTTGTTACATTTAATAATCCTGCTTTTGAGCCTATTGACACATCCATAACTTTTGAGGAACCTGACGCTGTTGCACCTGATCCTGATTTTCTGGATATTATTAAACTGCACCGCCCTGCCCTTACATCTCGTAGAGGCACAGTACGCTTTAGTAGGTTAGGTCAAAAAGCCACCATGCGCACTCGTAGTGGCAAACAAATTGGTGCTCGTGTACATTATTATCATGATATTAGTAGAATTGCACCAGCTGATGAACTTGAAATGCAGCCTTTACTTTCACCTTCTAATAATTATAGTTATGACATTTATGCTGATTTAGATGAAGCTGAAACAGGTTTTATACAGCCCACACACACCACACCTATGTCACACTCCTCTTTGTCTAGGCAGTTGCCCTCCTTATCTTCATCTATGTCTTCATCTTATGCAAATGTTACTATTCCATTTTCAACTACATATTCTGTTCCTATTCATACAGGGCCTGATGTAGTATTGCCCACATCTCCTACAGTATGGCCTTATGTTCCCCACACTTCCATTGACACCAAGCATTCTATTGTTATACTAGGTGGGGATTACTATTTGTGGCCCTATACACATTTACTACGCAAACGCCGTAAACGTATACCCTATTTTTTTACAGATGGCATTGTGGCGCACTAATGACAGCAAGGTGTATTTGCCACCTGCACCTGTGTCTCGAATTGTGAATACAGAAGAATATATCACACGCACCGGCATATATTACTATGCAGGCAGTTCCAGACTCATAACATTAGGACATCCCTATTTTCCAATACCTAAAACCTCAACGCGTGCTGCTATTCCTAAAGTATCTGCATTTCAATACAGGGTATTTAGGGTACAGTTACCAGATCCTAACAAGTTTGGACTTCCGGATCCAAATTTATATAATCCAGACACAGATAGGTTGGTGTGGGGTTGTGTGGGCGTTGAGGTGGGCAGAGGACAGCCCCTTGGTGTTGGCCTTAGTGGTCATCCCTTATTTAATAAATATGATGACACAGAAAATTCACGCATAGCAAATGGCAATGCACAACAAGATGTTAGAGATAACACATCTGTTGACAACAAACAGACTCAGTTATGTATAATAGGCTGTGCTCCACCTATTGGTGAACACTGGGGTATTGGCACTACATGCAAAAACACAGCTGTACCTCCAGGAGACTGCCCCCCCCTGGAACTTGTATCCTCTGTCATTCAGGATGGCGATATGATTGATACAGGGTTTGGGGCTATGGATTTCGCTGCCCTACAGGCCACCAAATCAGACGTCCCTTTGGATATTTCACAGTCTGTTTGTAAATATCCTGATTATTTGAAAATGTCTGCAGACACATATGGTAATTCCATGTTTTTTCATTTACGCAGGGAGCAAATTTTTGCTAGGCACTATTATAATAAACTTGGTAGTGTTGGGGAAGACATTCCTAACAATTATTATATTAAGGGTAGTGGTAATGGCCGTGACCCTATAGAAAGTTATATATACTCTGCTACTCCCAGTGGGTCTATGATAACATCTGATTCTCAAATTTTTAATAAGCCTTATTGGCTTCACCGTGCGCAGGGTCACAATAATGGCATTTGCTGGAACAATCAGCTTTTTATTACCTGTGTTGATACTACCAGAAGTACAAATTTAACTATTAGTACTGCCACTGCTGCAGTTTCCCCAACATTTACTCCAAGTAACTTTAAGCAATATATTAGGCATGGGGAAGAGTATGAATTGCAATTTATTTTTCAGTTATGTAAAATTACTTTAACTACAGAGGTAATGGCTTATTTACACACAATGGACCCTACCATCCTTGAACAGTGGAATTTTGGATTAACATTACCTCCGTCTGCTAGTTTGGAGGATGCATATAGGTTTGTTCGAAATGCAGCCACCAGCTGTCAAAAGGACACCCCTCCACAGGATAAGCCAGATCCTTTGGCCAAATATAAATTTTGGGATGTTGATTTAAAGGAACGGTTTTCGTTAGATTTAGACCAATTTGCATTGGGTCGCAAGTTTTTGTTGCAGGTTGGCGTACAACGCAAGCCCAAACCAGGCCTTAAACGCCCGGCTTCATCGGCCTCCTCTTCCTCTTCCTCTTCAGCCAAACGTAAACGTGTTAAAAAGTAATGTATGTTAGTTTTTGTATGCTTGTGCACAATGTTGTATGCCTGTATGTATATGTTTGTGTATGTACTGTATGTGTTTT--TGTGTGTGTGTGTGTTGTTGTTCCTGTATGTATGAGTTATGTATGTTTAGTATTAATAAACTATGTGGTGTGTGTGTGTGTGTTTTTGCATGACTGCATTTGTATGACATGTACGGGTGTATGTGGGTATTACATTATCCCCGTAGGTCAAGGGTGGTGTTTCGGTGGCGTCCCTATTGCCCTACCCA--TTTTTTGCAGCACAACAGTTTATATTTGTGCTATTTAGTTATACTTTGTAGCTTCCATTTTGTTACAGCTGCAGCCATTTTGAGTGCAACCGATTTCGGTTGCTGTACTTTTAGTATATTTGCCAAGTTTTAAACCACAACTGCCAGTTGTTTTTGGCATGAACCATCAGTTTTTTATAACATAGTGCATACATCCGCCCGCCCACGCCTTGTACTTGGCGCGCCTTACCGGCGCTAGTCAT--ACAACCTATTAGTCATTTGTACTTTAACAATTGTTGGCACACTGTTTTCCGCCCTATAATAATTTAACTGCTTATAGGCATGTATTTTTTGGCATATTTTATCTTACTAATTGCATAGTTGGCAGGTCAAATACTATGTTTTTAGTGCCAAGTTTCTATCCTACTTATTAATCATCTTACTCATATGCAGGTGTGCTACACAAATGTGTTACCTAACCGATTTGTGTTCTGCCTATGCTTGCAACATTTTTTCTTATAACATTT
