# Supplementary material for: Characterization and Diversity of 243 Complete Human Papillomavirus Genomes in Cervical Swabs Using Next Generation Sequencing
Source: Viruses. 2020 Dec 14;12(12):1437. doi: 10.3390/v12121437 (PMC7764970; doi:10.3390/v12121437)
Supplement: Supplementary file 1 [file viruses-12-01437-s001.zip › Supplementary material/Alignments/HPV52_alignment.fasta]

>LNS0838993_HPV52
TAAATTATAATCTTATACTAGTAAAAAATAGGGTGTAACCGAAAACGGTCAGACCGAAACCGGTGTATATATATAGAACACAGTGTAGCTAACGCACGGCCATGTTTGAGGATCCAGCAACACGACCCCGGACCCTGCACGAATTGTGTGAGGTGCTGGAAGAATCGGTGCATGAAATAAGGCTGCAGTGTGTGCAGTGCAAAAAAGAGCTACAACGAAGAGAGGTATACAAGTTTCTATTTACAGATTTACGAATAGTATATAGAGACAATAATCCATATGGCGTGTGTATTATGTGCCTACGCTTTTTATCTAAGATAAGTGAATATAGGCATTATCAATATTCACTGTATGGGAAAACATTAGAAGAGAGGGTAAAAAAACCATTAAGTGAAATAACTATTAGATGTATAATTTGTCAAACGCCATTATGTCCTGAAGAAAAAGAAAGACATGTTAATGCAAACAAGCGATTTCATAATATTATGGGTCGTTGGACAGGGCGCTGTTCAGAGTGTTGGAGACCCCGACCTGTGACCCAAGTGTAACGTCATGCGTGGAGACAAAGCAACTATAAAAGATTATATATTAGATCTGCAACCTGAAACAACTGACCTACACTGCTATGAGCAATTAGGTGACAGCTCAGATGAGGAGGATACAGATGGTGTGGACCGGCCAGATGGACAAGCAGAACAAGCCACAAGCAATTACTACATTGTGACATATTGTCACAGTTGTGATAGCACACTACGGCTATGCATTCATAGCACTGCGACGGACCTTCGTACTCTACAGCAAATGCTGTTGGGCACATTACAAGTTGTGTGCCCCGGCTGTGCACGGCTATAAACAACCCTGCAATGGAGGACCCTGAAGGTACAGAGGGCGAAAGGGAGGGATGTACAGGCTGGTTTGAGGTAGAGGCAATAATAGAAAAACAAACAGGAGATAACATTTCAGAGGACGAGGATGAAAATGCATATGATAGTGGAACAGATCTAATAGATTTTATAGATGATTCAAATATAAATAATGAACAGGCAGAACATGAGGCAGCCCGGGCATTGTTTAATGCACAGGAAGGGGAGGATGATTTACATGCTGTGTCTGCAGTAAAACGAAAGTTTACAAGCAGTCCGGAAAGTGCTGGGCAAGATGGTGTAGAAAAACATGGTAGTCCGCGTGCAAAACACATTTGTGTAAATACAGAGTGTGTTTTACCAAAACGCAAACCATGTCACGTAGAAGACAGCGGCTATGGCAATAGTGAAGTGGAAGCGCAGCAGATGGCAGACCAGGTAGACGGGCAAAATGGCGACTGGCAAAGTAACAGTAGTCAATCAAGTGGGGTGGGGGCTAGTAATTCAGATGTAAGTTGTACTAGTATAGAGGACAATGAGGAAAATAGTAATAGAACGCTAAAAAGCATACAAAATATTATGTGCGAAAATAGCATAAAAACAACTGTATTATTTAAATTTAAAGAAACATATGGTGTTAGCTTTATGGAATTAGTAAGACCATTTAAAAGTAATAGAAGTAGTTGTACAGATTGGTGTATTATAGGAATGGGAGTAACACCATCAGTTGCAGAAGGATTAAAAGTATTAATACAGCCCTATAGCATATATGCCCATTTGCAATGTTTAACATGTGACAGAGGCGTGCTTATACTGCTGCTAATTAGGTTTAAATGTGGAAAAAACAGATTAACAGTGTCCAAACTAATGTCACAGCTGTTAAATATACCAGAAACACATATGGTAATAGAACCACCAAAATTACGAAGTGCTACCTGTGCATTATATTGGTATAGAACAGGTTTGTCTAATATTAGTGAGGTATATGGTACCACCCCAGAATGGATAGAACAACAAACAGTATTACAGCATAGCTTTGACAATAGCATATTCGATTTTGGAGAAATGGTGCAATGGGCATATGATCATGATATAACAGATGATAGTGACATAGCATATAAATATGCACAGTTAGCAGATGTAAATAGCAATGCTGCAGCATTCCTAAAAAGCAATTCGCAAGCAAAAATAGTAAAGGACTGTGCAACCATGTGTAGACATTATAAACGGGCAGAAAGAAAACATATGAATATTGGACAATGGATACAGTATAGATGTGATAGAATAGATGATGGTGGAGATTGGAGGCCTATAGTAAGATTTTTAAGATATCAAGACATAGAATTTACAGCCTTTTTAGACGCATTTAAAAAATTTTTAAAAGGTATACCTAAAAAAAATTGTTTAGTATTATATGGACCTGCAAACACAGGAAAATCATATTTTGGAATGAGTTTAATTAGGTTCTTAAGTGGATGTGTAATATCCTATGTAAACTCAAAAAGCCATTTTTGGCTACAACCATTAACAGATGCAAAAGTGGGTATGATAGATGATGTAACACCTATATGTTGGACATATATAGATGATTATATGAGAAATGCACTGGATGGAAATGATATATCAGTAGATGTAAAGCATAGAGCCTTAGTACAAATAAAATGCCCACCATTAATTTTAACAACAAATACAAATGCAGGAACAGATCCTAGGTGGCCATATTTACATAGTAGATTGGTTGTGTTTCATTTCAAAAACCCATTTCCATTTGATGAAAATGGCAATCCTATATATGAAATTAACAACGAAAATTGGAAATCCTTTTTCTCAAGGACGTGGTGCAAATTAGATTTAATACAGGAAGAGGACAAGGAAAACGATGGAGTCGATACCGGCACGTTTAAATGCAGTGCAGGAAAAAATACTAGATCTATACGAAGCTGATAGTAATGACCTAAACGCACAAATTGAACATTGGAAATTGACTCGAATGGAATGTGTTTTGTTTTACAAAGCAAAGGAACTGGGAATAACTCATATAGGCCACCAGGTGGTGCCACCAATGGCAGTGTCTAAGGCAAAGGCCTGCCAAGCTATTGAACTACAATTGGCATTGGAGGCATTAAACAAAACACAATATAGCACAGATGGATGGACATTACAACAAACAAGTCTAGAAATGTGGCGTGCAGAACCACAAAAATACTTTAAAAAACATGGGTATACAATAACAGTGCAATACGATAATGATAAAAACAATACTATGGATTATACAAACTGGAAGGAAATTTATTTACTTGGTGAGTGTGAATGTACAATTGTAGAAGGACAAGTAGATTACTATGGGTTATATTATTGGTGTGATGGAGAAAAAATATATTTTGTAAAATTTAGTAACGATGCAAAGCAATATTGTGTAACAGGAGTATGGGAAGTACATGTGGGTGGTCAGGTAATTGTTTGTCCTGCATCTGTATCTAGTAACGAAGTATCCACTACTGAAACTGCTGTCCACCTATGCACCGAAACCTCCAAGACCTCCGCAGTGTCCGTGGGTGCCAAAGACACACACCTACAACCACCACAGAAACGACGACGACCAGACGTCACAGACTCCAGAAACACCAAGTACCCCAACAACCTTTTGCGGGGACAACAATCCGTGGACAGTACTACACGGGGACTCGTCACTGCAACTGAGTGCACAAACAAAGGACGGGTTGCACATACAACTTGTACTGCACCTATAATACACCTAAAAGGTGATCCTAATAGTTTAAAATGTTTAAGATATAGGGTAAAAACACATAAAAGTTTGTATGTTCAAATTTCATCTACCTGGCATTGGACCAGTAATGAATGTACAAATAATAAACTAGGTATTGTAACAATAACGTACAGTGATGAAACACAACGTCAACAATTTTTAAAAACTGTTAAAATACCAAATACTGTGCAAGTTATACAAGGTGTCATGTCATTGTGATATTTGTACATATGTATATATGTATATGTGTATGGTAAACACCCAACACAAGCCAATATTGCTGCTATTGTGTATATATAACAATGTTAGGATTATTTGTATTTTGTTTTATTTTGCTTATGGTGTTTTGTGCAGTGCTTAGGCCGCTCTTGCTATCTATATCGGTGTATGCGCAGGTGTTGGTGCTGGTGCTTTTGCTATGGGTATCTATTGGGTCACCATTTAAAGTGTTTTTTTTGTACCTACTGTTTTTATATTTTCCAATGTTTTGTATTCACTGTCATGCACAGTATTTGGCACAACTGCAATAA----------------------------CTGTACATGTAGATTGGCTACATGCATATATGCAAAATATACTTTTTTACTTTTGTAGTTTGTCTAATAAATACTTTTATATTTTTTAATAGCTTGTCGCAATGAGATACAGACGGTCTACACGGCACAAACGTGCTTCTGCAACACAGCTATATCAAACATGCAAAGCCTCTGGCACCTGCCCCCCCGATGTTATTCCTAAAGTGGAAGGCACAACTATTGCAGATCAACTTTTAAAATATGGCAGCCTAGGGGTGTTTTTTGGAGGTTTGGGTATAGGTACAGGTGCAGGCTCTGGTGGTAGGGCAGGCTATGTGCCATTGTCCACTCGTCCTCCCACTAGTAGTATTACCACGTCCACCATTCGTCCCCCTGTAACTGTAGAACCCATTGGTCCCTTAGAACCATCTATAGTTTCTATGATAGAAGAAACAACATTTATTGAGTCTGGCGCACCTGCTCCATCTATTCCATCAGCAACAGGGTTTGATGTTACAACATCTGCAAATAATACTCCTGCAATAATTAATGTAACATCTATAGGTGAATCATCTGTACAATCAGTTTCTACACATTTAAATCCTACATTCACTGAACCATCTATAATACAGCCCCCGGCACCTGCAGAAGCATCTGGTCATGTATTGTTTTCTAGTCCAACTATTAGTACACACACCTATGAAGAAATCCCTATGGATACATTTGTTACCTCTACTGACAGCAGCAGTGTAACAAGTAGTACACCTATTCCAGGGTCTCGCCCTACGACACGCCTTGGTTTATATAGCCGTGCCACACAACAGGTTAAGGTAGTCGACCCTGCTTTTATGTCATCACCACAGAAATTAGTAACATATAACAATCCTGTTTTTGAGGGCGTTGATACAGATGAAACTATAATTTTTGATCGTTCACAACTTTTACCTGCACCGGATCCTGATTTTTTAGACATTATAGCTTTGCATAGGCCTGCATTAACCTCTCGAAGAGGTACTGTTAGGTTTAGCAGGCTTGGTAATAAGGCCACCCTACGTACACGTAGTGGAAAACAAATTGGGGCACGGGTACATTATTATCATGATATTAGTCCTATCCAGCCTGCTGAAGTTCAGGAAGACATAGAATTGCAACCTTTATTACCACAGTCTGTGTCCCCTTACACTATTAATGATGGTTTGTATGATGTGTATGCAGATTCTTTGCAGCAACCCACGTTTCACTTACCTTCCACACTTTCTACCCATAATAATACTTTCACTGTACCTATTAATAGTGGTATTGACTTTGTATATCAACCCACTATGTCCATTGAGTCAGGTCCTGACATTCCATTACCTTCGTTACCCACACATACTCCTTTTGTTCCTATAGCCCCTACAGCTCCATCTACATCTATTATTGTTGATGGTACAGATTTTATTTTACATCCTAGTTATTTTTTACTACGTCGCAGGCGTAAACGTTTTCCATATTTTTTTACAGATGTCCGTGTGGCGGCCTAGTGAGGCCACTGTGTACCTGCCTCCTGTACCTGTCTCTAAGGTTGTAAGCACTGATGAGTATGTGTCTCGCACAAGCATCTATTATTATGCAGGCAGTTCTCGATTACTAACAGTAGGACATCCCTATTTTTCTATTAAAAACACCAGTAGTGGTAATGGTAAAAAAGTTTTAGTTCCCAAGGTGTCTGGCCTGCAATACAGGGTATTTAGAATTAAATTGCCGGACCCTAATAAATTTGGTTTTCCAGATACATCTTTTTATAACCCAGAAACCCAAAGGTTGGTGTGGGCCTGTACAGGCTTGGAAATTGGTAGGGGACAGCCTTTAGGTGTGGGTATTAGTGGGCATCCTTTATTAAACAAGTTTGATGATACTGAAACCAGTAACAAATATGCTGGTAAACCTGGTATAGATAATAGGGAATGTTTATCTATGGATTATAAGCAGACTCAGTTATGCATTTTAGGATGCAAACCTCCTATAGGTGAACATTGGGGTAAGGGAACCCCTTGTAATAATAATTCAGGA---AATCCTGGGGATTGTCCTCCCCTACAGCTCATTAACAGTGTAATACAGGATGGGGACATGGTAGATACAGGATTTGGTTGCATGGATTTTAATACCTTGCAAGCTAGTAAAAGTGATGTGCCCATTGATATATGTAGCAGTGTATGTAAGTATCCAGATTATTTGCAAATGGCTAGCGAGCCATATGGTGACAGTTTGTTCTTTTTTCTTAGACGTGAGCAAATGTTTGTTAGACACTTTTTTAATAGGGCCGGTACCTTAGGTGACCCTGTGCCAGGTGATTTATATATACAAGGGTCTAACTCTGGCAATACTGCCACTGTACAAAGCAGTGCTTTTTTTCCTACTCCTAGTGGTTCTATGGTAACCTCAGAATCCCAATTATTTAATAAACCGTACTGGTTACAACGTGCGCAGGGCCACAATAATGGCATATGTTGGGGCAATCAGTTGTTTGTCACAGTTGTGGATACCACTCGTAGCACTAACATGACTTTATGTGCTGAGGTTAAAAAGGAAAGCACATATAAAAATGAAAATTTTAAGGAATACCTTCGTCATGGCGAGGAATTTGATTTACAATTTATTTTTCAATTGTGCAAAATTACATTAACAGCTGATGTTATGACATACATTCATAAGATGGATGCCACTATTTTAGAGGACTGGCAATTTGGCCTTACCCCACCACCGTCTGCATCTTTGGAGGACACATACAGATTTGTCACTTCTACTGCTATAACTTGTCAAAAAAACACACCACCTAAAGGAAAGGAAGATCCTTTAAAGGACTATATGTTTTGGGAGGTGGATTTAAAAGAAAAGTTTTCTGCAGATTTAGATCAGTTTCCTTTAGGTAGGAAGTTTTTGTTACAGGCAGGGCTACAGGCTAGGCCCAAACTAAAACGCCCTGCATCATCGGCCCCACGTACCTCCACAAAGAAGAAAAAGGTTAAAAGGTAACCATTGTC------------TGTTGGGTAATTGTCTGTGTCATGTATGTGTTGTGTATGTCAAACACAGGTTAAAAGGTAACCATTGTTTGTTATGTAATTGTTTTGTGTGTGTACTGTGTTGTTTGCATGTTATGTAT--GTGTGTGCATGTTTGTTGTATTTGTCAGTTCCTGTATGTATGTTTTGTGTATGTATTAATAAAGTACTGTATTTACTAAACTATTTATAGTAGTC-----TTATGTTATGGTTGCACCCACATGAGTAACAATACAGTTGCTCCTAATCTATTGCATCTCCTGCCCTACCCTGTGTCCCCTGCCCTACCCTGTGTCCTACTTTGTTACACTACTAATTAGCCTTATACTCTCCATTTTGTACCATTTTGTACTATCCACCATTTTAAATCCTAACCGAATTCGGTTGGTCTTGGCACAACTTTGGTTGTCCTTGGCACAGTAACAACTATTTTTATATAAGTTTCAGCAAACTGCTTAATCCTTTGGTTTCCTGCAGTCCACTGGTCTACACTTGTTGTCCCGCCTAAACTGACTTCTTGCTGACTCACAGGTCCTGCAGTGCAGCTAAACAATACATTGCCTAACATTGCATGTTTTAAACTGCTTTTAGGCACATATTTTATTTAAACTTTCAATGCACTAATTACAGTGTTGGCTTACACAAGTACATCCTACGCCAAATATGTCTTGTAAAACATGATTAAATACTGTTACTCACCAGGTGTGCACTACACGACCGGTTACGGTTACCGTACCCACAACCACTTTTTTTTATAATTA
>LNS8863444_HPV52
TAAATTATAATCTTATACTAGTAAAAAATAGGGTGTAACCGAAAACGGTCAGACCGAAACCGGTGTATATATATAGAACACAGTGTAGCTAACGCACGGCCATGTTTGAGGATCCAGCAACACGACCCCGGACCCTGCACGAATTGTGTGAGGTGCTGGAAGAATCGGTGCATGAAATAAGGCTGCAGTGTGTGCAGTGCAAAAAAGAGCTACAACGAAGAGAGGTATACAAGTTTCTATTTACAGATTTACGAATAGTATATAGAGACAATAATCCATATGGCGTGTGTATTATGTGCCTACGCTTTTTATCTAAGATAAGTGAATATAGGCATTATCAATATTCACTGTATGGGAAAACATTAGAAGAGAGGGTAAAAAAACCATTAAGTGAAATAACTATTAGATGTATAATTTGTCAAACGCCATTATGTCCTGAAGAAAAAGAAAGACATGTTAATGCAAACAAGCGATTTCATAATATTATGGGTCGTTGGACAGGGCGCTGTTCAGAGTGTTGGAGACCCCGACCTGTGACCCAAGTGTAACGTCATGCGTGGAGACAAAGCAACTATAAAAGATTATATATTAGATCTGCAACCTGAAACAACTGACCTACACTGCTATGAGCAATTAGGTGACAGCTCAGATGAGGAGGATACAGATGGTGTGGACCGGCCAGATGGACAAGCAGAACAAGCCACAAGCAATTACTACATTGTGACATATTGTCACAGTTGTGATAGCACACTACGGCTATGCATTCATAGCACTGCGACGGACCTTCGTACTCTACAGCAAATGCTGTTGGGCACATTACAAGTTGTGTGCCCCGGCTGTGCACGGCTATAAACAACCCTGCAATGGAGGACCCTGAAGGTACAGAGGGCGAAAGGGAGGGATGTACAGGCTGGTTTGAAGTAGAGGCAATAATAGAAAAACAAACAGGAGATAACATTTCAGAGGACGAGGATGAAAATGCATATGATAGTGGAACAGATCTAATAGATTTTATAGATGATTCAAATATAAATAATGAACAGGCAGAACATGAGGCAGCCCGGGCATTGTTTAATGCACAGGAAGGGGAGGATGATTTACATGCTGTGTCTGCAGTAAAACGAAAGTTTACAAGCAGTCCGGAAAGTGCTGGGCAAGATGGTGTAGAAAAACATGGTAGTCCGCGTGCAAAACACATTTGTGTAAATACAGAGTGTGTTTTACCAAAACGCAAACCATGTCACGTAGAAGACAGCGGCTATGGCAATAGTGAAGTGGAAGCGCAGCAGATGGCAGACCAGGTAGACGGGCAAAATGGCGACTGGCAAAGTAACAGTAGTCAATCAAGTGGGGTGGGGGCTAGTAATTCAGATGTAAGTTGTACTAGTATAGAGGACAATGAGGAAAATAGTAATAGAACGCTAAAAAGCATACAAAATATTATGTGCGAAAATAGCATAAAAACAACTGTATTATTTAAATTTAAAGAAACATATGGTGTTAGCTTTATGGAATTAGTAAGACCATTTAAAAGTAATAGAAGTAGTTGTACAGATTGGTGTATTATAGGAATGGGAGTAACACCATCAGTTGCAGAAGGATTAAAAGTATTAATACAGCCCTATAGCATATATGCCCATTTGCAATGTTTAACATGTGACAGAGGCGTGCTTATACTGCTGCTAATTAGGTTTAAATGTGGAAAAAACAGATTAACAGTGTCCAAACTAATGTCACAGCTGTTAAATATACCAGAAACACATATGGTAATAGAACCACCAAAATTACGAAGTGCTACCTGTGCATTATATTGGTATAGAACAGGTTTGTCTAATATTAGTGAGGTATATGGTACCACCCCAGAATGGATAGAACAACAAACAGTATTACAGCATAGCTTTGACAATAGCATATTCGATTTTGGAGAAATGGTGCAATGGGCATATGATCATGATATAACAGATGATAGTGACATAGCATATAAATATGCACAGTTAGCAGATGTAAATAGCAATGCTGCAGCATTCCTAAAAAGCAATTCGCAAGCAAAAATAGTAAAGGACTGTGCAACCATGTGTAGACATTATAAACGGGCAGAAAGAAAACATATGAATATTGGACAATGGATACAGTATAGATGTGATAGAATAGATGATGGTGGAGATTGGAGGCCTATAGTAAGATTTTTAAGATATCAAGACATAGAATTTACAGCCTTTTTAGACGCATTTAAAAAATTTTTAAAAGGTATACCTAAAAAAAATTGTTTAGTATTATATGGACCTGCAAACACAGGAAAATCATATTTTGGAATGAGTTTAATTAGGTTCTTAAGTGGATGTGTAATATCCTATGTAAACTCAAAAAGCCATTTTTGGCTACAACCATTAACAGATGCAAAAGTGGGTATGATAGATGATGTAACACCTATATGTTGGACATATATAGATGATTATATGAGAAATGCACTGGATGGAAATGATATATCAGTAGATGTAAAGCATAGAGCCTTAGTACAAATAAAATGCCCACCATTAATTTTAACAACAAATACAAATGCAGGAACAGATCCTAGGTGGCCATATTTACATAGTAGATTGGTTGTGTTTCATTTCAAAAACCCATTTCCATTTGATGAAAATGGCAATCCTATATATGAAATTAACAACGAAAATTGGAAATCCTTTTTCTCAAGGACGTGGTGCAAATTAGATTTAATACAGGAAGAGGACAAGGAAAACGATGGAGTCGATACCGGCACGTTTAAATGCAGTGCAGGAAAAAATACTAGATCTATACGAAGCTGATAGTAATGACCTAAACGCACAAATTGAACATTGGAAATTGACTCGAATGGAATGTGTTTTGTTTTACAAAGCAAAGGAACTGGGAATAACTCATATAGGCCACCAGGTGGTGCCACCAATGGCAGTGTCTAAGGCAAAGGCCTGCCAAGCTATTGAACTACAATTGGCATTGGAGGCATTAAACAAAACACAATATAGCACAGATGGATGGACATTACAACAAACAAGTCTAGAAATGTGGCGTGCAGAACCACAAAAATACTTTAAAAAACATGGGTATACAATAACAGTGCAATACGATAATGATAAAAACAATACTATGGATTATACAAACTGGAAGGAAATTTATTTACTTGGTGAGTGTGAATGTACAATTGTAGAAGGACAAGTAGATTACTATGGGTTATATTATTGGTGTGATGGAGAAAAAATATATTTTGTAAAATTTAGTAACGATGCAAAGCAATATTGTGTAACAGGAGTATGGGAAGTACATGTGGGTGGTCAGGTAATTGTTTGTCCTGCATCTGTATCTAGTAACGAAGTATCCACTACTGAAACTGCTGTCCACCTATGCACCGAAACCTCCAAGACCTCCGCAGTGTCCGTGGGTGCCAAAGACACACACCTACAACCACCACAGAAACGACGACGACCAGACGTCACAGACTCCAGAAACACCAAGTACCCCAACAACCTTTTGCGGGGACAACAATCCGTGGACAGTACTACACGGGGACTCGTCACTGCAACTGAGTGCACAAACAAAGGACGGGTTGCACATACAACTTGTACTGCACCTATAATACACCTAAAAGGTGATCCTAATAGTTTAAAATGTTTAAGATATAGGGTAAAAACACATAAAAGTTTGTATGTTCAAATTTCATCTACCTGGCATTGGACCAGTAATGAATGTACAAATAATAAACTAGGTATTGTAACAATAACGTACAGTGATGAAACACAACGTCAACAATTTTTAAAAACTGTTAAAATACCAAATACTGTGCAAGTTATACAAGGTGTCATGTCATTGTGATATTTGTACATATGTATATATGTATATGTGTATGGTAAACACCCAACACAAGCCAATATTGCTGCTATTGTGTATATATAACAATGTTAGGATTATTTGTATTTTGTTTTATTTTGCTTATGGTGTTTTGTGCAGTGCTTAGGCCGCTCTTGCTATCTATATCGGTGTATGCGCAGGTGTTGGTGCTGGTGCTTTTGCTATGGGTATCTATTGGGTCACCATTTAAAGTGTTTTTTTTGTACCTACTGTTTTTATATTTTCCAATGTTTTGTATTCACTGTCATGCACAGTATTTGGCACAACTGCAATAA----------------------------CTGTACATGTAGATTGGCTACATGCATATATGCAAAATATACTTTTTTACTTTTGTAGTTTGTCTAATAAATACTTTTATATTTTTTAATAGCTTGTCGCAATGAGATACAGACGGTCTACACGGCACAAACGTGCTTCTGCAACACAGCTATATCAAACATGCAAAGCCTCTGGCACCTGCCCCCCCGATGTTATTCCTAAAGTGGAAGGCACAACTATTGCAGATCAACTTTTAAAATATGGCAGCCTAGGGGTGTTTTTTGGAGGTTTGGGTATAGGTACAGGTGCAGGCTCTGGTGGTAGGGCAGGCTATGTGCCATTGTCCACTCGTCCTCCCACTAGTAGTATTACCACGTCCACCATTCGTCCCCCTGTAACTGTAGAACCCATTGGTCCCTTAGAACCATCTATAGTTTCTATGATAGAAGAAACAACATTTATTGAGTCTGGCGCACCTGCTCCATCTATTCCATCAGCAACAGGGTTTGATGTTACAACATCTGCAAATAATACTCCTGCAATAATTAATGTAACATCTATAGGTGAATCATCTGTACAATCAGTTTCTACACATTTAAATCCTACATTCACTGAACCATCTATAATACAGCCCCCGGCACCTGCAGAAGCATCTGGTCATGTATTGTTTTCTAGTCCAACTATTAGTACACACACCTATGAAGAAATCCCTATGGATACATTTGTTACCTCTACTGACAGCAGCAGTGTAACAAGTAGTACACCTATTCCAGGGTCTCGCCCTACGACACGCCTTGGTTTATATAGCCGTGCCACACAACAGGTTAAGGTAGTCGACCCTGCTTTTATGTCATCACCACAGAAATTAGTAACATATAACAATCCTGTTTTTGAGGGCGTTGATACAGATGAAACTATAATTTTTGATCGTTCACAACTTTTACCTGCACCGGATCCTGATTTTTTAGACATTATAGCTTTGCATAGGCCTGCATTAACCTCTCGAAGAGGTACTGTTAGGTTTAGCAGGCTTGGTAATAAGGCCACCCTACGTACACGTAGTGGAAAACAAATTGGGGCACGGGTACATTATTATCATGATATTAGTCCTATCCAGCCTGCTGAAGTTCAGGAAGACATAGAATTGCAACCTTTATTACCACAGTCTGTGTCCCCTTACACTATTAATGATGGTTTGTATGATGTGTATGCAGATTCTTTGCAGCAACCCACGTTTCACTTACCTTCCACACTTTCTACCCATAATAATACTTTCACTGTACCTATTAATAGTGGTATTGACTTTGTATATCAACCCACTATGTCCATTGAGTCAGGTCCTGACATTCCATTACCTTCGTTACCCACACATACTCCTTTTGTTCCTATAGCCCCTACAGCTCCATCTACATCTATTATTGTTGATGGTACAGATTTTATTTTACATCCTAGTTATTTTTTACTACGTCGCAGGCGTAAACGTTTTCCATATTTTTTTACAGATGTCCGTGTGGCGGCCTAGTGAGGCCACTGTGTACCTGCCTCCTGTACCTGTCTCTAAGGTTGTAAGCACTGATGAGTATGTGTCTCGCACAAGCATCTATTATTATGCAGGCAGTTCTCGATTACTAACAGTAGGACATCCCTATTTTTCTATTAAAAACACCAGTAGTGGTAATGGTAAAAAAGTTTTAGTTCCCAAGGTGTCTGGCCTGCAATACAGGGTATTTAGAATTAAATTGCCGGACCCTAATAAATTTGGTTTTCCAGATACATCTTTTTATAACCCAGAAACCCAAAGGTTGGTGTGGGCCTGTACAGGCTTGGAAATTGGTAGGGGACAGCCTTTAGGTGTGGGTATTAGTGGGCATCCTTTATTAAACAAGTTTGATGATACTGAAACCAGTAACAAATATGCTGGTAAACCTGGTATAGATAATAGGGAATGTTTATCTATGGATTATAAGCAGACTCAGTTATGCATTTTAGGATGCAAACCTCCTATAGGTGAACATTGGGGTAAGGGAACCCCTTGTAATAATAATTCAGGA---AATCCTGGGGATTGTCCTCCCCTACAGCTCATTAACAGTGTAATACAGGATGGGGACATGGTAGATACAGGATTTGGTTGCATGGATTTTAATACCTTGCAAGCTAGTAAAAGTGATGTGCCCATTGATATATGTAGCAGTGTATGTAAGTATCCAGATTATTTGCAAATGGCTAGCGAGCCATATGGTGACAGTTTGTTCTTTTTTCTTAGACGTGAGCAAATGTTTGTTAGACACTTTTTTAATAGGGCCGGTACCTTAGGTGACCCTGTGCCAGGTGATTTATATATACAAGGGTCTAACTCTGGCAATACTGCCACTGTACAAAGCAGTGCTTTTTTTCCTACTCCTAGTGGTTCTATGGTAACCTCAGAATCCCAATTATTTAATAAACCGTACTGGTTACAACGTGCGCAGGGCCACAATAATGGCATATGTTGGGGCAATCAGTTGTTTGTCACAGTTGTGGATACCACTCGTAGCACTAACATGACTTTATGTGCTGAGGTTAAAAAGGAAAGCACATATAAAAATGAAAATTTTAAGGAATACCTTCGTCATGGCGAGGAATTTGATTTACAATTTATTTTTCAATTGTGCAAAATTACATTAACAGCTGATGTTATGACATACATTCATAAGATGGATGCCACTATTTTAGAGGACTGGCAATTTGGCCTTACCCCACCACCGTCTGCATCTTTGGAGGACACATACAGATTTGTCACTTCTACTGCTATAACTTGTCAAAAAAACACACCACCTAAAGGAAAGGAAGATCCTTTAAAGGACTATATGTTTTGGGAGGTGGATTTAAAAGAAAAGTTTTCTGCAGATTTAGATCAGTTTCCTTTAGGTAGGAAGTTTTTGTTACAGGCAGGGCTACAGGCTAGGCCCAAACTAAAACGCCCTGCATCATCGGCCCCACGTACCTCCACAAAGAAGAAAAAGGTTAAAAGGTAACCATTGTC------------TGTTGGGTAATTGTCTGTGTCATGTATGTGTTGTGTATGTCAAACACAGGTTAAAAGGTAACCATTGTTTGTTATGTAATTGTTTTGTGTGTGTACTGTGTTGTTTGCATGTTATGTAT--GTGTGTGCATGTTTGTTGTATTTGTCAGTTCCTGTATGTATGTTTTGTGTATGTATTAATAAAGTACTGTATTTACTAAACTATTTATAGTAGTC-----TTATGTTATGGTTGCACCCACATGAGTAACAATACAGTTGCTCCTAATCTATTGCATCTCCTGCCCTACCCTGTGTCCCCTGCCCTACCCTGTGTCCTACTTTGTTACACTACTAATTAGCCTTATACTCTCCATTTTGTACCATTTTGTACTATCCACCATTTTAAATCCTAACCGAATTCGGTTGGTCTTGGCACAACTTTGGTTGTCCTTGGCACAGTAACAACTATTTTTATATAAGTTTCAGCAAACTGCTTAATCCTTTGGTTTCCTGCAGTCCACTGGTCTACACTTGTTGTCCCGCCTAAACTGACTTCTTGCTGACTCACAGGTCCTGCAGTGCAGCTAAACAATACATTGCCTAACATTGCATGTTTTAAACTGCTTTTAGGCACATATTTTATTTAAACTTTCAATGCACTAATTACAGTGTTGGCTTACACAAGTACATCCTACGCCAAATATGTCTTGTAAAACATGATTAAATACTGTTACTCACCAGGTGTGCACTACACGACCGGTTACGGTTACCGTACCCACAACCACTTTTTTTTATAATTA
>LNS4462074_HPV52
TAAATTATAATCTTATACTAGTAAAAAATAGGGTGTAACCGAAAACGGTCAGACCGAAACCGGTGTATATATATAGAACACAGTGTAGCTAACGCACGGCCATGTTTGAGGATCCAGCAACACGACCCCGGACCCTGCACGAATTGTGTGAGGTGCTGGAAGAATCGGTGCATGAAATAAGGCTGCAGTGTGTGCAGTGCAAAAAAGAGCTACAACGAAGAGAGGTATACAAGTTTCTATTTACAGATTTACGAATAGTATATAGAGACAATAATCCATATGGCGTGTGTATTATGTGCCTACGCTTTTTATCTAAGATAAGTGAATATAGGCATTATCAATATTCACTGTATGGGAAAACATTAGAAGAGAGGGTAAAAAAACCATTAAGTGAAATAACTATTAGATGTATAATTTGTCAAACGCCATTATGTCCTGAAGAAAAAGAAAGACATGTTAATGCAAACAAGCGATTTCATAATATTATGGGTCGTTGGACAGGGCGCTGTTCAGAGTGTTGGAGACCCCGACCTGTGACCCAAGTGTAACGTCATGCGTGGAGACAAAGCAACTATAAAAGATTATATATTAGATCTGCAACCTGAAACAACTGACCTACACTGCTATGAGCAATTAGGTGACAGCTCAGATGAGGAGGATACAGATGGTGTGGACCGGCCAGATGGACAAGCAGAACAAGCCACAAGCAATTACTACATTGTGACATATTGTCACAGTTGTGATAGCACACTACGGCTATGCATTCATAGCACTGCGACGGACCTTCGTACTCTACAGCAAATGCTGTTGGGCACATTACAAGTTGTGTGCCCCGGCTGTGCACGGCTATAAACAACCCTGCAATGGAGGACCCTGAAGGTACAGAGGGCGAAAGGGAGGGATGTACAGGCTGGTTTGAAGTAGAGGCAATAATAGAAAAACAAACAGGAGATAACATTTCAGAGGACGAGGATGAAAATGCATATGATAGTGGAACAGATCTAATAGATTTTATAGATGATTCAAATATAAATAATGAACAGGCAGAACATGAGGCAGCCCGGGCATTGTTTAATGCACAGGAAGGGGAGGATGATTTACATGCTGTGTCTGCAGTAAAACGAAAGTTTACAAGCAGTCCGGAAAGTGCTGGGCAAGATGGTGTAGAAAAACATGGTAGTCCGCGTGCAAAACACATTTGTGTAAATACAGAGTGTGTTTTACCAAAACGCAAACCATGTCACGTAGAAGACAGCGGCTATGGCAATAGTGAAGTGGAAGCGCAGCAGATGGCAGACCAGGTAGACGGGCAAAATGGCGACTGGCAAAGTAACAGTAGTCAATCAAGTGGGGTGGGGGCTAGTAATTCAGATGTAAGTTGTACTAGTATAGAGGACAATGAGGAAAATAGTAATAGAACGCTAAAAAGCATACAAAATATTATGTGCGAAAATAGCATAAAAACAACTGTATTATTTAAATTTAAAGAAACATATGGTGTTAGCTTTATGGAATTAGTAAGACCATTTAAAAGTAATAGAAGTAGTTGTACAGATTGGTGTATTATAGGAATGGGAGTAACACCATCAGTTGCAGAAGGATTAAAAGTATTAATACAGCCCTATAGCATATATGCCCATTTGCAATGTTTAACATGTGACAGAGGCGTGCTTATACTGCTGCTAATTAGGTTTAAATGTGGAAAAAACAGATTAACAGTGTCCAAACTAATGTCACAGCTGTTAAATATACCAGAAACACATATGGTAATAGAACCACCAAAATTACGAAGTGCTACCTGTGCATTATATTGGTATAGAACAGGTTTGTCTAATATTAGTGAGGTATATGGTACCACCCCAGAATGGATAGAACAACAAACAGTATTACAGCATAGCTTTGACAATAGCATATTCGATTTTGGAGAAATGGTGCAATGGGCATATGATCATGATATAACAGATGATAGTGACATAGCATATAAATATGCACAGTTAGCAGATGTAAATAGCAATGCTGCAGCATTCCTAAAAAGCAATTCGCAAGCAAAAATAGTAAAGGACTGTGCAACCATGTGTAGACATTATAAACGGGCAGAAAGAAAACATATGAATATTGGACAATGGATACAGTATAGATGTGATAGAATAGATGATGGTGGAGATTGGAGGCCTATAGTAAGATTTTTAAGATATCAAGACATAGAATTTACAGCATTTTTAGACGCATTTAAAAAATTTTTAAAAGGTATACCTAAAAAAAATTGTTTAGTATTATATGGACCTGCAAACACAGGAAAATCATATTTTGGAATGAGTTTAATTAGGTTCTTAAGTGGATGTGTAATATCCTATGTAAACTCAAAAAGCCATTTTTGGCTACAACCATTAACAGATGCAAAAGTGGGTATGATAGATGATGTAACACCTATATGTTGGACATATATAGATGATTATATGAGAAATGCACTGGATGGAAATGATATATCAGTAGATGTAAAGCATAGAGCCTTAGTACAAATAAAATGCCCACCATTAATTTTAACAACAAATACAAATGCAGGAACAGATCCTAGGTGGCCATATTTACATAGTAGATTGGTTGTGTTTCATTTCAAAAACCCATTTCCATTTGATGAAAATGGCAATCCTATATATGAAATTAACAACGAAAATTGGAAATCCTTTTTCTCAAGGACGTGGTGCAAATTAGATTTAATACAGGAAGAGGACAAGGAAAACGATGGAGTCGATACCGGCACGTTTAAATGCAGTGCAGGAAAAAATACTAGATCTATACGAAGCTGATAGTAATGACCTAAACGCACAAATTGAACATTGGAAATTGACTCGAATGGAATGTGTTTTGTTTTACAAAGCAAAGGAACTGGGAATAACTCATATAGGCCACCAGGTGGTGCCACCAATGGCAGTGTCTAAGGCAAAGGCCTGCCAAGCTATTGAACTACAATTGGCATTGGAGGCATTAAACAAAACACAATATAGCACAGATGGATGGACATTACAACAAACAAGTCTAGAAATGTGGCGTGCAGAACCACAAAAATACTTTAAAAAACATGGGTATACAATAACAGTGCAATACGATAATGATAAAAACAATACTATGGATTATACAAACTGGAAGGAAATTTATTTACTTGGTGAGTGTGAATGTACAATTGTAGAAGGACAAGTAGATTACTATGGGTTATATTATTGGTGTGATGGAGAAAAAATATATTTTGTAAAATTTAGTAACGATGCAAAGCAATATTGTGTAACAGGAGTATGGGAAGTACATGTGGGTGGTCAGGTAATTGTTTGTCCTGCATCTGTATCTAGTAACGAAGTATCCACTACTGAAACTGCTGTCCACCTATGCACCGAAACCTCCAAGACCTCCGCAGTGTCCGTGGGTGCCAAAGACACACACCTACAACCACCACAGAAACGACGACGACCAGACGTCACAGACTCCAGAAACACCAAGTACCCCAACAACCTTTTGCGGGGACAACAATCCGTGGACAGTACTACACGGGGACTCGTCACTGCAACTGAGTGCACAAACAAAGGACGGGTTGCACATACAACTTGTACTGCACCTATAATACACCTAAAAGGTGATCCTAATAGTTTAAAATGTTTAAGATATAGGGTAAAAACACATAAAAGTTTGTATGTTCAAATTTCATCTACCTGGCATTGGACCAGTAATGAATGTACAAATAATAAACTAGGTATTGTAACAATAACGTACAGTGATGAAACACAACGTCAACAATTTTTAAAAACTGTTAAAATACCAAATACTGTGCAAGTTATACAAGGTGTCATGTCATTGTGATATTTGTACATATGTATATATGTATATGTGTATGGTAAACACCCAACACAAGCCAATATTGCTGCTATTGTGTATATATAACAATGTTAGGATTATTTGTATTTTGTTTTATTTTGCTTATGGTGTTTTGTGCAGTGCTTAGGCCGCTCTTGCTATCTATATCGGTGTATGCGCAGGTGTTGGTGCTGGTGCTTTTGCTATGGGTATCTATTGGGTCACCATTTAAAGTGTTTTTTTTGTACCTACTGTTTTTATATTTTCCAATGTTTTGTATTCACTGTCATGCACAGTATTTGGCACAACTGCAATAA----------------------------CTGTACATGTAGATTGGCTACATGCATATATGCAAAATATACTTTTTTACTTTTGTAGTTTGTCTAATAAATACTTTTATATTTTTTAATAGCTTGTCGCAATGAGATACAGACGGTCTACACGGCACAAACGTGCTTCTGCAACACAGCTATATCAAACATGCAAAGCCTCTGGCACCTGCCCCCCCGATGTTATTCCTAAAGTGGAAGGCACAACTATTGCAGATCAACTTTTAAAATATGGCAGCCTAGGGGTGTTTTTTGGAGGTTTGGGTATAGGTACAGGTGCAGGCTCTGGTGGTAGGGCAGGCTATGTGCCATTGTCCACTCGTCCTCCCACTAGTAGTATTACCACGTCCACTATTCGTCCCCCTGTAACTGTAGAACCCATTGGTCCCTTAGAACCATCTATAGTTTCTATGATAGAAGAAACAACATTTATTGAGTCTGGCGCACCTGCTCCATCTATTCCATCAGCAACAGGGTTTGATGTTACAACATCTGCAAATAATACTCCTGCAATAATTAATGTAACATCTATAGGTGAATCATCTGTACAATCAGTTTCTACACATTTAAATCCTACATTCACTGAACCATCTATAATACAGCCCCCGGCACCTGCAGAAGCATCTGGTCATGTATTGTTTTCTAGTCCAACTATTAGTACACACACCTATGAAGAAATCCCTATGGATACATTTGTTACCTCTACTGACAGCAGCAGTGTAACAAGTAGTACACCTATTCCAGGGTCTCGCCCTACGACACGCCTTGGTTTATATAGCCGTGCCACACAACAGGTTAAGGTAGTCGACCCTGCTTTTATGTCATCACCACAGAAATTAGTAACATATAACAATCCTGTTTTTGAGGGCGTTGATACAGATGAAACTATAATTTTTGATCGTTCACAACTTTTACCTGCACCGGATCCTGATTTTTTAGACATTATAGCTTTGCATAGGCCTGCATTAACCTCTCGAAGAGGTACTGTTAGGTTTAGCAGGCTTGGTAATAAGGCCACCCTACGTACACGTAGTGGAAAACAAATTGGGGCACGGGTACATTATTATCATGATATTAGTCCTATCCAGCCTGCTGAAGTTCAGGAAGACATAGAATTGCAACCTTTATTACCACAGTCTGTGTCCCCTTACACTATTAATGATGGTTTGTATGATGTGTATGCAGATTCTTTGCAGCAACCCACGTTTCACTTACCTTCCACACTTTCTACCCATAATAATACTTTCACTGTACCTATTAATAGTGGTATTGACTTTGTATATCAACCCACTATGTCCATTGAGTCAGGTCCTGACATTCCATTACCTTCGTTACCCACACATACTCCTTTTGTTCCTATAGCCCCTACAGCTCCATCTACATCTATTATTGTTGATGGTACAGATTTTATTTTACATCCTAGTTATTTTTTACTACGTCGCAGGCGTAAACGTTTTCCATATTTTTTTACAGATGTCCGTGTGGCGGCCTAGTGAGGCCACTGTGTACCTGCCTCCTGTACCTGTCTCTAAGGTTGTAAGCACTGATGAGTATGTGTCTCGCACAAGCATCTATTATTATGCAGGCAGTTCTCGATTACTAACAGTAGGACATCCCTATTTTTCTATTAAAAACACCAGTAGTGGTAATGGTAAAAAAGTTTTAGTTCCCAAGGTGTCTGGCCTGCAATACAGGGTATTTAGAATTAAATTGCCGGACCCTAATAAATTTGGTTTTCCAGATACATCTTTTTATAACCCAGAAACCCAAAGGTTGGTGTGGGCCTGTACAGGCTTGGAAATTGGTAGGGGACAGCCTTTAGGTGTGGGTATTAGTGGGCATCCTTTATTAAACAAGTTTGATGATACTGAAACCAGTAACAAATATGCTGGTAAACCTGGTATAGATAATAGGGAATGTTTATCTATGGATTATAAGCAGACTCAGTTATGCATTTTAGGATGCAAACCTCCTATAGGTGAACATTGGGGTAAGGGAACCCCTTGTAATAATAATTCAGGA---AATCCTGGGGATTGTCCTCCCCTACAGCTCATTAACAGTGTAATACAGGATGGGGACATGGTAGATACAGGATTTGGTTGCATGGATTTTAATACCTTGCAAGCTAGTAAAAGTGATGTGCCCATTGATATATGTAGCAGTGTATGTAAGTATCCAGATTATTTGCAAATGGCTAGCGAGCCATATGGTGACAGTTTGTTCTTTTTTCTTAGACGTGAGCAAATGTTTGTTAGACACTTTTTTAATAGGGCCGGTACCTTAGGTGACCCTGTGCCAGGTGATTTATATATACAAGGGTCTAACTCTGGCAATACTGCCACTGTACAAAGCAGTGCTTTTTTTCCTACTCCTAGTGGTTCTATGGTAACCTCAGAATCCCAATTATTTAATAAACCGTACTGGTTACAACGTGCGCAGGGCCACAATAATGGCATATGTTGGGGCAATCAGTTGTTTGTCACAGTTGTGGATACCACTCGTAGCACTAACATGACTTTATGTGCTGAGGTTAAAAAGGAAAGCACATATAAAAATGAAAATTTTAAGGAATACCTTCGTCATGGCGAGGAATTTGATTTACAATTTATTTTTCAATTGTGCAAAATTACATTAACAGCTGATGTTATGACATACATTCATAAGATGGATGCCACTATTTTAGAGGACTGGCAATTTGGCCTTACCCCACCACCGTCTGCATCTTTGGAGGACACATACAGATTTGTCACTTCTACTGCTATAACTTGTCAAAAAAACACACCACCTAAAGGAAAGGAAGATCCTTTAAAGGACTATATGTTTTGGGAGGTGGATTTAAAAGAAAAGTTTTCTGCAGATTTAGATCAGTTTCCTTTAGGTAGGAAGTTTTTGTTACAGGCAGGGCTACAGGCTAGGCCCAAACTAAAACGCCCTGCATCATCGGCCCCACGTACCTCCACAAAGAAGAAAAAGGTTAAAAGGTAACCATTGTC------------TGTTGGGTAATTGTCTGTGTCATGTATGTGTTGTGTATGTCAAACACAGGTTAAAAGGTAACCATTGTTTGTTATGTAATTGTTTTGTGTGTGTACTGTGTTGTTTGCATGTTATGTAT--GTGTGTGCATGTTTGTTGTATTTGTCAGTTCCTGTATGTATGTTTTGTGTATGTATTAATAAAGTACTGTATTTACTAAACTATTTATAGTAGTC-----TTATGTTATGGTTGCACCCACATGAGTAACAATACAGTTGCTCCTAATCTATTGCATCTCCTGCCCTACCCTGTGTCCCCTGCCCTACCCTGTGTCCTACTTTGTTACACTACTAATTAGCCTTATACTCTCCATTTTGTACCATTTTGTACTATCCACCATTTTAAATCCTAACCGAATTCGGTTGGTCTTGGCACAACTTTGGTTGTCCTTGGCACAGTAACAACTATTTTTATATAAGTTTCAGCAAACTGCTTAATCCTTTGGTTTCCTGCAGTCCACTGGTCTACACTTGTTGTCCCGCCTAAACTGACTTCTTGCTGACTCACAGGTCCTGCAGTGCAGCTAAACAATACATTGCCTAACATTGCATGTTTTAAACTGCTTTTAGGCACATATTTTATTTAAACTTTCAATGCACTAATTACAGTGTTGGCTTACACAAGTACATCCTACGCCAAATATGTCTTGTAAAACATGATTAAATACTGTTACTCACCAGGTGTGCACTACACGACCGGTTACGGTTACCGTACCCACAACCACTTTTTTTTATAATTA
>X74481|HPV52|A1|
TAAATTATAATCTTATACTAGTAAAAAATAGGGTGTAACCGAAAACGGTCAGACCGAAACCGGTGTATATATATAGAACACAGTGTAGCTAACGCACGGCCATGTTTGAGGATCCAGCAACACGACCCCGGACCCTGCACGAATTGTGTGAGGTGCTGGAAGAATCGGTGCATGAAATAAGGCTGCAGTGTGTGCAGTGCAAAAAAGAGCTACAACGAAGAGAGGTATACAAGTTTCTATTTACAGATTTACGAATAGTATATAGAGACAATAATCCATATGGCGTGTGTATTATGTGCCTACGCTTTTTATCTAAGATAAGTGAATATAGGCATTATCAATATTCACTGTATGGGAAAACATTAGAAGAGAGGGTAAAAAAACCATTAAGTGAAATAACTATTAGATGTATAATTTGTCAAACGCCATTATGTCCTGAAGAAAAAGAAAGACATGTTAATGCAAACAAGCGATTTCATAATATTATGGGTCGTTGGACAGGGCGCTGTTCAGAGTGTTGGAGACCCCGACCTGTGACCCAAGTGTAACGTCATGCGTGGAGACAAAGCAACTATAAAAGATTATATATTAGATCTGCAACCTGAAACAACTGACCTACACTGCTATGAGCAATTAGGTGACAGCTCAGATGAGGAGGATACAGATGGTGTGGACCGGCCAGATGGACAAGCAGAACAAGCCACAAGCAATTACTACATTGTGACATATTGTCACAGTTGTGATAGCACACTACGGCTATGCATTCATAGCACTGCGACGGACCTTCGTACTCTACAGCAAATGCTGTTGGGCACATTACAAGTTGTGTGCCCCGGCTGTGCACGGCTATAAACAACCCTGCAATGGAGGACCCTGAAGGTACAGAGGGCGAAAGGGAGGGATGTACAGGCTGGTTTGAAGTAGAGGCAATAATAGAAAAACAAACAGGAGATAACATTTCAGAGGACGAGGATGAAAATGCATATGATAGTGGAACAGATCTAATAGATTTTATAGATGATTCAAATATAAATAATGAACAGGCAGAACATGAGGCAGCCCGGGCATTGTTTAATGCACAGGAAGGGGAGGATGATTTACATGCTGTGTCTGCAGTAAAACGAAAGTTTACAAGCAGTCCGGAAAGTGCTGGGCAAGATGGTGTAGAAAAACATGGTAGTCCGCGTGCAAAACACATTTGTGTAAATACAGAGTGTGTTTTACCAAAACGCAAACCATGTCACGTAGAAGACAGCGGCTATGGCAATAGTGAAGTGGAAGCGCAGCAGATGGCAGACCAGGTAGACGGGCAAAATGGCGACTGGCAAAGTAACAGTAGTCAATCAAGTGGGGTGGGGGCTAGTAATTCAGATGTAAGTTGTACTAGTATAGAGGACAATGAGGAAAATAGTAATAGAACGCTAAAAAGCATACAAAATATTATGTGCGAAAATAGCATAAAAACAACTGTATTATTTAAATTTAAAGAAACATATGGTGTTAGCTTTATGGAATTAGTAAGACCATTTAAAAGTAATAGAAGTAGTTGTACAGATTGGTGTATTATAGGAATGGGAGTAACACCATCAGTTGCAGAAGGATTAAAAGTATTAATACAGCCCTATAGCATATATGCCCATTTGCAATGTTTAACATGTGACAGAGGCGTGCTTATACTGCTGCTAATTAGGTTTAAATGTGGAAAAAACAGATTAACAGTGTCCAAACTAATGTCACAGCTGTTAAATATACCAGAAACACATATGGTAATAGAACCACCAAAATTACGAAGTGCTACCTGTGCATTATATTGGTATAGAACAGGTTTGTCTAATATTAGTGAGGTATATGGTACCACCCCAGAATGGATAGAACAACAAACAGTATTACAGCATAGCTTTGACAATAGCATATTCGATTTTGGAGAAATGGTGCAATGGGCATATGATCATGATATAACAGATGATAGTGACATAGCATATAAATATGCACAGTTAGCAGATGTAAATAGCAATGCTGCAGCATTCCTAAAAAGCAATTCGCAAGCAAAAATAGTAAAGGACTGTGCAACCATGTGTAGACATTATAAACGGGCAGAAAGAAAACATATGAATATTGGACAATGGATACAGTATAGATGTGATAGAATAGATGATGGTGGAGATTGGAGGCCTATAGTAAGATTTTTAAGATATCAAGACATAGAATTTACAGCCTTTTTAGACGCATTTAAAAAATTTTTAAAAGGTATACCTAAAAAAAATTGTTTAGTATTATATGGACCTGCAAACACAGGAAAATCATATTTTGGAATGAGTTTAATTAGGTTCTTAAGTGGATGTGTAATATCCTATGTAAACTCAAAAAGCCATTTTTGGCTACAACCATTAACAGATGCAAAAGTGGGTATGATAGATGATGTAACACCTATATGTTGGACATATATAGATGATTATATGAGAAATGCACTGGATGGAAATGATATATCAGTAGATGTAAAGCATAGAGCCTTAGTACAAATAAAATGCCCACCATTAATTTTAACAACAAATACAAATGCAGGAACAGATCCTAGGTGGCCATATTTACATAGTAGATTGGTTGTGTTTCATTTCAAAAACCCATTTCCATTTGATGAAAATGGCAATCCTATATATGAAATTAACAACGAAAATTGGAAATCCTTTTTCTCAAGGACGTGGTGCAAATTAGATTTAATACAGGAAGAGGACAAGGAAAACGATGGAGTCGATACCGGCACGTTTAAATGCAGTGCAGGAAAAAATACTAGATCTATACGAAGCTGATAGTAATGACCTAAACGCACAAATTGAACATTGGAAATTGACTCGAATGGAATGTGTTTTGTTTTACAAAGCAAAGGAACTGGGAATAACTCATATAGGCCACCAGGTGGTGCCACCAATGGCAGTGTCTAAGGCAAAGGCCTGCCAAGCTATTGAACTACAATTGGCATTGGAGGCATTAAACAAAACACAATATAGCACAGATGGATGGACATTACAACAAACAAGTCTAGAAATGTGGCGTGCAGAACCACAAAAATACTTTAAAAAACATGGGTATACAATAACAGTGCAATACGATAATGATAAAAACAATACTATGGATTATACAAACTGGAAGGAAATTTATTTACTTGGTGAGTGTGAATGTACAATTGTAGAAGGACAAGTAGATTACTATGGGTTATATTATTGGTGTGATGGAGAAAAAATATATTTTGTAAAATTTAGTAACGATGCAAAGCAATATTGTGTAACAGGAGTATGGGAAGTACATGTGGGTGGTCAGGTAATTGTTTGTCCTGCATCTGTATCTAGTAACGAAGTATCCACTACTGAAACTGCTGTCCACCTATGCACCGAAACCTCCAAGACCTCCGCAGTGTCCGTGGGTGCCAAAGACACACACCTACAACCACCACAGAAACGACGACGACCAGACGTCACAGACTCCAGAAACACCAAGTACCCCAACAACCTTTTGCGGGGACAACAATCCGTGGACAGTACTACACGGGGACTCGTCACTGCAACTGAGTGCACAAACAAAGGACGGGTTGCACATACAACTTGTACTGCACCTATAATACACCTAAAAGGTGATCCTAATAGTTTAAAATGTTTAAGATATAGGGTAAAAACACATAAAAGTTTGTATGTTCAAATTTCATCTACCTGGCATTGGACCAGTAATGAATGTACAAATAATAAACTAGGTATTGTAACAATAACGTACAGTGATGAAACACAACGTCAACAATTTTTAAAAACTGTTAAAATACCAAATACTGTGCAAGTTATACAAGGTGTCATGTCATTGTGATATTTGTACATATGTATATATGTATATGTGTATGGTAAACACCCAACACAAGCCAATATTGCTGCTATTGTGTATATATAACAATGTTAGGATTATTTGTATTTTGTTTTATTTTGCTTATGGTGTTTTGTGCAGTGCTTAGGCCGCTCTTGCTATCTATATCGGTGTATGCGCAGGTGTTGGTGCTGGTGCTTTTGCTATGGGTATCTATTGGGTCACCATTTAAAGTGTTTTTTTTGTACCTACTGTTTTTATATTTTCCAATGTTTTGTATTCACTGTCATGCACAGTATTTGGCACAACTGCAATAA----------------------------CTGTACATGTAGATTGGCTACATGCATATATGCAAAATATACTTTTTCACTTTTGTAGTTTGTCTAATAAATACTTTTATATTTTTTAATAGCTTGTCGCAATGAGATACAGACGGTCTACACGGCACAAACGTGCTTCTGCAACACAGCTATATCAAACATGCAAAGCCTCTGGCACCTGCCCCCCCGATGTTATTCCTAAAGTGGAAGGCACAACTATTGCAGATCAACTTTTAAAATATGGCAGCCTAGGGGTGTTTTTTGGAGGTTTGGGTATAGGTACAGGTGCAGGCTCTGGTGGTAGGGCAGGCTATGTGCCATTGTCCACTCGTCCTCCCACTAGTAGTATTACCACGTCCACCATTCGTCCCCCTGTAACTGTAGAACCCATTGGTCCCTTAGAACCATCTATAGTTTCTATGATAGAAGAAACAACATTTATTGAGTCTGGCGCACCTGCTCCATCTATTCCATCAGCAACAGGGTTTGATGTTACAACATCTGCAAATAATACTCCTGCAATAATTAATGTAACATCTATAGGTGAATCATCTGTACAATCAGTTTCTACACATTTAAATCCTACATTCACTGAACCATCTATAATACAGCCCCCGGCACCTGCAGAAGCATCTGGTCATGTATTGTTTTCTAGTCCAACTATTAGTACACACACCTATGAAGAAATCCCTATGGATACATTTGTTACCTCTACTGACAGCAGCAGTGTAACAAGTAGTACACCTATTCCAGGGTCTCGCCCTACGACACGCCTTGGTTTATATAGCCGTGCCACACAACAGGTTAAGGTAGTCGACCCTGCTTTTATGTCATCACCACAGAAATTAGTAACATATAACAATCCTGTTTTTGAGGGCGTTGATACAGATGAAACTATAATTTTTGATCGTTCACAACTTTTACCTGCACCGGATCCTGATTTTTTAGACATTATAGCTTTGCATAGGCCTGCATTAACCTCTCGAAGAGGTACTGTTAGGTTTAGCAGGCTTGGTAATAAGGCCACCCTACGTACACGTAGTGGAAAACAAATTGGGGCACGGGTACATTATTATCATGATATTAGTCCTATCCAGCCTGCTGAAGTTCAGGAAGACATAGAATTGCAACCTTTATTACCACAGTCTGTGTCCCCTTACACTATTAATGATGGTTTGTATGATGTGTATGCAGATTCTTTGCAGCAACCCACGTTTCACTTACCTTCCACACTTTCTACCCATAATAATACTTTCACTGTACCTATTAATAGTGGTATTGACTTTGTATATCAACCCACTATGTCCATTGAGTCAGGTCCTGACATTCCATTACCTTCGTTACCCACACATACTCCTTTTGTTCCTATAGCCCCTACAGCTCCATCTACATCTATTATTGTTGATGGTACAGATTTTATTTTACATCCTAGTTATTTTTTACTACGTCGCAGGCGTAAACGTTTTCCATATTTTTTTACAGATGTCCGTGTGGCGGCCTAGTGAGGCCACTGTGTACCTGCCTCCTGTACCTGTCTCTAAGGTTGTAAGCACTGATGAGTATGTGTCTCGCACAAGCATCTATTATTATGCAGGCAGTTCTCGATTACTAACAGTAGGACATCCCTATTTTTCTATTAAAAACACCAGTAGTGGTAATGGTAAAAAAGTTTTAGTTCCCAAGGTGTCTGGCCTGCAATACAGGGTATTTAGAATTAAATTGCCGGACCCTAATAAATTTGGTTTTCCAGATACATCTTTTTATAACCCAGAAACCCAAAGGTTGGTGTGGGCCTGTACAGGCTTGGAAATTGGTAGGGGACAGCCTTTAGGTGTGGGTATTAGTGGGCATCCTTTATTAAACAAGTTTGATGATACTGAAACCAGTAACAAATATGCTGGTAAACCTGGTATAGATAATAGGGAATGTTTATCTATGGATTATAAGCAGACTCAGTTATGCATTTTAGGATGCAAACCTCCTATAGGTGAACATTGGGGTAAGGGAACCCCTTGTAATAATAATTCAGGA---AATCCTGGGGATTGTCCTCCCCTACAGCTCATTAACAGTGTAATACAGGATGGGGACATGGTAGATACAGGATTTGGTTGCATGGATTTTAATACCTTGCAAGCTAGTAAAAGTGATGTGCCCATTGATATATGTAGCAGTGTATGTAAGTATCCAGATTATTTGCAAATGGCTAGCGAGCCATATGGTGACAGTTTGTTCTTTTTTCTTAGACGTGAGCAAATGTTTGTTAGACACTTTTTTAATAGGGCCGGTACCTTAGGTGACCCTGTGCCAGGTGATTTATATATACAAGGGTCTAACTCTGGCAATACTGCCACTGTACAAAGCAGTGCTTTTTTTCCTACTCCTAGTGGTTCTATGGTAACCTCAGAATCCCAATTATTTAATAAACCGTACTGGTTACAACGTGCGCAGGGCCACAATAATGGCATATGTTGGGGCAATCAGTTGTTTGTCACAGTTGTGGATACCACTCGTAGCACTAACATGACTTTATGTGCTGAGGTTAAAAAGGAAAGCACATATAAAAATGAAAATTTTAAGGAATACCTTCGTCATGGCGAGGAATTTGATTTACAATTTATTTTTCAATTGTGCAAAATTACATTAACAGCTGATGTTATGACATACATTCATAAGATGGATGCCACTATTTTAGAGGACTGGCAATTTGGCCTTACCCCACCACCGTCTGCATCTTTGGAGGACACATACAGATTTGTCACTTCTACTGCTATAACTTGTCAAAAAAACACACCACCTAAAGGAAAGGAAGATCCTTTAAAGGACTATATGTTTTGGGAGGTGGATTTAAAAGAAAAGTTTTCTGCAGATTTAGATCAGTTTCCTTTAGGTAGGAAGTTTTTGTTACAGGCAGGGCTACAGGCTAGGCCCAAACTAAAACGCCCTGCATCATCGGCCCCACGTACCTCCACAAAGAAGAAAAAGGTTAAAAGGTAACCATTGTC------------TGTTGGGTAATTGTCTGTGTCATGTATGTGTTGTGTATGTCAAACACAGGTTAAAAGGTAACCATTGTTTGTTATGTAATTGTTTTGTGTGTGTACTGTGTTGTTTGCATGTTATGTAT--GTGTGTGCATGTTTGTTGTATTTGTCAGTTCCTGTATGTATGTTTTGTGTATGTATTAATAAAGTACTGTATTTACTAAACTATTTATAGTAGTCTTATGTTATGTTATGGTTGCACCCACATGAGTAACAATACAGTTGCTCCTAATCTATTGCATCTCCTGCCCTACCCTGTGTCCCCTGCCCTACCCTGTGTCCTACTTTGTTACACTACTAATTAGCCTTATACTCTCCATTTTGTACCATTTTGTACTATCCACCATTTTAAATCCTAACCGAATTCGGTTGGTCTTGGCACAACTTTGGTTGTCCTTGGCACAGTAACAACTATTTTTATATAAGTTTCAGCAAACTGCTTAATCCTTTGGTTTCCTGCAGTCCACTGGTCTACACTTGTTGTCCCGCCTAAACTGACTTCTTGCTGACTCACAGGTCCTGCAGTGCAGCTAAACAATACATTGCCTAACATTGCATGTTTTAAACTGCTTTTAGGCACATATTTTATTTAAACTTTCAATGCACTAATTACAGTGTTGGCTTACACAAGTACATCCTACGCCAAATATGTCTTGTAAAACATGATTAAATACTGTTACTCACCAGGTGTGCACTACACGACCGGTTACGGTTACCGTACCCACAACCACTTTTTTTTATAATTA
>LNS3145182_HPV52
TAAATTATAATCTTATACTAGTAAAAAATAGGGTGTAACCGAAAACGGTCAGACCGAAACCGGTGTATATATATAGAACACAGTGTAGCTAACGCACGGCCATGTTTGAGGATCCAGCAACACGACCCCGGACCCTGCACGAATTGTGTGAGGTGCTGGAAGAATCGGTGCATGAAATAAGGCTGCAGTGTGTGCAGTGCAAAAAAGAGCTACAACGAAGAGAGGTATACAAGTTTCTATTTACAGATTTACGAATAGTATATAGAGACAATAATCCATATGGCGTGTGTATTATGTGCCTACGCTTTTTATCTAAGATAAGTGAATATAGGCATTATCAATATTCACTGTATGGGAAAACATTAGAAGAGAGGGTAAAAAAACCATTAAGTGAAATAACTATTAGATGTATAATTTGTCAAACGCCATTATGTCCTGAAGAAAAAGAAAGACATGTTAATGCAAACAAGCGATTTCATAATATTATGGGTCGTTGGACAGGGCGCTGTTCAGAGTGTTGGAGACCCCGACCTGTGACCCAAGTGTAACGTCATGCGTGGAGACAAAGCAACTATAAAAGATTATATATTAGATCTGCAACCTGAAACAACTGACCTACACTGCTATGAGCAATTAGGTGACAGCTCAGATGAGGAGGATACAGATGGTGTGGACCGGCCAGATGGACAAGCAGAACAAGCCACAAGCAATTACTACATTGTGACATATTGTCACAGTTGTGATAGCACACTACGGCTATGCATTCATAGCACTGCGACGGACCTTCGTACTCTACAGCAAATGCTGTTGGGCACATTACAAGTTGTGTGCCCCGGCTGTGCACGGCTATAAACAACCCTGCAATGGAGGACCCTGAAGGTACAGAGGGCGAAAGGGAGGGATGTACAGGCTGGTTTGAAGTAGAGGCAATAATAGAAAAACAAACAGGAGATAACATTTCAGAGGACGAGGATGAAAATGCATATGATAGTGGAACAGATCTAATAGATTTTATAGATGATTCAAATATAAATAATGAACAGGCAGAACATGAGGCAGCCCGGGCATTGTTTAATGCACAGGAAGGGGAGGATGATTTACATGCTGTGTCTGCAGTAAAACGAAAGTTTATAAGCAGTCCGGAAAGTGCTGGGCAAGATGGTGTAGACAAACATGGTAGTCCGCGTGCAAAACACATTTGTGTAAATACAGAGTGTGTTTTACCAAAACGCAAACCATGTCACGTAGAAGACAGCGGCTATGGCAATAGTGAAGTGGAAGCGCAGCAGATGGCAGACCAGGTAGACGGGCAAAATGGCGACTGGCAAAGTAACAGTAGTCAATCAAGTGGGGTGGGGGCTAGTAATTCAGATGTAAGTTGTACTAGTATAGAGGACAATGAGGAAAATAGTAATAGAACGCTAAAAAGCATACAAAATATTATGTGCGAAAATAGCATAAAAACAACTGTATTATTTAAATTTAAAGAAACATATGGTGTTAGCTTTATGGAATTAGTAAGACCATTTAAAAGTAATAGAAGTAGTTGTACAGATTGGTGTATTATAGGAATGGGAGTAACACCATCAGTTGCAGAAGGATTAAAAGTATTAATACAGCCCTATAGCATATATGCCCATTTGCAATGTTTAACATGTGACAGAGGCGTGCTTATACTGCTGCTAATTAGGTTTAAATGTGGAAAAAACAGATTAACAGTGTCCAAACTAATGTCACAGCTGTTAAATATACCAGAAACACATATGGTAATAGAACCACCAAAATTACGAAGTGCTACCTGTGCATTATATTGGTATAGAACAGGTTTGTCTAATATTAGTGAGGTATATGGTACCACCCCAGAATGGATAGAACAACAAACAGTATTACAGCATAGCTTTGACAATAGCATATTCGATTTTGGAGAAATGGTGCAATGGGCATATGATCATGATATAACAGATGATAGTGATATAGCATATAAATATGCACAGTTAGCAGATGTAAATAGCAATGCTGCAGCATTCCTAAAAAGCAATTCGCAAGCAAAAATAGTAAAGGACTGTGCAACCATGTGTAGACATTATAAACGGGCAGAAAGAAAACATATGAATATTGGACAATGGATACAGTATAGATGTGATAGAATAGATGATGGTGGAGATTGGAGGCCTATAGTAAGATTTTTAAGATATCAAGACATAGAATTTACAGCCTTTTTAGACGCATTTAAAAAATTTTTAAAAGGTATACCTAAAAAAAATTGTTTAGTATTATATGGACCTGCAAACACAGGAAAATCATATTTTGGAATGAGTTTAATTAGGTTCTTAAGTGGATGTGTAATATCCTATGTAAACTCAAAAAGCCATTTTTGGCTACAACCATTAACAGATGCAAAAGTGGGTATGATAGATGATGTAACACCTATATGTTGGACATATATAGATGATTATATGAGAAATGCACTGGATGGAAATGATATATCAGTAGATGTAAAGCATAGAGCCTTAGTACAAATAAAATGCCCACCATTAATTTTAACAACAAATACAAATGCAGGAACAGATCCTAGGTGGCCATATTTACATAGTAGATTGGTTGTGTTTCATTTCAAAAACCCATTTCCATTTGATGAAAATGGCAATCCTATATATGAAATTAACAACGAAAATTGGAAATCCTTTTTCTCAAGGACGTGGTGCAAATTAGATTTAATACAGGAAGAGGACAAGGAAAACGATGGAGTCGATACCGGCACGTTTAAATGCAGTGCAGGAAAAAATACTAGATCTATACGAAGCTGATAGTAATGACCTAAACGCACAAATTGAACATTGGAAATTGACTCGAATGGAATGTGTTTTGTTTTACAAAGCAAAGGAACTGGGAATAACTCATATAGGCCACCAGGTGGTGCCACCAATGGCAGTGTCTAAGGCAAAGGCCTGCCAAGCTATTGAACTACAATTGGCATTGGAGGCATTAAACAAAACACAATATAGCACAGATGGATGGACATTACAACAAACAAGTCTAGAAATGTGGCGTGCAGAACCACAAAAATACTTTAAAAAACATGGGTATACAATAACAGTGCAATACGATAATGATAAAAACAATACTATGGATTATACAAACTGGAAGGAAATTTATTTACTTGGTGAGTGTGAATGTACAATTGTAGAAGGACAAGTAGATTACTATGGGTTATATTATTGGTGTGATGGAGAAAAAATATATTTTGTAAAATTTAGTAACGATGCAAAGCAATATTGTGGAACAGGAGTATGGGAAGTACATGTGGGTGGTCAGGTAATTGTTTGTCCTGCATCTGTATCTAGTAACGAAGTATCCACTACTGAAACTGCTGTCCACCTATGCACCGAAACCTCCAAGACCTCCGCATTGTCCGTGGGTGCCAAAGACACACACCTACAACCACCACAGAAACGACGACGACCAGACGTCACAGACTCCAGAAACACCAAGTACCCCAACAACCTTTTGCGGGGACAACAATCCGTGGACAGTACTACACAGGGACTCGTCACTGCAACTGAGTGCACAAACAAAGGACGGGTTGCACATACAACTTGTACTGCACCTATAATACACCTAAAAGGTGATCCTAATAGTTTAAAATGTTTAAGATATAGGGTAAAAACACATAAAAGTTTGTATGTTCAAATTTCATCTACCTGGCATTGGACCAGTAATGAATGTACAAATAATAAACTAGGTATTGTAACAATAACTTACAGTGATGAAACACAACGTCAACAATTTTTAAAAACTGTTAAAATACCAAATACTGTGCAAGTTATACAAGGTGTCATGTCATTGTGATATTTGTACATATGTATATATGTATATGTGTATGGTAAACACCCAACACAAGCCAATATTGCTGCTATTGTGTATATATAACAATGTTAGGATTATTTGTATTTTGTTTTATTTTGCTTATGGTGTTTTGTGCAGTGCTTAGGCCGCTCTTGCTATCTATATCGGTGTATGCGCAGGTGTTGGTGCTGGTGCTTTTGCTATGGGTATCTATTGGGTCACCATTTAAAGTGTTTTTTTTGTACCTACTGTTTTTATATTTTCCAATGTTTTGTATTCACTGTCATGCACAGTATTTGGCACAACTGCAATAA----------------------------CTGTACATGTAGATTGGCTACATGCATATATGCAAAATATACTTTTTTACTTTTGTAGTTTGTCTAATAAATACTTTTATATTTTTTAATAGCTTGTCGCAATGAGATACAGACGGTCTACACGGCACAAACGTGCTTCTGCAACACAGCTATATCAAACATGCAAAGCCTCTGGCACCTGCCCCCCCGATGTTATTCCTAAAGTGGAAGGCACAACTATTGCAGATCAACTTTTAAAATATGGCAGCCTAGGGGTGTTTTTTGGAGGTTTGGGTATAGGTACAGGTGCAGGCTCTGGTGGTAGGGCAGGCTATGTGCCATTGTCCACTCGTCCTCCCACTAGTAGTATTACCACGTCCACTATTCGTCCCCCTGTAACTGTAGAACCCATTGGTCCCTTAGAACCATCTATAGTTTCTATGATAGAAGAAACAACATTTATTGAGTCTGGCGCACCTGCTCCATCTATTCCATCAGCAACAGGGTTTGATGTTACAACATCTGCAAATAATACTCCTGCAATAATTAATGTAACATCTATAGGTGAATCATCTGTACAATCAGTTTCTACACATTTAAATCCTACATTCACTGAACCATCTATAATACAGCCCCCGGCACCTGCAGAAGCATCTGGTCATGTATTGTTTTCTAGTCCAACTATTAGTACACACACCTATGAAGAAATCCCTATGGATACATTTGTTACCTCTACTGACAGCAGCAGTGTAACAAGTAGTACACCTATTCCAGGGTCTCGCCCTACGACACGCCTTGGTTTATATAGCCGTGCCACACAACAGGTTAAGGTAGTCGACCCTGCTTTTATGTCATCACCACAAAAATTAGTAACATATAACAATCCTGTTTTTGAGGGCGTTGATACAGATGAAACTATAATTTTTGATCGTTCACAACTTTTACCTGCACCGGATCCTGATTTTTTAGACATTATAGCTTTGCATAGGCCTGCATTAACCTCTCGAAGAGGTACTGTTAGGTTTAGCAGGCTTGGTAATAAGGCCACCCTACGTACACGTAGTGGAAAACAAATTGGGGCACGGGTACATTATTATCATGATATTAGTCCTATCCAGCCTGCTGAAGTTCAGGAAGACATAGAATTGCAACCTTTATTACCACAGTCTGTGTCCCCTTACACTATTAATGATGGTTTGTATGATGTGTATGCAGATTCTTTGCAGCAACCCACGTTTCACTTACCTTCCACACTTTCTACCCATAATAATACTTTCACTATACCTATTAATAGTGGTATTGACTTTGTATATCAACCCACTATGTCCATTGAGTCAGGTCCTGACATTCCATTACCTTCGTTACCCACACATACTCCTTTTGTTCCTATAGCCCCTACAGCTCCATCTACATCTATTATTGTTGATGGTACAGATTTTATTTTACATCCTAGTTATTTTTTACTACGTCGCAGGCGTAAACGTTTTCCATATTTTTTTACAGATGTCCGTGTGGCGGCCTAGTGAGGCCACTGTGTACCTGCCTCCTGTACCTGTCTCTAAGGTTGTAAGCACTGATGAGTATGTGTCTCGCACAAGCATCTATTATTATGCAGGCAGTTCTCGATTACTAACAGTAGGACATCCCTATTTTTCTATTAAAAACACCAGTAGTGGTAATGGTAAAAAAGTTTTAGTTCCCAAGGTGTCTGGCCTGCAATACAGGGTATTTAGAATTAAATTGCCGGACCCTAATAAATTTGGTTTTCCAGATACATCTTTTTATAACCCAGAAACCCAAAGGTTGGTGTGGGCCTGTACAGGCTTGGAAATTGGTAGGGGACAGCCTTTAGGTGTGGGTATTAGTGGGCATCCTTTATTAAACAAGTTTGATGATACTGAAACCAGTAACAAATATGCTGGTAAACCTGGTATAGATAATAGGGAATGTTTATCTATGGATTATAAGCAGACTCAGTTATGCATTTTAGGATGCAAACCTCCTATAGGTGAACATTGGGGTAAGGGAACCCCTTGTAATAATAATTCAGGA---AATCCTGGGGATTGTCCTCCCCTACAGCTCATTAACAGTGTAATACAGGATGGGGACATGGTAGATACAGGATTTGGTTGCATGGATTTTAATACCTTGCAAGCTAGTAAAAGTGATGTGCCCATTGATATATGTAGCAGTGTATGTAAGTATCCAGATTATTTGCAAATGGCTAGCGAGCCATATGGTGACAGTTTGTTCTTTTTTCTTAGACGTGAGCAAATGTTTGTTAGACACTTTTTTAATAGGGCCGGTACCTTAGGTGACCCTGTGCCAGGTGATTTATATATACAAGGGTCTAACTCTGGCAATACTGCCACTGTACAAAGCAGTGCTTTTTTTCCTACTCCTAGTGGTTCTATGGTAACCTCAGAATCCCAATTATTTAATAAACCATACTGGTTACAACGTGCGCAGGGCCACAATAATGGCATATGTTGGGGCAATCAGTTGTTTGTCACAGTTGTGGATACCACTCGTAGCACTAACATGACTTTATGTGCTGAGGTTAAAAAGGAAAGCACATATAAAAATGAAAATTTTAAGGAATACCTTCGTCATGGCGAGGAATTTGATTTACAATTTATTTTTCAATTGTGCAAAATTACATTAACAGCTGATGTTATGACATACATTCATAAGATGGATGCCACTATTTTAGAGGACTGGCAATTTGGCCTTACCCCACCACCGTCTGCATCTTTGGAGGACACATACAGATTTGTCACTTCTACTGCTATAACTTGTCAAAAAAACACACCACCTAAAGGAAAGGAAGATCCTTTAAAGGACTATATGTTTTGGGAGGTGGATTTAAAAGAAAAGTTTTCTGCAGATTTAGATCAGTTTCCTTTAGGTAGGAAGTTTTTGTTACAGGCAGGGCTACAGGCTAGGCCCAAACTAAAACGCCCTGCATCATCGGCCCCACGTACCTCCACAAAGAAGAAAAAGGTTAAAAGGTAACCATTGTC------------TGTTGGGTAATTGTCTGTGTCATGTATGTGTTGTGTATGTCAAACACAGGTTAAAAGGTAACCATTGTTTGTTATGTAATTGTTTTGTGTGTGTACTGTGTTGTTTGCATGTTATGTAT--GTGTGTGCATGTTTGTTGTATTTGTCAGTTCCTGTATGTATGTTTTGTGTATGTATTAATAAAGTACTGTATTTACTAAACTATTTATAGTAGTC-----TTATGTTATGGTTGCACCCACATGAGTAACAATACAGTTGCTCCTAATCTATTGCATCTCCTGCCCTACCCTGTGTCCCCTGCCCTACCCTGTGTCCTACTTTGTTACACTACTAATTAGCCTTATACTCTCCATTTTGTACCATTTTGTACTATCCACCATTTTAACTCCTAACCGAATTCGGTTGGTCTTGGCACAACTTTGGTTGTCCTTGGCACAGTAACAACTATTTTTATATAAGTCTCAGCAAACTGCTTAATCCTTTGGTTTCCTGCAGTCCACTGGTCTACACTTGTTGTCCCGCCTAAACTGACTTCTTGCTGACTCACAGGTCCTGCAGTGCAGCTAAACAATACATTGCCTAACATTGCATGTTTTAAACTGCTTTTAGGCACATATTTTATTTAAACTTTTAATGCACTAATTACAGTGTTGGCTTACACAAGTACATCCTACGCCAAATATGTCTTGTAAAACATGATTAAATACTGTTACTCACCAGGTGTGCACTACACGACCGGTTACGGTTACCGTACCCACAACCACTTTTTTTTATAATTA
>LNS5859951_HPV52
TAAATTATAATCTTATACTAGTAAAAAATAGGGTGTAACCGAAAACGGTCAGACCGAAACCGGTGTATATATATAGAACACAGTGTAGCTAACGCACGGCCATGTTTGAGGATCCAGCAACACGACCCCGGACCCTGCACGAATTGTGTGAGGTGCTGGAAGAATCGGTGCATGAAATAAGGCTGCAGTGTGTGCAGTGCAAAAAAGAGCTACAACGAAGAGAGGTATACAAGTTTCTATTTACAGATTTACGAATAGTATATAGAGACAATAATCCATATGGCGTGTGTATTATGTGCCTACGCTTTTTATCTAAGATAAGTGAATATAGGCATTATCAATATTCACTGTATGGGAAAACATTAGAAGAGAGGGTAAAAAAACCATTAAGTGAAATAACTATTAGATGTATAATTTGTCAAACGCCATTATGTCCTGAAGAAAAAGAAAGACATGTTAATGCAAACAAGCGATTTCATAATATTATGGGTCGTTGGACAGGGCGCTGTTCAGAGTGTTGGAGACCCCGACCTGTGACCCAAGTGTAACGTCATGCGTGGAGACAAAGCAACTATAAAAGATTATATATTAGATCTGCAACCTGAAACAACTGACCTACACTGCTATGAGCAATTAGGTGACAGCTCAGATGAGGAGGATACAGATGGTGTGGACCGGCCAGATGGACAAGCAGAACAAGCCACAAGCAATTACTACATTGTGACATATTGTCACAGTTGTGATAGCACACTACGGCTATGCATTCATAGCACTGCGACGGACCTTCGTACTCTACAGCAAATGCTGTTGGGCACATTACAAGTTGTGTGCCCCGGCTGTGCACGGCTATAAACAACCCTGCAATGGAGGACCCTGAAGGTACAGAGGGCGAAAGGGAGGGATGTACAGGCTGGTTTGAAGTAGAGGCAATAATAGAAAAACAAACAGGAGATAACATTTCAGAGGACGAGGATGAAAATGCATATGATAGTGGAACAGATCTAATAGATTTTATAGATGATTCAAATATAAATAATGAACAGGCAGAACATGAGGCAGCCCGGGCATTGTTTAATGCACAGGAAGGGGAGGATGATTTACATGCTGTGTCTGCAGTAAAACGAAAGTTTATAAGCAGTCCGGAAAGTGCTGGGCAAGATGGTGTAGACAAACATGGTAGTCCGCGTGCAAAACACATTTGTGTAAATACAGAGTGTGTTTTACCAAAACGCAAACCATGTCACGTAGAAGACAGCGGCTATGGCAATAGTGAAGTGGAAGCGCAGCAGATGGCAGACCAGGTAGACGGGCAAAATGGCGACTGGCAAAGTAACAGTAGTCAATCAAGTGGGGTGGGGGCTAGTAATTCAGATGTAAGTTGTACTAGTATAGAGGACAATGAGGAAAATAGTAATAGAACGCTAAAAAGCATACAAAATATTATGTGCGAAAATAGCATAAAAACAACTGTATTATTTAAATTTAAAGAAACATATGGTGTTAGCTTTATGGAATTAGTAAGACCATTTAAAAGTAATAGAAGTAGTTGTACAGATTGGTGTATTATAGGAATGGGAGTAACACCATCAGTTGCAGAAGGATTAAAAGTATTAATACAGCCCTATAGCATATATGCCCATTTGCAATGTTTAACATGTGACAGAGGCGTGCTTATACTGCTGCTAATTAGGTTTAAATGTGGAAAAAACAGATTAACAGTGTCCAAACTAATGTCACAGCTGTTAAATATACCAGAAACACATATGGTAATAGAACCACCAAAATTACGAAGTGCTACCTGTGCATTATATTGGTATAGAACAGGTTTGTCTAATATTAGTGAGGTATATGGTACCACCCCAGAATGGATAGAACAACAAACAGTATTACAGCATAGCTTTGACAATAGCATATTCGATTTTGGAGAAATGGTGCAATGGGCATATGATCATGATATAACAGATGATAGTGATATAGCATATAAATATGCACAGTTAGCAGATGTAAATAGCAATGCTGCAGCATTCCTAAAAAGCAATTCGCAAGCAAAAATAGTAAAGGACTGTGCAACCATGTGTAGACATTATAAACGGGCAGAAAGAAAACATATGAATATTGGACAATGGATACAGTATAGATGTGATAGAATAGATGATGGTGGAGATTGGAGGCCTATAGTAAGATTTTTAAGATATCAAGACATAGAATTTACAGCCTTTTTAGACGCATTTAAAAAATTTTTAAAAGGTATACCTAAAAAAAATTGTTTAGTATTATATGGACCTGCAAACACAGGAAAATCATATTTTGGAATGAGTTTAATTAGGTTCTTAAGTGGATGTGTAATATCCTATGTAAACTCAAAAAGCCATTTTTGGCTACAACCATTAACAGATGCAAAAGTGGGTATGATAGATGATGTAACACCTATATGTTGGACATATATAGATGATTATATGAGAAATGCACTGGATGGAAATGATATATCAGTAGATGTAAAGCATAGAGCCTTAGTACAAATAAAATGCCCACCATTAATTTTAACAACAAATACAAATGCAGGAACAGATCCTAGGTGGCCATATTTACATAGTAGATTGGTTGTGTTTCATTTCAAAAACCCATTTCCATTTGATGAAAATGGCAATCCTATATATGAAATTAACAACGAAAATTGGAAATCCTTTTTCTCAAGGACGTGGTGCAAATTAGATTTAATACAGGAAGAGGACAAGGAAAACGATGGAGTCGATACCGGCACGTTTAAATGCAGTGCAGGAAAAAATACTAGATCTATACGAAGCTGATAGTAATGACCTAAACGCACAAATTGAACATTGGAAATTGACTCGAATGGAATGTGTTTTGTTTTACAAAGCAAAGGAACTGGGAATAACTCATATAGGCCACCAGGTGGTGCCACCAATGGCAGTGTCTAAGGCAAAGGCCTGCCAAGCTATTGAACTACAATTGGCATTGGAGGCATTAAACAAAACACAATATAGCACAGATGGATGGACATTACAACAAACAAGTCTAGAAATGTGGCGTGCAGAACCACAAAAATACTTTAAAAAACATGGGTATACAATAACAGTGCAATACGATAATGATAAAAACAATACTATGGATTATACAAACTGGAAGGAAATTTATTTACTTGGTGAGTGTGAATGTACAATTGTAGAAGGACAAGTAGATTACTATGGGTTATATTATTGGTGTGATGGAGAAAAAATATATTTTGTAAAATTTAGTAACGATGCAAAGCAATATTGTGGAACAGGAGTATGGGAAGTACATGTGGGTGGTCAGGTAATTGTTTGTCCTGCATCTGTATCTAGTAACGAAGTATCCACTACTGAAACTGCTGTCCACCTATGCACCGAAACCTCCAAGACCTCCGCATTGTCCGTGGGTGCCAAAGACACACACCTACAACCACCACAGAAACGACGACGACCAGACGTCACAGACTCCAGAAACACCAAGTACCCCAACAACCTTTTGCGGGGACAACAATCCGTGGACAGTACTACACAGGGACTCGTCACTGCAACTGAGTGCACAAACAAAGGACGGGTTGCACATACAACTTGTACTGCACCTATAATACACCTAAAAGGTGATCCTAATAGTTTAAAATGTTTAAGATATAGGGTAAAAACACATAAAAGTTTGTATGTTCAAATTTCATCTACCTGGCATTGGACCAGTAATGAATGTACAAATAATAAACTAGGTATTGTAACAATAACTTACAGTGATGAAACACAACGTCAACAATTTTTAAAAACTGTTAAAATACCAAATACTGTGCAAGTTATACAAGGTGTCATGTCATTGTGATATTTGTACATATGTATATATGTATATGTGTATGGTAAACACCCAACACAAGCCAATATTGCTGCTATTGTGTATATATAACAATGTTAGGATTATTTGTATTTTGTTTTATTTTGCTTATGGTGTTTTGTGCAGTGCTTAGGCCGCTCTTGCTATCTATATCGGTGTATGCGCAGGTGTTGGTGCTGGTGCTTTTGCTATGGGTATCTATTGGGTCACCATTTAAAGTGTTTTTTTTGTACCTACTGTTTTTATATTTTCCAATGTTTTGTATTCACTGTCATGCACAGTATTTGGCACAACTGCAATAA----------------------------CTGTACATGTAGATTGGCTACATGCATATATGCAAAATATACTTTTTTACTTTTGTAGTTTGTCTAATAAATACTTTTATATTTTTTAATAGCTTGTCGCAATGAGATACAGACGGTCTACACGGCACAAACGTGCTTCTGCAACACAGCTATATCAAACATGCAAAGCCTCTGGCACCTGCCCCCCCGATGTTATTCCTAAAGTGGAAGGCACAACTATTGCAGATCAACTTTTAAAATATGGCAGCCTAGGGGTGTTTTTTGGAGGTTTGGGTATAGGTACAGGTGCAGGCTCTGGTGGTAGGGCAGGCTATGTGCCATTGTCCACTCGTCCTCCCACTAGTAGTATTACCACGTCCACTATTCGTCCCCCTGTAACTGTAGAACCCATTGGTCCCTTAGAACCATCTATAGTTTCTATGATAGAAGAAACAACATTTATTGAGTCTGGCGCACCTGCTCCATCTATTCCATCAGCAACAGGGTTTGATGTTACAACATCTGCAAATAATACTCCTGCAATAATTAATGTAACATCTATAGGTGAATCATCTGTACAATCAGTTTCTACACATTTAAATCCTACATTCACTGAACCATCTATAATACAGCCCCCGGCACCTGCAGAAGCATCTGGTCATGTATTGTTTTCTAGTCCAACTATTAGTACACACACCTATGAAGAAATCCCTATGGATACATTTGTTACCTCTACTGACAGCAGCAGTGTAACAAGTAGTACACCTATTCCAGGGTCTCGCCCTACGACACGCCTTGGTTTATATAGCCGTGCCACACAACAGGTTAAGGTAGTCGACCCTGCTTTTATGTCATCACCACAAAAATTAGTAACATATAACAATCCTGTTTTTGAGGGCGTTGATACAGATGAAACTATAATTTTTGATCGTTCACAACTTTTACCTGCACCGGATCCTGATTTTTTAGACATTATAGCTTTGCATAGGCCTGCATTAACCTCTCGAAGAGGTACTGTTAGGTTTAGCAGGCTTGGTAATAAGGCCACCCTACGTACACGTAGTGGAAAACAAATTGGGGCACGGGTACATTATTATCATGATATTAGTCCTATCCAGCCTGCTGAAGTTCCGGAAGACATAGAATTGCAACCTTTATTACCACAGTCTGTGTCCCCTTACACTATTAATGATGGTTTGTATGATGTGTATGCAGATTCTTTGCAGCAACCCACGTTTCACTTACCTTCCACACTTTCTACCCATAATAATACTTTCACTGTACCTATTAATAGTGGTATTGACTTTGTATATCAACCCACTATGTCCATTGAGTCAGGTCCTGACATTCCATTACCTTCGTTACCCACACATACTCCTTTTGTTCCTATAGCCCCTACAGCTCCATCTACATCTATTATTGTTGATGGTACAGATTTTATTTTACATCCTAGTTATTTTTTACTACGTCGCAGGCGTAAACGTTTTCCATATTTTTTTACAGATGTCCGTGTGGCGGCCTAGTGAGGCCACTGTGTACCTGCCTCCTGTACCTGTCTCTAAGGTTGTAAGCACTGATGAGTATGTGTCTCGCACAAACATCTATTATTATGCAGGCAGTTCTCGATTACTAACAGTAGGACATCCCTATTTTTCTATTAAAAACACCAGTAGTGGTAATGGTAAAAAAGTTTTAGTTCCCAAGGTGTCTGGCCTGCAATACAGGGTATTTAGAATTAAATTGCCGGACCCTAATAAATTTGGTTTTCCAGATACATCTTTTTATAACCCAGAAACCCAAAGGTTGGTGTGGGCCTGTACAGGCTTGGAAATTGGTAGGGGACAGCCTTTAGGTGTGGGTATTAGTGGGCATCCTTTATTAAACAAGTTTGATGATACTGAAACCAGTAACAAATATGCTGGTAAACCTGGTATAGATAATAGGGAATGTTTATCTATGGATTATAAGCAGACTCAGTTATGCATTTTAGGATGCAAACCTCCTATAGGTGAACATTGGGGTAAGGGAACCCCTTGTAATAATAATTCAGGA---AATCCTGGGGATTGTCCTCCCCTACAGCTCATTAACAGTGTAATACAGGATGGGGACATGGTAGATACAGGATTTGGTTGCATGGATTTTAATACCTTGCAAGCTAGTAAAAGTGATGTGCCCATTGATATATGTAGCAGTGTATGTAAGTATCCAGATTATTTGCAAATGGCTAGCGAGCCATATGGTGACAGTTTGTTCTTTTTTCTTAGACGTGAGCAAATGTTTGTTAGACACTTTTTTAATAGGGCCGGTACCTTAGGTGACCCTGTGCCAGGTGATTTATATATACAAGGGTCTAACTCTGGCAATACTGCCACTGTACAAAGCAGTGCTTTTTTTCCTACTCCTAGTGGTTCTATGGTAACCTCAGAATCCCAATTATTTAATAAACCATACTGGTTACAACGTGCGCAGGGCCACAATAATGGCATATGTTGGGGCAATCAGTTGTTTGTCACAGTTGTGGATACCACTCGTAGCACTAACATGACTTTATGTGCTGAGGTTAAAAAGGAAAGCACATATAAAAATGAAAATTTTAAGGAATACCTTCGTCATGGCGAGGAATTTGATTTACAATTTATTTTTCAATTGTGCAAAATTACATTAACAGCTGATGTTATGACATACATTCATAAGATGGATGCCACTATTTTAGAGGACTGGCAATTTGGCCTTACCCCACCACCGTCTGCATCTTTGGAGGACACATACAGATTTGTCACTTCTACTGCTATAACTTGTCAAAAAAACACACCACCTAAAGGAAAGGAAGATCCTTTAAAGGACTATATGTTTTGGGAGGTGGATTTAAAAGAAAAGTTTTCTGCAGATTTAGATCAGTTTCCTTTAGGTAGGAAGTTTTTGTTACAGGCAGGGCTACAGGCTAGGCCCAAACTAAAACGCCCTGCATCATCGGCCCCACGTACCTCCACAAAGAAGAAAAAGGTTAAAAGGTAACCATTGTC------------TGTTGGGTAATTGTCTGTGTCATGTATGTGTTGTGTATGTCAAACACAGGTTAAAAGGTAACCATTGTTTGTTATGTAATTGTTTTGTGTGTGTACTGTGTTGTTTGCATGTTATGTAT--GTGTGTGCATGTTTGTTGTATTTGTCAGTTCCTGTATGTATGTTTTGTGTATGTATTAATAAAGTACTGTATTTACTAAACTATTTATAGTAGTC-----TTATGTTATGGTTGCACCCACATGAGTAACAATACAGTTGCTCCTAATCTATTGCATCTCCTGCCCTACCCTGTGTCCCCTGCCCTACCCTGTGTCCTACTTTGTTACACTACTAATTAGCCTTATACTCTCCATTTTGTACCATTTTGTACTATCCACCATTTTAAATCCTAACCGAATTCGGTTGGTCTTGGCACAACTTTGGTTGTCCTTGGCACAGTAACAACTATTTTTATATAAGTCTCAGCAAACTGCTTAATCCTTTGGTTTCCTGCAGTCCACTGGTCTACACTTGTTGTCCCGCCTAAACTGACTTCTTGCTGACTCACAGGTCCTGCAGTGCAGCTAAACAATACATTGCCTAACATTGCATGTTTTAAACTGCTTTTAGGCACATATTTTATTTAAACTTTCAATGCACTAATTACAGTGTTGGCTTACACAAGTACATCCTACGCCAAATATGTCTTGTAAAACATGATTAAATACTGTTACTCACCAGGTGTGCACTACACGACCGGTTACGGTTACCGTACCCACAACCACTTTTTTTTATAATTA
>LNS4582218_HPV52
TAAATTATAATCTTATACTAGTAAAAAATAGGGTGTAACCGAAAACGGTCAGACCGAAACCGGTGTATATATATAGAACACAGTGTAGCTAACGCACGGCCATGTTTGAGGATCCAGCAACACGACCCCGGACCCTGCACGAATTGTGTGAGGTGCTGGAAGAATCGGTGCATGAAATAAGGCTGCAGTGTGTGCAGTGCAAAAAAGAGCTACAACGAAGAGAGGTATACAAGTTTCTATTTACAGATTTGCGAATAGTATATAGAGACAATAATCCATATGGCGTGTGTATTATGTGCCTACGCTTTTTATCTAAGATAAGTGAATATAGGCATTATCAATATTCACTGTATGGGAAAACATTAGAAGAGAGGGTAAGAAAACCATTAAGTGAAATAACTATTAGATGTATAATTTGTCAAACGCCATTATGTCCTGAAGAAAAAGAAAGACATGTTAATGCAAACAAGCGATTTCATAATATTATGGGTCGTTGGACAGGGCGCTGTTCAGAGTGTTGGAGACCCCGACCTGTGACCCAAGTGTAACGTCATGCGTGGAGACAAAGCAACTATAAAAGATTATATATTAGATCTGCAACCTGAAACAACTGACCTACACTGCTATGAGCAATTAGGTGACAGCTCAGATGAGGAGGATACAGATGGTGTGGACCGGCCAGATGGACAAGCAGAACAAGCCACAAGCAATTACTACATTGTGACATATTGTCACAGTTGTGATAGCACACTACGGCTATGCATTCATAGCACTGCGACGGACCTTCGTACTCTACAGCAAATGCTGTTGGGCACATTACAAGTTGTGTGCCCCGGCTGTGCACGGCTATAAACAACCCTGCAATGGAGGACCCTGAAGGTACAGAGGGCGAAAGGGAGGGATGTACAGGCTGGTTTGAAGTAGAGGCAATAATAGAAAAACAAACAGGAGATAACATTTCAGAGGACGAGGATGAAAATGCATATGATAGTGGAACAGATCTAATAGATTTTATAGATGACTCAAATATAAATAATGAACAGGCAGAACATGAGGCAGCCCGGGCATTGTTTAATGCACAGGAAGGGGAGGATGATTTACATGCTGTGTCTGCAGTAAAACGAAAGTTTACAAGCAGTCCGGAAAGTGCTGGGCAAGATGGTGTAGAAAAACATGGTAGTCCGCGTGCAAAACACATTTGTGTAAATACAGAGTGTGTTTTACCAAAACGCAAACCATGTCACGTAGAAGACAGCGGCTATGGCAATAGTGAAGTGGAAGCGCAGCAGATGGCAGACCAGGTAGACGGGCAAAATGGCGACTGGCAAAGTAACAGTAGTCAATCAAGTGGGGTGGGGGCTAGTAATTCAGATGTAAGTTGTACTAGTATAGAGGACAATGAGGAAAATAGTAATAGAACGCTAAAAAGCATACAAAATATTATGTGCGAAAATAGCATAAAAACAACGGTATTATTTAAATTTAAAGAAACATATGGTGTTAGCTTTATGGAATTAGTAAGACCATTTAAAAGTAATAGAAGTAGTTGTACAGATTGGTGTATTATAGGAATGGGAGTAACACCATCAGTTGCAGAAGGATTAAAAGTATTAATACAGCCCTATAGCATATATGCCCATTTGCAATGTTTAACATGTGACAGAGGCGTGCTTATACTGCTGCTAATTAGGTTTAAATGTGGAAAAAACAGATTAACAGTGTCCAAACTAATGTCACAGCTGTTAAATATACCAGAAACACATATGGTAATAGAACCACCAAAATTACGAAGTGCTACCTGTGCATTATATTGGTATAGAACAGGTTTGTCTAATATTAGTGAGGTATATGGTACCACCCCAGAATGGATAGAACAACAAACAGTATTACAGCATAGCTTTGACAATAGCATATTTGATTTTGGAGAAATGGTGCAATGGGCATATGATCATGATATAACAGATGATAGTGACATAGCATATAAATATGCACAGTTAGCAGATGTAAATAGCAATGCTGCAGCATTCCTAAAAAGCAATTCGCAAGCAAAAATAGTAAAGGACTGTGCAACCATGTGTAGACATTATAAACGGGCAGAAAGAAAACATATGAATATTGGACAATGGATACAGTATAGATGTGATAGAATAGATGATGGTGGAGATTGGAGGCCTATAGTAAGATTTTTAAGATATCAAGACATAGAATTTACAGCCTTTTTAGACGCATTTAAAAAATTTTTAAAAGGTATACCTAAAAAAAATTGTTTAGTATTATATGGACCTGCAAACACAGGAAAATCATATTTTGGAATGAGTTTAATTAGGTTCTTAAGTGGATGTGTAATATCCTATGTAAACTCAAAAAGCCATTTTTGGCTACAACCATTAACAGATGCAAAAGTGGGTATGATAGATGATGTAACACCTATATGTTGGACATATATAGATGATTATATGAGAAATGCACTGGATGGAAATGATATATCAGTAGATGTAAAGCATAGAGCCTTAGTACAAATAAAATGCCCACCATTAATTTTAACAACAAATACAAATGCAGGAACAGATCCTAGGTGGCCATATTTACATAGTAGATTGGTTGTGTTTCATTTCAAAAACCCATTTCCATTTGATGAAAATGGCAATCCCATATATGAAATTAACAACGAAAATTGGAAATCCTTTTTCTCAAGGACGTGGTGCAAATTAGATTTAATACAGGAAGAGGACAAGGAAAACGATGGAGTCGATACCGGCACGTTTAAATGCAGTGCAGGAAAAAATACTAGATCTATACGAAGCTGATAGTAATGACCTAAACGCACAAATTGAACATTGGAAATTGACTCGAATGGAATGTGTTTTGTTTTACAAAGCAAAGGAACTGGGAATAACTCATATAGGCCACCAGGTGGTGCCACCAATGGCAGTGTCTAAGGCAAAGGCCTGCCAAGCTATTGAACTACAATTGGCATTGGAGGCATTAAACAAAACACAATATAGCACAGATGGATGGACATTACAACAAACAAGTCTAGAAATGTGGCGTGCAGAACCACAAAAATACTTTAAAAAACATGGGTATACAATAACAGTGCAATACGATAATGATAAAAACAATACTATGGATTATACAAACTGGAAGGAAATTTATTTACTTGGTGAGTGTGAATGTACAATTGTAGAAGGACAAGTAGATTACTATGGGTTATATTATTGGTGTGATGGAGAAAAAATATATTTTGTAAAATTTAGTAACGATGCAAAGCAATATTGTGTAACAGGAGTATGGGAAGTACATGTGGGTGGTCAGGTAATTGTTTGTCCTGCATCTGTATCTAGTAACGAAGTATCCACTACTGAAACTGCTGTCCACCTATGCACCGAAACCTCCAAGACCTCCGCATTGTCCGTGGGTGCCAAAGACACACACCTACAACCACCACAGAAACGACGACGACCAGACGTCACAGACTCCAGAAACACCAAGTACCCCAACAACCTTTTGCGGGGACAACAATCCGTGGACAGTACTACACGGGGACTCGTCACTGCAACTGAGTGCACAAACAAAGGACGGGTTGCACATACAACTTGTACTGCACCTATAATACACCTAAAAGGTGATCCTAATAGTTTAAAATGTTTAAGATATAGGGTAAAAACACATAAAAGTTTGTATGTTCAAATTTCATCTACCTGGCATTGGACCAGTAATGAATGTACAAATAATAAACTAGGTATTGTAACAATAACTTACAGTGATGAAACACAACGTCAACAATTTTTACAAACTGTTAAAATACCAAATACTGTGCAAGTTATACAAGGTGTAATGTCATTGTGATATTTGTACATATGTATATATGTATATGTGTATGGTAAACACCCAACACAAGCCAATATTGCTGCTATTGTGTATATATAACAATGTTAGGATTATTTGTATTTTGTTTTATTTTGCTTATGGTGTTTTGTGCAGTGCTTAGGCCGCTCTTGCTATCTATATCGGTGTATGCGCAGGTGTTGGTGCTGGTGCTTTTGCTATGGGTATCTATTGGGTCACCATTTAAAGTGTTTTTTTTGTACCTACTGTTTTTATATTTTCCAATGTTTTGTATTCACTGTCATGCACAGTATTTGGCACAACTGCAATAA----------------------------CTGTACATGTAGATTGGCTACATGCATATATGCAAAATATACTTTTTTACTTTTGTAGTTTGTCTAATAAATACTTTTATATTTTTTAATAGCTTGTCGCAATGAGATACAGACGGTCTACACGGCACAAACGTGCTTCTGCAACACAGCTATATCAAACATGCAAAGCCTCTGGCACCTGCCCCCCCGATGTTATTCCTAAAGTGGAAGGCACAACTATTGCAGATCAACTTTTAAAATATGGCAGCCTAGGGGTGTTTTTTGGAGGTTTGGGTATAGGTACAGGTGCAGGCTCTGGTGGTAGGGCAGGCTATGTGCCATTGTCCACTCGTCCTCCCACTAGTAGTATCACCACGTCCACTATTCGTCCCCCTGTAACTGTAGAACCCATTGGTCCCTTAGAACCATCTATAGTTTCTATGATAGAAGAAACAACATTTATTGAGTCTGGCGCACCTGCTCCATCTATTCCATCAGCAACAGGGTTTGATGTTACAACATCTGCAAATAATACTCCTGCAATAATTAATGTAACATCTATAGGTGAATCATCTGTACAATCAGTTTCTACACATTTAAATCCTACATTCACTGAACCATCTATAATACAGCCCCCGGCACCTGCAGAAGCATCTGGTCATGTATTGTTTTCTAGTCCAACTATTAGTACACACACCTATGAAGAAATCCCTATGGATACATTTGTTACCTCTACTGACAGCAGCAGTGTAACAAGTAGTACACCTATTCCAGGGTCTCGCCCTACGACACGCCTTGGTTTATATAGCCGTGCCACACAACAGGTTAAGGTAGTCGACCCTGCTTTTATGTCATCACCACAGAAATTAGTAACATATAACAATCCTGTTTTTGAGGGCGTTGATACAGATGAAACTATAATTTTTGATCGTTCACAACTTTCACCTGCACCGGATCCTGATTTTTTAGACATTATAGCTTTGCATAGGCCTGCATTAACCTCTCGAAGAGGTACTGTTAGGTTTAGCAGGCTTGGTAATAAGGCCACCCTACGTACACGTAGTGGAAAACAAATTGGGGCACGGGTACATTATTATCATGATATTAGTCCTATCCAGCCTGCTGAAGTTCAGGAAGACATAGAATTGCAACCTTTATTACCACAGTCTGTGTCCCCTTACACTATTAATGATGGTTTGTATGATGTGTATGCAGATTCTTTGCAGCAACCCACGTTTCACTTACCTTCCACACTTTCTACCCATAATAATACTTTCACTGTACCTATTAATAGTGGTATTGACTTTGTATATCAACCCACTATGTCCATTGAGTCAGGTCCTGACATTCCATTACCTTCGTTACCCACACATACTCCTTTTGTTCCTATAGCCCCTACAGCTCCATCTACATCTATTATTGTTGATGGTACAGATTTTATTTTACATCCTAGTTATTTTTTACTACGTCGCAGGCGTAAACGTTTTCCATATTTTTTTACAGATGTCCGTGTGGCGGCCTAGTGAGGCCACTGTGTACCTGCCTCCTGTACCTGTCTCTAAGGTTGTAAGCACTGATGAGTATGTGTCTCGCACAAGCATCTATTATTATGCAGGCAGTTCTCGATTACTAACAGTAGGACATCCCTATTTTTCTATTAAAAACACCAGTAGTGGTAATGGTAAAAAGGTTTTAGTTCCCAAGGTGTCTGGCCTGCAATACAGGGTATTTAGAATTAAATTGCCGGACCCTAATAAATTCGGTTTTCCAGATACATCTTTTTATAACCCAGAAACCCAAAGGTTGGTGTGGGCCTGTACAGGCTTGGAAATTGGTAGGGGACAGCCTTTAGGTGTGGGCATTAGTGGGCATCCTTTATTAAACAAGTTTGATGATACTGAAACCAGTAACAAATATGCTGGTAAACCTGGTATAGATAATAGGGAATGTTTATCTATGGATTATAAGCAGACTCAGTTATGCATTTTAGGATGCAAACCTCCTATAGGTGAACATTGGGGTAAGGGAACCCCTTGTAATAATAATTCAGGA---AATCCTGGGGATTGTCCTCCCCTACAGCTCATTAACAGTGTAATACAGGATGGGGACATGGTAGATACAGGATTTGGTTGCATGGATTTTAATACCTTGCAAGCTAGTAAAAGTGATGTGCCCATTGATATATGTAGCAGTGTATGTAAGTATCCAGATTATTTGCAAATGGCTAGCGAGCCATATGGTGACAGTTTGTTCTTTTTTCTTAGACGTGAGCAAATGTTTGTTAGACACTTTTTTAATAGGGCCGGTACCTTAGGTGACCCTGTGCCAGGTGATTTATATATACAAGGGTCTAACTCTGGCAATACTGCCACTGTACAAAGCAGTGCTTTTTTTCCTACTCCTAGTGGTTCTATGGTAACCTCAGAATCCCAATTATTTAATAAACCGTACTGGTTACAACGTGCGCAGGGCCACAATAATGGCATATGTTGGGGCAATCAGTTGTTTGTCACAGTTGTGGATACCACTCGTAGCACTAACATGACTTTATGTGCTGAGGTTAAAAAGGAAAGCACATATAAAAATGAAAATTTTAAGGAATACCTTCGTCATGGCGAGGAATTTGATTTACAATTTATTTTTCAATTGTGCAAAATTACATTAACAGCTGATGTTATGACATACATTCATAAGATGGATGCCACTATTTTAGAGGACTGGCAATTTGGCCTTACCCCACCACCGTCTGCATCTTTGGAGGACACATACAGATTTGTCACTTCTACTGCTATAACTTGTCAAAAAAACACACCACCTAAAGGAAAGGAAGATCCTTTAAAGGACTATATGTTTTGGGAGGTGGATTTAAAAGAAAAGTTTTCTGCAGATTTAGATCAGTTTCCTTTAGGTAGAAAGTTTTTGTTACAGGCAGGGCTACAGGCTAGGCCCAAACTAAAACGCCCTGCATCATCGGCCCCACGTACCTCCACAAAGAAGAAAAAGGTTAAAAGGTAACCATTGTC------------TGTTGGGTAATTGTCTGTGTCATGTATGTGTTGTGTATGTCAAACACAGGTTAAAAGGTAACCATTGTTTGTTATGTAATTGTTTTGTGTGTGTACTGTGTTGTTTGCATGTTATGTAT--GTGTGTGCATGTTTGTTGTATTTGTCAGTTCCTGTATGTATGTTTTGTGTATGTATTAATAAAGTACTGTATTTACTAAACTATTTATAGTAGTC-----TTATGTTATGGTTGCACCNACATGAGTAACAATACAGTTTCTCCTAATNNNNNNNNNNNNNNGCCCTACCCTGTGTCCCCTGCCCTACCCTGTGTCCTACTTTGTTACACTACTAATTAGCCTTATACTCTCCATTTTGTACCATTTTGTACTATCCACCATTTTAAATCCTAACCGAATTCGGTTGGTCTTGGCACAACTTTGGTTGTCCTTGGCACAGTAACAACTATTTTTATATAAATCTCAGCAAACTGCTTAAT-CTTTGGTTTCCTGCAGTCCACTGGTCTACACTTGTTGTCCCGCCTAAACTGA---CTTGCTGACTCACAGGTCCTGCAGTGCAGCTAAACAATACATTGCTCAACATTGCATGTTTTAAACTGCTTTTAGGCACATATTTTATTTAAACTTTCAATGCACTAATTACAGTGTTGGCTTACACAAGTACATCCTACGCCAAATATGTCTTGTAAAACATGATTAAATACTGTTACTCACCAGGTGTGCACTACACGACCGGTTACGGTTACCGTACCCACAACCACTTTTTTTTATAATTA
>HQ537739|HPV52|A2|
TAAATTATAATCTTATACTAGTAAAAAATAGGGTGTAACCGAAAACGGTCAGACCGAAACCGGTGTATATATATAGAACACAGTGTAGCTAACGCACGGCCATGTTTGAGGATCCAGCAACACGACCCCGGACCCTGCACGAATTGTGTGAGGTGCTGGAAGAATCGGTGCATGAAATAAGGCTGCAGTGTGTGCAGTGCAAAAAAGAGCTACAACGAAGAGAGGTATACAAGTTTCTATTTACAGATTTGCGAATAGTATATAGAGACAATAATCCATATGGCGTGTGTATTATGTGCCTACGCTTTTTATCTAAGATAAGTGAATATAGGCATTATCAATATTCACTGTATGGGAAAACATTAGAAGAGAGGGTAAGAAAACCATTAAGTGAAATAACTATTAGATGTATAATTTGTCAAACGCCATTATGTCCTGAAGAAAAAGAAAGACATGTTAATGCAAACAAGCGATTTCATAATATTATGGGTCGTTGGACAGGGCGCTGTTCAGAGTGTTGGAGACCCCGACCTGTGACCCAAGTGTAACGTCATGCGTGGAGACAAAGCAACTATAAAAGATTATATATTAGATCTGCAACCTGAAACAACTGACCTACACTGCTATGAGCAATTAGGTGACAGCTCAGATGAGGAGGATACAGATGGTGTGGACCGGCCAGATGGACAAGCAGAACAAGCCACAAGCAATTACTACATTGTGACATATTGTCACAGTTGTGATAGCACACTACGGCTATGCATTCATAGCACTGCGACGGACCTTCGTACTCTACAGCAAATGCTGTTGGGCACATTACAAGTTGTGTGCCCCGGCTGTGCACGGCTATAAACAACCCTGCAATGGAGGACCCTGAAGGTACAGAGGGCGAAAGGGAGGGATGTACAGGCTGGTTTGAAGTAAAGGCAATAATAGAAAAACAAACAGGAGATAACATTTCAGAGGACGAGGATGAAAATGCATATGATAGTGGAACAGATCTAATAGATTTTATAGATGATTCAAATATAAATAATGAACAGGCAGAACATGAGGCAGCCCGGGCATTGTTTAATGCACAGGAAGGGGAGGATGATTTACATGCTGTGTCTGCAGTAAAACGAAAGTTTACAAGCAGTCCGGAAAGTGCTGGGCAAGATGGTGTAGAAAAACATGGTAGTCCGCGTGCAAAACACATTTGTGTAAATACAGAGTGTGTTTTACCAAAACGCAAACCATGTCACGTAGAAGACAGCGGCTATGGCAATAGTGAAGTGGAAGCGCAGCAGATGGCAGACCAGGTAGACGGGCAAAATGGCGACTGGCAAAGTAACAGTAGTCAATCAAGTGGGGTGGGGGCTAGTAATTCAGATGTAAGTTGTACTAGTATAGAGGACAATGAGGAAAATAGTAATAGAACGCTAAAAAGCATACAAAATATTATGTGCGAAAATAGCATAAAAACAACGGTATTATTTAAATTTAAAGAAACATATGGTGTTAGCTTTATGGAATTAGTAAGACCATTTAAAAGTAATAGAAGTAGTTGTACAGATTGGTGTATTATAGGAATGGGAGTAACACCATCAGTTGCAGAAGGATTAAAAGTATTAATACAGCCCTATAGCATATATGCCCATTTGCAATGTTTAACATGTGACAGAGGCGTGCTTATACTGCTGCTAATTAGGTTTAAATGTGGAAAAAACAGATTAACAGTGTCCAAACTAATGTCACAGCTGTTAAATATACCAGAAACACATATGGTAATAGAACCACCAAAATTACGAAGTGCTACCTGTGCATTATATTGGTATAGAACAGGTTTGTCTAATATTAGTGAGGTATATGGTACCACCCCAGAATGGATAGAACAACAAACAGTATTACAGCATAGCTTTGACAATAGCATATTTGATTTTGGAGAAATGGTGCAATGGGCATATGATCATGATATAACAGATGATAGTGACATAGCATATAAATATGCACAGTTAGCAGATGTAAATAGCAATGCTGCAGCATTCCTAAAAAGCAATTCGCAAGCAAAAATAGTAAAGGACTGTGCAACCATGTGTAGACATTATAAACGGGCAGAAAGAAAACATATGAATATTGGACAATGGATACAGTATAGATGTGATAGAATAGATGATGGTGGAGATTGGAGGCCTATAGTAAGATTTTTAAGATATCAAGACATAGAATTTACAGCCTTTTTAGACGCATTTAAAAAATTTTTAAAAGGTATACCTAAAAAAAATTGTTTAGTATTATATGGACCTGCAAACACAGGAAAATCATATTTTGGAATGAGTTTAATTAGGTTCTTAAGTGGATGTGTAATATCCTATGTAAACTCAAAAAGCCATTTTTGGCTACAACCATTAACAGATGCAAAAGTGGGTATGATAGATGATGTAACACCTATATGTTGGACATATATAGATGATTATATGAGAAATGCACTGGATGGAAATGATATATCAGTAGATGTAAAGCATAGAGCCTTAGTACAAATAAAATGCCCACCATTAATTTTAACAACAAATACAAATGCAGGAACAGATCCTAGGTGGCCATATTTACATAGTAGATTGGTTGTGTTTCATTTCAAAAACCCATTTCCATTTGATGAAAATGGCAATCCCATATATGAAATTAACAACGAAAATTGGAAATCCTTTTTCTCAAGGACGTGGTGCAAATTAGATTTAATACAGGAAGAGGACAAGGAAAACGATGGAGTCGATACCGGCACGTTTAAATGCAGTGCAGGAAAAAATACTAGATCTATACGAAGCTGATAGTAATGACCTAAACGCACAAATTGAACATTGGAAATTGACTCGAATGGAATGTGTTTTGTTTTACAAAGCAAAGGAACTGGGAATAACTCATATAGGCCACCAGGTGGTGCCACCAATGGCAGTGTCTAAGGCAAAGGCCTGCCAAGCTATTGAACTACAATTGGCATTGGAGGCATTAAACAAAACACAATATAGCACAGATGGATGGACATTACAACAAACAAGTCTAGAAATGTGGCGTGCAGAACCACAAAAATACTTTAAAAAACATGGGTATACAATAACAGTGCAATACGATAATGATAAAAACAATACTATGGATTATACAAACTGGAAGGAAATTTATTTACTTGGTGAGTGTGAATGTACAATTGTAGAAGGACAAGTAGATTACTATGGGTTATATTATTGGTGTGATGGAGAAAAAATATATTTTGTAAAATTTAGTAACGATGCAAAGCAATATTGTGTAACAGGAGTATGGGAAGTACATGTGGGTGGTCAGGTAATTGTTTGTCCTGCATCTGTATCTAGTAACGAAGTATCCACTACTGAAACTGCTGTCCACCTATGCACCGAAACCTCCAAGACCTCCGCATTGTCCGTGGGTGCCAAAGACACACACCTACAACCACCACAGAAACGACGACGACCAGACGTCACAGACTCCAGAAACACCAAGTACCCCAACAACCTTTTGCGGGGACAACAATCCGTGGACAGTACTACACGGGGACTCGTCACTGCAACTGAGTGCACAAACAAAGGACGGGTTGCACATACAACTTGTACTGCACCTATAATACACCTAAAAGGTGATCCTAATAGTTTAAAATGTTTAAGATATAGGGTAAAAACACATAAAAGTTTGTATGTTCAAATTTCATCTACCTGGCATTGGACCAGTAATGAATGTACAAATAATAAACTAGGTATTGTAACAATAACTTACAGTGATGAAACACAACGTCAACAATTTTTACAAACTGTTAAAATACCAAATACTGTGCAAGTTATACAAGGTGTAATGTCATTGTGATATTTGTACATATGTATATATGTATATGTGTATGGTAAACACCCAACACAAGCCAATATTGCTGCTATTGTGTATATATAACAATGTTAGGATTATTTGTATTTTGTTTTATTTTGCTTATGGTGTTTTGTGCAGTGCTTAGGCCGCTCTTGCTATCTATATCGGTGTATGCGCAGGTGTTGGTGCTGGTGCTTTTGCTATGGGTATCTATTGGGTCACCATTTAAAGTGTTTTTTTTGTACCTACTGTTTTTATATTTTCCAATGTTTTGTATTCACTGTCATGCACAGTATTTGGCACAACTGCAATAA----------------------------CTGTACATGTAGATTGGCTACATGCATATATGCAAAATATACTTTTTTACTTTTGTAGTTTGTCTAATAAATACTTTTATATTTTTTAATAGCTTGTCGCAATGAGATACAGACGGTCTACACGGCACAAACGTGCTTTTGCAACACAGCTATATCAAACATGCAAAGCCTCTGGCACCTGCCCCCCCGATGTTATTCCTAAAGTGGAAGGCACAACTATTGCAGATCAACTTTTAAAATATGGCAGCCTAGGGGTGTTTTTTGGAGGTTTGGGTATAGGTACAGGTGCAGGCTCTGGTGGTAGGGCAGGCTATGTGCCATTGTCCACTCGTCCTCCCACTAGTAGTATCACCACGTCCACTATTCGTCCCCCTGTAACTGTAGAACCCATTGGTCCCTTGGAACCATCTATAGTTTCTATGATAGAAGAAACAACATTTATTGAGTCTGGCGCACCTGCTCCATCTATTCCATCAGCAACAGGGTTTGATGTTACAACATCTGCAAATAATACTCCTGCAATAATTAATGTAACATCTATAGGTGAATCATCTGTACAATCAGTTTCTACACATTTAAATCCTACATTCACTGAACCATCTATAATACAGCCCCCGGCACCTGCAGAAGCATCTGGTCATGTATTGTTTTCTAGTCCAACTATTAGTACACACACCTATGAAGAAATCCCTATGGATACATTTGTTACCTCTACTGACAGCAGCAGTGTAACAAGTAGTACACCTATTCCAGGGTCTCGCCCTACGACACGCCTTGGTTTATATAGCCGTGCCACACAACAGGTTAAGGTAGTCGACCCTGCTTTTATGTCATCACCACAGAAATTAGTAACATATAACAATCCTGTTTTTGAGGGCGTTGATACAGATGAAACTATAATTTTTGATCGTTCACAACTTTCACCTGCACCGGATCCTGATTTTTTAGACATTATAGCTTTGCATAGGCCTGCATTAACCTCTCGAAGAGGTACTGTTAGGTTTAGCAGGCTTGGTAATAAGGCCACCCTACGTACACGTAGTGGAAAACAAATTGGGGCACGGGTACATTATTATCATGATATTAGTCCTATCCAGCCTGCTGAAGTTCAGGAAGACATAGAATTGCAACCTTTATTACCACAGTCTGTGTCCCCTTACACTATTAATGATGGTTTGTATGATGTGTATGCAGATTCTTTGCAGCAACCCACGTTTCACTTACCTTCCACACTTTCTACCCATAATAATACTTTCACTGTACCTATTAATAGTGGTATTGACTTTGTATATCAACCCACTATGTCCATTGAGTCAGGTCCTGACATTCCATTACCTTCGTTACCCACACATACTCCTTTTGTTCCTATAGCCCCTACAGCTCCATCTACATCTATTATTGTTGATGGTACAGATTTTATTTTACATCCTAGTTATTTTTTACTACGTCGCAGGCGTAAACGTTTTCCATATTTTTTTACAGATGTCCGTGTGGCGGCCTAGTGAGGCCACTGTGTACCTGCCTCCTGTACCTGTCTCTAAGGTTGTAAGCACTGATGAGTATGTGTCTCGCACAAGCATCTATTATTATGCAGGCAGTTCTCGATTACTAACAGTAGGACATCCCTATTTTTCTATTAAAAACACCAGTAGTGGTAATGGTAAAAAGGTTTTAGTTCCCAAGGTGTCTGGCCTGCAATACAGGGTATTTAGAATTAAATTGCCGGACCCTAATAAATTCGGTTTTCCAGATACATCTTTTTATAACCCAGAAACCCAAAGGTTGGTGTGGGCCTGTACAGGCTTGGAAATTGGTAGGGGACAGCCTTTAGGTGTGGGCATTAGTGGGCATCCTTTATTAAACAAGTTTGATGATACTGAAACCAGTAACAAATATGCTGGTAAACCTGGTATAGATAATAGGGAATGTTTATCTATGGATTATAAGCAGACTCAGTTATGCATTTTAGGATGCAAACCTCCTATAGGTGAACATTGGGGTAAGGGAACCCCTTGTAATAATAATTCAGGA---AATCCTGGGGATTGTCCTCCCCTACAGCTCATTAACAGTGTAATACAGGATGGGGACATGGTAGATACAGGATTTGGTTGCATGGATTTTAATACCTTGCAAGCTAGTAAAAGTGATGTGCCCATTGATATATGTAGCAGTGTATGTAAGTATCCAGATTATTTGCAAATGGCTAGCGAGCCATATGGTGACAGTTTGTTCTTTTTTCTTAGACGTGAGCAAATGTTTGTTAGACACTTTTTTAATAGGGCCGGTACCTTAGGTGACCCTGTGCCAGGTGATTTATATATACAAGGGTCTAACTCTGGCAATACTGCCACTGTACAAAGCAGTGCTTTTTTTCCTACTCCTAGTGGTTCTATGGTAACCTCAGAATCCCAATTATTTAATAAACCGTACTGGTTACAACGTGCGCAGGGCCACAATAATGGCATATGTTGGGGCAATCAGTTGTTTGTCACAGTTGTGGATACCACTCGTAGCACTAACATGACTTTATGTGCTGAGGTTAAAAAGGAAAGCACATATAAAAATGAAAATTTTAAGGAATACCTTCGTCATGGCGAGGAATTTGATTTACAATTTATTTTTCAATTGTGCAAAATTACATTAACAGCTGATGTTATGACATACATTCATAAGATGGATGCCACTATTTTAGAGGACTGGCAATTTGGCCTTACCCCACCACCGTCTGCATCTTTGGAGGACACATACAGATTTGTCACTTCTACTGCTATAACTTGTCAAAAAAACACACCACCTAAAGGAAAGGAAGATCCTTTAAAGGACTATATGTTTTGGGAGGTGGATTTAAAAGAAAAGTTTTCTGCAGATTTAGATCAGTTTCCTTTAGGTAGAAAGTTTTTGTTACAGGCAGGGCTACAGGCTAGGCCCAAACTAAAACGCCCTGCATCATCGGCCCCACGTACCTCCACAAAGAAGAAAAAGGTTAAAAGGTAACCATTGTC------------TGTTGGGTAATTGTCTGTGTCATGTATGTGTTGTGTATGTCAAACACAGGTTAAAAGGTAACCATTGTTTGTTATGTAATTGTTTTGTGTGTGTACTGTGTTGTTTGCATGTTATGTAT--GTGTGTGCATGTTTGTTGTATTTGTCAGTTCCTGTATGTATGTTTTGTGTATGTATTAATAAAGTACTGTATTTACTAAACTATTTATAGTAGTC-----TTATGTTATGGTTGCACCCACATGAGTAACAATACAGTTGCTCCTAATCTATTGCATCTCCTGCCCTACCCTGTGTCCCCTGCCCTACCCTGTGTCCTACTTTGTTACACTACTAATTAGCCTTATACTCTCCATTTTGTACCATTTTGTACTATCCACCATTTTAAATCCTAACCGAATTCGGTTGGTCTTGGCACAACTTTGGTTGTCCTTGGCACAGTAACAACTATTTTTATATAAATCTCAGCAAACTGCTTAAT-CTTTGGTTTCCTGCAGTCCACTGGTCTACACTTGTTGTCCCGCCTAAACTGA---CTTGCTGACTCACAGGTCCTGCAGTGCAGCTAAACAATACATTGCTCAACATTGCATGTTTTAAACTGCTTTTAGGCACATATTTTATTTAAACTTTCAATGCACTAATTACAGTGTTGGCTTACACAAGTACATCCTACGCCAAATATGTCTTGTAAAACATGATTAAATACTGTTACTCACCAGGTGTGCACTACACGACCGGTTACGGTTACCGTACCCACAACCACTTTTTTTTATAATTA
>LNS6974862_HPV52
TAAATTATAATCTTATACTAGTAAAAAATAGGGTGTAACCGAAAACGGTCAGACCGAAACCGGTGTATATATATAGAACACAGTGTAGCTAACGCACGGCCATGTTTGAGGATCCAGCAACACGACCCCGGACCCTGCACGAATTGTGTGAGGTGCTGGAAGAATCGGTGCATGAAATAAGGCTGCAGTGTGTGCAGTGCAAAAAAGAGCTACAACGAAGAGAGGTATACAAGTTTTTATTTACAGATTTACGAATAGTATATAGAGACAATAATCCATATGGCGTGTGTATTATGTGCCTACGCTTTTTATCTAAGATAAGTGAATATAGGCATTATCAATATTCACTTTATGGGAAAACATTAGAAGAGAGGGTAAAAAAACCATTAAGTGAAATAACTATTAGATGTATAATTTGTCAAACGCCATTATGTCCTGAAGAAAAAGAAAGACATGTTAATGCAAACAAGCGATTTCATAATATTATGGGTCGTTGGACAGGGCGCTGTTCAGAGTGTTGGAGACCCCGACCTGTGACCCAAGTGTAACGTCATGCGTGGAGACAAAGCAACTATAAAAGATTATATATTAGATTTGCAACCTGAAACAACTGACCTACACTGCTATGAGCAATTAGGTGACAGCTCAGATGAGGAGGATACAGATGGTGTGGACCGGCCAGATGGACAAGCAGAACAAGCCACAAGCAATTACTACATTGTGACATATTGTCACAGTTGTGATAGCACACTACGGCTATGCATTCATAGCTCTGCGACGGACCTTCGTACTCTACAGCAGATGCTGTTGGGCACATTACAAGTTGTGTGCCCCGGCTGTGCACGGCTATAAACAACCCTGCAATGGAGGACCCTGAAGGTACAGAGGGCGAAAGGGAGGGATGTACAGGCTGGTTTGAAGTAGAGGCAATAATAGAAAAACAAACAGGAGATAACATTTCAGAGGACGAGGATGAAAATGCATATGATAGTGGAACAGATTTAATAGATTTTATAGATGATTCAAATATAAATAATGAACAGGCAGAACATGAGGCAGCCCGGGCATTGTTTAATGCACAGGAAGGGGAGGATGATGTACATGCTGTGTCTGCAGTAAAACGAAAGTTTACAAGCAGTCCGGAAAGTGCTGGGCAAGATGGTGTAGAAAAACATGGTAGTCCGCGTGCAAAACACATTTGTGTAAATACAGAGTGTGTTTTACCAAAACGCAAACCATGTCAAGTAGAAGACAGCGGCTATGGCAATAGTGAAGTGGAAGCGCAGCAGATGGCAGACCAGGTAGACGGGCAAAATGGCGACTGGCAAAGTAACAGTAGTCAATCAAGTGGGGTGGGGGCTAGTAATTCAGATGTAAGTTGTACTAGTATAGAGGACAATGAGGAAAATAGTAATAGAACGCTAAAAAGCATACAAAATATTATGTGCGAAAATAGCATAAAAACAACTGTATTATTTAAATTTAAAGAAACATATGGTGTTAGCTTTATGGAATTAGTAAGACCATTTAAAAGTAATAGAAGTAGTTGCACAGATTGGTGTATTATAGGAATGGGAGTAACACCATCAGTTGCAGAAGGATTAAAAGTATTAATACAGCCCTATAGCATATATGCCCATTTGCAATGTTTAACATGTGACAGAGGCGTGCTTATACTGCTGCTAATTAGGTTTAAATGTGGAAAAAACAGATTAACAGTGTCCAAACTAATGTCACAGCTGTTAAATATACCAGAAACACATATGGTAATAGAACCACCAAAATTACGAAGTGCTACCTGTGCATTATATTGGTATAGAACAGGTTTGTCTAATATTAGTGAGGTATATGGTACCACCCCAGAATGGATAGAACAACAAACAGTATTACAGCATAGCTTTGACAATAGCATATTCGATTTTGGAGAAATGGTGCAATGGGCATATGATCATGATATAACAGATGATAGTGACATAGCATATAAATATGCACAGTTAGCAGATGTAAATAGCAATGCTGCAGCATTCCTAAAAAGCAATTCGCAAGCAAAAATAGTAAAGGACTGTGCAACCATGTGTAGACATTATAAACGGGCAGAAAGAAAACATATGAATATTGGACAATGGATACAGTATAGATGTGATAGGATAGATGATGGTGGAGATTGGAGGCCTATAGTAAGATTTTTAAGATATCAAGACATAGAATTTACAGCCTTTTTAGACGCATTTAAAAAATTTTTAAAAGGTATACCTAAAAAAAATTGTTTAGTATTATATGGACCTGCAAACACAGGAAAATCATATTTTGGGATGAGTTTAATTAGGTTCTTAAGTGGATGTGTAATATCCTATGTAAACTCAAAAAGCCATTTTTGGCTACAACCATTAACAGATGCAAAAGTGGGTATGATAGATGATGTAACACCTATATGTTGGACATATATAGATGATTATATGAGAAATGCACTGGATGGAAATGATATATCAGTAGATGTAAAGCATAGAGCCTTAGTACAAATAAAATGCCCACCATTAATTTTAACAACAAATACAAATGCAGGAACAGATCCTAGGTGGCCATATTTACATAGTAGATTGGTCGTGTTTCATTTCAAAAACCCATTTCCATTTGATGAAAATGGCAATCCCATATATGAAATTAACAACGAAAATTGGAAATCCTTTTTCTCAAGGACGTGGTGCAAATTAGATTTAATACAGGAAGAGGACAAGGAAAACGATGGAGTCGATACCGGCACGTTTAAATGCAGTGCAGGAAAAAATACTAGATCTATACGAAGCTGATAGTAATGACCTAAACGCACAAATTGAACATTGGAAATTGACTCGAATGGAATGTGTTTTGTTTTACAAAGCAAAGGAACTGGGAATAACTCATATAGGCCACCAGGTGGTGCCACCAATGGCAGTGTCTAAGGCAAAGGCCTGCCAAGCTATTGAACTACAATTGGCATTGGAGGCATTAAACAAAACACAATATAGCACAGATGGATGGACATTACAACAAACAAGTCTAGAAATGTGGCGTGCAGAACCACAAAAATACTTTAAAAAACATGGGTATACAATAACAGTGCAATACGATAATGATAAAAACAATACTATGGATTATACAAACTGGAAGGAAATTTATTTACTTGGTGAGTGTGAATGTACAATTGTAGAAGGACAAGTAGATTATTATGGGTTATATTATTGGTGTGATGGAGAAAAAACATATTTTGTAAAATTTAGTAACGATGCAAAGCAATATTGTGTAACAGGAGCATGGGAAGTACATGTGGGTGGTCAGGTAATTGTTTGTCCTGCATCTGTATCTAGTAACGAAGTATCCACTACTGAAACTGCTGTCCACCTATGCACCGAAACCTCCAAGACCTCCGCATTGTCCGTGGGCGCCAAAGACACACACCTACAACCACCACAAAAACGACGACGACCAGACGTCACAGACTCCAGAAACACCAAGTACCCCAACAACCTTTTGCGGGGACAACAATCCGTGGACAGTACTACACGGGGACTCGTCACTGCAACTGAGTGCACAAACAAAGGACGGGTTGCACATACAACTTGTACTGCACCTATAATACACCTAAAAGGTGATCCTAATAGTTTAAAATGTTTAAGATATAGGGTAAAAACACATAAAAGTTTGTATGTTCAAATTTCATCTACCTGGCATTGGACCAGTAATGAATGTACAAATAATAAACTAGGTATTGTAACAATAACATACAGTGATGAAGCACAACGTCAACAATTTTTAAAAACTGTTAAAATACCAAATACTGTGCAAGTTATACAAGGTGTCATGTCATTGTGATATTTGTACATATGTATATATGTATATGTGTATGGTAAACACCCAACACAAGCCAATATTGCTGCTATTGTGTATATATAATAATGTTAGGATTATTTGTATTTTGTTTTATTTTGCTTATGGTGTTTTGTGCAGTGCTTAGGCCGCTCTTGCTATCTATATCGGTGTATGCGCAGGTGTTGGTGCTGGTGCTTTTGCTATGGGTATCTATTGGGTCACCATTTAAAGTGTTTTTTTTGTACCTACTGTTTTTATATTTTCCAATGTTTTGTATTCACTGTCATGCACAGTATTTGGCACAACTGCAATAACTATTGTACAAAACTGTTGTGTGTACTGCTGTACATGTAGATTGGCTACATGCATATATGCAAAATATACTTTTTTACTTTTGTAGTTTGTCTAATAAATACTTTTATATTTTTTAATAGCTTGTCGCAATGAGATACAGACGGTCTACACGGCACAAACGTGCTTCTGCAACACAGCTATATCAAACATGCAAAGCCTCTGGCACCTGCCCCCCCGATGTTATTCCTAAAGTGGAAGGCACAACTATTGCAGATCAACTTTTAAAATATGGCAGCCTAGGGGTGTTTTTTGGAGGTTTGGGTATAGGTACAGGTGCAGGCTCTGGTGGTAGGGCAGGCTATGTGCCATTGTCCACTCGTCCTCCCACTAGTAGTATTACCACGTCCACTATTCGTCCCCCTGTAACTGTAGAACCCATTGGTCCCTTAGAACCATCTATAGTTTCTATGATAGAAGAAACAACATTTATTGAGTCTGGCGCACCTGCTCCATCTATTCCATCAGCAACAGGGTTTGATGTTACAACATCTGCAAATAATACTCCTGCAATAATTAATGTAACATCTATAGGTGAATCATCTGTACAATCAGTTTCTACACATTTAAATCCTACATTCACTGAACCATCTATAATACAGCCCCCGGCACCTGCAGAAGCATCTGGTCATGTATTGTTTTCTAGTCCAACTATTAGTACACACACCTATGAAGAAATCCCTATGGATACATTTGTTACCTCTACTGACAGCAGCAGTGTAACAAGTAGTACACCTATTCCAGGGTCTCGCCCTACGACACGCCTTGGTTTATATAGCCGTGCCACACAACAGGTTAAGGTAGTCGACCCTGCTTTTATGTCATCACCACAAAAATTAGTAACATATAACAATCCTGTTTTTGAGGGCGTTGATACAGATGAAACTATAATTTTTGATCGTTCACAACTTTTACCTGCACCGGATCCTGATTTTTTAGACATTATAGCTTTGCATAGGCCTGCCTTAACCTCTCGAAGAGGTACTGTTAGGTTTAGCAGGCTTGGTAATAAGGCCACCCTACGTACACGTAGTGGAAAACAAATTGGGGCACGGGTACATTATTATCATGATATTAGTCCTATCCAGCCTGCTGAAGTTCAGGAAGACATAGAATTGCAACCTTTATTACCACAGTCTGTGTCCCCTTACACTATTAATGATGGTTTGTATGATGTGTATGCAGATTCTTTGCAGCAACCCACGTTTCACTTACCTTCCACACTTTCTACCCATAATAATACTTTCACTGTACCTATTAATAGTGGTATTGACTTTGTATATCAACCCACTATGTCCATTGAGTCAGGTCCTGACATTCCATTACCTTCGTTACCCACACATACTCCTTTTGTTCCTATAGCCCCTACAGCTCCATCTACATCTATTATTGTTGATGGTACAGATTTTATTTTACATCCTAGTTATTTTTTACTACGTCGCAGGCGTAAACGTTTTCCATATTTTTTTACAGATGTCCGTGTGGCGGCCTAGTGAGGCCACTGTGTACCTGCCTCCTGTACCTGTCTCTAAGGTTGTAAGCACTGATGAGTATGTGTCTCGCACAAGCATCTATTATTATGCAGGCAGTTCTCGATTACTAACAGTAGGACATCCCTATTTTTCTATTAAAAACACCAGTAGTGGTAATGGTAAAAAAGTTTTAGTTCCCAAGGTGTCTGGCCTGCAATACAGGGTATTTAGAATTAAATTGCCGGACCCTAATAAATTTGGTTTTCCAGATACATCTTTTTATAACCCAGAAACCCAAAGGTTGGTGTGGGCCTGTACAGGCTTGGAAATTGGTAGGGGACAGCCTTTAGGTGTGGGTATTAGTGGGCATCCTTTATTAAACAAGTTTGATGATACTGAAACCAGTAACAAATATGCTGGTAAGCCTGGTATAGATAATAGGGAATGTTTATCTATGGATTATAAGCAGACTCAGTTATGCATTTTAGGATGCAAACCTCCTATAGGTGAACATTGGGGTAAGGGAACCCCTTGTAATAATAATTCAGGA---AGTCCTGGGGATTGTCCTCCCCTACAACTCATTAACAGTGTAATACAGGATGGGGACATGGTAGATACAGGATTTGGTTGCATGGATTTTAATACCTTGCAAGCTAGTAAAAGTGATGTGCCCATTGATATATGTAGCAGTGTATGTAAGTATCCAGATTATTTGCAAATGGCTAGCGAGCCATATGGTGACAGTTTGTTCTTTTTTCTTAGACGTGAGCAAATGTTTGTTAGACACTTTTTTAATAGAGCCGGTACCTTAGGTGACCCTGTGCCAGGTGATTTATATATACAAGGGTCTAACTCTGCCAATACTGCCACTGTACAAAGCAGTGCTTTTTTTCCTACTCCTAGTGGTTCTATGGTAACCTCAGAATCCCAATTATTTAATAAGCCGTACTGGTTACAACGTGCGCAGGGCCACAATAATGGCATATGTTGGGGCAATCAGTTGTTTGTCACAGTTGTGGATACCACTCGTAGCACTAACATGACTTTATGTGCTGAGGTTAAAAAGGAAAACACATATAATAATGAAAATTTTAAGGAATACCTTCGTCATGGCGAGGAATTTGATTTACAATTTATTTTTCAATTGTGCAAAATTACATTAACAGCTGATGTTATGACATACATTCATAAAATGGATGCCACTATTTTAGAGGACTGGCAATTTGGCCTTACCCCACCACCGTCTGCATCTTTGGAGGACACATACAGATTTGTAACTTCTACTGCTATAACTTGTCAAAAAAACACACCACCTAAAGGAAAGGAAGATCCTTTAAAGGACTATATGTTTTGGGAGGTGGATTTAAAAGAAAAGTTTTCTGCAGATTTAGATCAGTTTCCTTTAGGTAGGAAGTTTTTGTTACAGGCAGGGCTACAGGCTAGGCCCAAACTAAAACGCCCTGCATCATCGGCCCCACGTACCTCCACAAAGAAGAAAAAGGTTAAAAGGTAACCATTGTC------------TGTTGGGTAATTGTCTGTGTCATGTATGTGTTGTGCATGTCAAACACAGGTTAAAAGGTAACCATTGTTTGTTATGTAATTGTTTTGTGTGTGTACTGTGTTGTTTGCATGTTATGTAT--GTGTGTGCATGTTTGTTGTATTTGTCAGTTCCTGTATGTATGTTTTGTGTATGTATTAATAAAGTACTGTATTTACTAAACTATTTATAGTAGTC-----TTATGTTATGGTTGCACCCACATGAGTAACAATACAGTTGCTCCTAATCTATTGCATCTCCTGCCCTACCCTGTGTCCCCTGCCCTACCCTGTGTCCTACTTTGTTACACTACTAATTAGCCTTATACTCTCCATTTTGTACCATTTTGTACTATCCACCATTTTAAATCCTAACCGAATTCGGTTGGTCTTGGCACAACTTTGGTTGTCCTTGGCACAGTAACAACTATTTTTATATAAATCTCAGCAAACTGCTTAATCCTTTGGTTTCCTGCAGTCCACTGGTCTACACTTGTTGTCCCGCCTAAACTGA---CTTGCTGACTCACACGTCCTGCAGTGCAGCTAAACAATACATTGCTTAACATTGCATGTTTTAAACTGCTTTTAGGCACATATTTTATTTAAACTTTCAATGCACTAATTACAGTGTTGGCTTACACAAGTACATCCTACGCCAAATATGTCTTGTAAAACATAATTGAATACTGTTACTCACCAGGTGTGCACTACACGACCGGTTACGGTTACCGTAACCACAACCACTTTTTTTTATAATTA
>HQ537740|HPV52|B1|
TAAATTATAATCTTATACTAGTAAAAAATAGGGTGTAACCGAAAACGGTCAGACCGAAACCGGTGTATATATATAGAACACAGTGTAGCTAACGCACGGCCATGTTTGAGGATCCAGCAACACGACCCCGGACCCTGCACGAATTGTGTGAGGTGCTGGAAGAATCGGTGCATGAAATAAGGCTGCAGTGTGTGCAGTGCAAAAAAGAGCTACAACGAAGAGAGGTATACAAGTTTCTATTTACAGATTTACGAATAGTATATAGAGACAATAATCCATATGGCGTGTGTATTATGTGCCTACGCTTTTTATCTAAGATAAGTGAATATAGGCATTATCAATATTCACTTTATGGGAAAACATTAGAAGAGAGGGTAAGAAAACCATTAAGTGAAATAACTATTAGATGTATAATTTGTCAAACGCCATTATGTCCTGAAGAAAAAGAAAGACATGTTAATGCAAACAAGCGATTTCATAATATTATGGGTCGTTGGACAGGGCGCTGTTCAGAGTGTTGGAGACCCCGACCTGTGACCCAAGTGTAACGTCATGCGTGGAGACAAAGCAACTATAAAAGATTATATATTAGATCTGCAACCTGAAACAACTGACCTACACTGCTATGAGCAATTAGGTGACAGCTCAGATGAGGAGGATACAGATGGTGTGGACCGGCCAGATGGACAAGCAGAACAAGCCACAAGCAATTACTACATTGTGACATATTGTCACAGTTGTGATAGCACATTACGGCTATGCATTCATAGCACTGCGACGGACCTTCGTACTCTACAGCAGATGCTGTTGGGCACATTACAAGTTGTGTGCCCCGGCTGTGCACGGCTATAAACAACCCTGCAATGGAGGACCCTGAAGGTACAGAGGGCGAAAGGGAGGGATGTACAGGCTGGTTTGAAGTAGAGGCAATAATAGAAAAACAAACAGGAGATAACATTTCAGAGGACGAGGATGAAAATGCATATGATAGTGGAACAGATCTAATAGATTTTATAGATGATTCAAATATAAATAATGAACAGGCAGAACATGAGGCAGCCCGGGCATTGTTTAATGCACAGGAAGGGGAGGATGATGTACATGCTGTGTCTGCAGTAAAACGAAAGTTTACAAGCAGTCCGGAAAGTGCTGGGCAAGATGGTGTAGAAAAACATGGTAGTCCGCGTGCAAAACACATTTGTGTAAATACAGAGTGTGTTTTATCAAAACGCAAACCATGTCAAGTAGAAGACAGCGGCTATGGCAATAGTGAAGTGGAAGCGCAGCAGATGGCAGACCAGGTAGACGGGCAAAATGGCGACTGGCAAAGTAACAGTAGTCAATCAAGTGGGGTGGGGGCTAGTAATTCAGATGTAAGTTGTACTAGTATAGAGGACAATGAGGAAAATAGTAATAGAACGCTAAAAAGCATACAAAATATTATGTGCGAAAATAGCATAAAAACAACTGTATTATTTAAATTTAAAGAAACATATGGTGTTAGCTTTATGGAATTAGTAAGACCATTTAAAAGTAATAGAAGTAGTTGCACAGATTGGTGTATTATAGGAATGGGAGTAACACCATCAGTTGCAGAAGGATTAAAAGTATTAATACAGCCCTATAGCATATATGCCCATTTGCAATGTTTAACATGTGACAGAGGCGTGCTTATACTGCTGCTAATTAGGTTTAAATGTGGAAAAAACAGATTAACAGTGTCCAAACTAATGTCACAGCTGTTAAATATACCAGAAACACATATGGTAATAGAACCACCAAAATTAAGAAGTGCTACCTGTGCATTATATTGGTATAGAACAGGTTTGTCTAATATTAGTGAGGTATATGGTACCACCCCAGAATGGATAGAACAACAAACAGTATTACAGCATAGCTTTGACAATAGCATATTTGATTTTGGAGAAATGGTGCAATGGGCATATGATCATGATATAACAGATGATAGTGACATAGCATATAAATATGCACAGTTAGCAGATGTAAATAGCAATGCTGCAGCATTCCTAAAAAGCAATTCGCAAGCAAAAATAGTAAAGGACTGTGCAACCATGTGTAGACATTATAAACGGGCAGAAAGAAAACATATGAATATTGGACAATGGATACAGTATAGATGTGATAGGATAGATGATGGTGGAGATTGGAGGCCTATAGTAAGATTTTTAAGATATCAAGACATAGAATTTACAGCCTTTTTAGACGCATTTAAAAAATTCTTAAAAGGTATACCTAAAAAAAATTGTTTAGTATTATATGGACCTGCAAACACAGGAAAATCATATTTTGGAATGAGTTTAATTAGGTTCTTAAGTGGATGTGTAATATCCTATGTAAACTCAAAAAGCCATTTTTGGCTACAACCATTAACAGATGCAAAAGTGGGTATGATAGATGATGTAACACCTATATGTTGGACATATATAGATGATTATATGAGAAATGCACTGGATGGAAATGATATATCAGTAGATGTAAAGCATAGAGCCTTAGTACAAATAAAATGCCCACCATTAATTTTAACAACAAATACAAATGCAGGAACAGATCCTAGGTGGCCATATTTACATAGTAGATTGGTCGTGTTTCATTTCAAAAACCCATTTCCATTTGATGAAAATGGCAATCCCATATATGAAATTAACAACGAAAATTGGAAATCCTTTTTCTCAAGGACGTGGTGCAAATTAGATTTAATACAGGAAGAGGACAAGGAAAACGATGGAGTCGATACCGGCACGTTTAAATGCAGTGCAGGAAAAAATACTAGATCTATACGAAGCTGATAGTAATGACCTAAACGCACAAATTGAACATTGGAAATTGACTCGAATGGAATGTGTTTTGTTTTACAAAGCAAAGGAACTGGGAATAACTCATATAGGCCACCAGGTGGTGCCACCAATGGCAGTGTCTAAGGCAAAGGCCTGCCAAGCTATTGAACTACAATTGGCATTGGAGGCATTAAACAAAACACAATATAGCACAGATGGATGGACATTACAACAAACAAGTCTAGAAATGTGGCGTGCAGAACCACAAAAATACTTTAAAAAACATGGGTACACAATAACAGTGCAATACGATAATGATAAAAACAATACTATGGATTATACAAACTGGAAGGAAATTTATTTACTTGGTGAGTGTGAATGTACAATTGTAGAAGGACAAGTAGATTATTATGGGTTATATTATTGGTGTGATGGAGAAAAAACATATTTTGTAAAATTCAGTAACGATGCAAAGCAATATTGTGTAACAGGAGTATGGGAAGTACATGTGGGTGGTCAGGTAATTGTTTGTCCTGCATCTGTATCTAGTAACGAAGTATCCACTACTGAAACTGCTGTCCACCTATGCACCGAAACCTCCAAGACCGCCGCATTGTCCGTGGGTGCCAAAGACACACACCTACAACCACCACAGAAACGACGACGACCAGACGTCACAGACTCCAGAAACACCAAGTACCCCAACAACCTTTTGCGGGGACAACAATCCGTGGACAGTACTACACGGGGACTCGTCACTGCAACTGAGTGCACAAACAAAGGACGGGTTGCACATACAACTTGTACTGCACCTATAATACACCTAAAAGGTGATCCTAATAGTTTAAAATGTTTAAGATATAGGGTAAAAACACATAAAAGTTTGTATGTTCAAATTTCATCTACCTGGCATTGGACCAGTAATGAATGTACAAATAATAAACTAGGTATTGTAACAATAACATACAGTGATGAAGCACAACGTCAACAATTTTTAAAAACTGTTAAAATACCAAATACTGTGCAAGTTATACAAGGTGTCATGTCATTGTAATATTTGTACATATGTATATATGTATATGTGTATGGTAAACACCCAACACAAGCCAATATTGCTGCTATTGTGTATATATAACAATGTTAGGATTATTTGTATTTTGTTTTATTTTGCTTATGGTGCTGTGTGCAGTGCTTAGGCCGCTCTTGCTATCTATATCGGTGTATGCGCAGGTGTTGGTGCTGGTGCTTTTGCTATGGGTGTCTATTGGGTCACCATTTAAAGTGTTTTGTTTTTACCTACTGTTTTTATATTTTCCAATGTTTTGTATTCACTGTCATGCACAGTATTTGGCACAACTACAATAACTATTGTACAAAACTGTTGTGTGTACTGCTGTACATGTAGATTGGCTACATGCATATATGCAAAATATACTTTTTTACTTTTGTAGTTTGTCTAATAAATACTTTTATATTTTTTAATAGCTTGTCGCAATGAGATACAGACGGTCTACACGGCACAAACGTGCTTCTGCAACACAGCTATATCAAACATGCAAAGCCTCTGGCACCTGCCCCCCCGATGTTATTCCTAAAGTGGAAGGCACAACTATTGCAGATCAACTTTTAAAATATGGCAGCCTAGGGGTGTTTTTTGGAGGTTTGGGTATAGGTACAGGTGCAGGCTCTGGTGGTAGGGCGGGCTATGTGCCATTGTCCACTCGTCCTCCCACTAGTAGTATTACCACGTCCACTATTCGTCCCCCTGTAACTGTAGAACCCATTGGTCCCTTAGAACCATCTATAGTTTCTATGATAGAAGAAACAACATTTATTGAGTCTGGCGCACCTGCTCCATCTATTCCATCAGCAACAGGGTTTGATGTTACAACATCTGCAAATAATACTCCTGCAATAATTAATGTAACATCTATAGGTGAATCATCTGTACAATCAGTTTCTACACATTTAAATCCTACATTCACTGAACCATCTATAATACAGCCCCCGGCACCTGCAGAAGCATCTGGTCATGTATTGTTTTCTAGTCCAACTATTAGTACACACACCTATGAAGAAATCCCTATGGATACATTTGTTACCTCTACTGACAGCAGCAGTGTAACAAGTAGTACACCTATTCCAGGGTCTCGCCCTACGACACGCCTTGGTTTATATAGCCGTGCCACACAACAGGTTAAGGTAGTCGACCCTGCTTTTATGTCATCACCACAAAAATTAGTAACATATAACAATCCTGTTTTTGAGGGCGTTGATACAGATGAAACTATAATTTTTGATCGTTCACAACTTTCACCTGCACCGGATCCTGATTTTTTAGACATTATAGCTTTGCATAGGCCTGCATTAACCTCTCGAAGAGGTACTGTTAGGTTTAGCAGGCTTGGTAATAAGGCCACCCTACGTACACGTAGTGGAAAACAAATTGGGGCACGGGTACATTATTATCATGATATTAGTCCTATCCAGCCTGCTGAAGTTCAGGAAGACATAGAATTGCAACCTTTATTACCACAGTCTGTGTCCCCTTACACTATTAATGATGGTTTGTATGATGTGTATGCAGATTCTTTGCAGCAACCCACGTTTCACTTACCTTCCACACTTTCTACCCATAATAATACTTTCACTGTACCTATTAATAGTGGTATTGACTTTGTATATCAACCCACTATGTCCATTGAGTCAGGTCCTGACATTCCATTACCTTCGTTACCCACACATACTCCTTTTGTTCCTATAGCCCCTACAGCTCCATCTACATCTATTATTGTTGATGGTACAGATTTTATTTTACATCCTAGTTATTTTTTACTACGTCGCAGGCGTAAACGTTTTCCATATTTTTTTACAGATGTCCGTGTGGCGGCCTAGTGAGGCCACTGTGTACCTGCCTCCTGTACCTGTCTCTAAGGTTGTAAGCACTGATGAGTATGTGTCTCGCACAAGCATCTATTATTATGCAGGCAGTTCTCGATTACTGACAGTAGGACATCCCTATTTTTCTATTAAAAACACCAGTAGTGGTAATGGTAAAAAAGTTTTAGTTCCCAAGGTGTCTGGCCTGCAATACAGGGTATTTAGAATTAAATTGCCGGACCCTAATAAATTTGGTTTTCCAGATACATCTTTTTATAACCCAGAAACCCAAAGGTTGGTGTGGGCCTGTACAGGCTTGGAAATCGGTAGGGGACAGCCTTTAGGTGTGGGTATTAGTGGGCATCCTTTATTAAACAAGTTTGATGATACTGAAACCAGTAACAAATATGCTGGTAAACCTGGTATAGATAATAGGGAATGTTTATCTATGGATTATAAGCAGACTCAGTTATGCATTTTAGGATGCAAACCTCCTATAGGTGAACATTGGGGTAAGGGAACCCCTTGTAATAATAATTCAGGA---AATCCTGGGGATTGTCCTCCCCTACAACTCATTAACAGTGTAATACAGGATGGGGACATGGTAGATACAGGATTTGGTTGCATGGATTTTAATACCTTGCAAGCTAGTAAAAGTGATGTGCCCATTGATATATGTAGCAGTGTATGTAAGTATCCGGATTATTTGCAAATGGCTAGCGAGCCATATGGTGACAGTTTGTTCTTTTTTCTTAGACGTGAGCAAATGTTTGTTAGACACTTTTTTAATAGGGCCGGTACCTTAGGTGACCCTGTGCCAGGTGATTTATATATACAAGGGTCTAACTCTGGCAATACTGCCACTGTACAAAGCAGTGCTTTTTTTCCTACTCCTAGTGGTTCTATGGTAACCTCAGAATCCCAATTATTTAATAAACCGTACTGGTTACAACGTGCGCAGGGCCACAATAATGGCATATGTTGGGGCAATCAGTTGTTTGTCACAGTTGTGGATACCACTCGTAGCACTAACATGACTTTATGTGCTGAGGTTAAAAAGGAAAGCACATATAACAATGAAAATTTTAAGGAATACCTTCGTCATGGCGAGGAATTTGATTTACAATTTATTTTTCAATTGTGCAAAATTACATTAACAGCTGATGTTATGACATACATTCATAAGATGGATGCCACTATTTTAGAGGACTGGCAATTTGGCCTTACCCCACCACCGTCTGCATCTTTGGAGGACACATACAGATTTGTAACTTCTACTGCTATAACTTGTCAAAAAAACACACCACCTAAAGGAAAGGAAGATCCTTTAAAGGACTATATGTTTTGGGAGGTGGATTTAAAAGAAAAGTTTTCTGCAGATTTAGATCAGTTTCCTTTAGGTAGAAAGTTTTTGTTACAGGCAGGGCTACAGGCTAGGCCCAAACTAAAACGCCCTGCATCATCGGCCCCACGCACCTCCACAAAGAAGAAAAAGGTTAAAAGGTAACCATTGTC------------TGTTGGGTAATTGTCTGTGTCATGTATGTGTTGTGTATGTCAAAAACAGGTTAAAAGGTAACCATTGTTTGTTATGTAATTGTTTTGTGTGTGTACTGTGTTGTTTGCATGTTATGTAT--GTGTGTGCATGTTTGTTGTATTTGTCAGTTCCTGTATGTATGTTTTGTGTATGTATTAATAAAGTACTGTATTTACTAAACTATTTATATTAGTC-----TTATGTTATGGTTGCACCCACATGAGTAACAATACAGTTGCTCCTAATCTATTGCATCTCCTGCCCTACCCTGTGTCCCCTGCCCTACCCTGTGTCCTACTTTGTTACACTACTAATTAGCCTTATACTCTCCATTTTGTACCATTTTGTACTATCCACCATTTTAAATCCTAACCGAATTCGGTTGGTCTTGGCACAACTTTGGTTGTCCTTGGCACAGTAACAACTATTTTTATATAAATCTCAGCAAACTGCTTAATCCTTTGGTTTCCTGCCGCCCACTGGTCTACACTTGTTGTCCCGCCTAAACTGA---CCTGCTGACTCACACGTCCTGCAGTGCAGCTAAACAATACATTGCCTAACATTGCATGTTTTAAACTGCTTTTAGGCACATATTTTATTTAAACTTTCAATGCACTAATTACAGTGTTGGCTTACACAAGTACATCCTACGCCAAATATGTCTTGTAAAACATAATTGAATACTGTTACTCACCAGGTGTGCACTACACGACCGGTTACGGTTACCGTAACCACAACCACTTTTTTTTATAATTA
>HQ537743|HPV52|B2|
TAAATTATAATCCTATACTAGTAAAAAATAGGGTGTAACCGAAAACGGTCAGACCGAAACCGGTGTATATATATAGAACACAGTGTAGCTAACGCACGGCCATGTTTGAGGATCCAGCAACACGACCCCGGACCCTGCACGAATTGTGTGAGGTGCTGGAAGAATCGGTGCATGAAATAAGGCTGCAGTGTGTGCAGTGCAAAAAAGAGCTACAACGAAGAGAGGTATACAAGTTTCTATTTACAGATTTACGAATAGTATATAGAGACAATAATCCATATGGCGTGTGTATTATGTGCCTACGCTTTTTATCTAAGATAAGTGAATATAGGCATTATCAATATTCACTTTATGGGAAAACATTAGAAGAGAGGGTAAGAAAACCATTAAGTGAAATAACTATTAGATGTATAATTTGTCAAACGCCATTATGTCCTGAAGAAAAAGAAAGACATGTTAATGCAAACAAGCGATTTCATAATATTATGGGTCGTTGGACAGGGCGCTGTTCAGAGTGTTGGAGACCCCGACCTGTGACCCAAGTGTAACGTCATGCGTGGAGACAAAGCAACTATAAAAGATTATATATTAGATCTGCAACCTGAAACAACTGACCTACACTGCTATGAGCAATTAGGTGACAGCTCAGATGAGGAGGATACAGATGGTGTGGACCGGCCAGATGGACAAGCAGAACAAGCCACAAGCAATTACTACATTGTGACATATTGTCACAGTTGTGATAGCACATTACGGCTATGCATTCATAGCACTGCGACGGACCTTCGTACTCTACAGCAGATGCTGTTGGGCACATTACAAGTTGTGTGCCCCGGCTGTGCACGGCTATAAACAACCCTGCAATGGAGGACCCTGAAGGTACAGAGGGCGAAAGGGAGGGATGTACAGGCTGGTTTGAAGTAGAGGCAATAATAGAAAAACAAACAGGAGATAACATTTCAGAGGACGAGGATGAAAATGCATATGATAGTGGAACAGATCTAATAGATTTTATAGATGATTCAAATATAAATAATGAACAGGCAGAACATGAGGCAGCCCGGGCATTGTTTAATGCACAGGAAGGGGAGGATGATGTACATGCTGTGTCTGCAGTAAAACGAAAGTTTACAAGCAGTCCGGAAAGTGCTGGGCAAGATGGTGTAGAAAAACATGGTAGTCCGCGTGCAAAACACATTTGTGTAAATACAGAGTGTGTTTTACCAAAACGCAAACCATGTCAAGTAGAAGACAGCGGCTATGGCAATAGTGAAGTGGAAGCGCAGCAGATGGCAGACCAGGTAGACGGGCAAAATGGCGACTGGCAAAGTAACAGTAGTCAATCAAGTGGGGTGGGGGCTAGTAATTCAGATGTAAGTTGTACTAGTATAGAGGACAATGAGGAAAATAGTAATAGAACGCTAAAAAGCATACAAAATATTATGTGCGAAAATAGCATAAAAACAACTGTATTATTTAAATTTAAAGAAACATATGGTGTTAGCTTTATGGAATTAGTAAGACCATTTAAAAGTAATAGAAGTAGTTGCACAGATTGGTGTATTATAGGAATGGGAGTAACACCATCAGTTGCAGAAGGATTAAAAGTATTAATACAGCCCTATAGCATATATGCCCATTTGCAATGTTTAACATGTGACAGAGGCGTGCTTATACTGCTGCTAATTAGGTTTAAATGTGGGAAAAACAGATTAACAGTGTCCAAACTAATGTCACAGCTGTTAAATATACCAGAAACACATATGGTAATAGAACCACCAAAATTACGAAGTGCTACCTGTGCATTATATTGGTATAGAACAGGTTTGTCTAATATTAGTCAGGTATATGGTACCACCCCAGAATGGATAGAACACCAAACAGTATTACAGCATAGCTTTGACAATAGCATATTTGATTTTGGAGAAATGGTGCAATGGGCATATGATCATGATATAACAGATGATAGTGACATAGCATATAAATATGCACAGTTAGCAGATGTAAATAGCAATGCTGCAGCATTCCTAAAAAGCAATTCGCAAGCAAAAATAGTAAAGGACTGTGCAACCATGTGTAGACATTATAAACGGGCAGAAAGAAAACATATGAATATTGGACAATGGATACAGTATAGATGTGATAGGATAGATGATGGTGGAGATTGGAGGCCTATAGTAAGATTTTTAAGATATCAAGACATAGAATTTACAGCCTTTTTAGACGCATTTAAAAAATTTTTAAAAGGTATACCTAAAAAAAATTGTTTAGTATTATATGGACCTGCAAACACAGGAAAATCATATTTTGGAATGAGTTTAATTAGGTTCTTAAGTGGATGTGTAATATCCTATGTAAACTCAAAAAGCCATTTTTGGCTACAACCATTAACAGATGCAAAAGTGGGTATGATAGATGATGTAACACCTATATGTTGGACATATATAGATGATTATATGAGAAATGCACTGGATGGAAATGATATATCAGTAGATGTAAAGCATAGAGCCTTAGTACAAATAAAATGCCCACCATTAATTTTAACAACAAATACAAATGCAGGAACAGATCCTAGGTGGCCATATTTACATAGTAGATTGGTCGTGTTTCATTTCAAAAACCCATTTCCATTTGATGAAAATGGCAATCCCATATATGAAATTAACAACGAAAATTGGAAATCCTTTTTCTCAAGGACGTGGTGCAAATTAGATTTAATACAGGAAGAGGACAAGGAAAACGATGGAGTCGATACCGGCACGTTTAAATGCAGTGCAGGAAAAAATACTAGATCTATACGAAGCTGATAGTAATGACCTAAACGCACAAATTGAACATTGGAAATTGACTCGAATGGAATGTGTTTTGTTTTACAAAGCAAAGGAACTGGGAATAACTCATATAGGCCACCAGGTGGTGCCACCAATGGCAGTGTCTAAGGCAAAGGCCTGCCAAGCTATTGAACTACAATTGGCATTGGAGGCATTAAACAAAACACAATATAGCACAGATGGATGGACATTACAACAAACAAGTCTAGAAATGTGGCGTGCAGAACCACAAAAATACTTTAAAAAACATGGGTATACAATAACAGTGCAATACGATAATGATAAAAACAATACTATGGATTATACAAATTGGAAGGAAATTTATTTACTTGGTGAGTGTGAATGTACAATTGTAGAAGGACAAGTAGATTATTATGGGTTATATTATTGGTGTGATGGAGAAAAAACATATTTTGTAAAATTCAGTAACGATGCAAAGCAATATTGTGCAACAGGAGTATGGGAAGTACATGTGGGTGGTCAGGTAATTGTTTGTCCTGCATCTGTATCTAGTAACGAAGTATCCACTACTGAAACTGCTGTCCACCTATGCACCGAAACCTCCAAGACCTCCGCATTGTCCGTGGGTGCCAAAGACACACACCTACAACCACCACAGAAACGACGACGACCAGACGTCACAGACTCCAGAAACACCAAGTACCCCAACAACCTTTTGCGGGGACAACAATCCGTGGACAGTACTACACGGGGACTCGTCACTGCAACTGAGTGCACAAACAAAGGACGGGTTGCACATACAACTTGTACTGCACCTATAATACACCTAAAAGGTGATCCTAATAGTTTAAAATGTTTAAGATATAGGGTAAAACCACATAACAGTTTGTATGTTCAAATTTCATCTACCTGGCATTGGACCAGTAATGAATGTACAAATACTAAACTAGGTATTGTAACAATAACATACAGTGATGAAGCACAACGTGAACAATTTTTAAAAACTGTTAAAATACCAAATACTGTGCAAGTTATACAAGGTGTCATGTCATTGTAATATTTGTACATATGTATATATGTATATGTGTATGGTAAACACCCAACACAAGCCAATATTGCTGCTATTGTGTATATAGAACAATGTTAGGATTATTTGTATTTTGTTTTATTTTGCTTATGGTGTTTTGTGCAGTGCTTAGGCCGCTCTTGCTATCTATATCGGTGTATGCGCAGGTGTTGGTGCTGGTGCTTTTGCTATGGGTGTCTATTGGGTCACCATTTAAAGTGTTTGTTTTGTACCTACTGTTTTTATATTTTCCAATGTTTTGTATTCACTGTCATGCACAGTATTTGGCACAACTGCAATAACTATTGTACAAAACTGTTGTGTGTACTGCTGTACATGTAGATTGGCTACATGCATATATGCAAAATATACTTTTTTACTTTTGTAGTTTGTCTAATAAATACTTTTATATTTTTTAATAGCTTGTCGCAATGAGATACAGACGGTCTACACGGCACAAACGTGCTTCTGCAACACAGCTATATCAAACATGCAAAGCCTCTGGCACCTGCCCCCCCGATGTTATTCCTAAAGTGGAAGGCACAACTATTGCAGATCAACTTTTAAAATATGGCAGCCTAGGGGTGTTTTTTGGAGGTTTGGGTATAGGTACAGGTGCAGGCTCTGGTGGTAGGGCGGGCTATGTGCCTTTGTCCACTCGTCCTCCCACTAGTAGTATTACCACGTCCACTATTCGTCCCCCTGTAACTGTAGAACCCATTGGTCCCTTAGAACCATCTATAGTTTCTATGATAGAAGAAACAACATTTATTGAGTCTGGCGCACCTGCTCCATCTATTCCATCAGCAACAGGGTTTGATGTTACAACATCTGCAAATAATACTCCTGCAATAATTAATGTAACATCTATAGGTGAATCATCTGTACAATCAGTTTCTACACATTTAAATCCTACATTCACTGAACCATCTATAATACAGCCCCCGGCACCTGCAGAAGCATCTGGTCATGTATTGTTTTCTAGTCCAACTATTAGTACACACACCTATGAAGAAATCCCTATGGATACATTTGTTACCTCTACTGACAGCAGCAGTGTAACAAGTAGTACACCTATTCCAGGGTCTCGCCCTACGACACGCCTTGGTTTATATAGCCGTGCCACACAACAGGTTAAGGTAGTCGACCCTGCTTTTATGTCATCACCACAAAAATTAGTAACATATAACAATCCTGTTTTTGAGGGCGTTGATACAGATGAAACTATAATTTTCGATCGTTCACAACTTTTACCTGCCCCGGATCCTGATTTTTTAGACATTATAGCTTTGCATAGGCCTGCATTAACCTCTCGAAGAGGTACTGTTAGGTTTAGCAGGCTTGGTAATAAGGCCACCCTACGTACACGTAGTGGAAAACAAATTGGGGCACGGGTACATTATTATCATGATATTAGTCCTATCCAGCCTGCTGAAGTTCAGGAAGACATAGAATTGCAACCTTTATTACCACAGTCTGTGTCCCCTTACACTATTAATGATGGTTTGTATGATGTGTATGCAGAGTCTTTGCAGCAACCCACGTTTCACTTACCTTCCACACTTTCTACCCATAATAATACTTTCACTGTACCTATTAATAGTGGTATTGACTTTGTATATCAACCCACTATGTCCATTGAGTCAGGTCCTGACATTCCATTACCTTCGTTACCCACACATACTCCTTTTGTTCCTATAGCCCCTACAGCTCCATCTACATCTATTATTGTTGATGGTACAGATTTTATTTTACATCCTAGTTATTTTTTACTACGTCGCAGGCGTAAACGTTTTCCATATTTTTTTACAGATGTCCGTGTGGCGGCCTAGTGAGGCCACTGTGTACCTGCCTCCTGTACCTGTCTCTAAGGTTGTAAGCACTGATGAGTATGTGTCTCGCACAAGCATCTATTATTATGCAGGCAGTTCTCGATTACTGACAGTAGGACATCCCTATTTTTCTATTAAAAACACCAGTAGTGGTAATGGTAAAAAAGTTTTAGTTCCCAAGGTGTCTGGCCTGCAATACAGGGTATTTAGAATTAAATTGCCGGACCCTAATAAATTTGGTTTTCCAGATACATCTTTTTATAACCCAGAAACCCAAAGGTTGGTGTGGGCCTGTACAGGCTTGGAAATCGGTAGGGGACAGCCTTTAGGTGTGGGTATTAGTGGGCATCCTTTATTAAACAAGTTTGATGATACTGAAACCAGTAACAAATATGCTGGTAAACCTGGTATAGATAATAGGGAATGTTTATCTATGGATTATAAGCAAACTCAGTTATGCATTTTAGGATGCAAACCTCCTATAGGTGAACATTGGGGTAAGGGAACCCCTTGTAATAATAATTCAGGA---AATCCTGGGGATTGTCCTCCCCTACAACTCATTAACAGTGTAATACAGGATGGGGACATGGTAGATACAGGATTTGGTTGCATGGATTTTAATACCTTGCAAGCTAGTAAAAGTGATGTGCCCATTGATATATGTAGCAGTGTATGTAAGTATCCAGATTATTTGCAAATGGCTAGCGAGCCATATGGTGACAGTTTGTTCTTTTTTCTTAGACGTGAGCAAATGTTTGTTAGACACTTTTTTAATAGGGCCGGTACCTTAGGTGACCCTGTGCCAGGTGATTTATATATACAAGGGTCTAACTCTGGCAATACTGCCACTGTACAAAGCAGTGCTTTTTTTCCTACTCCTAGTGGTTCTATGGTAACCTCAGAATCCCAATTATTTAATAAACCGTACTGGTTACAACGTGCGCAGGGCCACAATAATGGCATATGTTGGGGCAATCAGTTGTTTGTCACAGTTGTGGATACCACTCGTAGCACTAACATGACTTTATGTGCTGAGGTGAAAAAGGAAAGCACATATAAAAATGAAAATTTTAAGGAATACCTTCGTCATGGCGAGGAATTCGATTTACAATTTATTTTTCAATTGTGCAAGATTACATTAACAGCTGATGTTATGACATATATTCATAAGATGGATGCCACTATTTTAGAGGACTGGCAATTTGGCCTTACCCCACCACCGTCTGCATCTTTGGAGGACACATACAGATTTGTAACTTCTACTGCTATAACTTGTCAAAAAAACACACCACCTAAAGGAAAGGAAGATCCTTTAAAGGACTATATGTTTTGGGAGGTGGATTTAAAAGAAAAGTTTTCTGCAGATTTAGATCAGTTTCCTTTAGGTAGAAAGTTTTTGTTACAGGCAGGGCTACAGGCTAGGCCCAAACTAAAACGCCCTGCATCATCGGCCCCACGTACCTCCACAAAGAAGAAAAAGGTTAAAAGGTAACCATTGTC------------TGTTGCGTAATTGTCTGTGTCATGTATGTGTTGTGTATGTCAAAAACAGGTTAAAAGGTAACCATTGTTTGTTATGTAATTGTTTTGTGTGTGTACTGTGTTGTTTGCATGTTATGTA----TGTGTGCATGTTTGTTGTATTTGTCAGTTCCTGTATGTATGTTTTGTGTATGTATTAATAAAGTACTGTATTTACTAAACTATTTATATTAGTC-----TTATGTTATGGTTGCACCCACATGAGTAACAATACAGTTGCTCCTAATCTATTGCATCTCCTGCCCTACCCTGTGTCCCCTGCCCTACCCTGTGTCCTACTTTGTTACACTACTAATTAGCCTTATACTCTCCATTTTGTACCATTTTGTACTATCCACCATTTTAAATCCTAACCGAATTCGGTTGGTCTTGGCACAACTTTGGTTGTCCTTGGCACAGTAACAACTATTTTTATATAAATGTCAGCAAACTGCTTAATCCTTTGGTTTCCTGCCGCCCACTGGTCTACACTTGTTGTCCCGCCTAAACTGA---CTTGCTGACTCACACGTCCTGCAGTGCAGCTAAACAATACATTGCCTAACATTGCATGTTTTAAACTGCTTTTAGGCACATATTTTATTTAAACTTTCAATGCACTAATTACAGTGTTGGCTTACACAAGTACATCCTACGCCAAATATGTCTTGTAAAACATAATTGAATACTGTTACTCACCAGGTGTGCACTACACGACCGGTTACGGTTACCGTACCCACAACCACTTTTTCTTATGATTA
>HQ537744|HPV52|C1|
TAAATTATAATCTTATACTAGTAAAAAATAGGGTGTAACCGAAAACGGTCAGACCGAAACCGGTGTATATATATAGAACACAGTGTAGCTAACGCACGGCCATGTTTGAGGATCCAGCAACACGACCCCGGACCCTGCACGAATTGTGTGAGGTGCTGGAAGAATCGGTGCATGAAATAAGGCTGCAGTGTGTGCAGTGCAAAAAAGAGCTACAACGAAGAGAGGTATACAAGTTTCTATTTACAGATTTAAAAATAGTATATAGAGACAATAATCCATATGGCGTGTGTATTATATGCCTACGCTTCTTATCTAAGATAAGTGAATATAGGCATTATCAATATTCACTTTATGGGAAAACATTAGAAGAGAGGGTAAAAAAACCATTAAGTGAAATAACTATTAGATGTATAATTTGTCAAACGCCATTATGTCCTGAAGAAAAAGAAAGACATGTTAATGCAAACAAGCGATTTCATAATATTATGGGTCGTTGGACAGGGCGCTGTTCAGAGTGTTGGAGACCCCGGCCTGTGACCCAAGTGTAACGTCATGCGTGGAGACAAAGCAACAATAAAAGATTATATATTAGATCTGCAACCTGAAACAACTGACCTACACTGCTATGAGCAATTAGGTGACAGCTCAGATGAGGAGGATACAGATGGTGTGGACCGGCCAGATGGACAAGCAGAACAAGCCACAGACAATTACTACATTGTGACAGATTGTCACAGTTGTAATAGCACACTACGGCTATGCATTCATAGCACTGCGACGGACCTTCGTACTCTACAGCAGATGCTGTTGGGCACATTACAAGTTGTGTGCCCCGGCTGTGCACGGCTATAAACAACCCTGCAATGGAGGACCCTGAAGGTACAGAGGGCGAAAGGGAGGGATGTACAGGCTGGTTTGAAGTAGAGGCAATAATAGAAAAACAAACAGGAGATAACATTTCAGAGGACGAGGATGAAAATGCATATGATAGTGGAACAGATCTAATAGATTTTATAGATGATTCAAATATAAATAATGAACAGGCAGAACATGAGGCAGCCCGGGCATTGTTTAATGCACAGGAAGGGGAGGATGATGTACATGCTGTGTCTGCAGTAAAACGAAAGTTTACAAGCAGTCCGGAAAATGCTGGGCAAGATGGTGTAGAAAAACATGGTAGTCCGCGTGCAAAACACATTTGTGTAAATACAGAGTGTGTTTTACCAAAACGCAAACCATGTCAAGTAGAAGACAGCGGCTATGGCAATAGTGAAGTGGAAGCGCAGCAGATGGCAGACCAGGTAGACGGGCAAAATGGCGACTGGCAAAGTAACAGTAGTCAATCAAGTGGGGTGGGGGCTAGTAATTCAGATGTAAGTTGTACTAGTATAGAGGACAATGAGGAAAATAGTAATAGAACGCTAAAAAGCATACAAAATATTATGTGCGAAAATAGCATAAAAACAACTGTATTATTTAAATTTAAAGAAACATATGGTGTTAGCTTTATGGAATTAGTAAGACCATTTAAAAGTAATAGAAGTAGTTGCACAGATTGGTGTATTATAGGAATGGGAGTAACACCATCAGTTGCAGAAGGATTAAAAGTATTAATACAGCCCTATAGCATATATGCCCATTTGCAATGTTTAACATGTGACAGAGGCGTGCTTATACTGCTGCTAATTAGGTTTAAATGTGGAAAAAACAGATTAACAGTGTCCAAACTAATGTCACAGCTGTTAAATATACCAGAAACACATATGGTAATAGAACCACCAAAATTACGAAGTGCTACCTGTGCATTATATTGGTATAGAACAGGTTTGTCTAATATTAGTGAGGTATATGGTACCACCCCAGAATGGATAGAACAACAAACAGTATTACAGCATAGCTTTGACAATAGCATATTTGATTTTGGAGAAATGGTGCAATGGGCATATGATCATGATATAACAGATGATAGTGACATAGCATATAAATATGCACAGTTAGCAGATGTAAATAGCAATGCTGCAGCATTCCTAAAAAGCAATTCGCAAGCAAAAATAGTAAAGGACTGTGCAACCATGTGTAGACATTATAAACGGGCAGAAAGAAAACATATGAATATTGGACAATGGATACAGTATAGATGTGATAGGATAGATGATGGTGGAGATTGGAGGCCTATAGTAAGATTTTTAAGATATCAAGAAATAGAATTTACAGCCTTTTTAGACGCATTTAAAAAATTTTTAAAAGGTATACCTAAGAAAAATTGTTTAGTATTATATGGACCTGCAAACACAGGAAAATCATATTTTGGAATGAGTTTAATTAGGTTCTTAAGTGGATGTGTAATATCCTATGTAAACTCAAAAAGCCATTTTTGGCTACAACCATTAACAGATGCAAAAGTGGGTATGATAGATGATGTAACACCTATATGTTGGACATATATAGATGATTATATGAGAAATGCACTGGATGGAAATGATATATCAGTAGATGTAAAGCATAGAGCCTTAGTACAAATAAAATGCCCACCATTAATTTTAACAACAAATACAAATGCAGGAACAGATCCTAGGTGGCCATATTTACATAGTAGACTGGTCGTGTTTCATTTCAAAAACCCATTTCCATTTGATGAAAATGGCAATCCCATATATGAAATTAACAACGAAAATTGGAAATGCTTTTTCTCAAGGACGTGGTGCAAATTAGATTTAATACAGGAAGAGGACAAGGAAAACGATGGAGTCGATACCGGCACGTTTAAATGCAGTGCAGGAAAAAATACTAGATCTATACGAAGCTGATAGTAATGACCTAAACGCACAAATTGAACATTGGAAATTGACTCGAATGGAATGTGTTTTGTTTTACAAAGCAAAGGAACTGGGAATAACTCATATAGGCCACCAGGTGGTGCCACCAATGGCAGTGTCTAAGGCAAAGGCCTGCCAAGCTATTGAACTACAATTGGCATTGGAGGCATTAAACAAAACACAATATAGCACAGATGGATGGACATTACAACAAACAAGTCTAGAAATGTGGCGTGCAGAACCACAAAAATACTTTAAAAAACATGGGTATACAATAACAGTGCAATACGATAATGATAAAAACAATACTATGGATTATACAAACTGGAAGGAAATTTATTTACTTGGTGAGTGTGAATGTACAATTGTAGAAGGACAAGTAGATTATTATGGGTTATATTATTGGTGTGATGGAGAAAAAACATATTTTGTAAAATTTAGTAACGATGCAAAGCAATATGGTGTAACAGGAGTATGGGAAGTACATGTGGGTGGTCAGGTAATTGTTTGTCCTGCATCTGTATCTAGTAACGAAGTATCCACTACTGAAACTGTTGTCCACCTATGCACCGAAACCTCCAAGACCTCCGCATTGTCCGTGGGTGCCAAAGACACACACCTACAACCACCACAGAAACGACGACAACCAGACGTCACAGACTCCAGAAACACCAAGTACCCCAACAACCTTTTGCGGGGACAACAATCCGTGGACAGTACTACACGGGGACTCGTCACTGCAACTGAGTGCACAAACAAAGGACGGGTTGCACATACAACTTGTACTGCACCTATAATACACCTAAAAGGTGATCCTAATAGTTTAAAATGTTTAAGATATAGGGTAAAAACACATACAAGTTTGTATGTTCAAATTTCATCTACCTGGCATTGGACCAGTAATGAATGTACAAATAATAAACTAGGTATTGTAACAATAACATACAGTGATGAAGCACAACGTCAACAATTTTTAAAAACTGTTAAAATACCAAATACTGCGCAAGTTATACAAGGTGTTATGTCATTGTGATATTTGTACATATGTATATATGTATATGTGTATGGTAAACACCCAACACAAGCCAATATTGCTGCTATTGTGTATATATAACAATGTTAGGATTATTTGTATTTTGTTTTATTTTGCTTATGGCGTTTTGTGCAGTGCTTAGGCCGCTCTTGCTATCTATATCGGTGTATGCGCAGGTGTTGGTGCTGGTGCTTTTGCTATGGGTATCTATTGGGTCACCATTTAAAGTGTTTTTTTTGTACCTACTGTTTTTATATTTTCCAATGTTTTGTATTCACTGTCATGCACAGTATTTGGCACAACTGCAATAACTATTGTACATAACTGTTGTGTGTACTGCTGTACATGTAGATTGGCTACATGCATATATGCAAAATATACTTTTTTACTTTTGTAGTTTGTCTAATAAATACTTTTATATTTTTTAATAGCTTGTCGCAATGAGATACAGACGGTCTACACGGCACAAACGTGCTTCTGCAACACAGCTATATCAAACATGCAAAGCCTCTGGCACCTGCCCCCCTGATGTTATTCCTAAAGTGGAAGGCACAACTATTGCAGATCAACTTTTAAAATATGGCAGCCTAGGGGTGTTTTTTGGAGGTTTGGGTATAGGTACAGGTGCAGGCTCTGGTGGTAGGGCAGGCTATGTGCCATTGTCCACTCGTCCTCCCACTAGTAGTATTACCACGTCCACTATTCGTCCCCCTGTAACTGTAGAACCCATTGGTCCCTTAGAACCATCTATAGTTTCTATGATAGAAGAAACAACATTTATTGAGTCTGGCGCACCTGCTCCATCTATTCCATCAGCAACAGGGTTTGATGTTACAACATCTGCAAATAATACTCCTGCAATAATTAATGTAACATCTATAGGTGAATCATCTGTACAATCAGTTTCTACACATTTAAATCCTACATTCACTGAACCATCTATAATACAGCCCCCGGCACCTGCAGAAGCATCTGGTCATGTATTGTTTTCTAGTCCAACTATTAGTACACACACCTATGAAGAAATCCCTATGGATACATTTGTTACCTCTACTGACAGCAGCAGTGTAACAAGTAGTACACCTATTCCAGGGTCTCGCCCTACGACACGCCTTGGTTTATATAGCCGTGCCACACAACAGGTTAAGGTAGTCGACCCTGCTTTTATGTCATCACCACAAAAATTAGTAACATATAACAATCCTGTTTTTGAGGGCGTTGATACAGATGAAACTATAATTTTTGATCGTTCACAACTTTTACCTGCACCGGATCCTGATTTTTTAGACATTATAGCTTTGCATAGGCCTGCATTAACCTCTCGACGAGGTACTGTTAGGTTTAGCAGGCTTGGTAATAAGGCCACCCTACGTACACGTAGTGGAAAACAAATTGGGGCACGGGTACATTATTATCATGACATTAGTCCTATCCAGCCTGCTGAAGTTCAGGAAGACATAGAATTGCAACCTTTATTACCACAGTCTGTGTCCCCTTACACTATTAATGATGGTTTGTATGATGTGTATGCAGATTCTTTGCAGCAACCCACGTTTCACTTACCTTCCACACTTTCTACCCATAATAATACTTTCACTGTACCTATTAATAGTGGTATTGACTTTGTATATCAACCCACTATGTCCATTGAGTCAGGTCCTGACATTCCATTACCTTCGTTACCCACACATACTCCTTTTGTTCCTATAGCCCCTACAGCTCCATCTACATCTATTATTGTTGATGGTACAGATTTCATTTTACATCCTAGTTATTTTTTACTACGTCGCAGGCGTAAACGTTTTCCATATTTTTTTACAGATGCCCGTGTGGCGGCCTAGTGAGGCCACTGTGTACCTGCCTCCTGTACCTGTCTCTAAGGTTGTAAGCACTGATGAGTATGTGTCTCGCACAAGCATCTATTATTATGCAGGCAGTTCTCGATTACTGACAGTAGGACATCCCTATTTTTCTATTAAAAACACCAGTAGTGGTAATGGTAAAAAAGTTTTAGTTCCCAAGGTGTCTGGCCTGCAATACAGAGTATTTAGAATTAAATTGCCGGACCCTAATAAATTTGGTTTTCCGGATACATCTTTTTATAACCCAGAAACCCAAAGGTTGGTGTGGGCCTGTACAGGCTTGGAAATTGGTAGGGGACAGCCTTTAGGTGTGGGTATTAGTGGGCATCCTTTATTAAACAAGTTTGATGATACTGAAACCAGTAACAAATATGCTGGTAAACCTGGTATAGATAATAGAGAATGTTTATCTATGGATTATAAGCAGACTCAGTTATGCATTTTAGGATGCAAACCTCCTATAGGTGAACATTGGGGTAAGGGAACCCCTTGTAATAATAATTCAGGA---AATCCTGGGGATTGTCCTCCCCTACAACTCATTAACAGTGTAATACAGGATGGGGACATGGTAGATACAGGATTTGGTTGCATGGATTTTAATACCTTGCAAGCTAGTAAAAGTGATGTGCCCATTGATATATGTAGCAGTGTATGTAAGTATCCAGATTATTTGCAAATGGCTAGCGAGCCATATGGTGACAGTTTGTTCTTTTTTCTTAGACGTGAGCAAATGTTTGTTAGACACTTTTTTAATAGGGCTGGTACCTTAGGTGACCCTGTGCCAAGTGATTTATATATACAAGGGTCTAACTCTGGCAATACTGCCACTGTACAAAGCAGTGCTTTTTTTCCTACTCCTAGTGGTTCTATGGTAACCTCGGAATCCCAATTATTTAATAAACCGTACTGGTTACAACGTGCGCAGGGCCACAATAATGGCATATGTTGGGGCAATCAGTTGTTTGTCACAGTTGTGGATACCACTCGTAGCACTAACATGACTTTATGTGCTGAAGTTACAAAGGAAAGCACATATAAAAATGAAAATTTTAAGGAATACCTTCGTCATGGCGAGGAATTTGATTTACAATTTATTTTTCAATTGTGCAAAATTACATTAACAGCTGATGTTATGACATACATTCATAAGATGGATGCCACTATTTTAGAGGACTGGCAATTTGGCCTTACCCCACCACCGTCTGCATCTTTGGAGGACACATACAGATTTGTAACTTCTACTGCTATAACTTGTCAAAAAAACACACCACCTAAAGGAAAGGAAGATCCTTTAAAGGACTATATGTTTTGGGAGGTGGATTTAAAAGAAAAGTTTTCTGCAGATTTAGATCAGTTTCCTTTAGGTAGAAAGTTTTTGTTACAGGCAGGGCTACAGGCTAGGCCCAAACTAAAACGCCCTGCATCATCAGCCCCACGTACCTCCACAAAGAAGAAAAAGGTTAAAAGGTAACCATTGTCTGTTGGGTAATGTGTTGGGTAATTGTCTGTGTCATGTATGTGTTGTGTATGTCAAACACAGGTTAAAAGGTAACCATTGTTTGTTATGTAATTGTTTTGTGTGTGTACTGTGTTGTTTGCATGTTATGTAT--GTGTGTGCATGTTTGTTGTATTTGTCAGTTCCTGTATGTATGTTTTGTGTATGTATTAATAAAGTACTGTATTTACTAAACTATTTATAGTAGTC-----TTATGTTATGGCTGCACCCACATGAGTAACAACACAGTTACTCCTAATCTATTGCATCTCCTGCCCTACCCTGTGTCCCCTGCCCTACCCTGTGTCCTACTTTGTTACACTACTAATTAGCCTTATACTCTCCATTTTGTACCATTTTGTACTATCCACCATTTTAAATCCTAACCGAATTCGGTTGGTCTTGGCACACCTTTGGTTGTCCTTGGCACAGTAACAACTATTTTTATATAAATCTCAGCAAACTGCTTAATCCTTTGGTTTCCTGCAGCCCACTGGTCTATACTTGTTGTCCCGCCTAAACTAA---CTTGCTGACTCACACATCCTGCAGTGCAGCTAAACAATACATTGCTTAACATTGCATGTTTTAAACTGCTTTTAGGCACATATTTTCTTTAAACTTTCAATGCACTAATTACAGTGTTGGCTTACACAAGTACATCCTACGCCAAATATGTCTTGTAAAACATAATTAAATACTGTTACTCACCAGGTGTGCACTACACGACCGGTTACGGTTACCGTAACCACAACCACTTTTTTTTATAATTA
>HQ537746|HPV52|C2|
TAAATTATAATCTTATACTAGTAAAAAATAGGGTGTAACCGAAAACGGTTAGACCGAAACCGGTGTATATATATAGAACACAGTGTAGCTAACGCACGGCCATGTTTGAGGATCCAGCAACACGACCCCGGACCCTGCACGAATTGTGTGAGGTGCTGGAAGAATCGGTGCATGAAATAAGGCTGCAGTGTGTGCAGTGCAAAAAAGAGCTACAACGAAGAGAGGTATACAAGTTTCTATTTACAGATTTACGAATAGTATATAGAGACAATAATCCATATGGCGTGTGTATTATGTGCCTACGCTTTTTATCTAAGATAAGTGAATATAGGCATTATCAATATTCAGTTTATGGGAAAACATTAGAAGAGAGGGTAAAAAAACCATTAAGTGAAATAACTATTAGATGTATAATTTGTCAAACGCCATTATGTCCTGAAGAAAAAGAAAGACATGTTAATGCAAACAAGCGATTTCATAATATTATGGGTCGTTGGACAGGGCGCTGTTCAGAGTGTTGGAGACCCCGGCCTGTGACCCAAGTGTAACGTCATGCGTGGAGACAAAGCAACAATAAAAGATTATATATTAGATCTGCAACCTGAAACAACTGACCTACACTGCTATGAGCAATTAGGTGACAGCTCAGATGAGGAGGATATAGATGGTGTGGACCGGCCAGATGGACAAGCAGAACAAGCCACAGACAATTACTACATTGTGACAGATTGTTACAGTTGTAATAGCACACTACGGCTATGCATTCATAGCACTGCGACGGACCTTCGTACTCTACAGCAGATGCTGTTGGGCACATTACAAGTTGTGTGCCCCGGCTGTGCACGGCGATAAACAACCCTGCAATGGAGGACCCTGAAGGTACAGAGGGCGAAAGGGAGGGATGTACAGGCTGGTTTGAAGTAGAGGCAATAATAGAAAAACAAACAGGAGATAACATTTCAGAGGACGAGGATGAAAATGCATATGATAGTGGAACAGATCTAATAGATTTTATAGATGATTCAAATATAAACAATGAACAGGCAGAACATGAGGCAGCCCGGGCATTGTTTAATGCACAGGAAGGGGTGGATGATGTACATGCTGTGTCTGCAGTAAAACGAAAGTTTACAAGCAGTCCGGAAAGTGCTGGGCAAGATGGTGTAGAAAAACATGGTAGTCCGCGTGCAAAACACATTTGTGTAAATACAGAGTGTGTTTTACCAAAACGCAAACCATGTCAAGTAGAAGACAGCGGCTATGGCAATAGTGAAGTGGAAGCGCAGCAGATGGCAGACCAGGTAGACGGGCAAAATGGCGACTGGCAAAGTAACAGTAGTCAATCAAGTGGGGTGGGGGCTAGTAATTCAGATGTAAGTTGTACTAGTATAGAGGACAATGAGGAAAATAGTAATAGAACGCTAAAAAGCATACAAAATATTATGTGCGAAAATAGCATAAAAACAACTGTATTATTTAAATTTAAAGAAACATATGGTGTTAGCTTTATGGAATTAGTAAGACCATTTAAAAGTAATAGAAGTAGTTGCACAGATTGGTGTATTATAGGAATGGGAGTAACACCATCAGTTGCAGAAGGATTAAAAGTATTAATACAGCCCTATAGCATATATGCCCATTTGCAATGTTTAACATGTGACAGAGGCGTGCTTATACTACTGCTAATTAGGTTTAAATGTGGAAAAAACAGATTAACAGTGTCCAAACTAATGTCACAGCTGTTAAATATACCAGAAACACATATGGTAATAGAACCACCAAAATTACGAAGTGCTACCTGTGCATTATATTGGTATAGAACAGGTTTGTCTAATATTAGTGAGGTATATGGTACCACCCCAGAATGGATAGAACAACAAACAGTATTACAGCATAGCTTTGACAATAGCATATTTGATTTTGGAGAAATGGTGCAATGGGCATATGATCATGATATAACAGATGATAGTGACATAGCATATAAATATGCACAGTTAGCAGATGTAAATAGCAATGCTGCAGCATTCCTAAAAAGCAATTCGCAAGCAAAAATAGTAAAGGACTGTGCAACCATGTGTAGACATTATAAACGGGCAGAAAGAAAACATATGAATATTGGACAATGGATACAGTATAGATGTGATAGGATAGATGATGGTGGAGATTGGAGGCCTATAGTAAGATTTTTAAGGTATCAAGACATAGAATTTACAGCCTTTTTAGACGCATTTAAAAAATTTTTAAAAGGTATACCTAAAAAAAATTGTTTAGTATTATATGGACCTGCAAACACAGGAAAATCATATTTTGGAATGAGTTTAATTAGGTTCTTAAGTGGATGTGTAATATCCTATGTAAACTCAAAAAGCCATTTTTGGCTACAACCATTAACAGATGCAAAAGTGGGTATGATAGATGATGTAACACCTATATGTTGGACATATATAGATGATTATATGAGAAATGCACTGGATGGAAATGATATATCAGTAGATGTAAAGCATAGAGCCTTAGTACAAATAAAATGCCCACCATTAATTTTAACAACAAATACAAATGCAGGAACAGATCCTAGGTGGCCATATTTACATAGTAGACTGGTCGTGTTTCATTTCAAAAACCCATTTCCATTTGATGAAAATGGCAATCCCATATATGAAATTAACAACGAAAATTGGAAATCCTTTTTCTCAAGGACGTGGTGCAAATTAGATTTAATACAGGAAGAGGACAAGGAAAACGATGGAGTCGATACCGGCACGTTTAAATGCAGTGCAGGAAAAAATACTAGATCTATACGAAGCTGATAGTAATGACCTAAACGCACAAATTGAACATTGGAAATTGACTCGAATGGAATGTGTTTTGTTTTACAAAGCAAAGGAACTGGGAATAACTCATATAGGCCACCAGGTGGTGCCACCAATGGCAGTGTCTAAGGCAAAGGCCTGCCAAGCTATTGAACTACAATTGGCATTGGAGGCATTAAACAAAACACAATATAGCACAGATGGATGGACATTACAACAAACAAGTCTAGAAATGTGGCGTGCAGAACCACAAAAATACTTTAAAAAACATGGGTATACAATAACAGTGCAATACGATAATGATAAAAACAATACTATGGATTATACAAACTGGAAAGAAATTTATTTACTTGGGGAGTGTGAATGTACAATTGTAGAAGGACAAGTAGATTATTATGGGTTATATTATTGGTGTGATGGAGAAAAAACATATTTTGTAAAATTTAGTAACGATGCAAAGCAATATAGTGTAACAGGAGTATGGGAAGTACATGTGGGTGGTCAGGTAATTGTTTGTCCTGCATCTGTATCTAGTAACGAAGTATCCACTACTGAAACTGCTGTCCACCTATGCACCGAAACCTCCAAGACCTCCGCATTGTCCGTGGGTGCCAAAGACACACACCTACAACCACCACAGAAACGACGACGACCAGACGTCACAGACTCCAGAAACACCAAGTACCCCAACAACCCTTTGCGGGGACAACAATCCGTGGACAGTACTACACGGGGACTCGTCACTGCAACTGAGTGCACAAACAAAGGACGGGTTGCACATACAACTTGTACTGCACCTATAATACACCTAAAAGGTGATCCTAATAGTTTAAAATGTTTAAGATATAGGGTAAAAACACATAAAAGTTTGTATGTTCAAATTTCATCTACCTGGCATTGGACCAGTAATGAATGTACAAATAATAAACTAGGTATTGTAACAATAACATACAGTGATGAAGCACAACGTCAACAATTTTTAAAAACTGTTAAAATACCAAATACTGTGCAAGTTATACAAGGTGTTATGTCATTGTGATATTTGTACATATGTATATATGTATATGTGTATGGTAAACACCCAACACAAGCCAATATTGCTGCTATTGTGTATATATAACAATGTTAGGATTATTTGTATTTTGTTTTATTTTGCTTATGGTGTTTTGTGCAGTGCTTAGGCCGCTCTTGCTATCTATATCGGTGTATGCGCAGGTGTTGGTGCTGGTGCTTTTGCTATGGGTATCTATTGGGTCACCATTTAAAGTGTTTTTTTTGTACCTACTGTTTTTATATTTTCCAATGTTTTGTATTCACTGTCATGCACAGTATTTGGCACAACTGCAATAACTATTGTACATAACTGTTGTGTGTACTGCTGTACATGTAGATTGGCTACATGCATATATGCAAAAAATACTTTTTTACTTTTGTAGTTTGTCTAATAAATACTTTTATATTTTTTAATAGCTTGTCGCAATGAGATACAGACGGTCTACACGGCACAAACGTGCTTCTGCAACACAGCTATATCAAACATGCAAAGCCTCCGGCACCTGCCCCCCTGATGTTATTCCTAAAGTGGAAGGCACAACTATTGCAGATCAACTTTTAAAATATGGCAGCCTAGGGGTGTTTTTTGGAGGTTTGGGTATAGGTACAGGTGCAGGCTCTGGTGGTAGGGCAGGCTATGTGCCATTGTCCACTCGTCCTCCCACTAGTAGTATTACCACGTCCACTATTCGTCCCCCTGTAACTGTAGAATCCATTGGTCCCTTAGAACCATCTATAGTTTCTATGATAGAAGAAACAACATTTATTGAGTCTGGCGCACCTGCTCCATCTATTCCATCAGCAACAGGGTTTGATGTTACAACATCTGCAAATAATACTCCTGCAATAATTAATGTAACATCTATAGGTGAATCATCTGTACAATCAGTTTCTACACATTTAAATCCTACATTCACTGAACCATCTATACTACAGCCCCCGGCACCTGCAGAAGCATCTGGCCATGTATTGTTTTCTAGTCCAACTATTAGTACACACACCTATGAAGAAATCCCTATGGATACATTTGTTACCTCTACTGACAGCAGCAGTGTAACAAGTAGTACACCTATTCCAGGGTCTCGCCCTACGACACGCCTTGGTTTATATAGCCGTGCCACACAACAGGTTAAGGTAGTCGACCCTGCTTTTATGTCATCACCACAAAAATTAGTAACATATAACAATCCTGTTTTTGAGGGCGTTGATACAGATGAAACTATAATTTTTGATCGTTCACAACTTTTACCTGCACCGGATCCTGATTTTTTAGACATTATAGCTTTGCATAGGCCTGCATTAACCTCTCGAAGAGGTACTGTTAGGTTTAGCAGGCTTGGTAATAAGGCCACCCTACGTACACGTAGTGGAAAACAAATTGGGGCACGGGTACATTATTATCATGACATTAGTCCTATCCAGCCTGCTGAAGTTCAGGAAGACATAGAATTGCAACCTTTATTACCACAGTCTGTGTCCCCTTACACTATTAATGATGGTTTGTATGATGTGTATGCAGATTCTTTGCAGCAACCCACGTTTCACTTACCTTCCACACTTTCTACCCATAATAATACTTTCACTGTACCTATTAATAGTAGTATTGACTTTGTATATCAACCCACTATGTCCATTGAGTCAGGTCCTGACATTCCATTACCTTCGTTACCCACACATACTCCTTTTGTTCCTATAGCCCCTACAGCTCCATCTACATCTATTATTGTTGATGGTACAGATTTTATTTTACATCCTAGTTATTTTTTACTACGTCGCAGGCGTAAACGTTTTCCATATTTTTTTACAGATGTCCGTGTGGCGGCCTAGTGAGGCCACTGTGTACCTGCCTCCTGTACCTGTCTCTAAGGTTGTAAGCACTGATGAGTATGTGTCTCGCACAAGCATCTATTATTATGCAGGCAGTTCTCGATTACTAACAGTAGGACATCCCTATTTTTCTATTAAAAACACCAGTAGTGGTAATGGTAAAAAAGTTTTAGTTCCCAAGGTGTCTGGCCTGCAATACAGGGTATTTAGAATTAAATTGCCGGACCCTAATAAATTTGGTTTTCCGGATACATCTTTTTATAACCCAGAAACCCAAAGGTTGGTGTGGGCCTGTACAGGCTTGGAAATTGGTAGGGGACAGCCTTTAGGTGTGGGTATTAGTGGGCATCCTTTATTAAACAAGTTTGATGATACTGAAACCAGTAACAAATATGCTGGTAAACCTGGTATAGATAATAGAGAATGTTTATCTATGGATTATAAGCAGACTCAGTTATGCATTTTAGGATGCAAACCTCCTATAGGTGAACATTGGGGTAAGGGAACCCCTTGTAATAATAATTCAGGA---AATCCTGGGGATTGTCCTCCCCTACAACTCATTAACAGTGTAATACAGGATGGGGACATGGTAGATACAGGATTTGGTTGCATGGATTTTAATACCTTGCAAGCTAGTAAAAGTGATGTGCCCATTGATATATGTAGCAGTGTATGTAAGTATCCAGATTATTTGCAAATGGCTAGCGAGCCATATGGTGACAGTTTGTTCTTTTTTCTTAGACGTGAGCAAATGTTTGTTAGACACTTTTTTAATAGGGCTGGTACCTTAGGTGACCCTGTGCCAGGTGATTTATATATACAAGGGTCTAACTCTGGCAATACTGCCACTGTACAAAGCAGTGCTTTTTTTCCTACTCCTAGTGGTTCTATGGTAACCTCAGAATCCCAATTATTTAATAAACCGTACTGGTTACAACGTGCGCAGGGCCACAATAATGGCATATGTTGGGGCAATCAGTTGTTTGTCACAGTTGTGGATACCACTCGTAGCACTAACATGACTTTATGTGCTGAAGTTAAAAAGGAAAGCACATATAAAAATGAAAATTTTAAGAAATACCTTCGTCATGGCGAGGAATTTGATTTACAATTTATTTTTCAATTGTGCAAAATTACATTAACGGCTGATGTTATGACATACATTCATAAGATGGATGCCACTATTTTAGAGGACTGGCAATTTGGCCTTACCCCACCACCGTCTGCATCTTTGGAGGACACATACAGATTTGTAACTTCTACTGCTATAACTTGTCAAAAAAACACACCACCTAAAGGAAAGGAAGATCCTTTAAAGGACTATATGTTTTGGGAGGTGGATTTAAAAGAAAAGTTTTCTGCAGATTTAGATCAGTTTCCTTTAGGTAGGAAGTTTTTGTTACAGGCAGGGCTACAGGCTAGGCCCAAACTAAAACGCCCTGCATCATCAGCCCCACGTACCTCCACAAAGAAGAAAAAGGTTAAAAGGTAACCATTGTC------------TGTTGGGTAATTGTCTGTGTCATGTATGTGTTGTGTATGTCAAACACAGGTTAAAAGGTAACCATTGTTTGTTATGTAATTGTTTTGTGTGTGTACTGTGTTGTTTGCATGTTATGTAT--GTGTGTGCATGTTTGTTGTATTCGTCAGTTCCTGTATGTATGTTTTGTGTATGTATTAATAAAGTACTGTATTTACTAAACTATTTATAGTAGTC-----TTATGTTATGGCTGCACCCACATGAGTAACAACACAGTTACTCCTAATCTATTGCATCTCCTGCCCTACCCTGTGTCCCCTGCCCTACCCTGTGTCCTACTTTGTTACACTACTAATTAGCCTTATACTCTCCATTTTGTACCATTTTGTACTATCCACCATTTTAAATCCTAACCGAATTCGGTTGGTCTTGGCACACCTTTGATTGTTCTTGGCACAGTAACAACTATTTTTATATAAATGTCAGCAAACTGCTTAATCCTTTGGTTTCCTGCAGCCCACTGGTCTATACTTGTTGTCCCGCCTAAACTAA---CCTGCTGACTCACACATCCTGCAGTGCAGCTAAACAATACATTGCTTAACATTGCATGTTTTAAACTGCTTTTAGGCACATATTTTATTTGAACTTTCAATGCAGTAATTACAGTGTTGGCTTGCACAAGTACATCCTACGCCAAATATGTCTTGTAAAACATAATTAAATACTGTTACTCACCAGGTGTGCACTACACGACCGGTTACGGTTACCGTAACCACAACCACTTTTTTTTATAATTA
>HQ537748|HPV52|D|
TAAATTATAATCTTATACTAGTAAAAAGTAGGGTGTAACCGAAAACGGTCAGACCGAAACCGGTGTATATATATAGAACACAGTGCAGCTACCGCATGGCCATGTTTGAGGATCCAGCAACACGACCCCGGACCCTGCACGAATTGTGTGAGGTGCTGGAAGAATCGGTGCATGAAATAAGGCTGCAGTGTGTGCAGTGTAAAAAAGAGCTACAACGAAGAGAGGTATACAAGTTTTTATTTACAGATTTACGAATAGTATATAGAGACAATAATCCATATGGCGTGTGTATTATGTGCCTACGCTTTTTATCTAAGATAAGTGAATATAGGCATTATCAATATTCACTTTATGGGAAAACATTAGAAGAGAGGGTAAAAAAACCATTAAGTGAAATAACTATTAGATGTATAATTTGTCAAACTCCATTATGTCCTGAAGAAAAAGAAAGACATGTTAATGCAAACAAGCGATTTCATAATATTATGGGTCGTTGGACAGGGCGCTGTTCAGAGTGTTGGAGACCCCGACCTGTGACCCAAGTGTAACGTCATGCGTGGAGACAAAGCAACCATAAAAGATTATATATTAGATCTGCAACCTGAAACAACTGACCTACACTGCTATGAGCAATTAGGTGACAGCTCAGATGAGGAGGATACAGATGGTGTGGACCGGCCAGATGGACAAGCAGAACAAGCCACAAGCAATTACTACATTGTGACATATTGTCACAGTTGTGATAGCACACTACGGCTATGCATTAATAGCACTGCGACGGACCTTCGTACTCTACAGCAGATGCTGTTGGGCACATTACAAGTTGTGTGCCCCGGCTGTGCACGGCTATAAACAACCCTGCAATGGAGGACCCTGAAGGTACAGAGGGCGAAAGGGAGGGATGTACAGGCTGGTTTGAAGTAGAGGCAATAATAGAAAAACAAACAGGAGATAACATTTCAGAGGACGAGGATGAAAATGCATATGATAGTGGAACAGATTTAATAGATTTTATAGATGATTCAAATATAAATAATGAACAGGCAGAACATGAGGCAGCCCGGGCATTGTTTAATGCACAGGAAGGGGAGGATGATGTACATGCTGTGTCTGCAGTAAAACGAAAGTTTACAAGCAGTCCGGAAAGTGCTGGGCAAGATGGTGTAGAAAAACATGGTAGTTCGCGTGCAAAACACATTTGTGTAAATACAGAGTGTGTTTCACCAAAACGCAAACCATGTCAAGTAGAAGACAGCGGCTATGGCAATAGTGAAGTGGAAGCGCAGCAGATGGCAGACCAGGTAGACGGGCAAAATGGCGACTGGCAAAGTAACAGTAGTCAATCAAGTGGGGTGGGGGCTAGTAATTCAGATGTAAGTTGTACTAGTATAGAGGACAATGAGGAAAATGGTAATGGAACGTTAAAAAGCATACAAAATATTATGTGCGAAAATAGCATAAAAACAACTGTATTATTTAAATTTAAAGAAACATATGGTGTTAGCTTTATGGAATTAGTAAGACCATTTAAAAGTAATAGAAGTAGTTGCACAGATTGGTGTATTATAGGAATGGGAGTAACACCATCAGTTGCAGAAGGATTAAAAGTATTAATACAGCCTTATAGCATATATGCCCATTTGCAATGTTTAACATGTGACAGAGGCGTGCTTATACTGCTGCTAATTAGGTTTAAATGTGGAAAAAACAGATTAACAGTGTCCAAACTAATGTCACAGCTGTTAAATATACCAGAAACACATATGGTAATAGAACCACCAAAATTACGAAGCGCTACATGTGCATTATATTGGTATAGAACAGGTTTGTCTAATATTAGTGAGGTATATGGTACCACCCCAGAATGGATTGAACAACAAACAGTATTACAGCATAGCTTTGACAATAGCATATTTGATTTTGGAGAAATGGTGCAATGGGCATATGATCATGATATAACAGATGATAGTGACATAGCATATAAATATGCACAGTTAGCAGATGTAAATAGCAATGCTGCAGCATTTCTAAAAAGCAATTCACAAGCAAAAATAGTAAAGGACTGTGCAACCATGTGTAGACATTATAAACGGGCAGAAAGAAAACATATGAATATTGGACAATGGATACAGTATAGATGTGATAGGATAGATGATGGTGGAGACTGGAGGCCTATAGTGAGATTTTTAAGATATCAAGAAATAGAATTTACAGCCTTTTTAGATGCATTTAAAAAATTTTTAAAAGGTATACCTAAAAAAAATTGTTTAGTATTATATGGACCTGCAAACACAGGAAAATCATATTTTGGAATGAGTTTAATTAGGTTCTTAAGTGGATGTGTAATATCGTATGTAAACTCAAAAAGCCATTTTTGGTTACAACCATTAACAGATGCAAAAGTGGGTATGATAGATGATGTAACACCTATATGTTGGTCATATATAGATGATTATATGAGAAATGCACTGGATGGTAATGATATATCAGTAGATGTAAAGCATAGAGCCTTAGTACAAATAAAATGCCCACCATTGATTTTAACAACAAATACAAATGCAGGAACAGATCCTAGGTGGCCATATTTACATAGTAGATTGGTCGTGTTTCATTTCAAAAACCCATTTCCATTTGATGAAAATGGCAATCCCATATATGAAATTAACAACGAAAATTGGAAATCCTTTTTCTCAAGGACGTGGTGCAAATTAGATTTAATACAGGAAGAGGACAAGGAAAACGATGGAGTCGATACCGGCACGTTTAAATGCAGTGCAGGAAAAAATACTAGATCTATACGAAGCTGATAGTAATGACCTAAACGCACAAATTGAACATTGGAAATTGACTCGAATGGAATGTGTTTTGTTTTACAAAGCAAAGGAACTGGGAATAACTCATATAGGCCACCAGGTGGTGCCACCAATGGCAGTGTCCAAGGCAAAGGCCTGCCAAGCTATTGAACTACAATTGGCATTGGAGGCATTAAACAAAACACAATATAGCAAAGATGGATGGACACTACAACAAACAAGTCTAGAAATGTGGCGTGCAGAACCACAAAAATACTTTAAAAAACATGGGTATACAATAACAGTGCAATACGATAATGATAAAAACAATACTATGGATTATACAAACTGGAAGGAAATATATTTACTTGGTGAGTGTGAATGTACAATTGTAGAAGGACAAGTAGATTATTATGGGTTATATTATTGGTGTGATGGAGAAAAAACATATTTTGTAAAATTTAGTAACGATGCACAGCAATATTGTGTAACAGGATTATGGGAAGTACATGTGGGTGGTCAGGTAATTGTTTGTCCTGCATCTGTATCTAGTAACGAAGTATCCACTACTGAAACTGCTGTCCACCTATCCACCGAAACCTCCAAGACCTCCGCATTGTCCGTGGGTGCCAAAGACACACACCTACAACCACCACAGAAACGACGACGACCAGACGTCACAGACTCCAGAAACACCAAGTACCCCAACAACCTTTTGCGGGGACAACAATCCGTGGACACTACTACACGGGGACTCGTCACTGCAGCTGAGTGCACAAACAAAGGGCGGGCTGTGCATACAACTTGTACTGCACCTATAATACACCTAAAAGGTGATCCTAATAGCTTAAAATGTTTAAGATATAGGGTAAAAACACATAAAAGTTTGTATGTTCAAATTTCATCTACCTGGCATTGGACCAGTAATGAATGTACAAATAATAAACTAGGTATTGTAACAATAACATACAGTGATGAAGCACAACGACAACAATTTTTAAAAACTGTTAAAATACCAAATACTGTGCAAGTTATACAAGGTGTTATGTCATTGTGATATTTGTACATATGTATATATGTATATGTGTATGATACATACTGAACACAAGCCAATATTGCTGCTATTGTGTATATATAACAATGTTAGGATTATTTGTATTTTGTTTTATTTTGCTTATGGTGTTTTGTGCAGTGCTTAGGCCGCTCTTGCTATCTATATCGGTGTATGCGCAGGTGTTGGTGCTGGTGCTTTTGCTATGGGTATCTATTGGGTCACCATTGAAAGTGTTTTTTTTATACCTACTGTTTTTATATTTTCCAATGTTTTGTATTCACTGTCATGCACAGTATTTGGCACAACAGCAATAACTATTGTACAAAACTGTTGTTTGTACTGCTGTAC---------------------ATATGCACAATATACTTTTTTACTTTTGTAGTTTGTCTAATAAATACTTTTATATTTTTTAATAGCTTGTCGCAATGAGATACAGACGGTCTACACGGCACAAACGTGCTTCTGCAACACAGCTATATCAAACATGCAAAGCCTCTGGCACCTGCCCCCCCGATGTTATTCCTAAAGTAGAAGGCACAACTATTGCAGATCAACTTTTAAAATATGGCAGCCTAGGGGTGTTTTTTGGAGGTTTGGGTATAGGTACAGGTGCAGGCTCCGGTGGTAGGGCAGGCTATGTGCCATTGTCCACTCGTCCTCCCACCAGTAGTATTACCACATCCACTATTCGTCCCCCTGTAACTGTAGAACCCATTGGTCCCTTAGAACCATCTATAGTTTCTATGATAGAAGAAACAACATTTATTGAGTCCGGTGCACCTGCTCCAACTATTCCATCAGCAACAGGGTTTGATGTTACAACATCTGCAAATAATACTCCTGCAATAATTAATGTAACATCTATAGGTGAATCATCTGTACAATCAGTTTCTACACATTTAAATCCTACATTCACTGAACCATCTATAATACAGCCCCCGGCACCTGCAGAAGCATCTGGTCATGTATTGTTTTCTAGTCCAACTATTAGTACACACACCTATGAAGAAATCCCTATGGATACATTTGTTACCTCTACTGACAGCAGCAGTGTAACAAGTAGTACACCTATTCCAGGGTCTCGCCCTACGACACGCCTTGGTTTATATAGTCGTGCCACACAACAGGTTAAGGTAGTAGACCCTGCTTTTATGTCATCACCACACAAATTAGTAACATATAACAATCCTGTTTTTGAGGGCGTTGATACAGATGAAACTATAATTTTTGATCGTTCAGAACATTTACCTGCACCGGATCCTGATTTTTTAGACATTATAGCTTTGCATAGGCCTGCATTAACCTCTCGAAGAGGTACTGTTAGGTTTAGCAGGCTTGGTAATAAGGCCACCCTACGTACACGTAGTGGAAAACAAATAGGGGCACGGGTACATTATTATCATGATATTAGTCCTATACAGCCTGCTGAAGTTCAGGAAGACATAGAATTGCAACCTTTATTACCACAATCTGTGTCCCCTTACACTATTAATGATGGTTTGTATGATGTGTATGCAGATTCTTTACAGCAGCCCACGTTTCACTTACCTTCCACACTTTCTACCCATAATAATACTTTCACTGTACCTATTAATAGTGGTATTGACTTTGTATATCAACCCACTATGTCCATTGAGTCAGGTCCTGACATTCCATTACCTTCCTTACCCACACATACTCCTTTTGTTCCTATAGCCCCTACAGCTCCATCTACATCTATTATTGTTGATGGTACAGATTTTATTTTACATCCTAGTTATTTTTTACTACGTCGCAGGCGTAAACGTTTTCCATATTTTTTTACAGATGTCCGTGTGGCGGCCTAGTGAGGCCACTGTGTACCTGCCTCCTGTACCTGTCTCTAAGGTTGTAAGCACTGATGAGTATGTGTCTCGCACAAGCATCTATTATTATGCAGGCAGTTCTAGATTACTTACAGTAGGACATCCCTATTTTTCTATTAAAAACACCAGTAGTGGTAATGGTAAAAAAGTTTTAGTTCCCAAGGTGTCTGGCCTGCAATACAGGGTATTTAGGATTAAATTGCCAGACCCTAATAAATTTGGTTTTCCAGATACATCTTTTTATAACCCCGAAACCCAAAGGTTGGTGTGGGCCTGTACAGGCTTGGAAATTGGTAGGGGACAGCCTTTAGGTGTGGGTATTAGTGGGCATCCTTTATTAAACAAGTTTGATGATACTGAAACCAGTAACAAATATGCTGGTAAACCTGGTATAGATAATAGGGAATGTTTATCTATGGATTATAAGCAGACCCAGTTATGCATTTTAGGATGCAAACCTCCTATAGGTGAACATTGGGGTAAGGGAACCCCTTGTAATAATAATTCAGGAGGGAATCCCGGGGATTGTCCTCCCCTACAACTCATTAACAGTGTAATACAGGATGGGGACATGGTAGATACAGGATTTGGTTGCATGGATTTTAATACCTTGCAAGCTAGTAAAAGTGATGTGCCCATTGATATATGTAGCAGTGTATGTAAGTATCCAGATTATTTGCAAATGGCTAGCGAGCCATATGGTGACAGTTTGTTCTTTTTTCTTAGACGTGAGCAAATGTTTGTTAGACACTTTTTTAATAGGGCCGGTACCTTAGGTGACCCTGTGCCAGGTGATTTATATATAAAAGGGTCTAACTCTGGCAATACTGCCACTGTACAAAGCAGTGCTTTTTTCCCTACTCCTAGTGGTTCTATGGTAACCTCCGAATCACAATTATTTAATAAACCGTACTGGTTACAACGTGCGCAGGGCCACAATAATGGCATATGTTGGGGCAATCAGTTGTTTGTCACAGTTGTAGATACCACTCGTAGCACTAACATGACTTTATGTGCTGAGGTTACAAAGGAAGACACATATAAAAATGAAAATTTTAAGGAATACCTTCGTCATGGCGAGGAATTTGATTTACAATTTATTTTTCAATTGTGCAAAATTACATTAACAGCTGATGTTATGACATACATTCATAAGATGGATGCCACTATTTTAGAGGACTGGCAATTTGGCCTTACCCCACCACCGTCTGCATCTTTGGAGGACACATACAGATTTGTAACGTCTACTGCTATAACATGTCAGAAAAACACACCACCTAAAGGAAAGGAAGATCCTTTAAAAGAGTATATGTTCTGGGAGGTGGATTTAAAAGAAAAGTTTTCTGCAGATTTAGATCAGTTTCCTTTAGGCAGAAAGTTTTTGTTACAGGCAGGGCTACAAGCTAGGCCCAAACTAAAACGCCCTGCATCATCGGCCCCACGTACCTCCACAAAGAAGAAAAAGGTTAAAAGGTAACCATTGTC------------TGTTGTGTAATTGTCTGTGTCATGTATGTGTTGTGTATGTCAAAAACAGGTTAAAAGGTAACCATTGTTTGTTATGTAATTGTTTTCTGTGTGTACTGTGTTGTTTGCATGTTATGTATGTGTGTGTGCATGTTTGTTGTATTTGTCAGTTCCTGTATGTATGTTTTGTGTATGTATTAATAAAGTACTGTATTTACTAAACTATTTATAGTAGTC-----TTATTGTATGGTTGCACCCACATGAGTAACAATACAGTTGCTTCTAATCTATTGCATCTCCTGCCCTACCCTGTGTCCCCTGCCCTACCCTGTGTCCTACTTTGTTACACTACTAATTAGCCTTATACTCTCCATTTTGTACCATTTTGTACTATCCACCATTTTAAATCCTAACCGAATTCGGTTGGTGTTGGCACCACTTTGGTTGTCCTTGGCACAGTAACAACTATTTTTATATAAATGTCAGCAAACTGCTTAATCCTTTGGTTTCCTGCAGTCCACTGGTCTACACTTGTTGTCCCGCCTAAACTGA-----------CTCACAC-TCCTGCAGTGCAGCTAAACAATACATTGCCTAACATTGCATGTTTTAAACTGCTTTTAGGCACATATTTTATTTAAACTTTCAATGCACTAATTACAGTGTTGGCTTACACAAGTACATCCTACGCCAAATATGTCTTGTAAAACATAATTGAATACTGTTACTCACCAGGTGTGCACTACACGACCGGTTACGGTTACCGTAGCCACAACCACTTTTTGTTATAATTA
