# Supplementary material for: Characterization and Diversity of 243 Complete Human Papillomavirus Genomes in Cervical Swabs Using Next Generation Sequencing
Source: Viruses. 2020 Dec 14;12(12):1437. doi: 10.3390/v12121437 (PMC7764970; doi:10.3390/v12121437)
Supplement: Supplementary file 1 [file viruses-12-01437-s001.zip › Supplementary material/Alignments/HPV53_alignment.fasta]

>X74482|HPV53|A|
GAAAGTAACAATCCTACTTTTATAGACAGGGAGTAACCGAAATAGGTTTAGGACCGAAAACGGTACATATAAAAGCACTGTGTACAACACCCAGGACATCCATGGATCGTCAGTTATTTGAAAATACAGAAGAGCGACCACGTACATTGCACCAGCTATGTGAAGTTGTGAATAAACCATTGCTGGAGCTGCAACTTGGCTGTGTGTTCTGCAAGAAGGCATTGACAGCGTCAGAGGTATATAATTTTGCATATACAGATCTAAGAGTAGTGTATAGAGACGGGTATCCGTATGGAGTGTGCAAATTCTGTTTGCTATTTTATAGTAAGGTCCGAAAATTAAGATATTACAATTGTTCAGTGTACGGGGCTAGCCTGGAAGCACTAACTAAAAAAAAGTTATCTGATTTATCAATAAGGTGCTACAGATGTCAACATCCGTTGACACCAGAGGAAAAACAGTTACACTGTGACTATAAGAAACGGTTTCACAAAATTTCACATATGTGGACCGGGTCGTGCCTGACATGCTGGAGACACACAACAGCAACTGAATCAGCAGTATAATCATGCACGGTAACGTACCAACACTTCCACAATATATTATAGAACTTATACCACAAACTGAGATTGACCTGCAATGCCATGAGCAATTGAACAGCTCAGAGGATGAGGATGAGGATGAAGTAGACCATCTGCAGGAGCAGCCACAGCAAGCTAGACGGGACGAACAACATCCTTGTTACCTAATTGAAACACAGTGTTGTAGGTGTGAGTCGTTGGTGCAGTTGGCTGTTCAGAGTTCAACAAAAGAGCTGCGTATTTTACAACAAATGCTTATGGGCACAGTGGAGCTTGTGTGCCCCCTCTGCGCAACAAGGCGATAACTGCAATGGCGTCACCTGAAGGTACAGATGATGAGGGGGGATGCCGGGGATGGTTTCACGTGGAGGCAATAGTAAAAAAACGTACAGGGGATGTAATATCTGAAGATGAAACAGACGAGGAAAGCACCGAATCTGATTTGGATGGGTTTATAGACAATAGTAATATAATATCTACACAGGCAGAAAGGGAGACAGCTCAGCAGTTGTTACATG-CCAAAACACACATGCAGATACACAGACGCTGCAGAAATTAAAACGAAAGTATTTAGGCAGTCCATTAGGTGATATTAGTAATCAGCAAACAGTGTGCCGGGAAGCTGTAAAACGAAGGCTAATTGATACAGAAGTGCCGGACAGCGGGTATGGCAATACTTTGGAAAC-GTGGAAGCAACGCAACAGGTACAGGAACAGTATGTAAGGGAGGCAAGTGGCGGGAAAGAGCAAAATGGAGGCTCACAACATAGTGTGTGTAGCAGAGATGGGAGCATAGGGTCAGGAAGTGATATGGATGTGGATAGACAGGATATAATGCCACTGCAACAAATACAAGATATATTAAAATGTAGTAATGTGCAGGCCAAGCTATATTGTAAATTTAAAGATATATTTGGCATACCATTTTCAGAGTTGGTACGAACATTTAAAAGTGATAGTACATGTTGTCATGATTGGATATGTGCTATATTTGGAGTAAATG-AACATTAGCAGAGGCATTAAAAACAATTATTAAAACACAGTGCATATATTACCATATGCAATGTTTAACATGTACATGGGGCGTGGTTATATTATTGTTAATTAGATATACGTGTGGCAAAAACAGAAAAACAATTGTAAAGTCTTTAGCATCCATATTAAATGTACCAACTGAACAAATGCTTGTGCAGCCTCCAAAAATACGTAGCCCTGCGGTTGCATTATACTTTTATAAAACATCTATATCCAACATTAGTGACGTGTATGGGAGTACACCAGAATGGATAGAAAGACAAACACAGTTACAACATAGCTTTGAGGACTGTCAATTTGAACTATCTAAAATGGTGCAGTGGGCATTTGACAATGAAGTAACCGATGATAGTCAAATAGCATTTCATTATGCACAGTTAGCAGATGTAGACAGTAATGCACAAGCATTTTTAAAAAGTAATATGCAAGCAAAATATGTAAAAGACTGTGGAATAATGTGTAGACACTATAAACGGGCACAACAACAACAGATGAATATGAAACAATGGATAAAGCATGTATGTAGCAAGGTGGATGATGGTGGGGACTGGAAGCCAATAGTACAGTTCCTAAGGTATCAAGGGGTCGAGTTTATTTCATTTTTAAGTTATTTTAAATTATTTTTACAAGGTACACCAAAACATAATTGTTTAGTTATT-TATGGTCCTCCAAACACGGGTAAATCATGTTTTGCTATGAGTCTTATAAACTTTTTTCATGGGTCAGTCATTTCATATGTAAATTCACACAGTCACTTTTGGTTACAACCGTTAGACAATACTAAATTAGGTATGCTAGATGATGCCACAGAGGCATGTTGGAAATATATTGATGAATACCTAAGAAATTTATTAGATGGCAATCCTGTAAGCTTAGATAGAAAACATAAGCAACTAGTACAAATAAAGTGTCCACCTGTACTAATAACAACTAATATAAATCCAATGCAAGATGCAAAGCTACGGTATTTGCACAGTAGAATACATGTGTTACAGTTTTTAAATCCATTTCCAATTGATGTGAATGGAAATCCTGTATACCAATTAAATAATGCAAACTGGAAATGTTTTTTTGAAAGGACATGGTCCAGATTAGATTTGGATAACGACGAAGACAAGGAAAACGATGGAGACGCTATGCCAACGTTTAGATGCGTGCCAGGAGAAAATTCTAGACTGTTTTGAAAGAGATAGCAAAAATATTACAGACCATATAGACTACTGGAAAGCTGTGCGACAAGAAAATGTAATATATTATAAGGCAAGAGAAAATAATATGACTAAACTAGGCCACCAGGTGGTGCCCTGTTTACAAGTGTGTAAAGCAAAGGCATGCGTTGCTATAGAACTACAAATAGCATTGGAATCACTTTGTAAAACAGAATATAATATGGAAGAGTGGACATTAAGGGATGTATGTGAAAGTATGTGGTATACAGAACCCAAACAGTGTTTTAAAAAACAAGGACAACATATAGAAGTGTGGTTTGATGGCAGCAAGGACAATCGGGCTGAATATGTTGTGTGGAAATGGGTATATTATTGTGGGGAGGATGGGTGGTGTAAAGTGTCTTCTGCAGTAAGCTATGAGGGCATATATTATATACATGACGGCCATAAAACGTATTATACAAACTTTAAAGACGAGGCCACCAAATATGGGTGTAAAGGCACATGGGAAGTGCATATGGGAAAACAAAGTATTTATTGTCCCGACTCTGTGTCCAGTACCTTTAGATCCAACGTATCCTCTGTTGAAACTGTTAACGAATACTACTCCCATAAGACCCCCACCACCTCCACGCCCGTGGGCACCTACGAAGCCTCATCATCCCTGCGGCCGGGAAAACGTCCCAGAACCACAGAGCCCGACAGTACTGACTCCACCACACAGTCCACTACCACAGCCAGAGAGTCCTACGCAGAGTGTGTCGCAAGGAACACAGACAACACAAACAACAACACCAGAAAACACCTCCCTGGTGGAGCTTCGTGTAACAACACCGAAATCGACAGTGGTTATAAGACTGCACCTGTAGTACATATAAAAGGTGAAGCAAACAGACTAAAGTGTTTAAGGTATCGGTTTCAAAAACATAAACAACTGTTTGTTACTGTATCATCCACCTATCATTGGACAAATGTAAACTGTGCTGTAAATAATAGTTATATTACTGTTGTATATAAAGATGAAACCCAACGCCAAAAATTTTTGGATATTGTAAAAATACCCCCTAGTGTATCACTGGTACTGGGACATATGACATGTGTTGATATGTAATGTTAATGTAATTGTTACATTATGTAATATTGTATTACAATAATACCTG------------------GTATATACAATACTACACACGCCATATATGCTGCTAGGCCTGTAAACTTGCAACCATTGTGTTGTGTGTTAGTTTTGTGTTTTTGCTTTGCTGCTTTGTGTGCCTGTTTGTCTGCTTTAATGTGCCGCTATTGCAGTCTGCCTCTGTGTTTGCCTCGTGTATATTACTTATACTTTTATTTTGGTTTGTTGTGGCATCATCCTACATAACCACATTTACACTATATATACTTTTTTTTTACTTCCCTTTATTATGTTTCTATAGCCATGCTGTGTGGTTAATTAACACACAATAAATCACAGTTTTTTTGTATTGTATGTATTTGTGTGTTATATATAATGGTTGCCCACCGGGCACGCAGACGTAAGCGGGCATCAGCAACGCAGCTATATCAAACATGTAAACAATCTGGCACATGTCCTGAGGATGTTATTAACAAAATTGAACACAAAACCTGGGCTGATAAAATATTGCAATGGGGTAGTTTATTTACATTTTTTGGAGGCCTTGGTATTGGCACTGGCTCTGGCACTGGGGGGCGTACAGGATATATTCCTTTGGGTACTAGGCCTTCCACTGTTGTTGATGTAACCCCTGCTCGGCCCCCTATTGTTGTAGAATCGGTAGGCCCCACTGACCCTTCAATTGTTACATTGGTTGAAGAATCCAGTGTTATTGAGTCTGGAGCTTCGTTCCCTAATTTTACAGGTACTGCAGGATTTGAAGTAACATCCTCCTCAACTACCACACCTGCAGTATTAGATATAACACCCACCTCTACCTCTGTACATGTTAGTTCTACTACATATACTAATCCCACATTTGTAGACCCTCCTGTTATTGAGGTCCCCCAAACTGGTGAGGTATCTGGGAATATATTGATAAGTACCCCAACATCTGGGGTTCATAGTTATGAGGAAATACCTATGCAAACATTTGCTGTTCAGGGTACAGGCAATGAACCTATCAGTAGTACTCCTATTCCTGGTCTTAGGCGTATAGCTGCCCCACGTTTATATAAAAAAGCCTTTCAACAGGTTAAGGTCACAGATCCTGCATTTCTTCACAAACCTGAAACTTTAATTAATGTTGATAATCCCATATTTCAAAATGCTGACACAACGTTAACCTTTTCACCATCAGGTGTGGCACCTGATCCTGATTTTTTAGACATTGTGGCTTTACACAGACCTGCCTTTACAACACGTAGAGGTGGTGTGCGTTTTAGTAGGCTTGGCACAAAGGCCACTATGCGCACCAGAAGTGGCAAACAAATAGGTGCTCGTGTACATTATTATTATGATGTGAGTCCTATTACACAGACTGAAGAAATTGAAATGCAGCCATTATTGTCTACAGATAATACATTTGATGGCCTATATGATATTTATGCAAACATAGATGATGAGGCACCTGTGTCATCTCGTTTTTCTATTGCTACACCTTCTAGGTTGCCTACCAACACTGTTCCTTTGTCTTTTAGTGGTAGTACCTCTAATGTTACAATACCCTTTGGTACATCTTGGGATGTTCCCATCTATTCAGGTCCCGATGTAGTGTTGCCCACAGGACCCCCTACATGGCCTTATGCACCTCAATCTCCTTTTGATACCACCCATGATGTAGTTATACAGGGCTCCACATTTGCGTTATGGCCTGTTTATTTTTTGAAACGTAGGCGTCGTAAACGTATTCCCTATTTTCTTGCAGATGGCGGTGTGGCGGCCTAGTGACAGCAAGGTTTATCTGCCTCCTACCCCTGTATCAAAGGTCATTACAACGGATGCCTATGTAAAACGCACCACTATATTTTATCATGCTGGAAGCTCTCGCTTGCTTACCGTGGGACATCCTTATTACCCCATTTCTAAATCTGGTAAAGCAGACATCCCTAAGGTGTCTGCATTTCAGTATAGGGTGTTTAGAGTACGCCTCCCAGATCCTAATAAGTTTGGCCTTCCTGATACAAATATATTTAATCCTGACCAGGAGCGGCTTGTATGGGCCTGTGTAGGGCTAGAGATTGGCCGTGGACAGCCTTTAGGTGTTGGTGTAAGTGGCCATCCACTGTTCAATAGGTTGGATGACACTGAAAGCTCTAGTATAGCTATTCAGGATACTGCCCCGGACAGTAGGGATAATGTTTCAGTGGATCCTAAACAAACACAGTTATGCATTATTGGCTGTGCACCCGCTATAGGTGAACACTGGACAAAGGGTACGGCCTGTCGTTCCACACCTACTACAGCGGGCGACTGCCCCCCATTGGAACTTATCAATTCACCTATTGAGGATGGAGACATGGTGGACACAGGTTTTGGTGCATTAAACTTTAAAGCTTTGCAGGAATCTAAATCTGATGTGCCATTGGATATTGTACAATCCACATGTAAATATCCCGATTATTTGAAAATGAGTGCAGATGCCTATGGGGATTCTATGTGGTTTTATTTACGTAGGGAACAGTTGTTTACCAGACATTTTTTTAATAGGGCAGGCGTTATTGGTGAGGAAATACCTAATGACTTATATATTAAGGGTAGTAATGGCAGGGACCCGCCCCCTAGCTCTGTATATGTTGCTACACCTAGTGGGTCTATGATAACTTCAGAGGCTCAATTGTTTAATAAGCCATATTGGCTGCAACGTGCCCAGGGACATAATAATGGCATCTGTTGGAACAATCAGTTATTTGTAACTGTTGTGGATACCACCAGGAATACAAACATGACTCTTTCCGCAACCACACAGTCTATGTCTACATATAATTCAAAGCAAATTAAACAGTATGTTAGACATGCAGAGGAATATGAATTACAATTTGTGTTTCAACTATGTAAAATATCCCTGTCTGCTGAGGTTATGGCCTATTTACATACTATGAATTCTACCTTACTGGAAGACTGGAATATAGGTTTGTCGCCTCCTGTTGCCACTAGCTTAGAGGACAAATACAGATATGTGAAAAGTGCAGCTATAACCTGTCAAAAGGATCAGCCCCCTCCTGAAAAGCAGGACCCACTATCTAAATATAAATTTTGGGAGGTCAATTTGCAAAACAGTTTTTCTGCTGATTTGGATCAGTTTCCTCTTGGCAGGAAGTTTTTAATGCAGGTTGGGGTCCGTACTAAACCGCCTGTATCCTCTAAAAAACGCTCTGCTTCTACTACATCTACCTCAGCCCCCTCCTCCAAGCGCAAACGCAAATAGTATGTTGTGTGTCTGTATTGTGTATGTATGGTTGTATTATGTACTATTTATTTATTGTGTATACTGTATGTGTGTATTTGTTGTCTGTGTTGTATGACTGTATGTATGTGTAATGTTTGCATGTTGTTAATAAATATGAATGAGTGTTACTTTTACGCGTGGTTGCATAAACTAAGGCGCGGTGGTGTCCCTAGGCAGTTGGGTGGCATGTTAGGTGGCGTCCCTGTTTATATACCAATCTCCACCCTGTATTATTAATATATGTACTGTTATCATGCAGTTACCTATACCACATATAGTATAGCTTATAGGTATCCATTTTAGTTTGGCGCCTTTTTGGTACCCTCCATTTTGCCTTGCAACCGGTTTCGGTTGT----GCATATCTTGTAAATACCACAAGCATATTCAGCAGAACTGTTAATCCTTTGGCATAGTGCCGTTTCCTGTGTTTAATGTTTTTTTGTTTTATACACTATGCCTTACCTATTAGTCACTTACTGTAGGCTGCCAACTATGCTTTTACCTGCATACCTTAGTGCTTTTGGGCACACATTTTTATTGCAAACATCTGCACTTTAGTGTTTTGGCTTGCAGCATACGTTCTGCTAGCCAAGTATCTGTCTAGTAAACCAGGTGTGCACCTATTACTCATGCACCGCAACCGTTTACGGTTTTGCAGCAACAGGCCTTTTTTATAATTATT
>LNS0113695_HPV53
GAAAGTAACAATCCTACTTTTATAGACAGGGAGTAACCGAAATAGGTTTAGGACCGAAAACGGTACATATAAAAGCACTGTGTACAACACCCAGGACATCCATGGATCGTCAGTTATTTGAAAATACAGAAGAGCGACCACGTACATTGCACCAGCTATGTGAAGTTGTGAATAAACCATTGCTGGAGCTGCAACTTGGCTGTGTGTTCTGCAAGAAGGCATTGACAGCGTCAGAGGTATATAATTTTGCATATACAGATCTAAGAGTAGTGTATAGAGACGGGTATCCGTATGGAGTGTGCAAATTCTGTTTGCTATTTTATAGTAAGGTCCGAAAATTAAGATATTATAATTGTTCAGTGTACGGGGCTAGCCTGGAAGAACTAACTAAAAAAAAGTTATCTGATTTATCAATAAGGTGCTACAGATGTCAACATCCGTTGACACCAGAGGAAAAACAGTTACACTGTGACTATAAGAAACGGTTTCACAAAATTTCACATATGTGGACCGGGTCGTGCCTGACATGCTGGAGACACACAACAGCAACTGAATCAGCAGTATAATCATGCACGGTAACGTACCAACACTTCCACAATATATTATAGAACTTATACCACAAACTGAGATTGACCTGCAATGCCATGAGCAATTGAACAGCTCAGAGGATGAGGATGAGGATGAAGTAGACCATCTGCAGGAGCAGCCACAGCAAGCTAGACGGGACGAACAACATCCTTGTTACCTAATTGAAACACAGTGTTGTAGGTGTGAGTCGTTGGTGCAGTTGGCTGTTCAGAGTTCAACAAAAGAGCTGCGTATTTTACAACAAATGCTTATGGGCACAGTGGAGCTTGTGTGCCCCCTCTGCGCAACAAGGCGATAACTGCAATGGCGTCACCTGAAGGTACAGATGATGAGGGGGGATGCCGGGGATGGTTTCACGTGGAGGCAATAGTAAAAAAACGTACAGGGGATGTAATATCTGAAGATGAAACAGACGAGGAAAGCACCGAATCTGATTTGGATGGGTTTATAGACAATAGTAATATAATATCTACACAGGCAGAAAGGGAGACAGCTCAGCAGTTGTTACATGCCCAAAACACACATGCAGATACACAGACGCTGCAGAAATTAAAACGAAAGTATTTAGGCAGTCCATTAGGTGATATTAGTAATCAGCAAACAGTGTGCCGGGAAGCTGTAAAACGAAGGCTAATTGATACAGAAGTGCCGGACAGCGGGTATGGCAATACTTTGGAAACAGTGGAAGCAACGCAACAGGTACAGGAACAGTATGTAAGGGAGGCAAGTGGCGGGAAAGAGCAAAATGGAGGCTCACAACATAGTGTGTGTAGCAGAGATGGGAGCATAGGGTCAGGAAGTGATATGGATGTGGATAGACAGGATATAATGCCACTGCAACAAATACAAGATATATTAAAATGTAGTAATGTGCAGGCCAAGCTATATTGTAAATTTAAAGATATATTTGGCATACCATTTTCAGAGTTGGTACGAACATTTAAAAGTGATAGTACATGTTGTCATGATTGGATATGTGCTATATTTGGAGTAAATGAAACATTAGCAGAGGCATTAAAAACAATTATTAAAACACAGTGCATATATTACCATATGCAATGTTTAACATGTACATGGGGCGTGGTTATATTATTGTTAATTAGATATACGTGTGGCAAAAACAGAAAAACAATTGTAAAGTCTTTAGCATCCATATTAAATGTACCAACTGAACAAATGCTTGTGCAGCCTCCAAAAATACGTAGCCCTGCGGTTGCATTATACTTTTATAAAACATCTATATCCAACATTAGTGACGTGTATGGGAGTACACCAGAATGGATAGAAAGACAAACACAGTTACAACATAGCTTTGAGGACTGTCAATTTGAACTATCTAAAATGGTGCAGTGGGCATTTGACAATGAAGTAACCGATGATAGTCAAATAGCATTTCATTATGCACAGTTAGCAGATGTAGACAGTAATGCACAAGCATTTTTAAAAAGTAATATGCAAGCAAAATATGTAAAAGACTGTGGAATAATGTGTAGACACTATAAACGGGCACAACAACAACAGATGAATATGAAACAATGGATAAAGCATGTATGTAGCAAGGTGGATGATGGTGGGGACTGGAAGCCAATAGTACAGTTCCTAAGGTATCAAGGGGTCGAGTTTATTTCATTTTTAAGTTATTTTAAATTATTTTTACAAGGTACACCAAAACATAATTGTTTAGTTATT-TATGGTCCTCCAAACACGGGTAAATCATGTTTTGCTATGAGTCTTATAAACTTTTTTCATGGGTCAGTCATTTCATATGTAAATTCACACAGTCACTTTTGGTTACAACCGTTAGACAATACTAAATTAGGTATGCTAGATGATGCCACAGAGGCATGTTGGAAATATATTGATGAATACCTAAGAAATTTATTAGATGGCAATCCTGTAAGCTTAGATAGAAAACATAAGCAACTAGTACAAATAAAGTGTCCACCTGTACTAATAACAACTAATATAAATCCAATGCAAGATGCAAAGCTACGGTATTTGCACAGTAGAATACATGTGTTACAGTTTTTAAATCCATTTCCAATTGATGTGAATGGAAATCCTGTATACCAATTAAATAATGCAAACTGGAAATGTTTTTTTGAAAGGACATGGTCCAGATTAGATTTGGATAACGACGAAGACAAGGAAAACGATGGAGACGCTATGCCAACGTTTAGATGCGTGCCAGGAGAAAATTCTAGACTGTTTTGAAAGAGATAGCAAAAATATTACAGACCATATAGACTACTGGAAAGCTGTGCGACAAGAAAATGTAATATATTATAAGGCAAGAGAAAATAATATGACTAAACTAGGCCACCAGGTGGTGCCCTGTTTACAAGTGTGTAAAGCAAAGGCATGCGTTGCTATAGAACTACAAATAGCATTGGAATCACTTTGTAAAACAGAATATAATATGGAAGAGTGGACATTAAGGGATGTATGTGAAAGTATGTGGTATACAGAACCCAAACAGTGTTTTAAAAAACAAGGACAACATATAGAAGTGTGGTTTGATGGCAGCAAGGACAATCGGGCTGAATATGTTGTGTGGAAATGGGTATATTATTGTGGGGAGGATGGGTGGTGTAAAGTGTCTTCTGCAGTAAGCTATGAGGGCATATATTATATACATGACGGCCATAAAACGTATTATACAAACTTTAAAGACGAGGCCACCAAATATGGGTGTAAAGGCACATGGGAAGTGCATATGGGAAAACAAAGTATTTATTGTCCCGACTCTGTGTCCAGTACCTTTAGATCCAACGTATCCTCTGTTGAAACTGTTAACGAATACTACTCCCATAAGACCCCCACCACCTCCACGCCCGTGGGCACCTACGAAGCCTCATCATCCCTGCGGCCGGGAAAACGTCCCAGAACCACAGAGCCCGACAGTACTGACTCCACCACACAGTCCACTACCACAGCCAGAGAGTCCTACGCAGAGTGTGTCGCAAGGAACACAGACAACACAAACAACAACACCAGAAAACACCTCCCTGGTGGAGCTTCGTGTAACAACACCGAAATCGACAGTGGTTATAAGACTGCACCTGTAGTACATATAAAAGGTGAAGCAAACAGACTAAAGTGTTTAAGGTATCGGTTTCAAAAACATAAACAACTGTTTGTTACTGTATCATCCACCTATCATTGGACAAATGCAAACTGTGCTGTAAATAATAGTTATATTACTGTTGTATATAAAGATGAAACCCAACGCCAAAAATTTTTGGATATTGTAAAAATACCCCCTAGTGTATCACTGGTACTGGGACATATGACATGTGTTGATATGTAATGTTAATGTAATTGTTACATTATGTAATATTGTATTACAATAATACCTG------------------GTATATACAATACTACACACGCCATATATGCTGCTAGGCCTGTAAACTTGCAACCATTGTGTTGTGTGTTAGTTTTGTGTTTTTGCTTTGCTGCTTTGTGTGCCTGTTTGTCTGCTTTAATGTGCCGCTATTGCAGTCTGCCTCTGTGTTTGCCTCGTGTATATTACTTATACTTTTATTTTGGTTTGTTGTGGCATCATCCTACATAACCACATTTACCCTATATATACTTTTTTTTTACTTCCCTTTATTATGTTTCTATAGCCATGCTGTGTGGTTAATTAACACACAATAAATCACAGTTTTTTTGTATTGTATGTATTTGTGTGTTATATATAATGGTTGCCCACCGGGCACGCAGACGTAAGCGGGCATCAGCAACGCAGCTATATCAAACATGTAAACAATCTGGCACATGTCCTGAGGATGTTATTAACAAAATTGAACACAAAACCTGGGCTGATAAAATATTGCAATGGGGTAGTTTAGTTACATTTTTTGGAGGCCTTGGTATTGGCACTGGCTCTGGCACTGGGGGGCGTACAGGATATATTCCTTTGGGTACTAGGCCTTCCACTGTTGTTGATGTAACCCCTGCTCGGCCCCCTATTGTTGTAGAATCGGTAGGCCCCACTGACCCTTCTATTGTTACATTGGTTGAAGAATCCAGTGTTATTGAGTCTGGAGCTTCGTTCCCTAATTTTACAGGTACTGCAGGATTTGAAGTAACATCCTCCTCAACTACCACACCTGCAGTATTAGATATCACACCCACCTCTACCTCTGTACATGTTAGTTCTACTACATATACTAATCCCACATTTGTAGACCCTCCTGTTATTGAGGTCCCCCAAACTGGTGAGGTATCTGGGAATATATTGATAAGTACCCCAACATCTGGGGTTCATAGTTATGAGGAAATACCTATGCAAACATTTGCTGTTCAGGGTACAGGCAATGAACCTATCAGTAGTACTCCTATTCCTGGTCTTAGGCGTATAGCTGCCCCACGTTTATATAAAAAAGCCTTTCAACAGGTTAAGGTCACAGATCCTGCATTTCTTCACAAACCTGAAACTTTAATTAATGTTGATAATCCCATATTTCAAAATGCTGACACAACGTTAACCTTTTCACCATCAGGTGTGGCACCTGATCCTGATTTTTTAGACATTGTGGCTTTACACAGACCTGCCTTTACAACACGTAGAGGTGGTGTGCGTTTTAGTAGGCTTGGCACAAAGGCCACTATGCGCACCAGAAGTGGCAAACAAATAGGTGCTCGTGTACATTATTATTATGATGTCAGTCCTATTACACAGACTGAAGAAATTGAAATGCAGCCATTATTGTCTACAGATAATACATTTGATGGCCTATATGATATTTATGCAAACATAGATGATGAGGCACCTGTGTCATCTCGTTTTTCTATTGCTACACCTTCTAGGTTGCCTACCAACACTGTTCCTTTGTCTTTTAGTGGTAGTACCTCTAATGTTACAATACCCTTTGGTACATCTTGGGATGTTCCCATCTATTCAGGTCCCGATGTAGTGTTGCCCACAGGACCCCCTACATGGCCTTATGCACCTCAATCTCCTTTTGATACCACCCATGATGTAGTTATACAGGGCTCCACATTTGCGTTATGGCCTGTTTATTTTTTGAAACGTAGGCGTCGTAAACGTATTCCCTATTTTCTTGCAGATGGCGGTGTGGCGGCCTAGTGACAGCAAGGTTTATCTGCCTCCTACCCCTGTATCAAAGGTCATTACAACGGATGCCTATGTAAAACGCACCACTATATTTTATCATGCTGGAAGCTCTCGCTTGCTTACCGTGGGACATCCTTATTACCCCATTTCTAAATCTGGTAAAGCAGACATCCCTAAGGTGTCTGCATTTCAGTATAGGGTGTTTAGAGTACGCCTCCCAGATCCTAATAAGTTTGGCCTTCCTGATACAAATATATTTAATCCTGACCAGGAGCGGCTTGTATGGGCCTGTGTAGGGCTAGAGATTGGCCGTGGACAGCCTTTAGGTGTTGGTGTAAGTGGCCATCCACTGTTCAATAGGTTGGATGACACTGAAAGCTCTAGTATAGCTATTCAGGATACTGCCCCGGACAGTAGGGATAATGTTTCAGTGGATCCTAAACAAACACAGTTATGCATTATTGGCTGTGCACCCGCTATAGGTGAACACTGGACAAAGGGTACGGCCTGTCGTTCCACACCTACTACAGCGGGCGACTGCCCCCCATTGGAACTTATCAATTCACCTATTGAGGATGGAGACATGGTGGACACAGGTTTTGGTGCATTAAACTTTAAAGCTTTGCAGGAATCTAAATCTGATGTGCCATTGGATATTGTACAATCCACATGTAAATATCCCGATTATTTGAAAATGAGTGCAGATGCCTATGGGGATTCTATGTGGTTTTATTTACGTAGGGAACAGTTGTTTACCAGACATTTTTTTAATAGGGCAGGCGTTATTGGTGAGGAAATACCTAATGACTTATATATTAAGGGTAGTAATGGCAGGGACCCGCCCCCTAGCTCTGTATATGTTGCTACACCTAGTGGGTCTATGATAACTTCAGAGGCTCAATTGTTTAATAAGCCATATTGGCTGCAACGTGCCCAGGGACATAATAATGGCATCTGTTGGAACAATCAGTTATTTGTAACTGTTGTGGATACCACCAGGAATACAAACATGACTCTTTCCGCAACCACACAGTCTATGTCTACATATAATTCAAAGCAAATTAAACAGTATGTTAGACATGCAGAGGAATATGAATTACAATTTGTGTTTCAACTATGTAAAATATCCCTGTCTGCTGAGGTTATGGCCTATTTACATACTATGAATTCTACCTTACTGGAAGACTGGAATATAGGTTTGTCGCCTCCTGTTGCCACTAGCTTAGAGGACAAATACAGATATGTGAAAAGTGCAGCTATAACCTGTCAAAAGGATCAGCCCCCTCCTGAAAAGCAGGACCCACTATCTAAATATAAATTTTGGGAGGTCAATTTGCAAAACAGTTTTTCTGCTGATTTGGATCAGTTTCCTCTTGGCAGGAAGTTTTTAATGCAGGTTGGGGTCCGTACTAAACCGCCTGTATCCTCTAAAAAACGCTCTGCTTCTACTACATCTACCTCAGCCCCCTCCTCCAAGCGCAAACGCAAATAGTATGTTGTGTGTCTGTATTGTGTATGTATGGTTGTATTATGTACTATTTATTTATTGTGTATACTGTATGTGTGTATTTGTTGTATGTGTTGTATGACTGTATGTATGTGTAATGTTTGCATGTTGTTAATAAATATGAATGAGTGTTACTTTTACGCGTGGTTGCATAAACTAAGGCGCGGTGGTGTCCCTAGGCAGTTGGGTGGCATGTTAGGTGGCGTCCCTGTTTATATACCAATCTCCACCCTGTATTATTAATATATGTACTGTTATCATGCAGTTACCTATACCACATATAGTATAGCTTATAGGTATCCATTTTAGTTTGGCGCCTTTTTGGTACCCTCCATTTTACCTTGCAACCGGTTTCGGTTGT----GCATATCTTGTAAATACCACAAGCATATTCAGCAGAACTGTTAATCCTTTGGCATAGTGCCGTTTCCTGTGTTTAATGTTTTTTTGTTTTATACACTATGCCTTACCTATTAGTCACTTACTGTAGGCTGCCAACTATGCTTTTACCTGCATACCTTAGTGCTTTTGGGCACACATTTTTATTGCAAACATCTGCACTTTAGTGTTTTGGCTTGCAGCATACGTTCTGCTAGCCAAGTATCTGTCTAGTAAACCAGGTGTGCACCTATTACTCATGCACCGCAACCGTTTACGGTTTTGCAGCAACAGGCCTTTTTTATAATTATT
>LNS6234539_HPV53
GAAAGTAACAATCCTACTTTTATAGACAGGGAGTAACCGAAATAGGTTTAGGACCGAAAACGGTACATATAAAAGCACTGTGTACAACACCCAGGACATCCATGGATCGTCAGTTATTTGAAAATACAGAAGAGCGACCACGTACATTGCACCAGCTATGTGAAGTTGTGAATAAACCATTGCTGGAGCTGCAACTTGGCTGTGTGTTCTGCAAGAAGGCATTGACAGCGTCAGAGGTATATAATTTTGCATATACAGATCTAAGAGTAGTGTATAGAGACGGGTATCCGTATGGAGTGTGCAAATTCTGTTTGCTATTTTATAGTAAGGTCCGAAAATTAAGATATTATAATTGTTCAGTGTACGGGGCTAGCCTGGAAGAACTAACTAAAAAAAAGTTATCTGATTTATCAATAAGGTGCTACAGATGTCAACATCCGTTGACACCAGAGGAAAAACAGTTACACTGTGACTATAAGAAACGGTTTCACAAAATTTCACATATGTGGACCGGGTCGTGCCTGACATGCTGGAGACACACAACAGCAACTGAATCAGCAGTATAATCATGCACGGTAACGTACCAACACTTCCACAATATATTATAGAACTTATACCACAAACTGAGATTGACCTGCAATGCCATGAGCAATTGAACAGCTCAGAGGATGAGGATGAGGATGAAGTAGACCATCTGCAGGAGCAGCCACAGCAAGCTAGACGGGACGAACAACATCCTTGTTACCTAATTGAAACACAGTGTTGTAGGTGTGAGTCGTTGGTGCAGTTGGCTGTTCAGAGTTCAACAAAAGAGCTGCGTATTTTACAACAAATGCTTATGGGCACAGTGGAGCTTGTGTGCCCCCTCTGCGCAACAAGGCGATAACTGCAATGGCGTCACCTGAAGGTACAGATGATGAGGGGGGATGCCGGGGATGGTTTCACGTGGAGGCAATAGTAAAAAAACGTACAGGGGATGTAATATCTGAAGATGAAACAGACGAGGAAAGCACCGAATCTGATTTGGATGGGTTTATAGACAATAGTAATATAATATCTACACAGGCAGAAAGGGAGACAGCTCAGCAGTTGTTACATGCCCAAAACACACATGCAGATACACAGACGCTGCAGAAATTAAAACGAAAGTATTTAGGCAGTCCATTAGGTGATATTAGTAATCAGCAAACAGTGTGCCGGGAAGCTGTAAAACGAAGGCTAATTGATACAGAAGTGCCGGACAGCGGGTATGGCAATACTTTGGAAACAGTGGAAGCAACGCAACAGGTACAGGAACAGTATGTAAGGGAGGCAAGTGGCGGGAAAGAGCAAAATGGAGGCTCACAACATAGTGTGTGTAGCAGAGATGGGAGCATAGGGTCAGGAAGTGATATGGATGTGGATAGACAGGATATAATGCCACTGCAACAAATACAAGATATATTAAAATGTAGTAATGTGCAGGCCAAGCTATATTGTAAATTTAAAGATATATTTGGCATACCATTTTCAGAGTTGGTACGAACATTTAAAAGTGATAGTACATGTTGTCATGATTGGATATGTGCTATATTTGGAGTAAATGAAACATTAGCAGAGGCATTAAAAACAATTATTAAAACACAGTGCATATATTACCATATGCAATGTTTAACATGTACATGGGGCGTGGTTATATTATTGTTAATTAGATATACGTGTGGCAAAAACAGAAAAACAATTGTAAAGTCTTTAGCATCCATATTAAATGTACCAACTGAACAAATGCTTGTGCAGCCTCCAAAAATACGTAGCCCTGCGGTTGCATTATACTTTTATAAAACATCTATATCCAACATTAGTGACGTGTATGGGAGTACACCAGAATGGATAGAAAGACAAACACAGTTACAACATAGCTTTGAGGACTGTCAATTTGAACTATCTAAAATGGTGCAGTGGGCATTTGACAATGAAGTAACCGATGATAGTCAAATAGCATTTCATTATGCACAGTTAGCAGATGTAGACAGTAATGCACAAGCATTTTTAAAAAGTAATATGCAAGCAAAATATGTAAAAGACTGTGGAATAATGTGTAGACACTATAAACGGGCACAACAACAACAGATGAATATGAAACAATGGATAAAGCATGTATGTAGCAAGGTGGATGATGGTGGGGACTGGAAGCCAATAGTACAGTTCCTAAGGTATCAAGGGGTCGAGTTTATTTCATTTTTAAGTTATTTTAAATTATTTTTACAAGGTACACCAAAACATAATTGTTTAGTTATT-TATGGTCCTCCAAACACGGGTAAATCATGTTTTGCTATGAGTCTTATAAACTTTTTTCATGGGTCAGTCATTTCATATGTAAATTCACACAGTCACTTTTGGTTACAACCGTTAGACAATACTAAATTAGGTATGCTAGATGATGCCACAGAGGCATGTTGGAAATATATTGATGAATACCTAAGAAATTTATTAGATGGCAATCCTGTAAGCTTAGATAGAAAACATAAGCAACTAGTACAAATAAAGTGTCCACCTGTACTAATAACAACTAATATAAATCCAATGCAAGATGCAAAGCTACGGTATTTGCACAGTAGAATACATGTGTTACAGTTTTTAAATCCATTTCCAATTGATGTGAATGGAAATCCTGTATACCAATTAAATAATGCAAACTGGAAATGTTTTTTTGAAAGGACATGGTCCAGATTAGATTTGGATAACGACGAAGACAAGGAAAACGATGGAGACGCTATGCCAACGTTTAGATGCGTGCCAGGAGAAAATTCTAGACTGTTTTGAAAGAGATAGCAAAAATATTACAGACCATATAGACTACTGGAAAGCTGTGCGACAAGAAAATGTAATATATTATAAGGCAAGAGAAAATAATATGACTAAACTAGGCCACCAGGTGGTGCCCTGTTTACAAGTGTGTAAAGCAAAGGCATGCGTTGCTATAGAACTACAAATAGCATTGGAATCACTTTGTAAAACAGAATATAATATGGAAGAGTGGACATTAAGGGATGTATGTGAAAGTATGTGGTATACAGAACCCAAACAGTGTTTTAAAAAACAAGGACAACATATAGAAGTGTGGTTTGATGGCAGCAAGGACAATCGGGCTGAATATGTTGTGTGGAAATGGGTATATTATTGTGGGGAGGATGGGTGGTGTAAAGTGTCTTCTGCAGTAAGCTATGAGGGCATATATTATATACATGACGGCCATAAAACGTATTATACAAACTTTAAAGACGAGGCCACCAAATATGGGTGTAAAGGCACATGGGAAGTGCATATGGGAAAACAAAGTATTTATTGTCCCGACTCTGTGTCCAGTACCTTTAGATCCAACGTATCCTCTGTTGAAACTGTTAACGAATACTACTCCCATAAGACCCCCACCACCTCCACGCCCGTGGGCACCTACGAAGCCTCATCATCCCTGCGGCCGGGAAAACGTCCCAGAACCACAGAGCCCGACAGTACTGACTCCACCACACAGTCCACTACCACAGCCAGAGAGTCCTACGCAGAGTGTGTCGCAAGGAACACAGACAACACAAACAACAACACCAGAAAACACCTCCCTGGTGGAGCTTCGTGTAACAACACCGAAATCGACAGTGGTTATAAGACTGCACCTGTAGTACATATAAAAGGTGAAGCAAACAGACTAAAGTGTTTAAGGTATCGGTTTCAAAAACATAAACAACTGTTTGTTACTGTATCATCCACCTATCATTGGACAAATGCAAACTGTGCTGTAAATAATAGTTATATTACTGTTGTATATAAAGATGAAACCCAACGCCAAAAATTTTTGGATATTGTAAAAATACCCCCTAGTGTATCACTGGTACTGGGACATATGACATGTGTTGATATGTAATGTTAATGTAATTGTTACATTATGTAATATTGTATTACAATAATACCTG------------------GTATATACAATACTACACACGCCATATATGCTGCTAGGCCTGTAAACTTGCAACCATTGTGTTGTGTGTTAGTTTTGTGTTTTTGCTTTGCTGCTTTGTGTGCCTGTTTGTCTGCTTTAATGTGCCGCTATTGCAGTCTGCCTCTGTGTTTGCCTCGTGTATATTACTTATACTTTTATTTTGGTTTGTTGTGGCATCATCCTACATAACCACATTTACCCTATATATACTTTTTTTTTACTTCCCTTTATTATGTTTCTATAGCCATGCTGTGTGGTTAATTAACACACAATAAATCACAGTTTTTTTGTATTGTATGTATTTGTGTGTTATATATAATGGTTGCCCACCGGGCACGCAGACGTAAGCGGGCATCAGCAACGCAGCTATATCAAACATGTAAACAATCTGGCACATGTCCTGAGGATGTTATTAACAAAATTGAACACAAAACCTGGGCTGATAAAATATTGCAATGGGGTAGTTTAGTTACATTTTTTGGAGGCCTTGGTATTGGCACTGGCTCTGGCACTGGGGGGCGTACAGGATATATTCCTTTGGGTACTAGGCCTTCCACTGTTGTTGATGTAACCCCTGCTCGGCCCCCTATTGTTGTAGAATCGGTAGGCCCCACTGACCCTTCTATTGTTACATTGGTTGAAGAATCCAGTGTTATTGAGTCTGGAGCTTCGTTCCCTAATTTTACAGGTACTGCAGGATTTGAAGTAACATCCTCCTCAACTACCACACCTGCAGTATTAGATATCACACCCACCTCTACCTCTGTACATGTTAGTTCTACTACATATACTAATCCCACATTTGTAGACCCTCCTGTTATTGAGGTCCCCCAAACTGGTGAGGTATCTGGGAATATATTGATAAGTACCCCAACATCTGGGGTTCATAGTTATGAGGAAATACCTATGCAAACATTTGCTGTTCAGGGTACAGGCAATGAACCTATCAGTAGTACTCCTATTCCTGGTCTTAGGCGTATAGCTGCCCCACGTTTATATAAAAAAGCCTTTCAACAGGTTAAGGTCACAGATCCTGCATTTCTTCACAAACCTGAAACTTTAATTAATGTTGATAATCCCATATTTCAAAATGCTGACACAACGTTAACCTTTTCACCATCAGGTGTGGCACCTGATCCTGATTTTTTAGACATTGTGGCTTTACACAGACCTGCCTTTACAACACGTAGAGGTGGTGTGCGTTTTAGTAGGCTTGGCACAAAGGCCACTATGCGCACCAGAAGTGGCAAACAAATAGGTGCTCGTGTACATTATTATTATGATGTCAGTCCTATTACACAGACTGAAGAAATTGAAATGCAGCCATTATTGTCTACAGATAATACATTTGATGGCCTATATGATATTTATGCAAACATAGATGATGAGGCACCTGTGTCATCTCGTTTTTCTATTGCTACACCTTCTAGGTTGCCTACCAACACTGTTCCTTTGTCTTTTAGTGGTAGTACCTCTAATGTTACAATACCCTTTGGTACATCTTGGGATGTTCCCATCTATTCAGGTCCCGATGTAGTGTTGCCCACAGGACCCCCTACATGGCCTTATGCACCTCAATCTCCTTTTGATACCACCCATGATGTAGTTATACAGGGCTCCACATTTGCGTTATGGCCTGTTTATTTTTTGAAACGTAGGCGTCGTAAACGTATTCCCTATTTTCTTGCAGATGGCGGTGTGGCGGCCTAGTGACAGCAAGGTTTATCTGCCTCCTACCCCTGTATCAAAGGTCATTACAACGGATGCCTATGTAAAACGCACCACTATATTTTATCATGCTGGAAGCTCTCGCTTGCTTACCGTGGGACATCCTTATTACCCCATTTCTAAATCTGGTAAAGCAGACATCCCTAAGGTGTCTGCATTTCAGTATAGGGTGTTTAGAGTACGCCTCCCAGATCCTAATAAGTTTGGCCTTCCTGATACAAATATATTTAATCCTGACCAGGAGCGGCTTGTATGGGCCTGTGTAGGGCTAGAGATTGGCCGTGGACAGCCTTTAGGTGTTGGTGTAAGTGGCCATCCACTGTTCAATAGGTTGGATGACACTGAAAGCTCTAGTATAGCTATTCAGGATACTGCCCCGGACAGTAGGGATAATGTTTCAGTGGATCCTAAACAAACACAGTTATGCATTATTGGCTGTGCACCCGCTATAGGTGAACACTGGACAAAGGGTACGGCCTGTCGTTCCACACCTACTACAGCGGGCGACTGCCCCCCATTGGAACTTATCAATTCACCTATTGAGGATGGAGACATGGTGGACACAGGTTTTGGTGCATTAAACTTTAAAGCTTTGCAGGAATCTAAATCTGATGTGCCATTGGATATTGTACAATCCACATGTAAATATCCCGATTATTTGAAAATGAGTGCAGATGCCTATGGGGATTCTATGTGGTTTTATTTACGTAGGGAACAGTTGTTTACCAGACATTTTTTTAATAGGGCAGGCGTTATTGGTGAGGAAATACCTAATGACTTATATATTAAGGGTAGTAATGGCAGGGACCCGCCCCCTAGCTCTGTATATGTTGCTACACCTAGTGGGTCTATGATAACTTCAGAGGCTCAATTGTTTAATAAGCCATATTGGCTGCAACGTGCCCAGGGACATAATAATGGCATCTGTTGGAACAATCAGTTATTTGTAACTGTTGTGGATACCACCAGGAATACAAACATGACTCTTTCCGCAACCACACAGTCTATGTCTACATATAATTCAAAGCAAATTAAACAGTATGTTAGACATGCAGAGGAATATGAATTACAATTTGTGTTTCAACTATGTAAAATATCCCTGTCTGCTGAGGTTATGGCCTATTTACATACTATGAATTCTACCTTACTGGAAGACTGGAATATAGGTTTGTCGCCTCCTGTTGCCACTAGCTTAGAGGACAAATACAGATATGTGAAAAGTGCAGCTATAACCTGTCAAAAGGATCAGCCCCCTCCTGAAAAGCAGGACCCACTATCTAAATATAAATTTTGGGAGGTCAATTTGCAAAACAGTTTTTCTGCTGATTTGGATCAGTTTCCTCTTGGCAGGAAGTTTTTAATGCAGGTTGGGGTCCGTACTAAACCGCCTGTATCCTCTAAAAAACGCTCTGCTTCTACTACATCTACCTCAGCCCCCTCCTCCAAGCGCAAACGCAAATAGTATGTTGTGTGTCTGTATTGTGTATGTATGGTTGTATTATGTACTATTTATTTATTGTGTATACTGTATGTGTGTATTTGTTGTATGTGTTGTATGACTGTATGTATGTGTAATGTTTGCATGTTGTTAATAAATATGAATGAGTGTTACTTTTACGCGTGGTTGCATAAACTAAGGCGCGGTGGTGTCCCTAGGCAGTTGGGTGGCATGTTAGGTGGCGTCCCTGTTTATATACCAATCTCCACCCTGTATTATTAATATATGTACTGTTATCATGCAGTTACCTATACCACATATAGTATAGCTTATAGGTATCCATTTTAGTTTGGCGCCTTTTTGGTACCCTCCATTTTACCTTGCAACCGGTTTCGGTTGT----GCATATCTTGTAAATACCACAAGCATATTCAGCAGAACTGTTAATCCTTTGGCATAGTGCCGTTTCCTGTGTTTAATGTTTTTTTGTTTTATACACTATGCCTTACCTATTAGTCACTTACTGTAGGCTGCCAACTATGCTTTTACCTGCATACCTTAGTGCTTTTGGGCACACATTTTTATTGCAAACATCTGCACTTTAGTGTTTTGGCTTGCAGCATACGTTCTGCTAGCCAAGTATCTGTCTAGTAAACCAGGTGTGCACCTATTACTCATGCACCGCAACCGTTTACGGTTTTGCAGCAACAGGCCTTTTTTATAATTATT
>LNS0630100_HPV53
GAAAGTAACAATCCTACTTTTATAGACAGGGAGTAACCGAAATAGGTTTAGGACCGAAAACGGTACATATAAAAGCACTGTGTACAACACCCAGGACATCCATGGATCGTCAGTTATTTGAAAATACAGAAGAGCGACCACGTACATTGCACCAGCTATGTGAAGTTGTGAATAAACCATTGCTGGAGCTGCAACTTGGCTGTGTGTTCTGCAAGAAGGCATTGACAGCGTCAGAGGTATATAATTTTGCATATACAGATCTAAGAGTAGTGTATAGAGACGGGTATCCGTATGGAGTGTGCAAATTCTGTTTGCTATTTTATAGTAAGGTCCGAAAATTAAGATATTATAATTGTTCAGTGTACGGGGCTAGCCTGGAAGAACTAACTAAAAAAAAGTTATCTGATTTATCAATAAGGTGCTACAGATGTCAACATCCGTTGACACCAGAGGAAAAACAGTTACACTGTGACTATAAGAAACGGTTTCACAAAATTTCACATATGTGGACCGGGTCGTGCCTGACATGCTGGAGACACACAACAGCAACTGAATCAGCAGTATAATCATGCACGGTAACGTACCAACACTTCCACAATATATTATAGAACTTATACCACAAACTGAGATTGACCTGCAATGCCATGAGCAATTGAACAGCTCAGAGGATGAGGATGAGGATGAAGTAGACCATCTGCAGGAGCAGCCACAGCAAGCTAGACGGGACGAACAACATCCTTGTTACCTAATTGAAACACAGTGTTGTAGGTGTGAGTCGTTGGTGCAGTTGGCTGTTCAGAGTTCAACAAAAGAGCTGCGTATTTTACAACAAATGCTTATGGGCACAGTGGAGCTTGTGTGCCCCCTCTGCGCAACAAGGCGATAACTGCAATGGCGTCACCTGAAGGTACAGATGATGAGGGGGGATGCCGGGGATGGTTTCACGTGGAGGCAATAGTAAAAAAACGTACAGGGGATGTAATATCTGAAGATGAAACAGACGAGGAAAGCACCGAATCTGATTTGGATGGGTTTATAGACAATAGTAATATAATATCTACACAGGCAGAAAGGGAGACAGCTCAGCAGTTGTTACATGCCCAAAACACACATGCAGATACACAGACGCTGCAGAAATTAAAACGAAAGTATTTAGGCAGTCCATTAGGTGATATTAGTAATCAGCAAACAGTGTGCCGGGAAGCTGTAAAACGAAGGCTAATTGATACAGAAGTGCCGGACAGCGGGTATGGCAATACTTTGGAAACAGTGGAAGCAACGCAACAGGTACAGGAACAGTATGTAAGGGAGGCAAGTGGCGGGAAAGAGCAAAATGGAGGCTCACAACATAGTGTGTGTAGCAGAGATGGGAGCATAGGGTCAGGAAGTGATATGGATGTGGATAGACAGGATATAATGCCACTGCAACAAATACAAGATATATTAAAATGTAGTAATGTGCAGGCCAAGCTATATTGTAAATTTAAAGATATATTTGGCATACCATTTTCAGAGTTGGTACGAACATTTAAAAGTGATAGTACATGTTGTCATGATTGGATATGTGCTATATTTGGAGTAAATGAAACATTAGCAGAGGCATTAAAAACAATTATTAAAACACAGTGCATATATTACCATATGCAATGTTTAACATGTACATGGGGCGTGGTTATATTATTGTTAATTAGATATACGTGTGGCAAAAACAGAAAAACAATTGTAAAGTCTTTAGCATCCATATTAAATGTACCAACTGAACAAATGCTTGTGCAGCCTCCAAAAATACGTAGCCCTGCGGTTGCATTATACTTTTATAAAACATCTATATCCAACATTAGTGACGTGTATGGGAGTACACCAGAATGGATAGAAAGACAAACACAGTTACAACATAGCTTTGAGGACTGTCAATTTGAACTATCTAAAATGGTGCAGTGGGCATTTGACAATGAAGTAACCGATGATAGTCAAATAGCATTTCATTATGCACAGTTAGCAGATGTAGACAGTAATGCACAAGCATTTTTAAAAAGTAATATGCAAGCAAAATATGTAAAAGACTGTGGAATAATGTGTAGACACTATAAACGGGCACAACAACAACAGATGAATATGAAACAATGGATAAAGCATGTATGTAGCAAGGTGGATGATGGTGGGGACTGGAAGCCAATAGTACAGTTCCTAAGGTATCAAGGGGTCGAGTTTATTTCATTTTTAAGTTATTTTAAATTATTTTTACAAGGTACACCAAAACATAATTGTTTAGTTATT-TATGGTCCTCCAAACACGGGTAAATCATGTTTTGCTATGAGTCTTATAAACTTTTTTCATGGGTCAGTCATTTCATATGTAAATTCACACAGTCACTTTTGGTTACAACCGTTAGACAATACTAAATTAGGTATGCTAGATGATGCCACAGAGGCATGTTGGAAATATATTGATGAATACCTAAGAAATTTATTAGATGGCAATCCTGTAAGCTTAGATAGAAAACATAAGCAACTAGTACAAATAAAGTGTCCACCTGTACTAATAACAACTAATATAAATCCAATGCAAGATGCAAAGCTACGGTATTTGCACAGTAGAATACATGTGTTACAGTTTTTAAATCCATTTCCAATTGATGTGAATGGAAATCCTGTATACCAATTAAATAATGCAAACTGGAAATGTTTTTTTGAAAGGACATGGTCCAGATTAGATTTGGATAACGACGAAGACAAGGAAAACGATGGAGACGCTATGCCAACGTTTAGATGCGTGCCAGGAGAAAATTCTAGACTGTTTTGAAAGAGATAGCAAAAATATTACAGACCATATAGACTACTGGAAAGCTGTGCGACAAGAAAATGTAATATATTATAAGGCAAGAGAAAATAATATGACTAAACTAGGCCACCAGGTGGTGCCCTGTTTACAAGTGTGTAAAGCAAAGGCATGCGTTGCTATAGAACTACAAATAGCATTGGAATCACTTTGTAAAACAGAATATAATATGGAAGAGTGGACATTAAGGGATGTATGTGAAAGTATGTGGTATACAGAACCCAAACAGTGTTTTAAAAAACAAGGACAACATATAGAAGTGTGGTTTGATGGCAGCAAGGACAATCGGGCTGAATATGTTGTGTGGAAATGGGTATATTATTGTGGGGAGGATGGGTGGTGTAAAGTGTCTTCTGCAGTAAGCTATGAGGGCATATATTATATACATGACGGCCATAAAACGTATTATACAAACTTTAAAGACGAGGCCACCAAATATGGGTGTAAAGGCACATGGGAAGTGCATATGGGAAAACAAAGTATTTATTGTCCCGACTCTGTGTCCAGTACCTTTAGATCCAACGTATCCTCTGTTGAAACTGTTAACGAATACTACTCCCATAAGACCCCCACCACCTCCACGCCCGTGGGCACCTACGAAGCCTCATCATCCCTGCGGCCGGGAAAACGTCCCAGAACCACAGAGCCCGACAGTACTGACTCCACCACACAGTCCACTACCACAGCCAGAGAGTCCTACGCAGAGTGTGTCGCAAGGAACACAGACAACACAAACAACAACACCAGAAAACACCTCCCTGGTGGAGCTTCGTGTAACAACACCGAAATCGACAGTGGTTATAAGACTGCACCTGTAGTACATATAAAAGGTGAAGCAAACAGACTAAAGTGTTTAAGGTATCGGTTTCAAAAACATAAACAACTGTTTGTTACTGTATCATCCACCTATCATTGGACAAATGCAAACTGTGCTGTAAATAATAGTTATATTACTGTTGTATATAAAGATGAAACCCAACGCCAAAAATTTTTGGATATTGTAAAAATACCCCCTAGTGTATCACTGGTACTGGGACATATGACATGTGTTGATATGTAATGTTAATGTAATTGTTACATTATGTAATATTGTATTACAATAATACCTG------------------GTATATACAATACTACACACGCCATATATGCTGCTAGGCCTGTAAACTTGCAACCATTGTGTTGTGTGTTAGTTTTGTGTTTTTGCTTTGCTGCTTTGTGTGCCTGTTTGTCTGCTTTAATGTGCCGCTATTGCAGTCTGCCTCTGTGTTTGCCTCGTGTATATTACTTATACTTTTATTTTGGTTTGTTGTGGCATCATCCTACATAACCACATTTACACTATATATACTTTTTTTTTACTTCCCTTTATTATGTTTCTATAGCCATGCTGTGTGGTTAATTAACACACAATAAATCACAGTTTTTTTGTATTGTATGTATTTGTGTGTTATATATAATGGTTGCCCACCGGGCACGCAGACGTAAGCGGGCATCAGCAACGCAGCTATATCAAACATGTAAACAATCTGGCACATGTCCTGAGGATGTTATTAACAAAATTGAACACAAAACCTGGGCTGATAAAATATTGCAATGGGGTAGTTTATTTACATTTTTTGGAGGCCTTGGTATTGGCACTGGCTCTGGCACTGGGGGGCGTACAGGATATATTCCTTTGGGTACTAGGCCTTCCACTGTTGTTGATGTAACCCCTGCTCGGCCCCCTATTGTTGTAGAATCGGTAGGCCCCACTGACCCTTCTATTGTTACATTGGTTGAAGAATCCAGTGTTATTGAGTCTGGAGCTTCGTTCCCTAATTTTACAGGTACTGCAGGATTTGAAGTAACATCCTCCTCAACTACCACACCTGCAGTATTAGATATCACACCCACCTCTACCTCTGTACATGTTAGTTCTACTACATATACTAATCCCACATTTGTAGACCCTCCTGTTATTGAGGTCCCCCAAACTGGTGAGGTATCTGGGAATATATTGATAAGTACCCCAACATCTGGGGTTCATAGTTATGAGGAAATACCTATGCAAACATTTGCTGTTCAGGGTACAGGCAATGAACCTATCAGTAGTACTCCTATTCCTGGTCTTAGGCGTATAGCTGCCCCACGTTTATATAAAAAAGCCTTTCAACAGGTTAAGGTCACAGATCCTGCATTTCTTCACAAACCTGAAACTTTAATTAATGTTGATAATCCCATATTTCAAAATGCTGACACAACGTTAACCTTTTCACCATCAGGTGTGGCACCTGATCCTGATTTTTTAGACATTGTGGCTTTACACAGACCTGCCTTTACAACACGTAGAGGTGGTGTGCGTTTTAGTAGGCTTGGCACAAAGGCCACTATGCGCACCAGAAGTGGCAAACAAATAGGTGCTCGTGTACATTATTATTATGATGTCAGTCCTATTACACAGACTGAAGAAATTGAAATGCAGCCATTATTGTCTACAGATAATACATTTGATGGCCTATATGATATTTATGCAAACATAGATGATGAGGCACCTGTGTCATCTCGTTTTTCTATTGCTACACCTTCTAGGTTGCCTACCAACACTGTTCCTTTGTCTTTTAGTGGTAGTACCTCTAATGTTACAATACCCTTTGGTACATCTTGGGATGTTCCCATCTATTCAGGTCCCGATGTAGTGTTGCCCACAGGACCCCCTACATGGCCTTATGCACCTCAATCTCCTTTTGATACCACCCATGATGTAGTTATACAGGGCTCCACATTTGCGTTATGGCCTGTTTATTTTTTGAAACGTAGGCGTCGTAAACGTATTCCCTATTTTCTTGCAGATGGCGGTGTGGCGGCCTAGTGACAGCAAGGTTTATCTGCCTCCTACCCCTGTATCAAAGGTCATTACAACGGATGCCTATGTAAAACGCACCACTATATTTTATCATGCTGGAAGCTCTCGCTTGCTTACCGTGGGACATCCTTATTACCCCATTTCTAAATCTGGTAAAGCAGACATCCCTAAGGTGTCTGCATTTCAGTATAGGGTGTTTAGAGTACGCCTCCCAGATCCTAATAAGTTTGGCCTTCCTGATACAAATATATTTAATCCTGACCAGGAGCGGCTTGTATGGGCCTGTGTAGGGCTAGAGATTGGCCGTGGACAGCCTTTAGGTGTTGGTGTAAGTGGCCATCCACTGTTCAATAGGTTGGATGACACTGAAAGCTCTAGTATAGCTATTCAGGATACTGCCCCGGACAGTAGGGATAATGTTTCAGTGGATCCTAAACAAACACAGTTATGCATTATTGGCTGTGCACCCGCTATAGGTGAACACTGGACAAAGGGTACGGCCTGTCGTTCCACACCTACTACAGCGGGCGACTGCCCCCCATTGGAACTTATCAATTCACCTATTGAGGATGGAGACATGGTGGACACAGGTTTTGGTGCATTAAACTTTAAAGCTTTGCAGGAATCTAAATCTGATGTGCCATTGGATATTGTACAATCCACATGTAAATATCCCGATTATTTGAAAATGAGTGCAGATGCCTATGGGGATTCTATGTGGTTTTATTTACGTAGGGAACAGTTGTTTACCAGACATTTTTTTAATAGGGCAGGCGTTATTGGTGAGGAAATACCTAATGACTTATATATTAAGGGTAGTAATGGCAGGGACCCGCCCCCTAGCTCTGTATATGTTGCTACACCTAGTGGGTCTATGATAACTTCAGAGGCTCAATTGTTTAATAAGCCATATTGGCTGCAACGTGCCCAGGGACATAATAATGGCATCTGTTGGAACAATCAGTTATTTGTAACTGTTGTGGATACCACCAGGAATACAAACATGACTCTTTCCGCAACCACACAGTCTATGTCTACATATAATTCAAAGCAAATTAAACAGTATGTTAGACATGCAGAGGAATATGAATTACAATTTGTGTTTCAACTATGTAAAATATCCCTGTCTGCTGAGGTTATGGCCTATTTACATACTATGAATTCTACCTTACTGGAAGACTGGAATATAGGTTTGTCGCCTCCTGTTGCCACTAGCTTAGAGGACAAATACAGATATGTGAAAAGTGCAGCTATAACCTGTCAAAAGGATCAGCCCCCTCCTGAAAAGCAGGACCCACTATCTAAATATAAATTTTGGGAGGTCAATTTGCAAAACAGTTTTTCTGCTGATTTGGATCAGTTTCCTCTTGGCAGGAAGTTTTTAATGCAGGTTGGGGTCCGTACTAAACCGCCTGTATCCTCTACAAAACGCTCTGCTTCTACTACATCTACCTCAGCCCCCTCCTCCAAGCGCAAACGCAAATAGTATGTTGTGTGTCTGTATTGTGTATGTATGGTTGTATTATGTACTATTTATTTATTGTGTATACTGTATGTGTGTATTTGTTGTATGTGTTGTATGACTGTATGTATGTGTAATGTTTGCATGTTGTTAATAAATATGAATGAGTGTTACTTTTACGCGTGGTTGCATAAACTAAGGCGCGGTGGTGTCCCTAGGCAGTTGGGTGGCATGTTAGGTGGCGTCCCTGTTTATATACCAATCTCCACCCTGTATTATTAATATATGTACTGTTATCATGCAGTTACCTATACCACATATAGTATAGCTTATAGGTATCCATTTTAGTTTGGCGCCTTTTTGGTACCCTCCATTTTACCTTGCAACCGGTTTCGGTTGT----GCATATCTTGTAAATACCACAAGCATATTCAGCAGAACTGTTAATCCTTTGGCATAGTGCCGTTTCCTGTGTTTAATGTTTTTTTGTTTTATACACTATGCCTTACCTATTAGTCACTTACTGTAGGCTGCCAACTATGCTTTTACCTGCATACCTTAGTGCTTTTGGGCACACATTTTTATTGCAAACATCTGCACTTTAGTGTTTTGGCTTGCAGCATACGTTCTGCTAGCCAAGTATCTGTCTAGTAAACCAGGTGTGCACCTATTACTCATGCACCGCAACCGTTTACGGTTTTGCAGCAACAGGCCTTTTTTATAATTATT
>LNS5040561_HPV53
GAAAGTAACAATCCTACTTTTATAGACAGGGAGTAACCGAAATAGGTTTAGGACCGAAAACGGTACATATAAAAGCACTGTGTACAACACCCAGGACATCCATGGATCGTCAGTTATTTGAAAATACAGAAGAGCGACCACGTACATTGCACCAGCTATGTGAAGTTGTGAATAAACCATTGCTGGAGCTGCAACTTGGCTGTGTGTTCTGCAAGAAGGCATTGACAGCGTCAGAGGTATATAATTTTGCATATACAGATCTAAGAGTAGTGTATAGAGACGGGTATCCGTATGGAGTGTGCAAATTCTGTTTGCTATTTTATAGTAAGGTCCGAAAATTAAGATATTATAATTGTTCAGTGTACGGGGCTAGCCTGGAAGAACTAACTAAAAAAAAGTTATCTGATTTATCAATAAGGTGCTACAGATGTCAACATCCGTTGACACCAGAGGAAAAACAGTTACACTGTGACTATAAGAAACGGTTTCACAAAATTTCACATATGTGGACCGGGTCGTGCCTGACATGCTGGAGACACACAACAGCAACTGAATCAGCAGTATAATCATGCACGGTAACGTACCAACACTTCCACAATATATTATAGAACTTATACCACAAACTGAGATTGACCTGCAATGCCATGAGCAATTGAACAGCTCAGAGGATGAGGATGAGGATGAAGTAGACCATCTGCAGGAGCAGCCACAGCAAGCTAGACGGGACGAACAACATCCTTGTTACCTAATTGAAACACAGTGTTGTAGGTGTGAGTCGTTGGTGCAGTTGGCTGTTCAGAGTTCAACAAAAGAGCTGCGTATTTTACAACAAATGCTTATGGGCACAGTGGAGCTTGTGTGCCCCCTCTGCGCAACAAGGCGATAACTGCAATGGCGTCACCTGAAGGTACAGATGATGAGGGGGGATGCCGGGGATGGTTTCACGTGGAGGCAATAGTAAAAAAACGTACAGGGGATGTAATATCTGAAGATGAAACAGACGAGGAAAGCACCGAATCTGATTTGGATGGGTTTATAGACAATAGTAATATAATATCTACACAGGCAGAAAGGGAGACAGCTCAGCAGTTGTTACATGCCCAAAACACACATGCAGATACACAGACGCTGCAGAAATTAAAACGAAAGTATTTAGGCAGTCCATTAGGTGATATTAGTAATCAGCAAACAGTGTGCCGGGAAGCTGTAAAACGAAGGCTAATTGATACAGAAGTGCCGGACAGCGGGTATGGCAATACTTTGGAAACAGTGGAAGCAACGCAACAGGTACAGGAACAGTATGTAAGGGAGGCAAGTGGCGGGAAAGAGCAAAATGGAGGCTCACAACATAGTGTGTGTAGCAGAGATGGGAGCATAGGGTCAGGAAGTGATATGGATGTGGATAGACAGGATATAATGCCACTGCAACAAATACAAGATATATTAAAATGTAGTAATGTGCAGGCCAAGCTATATTGTAAATTTAAAGATATATTTGGCATACCATTTTCAGAGTTGGTACGAACATTTAAAAGTGATAGTACATGTTGTCATGATTGGATATGTGCTATATTTGGAGTAAATGAAACATTAGCAGAGGCATTAAAAACAATTATTAAAACACAGTGCATATATTACCATATGCAATGTTTAACATGTACATGGGGCGTGGTTATATTATTGTTAATTAGATATACGTGTGGCAAAAACAGAAAAACAATTGTAAAGTCTTTAGCATCCATATTAAATGTACCAACTGAACAAATGCTTGTGCAGCCTCCAAAAATACGTAGCCCTGCGGTTGCATTATACTTTTATAAAACATCTATATCCAACATTAGTGACGTGTATGGGAGTACACCAGAATGGATAGAAAGACAAACACAGTTACAACATAGCTTTGAGGACTGTCAATTTGAACTATCTAAAATGGTGCAGTGGGCATTTGACAATGAAGTAACCGATGATAGTCAAATAGCATTTCATTATGCACAGTTAGCAGATGTAGACAGTAATGCACAAGCATTTTTAAAAAGTAATATGCAAGCAAAATATGTAAAAGACTGTGGAATAATGTGTAGACACTATAAACGGGCACAACAACAACAGATGAATATGAAACAATGGATAAAGCATGTATGTAGCAAGGTGGATGATGGTGGGGACTGGAAGCCAATAGTACAGTTCCTAAGGTATCAAGGGGTCGAGTTTATTTCATTTTTAAGTTATTTTAAATTATTTTTACAAGGTACACCAAAACATAATTGTTTAGTTATT-TATGGTCCTCCAAACACGGGTAAATCATGTTTTGCTATGAGTCTTATAAACTTTTTTCATGGGTCAGTCATTTCATATGTAAATTCACACAGTCACTTTTGGTTACAACCGTTAGACAATACTAAATTAGGTATGCTAGATGATGCCACAGAGGCATGTTGGAAATATATTGATGAATACCTAAGAAATTTATTAGATGGCAATCCTGTAAGCTTAGATAGAAAACATAAGCAACTAGTACAAATAAAGTGTCCACCTGTACTAATAACAACTAATATAAATCCAATGCAAGATGCAAAGCTACGGTATTTGCACAGTAGAATACATGTGTTACAGTTTTTAAATCCATTTCCAATTGATGTGAATGGAAATCCTGTATACCAATTAAATAATGCAAACTGGAAATGTTTTTTTGAAAGGACATGGTCCAGATTAGATTTGGATAACGACGAAGACAAGGAAAACGATGGAGACGCTATGCCAACGTTTAGATGCGTGCCAGGAGAAAATTCTAGACTGTTTTGAAAGAGATAGCAAAAATATTACAGACCATATAGACTACTGGAAAGCTGTGCGACAAGAAAATGTAATATATTATAAGGCAAGAGAAAATAATATGACTAAACTAGGCCACCAGGTGGTGCCCTGTTTACAAGTGTGTAAAGCAAAGGCATGCGTTGCTATAGAACTACAAATAGCATTGGAATCACTTTGTAAAACAGAATATAATATGGAAGAGTGGACATTAAGGGATGTATGTGAAAGTATGTGGTATACAGAACCCAAACAGTGTTTTAAAAAACAAGGACAACATATAGAAGTGTGGTTTGATGGCAGCAAGGACAATCGGGCTGAATATGTTGTGTGGAAATGGGTATATTATTGTGGGGAGGATGGGTGGTGTAAAGTGTCTTCTGCAGTAAGCTATGAGGGCATATATTATATACATGACGGCCATAAAACGTATTATACAAACTTTAAAGACGAGGCCACCAAATATGGGTGTAAAGGCACATGGGAAGTGCATATGGGAAAACAAAGTATTTATTGTCCCGACTCTGTGTCCAGTACCTTTAGATCCAACGTATCCTCTGTTGAAACTGTTAACGAATACTACTCCCATAAGACCCCCACCACCTCCACGCCCGTGGGCACCTACGAAGCCTCATCATCCCTGCGGCCGGGAAAACGTCCCAGAACCACAGAGCCCGACAGTACTGACTCCACCACACAGTCCACTACCACAGCCAGAGAGTCCTACGCAGAGTGTGTCGCAAGGAACACAGACAACACAAACAACAACACCAGAAAACACCTCCCTGGTGGAGCTTCGTGTAACAACACCGAAATCGACAGTGGTTATAAGACTGCACCTGTAGTACATATAAAAGGTGAAGCAAACAGACTAAAGTGTTTAAGGTATCGGTTTCAAAAACATAAACAACTGTTTGTTACTGTATCATCCACCTATCATTGGACAAATGCAAACTGTGCTGTAAATAATAGTTATATTACTGTTGTATATAAAGATGAAACCCAACGCCAAAAATTTTTGGATATTGTAAAAATACCCCCTAGTGTATCACTGGTACTGGGACATATGACATGTGTTGATATGTAATGTTAATGTAATTGTTACATTATGTAATATTGTATTACAATAATACCTG------------------GTATATACAATACTACACACGCCATATATGCTGCTAGGCCTGTAAACTTGCAACCATTGTGTTGTGTGTTAGTTTTGTGTTTTTGCTTTGCTGCTTTGTGTGCCTGTTTGTCTGCTTTAATGTGCCGCTATTGCAGTCTGCCTCTGTGTTTGCCTCGTGTATATTACTTATACTTTTATTTTGGTTTGTTGTGGCATCATCCTACATAACCACATTTACACTATATATACTTTTTTTTTACTTCCCTTTATTATGTTTCTATAGCCATGCTGTGTGGTTAATTAACACACAATAAATCACAGTTTTTTTGTATTGTATGTATTTGTGTGTTATATATAATGGTTGCCCACCGGGCACGCAGACGTAAGCGGGCATCAGCAACGCAGCTATATCAAACATGTAAACAATCTGGCACATGTCCTGAGGATGTTATTAACAAAATTGAACACAAAACCTGGGCTGATAAAATATTGCAATGGGGTAGTTTATTTACATTTTTTGGAGGCCTTGGTATTGGCACTGGCTCTGGCACTGGGGGGCGTACAGGATATATTCCTTTGGGTACTAGGCCTTCCACTGTTGTTGATGTAACCCCTGCTCGGCCCCCTATTGTTGTAGAATCGGTAGGCCCCACTGACCCTTCTATTGTTACATTGGTTGAAGAATCCAGTGTTATTGAGTCTGGAGCTTCGTTCCCTAATTTTACAGGTACTGCAGGATTTGAAGTAACATCCTCCTCAACTACCACACCTGCAGTATTAGATATCACACCCACCTCTACCTCTGTACATGTTAGTTCTACTACATATACTAATCCCACATTTGTAGACCCTCCTGTTATTGAGGTCCCCCAAACTGGTGAGGTATCTGGGAATATATTGATAAGTACCCCAACATCTGGGGTTCATAGTTATGAGGAAATACCTATGCAAACATTTGCTGTTCAGGGTACAGGCAATGAACCTATCAGTAGTACTCCTATTCCTGGTCTTAGGCGTATAGCTGCCCCACGTTTATATAAAAAAGCCTTTCAACAGGTTAAGGTCACAGATCCTGCATTTCTTCACAAACCTGAAACTTTAATTAATGTTGATAATCCCATATTTCAAAATGCTGACACAACGTTAACCTTTTCACCATCAGGTGTGGCACCTGATCCTGATTTTTTAGACATTGTGGCTTTACACAGACCTGCCTTTACAACACGTAGAGGTGGTGTGCGTTTTAGTAGGCTTGGCACAAAGGCCACTATGCGCACCAGAAGTGGCAAACAAATAGGTGCTCGTGTACATTATTATTATGATGTCAGTCCTATTACACAGACTGAAGAAATTGAAATGCAGCCATTATTGTCTACAGATAATACATTTGATGGCCTATATGATATTTATGCAAACATAGATGATGAGGCACCTGTGTCATCTCGTTTTTCTATTGCTACACCTTCTAGGTTGCCTACCAACACTGTTCCTTTGTCTTTTAGTGGTAGTACCTCTAATGTTACAATACCCTTTGGTACATCTTGGGATGTTCCCATCTATTCAGGTCCCGATGTAGTGTTGCCCACAGGACCCCCTACATGGCCTTATGCACCTCAATCTCCTTTTGATACCACCCATGATGTAGTTATACAGGGCTCCACATTTGCGTTATGGCCTGTTTATTTTTTGAAACGTAGGCGTCGTAAACGTATTCCCTATTTTCTTGCAGATGGCGGTGTGGCGGCCTAGTGACAGCAAGGTTTATCTGCCTCCTACCCCTGTATCAAAGGTCATTACAACGGATGCCTATGTAAAACGCACCACTATATTTTATCATGCTGGAAGCTCTCGCTTGCTTACCGTGGGACATCCTTATTACCCCATTTCTAAATCTGGTAAAGCAGACATCCCTAAGGTGTCTGCATTTCAGTATAGGGTGTTTAGAGTACGCCTCCCAGATCCTAATAAGTTTGGCCTTCCTGATACAAATATATTTAATCCTGACCAGGAGCGGCTTGTATGGGCCTGTGTAGGGCTAGAGATTGGCCGTGGACAGCCTTTAGGTGTTGGTGTAAGTGGCCATCCACTGTTCAATAGGTTGGATGACACTGAAAGCTCTAGTATAGCTATTCAGGATACTGCCCCGGACAGTAGGGATAATGTTTCAGTGGATCCTAAACAAACACAGTTATGCATTATTGGCTGTGCACCCGCTATAGGTGAACACTGGACAAAGGGTACGGCCTGTCGTTCCACACCTACTACAGCGGGCGACTGCCCCCCATTGGAACTTATCAATTCACCTATTGAGGATGGAGACATGGTGGACACAGGTTTTGGTGCATTAAACTTTAAAGCTTTGCAGGAATCTAAATCTGATGTGCCATTGGATATTGTACAATCCACATGTAAATATCCCGATTATTTGAAAATGAGTGCAGATGCCTATGGGGATTCTATGTGGTTTTATTTACGTAGGGAACAGTTGTTTACCAGACATTTTTTTAATAGGGCAGGCGTTATTGGTGAGGAAATACCTAATGACTTATATATTAAGGGTAGTAATGGCAGGGACCCGCCCCCTAGCTCTGTATATGTTGCTACACCTAGTGGGTCTATGATAACTTCAGAGGCTCAATTGTTTAATAAGCCATATTGGCTGCAACGTGCCCAGGGACATAATAATGGCATCTGTTGGAACAATCAGTTATTTGTAACTGTTGTGGATACCACCAGGAATACAAACATGACTCTTTCCGCAACCACACAGTCTATGTCTACATATAATTCAAAGCAAATTAAACAGTATGTTAGACATGCAGAGGAATATGAATTACAATTTGTGTTTCAACTATGTAAAATATCCCTGTCTGCTGAGGTTATGGCCTATTTACATACTATGAATTCTACCTTACTGGAAGACTGGAATATAGGTTTGTCGCCTCCTGTTGCCACTAGCTTAGAGGACAAATACAGATATGTGAAAAGTGCAGCTATAACCTGTCAAAAGGATCAGCCCCCTCCTGAAAAGCAGGACCCACTATCTAAATATAAATTTTGGGAGGTCAATTTGCAAAACAGTTTTTCTGCTGATTTGGATCAGTTTCCTCTTGGCAGGAAGTTTTTAATGCAGGTTGGGGTCCGTACTAAACCGCCTGTATCCTCTAAAAAACGCTCTGCTTCTACTACATCTACCTCAGCCCCCTCCTCCAAGCGCAAACGCAAATAGTATGTTGTGTGTCTGTATTGTGTATGTATGGTTGTATTATGTACTATTTATTTATTGTATATACTGTATGTGTGTATTTGTTGTATGTGTTGTATGACTGTATGTATGTGTAATGTTTGCATGTTGTTAATAAATATGAATGAGTGTTACTTTTACGCGTGGTTGCATAAACTAAGGCGCGGTGGTGTCCCTAGGCAGTTGGGTGGCATGTTAGGTGGCGTCCCTGTTTATATACCAATCTCCACCCTGTATTATTAATATATGTACTGTTATCATGCAGTTACCTATACCACATATAGTATAGCTTATAGGTATCCATTTTAGTTTGGCGCCTTTTTGGTACCCTCCATTTTACCTTGCAACCGGTTTCGGTTGT----GCATATCTTGTAAATACCACAAGCATATTCAGCAGAACTGTTAATCCTTTGGCATAGTGCCGTTTCCTGTGTTTAATGTTTTTTTGTTTTATACACTATGCCTTACCTATTAGTCACTTACTGTAGGCTGCCAACTATGCTTTTACCTGCATACCTTAGTGCTTTTGGGCACACATTTTTATTGCAAACATCTGCACTTTAGTGTTTTGGCTTGCAGCATACGTTCTGCTAGCCAAGTATCTGTCTAGTAAACCAGGTGTGCACCTATTACTCATGCACCGCAACCGTTTACGGTTTTGCAGCAACAGGCCTTTTTTATAATTATT
>LNS5357810_HPV53
GAAAGTAACAATCCTACTTTTATAGACAGGGAGTAACCGAAATAGGTTTAGGACCGAAAACGGTACATATAAAAGCACTGTGTACAACACCCAGGACATCCATGGATCGTCAGTTATTTGAAAATACAGAAGAGCGACCACGTACATTGCACCAGCTATGTGAAGTTGTGAATAAACCATTGCTGGAGCTGCAACTTGGCTGTGTGTTCTGCAAGAAGGCATTGACAGCGTCAGAGGTATATAATTTTGCATATACAGATCTAAGAGTAGTGTATAGAGACGGGTATCCGTATGGAGTGTGCAAATTCTGTTTGCTATTTTATAGTAAGGTCCGAAAATTAAGATATTATAATTGTTCAGTGTACGGGGCTAGCCTGGAAGAACTAACTAAAAAAAAGTTATCTGATTTATCAATAAGGTGCTACAGATGTCAACATCCGTTGACACCAGAGGAAAAACAGTTACACTGTGACTATAAGAAACGGTTTCACAAAATTTCACATATGTGGACCGGGTCGTGCCTGACATGCTGGAGACACACAACAGCAACTGAATCAGCAGTATAATCATGCACGGTAACGTACCAACACTTCCACAATATATTATAGAACTTATACCACAAACTGAGATTGACCTGCAATGCCATGAGCAATTGAACAGCTCAGAGGATGAGGATGAGGATGAAGTAGACCATCTGCAGGAGCAGCCACAGCAAGCTAGACGGGACGAACAACATCCTTGTTACCTAATTGAAACACAGTGTTGTAGGTGTGAGTCGTTGGTGCAGTTGGCTGTTCAGAGTTCAACAAAAGAGCTGCGTATTTTACAACAAATGCTTATGGGCACAGTGGAGCTTGTGTGCCCCCTCTGCGCAACAAGGCGATAACTGCAATGGCGTCACCTGAAGGTACAGATGATGAGGGGGGATGCCGGGGATGGTTTCACGTGGAGGCAATAGTAAAAAAACGTACAGGGGATGTAATATCTGAAGATGAAACAGACGAGGAAAGCACCGAATCTGATTTGGATGGGTTTATAGACAATAGTAATATAATATCTACACAGGCAGAAAGGGAGACAGCTCAGCAGCTGTTACATGCCCAAAACACACATGCAGATACACAGACGCTGCAGAAATTAAAACGAAAGTATTTAGGCAGTCCATTAGGTGATATTAGTAATCAGCAAACAGTGTGCCGGGAAGCTGTAAAACGAAGGCTAATTGATACAGAAGTGCCGGACAGCGGGTATGGCAATACTTTGGAAACAGTGGAAGCAACGCAACAGGTACAGGAACAGTATGTAAGGGAGGCAAGTGGCGGGAAAGAGCAAAATGGAGGCTCACAACATAGTGTGTGTAGCAGAGATGGGAGCATAGGGTCAGGAAGTGATATGGATGTGGATAGACAGGATATAATGCCACTGCAACAAATACAAGATATATTAAAATGTAGTAATGTGCAGGCCAAGCTATATTGTAAATTTAAAGATATATTTGGCATACCATTTTCAGAGTTGGTACGAACATTTAAAAGTGATAGTACATGTTGTCATGATTGGATATGTGCTATATTTGGAGTAAATGAAACATTAGCAGAGGCATTAAAAACAATTATTAAAACACAGTGCATATATTACCATATGCAATGTTTAACATGTACATGGGGCGTGGTTATATTATTGTTAATTAGATATACGTGTGGCAAAAACAGAAAAACAATTGTAAAGTCTTTAGCATCCATATTAAATGTACCAACTGAACAAATGCTTGTGCAGCCTCCAAAAATACGTAGCCCTGCGGTTGCATTATACTTTTATAAAACATCTATATCCAACATTAGTGACGTGTATGGGAGTACACCAGAATGGATAGAAAGACAAACACAGTTACAACATAGCTTTGAGGACTGTCAATTTGAACTATCTAAAATGGTGCAGTGGGCATTTGACAATGAAGTAACCGATGATAGTCAAATAGCATTTCATTATGCACAGTTAGCAGATGTAGACAGTAATGCACAAGCATTTTTAAAAAGTAATATGCAAGCAAAATATGTAAAAGACTGTGGAATAATGTGTAGACACTATAAACGGGCACAACAACAACAGATGAATATGAAACAATGGATAAAGCATGTATGTAGCAAGGTGGATGATGGTGGGGACTGGAAGCCAATAGTACAGTTCCTAAGGTATCAAGGGGTCGAGTTTATTTCATTTTTAAGTTATTTTAAATTATTTTTACAAGGTACACCAAAACATAATTGTTTAGTTATT-TATGGTCCTCCAAACACGGGTAAATCATGTTTTGCTATGAGTCTTATAAACTTTTTTCATGGGTCAGTCATTTCATATGTAAATTCACACAGTCACTTTTGGTTACAACCGTTAGACAATACTAAATTAGGTATGCTAGATGATGCCACAGAGGCATGTTGGAAATATATTGATGAATACCTAAGAAATTTATTAGATGGCAATCCTGTAAGCTTAGATAGAAAACATAAGCAACTAGTACAAATAAAGTGTCCACCTGTACTAATAACAACTAATATAAATCCAATGCAAGATGCAAAGCTACGGTATTTGCACAGTAGAATACATGTGTTACAGTTTTTAAATCCATTTCCAATTGATGTGAATGGAAATCCTGTATACCAATTAAATAATGCAAACTGGAAATGTTTTTTTGAAAGGACATGGTCCAGATTAGATTTGGATAACGACGAAGACAAGGAAAACGATGGAGACGCTATGCCAACGTTTAGATGCGTGCCAGGAGAAAATTCTAGACTGTTTTGAAAGAGATAGCAAAAATATTACAGACCATATAGACTACTGGAAAGCTGTGCGACAAGAAAATGTAATATATTATAAGGCAAGAGAAAATAATATGACTAAACTAGGCCACCAGGTGGTGCCCTGTTTACAAGTGTGTAAAGCAAAGGCATGCGTTGCTATAGAACTACAAATAGCATTGGAATCACTTTGTAAAACAGAATATAATATGGAAGAGTGGACATTAAGGGATGTATGTGAAAGTATGTGGTATACAGAACCCAAACAGTGTTTTAAAAAACAAGGACAACATATAGAAGTGTGGTTTGATGGCAGCAAGGACAATCGGGCTGAATATGTTGTGTGGAAATGGGTATATTATTGTGGGGAGGATGGGTGGTGTAAAGTGTCTTCTGCAGTAAGCTATGAGGGCATATATTATATACATGACGGCCATAAAACGTATTATACAAACTTTAAAGACGAGGCCACCAAATATGGGTGTAAAGGCACATGGGAAGTGCATATGGGAAAACAAAGTATTTATTGTCCCGACTCTGTGTCCAGTACCTTTAGATCCAACGTATCCTCTGTTGAAACTGTTAACGAATACTACTCCCATAAGACCCCCACCACCTCCACGCCCGTGGGCACCTACGAAGCCTCATCATCCCTGCGGCCGGGAAAACGTCCCAGAACCACAGAGCCCGACAGTACTGACTCCACCACACAGTCCACTACCACAGCCAGAGAGTCCTACGCAGAGTGTGTCGCAAGGAACACAGACAACACAAACAACAACACCAGAAAACACCTCCCTGGTGGAGCTTCGTGTAACAACACCGAAATCGACAGTGGTTATAAGACTGCACCTGTAGTACATATAAAAGGTGAAGCAAACAGACTAAAGTGTTTAAGGTATCGGTTTCAAAAACATAAACAACTGTTTGTTACTGTATCATCCACCTATCATTGGACAAATGCAAACTGTGCTGTAAATAATAGTTATATTACTGTTGTATATAAAGATGAAACCCAACGCCAAAAATTTTTGGATATTGTAAAAATACCCCCTAGTGTATCACTGGTACTGGGACATATGACATGTGTTGATATGTAATGTTAATGTAATTGTTACATTATGTAATATTGTATTACAATAATACCTG------------------GTATATACAATACTACACACGCCATATATGCTGCTAGGCCTGTAAACTTGCAACCATTGTGTTGTGTGTTAGTTTTGTGTTTTTGCTTTGCTGCTTTGTGTGCCTGTTTGTCTGCTTTACTGTGCCGCTATTGCAGTCTGCCTCTGTGTTTGCCTCGTGTATATTACTTATACTTTTATTTTGGTTTGTTGTGGCATCATCCTACATAACCACATTTACACTATATATACTTTTTTTTTACTTCCCTTTATTATGTTTCTATAGCCATGCTGTGTGGTTAATTAACACACAATAAATCACAGTTTTTTTGTATTGTATGTATTTGTGTGTTATATATAATGGTTGCCCACCGGGCACGCAGACGTAAGCGGGCATCAGCAACGCAGCTATATCAAACATGTAAACAATCTGGCACATGTCCTGAGGATGTTATTAACAAAATTGAACACAAAACCTGGGCTGATAAAATATTGCAATGGGGTAGTTTATTTACATTTTTTGGAGGCCTTGGTATTGGCACTGGCTCTGGCACTGGGGGGCGTACAGGATATATTCCTTTGGGTACTAGGCCTTCCACTGTTGTTGATGTAACCCCTGCTCGGCCCCCTATTGTTGTAGAATCGGTAGGCCCCACTGACCCTTCTATTGTTACATTGGTTGAAGAATCCAGTGTTATTGAGTCTGGAGCTTCGTTCCCTAATTTTACAGGTACTGCAGGATTTGAAGTAACATCCTCCTCAACTACCACACCTGCAGTATTAGATATCACACCCACCTCTACCTCTGTACATGTTAGTTCTACTACATATACTAATCCCACATTTGTAGACCCTCCTGTTATTGAGGTCCCCCAAACTGGTGAGGTATCTGGGAATATATTGATAAGTACCCCAACATCTGGGGTTCATAGTTATGAGGAAATACCTATGCAAACATTTGCTGTTCAGGGTACAGGCAATGAACCTATCAGTAGTACTCCTATTCCTGGTCTTAGGCGTATAGCTGCCCCACGTTTATATAAAAAAGCCTTTCAACAGGTTAAGGTCACAGATCCTGCATTTCTTCACAAACCTGAAACTTTAATTAATGTTGATAATCCCATATTTCAAAATGCTGACACAACGTTAACCTTTTCACCATCAGGTGTGGCACCTGATCCTGATTTTTTAGACATTGTGGCTTTACACAGACCTGCCTTTACAACACGTAGAGGTGGTGTGCGTTTTAGTAGGCTTGGCACAAAGGCCACTATGCGCACCAGAAGTGGCAAACAAATAGGTGCTCGTGTACATTATTATTATGATGTCAGTCCTATTACACAGACTGAAGAAATTGAAATGCAGCCATTATTGTCTACAGATAATACATTTGATGGCCTATATGATATTTATGCAAACATAGATGATGAGGCACCTGTGTCATCTCGTTTTTCTATTGCTACACCTTCTAGGTTGCCTACCAACACTGTTCCTTTGTCTTTTAGTGGTAGTACCTCTAATGTTACAATACCCTTTGGTACATCTTGGGATGTTCCCATCTATTCAGGTCCCGATGTAGTGTTGCCCACAGGACCCCCTACATGGCCTTATGCACCTCAATCTCCTTTTGATACCACCCATGATGTAGTTATACAGGGCTCCACATTTGCGTTATGGCCTGTTTATTTTTTGAAACGTAGGCGTCGTAAACGTATTCCCTATTTTCTTGCAGATGGCGGTGTGGCGGCCTAGTGACAGCAAGGTTTATCTGCCTCCTACCCCTGTATCAAAGGTCATTACAACGGATGCCTATGTAAAACGCACCACTATATTTTATCATGCTGGAAGCTCTCGCTTGCTTACCGTGGGACATCCTTATTACCCCATTTCTAAATCTGGTAAAGCAGACATCCCTAAGGTGTCTGCATTTCAGTATAGGGTGTTTAGAGTACGCCTCCCAGATCCTAATAAGTTTGGCCTTCCTGATACAAATATATTTAATCCTGACCAGGAGCGGCTTGTATGGGCCTGTGTAGGGCTAGAGATTGGCCGTGGACAGCCTTTAGGTGTTGGTGTAAGTGGCCATCCACTGTTCAATAGGTTGGATGACACTGAAAGCTCTAGTATAGCTATTCAGGATACTGCCCCGGACAGTAGGGATAATGTTTCAGTGGATCCTAAACAAACACAGTTATGCATTATTGGCTGTGCACCCGCTATAGGTGAACACTGGACAAAGGGTACGGCCTGTCGTTCCACACCTACTACAGCGGGCGACTGCCCCCCATTGGAACTTATCAATTCACCTATTGAGGATGGAGACATGGTGGACACAGGTTTTGGTGCATTAAACTTTAAAGCTTTGCAGGAATCTAAATCTGATGTGCCATTGGATATTGTACAATCCACATGTAAATATCCCGATTATTTGAAAATGAGTGCAGATGCCTATGGGGATTCTATGTGGTTTTATTTACGTAGGGAACAGTTGTTTACCAGACATTTTTTTAATAGGGCAGGCGTTATTGGTGAGGAAATACCTAATGACTTATATATTAAGGGTAGTAATGGCAGGGACCCGCCCCCTAGCTCTGTATATGTTGCTACACCTAGTGGGTCTATGATAACTTCAGAGGCTCAATTGTTTAATAAGCCATATTGGCTGCAACGTGCCCAGGGACATAATAATGGCATCTGTTGGAACAATCAGTTATTTGTAACTGTTGTGGATACCACCAGGAATACAAACATGACTCTTTCCGCAACCACACAGTCTATGTCTACATATAATTCAAAGCAAATTAAACAGTATGTTAGACATGCAGAGGAATATGAATTACAATTTGTGTTTCAACTATGTAAAATATCCCTGTCTGCTGAGGTTATGGCCTATTTACATACTATGAATTCTACCTTACTGGAAGACTGGAATATAGGTTTGTCGCCTCCTGTTGCCACTAGCTTAGAGGACAAATACAGATATGTGAAAAGTGCAGCTATAACCTGTCAAAAGGATCAGCCCCCTCCTGAAAAGCAGGACCCACTATCTAAATATAAATTTTGGGAGGTCAATTTGCAAAACAGTTTTTCTGCTGATTTGGATCAGTTTCCTCTTGGCAGGAAGTTTTTAATGCAGGTTGGGGTCCGTACTAAACCGCCTGTATCCTCTACAAAACGCTCTGCTTCTACTACATCTACCTCAGCCCCCTCCTCCAAGCGCAAACGCAAATAGTATGTTGTGTGTCTGTATTGTGTATGTATGGTTGTATTATGTACTATTTATTTATTGTGTATACTGTATGTGTGTATTTGTTGTATGTGTTGTATGACTGTATGTATGTGTAATGTTTGCATGTTGTTAATAAATATGAATGAGTGTTACTTTTACGCGTGGTTGCATAAACTAAGGCGCGGTGGTGTCCCTAGGCAGTTGGGTGGCATGTTAGGTGGCGTCCCTGTTTATATACCAATCTCCACCCTGTATTATTAATATATGTACTGTTATCATGCAGTTACCTATACCACATATAGTATAGCTTATAGGTATCCATTTTAGTTTGGCGCCTTTTTGGTACCCTCCATTTTACCTTGCAACCGGTTTCGGTTGT----GCATATCTTGTAAATACCACAAGCATATTCAGCAGAACTGTTAATCCTTTGGCATAGTGCCGTTTCCTGTGTTTAATGTTTTTTTGTTTTATACACTATGCCTTACCTATTAGTCACTTACTGTAGGCTGCCAACTATGCTTTTACCTGCATACCTTAGTGCTTTTGGGCACACATTTTTATTGCAAACATCTGCACTTTAGTGTTTTGGCTTGCAGCATACGTTCTGCTAGCCAAGTATCTGTCTAGTAAACCAGGTGTGCACCTATTACTCATGCACCGCAACCGTTTACGGTTTTGCAGCAACAGGCCTTTTTTATAATTATT
>LNS0937074_HPV53
GAAAGTAACAATCCTACTTTTATAGACAGGGAGTAACCGAAATAGGTTTAGGACCGAAAACGGTACATATAAAAGCACTGTGTACAACACCCAGGACATCCATGGATCGTCAGTTATTTGAAAATACAGAAGAGCGACCACGTACATTGCACCAGCTATGTGAAGTTGTGAATAAACCATTGCTGGAGCTGCAACTTGGCTGTGTGTTCTGCAAGAAGGCATTGACAGCGTCAGAGGTATATAATTTTGCATATACAGATCTAAGAGTAGTGTATAGAGACGGGTATCCGTATGGAGTGTGCAAATTCTGTTTGCTATTTTATAGTAAGGTCCGAAAATTAAGATATTATAATTGTTCAGTGTACGGGGCTAGCCTGGAAGAACTAACTAAAAAAAAGTTATCTGATTTATCAATAAGGTGCTACAGATGTCAACATCCGTTGACACCAGAGGAAAAACAGTTACACTGTGACTATAAGAAACGGTTTCACAAAATTTCACATATGTGGACCGGGTCGTGCCTGACATGCTGGAGACACACAACAGCAACTGAATCAGCAGTATAATCATGCACGGTAACGTACCAACACTTCCACAATATATTATAGAACTTATACCACAAACTGAGATTGACCTGCAATGCCATGAGCAATTGAACAGCTCAGAGGATGAGGATGAGGATGAAGTAGACCATTTGCAGGAGCAGCCACAGCAAGCTAGACGGGACGAACAACATCCTTGTTACCTAATTGAAACACAGTGTTGTAGGTGTGAGTCGTTGGTGCAGTTGGCTGTTCAGAGTTCAACAAAAGAGCTGCGTATTTTACAACAAATGCTTATGGGCACAGTGGAGCTTGTGTGCCCCCTCTGCGCAACAAGGCGATAACTGCAATGGCGTCACCTGAAGGTACAGATGATGAGGGGGGATGCCGGGGATGGTTTCACGTGGAGGCAATAGTAAAAAAACGTACAGGGGATGTAATATCTGAAGATGAAACAGACGAGGAAAGCACCGAATCTGATTTGGATGGGTTTATAGACAATAGTAATATAATATCTACACAGGCAGAAAGGGAGACAGCTCAGCAGTTGTTACATGCCCAAAACACACATGCAGATACACAGACGCTGCAGAAATTAAAACGAAAGTATTTAGGCAGTCCATTAGGTGATATTAGTAATCAGCAAACAGTGTGCCGGGAAGCTGTAAAACGAAGGCTAATTGATACAGAAGTGCCGGACAGCGGGTATGGCAATACTTTGGAAACAGTGGAAGCAACGCAACAGGTACAGGAACAGTATGTAAGGGAGGCAAGTGGCGGGAAAGAGCAAAATGGAGGCTCACAACATAGTGTGTGTAGCAGAGATGGGAGCATAGGGTCAGGAAGTGATATGGATGTGGATAGACAGGATATAATGCCACTGCAACAAATACAAGATATATTAAAATGTAGTAATGTGCAGGCCAAGCTATATTGTAAATTTAAAGATATATTTGGCATACCATTTTCAGAGTTGGTACGAACATTTAAAAGTGATAGTACATGTTGTCATGATTGGATATGTGCTATATTTGGAGTAAATGAAACATTAGCAGAGGCATTAAAAACAATTATTAAAACACAGTGCATATATTACCATATGCAATGTTTAACATGTACATGGGGCGTGGTTATATTATTGTTAATTAGATATACGTGTGGCAAAAACAGAAAAACAATTGTAAAGTCTTTAGCATCCATATTAAATGTACCAACTGAACAAATGCTTGTGCAGCCTCCAAAAATACGTAGCCCTGCGGTTGCATTATACTTTTATAAAACATCTATATCCAACATTAGTGACGTGTATGGGAGTACACCAGAATGGATAGAAAGACAAACACAGTTACAACATAGCTTTGAGGACTGTCAATTTGAACTATCTAAAATGGTGCAGTGGGCATTTGACAATGAAGTAACCGATGATAGTCAAATAGCATTTCATTATGCACAGTTAGCAGATGTAGACAGTAATGCACAAGCATTTTTAAAAAGTAATATGCAAGCAAAATATGTAAAAGACTGTGGAATAATGTGTAGACACTATAAACGGGCACAACAACAACAGATGAATATGAAACAATGGATAAAGCATGTATGTAGCAAGGTGGATGATGGTGGGGACTGGAAGCCAATAGTACAGTTCCTAAGGTATCAAGGGGTCGAGTTTATTTCATTTTTAAGTTATTTTAAATTATTTTTACAAGGTACACCAAAACATAATTGTTTAGTTATT-TATGGTCCTCCAAACACGGGTAAATCATGTTTTGCTATGAGTCTTATAAACTTTTTTCATGGGTCAGTCATTTCATATGTAAATTCACACAGTCACTTTTGGTTACAACCGTTAGACAATACTAAATTAGGTATGCTAGATGATGCCACAGAGGCATGTTGGAAATATATTGATGAATACCTAAGAAATTTATTAGATGGCAATCCTGTAAGCTTAGATAGAAAACATAAGCAACTAGTACAAATAAAGTGTCCACCTGTACTAATAACAACTAATATAAATCCAATGCAAGATGCAAAGCTACGGTATTTGCACAGTAGAATACATGTGTTACAGTTTTTAAATCCATTTCCAATTGATGTGAATGGAAATCCTGTATACCAATTAAATAATGCAAACTGGAAATGTTTTTTTGAAAGGACATGGTCCAGATTAGATTTGGATAACGACGAAGACAAGGAAAACGATGGAGACGCTATGCCAACGTTTAGATGCGTGCCAGGAGAAAATTCTAGACTGTTTTGAAAGAGATAGCAAAAATATTACAGACCATATAGACTACTGGAAAGCTGTGCGACAAGAAAATGTAATATATTATAAGGCAAGAGAAAATAATATGACTAAACTAGGCCACCAGGTGGTGCCCTGTTTACAAGTGTGTAAAGCAAAGGCATGCGTTGCTATAGAACTACAAATAGCATTGGAATCACTTTGTAAAACAGAATATAATATGGAAGAGTGGACATTAAGGGATGTATGTGAAAGTATGTGGTATACAGAACCCAAACAGTGTTTTAAAAAACAAGGACAACATATAGAAGTGTGGTTTGATGGCAGCAAGGACAATCGGGCTGAATATGTTGTGTGGAAATGGGTATATTATTGTGGGGAGGATGGGTGGTGTAAAGTGTCTTCTGCAGTAAGCTATGAGGGCATATATTATATACATGACGGCCATAAAACGTATTATACAAACTTTAAAGACGAGGCCACCAAATATGGGTGTAAAGGCACATGGGAAGTGCATATGGGAAAACAAAGTATTTATTGTCCCGACTCTGTGTCCAGTACCTTTAGATCCAACGTATCCTCTGTTGAAACTGTTAACGAATACTACTCCCATAAGACCCCCACCACCTCCACGCCCGTGGGCACCTACGAAGCCTCATCATCCCTGCGGCCGGGAAAACGTCCCAGAACCACAGAGCCCGACAGTACTGACTCCACCACACAGTCCACTACCACAGCCAGAGAGTCCTACGCAGAGTGTGTCGCAAGGAACACAGACAACACAAACAACAACACCAGAAAACACCTCCCTGGTGGAGCTTCGTGTAACAACACCGAAATCGACAGTGGTTATAAGACTGCACCTGTAGTACATATAAAAGGTGAAGCAAACAGACTAAAGTGTTTAAGGTATCGGTTTCAAAAACATAAACAACTGTTTGTTACTGTATCATCCACCTATCATTGGACAAATGCAAACTGTGCTGTAAATAATAGTTATATTACTGTTGTATATAAAGATGAAACCCAACGCCAAAAATTTTTGGATATTGTAAAAATACCCCCTAGTGTATCACTGGTACTGGGACATATGACATGTGTTGATATGTAATGTTAATGTAATTGTTACATTATGTAATATTGTATTACAATAATACCTG------------------GTATATACAATACTACACACGCCATATATGCTGCTAGGCCTGTAAACTTGCAACCATTGTGTTGTGTGTTAGTTTTGTGTTTTTGCTTTGCTGCTTTGTGTGCCTGTTTGTCTGCTTTAATGTGCCGCTATTGCAGTCTGCCTCTGTGTTTGCCTCGTGTATATTACTTATACTTTTATTTTGGTTTGTTGTGGCATCATCCTACATAACCACATTTACACTATATATACTTTTTTTTTACTTCCCTTTATTATGTTTCTATAGCCATGCTGTGTGGTTAATTAACACACAATAAATCACAGTTTTTTTGTATTGTATGTATTTGTGTGTTATATATAATGGTTGCCCACCGGGCACGCAGACGTAAGCGGGCATCAGCAACGCAGCTATATCAAACATGTAAACAATCTGGCACATGTCCTGAGGATGTTATTAACAAAATTGAACACAAAACCTGGGCTGATAAAATATTGCAATGGGGTAGTTTATTTACATTTTTTGGAGGCCTTGGTATTGGCACTGGCTCTGGCACTGGGGGGCGTACAGGATATATTCCTTTGGGTACTAGGCCTTCCACTGTTGTTGATGTAACCCCTGCTCGGCCCCCTATTGTTGTAGAATCGGTAGGCCCCACTGACCCTTCTATTGTTACATTGGTGGAAGAATCCAGTGTTATTGAGTCTGGAGCTTCGTTCCCTAATTTTACAGGTACTGCAGGATTTGAAGTAACATCCTCCTCAACTACCACACCTGCAGTATTAGATATCACACCCACCTCTACCTCTGTACATGTTAGTTCTACTACATATACTAATCCCACATTTGTAGACCCTCCTGTTATTGAGGTCCCCCAAACTGGTGAGGTATCTGGGAATATATTGATAAGTACCCCAACATCTGGGGTTCATAGTTATGAGGAAATACCTATGCAAACATTTGCTGTTCAGGGTACAGGCAATGAACCTATCAGTAGTACTCCTATTCCTGGTCTTAGGCGTATAGCTGCCCCACGTTTATATAAAAAAGCCTTTCAACAGGTTAAGGTCACAGATCCTGCATTTCTTCACAAACCTGAAACTTTAATTAATGTTGATAATCCCATATTTCAAAATGCTGACACAACGTTAACCTTTTCACCATCAGGTGTGGCACCTGATCCTGATTTTTTAGACATTGTGGCTTTACACAGACCTGCCTTTACAACACGTAGAGGTGGTGTGCGTTTTAGTAGGCTTGGCACAAAGGCCACTATGCGCACCAGAAGTGGCAAACAAATAGGTGCTCGTGTACATTATTATTATGATGTCAGTCCTATTACACAGACTGAAGAAATTGAAATGCAGCCATTATTGTCTACAGATAATACATTTGATGGCCTATATGATATTTATGCAAACATAGATGATGAGGCACCTGTGTCATCTCGTTTTTCTATTGCTACACCTTCTAGGTTGCCTACCAACACTGTTCCTTTGTCTTTTAGTGGTAGTACCTCTAATGTTACAATACCCTTTGGTACATCTTGGGATGTTCCCATCTATTCAGGTCCCGATGTAGTGTTGCCCACAGGACCCCCTACATGGCCTTATGCACCTCAATCTCCTTTTGATACCACCCATGATGTAGTTATACAGGGCTCCACATTTGCGTTATGGCCTGTTTATTTTTTGAAACGTAGGCGTCGTAAACGTATTCCCTATTTTCTTGCAGATGGCGGTGTGGCGGCCTAGTGACAGCAAGGTTTATCTGCCTCCTACCCCTGTATCAAAGGTCATTACAACGGATGCCTATGTAAAACGCACCACTATATTTTATCATGCTGGAAGCTCTCGCTTGCTTACCGTGGGACATCCTTATTACCCCATTTCTAAATCTGGTAAAGCAGACATCCCTAAGGTGTCTGCATTTCAGTATAGGGTGTTTAGAGTACGCCTCCCAGATCCTAATAAGTTTGGCCTTCCTGATACAAATATATTTAATCCTGACCAGGAGCGGCTTGTATGGGCCTGTGTAGGGCTAGAGATTGGCCGTGGACAGCCTTTAGGTGTTGGTGTAAGTGGCCATCCACTGTTCAATAGGTTGGATGACACTGAAAGCTCTAGTATAGCTATTCAGGATACTGCCCCGGACAGTAGGGATAATGTTTCAGTGGATCCTAAACAAACACAGTTATGCATTATTGGCTGTGCACCCGCTATAGGTGAACACTGGACAAAGGGTACGGCCTGTCGTTCCACACCTACTACAGCGGGCGACTGCCCCCCATTGGAACTTATCAATTCACCTATTGAGGATGGAGACATGGTGGACACAGGTTTTGGTGCATTAAACTTTAAAGCTTTGCAGGAATCTAAATCTGATGTGCCATTGGATATTGTACAATCCACATGTAAATATCCCGATTATTTGAAAATGAGTGCAGATGCCTATGGGGATTCTATGTGGTTTTATTTACGTAGGGAACAGTTGTTTACCAGACATTTTTTTAATAGGGCAGGCGTTATTGGTGAGGAAATACCTAATGACTTATATATTAAGGGTAGTAATGGCAGGGACCCGCCCCCTAGCTCTGTATATGTTGCTACACCTAGTGGGTCTATGATAACTTCAGAGGCTCAATTGTTTAATAAGCCATATTGGCTGCAACGTGCCCAGGGACATAATAATGGCATCTGTTGGAACAATCAGTTATTTGTAACTGTTGTGGATACCACCAGGAATACAAACATGACTCTTTCCGCAACCACACAGTCTATGTCTACATATAATTCAAAGCAAATTAAACAGTATGTTAGACATGCAGAGGAATATGAATTACAATTTGTGTTTCAACTATGTAAAATATCCCTGTCTGCTGAGGTTATGGCCTATTTACATACTATGAATTCTACCTTACTGGAAGACTGGAATATAGGTTTGTCGCCTCCTGTTGCCACTAGCTTAGAGGACAAATACAGATATGTGAAAAGTGCAGCTATAACCTGTCAAAAGGATCAGCCCCCTCCTGAAAAGCAGGACCCACTATCTAAATATAAATTTTGGGAGGTCAATTTGCAAAACAGTTTTTCTGCTGATTTGGATCAGTTTCCTCTTGGCAGGAAGTTTTTAATGCAGGTTGGGGTCCGTACTAAACCGCCTGTATCCTCTAAAAAACGCTCTGCTTCTACTACATCTACCTCAGCCCCCTCCTCCAAGCGCAAACGCAAATAGTATGTTGTGTGTCTGTATTGTGTATGTATGGTTGTATTATGTACTATTTATTTATTGTGTATACTGTATGTGTGTATTTGTTGTATGTGTTGTATGACTGTATGTATGTGTAATGTTTGCATGTTGTTAATAAATATGAATGAGTGTTACTTTTACGCGTGGTTGCATAAACTAAGGCGCGGTGGTGTCCCTAGGCAGTTGGGTGGCATGTTAGGTGGCGTCCCTGTTTATATACCAATCTCCACCCTGTATTATTAATATATGTACTGTTATCATGCAGTTACCTATACCACATATAGTATAGCTTATAGGTATCCATTTTAGTTTGGCGCCTTTTTGGTACCCTCCATTTTACCTTGCAACCGGTTTCGGTTGT----GCATATCTTGTAAATACCACAAGCATATTCAGCAGAACTGTTAATCCTTTGGCATAGTGCCGTTTCCTGTGTTTAATGTTTTTTTGTTTTATACACTATGCCTTACCTATTAGTCACTTACTGTAGGCTGCCAACTATGCTTTTACCTGCATACCTTAGTGCTTTTGGGCACACATTTTTATTGCAAACATCTGCACTTTAGTGTTTTGGCTTGCAGCATACGTTCTGCTAGCCAAGTATCTGTCTAGTAAACCAGGTGTGCACCTATTACTCATGCACCGCAACCGTTTACGGTTTTGCAGCAACAGGCCTTTTTTATAATTATT
>LNS8369980_HPV53
GAAAGTAACAATCCTACTTTTATAGACAGGGAGTAACCGAAATAGGTTTAGGACCGAAAACGGTACATATAAAAGCACTGTGTACAACACCCAGGACATCCATGGATCGTCAGTTATTTGAAAATACAGAAGAGCGACCACGTACATTGCACCAGCTATGTGAAGTTGTGAATAAACCATTGCTGGAGCTGCAACTTGGCTGTGTGTTCTGCAAGAAGGCATTGACAGCGTCAGAGGTATATAATTTTGCATATACAGATCTAAGAGTAGTGTATAGAGACGGGTATCCGTATGGAGTGTGCAAATTCTGTTTGCTATTTTATAGTAAGGTCCGAAAATTAAGATATTATAATTGTTCAGTGTACGGGGCTAGCCTGGAAGAACTAACTAAAAAAAAGTTATCTGATTTATCAATAAGGTGCTACAGATGTCAACATCCGTTGACACCAGAGGAAAAACAGTTACACTGTGACTATAAGAAACGGTTTCACAAAATTTCACATATGTGGACCGGGTCGTGCCTGACATGCTGGAGACACACAACAGCAACTGAATCAGCAGTATAATCATGCACGGTAACGTACCAACACTTCCACAATATATTATAGAACTTATACCACAAACTGAGATTGACCTGCAATGCCATGAGCAATTGAACAGCTCAGAGGATGAGGATGAGGATGAAGTAGACCATCTGCAGGAGCAGCCACAGCAAGCTAGACGGGACGAACAACATCCTTGTTACCTAATTGAAACACAGTGTTGTAGGTGTGAGTCGTTGGTGCAGTTGGCTGTTCAGAGTTCAACAAAAGAGCTGCGTATTTTACAACAAATGCTTATGGGCACAGTGGAGCTTGTGTGCCCCCTCTGCGCAACAAGGCGATAACTGCAATGGCGTCACCTGAAGGTACAGATGATGAGGGGGGATGCCGGGGATGGTTTCACGTGGAGGCAATAGTAAAAAAACGTACAGGGGATGTAATATCTGAAGATGAAACAGACGAGGAAAGCACCGAATCTGATTTGGATGGGTTTATAGACAATAGTAATATAATATCTACACAGGCAGAAAGGGAGACAGCTCAGCAGTTGTTACATGCCCAAAACACACATGCAGATACACAGACGCTGCAGAAATTAAAACGAAAGTATTTAGGCAGTCCATTAGGTGATATTAGTAATCAGCAAACAGTGTGCCGGGACGCTGTAAAACGAAGGCTAATTGATACAGAAGTGCCGGACAGCGGGTATGGCAATACTTTGGAAACAGTGGAAGCAACGCAACAGGTACAGGAACAGTATGTAAGGGAGGCAAGTGGCGGGAAAGAGCAAAATGGAGGCTCACAACATAGTGTGTGTAGCAGAGATGGGAGCATAGGGTCAGGAAGTGATATGGATGTGGATAGACAGGATATAATGCCACTGCAACAAATACAAGATATATTAAAATGTAGTAATGTGCAGGCCAAGCTATATTGTAAATTTAAAGATATATTTGGCATACCATTTTCAGAGTTGGTACGAACATTTAAAAGTGATAGTACATGTTGTCATGATTGGATATGTGCTATATTTGGAGTAAATGAAACATTAGCAGAGGCATTAAAAACAATTATTAAAACACAGTGCATATATTACCATATGCAATGTTTAACATGTACATGGGGCGTGGTTATATTATTGTTAATTAGATATACGTGTGGCAAAAACAGAAAAACAATTGTAAAGTCTTTAGCATCCATATTAAATGTACCAACTGAACAAATGCTTGTGCAGCCTCCAAAAATACGTAGCCCTGCGGTTGCATTATACTTTTATAAAACATCTATATCCAACATTAGTGACGTGTATGGGAGTACACCAGAATGGATAGAAAGACAAACACAGTTACAACATAGCTTTGAGGACTGTCAATTTGAACTATCTAAAATGGTGCAGTGGGCATTTGACAATGAAGTAACCGATGATAGTCAAATAGCATTTCATTATGCACAGTTAGCAGATGTAGACAGTAATGCACAAGCATTTTTAAAAAGTAATATGCAAGCAAAATATGTAAAAGACTGTGGAATAATGTGTAGACACTATAAACGGGCACAACAACAACAGATGAATATGAAACAATGGATAAAGCATGTATGTAGCAAGGTGGATGATGGTGGGGACTGGAAGCCAATAGTACAGTTCCTAAGGTATCAAGGGGTCGAGTTTATTTCATTTTTAAGTTATTTTAAATTATTTTTACAAGGTACACCAAAACATAATTGTTTAGTTATT-TATGGTCCTCCAAACACGGGTAAATCATGTTTTGCTATGAGTCTTATAAACTTTTTTCATGGGTCAGTCATTTCATATGTAAATTCACACAGTCACTTTTGGTTACAACCGTTAGACAATACTAAATTAGGTATGCTAGATGATGCCACAGAGGCATGTTGGAAATATATTGATGAATACCTAAGAAATTTATTAGATGGCAATCCTGTAAGCTTAGATAGAAAACATAAGCAACTAGTACAAATAAAGTGTCCACCTGTACTAATAACAACTAATATAAATCCAATGCAAGATGCAAAGCTACGGTATTTGCACAGTAGAATACATGTGTTACAGTTTTTAAATCCATTTCCAATTGATGTGAATGGAAATCCTGTATACCAATTAAATAATGCAAACTGGAAATGTTTTTTTGAAAGGACATGGTCCAGATTAGATTTGGATAACGACGAAGACAAGGAAAACGATGGAGACGCTATGCCAACGTTTAGATGCGTGCCAGGAGAAAATTCTAGACTGTTTTGAAAGAGATAGCAAAAATATTACAGACCATATAGACTACTGGAAAGCTGTGCGACAAGAAAATGTAATATATTATAAGGCAAGAGAAAATAATATGACTAAACTAGGCCACCAGGTGGTGCCCTGTTTACAAGTGTGTAAAGCAAAGGCATGCGTTGCTATAGAACTACAAATAGCATTGGAATCACTTTGTAAAACAGAATATAATATGGAAGAGTGGACATTAAGGGATGTATGTGAAAGTATGTGGTATACAGAACCCAAACAGTGTTTTAAAAAACAAGGACAACATATAGAAGTGTGGTTTGATGGCAGCAAGGACAATCGGGCTGAATATGTTGTGTGGAAATGGGTATATTATTGTGGGGAGGATGGGTGGTGTAAAGTGTCTTCTGCAGTAAGCTATGAGGGCATATATTATATACATGACGGCCATAAAACGTATTATACAAACTTTAAAGACGAGGCCACCAAATATGGGTGTAAAGGCACATGGGAAGTGCATATGGGAAAACAAAGTATTTATTGTCCCGACTCTGTGTCCAGTACCTTTAGATCCAACGTATCCTCTGTTGAAACTGTTAACGAATACTACTCCCATAAGACCCCCACCACCTCCACGCCCGTGGGCACCTACGAAGCCTCATCATCCCTGCGGCCGGGAAAACGTCCCAGAACCACAGAGCCCGACAGTACTGACTCCACCACACAGTCCACTACCACAGCCAGAGAGTCCTACGCAGAGTGTGTCGCAAGGAACACAGACAACACAAACAACAACACCAGAAAACACCTCCCTGGTGGAGCTTCGTGTAACAACACCGAAATCGACAGTGGTTATAAGACTGCACCTGTAGTACATATAAAAGGTGAAGCAAACAGACTAAAGTGTTTAAGGTATCGGTTTCAAAAACATAAACAACTGTTTGTTACTGTATCATCCACCTATCATTGGACAAATGCAAACTGTGCTGTAAATAATAGTTATATTACTGTTGTATATAAAGATGAAACCCAACGCCAAAAATTTTTGGATATTGTAAAAATACCCCCTAGTGTATCACTGGTACTGGGACATATGACATGTGTTGATATGTAATGTTAATGTAATTGTTACATTATGTAATATTGTATTACAATAATACCTG------------------GTATATACAATACTACACACGCCATATATGCTGCTAGGCCTGTAAACTTGCAACCATTGTGTTGTGTGTTAGTTTTGTGTTTTTGCTTTGCTGCTTTGTGTGCCTGTTTGTCTGCTTTAATGTGCCGCTATTGCAGTCTGCCTCTGTGTTTGCCTCGTGTATATTACTTATACTTTTATTTTGGTTTGTTGTGGCATCATCCTACATAACCACATTTACACTATATATACTTTTTTTTTACTTCCCTTTATTATGTTTCTATAGCCATGCTGTGTGGTTAATTAACACACAATAAATCACAGTTTTTTTGTATTGTATGTATTTGTGTGTTATATATAATGGTTGCCCACCGGGCACGCAGACGTAAGCGGGCATCAGCAACGCAGCTATATCAAACATGTAAACAATCTGGCACATGTCCTGAGGATGTTATTAACAAAATTGAACACAAAACCTGGGCTGATAAAATATTGCAATGGGGTAGTTTATTTACATTTTTTGGAGGCCTTGGTATTGGCACTGGCTCTGGCACTGGGGGGCGTACAGGATATATTCCTTTGGGTACTAGGCCTTCCACTGTTGTTGATGTAACCCCTGCTCGGCCCCCTATTGTTGTAGAATCGGTAGGCCCCACTGACCCTTCTATTGTTACATTGGTTGAAGAATCCAGTGTTATTGAGTCTGGAGCTTCGTTCCCTAATTTTACAGGTACTGCAGGATTTGAAGTAACATCCTCCTCAACTACCACACCTGCAGTATTAGATATCACACCCACCTCTACCTCTGTACATGTTAGTTCTACTACATATACTAATCCCACATTTGTAGACCCTCCTGTTATTGAGGTCCCCCAAACTGGTGAGGTATCTGGGAATATATTGATAAGTACCCCAACATCTGGGGTTCATAGTTATGAGGAAATACCTATGCAAACATTTGCTGTTCAGGGTACAGGCAATGAACCTATCAGTAGTACTCCTATTCCTGGTCTTAGGCGTATAGCTGCCCCACGTTTATATAAAAAAGCCTTTCAACAGGTTAAGGTCACAGATCCTGCATTTCTTCACAAACCTGAAACTTTAATTAATGTTGATAATCCCATATTTCAAAATGCTGACACAACGTTAACCTTTTCACCATCAGGTGTGGCACCTGATCCTGATTTTTTAGACATTGTGGCTTTACACAGACCTGCCTTTACAACACGTAGAGGTGGTGTGCGTTTTAGTAGGCTTGGCACAAAGGCCACTATGCGCACCAGAAGTGGCAAACAAATAGGTGCTCGTGTACATTATTATTATGATGTCAGTCCTATTACACAGACTGAAGAAATTGAAATGCAGCCATTATTGTCTACAGATAATACATTTGATGGCCTATATGATATTTATGCAAACATAGATGATGAGGCACCTGTGTCATCTCGTTTTTCTATTGCTACACCTTCTAGGTTGCCTACCAACACTGTTCCTTTGTCTTTTAGTGGTAGTACCTCTAATGTTACAATACCCTTTGGTACATCTTGGGATGTTCCCATCTATTCAGGTCCCGATGTAGTGTTGCCCACAGGACCCCCTACATGGCCTTATGCACCTCAATCTCCTTTTGATACCACCCATGATGTAGTTATACAGGGCTCCACATTTGCGTTATGGCCTGTTTATTTTTTGAAACGTAGGCGTCGTAAACGTATTCCCTATTTTCTTGCAGATGGCGGTGTGGCGGCCTAGTGACAGCAAGGTTTATCTGCCTCCTACCCCTGTATCAAAGGTCATTACAACGGATGCCTATGTAAAACGCACCACTATATTTTATCATGCTGGAAGCTCTCGCTTGCTTACCGTGGGACATCCTTATTACCCCATTTCTAAATCTGGTAAAGCAGACATCCCTAAGGTGTCTGCATTTCAGTATAGGGTGTTTAGAGTACGCCTCCCAGATCCTAATAAGTTTGGCCTTCCTGATACAAATATATTTAATCCTGACCAGGAGCGGCTTGTATGGGCCTGTGTAGGGCTAGAGATTGGCCGTGGACAGCCTTTAGGTGTTGGTGTAAGTGGCCATCCACTGTTCAATAGGTTGGATGACACTGAAAGCTCTAGTATAGCTATTCAGGATACTGCCCCGGACAGTAGGGATAATGTTTCAGTGGATCCTAAACAAACACAGTTATGCATTATTGGCTGTGCACCCGCTATAGGTGAACACTGGACAAAGGGTACGGCCTGTCGTTCCACACCTACTACAGCGGGCGACTGCCCCCCATTGGAACTTATCAATTCACCTATTGAGGATGGAGACATGGTGGACACAGGTTTTGGTGCATTAAACTTTAAAGCTTTGCAGGAATCTAAATCTGATGTGCCATTGGATATTGTACAATCCACATGTAAATATCCCGATTATTTGAAAATGAGTGCAGATGCCTATGGGGATTCTATGTGGTTTTATTTACGTAGGGAACAGTTGTTTACCAGACATTTTTTTAATAGGGCAGGCGTTATTGGTGAGGAAATACCTAATGACTTATATATTAAGGGTAGTAATGGCAGGGACCCGCCCCCTAGCTCTGTATATGTTGCTACACCTAGTGGGTCTATGATAACTTCAGAGGCTCAATTGTTTAATAAGCCATATTGGCTGCAACGTGCCCAGGGACATAATAATGGCATCTGTTGGAACAATCAGTTATTTGTAACTGTTGTGGATACCACCAGGAATACAAACATGACTCTTTCCGCAACCACACAGTCTATGTCTACATATAATTCAAAGCAAATTAAACAGTATGTTAGACATGCAGAGGAATATGAATTACAATTTGTGTTTCAACTATGTAAAATATCCCTGTCTGCTGAGGTTATGGCCTATTTACATACTATGAATTCTACCTTACTGGAAGACTGGAATATAGGTTTGTCGCCTCCTGTTGCCACTAGCTTAGAGGACAAATACAGATATGTGAAAAGTGCAGCTATAACCTGTCAAAAGGATCAGCCCCCTCCTGAAAAGCAGGACCCACTATCTAAATATAAATTTTGGGAGGTCAATTTGCAAAACAGTTTTTCTGCTGATTTGGATCAGTTTCCTCTTGGCAGGAAGTTTTTAATGCAGGTTGGGGTCCGTACTAAACCGCCTGTATCCTCTAAAAAACGCTCTGCTTCTACTACATCTACCTCAGCCCCCTCCTCCAAGCGCAAACGCAAATAGTATGTTGTGTGTCTGTATTGTGTATGTATGGTTGTATTATGTACTATTTATTTATTGTGTATACTGTATGTGTGTATTTGTTGTATGTGTTGTATGACTGTATGTATGTGTAATGTTTGCATGTTGTTAATAAATATGAATGAGTGTTACTTTTACGCGTGGTTGCATAAACTAAGGCGCGGTGGTGTCCCTAGGCAGTTGGGTGGCATGTTAGGTGGCGTCCCTGTTTATATACCAATCTCCACCCTGTATTATTAATATATGTACTGTTATCATGCAGTTACCTATACCACATATAGTATAGCTTATAGGTATCCATTTTGGTTTGGCGCCTTTTTGGTACCCTCCATTTTACCTTGCAACCGGTTTCGGTTGT----GCATATCTTGTAAATACCACAAGCATATTCAGCAGAACTGTTAATCCTTTGGCATAGTGCCGTTTCCTGTGTTTAATGTTTTTTTGTTTTATACACTATGCCTTACCTATTAGTCACTTACTGTAGGCTGCCAACTATGCTTTTACCTGCATACCTTAGTGCTTTTGGGCACACATTTTTATTGCAAACATCTGCACTTTAGTGTTTTGGCTTGCAGCATACGTTCTGCTAGCCAAGTATCTGTCTAGTAAACCAGGTGTGCACCTATTACTCATGCACCGCAACCGTTTACGGTTTTGCAGCAACAGGCCTTTTTTATAATTATT
>LNS9504814_HPV53
GAAAGTAACAATCCTACTTTTATAGACAGGGAGTAACCGAAATAGGTTTAGGACCGAAAACGGTACATATAAAAGCACTGTGTACAACACCCAGGACATCCATGGATCGTCAGTTATTTGAAAATACAGAAGAGCGACCACGTACATTGCACCAGCTATGTGAAGTTGTGAATAAACCATTGCTGGAGCTGCAACTTGGCTGTGTGTTCTGCAAGAAGGCATTGACAGCGTCAGAGGTATATAATTTTGCATATACAGATCTAAGAGTAGTGTATAGAGACGGGTATCCGTATGGAGTGTGCAAATTCTGTTTGCTATTTTATAGTAAGGTCCGAAAATTAAGATATTATAATTGTTCAGTGTACGGGGCTAGCCTGGAAGAACTAACTAAAAAAAAGTTATCTGATTTATCAATAAGGTGCTACAGATGTCAACATCCGTTGACACCAGAGGAAAAACAGTTACACTGTGACTATAAGAAACGGTTTCACAAAATTTCACATATGTGGACCGGGTCGTGCCTGACATGCTGGAGACACACAACAGCAACTGAATCAGCAGTATAATCATGCACGGTAACGTACCAACACTTCCACAATATATTATAGAACTTATACCACAAACTGAGATTGACCTGCAATGCCATGAGCAATTGAACAGCTCAGAGGATGAGGATGAGGATGAAGTAGACCATCTGCAGGAGCAGCCACAGCAAGCTAGACGGGACGAACAACATCCTTGTTACCTAATTGAAACACAGTGTTGTAGGTGTGAGTCGTTGGTGCAGTTGGCTGTTCAGAGTTCAACAAAAGAGCTGCGTATTTTACAACAAATGCTTATGGGCACAGTGGAGCTTGTGTGCCCCCTCTGCGCAACAAGGCGATAACTGCAATGGCGTCACCTGAAGGTACAGATGATGAGGGGGGATGCCGGGGATGGTTTCACGTGGAGGCAATAGTAAAAAAACGTACAGGGGATGTAATATCTGAAGATGAAACAGACGAGGAAAGCACCGAATCTGATTTGGATGGGTTTATAGACAATAGTAATATAATATCTACACAGGCAGAAAGGGAGACAGCTCAGCAGTTGTTACATGCCCAAAACACACATGCAGATACACAGACGCTGCAGAAATTAAAACGAAAGTATTTAGGCAGTCCATTAGGTGATATTAGTAATCAGCAAACAGTGTGCCGGGAAGCTGTAAAACGAAGGCTAATTGATACAGAAGTGCCGGACAGCGGGTATGGCAATACTTTGGAAACAGTGGAAGCAACGCAACAGGTACAGGAACAGTATGTAAGGGAGGCAAGTGGCGGGAAAGAGCAAAATGGAGGCTCACAACATAGTGTGTGTAGCAGAGATGGGAGCATAGGGTCAGGAAGGGATATGGATGTGGATGGACAGGATATAATGCCACTGCAACAAATACAAGATATATTAAAATGTAGTAATGTGCAGGCCAAGCTATATTGTAAATTTAAAGATATATTTGGCATACCATTTTCAGAGTTGGTACGAACATTTAAAAGTGATAGTACATGTTGTCATGATTGGATATGTGCTATATTTGGAGTAAATGAAACATTAGCAGAGGCATTAAAAACAATTATTAAAACACAGTGCATATATTACCATATGCAATGTTTAACATGTACATGGGGCGTGGTTATATTATTGTTAATTAGATATACGTGTGGCAAAAACAGAAAAACAATTGTAAAGTCTTTAGCATCCATATTAAATGTACCAACTGAACAAATGCTTGTGCAGCCTCCAAAAATACGTAGCCCTGCAGTTGCATTATACTTTTATAAAACATCTATATCCAACATTAGTGACGTGTATGGGAGTACACCAGAATGGATAGAAAGACAAACACAGTTACAACATAGCTTTGAGGACTGTCAATTTGAACTATCTAAAATGGTGCAGTGGGCATTTGACAATGAAGTAACCGATGATAGTCAAATAGCATTTCATTATGCACAGTTAGCAGATGTAGACAGTAATGCACAAGCATTTTTAAAAAGTAATATGCAAGCAAAATATGTAAAAGACTGTGGAATAATGTGTAGACACTATAAACGGGCACAACAACAACAGATGAATATGAAACAATGGATAAAGCATGTATGTAGCAAGGTGGATGATGGTGGGGACTGGAAGCCAATAGTACAGTTCCTAAGGTATCAAGGGGTCGAGTTTATTTCATTTTTAAGTTATTTTAAATTATTTTTACAAGGTACACCAAAACATAATTGTTTAGTTATT-TATGGTCCTCCAAACACGGGTAAATCATGTTTTGCTATGAGTCTTATAAACTTTTTTCATGGGTCAGTCATTTCATATGTAAATTCACACAGTCACTTTTGGTTACAACCGTTAGACAATACTAAATTAGGTATGCTAGATGATGCCACAGAGGCATGTTGGAAATATATTGATGAATACCTAAGAAATTTATTAGATGGCAATCCTGTAAGCTTAGATAGAAAACATAAGCAACTAGTACAAATAAAGTGTCCACCTGTACTAATAACAACTAATATAAATCCAATGCAAGATGCAAAGCTACGGTATTTGCACAGTAGAATACATGTGTTACAGTTTTTAAATCCATTTCCAATTGATGTGAATGGAAATCCTGTATACCAATTAAATAATGCAAACTGGAAATGTTTTTTTGAAAGGACATGGTCCAGATTAGATTTGGATAACGACGAAGACAAGGAAAACGATGGAGACGCTATGCCAACGTTTAGATGCGTGCCAGGAGAAAATTCTAGACTGTTTTGAAAGAGATAGCAAAAATATTACAGACCATATAGACTACTGGAAAGCTGTGCGACAAGAAAATGTAATATATTATAAGGCAAGAGAAAATAATATGACTAAACTAGGCCACCAGGTGGTGCCCTGTTTACAAGTGTGTAAAGCAAAGGCATGCGTTGCTATAGAACTACAAATAGCATTGGAATCACTTTGTAAAACAGAATATAATATGGAAGAGTGGACATTAAGGGATGTATGTGAAAGTATGTGGTATACAGAACCCAAACAGTGTTTTAAAAAACAAGGACAACATATAGAAGTGTGGTTTGATGGCAGCAAGGACAATCGGGCTGAATATGTTGTGTGGAAATGGGTATATTATTGTGGGGAGGATGGGTGGTGTAAAGTGTCTTCTGCAGTAAGCTATGAGGGCATATATTATATACATGACGGCCATAAAACGTATTATACAAACTTTAAAGACGAGGCCACCAAATATGGGTGTAAAGGCACATGGGAAGTGCATATGGGAAAACAAAGTATTTATTGTCCCGACTCTGTGTCCAGTACCTTTAGATCCAACGTATCCTCTGTTGAAACTGTTAACGAATACTACTCCCATAAGACCCCCACCACCTCCACGCCCGTGGGCACCTACGAAGCCTCATCATCCCTGCGGCCGGGAAAACGTCCCAGAACCACAGAGCCCGACAGTACTGACTCCACCACACAGTCCACTACCACAGCCAGAGAGTCCTACGCAGAGTGTGTCGCAAGGAACACAGACAACACAAACAACAACACCAGAAAACACCTCCCTGGTGGAGCTTCGTGTAACAACACCGAAATCGACAGTGGTTATAAGACTGCACCTGTAGTACATATAAAAGGTGAAGCAAACAGACTAAAGTGTTTAAGGTATCGGTTTCAAAAACATAAACAACTGTTTGTTACTGTATCATCCACCTATCATTGGACAAATGCAAACTGTGCTGTAAATAATAGTTATATTACTGTTGTATATAAAGATGAAACCCAACGCCAAAAATTTTTGGATATTGTAAAAATACCCCCTAGTGTATCACTGGTACTGGGACATATGACATGTGTTGATATGTAATGTTAATGTAATTGTTACATTATGTAATATTGTATTACAATAATACCTG------------------GTATATACAATACTACACACGCCATATATGCTGCTAGGCCTGTAAACTTGCAACCATTGTGTTGTGTGTTAGTTTTGTGTTTTTGCTTTGCTGCTTTGTGTGCCTGTTTGTCTGCTTTAATGTGCCGCTATTGCAGTCTGCCTCTGTGTTTGCCTCGTGTATATTACTTATACTTTTATTTTGGTTTGTTGTGGCATCATCCTACATAACCACATTTACACTATATATACTTTTTTTTTACTTCCCTTTATTATGTTTCTATAGCCATGCTGTGTGGTTAATTAACACACAATAAATCACAGTTTTTTTGTATTGTATGTATTTGTGTGTTATATATAATGGTTGCCCACCGGGCACGCAGACGTAAGCGGGCATCAGCAACGCAGCTATATCAAACATGTAAACAATCTGGCACATGTCCTGAGGATGTTATTAACAAAATTGAACACAAAACCTGGGCTGATAAAATATTGCAATGGGGTAGTTTATTTACATTTTTTGGAGGCCTTGGTATTGGCACTGGCTCTGGCACTGGGGGGCGTACAGGATATATTCCTTTGGGTACTAGGCCTTCCACTGTTGTTGATGTAACCCCTGCTCGGCCCCCTATTGTTGTAGAATCGGTAGGCCCCACTGACCCTTCTATTGTTACATTGGTTGAAGAATCCAGTGTTATTGAGTCTGGAGCTTCGTTCCCTAATTTTACAGGTACTGCAGGATTTGAAGTAACATCCTCCTCAACTACCACACCTGCAGTATTAGATATCACACCCACCTCTACCTCTGTACATGTTAGTTCTACTACATATACTAATCCCACATTTGTAGACCCTCCTGTTATTGAGGTCCCCCAAACTGGTGAGGTATCTGGGAATATATTGATAAGTACCCCAACATCTGGGGTTCATAGTTATGAGGAAATACCTATGCAAACATTTGCTGTTCAGGGTACAGGCAATGAACCTATCAGTAGTACTCCTATTCCTGGTCTTAGGCGTATAGCTGCCCCACGTTTATATAAAAAAGCCTTTCAACAGGTTAAGGTCACAGATCCTGCATTTCTTCACAAACCTGAAACTTTAATTAATGTTGATAATCCCATATTTCAAAATGCTGACACAACGTTAACCTTTTCACCATCAGGTGTGGCACCTGATCCTGATTTTTTAGACATTGTGGCTTTACACAGACCTGCCTTTACAACACGTAGAGGTGGTGTGCGTTTTAGTAGGCTTGGCACAAAGGCCACTATGCGCACCAGAAGTGGCAAACAAATAGGTGCTCGTGTACATTATTATTATGATGTCAGTCCTATTACACAGACTGAAGAAATTGAAATGCAGCCATTATTGTCTACAGATAATACATTTGATGGCCTATATGATATTTATGCAAACATAGATGATGAGGCACCTGTGTCATCTCGTTTTTCTATTGCTACACCTTCTAGGTTGCCTACCAACACTGTTCCTTTGTCTTTTAGTGGTAGTACCTCTAATGTTACAATACCCTTTGGTACATCTTGGGATGTTCCCATCTATTCAGGTCCCGATGTAGTGTTGCCCACAGGACCCCCTACATGGCCTTATGCACCTCAATCTCCTTTTGATACCACCCATGATGTAGTTATACAGGGCTCCACATTTGCGTTATGGCCTGTTTATTTTTTGAAACGTAGGCGTCGTAAACGTATTCCCTATTTTCTTGCAGATGGCGGTGTGGCGGCCTAGTGACAGCAAGGTTTATCTGCCTCCTACCCCTGTATCAAAGGTCATTACAACGGATGCCTATGTAAAACGCACCACTATATTTTATCATGCTGGAAGCTCTCGCTTGCTTACCGTGGGACATCCTTATTACCCCATTTCTAAATCTGGTAAAGCAGACATCCCTAAGGTGTCTGCATTTCAGTATAGGGTGTTTAGAGTACGCCTCCCAGATCCTAATAAGTTTGGCCTTCCTGATACAAATATATTTAATCCTGACCAGGAGCGGCTTGTATGGGCCTGTGTAGGGCTAGAGATTGGCCGTGGACAGCCTTTAGGTGTTGGTGTAAGTGGCCATCCACTGTTCAATAGGTTGGATGACACTGAAAGCTCTAGTATAGCTATTCAGGATACTGCCCCGGACAGTAGGGATAATGTTTCAGTGGATCCTAAACAAACACAGTTATGCATTATTGGCTGTGCACCCGCTATAGGTGAACACTGGACAAAGGGTACGGCCTGTCGTTCCACACCTACTACAGCGGGCGACTGCCCCCCATTGGAACTTATCAATTCACCTATTGAGGATGGAGACATGGTGGACACAGGTTTTGGTGCATTAAACTTTAAAGCTTTGCAGGAATCTAAATCTGATGTGCCATTGGATATTGTACAATCCACATGTAAATATCCCGATTATTTGAAAATGAGTGCAGATGCCTATGGGGATTCTATGTGGTTTTATTTACGTAGGGAACAGTTGTTTACCAGACATTTTTTTAATAGGGCAGGCGTTATTGGTGAGGAAATACCTAATGACTTATATATTAAGGGTAGTAATGGCAGGGACCCGCCCCCTAGCTCTGTATATGTTGCTACACCTAGTGGGTCTATGATAACTTCAGAGGCTCAATTGTTTAATAAGCCATATTGGCTGCAACGTGCCCAGGGACATAATAATGGCATCTGTTGGAACAATCAGTTATTTGTAACTGTTGTGGATACCACCAGGAATACAAACATGACTCTTTCCGCAACCACACAGTCTATGTCTACATATAATTCAAAGCAAATTAAACAGTATGTTAGACATGCAGAGGAATATGAATTACAATTTGTGTTTCAACTATGTAAAATATCCCTGTCTGCTGAGGTTATGGCCTATTTACATACTATGAATTCTACCTTACTGGAAGACTGGAATATAGGTTTGTCGCCTCCTGTTGCCACTAGCTTAGAGGACAAATACAGATATGTGAAAAGTGCAGCTATAACCTGTCAAAAGGATCAGCCCCCTCCTGAAAAGCAGGACCCACTATCTAAATATAAATTTTGGGAGGTCAATTTGCAAAACAGTTTTTCTGCTGATTTGGATCAGTTTCCTCTTGGCAGGAAGTTTTTAATGCAGGTTGGGGTCCGTACTAAACCGCCTGTATCCTCTAAAAAACGCTCTGCTTCTACTACATCTACCTCAGCCCCCTCCTCCAAGCGCAAACGCAAATAGTATGTTGTGTGTCTGTATTGTGTATGTATGGTTGTATTATGTACTATTTATTTATTGTGTATACTGTATGTGTGTATTTGTTGTATGTGTTGTATGACTGTATGTATGTGTAATGTTTGCATGTTGTTAATAAATATGAATGAGTGTTACTTTTACGCGTGGTTGCATAAACTAAGGCGCGGTGGTGTCCCTAGGCAGTTGGGTGGCATGTTAGGTGGCGTCCCTGTTTATATACCAATCTCCACCCTGTATTATTAATATATGTACTGTTATTATGCAGTTACCTATACCACATATAGTATAGCTTATAGGTATCCATTTTAGTTTGGCGCCTTTTTGGTACCCTCCATTTTACCTTGCAACCGGTTTCGGTTGT----GCATATCTTGTAAATACCACAAGCATATTCAGCAGAACTGTTAATCCTTTGGCATAGTGCCGTTTCCTGTGTTTAATGTTTTTTTGTTTTATACACTATGCCTTACCTATTAGTCACTTACTGTAGGCTGCCAACTATGCTTTTACCTGCATACCTTAGTGCTTTTGGGCACACATTTTTATTGCAAACATCTGCACTTTAGTGTTTTGGCTTGCAGCATACGTTCTGCTAGCCAAGTATCTGTCTAGTAAACCAGGTGTGCACCTATTACTCATGCACCGCAACCGTTTACGGTTTTGCAGCAACAGGCCTTTTTTATAATTATT
>LNS2720744_HPV53
GAAAGTAACAATCCTACTTTTATAGACAGGGAGTAACCGAAATAGGTTTAGGACCGAAAACGGTACATATAAAAGCACTGTGTACAACACCCAGGACATCCATGGATCGTCAGTTATTTGAAAATACAGAAGAGCGACCACGTACATTGCACCAGCTATGTGAAGTTGTGAATAAACCATTGCTGGAGCTGCAACTTGGCTGTGTGTTCTGCAAGAAGGCATTGACAGCGTCAGAGGTATATAATTTTGCATATACAGATCTAAGAGTAGTGTATAGAGACGGGTATCCGTATGGAGTGTGCAAATTCTGTTTGCTATTTTATAGTAAGGTCCGAAAATTAAGATATTATAATTGTTCAGTGTACGGGGCTAGCCTGGAAGAACTAACTAAAAAAAAGTTATCTGATTTATCAATAAGGTGCTACAGATGTCAACATCCGTTGACACCAGAGGAAAAACAGTTACACTGTGACTATAAGAAACGGTTTCACAAAATTTCACATATGTGGACCGGGTCGTGCCTGACATGCTGGAGACACACAACAGCAACTGAATCAGCAGTATAATCATGCACGGTAACGTACCAACACTTCCACAATATATTATAGAACTTATACCACAAACTGAGATTGACCTGCAATGCCATGAGCAATTGAACAGCTCAGAGGATGAGGATGAGGATGAAGTAGACCATCTGCAGGAGCAGCCACAGCAAGCTAGACGGGACGAACAACATCCTTGTTACCTAATTGAAACACAGTGTTGTAGGTGTGAGTCGTTGGTGCAGTTGGCTGTTCAGAGTTCAACAAAAGAGCTGCGTATTTTACAACAAATGCTTATGGGCACAGTGGAGCTTGTGTGCCCCCTCTGCGCAACAAGGCGATAACTGCAATGGCGTCACCTGAAGGTACAGATGATGAGGGGGGATGCCGGGGATGGTTTCACGTGGAGGCAATAGTAAAAAAACGTACAGGGGATGTAATATCTGAAGATGAAACAGACGAGGAAAGCACCGAATCTGATTTGGATGGGTTTATAGACAATAGTAATATAATATCTACACAGGCAGAAAGGGAGACAGCTCAGCAGTTGTTACATGCCCAAAACACACATGCAGATACACAGACGCTGCAGAAATTAAAACGAAAGTATTTAGGCAGTCCATTAGGTGATATTAGTAATCAGCAAACAGTGTGCCGGGAAGCTGTAAAACGAAGGCTAATTGATACAGAAGTGCCGGACAGCGGGTATGGCAATACTTTGGAAACAGTGGAAGCAACGCAACAGGTACAGGAACAGTATGTAAGGGAGGCAAGTGGCGGGAAAGAGCAAAATGGAGGCTCACAACATAGTGTGTGTAGCAGAGATGGGAGCATAGGGTCAGGAAGTGATATGGATGTGGATAGACAGGATATAATGCCACTGCAACAAATACAAGATATATTAAAATGTAGTAATGTGCAGGCCAAGCTATATTGTAAATTTAAAGATATATTTGGCATACCATTTTCAGAGTTGGTACGAACATTTAAAAGTGATAGTACATGTTGTCATGATTGGATATGTGCTATATTTGGAGTAAATGAAACATTAGCAGAGGCATTAAAAACAATTATTAAAACACAGTGCATATATTACCATATGCAATGTTTAACATGTACATGGGGCGTGGTTATATTATTGTTAATTAGATATACGTGTGGCAAAAACAGAAAAACAATTGTAAAGTCTTTAGCATCCATATTAAATGTACCAACTGAACAAATGCTTGTGCAGCCTCCAAAAATACGTAGCCCTGCGGTTGCATTATACTTTTATAAAACATCTATATCCAACATTAGTGACGTGTATGGGAGTACACCAGAATGGATAGAAAGACAAACACAGTTACAACATAGCTTTGAGGACTGTCAATTTGAACTATCTAAAATGGTGCAGTGGGCATTTGACAATGAAGTAACCGATGATAGTCAAATAGCATTTCATTATGCACAGTTAGCAGATGTAGACAGTAATGCACAAGCATTTTTAAAAAGTAATATGCAAGCAAAATATGTAAAAGACTGTGGAATAATGTGTAGACACTATAAACGGGCACAACAACAACAGATGAATATGAAACAATGGATAAAGCATGTATGTAGCAAGGTGGATGATGGTGGGGACTGGAAGCCAATAGTACAGTTCCTAAGGTATCAAGGGGTCGAGTTTATTTCATTTTTAAGTTATTTTAAATTATTTTTACAAGGTACACCAAAACATAATTGTTTAGTTATT-TATGGTCCTCCAAACACGGGTAAATCATGTTTTGCTATGAGTCTTATAAACTTTTTTCATGGGTCAGTCATTTCATATGTAAATTCACACAGTCACTTTTGGTTACAACCGTTAGACAATACTAAATTAGGTATGCTAGATGATGCCACAGAGGCATGTTGGAAATATATTGATGAATACCTAAGAAATTTATTAGATGGCAATCCTGTAAGCTTAGATAGAAAACATAAGCAACTAGTACAAATAAAGTGTCCACCTGTACTAATAACAACTAATATAAATCCAATGCAAGATGCAAAGCTACGGTATTTGCACAGTAGAATACATGTGTTACAGTTTTTAAATCCATTTCCAATTGATGTAAATGGAAATCCTGTATACCAATTAAATAATGCAAACTGGAAATGTTTTTTTGAAAGGACATGGTCCAGATTAGATTTGGATAACGACGAAGACAAGGAAAACGATGGAGACGCTATGCCAACGTTTAGATGCGTGCCAGGAGAAAATTCTAGACTGTTTTGAAAGAGATAGCAAAAATATTACAGACCATATAGACTACTGGAAAGCTGTGCGACAAGAAAATGTAATATATTATAAGGCAAGAGAAAATAATATGACTAAACTAGGCCACCAGGTGGTGCCCTGTTTACAAGTGTGTAAAGCAAAGGCATGCGTTGCTATAGAACTACAAATAGCATTGGAATCACTTTGTAAAACAGAATATAATATGGAAGAGTGGACATTAAGGGATGTATGTGAAAGTATGTGGTATACAGAACCCAAACAGTGTTTTAAAAAACAAGGACAACATATAGAAGTGTGGTTTGATGGCAGCAAGGACAATCGGGCTGAATATGTTGTGTGGAAATGGGTATATTATTGTGGGGAGGATGGGTGGTGTAAAGTGTCTTCTGCAGTAAGCTATGAGGGCATATATTATATACATGACGGCCATAAAACGTATTATACAAACTTTAAAGACGAGGCCACCAAATATGGGTGTAAAGGCACATGGGAAGTGCATATGGGAAAACAAAGTATTTATTGTCCCGACTCTGTGTCCAGTACCTTTAGATCCAACGTATCCTCTGTTGAAACTGTTAACGAATACTACTCCCATAAGACCCCCACCACCTCCACGCCCGTGGGCACCTACGAAGCCTCATCATCCCTGCGGCCGGGAAAACGTCCCAGAACCACAGAGCCCGACAGTACTGACTCCACCACACAGTCCACTACCACAGCCAGAGAGTCCTACGCAGAGTGTGTCGCAAGGAACACAGACAACACAAACAACAACACCAGAAAACACCTCCCTGGTGGAGCTTCGTGTAACAACACCGAAATCGACAGTGGTTATAAGACTGCACCTGTAGTACATATAAAAGGTGAAGCAAACAGACTAAAGTGTTTAAGGTATCGGTTTCAAAAACATAAACAACTGTTTGTTACTGTATCATCCACCTATCATTGGACAAATGCAAACTGTGCTGTAAATAATAGTTATATTACTGTTGTATATAAAGATGAAACCCAACGCCAAAAATTTTTGGATATTGTAAAAATACCCCCTAGTGTATCACTGGTACTGGGACATATGACATGTGTTGATATGTAATGTTAATGTAATTGTTACATTATGTAATATTGTATTACAATAATACCTG------------------GTATATACAATACTACACACGCCATATATGCTGCTAGGCCTGTAAACTTGCAACCATTGTGTTGTGTGTTAGTTTTGTGTTTTTGCTTTGCTGCTTTGTGTGCCTGTTTGTCTGCTTTAATGTGCCGCTATTGCAGTCTGCCTCTGTGTTTGCCTCGTGTATATTACTTATACTTTTATTTTGGTTTGTTGTGGCATCATCCTACATAACCACATTTACACTATATATACTTTTTTTTTACTTCCCTTTATTATGTTTCTATAGCCATGCTGTGTGGTTAATTAACACACAATAAATCACAGTTTTTTTGTATTGTATGTATTTGTGTGTTATATATAATGGTTGCCCACCGGGCACGCAGACGTAAGCGGGCATCAGCAACGCAGCTATATCAAACATGTAAACAATCTGGCACATGTCCTGAGGATGTTATTAACAAAATTGAACACAAAACCTGGGCTGATAAAATATTGCAATGGGGTAGTTTATTTACATTTTTTGGAGGCCTTGGTATTGGCACTGGCTCTGGCACTGGGGGGCGTACAGGATATATTCCTTTGGGTACTAGGCCTTCCACTGTTGTTGATGTAACCCCTGCTCGGCCCCCTATTGTTGTAGAATCGGTAGGCCCCACTGACCCTTCTATTGTTACATTGGTTGAAGAATCCAGTGTTATTGAGTCTGGAGCTTCGTTCCCTAATTTTACAGGTACTGCAGGATTTGAAGTAACATCCTCCTCAACTACCACACCTGCAGTATTAGATATCACACCCACCTCTACCTCTGTACATGTTAGTTCTACTACATATACTAATCCCACATTTGTAGACCCTCCTGTTATTGAGGTCCCCCAAACTGGTGAGGTATCTGGGAATATATTGATAAGTACCCCAACATCTGGGGTACATAGTTATGAGGAAATACCTATGCAAACATTTGCTGTTCAGGGTACAGGCAATGAACCTATCAGTAGTACTCCTATTCCTGGTCTTAGGCGTATAGCTGCCCCACGTTTATATAAAAAAGCCTTTCAACAGGTTAAGGTCACAGATCCTGCATTTCTTCACAAACCTGAAACTTTAATTAATGTTGATAATCCCATATTTCAAAATGCTGACACAACGTTAACCTTTTCACCATCAGGTGTGGCACCTGATCCTGATTTTTTAGACATTGTGGCTTTACACAGACCTGCCTTTACAACACGTAGAGGTGGTGTGCGTTTTAGTAGGCTTGGCACAAAGGCCACTATGCGCACCAGAAGTGGCAAACAAATAGGTGCTCGTGTACATTATTATTATGATGTCAGTCCTATTACACAGACTGAAGAAATTGAAATGCAGCCATTATTGTCTACAGATAATACATTTGATGGCCTATATGATATTTATGCAAACATAGATGATGAGGCACCTGTGTCATCTCGTTTTTCTATTGCTACACCTTCTAGGTTGCCTACCAACACTGTTCCTTTGTCTTTTAGTGGTAGTACCTCTAATGTTACAATACCCTTTGGTACATCTTGGGATGTTCCCATCTATTCAGGTCCCGATGTAGTGTTGCCCACAGGACCCCCTACATGGCCTTATGCACCTCAATCTCCTTTTGATACCACCCATGATGTAGTTATACAGGGCTCCACATTTGCGTTATGGCCTGTTTATTTTTTGAAACGTAGGCGTCGTAAACGTATTCCCTATTTTCTTGCAGATGGCGGTGTGGCGGCCTAGTGACAGCAAGGTTTATCTGCCTCCTACCCCTGTATCAAAGGTCATTACAACGGATGCCTATGTAAAACGCACCACTATATTTTATCATGCTGGAAGCTCTCGCTTGCTTACCGTGGGACATCCTTATTACCCCATTTCTAAATCTGGTAAAGCAGACATCCCTAAGGTGTCTGCATTTCAGTATAGGGTGTTTAGAGTACGCCTCCCAGATCCTAATAAGTTTGGCCTTCCTGATACAAATATATTTAATCCTGACCAGGAGCGGCTTGTATGGGCCTGTGTAGGGTTAGAGATTGGCCGTGGACAGCCTTTAGGTGTTGGTGTAAGTGGCCATCCACTGTTCAATAGGTTGGATGACACTGAAAGCTCTAGTATAGCTATTCAGGATACTGCCCCGGACAGTAGGGATAATGTTTCAGTGGATCCTAAACAAACACAGTTATGCATTATTGGCTGTGCACCCGCTATAGGTGAACACTGGACAAAGGGTACGGCCTGTCGTTCCACACCTACTACAGCGGGCGACTGCCCCCCATTGGAACTTATCAATTCACCTATTGAGGATGGAGACATGGTGGACACAGGTTTTGGTGCATTAAACTTTAAAGCTTTGCAGGAATCTAAATCTGATGTGCCATTGGATATTGTACAATCCACATGTAAATATCCCGATTATTTGAAAATGAGTGCAGATGCCTATGGGGATTCTATGTGGTTTTATTTACGTAGGGAACAGTTGTTTACCAGACATTTTTTTAATAGGGCAGGCGTTATTGGTGAGGAAATACCTAATGACTTATATATTAAGGGTAGTAATGGCAGGGACCCGCCCCCTAGCTCTGTATATGTTGCTACACCTAGTGGGTCTATGATAACTTCAGAGGCTCAATTGTTTAATAAGCCATATTGGCTGCAACGTGCCCAGGGACATAATAATGGCATCTGTTGGAACAATCAGTTATTTGTAACTGTTGTGGATACCACCAGGAATACAAACATGACTCTTTCCGCAACCACACAGTCTATGTCTACATATAATTCAAAGCAAATTAAACAGTATGTTAGACATGCAGAGGAATATGAATTACAATTTGTGTTTCAACTATGTAAAATATCCCTGTCTGCTGAGGTTATGGCCTATTTACATACTATGAATTCTACCTTACTGGAAGACTGGAATATAGGTTTGTCGCCTCCTGTTGCCACTAGCTTAGAGGACAAATACAGATATGTGAAAAGTGCAGCTATAACCTGTCAAAAGGATCAGCCCCCTCCTGAAAAGCAGGACCCACTATCTAAATATAAATTTTGGGAGGTCAATTTGCAAAACAGTTTTTCTGCTGATTTGGATCAGTTTCCTCTTGGCAGGAAGTTTTTAATGCAGGTTGGGGTCCGTACTAAACCGCCTGTATCCTCTAAAAAACGCTCTGCTTCTACTACATCTACCTCAGCCCCCTCCTCCAAGCGCAAACGCAAATAGTATGTTGTGTGTCTGTATTGTGTATGTATGGTTGTATTATGTACTATTTATTTATTGTGTATACTGTATGTGTGTATTTGTTGTATGTGTTGTATGACTGTATGTATGTGTAATGTTTGCATGTTGTTAATAAATATGAATGAGTGTTACTTTTACGCGTGGTTGCATAAACTAAGGCGCGGTGGTGTCCCTAGGCAGTTGGGTGGCATGTTAGGTGGCGTCCCTGTTTATATACCAATCTCCACCCTGTATTATTAATATATGTACTGTTATCATGCAGTTACCTATACCACATATAGTATAGCTTATAGGTATCCATTTTAGTTTGGCGCCTTTTTGGTACCCTCCATGTTACCTTGCAACCGGTTTCGGTTGT----GCATATCTTGTAAATACCACAAGCATATTCAGCAGAACTGTTAATCCTTTGGCATAGTGCCGTTTCCTGTGTTTAATGTTTTTTTGTTTTATACACTATGCCTTACCTATTAGTCACTTACTGTAGGCTGCCAACTATGCTTTTACCTGCATACCTTAGTGCTTTTGGGCACACATTTTTATTGCAAACATCTGCACTTTAGTGTTTTGGCTTGCAGCATACGTTCTGCTAGCCAAGTATCTGTCTAGTAAACCAGGTGTGCACCTATTACTCATGCACCGCAACCGTTTACGGTTTTGCAGCAACAGGCCTTTTTTATAATTATT
>LNS3972965_HPV53
GAAAGTAACAATCCTACTTTTATAGACAGGGAGTAACCGAAATAGGTTTAGGACCGAAAACGGTACATATAAAAGCACTGTGTACAACACCCAGGACATCCATGGATCGTCAGTTATTTGAAAATACAGAAGAGCGACCACGTACATTGCACCAGCTATGTGAAGTTGTGAATAAACCATTGCTGGAGCTGCAACTTGGCTGTGTGTTCTGCAAGAAGGCATTGACAGCGTCAGAGGTATATAATTTTGCATATACAGATCTAAGAGTAGTGTATAGAGACGGGTATCCGTATGGAGTGTGCAAATTCTGTTTGCTATTTTATAGTAAGGTCCGAAAATTAAGATATTATAATTGTTCAGTGTACGGGGCTAGCCTGGAAGAACTAACTAAAAAAAAGTTATCTGATTTATCAATAAGGTGCTACAGATGTCAACATCCGTTGACACCAGAGGAAAAACAGTTACACTGTGACTATAAGAAACGGTTTCACAAAATTTCACATATGTGGACCGGGTCGTGCCTGACATGCTGGAGACACACAACAGCAACTGAATCAGCAGTATAATCATGCACGGTAACGTACCAACACTTCCACAATATATTATAGAACTTATACCACAAACTGAGATTGACCTGCAATGCCATGAGCAATTGAACAGCTCAGAGGATGAGGATGAGGATGAAGTAGACCATCTGCAGGAGCAGCCACAGCAAGCTAGACGGGACGAACAACATCCTTGTTACCTAATTGAAACACAGTGTTGTAGGTGTGAGTCGTTGGTGCAGTTGGCTGTTCAGAGTTCAACAAAAGAGCTGCGTATTTTACAACAAATGCTTATGGGCACAGTGGAGCTTGTGTGCCCCCTCTGCGCAACAAGGCGATAACTGCAATGGCGTCACCTGAAGGTACAGATGATGAGGGGGGATGCCGGGGATGGTTTCACGTGGAGGCAATAGTAAAAAAACGTACAGGGGATGTAATATCTGAAGATGAAACAGACGAGGAAAGCACCGAATCTGATTTGGATGGGTTTATAGACAATAGTAATATAATATCTACACAGGCAGAAAGGGAGACAGCTCAGCAGTTGTTACATGCCCAAAACACACATGCAGATACACAGACGCTGCAGAAATTAAAACGAAAGTATTTAGGCAGTCCATTAGGTGATATTAGTAATCAGCAAACAGTGTGCCGGGAAGCTGTAAAACGAAGGCTAATTGATACAGAAGTGCCGGACAGCGGGTATGGCAATACTTTGGAAACAGTGGAAGCAACGCAACAGGTACAGGAACAGTATGTAAGGGAGGCAAGTGGCGGGAAAGAGCAAAATGGAGGCTCACAACATAGTGTGTGTAGCAGAGATGGGAGCATAGGGTCAGGAAGTGATATGGATGTGGATAGACAGGATATAATGCCACTGCAACAAATACAAGATATATTAAAATGTAGTAATGTGCAGGCCAAGCTATATTGTAAATTTAAAGATATATTTGGCATACCATTTTCAGAGTTGGTACGAACATTTAAAAGTGATAGTACATGTTGTCATGATTGGATATGTGCTATATTTGGAGTAAATGAAACATTAGCAGAGGCATTAAAAACAATTATTAAAACACAGTGCATATATTACCATATGCAATGTTTAACATGTACATGGGGCGTGGTTATATTATTGTTAATTAGATATACGTGTGGCAAAAACAGAAAAACAATTGTAAAGTCTTTAGCATCCATATTAAATGTACCAACTGAACAAATGCTTGTGCAGCCTCCAAAAATACGTAGCCCTGCGGTTGCATTATACTTTTATAAAACATCTATATCCAACATTAGTGACGTGTATGGGAGTACACCAGAATGGATAGAAAGACAAACACAGTTACAACATAGCTTTGAGGACTGTCAATTTGAACTATCTAAAATGGTGCAGTGGGCATTTGACAATGAAGTAACCGATGATAGTCAAATAGCATTTCATTATGCACAGTTAGCAGATGTAGACAGTAATGCACAAGCATTTTTAAAAAGTAATATGCAAGCAAAATATGTAAAAGACTGTGGAATAATGTGTAGACACTATAAACGGGCACAACAACAACAGATGAATATGAAACAATGGATAAAGCATGTATGTAGCAAGGTGGATGATGGTGGGGACTGGAAGCCAATAGTACAGTTCCTAAGGTATCAAGGGGTCGAGTTTATTTCATTTTTAAGTTATTTTAAATTATTTTTACAAGGTACACCAAAACATAATTGTTTAGTTATT-TATGGTCCTCCAAACACGGGTAAATCATGTTTTGCTATGAGTCTTATAAACTTTTTTCATGGGTCAGTCATTTCATATGTAAATTCACACAGTCACTTTTGGTTACAACCGTTAGACAATACTAAATTAGGTATGCTAGATGATGCCACAGAGGCATGTTGGAAATATATTGATGAATACCTAAGAAATTTATTAGATGGCAATCCTGTAAGCTTAGATAGAAAACATAAGCAACTAGTACAAATAAAGTGTCCACCTGTACTAATAACAACTAATATAAATCCAATGCAAGATGCAAAGCTACGGTATTTGCACAGTAGAATACATGTGTTACAGTTTTTAAATCCATTTCCAATTGATGTAAATGGAAATCCTGTATACCAATTAAATAATGCAAACTGGAAATGTTTTTTTGAAAGGACATGGTCCAGATTAGATTTGGATAACGACGAAGACAAGGAAAACGATGGAGACGCTATGCCAACGTTTAGATGCGTGCCAGGAGAAAATTCTAGACTGTTTTGAAAGAGATAGCAAAAATATTACAGACCATATAGACTACTGGAAAGCTGTGCGACAAGAAAATGTAATATATTATAAGGCAAGAGAAAATAATATGACTAAACTAGGCCACCAGGTGGTGCCCTGTTTACAAGTGTGTAAAGCAAAGGCATGCGTTGCTATAGAACTACAAATAGCATTGGAATCACTTTGTAAAACAGAATATAATATGGAAGAGTGGACATTAAGGGATGTATGTGAAAGTATGTGGTATACAGAACCCAAACAGTGTTTTAAAAAACAAGGACAACATATAGAAGTGTGGTTTGATGGCAGCAAGGACAATCGGGCTGAATATGTTGTGTGGAAATGGGTATATTATTGTGGGGAGGATGGGTGGTGTAAAGTGTCTTCTGCAGTAAGCTATGAGGGCATATATTATATACATGACGGCCATAAAACGTATTATACAAACTTTAAAGACGAGGCCACCAAATATGGGTGTAAAGGCACATGGGAAGTGCATATGGGAAAACAAAGTATTTATTGTCCCGACTCTGTGTCCAGTACCTTTAGATCCAACGTATCCTCTGTTGAAACTGTTAACGAATACTACTCCCATAAGACCCCCACCACCTCCACGCCCGTGGGCACCTACGAAGCCTCATCATCCCTGCGGCCGGGAAAACGTCCCAGAACCACAGAGCCCGACAGTACTGACTCCACCACACAGTCCACTACCACAGCCAGAGAGTCCTACGCAGAGTGTGTCGCAAGGAACACAGACAACACAAACAACAACACCAGAAAACACCTCCCTGGTGGAGCTTCGTGTAACAACACCGAAATCGACAGTGGTTATAAGACTGCACCTGTAGTACATATAAAAGGTGAAGCAAACAGACTAAAGTGTTTAAGGTATCGGTTTCAAAAACATAAACAACTGTTTGTTACTGTATCATCCACCTATCATTGGACAAATGCAAACTGTGCTGTAAATAATAGTTATATTACTGTTGTATATAAAGATGAAACCCAACGCCAAAAATTTTTGGATATTGTAAAAATACCCCCTAGTGTATCACTGGTACTGGGACATATGACATGTGTTGATATGTAATGTTAATGTAATTGTTACATTATGTAATATTGTATTACAATAATACCTG------------------GTATATACAATACTACACACGCCATATATGCTGCTAGGCCTGTAAACTTGCAACCATTGTGTTGTGTGTTAGTTTTGTGTTTTTGCTTTGCTGCTTTGTGTGCCTGTTTGTCTGCTTTAATGTGCCGCTATTGCAGTCTGCCTCTGTGTTTGCCTCGTGTATATTACTTATACTTTTATTTTGGTTTGTTGTGGCATCATCCTACATAACCACATTTACACTATATATACTTTTTTTTTACTTCCCTTTATTATGTTTCTATAGCCATGCTGTGTGGTTAATTAACACACAATAAATCACAGTTTTTTTGTATTGTATGTATTTGTGTGTTATATATAATGGTTGCCCACCGGGCACGCAGACGTAAGCGGGCATCAGCAACGCAGCTATATCAAACATGTAAACAATCTGGCACATGTCCTGAGGATGTTATTAACAAAATTGAACACAAAACCTGGGCTGATAAAATATTGCAATGGGGTAGTTTATTTACATTTTTTGGAGGCCTTGGTATTGGCACTGGCTCTGGCACTGGGGGGCGTACAGGATATATTCCTTTGGGTACTAGGCCTTCCACTGTTGTTGATGTAACCCCTGCTCGGCCCCCTATTGTTGTAGAATCGGTAGGCCCCACTGACCCTTCTATTGTTACATTGGTTGAAGAATCCAGTGTTATTGAGTCTGGAGCTTCGTTCCCTAATTTTACAGGTACTGCAGGATTTGAAGTAACATCCTCCTCAACTACCACACCTGCAGTATTAGATATCACACCCACCTCTACCTCTGTACATGTTAGTTCTACTACATATACTAATCCCACATTTGTAGACCCTCCTGTTATTGAGGTCCCCCAAACTGGTGAGGTATCTGGGAATATATTGATAAGTACCCCAACATCTGGGGTACATAGTTATGAGGAAATACCTATGCAAACATTTGCTGTTCAGGGTACAGGCAATGAACCTATCAGTAGTACTCCTATTCCTGGTCTTAGGCGTATAGCTGCCCCACGTTTATATAAAAAAGCCTTTCAACAGGTTAAGGTCACAGATCCTGCATTTCTTCACAAACCTGAAACTTTAATTAATGTTGATAATCCCATATTTCAAAATGCTGACACAACGTTAACCTTTTCACCATCAGGTGTGGCACCTGATCCTGATTTTTTAGACATTGTGGCTTTACACAGACCTGCCTTTACAACACGTAGAGGTGGTGTGCGTTTTAGTAGGCTTGGCACAAAGGCCACTATGCGCACCAGAAGTGGCAAACAAATAGGTGCTCGTGTACATTATTATTATGATGTCAGTCCTATTACACAGACTGAAGAAATTGAAATGCAGCCATTATTGTCTACAGATAATACATTTGATGGCCTATATGATATTTATGCAAACATAGATGATGAGGCACCTGTGTCATCTCGTTTTTCTATTGCTACACCTTCTAGGTTGCCTACCAACACTGTTCCTTTGTCTTTTAGTGGTAGTACCTCTAATGTTACAATACCCTTTGGTACATCTTGGGATGTTCCCATCTATTCAGGTCCCGATGTAGTGTTGCCCACAGGACCCCCTACATGGCCTTATGCACCTCAATCTCCTTTTGATACCACCCATGATGTAGTTATACAGGGCTCCACATTTGCGTTATGGCCTGTTTATTTTTTGAAACGTAGGCGTCGTAAACGTATTCCCTATTTTCTTGCAGATGGCGGTGTGGCGGCCTAGTGACAGCAAGGTTTATCTGCCTCCTACCCCTGTATCAAAGGTCATTACAACGGATGCCTATGTAAAACGCACCACTATATTTTATCATGCTGGAAGCTCTCGCTTGCTTACCGTGGGACATCCTTATTACCCCATTTCTAAATCTGGTAAAGCAGACATCCCTAAGGTGTCTGCATTTCAGTATAGGGTGTTTAGAGTACGCCTCCCAGATCCTAATAAGTTTGGCCTTCCTGATACAAATATATTTAATCCTGACCAGGAGCGGCTTGTATGGGCCTGTGTAGGGTTAGAGATTGGCCGTGGACAGCCTTTAGGTGTTGGTGTAAGTGGCCATCCACTGTTCAATAGGTTGGATGACACTGAAAGCTCTAGTATAGCTATTCAGGATACTGCCCCGGACAGTAGGGATAATGTTTCAGTGGATCCTAAACAAACACAGTTATGCATTATTGGCTGTGCACCCGCTATAGGTGAACACTGGACAAAGGGTACGGCCTGTCGTTCCACACCTACTACAGCGGGCGACTGCCCCCCATTGGAACTTATCAATTCACCTATTGAGGATGGAGACATGGTGGACACAGGTTTTGGTGCATTAAACTTTAAAGCTTTGCAGGAATCTAAATCTGATGTGCCATTGGATATTGTACAATCCACATGTAAATATCCCGATTATTTGAAAATGAGTGCAGATGCCTATGGGGATTCTATGTGGTTTTATTTACGTAGGGAACAGTTGTTTACCAGACATTTTTTTAATAGGGCAGGCGTTATTGGTGAGGAAATACCTAATGACTTATATATTAAGGGTAGTAATGGCAGGGACCCGCCCCCTAGCTCTGTATATGTTGCTACACCTAGTGGGTCTATGATAACTTCAGAGGCTCAATTGTTTAATAAGCCATATTGGCTGCAACGTGCCCAGGGACATAATAATGGCATCTGTTGGAACAATCAGTTATTTGTAACTGTTGTGGATACCACCAGGAATACAAACATGACTCTTTCCGCAACCACACAGTCTATGTCTACATATAATTCAAAGCAAATTAAACAGTATGTTAGACATGCAGAGGAATATGAATTACAATTTGTGTTTCAACTATGTAAAATATCCCTGTCTGCTGAGGTTATGGCCTATTTACATACTATGAATTCTACCTTACTGGAAGACTGGAATATAGGTTTGTCGCCTCCTGTTGCCACTAGCTTAGAGGACAAATACAGATATGTGAAAAGTGCAGCTATAACCTGTCAAAAGGATCAGCCCCCTCCTGAAAAGCAGGACCCACTATCTAAATATAAATTTTGGGAGGTCAATTTGCAAAACAGTTTTTCTGCTGATTTGGATCAGTTTCCTCTTGGCAGGAAGTTTTTAATGCAGGTTGGGGTCCGTACTAAACCGCCTGTATCCTCTAAAAAACGCTCTGCTTCTACTACATCTACCTCAGCCCCCTCCTCCAAGCGCAAACGCAAATAGTATGTTGTGTGTCTGTATTGTGTATGTATGGTTGTATTATGTACTATTTATTTATTGTGTATACTGTATGTGTGTATTTGTTGTATGTGTTGTATGACTGTATGTATGTGTAATGTTTGCATGTTGTTAATAAATATGAATGAGTGTTACTTTTACGCGTGGTTGCATAAACTAAGGCGCGGTGGTGTCCCTAGGCAGTTGGGTGGCATGTTAGGTGGCGTCCCTGTTTATATACCAATCTCCACCCTGTATTATTAATATATGTACTGTTATCATGCAGTTACCTATACCACATATAGTATAGCTTATAGGTATCCATTTTAGTTTGGCGCCTTTTTGGTACCCTCCATGTTACCTTGCAACCGGTTTCGGTTGT----GCATATCTTGTAAATACCACAAGCATATTCAGCAGAACTGTTAATCCTTTGGCATAGTGCCGTTTCCTGTGTTTAATGTTTTTTTGTTTTATACACTATGCCTTACCTATTAGTCACTTACTGTAGGCTGCCAACTATGCTTTTACCTGCATACCTTAGTGCTTTTGGGCACACATTTTTATTGCAAACATCTGCACTTTAGTGTTTTGGCTTGCAGCATACGTTCTGCTAGCCAAGTATCTGTCTAGTAAACCAGGTGTGCACCTATTACTCATGCACCGCAACCGTTTACGGTTTTGCAGCAACAGGCCTTTTTTATAATTATT
>LNS4679032_HPV53
GAAAGTAACAATCCTACTTTTATAGACAGGGAGTAACCGAAATAGGTTTAGGACCGAAAACGGTACATATAAAAGCACTGTGTACAACACCCAGGACATCCATGGATCGTCAGTTATTTGAAAATACAGAAGAGCGACCACGTACATTGCACCAGCTATGTGAAGTTGTGAATAAACCATTGCTGGAGCTGCAACTTGGCTGTGTGTTCTGCAAGAAGGCATTGACAGCGTCAGAGGTATATAATTTTGCATATACAGATCTAAGAGTAGTGTATAGAGACGGGTATCCGTATGGAGTGTGCAAATTCTGTTTGCTATTTTATAGTAAGGTCCGAAAATTAAGATATTATAATTGTTCAGTGTACGGGGCTAGCCTGGAAGAACTAACTAAAAAAAAGTTATCTGATTTATCAATAAGGTGCTACAGATGTCAACATCCGTTGACACCAGAGGAAAAACAGTTACACTGTGACTATAAGAAACGGTTTCACAAAATTTCACATATGTGGACCGGGTCGTGCCTGACATGCTGGAGACACACAACAGCAACTGAATCAGCAGTATAATCATGCACGGTAACGTACCAACACTTCCACAATATATTATAGAACTTATACCACAAACTGAGATTGACCTGCAATGCCATGAGCAATTGAACAGCTCAGAGGATGAGGATGAGGATGAAGTAGACCATCTGCAGGAGCAGCCACAGCAAGCTAGACGGGACGAACAACATCCTTGTTACCTAATTGAAACACAGTGTTGTAGGTGTGAGTCGTTGGTGCAGTTGGCTGTTCAGAGTTCAACAAAAGAGCTGCGTATTTTACAACAAATGCTTATGGGCACAGTGGAGCTTGTGTGCCCCCTCTGCGCAACAAGGCGATAACTGCAATGGCGTCACCTGAAGGTACAGATGATGAGGGGGGATGCCGGGGATGGTTTCACGTGGAGGCAATAGTAAAAAAACGTACAGGGGATGTAATATCTGAAGATGAAACAGACGAGGAAAGCACCGAATCTGATTTGGATGGGTTTATAGACAATAGTAATATAATATCTACACAGGCAGAAAGGGAGACAGCTCAGCAGTTGTTACATGCCCAAAACACACATGCAGATACACAGACGCTGCAGAAATTAAAACGAAAGTATTTAGGCAGTCCATTAGGTGATATTAGTAATCAGCAAACAGTGTGCCGGGAAGCTGTAAAACGAAGGCTAATTGATACAGAAGTGCCGGACAGCGGGTATGGCAATACTTTGGAAACAGTGGAAGCAACGCAACAGGTACAGGAACAGTATGTAAGGGAGGCAAGTGGCGGGAAAGAGCAAAATGGAGGCTCACAACATAGTGTGTGTAGCAGAGATGGGAGCATAGGGTCAGGAAGTGATATGGATGTGGATAGACAGGATATAATGCCACTGCAACAAATACAAGATATATTAAAATGTAGTAATGTGCAGGCCAAGCTATATTGTAAATTTAAAGATATATTTGGCATACCATTTTCAGAGTTGGTACGAACATTTAAAAGTGATAGTACATGTTGTCATGATTGGATATGTGCTATATTTGGAGTAAATGAAACATTAGCAGAGGCATTAAAAACAATTATTAAAACACAGTGCATATATTACCATATGCAATGTTTAACATGTACATGGGGCGTGGTTATATTATTGTTAATTAGATATACGTGTGGCAAAAACAGAAAAACAATTGTAAAGTCTTTAGCATCCATATTAAATGTACCAACTGAACAAATGCTTGTGCAGCCTCCAAAAATACGTAGCCCTGCGGTTGCATTATACTTTTATAAAACATCTATATCCAACATTAGTGACGTGTATGGGAGTACACCAGAATGGATAGAAAGACAAACACAGTTACAACATAGCTTTGAGGACTGTCAATTTGAACTATCTAAAATGGTGCAGTGGGCATTTGACAATGAAGTAACCGATGATAGTCAAATAGCATTTCATTATGCACAGTTAGCAGATGTAGACAGTAATGCACAAGCATTTTTAAAAAGTAATATGCAAGCAAAATATGTAAAAGACTGTGGAATAATGTGTAGACACTATAAACGGGCACAACAACAACAGATGAATATGAAACAATGGATAAAGCATGTATGTAGCAAGGTGGATGATGGTGGGGACTGGAAGCCAATAGTACAGTTCCTAAGGTATCAAGGGGTCGAGTTTATTTCATTTTTAAGTTATTTTAAATTATTTTTACAAGGTACACCAAAACATAATTGTTTAGTTATT-TATGGTCCTCCAAACACGGGTAAATCATGTTTTGCTATGAGTCTTATAAACTTTTTTCATGGGTCAGTCATTTCATATGTAAATTCACACAGTCACTTTTGGTTACAACCGTTAGACAATACTAAATTAGGTATGCTAGATGATGCCACAGAGGCATGTTGGAAATATATTGATGAATACCTAAGAAATTTATTAGATGGCAATCCTGTAAGCTTAGATAGAAAACATAAGCAACTAGTACAAATAAAGTGTCCACCTGTACTAATAACAACTAATATAAATCCAATGCAAGATGCAAAGCTACGGTATTTGCACAGTAGAATACATGTGTTACAGTTTTTAAATCCATTTCCAATTGATGTGAATGGAAATCCTGTATACCAATTAAATAATGCAAACTGGAAATGTTTTTTTGAAAGGACATGGTCCAGATTAGATTTGGATAACGACGAAGACAAGGAAAACGATGGAGACGCTATGCCAACGTTTAGATGCGTGCCAGGAGAAAATTCTAGACTGTTTTGAAAGAGATAGCAAAAATATTACAGACCATATAGACTACTGGAAAGCTGTGCGACAAGAAAATGTAATATATTATAAGGCAAGAGAAAATAATATGACTAAACTAGGCCACCAGGTGGTGCCCTGTTTACAAGTGTGTAAAGCAAAGGCATGCGTTGCTATAGAACTACAAATAGCATTGGAATCACTTTGTAAAACAGAATATAATATGGAAGAGTGGACATTAAGGGATGTATGTGAAAGTATGTGGTATACAGAACCCAAACAGTGTTTTAAAAAACAAGGACAACATATAGAAGTGTGGTTTGATGGCAGCAAGGACAATCGGGCTGAATATGTTGTGTGGAAATGGGTATATTATTGTGGGGAGGATGGGTGGTGTAAAGTGTCTTCTGCAGTAAGCTATGAGGGCATATATTATATACATGACGGCCATAAAACGTATTATACAAACTTTAAAGACGAGGCCACCAAATATGGGTGTAAAGGCACATGGGAAGTGCATATGGGAAAACAAAGTATTTATTGTCCCGACTCTGTGTCCAGTACCTTTAGATCCAACGTATCCTCTGTTGAAACTGTTAACGAATACTACTCCCATAAGACCCCCACCACCTCCACGCCCGTGGGCACCTACGAAGCCTCATCATCCCTGCGGCCGGGAAAACGTCCCAGAACCACAGAGCCCGACAGTACTGACTCCACCACACAGTCCACTACCACAGCCAGAGAGTCCTACGCAGAGTGTGTCGCAAGGAACACAGACAACACAAACAACAACACCAGAAAACACCTCCCTGGTGGAGCTTTGTGTAACAACACCGAAATCGACAGTGGTTATAAGACTGCACCTGTAGTACATATAAAAGGTGAAGCAAACAGACTAAAGTGTTTAAGGTATCGGTTTCAAAAACATAAACAACTGTTTGTTACTGTATCATCCACCTATCATTGGACAAATGCAAACTGTGCTGTAAATAATAGTTATATTACTGTTGTATATAAAGATGAAACCCAACGCCAAAAATTTTTGGATATTGTAAAAATACCCCCTAGTGTATCACTGGTACTGGGACATATGACATGTGTTGATATGTAATGTTAATGTAATTGTTACATTATGTAATATTGTATTACAATAATACCTG------------------GTATATACAATACTACACACGCCATATATGCTGCTAGGCCTGTAAACTTGCAACCATTGTGTTGTGTGTTAGTTTTGTGTTTTTGCTTTGCTGCTTTGTGTGCCTGTTTGTCTGCTTTAATGTGCCGCTATTGCAGTCTGCCTCTGTGTTTGCCTCGTGTATATTACTTATACTTTTATTTTGGTTTGTTGTGGCATCATCCTACATAACCACATTTACACTATATATACTTTTTTTTTACTTCCCTTTATTATGTTTCTATAGCCATGCTGTGTGGTTAATTAACACACAATAAATCACAGTTTTTTTGTATTGTATGTATTTGTGTGTTATATATAATGGTTGCCCACCGGGCACGCAGACGTAAGCGGGCATCAGCAACGCAGCTATATCAAACATGTAAACAATCTGGCACATGTCCTGAGGATGTTATTAACAAAATTGAACACAAAACCTGGGCTGATAAAATATTGCAATGGGGTAGTTTATTTACATTTTTTGGAGGCCTTGGTATTGGCACTGGCTCTGGCACTGGGGGGCGTACAGGATATATTCCTTTGGGTACTAGGCCTTCCACTGTTGTTGATGTAACCCCTGCTCGGCCCCCTATTGTTGTAGAATCGGTAGGCCCCACTGACCCTTCTATTGTTACATTGGTTGAAGAATCCAGTGTTATTGAGTCTGGAGCTTCGTTCCCTAATTTTACAGGTACTGCAGGATTTGAAGTAACATCCTCCTCAACTACCACACCTGCAGTATTAGATATCACACCCACCTCTACCTCTGTACATGTTAGGTCTACTACATATACTAATCCCACATTTGTAGACCCTCCTGTTATTGAGGTCCCCCAAACTGGTGAGGTATCTGGGAATATATTGATAAGTACCCCAACATCTGGGGTTCATAGTTATGAGGAAATACCTATGCAAACATTTGCTGTTCAGGGTACAGGCAATGAACCTATCAGTAGTACTCCTATTCCTGGTCTTAGGCGTATAGCTGCCCCACGTTTATATAAAAAAGCCTTTCAACAGGTTAAGGTCACAGATCCTGCATTTCTTCACAAACCTGAAACTTTAATTAATGTTGATAATCCCATATTTCAAAATGCTGACACAACGTTAACCTTTTCACCATCAGGTGTGGCACCTGATCCTGATTTTTTAGACATTGTGGCTTTACACAGACCTGCCTTTACAACACGTAGAGGTGGTGTGCGTTTTAGTAGGCTTGGCACAAAGGCCACTATGCGCACCAGAAGTGGCAAACAAATAGGTGCTCGTGTACATTATTATTATGATGTCAGTCCTATTACACAGACTGAAGAAATTGAAATGCAGCCATTATTGTCTACAGATAATACATTTGATGGCCTATATGATATTTATGCAAACATAGATGATGAGGCACCTGTGTCATCTCGTTTTTCTATTGCTACACCTTCTAGGTTGCCTACCAACACTGTTCCTTTGTCTTTTAGTGGTAGTACCTCTAATGTTACAATACCCTTTGGTACATCTTGGGATGTTCCCATCTATTCAGGTCCCGATGTAGTGTTGCCCACAGGACCCCCTACATGGCCTTATGCACCTCAATCTCCTTTTGATACCACCCATGATGTAGTTATACAGGGCTCCACATTTGCGTTATGGCCTGTTTATTTTTTGAAACGTAGGCGTCGTAAACGTATTCCCTATTTTCTTGCAGATGGCGGTGTGGCGGCCTAGTGACAGCAAGGTTTATCTGCCTCCTACCCCTGTATCAAAGGTCATTACAACGGATGCCTATGTAAAACGCACCACTATATTTTATCATGCTGGAAGCTCTCGCTTGCTTACCGTGGGACATCCTTATTACCCCATTTCTAAATCTGGTAAAGCAGACATCCCTAAGGTGTCTGCATTTCAGTATAGGGTGTTTAGAGTACGCCTCCCAGATCCTAATAAGTTTGGCCTTCCTGATACAAATATATTTAATCCTGACCAGGAGCGGCTTGTATGGGCCTGTGTAGGGCTAGAGATTGGCCGTGGACAGCCTTTAGGTGTTGGTGTAAGTGGCCATCCACTGTTCAATAGGTTGGATGACACTGAAAGCTCTAGTATAGCTATTCAGGATACTGCCCCGGACAGTAGGGATAATGTTTCAGTGGATCCTAAACAAACACAGTTATGCATTATTGGCTGTGCACCCGCTATAGGTGAACACTGGACAAAGGGTACGGCCTGTCGTTCCACACCTACTACAGCGGGCGACTGCCCCCCATTGGAACTTATCAATTCACCTATTGAGGATGGAGACATGGTGGACACAGGTTTTGGTGCATTAAACTTTAAAGCTTTGCAGGAATCTAAATCTGATGTGCCATTGGATATTGTACAATCCACATGTAAATATCCCGATTATTTGAAAATGAGTGCAGATGCCTATGGGGATTCTATGTGGTTTTATTTACGTAGGGAACAGTTGTTTACCAGACATTTTTTTAATAGGGCAGGCGTTATTGGTGAGGAAATACCTAATGACTTATATATTAAGGGTAGTAATGGCAGGGACCCGCCCCCTAGCTCTGTATATGTTGCTACACCTAGTGGGTCTATGATAACTTCAGAGGCTCAATTGTTTAATAAGCCATATTGGCTGCAACGTGCCCAGGGACATAATAATGGCATCTGTTGGAACAATCAGTTATTTGTTACTGTTGTGGATACCACCAGGAATACAAACATGACTCTTTCCGCAACCACACAGTCTATGTCTACATATAATTCAAAGCAAATTAAACAGTATGTTAGACATGCAGAGGAATATGAATTACAATTTGTGTTTCAACTATGTAAAATATCCCTGTCTGCTGAGGTTATGGCCTATTTACATACTATGAATTCTACCTTACTGGAAGACTGGAATATAGGTTTGTCGCCTCCTGTTGCCACTAGCTTAGAGGACAAATACAGATATGTGAAAAGTGCAGCTATAACCTGTCAAAAGGATCAGCCCCCTCCTGAAAAGCAGGACCCACTATCTAAATATAAATTTTGGGAGGTCAATTTGCAAAACAGTTTTTCTGCTGATTTGGATCAGTTTCCTCTTGGCAGGAAGTTTTTAATGCAGGTTGGGGTCCGTACTAAACCGCCTGTATCCTCTAAAAAACGCTCTGCTTCTACTACATCTACCTCAGCCCCCTCCTCCAAGCGCAAACGCAAATAGTATGTTGTGTGTCTGTATTGTGTATGTATGGTTGTATTATGTACTATTTATTTATTGTGTATACTGTATGTGTGTATTTGTTGTATGTGTTGTATGACTGTATGTATGTGTAATGTTTGCATGTTGTTAATAAATATGGATGAGTGTTACTTTTACGCGTGGTTGCATAAACTAAGGCGCGGTGGTGTCCCTAGGCAGTTGGGTGGCATGTTAGGTGGCGTCCCTGTTTATATACCAATCTCCACCCTGTATTATTAATATATGTACTGTTATCATGCAGTTACCTATACCACATATAGTATAGCTTATAGGTATCCATTTTAGTTTGGCGCCTTTTTGGTACCCTCCATTTTACCTTGCAACCGGTTTCGGTTGT----GCATATCTTGTAAATACCACAAGCATATTCAGCAGAACTGTTAATCCTTTGGCATAGTGCCGTTTCCTGTGTTTAATGTTTTTTTGTTTTATACACTATGCCTTACCTATTAGTCACTTACTGTAGGCTGCCAACTATGCTTTTACCTGCATACCTTAGTGCTTTTGGGCACACATTTTTATTGCAAACATCTGCACTTTAGTGTTTTGGCTTGCAGCATACGTTCTGCTAGCCAAGTATCTGTCTAGTAAACCAGGTGTGCACCTATTACTCATGCACCGCAACCGTTTACGGTTTTGCAGCAACAGGCCTTTTTTATAATTATT
>LNS0838993_HPV53
GAAAGTAACAATCCTACTTTTATAGACAGGGAGTAACCGAAATAGGTTTAGGACCGAAAACGGTACATATAAAAGCACTGTGTACAACACCCAGGACATCCATGGATCGTCAGTTATTTGAAAATACAGAAGAGCGACCACGTACATTGCACCAGCTATGTGAAGTTGTGAATAAACCATTGCTGGAGCTGCAACTTGGCTGTGTGTTCTGCAAGAAGGCATTGACAGCGTCAGAGGTATATAATTTTGCATATACAGATCTAAGAGTAGTGTATAGAGACGGGTATCCGTATGGAGTGTGCAAATTCTGTTTGCTATTTTATAGTAAGGTCCGAAAATTAAGATATTATAATTGTTCAGTGTACGGGGCTAGCCTGGAAGAACTAACTAAAAAAAAGTTATCTGATTTATCAATAAGGTGCTACAGATGTCAACATCCGTTGACACCAGAGGAAAAACAGTTACACTGTGACTATAAGAAACGGTTTCACAAAATTTCACATATGTGGACCGGGTCGTGCCTGACATGCTGGAGACACACAACAGCAACTGAATCAGCAGTATAATCATGCACGGTAACGTACCAACACTTCCACAATATATTATAGAACTTATACCACAAACTGAGATTGACCTGCAATGCCATGAGCAATTGAACAGCTCAGAGGATGAGGATGAGGATGAAGTAGACCATCTGCAGGAGCAGCCACAGCAAGCTAGACGGGACGAACAACATCCTTGTTACCTAATTGAAACACAGTGTTGTAGGTGTGAGTCGTTGGTGCAGTTGGCTGTTCAGAGTTCAACAAAAGAGCTGCGTATTTTACAACAAATGCTTATGGGCACAGTGGAGCTTGTGTGCCCCCTCTGCGCAACAAGGCGATAACTGCAATGGCGTCACCTGAAGGTACAGATGATGAGGGGGGATGCCGGGGATGGTTTCACGTGGAGGCAATAGTAAAAAAACGTACAGGGGATGTAATATCTGAAGATGAAACAGACGAGGAAAGCACCGAATCTGATTTGGATGGGTTTATAGACAATAGTAATATAATATCTACACAGGCAGAAAGGGAGACAGCTCAGCAGTTGTTACATGCCCAAAACACACATGCAGATACACAGACGCTGCAGAAATTAAAACGAAAGTATTTAGGCAGTCCATTAGGTGATATTAGTAATCAGCAAACAGTGTGCCGGGAAGCTGTAAAACGAAGGCTAATTGATACAGAAGTGCCGGACAGCGGGTATGGCAATACTTTGGAAACAGTGGAAGCAACGCAACAGGTACAGGAACAGTATGTAAGGGAGGCAAGTGGCGGGAAAGAGCAAAATGGAGGCTCACAACATAGTGTGTGTAGCAGAGATGGGAGCATAGGGTCAGGCAGTGATATGGATGTGGATAGACAGGATATAATGCCACTGCAACAAATACAAGATATATTAAAATGTAGTAATGTGCAGGCCAAGCTATATTGTAAATTTAAAGATATATTTGGCATACCATTTTCAGAGTTGGTACGAACATTTAAAAGTGATAGTACATGTTGTCATGATTGGATATGTGCTATATTTGGAGTAAATGAAACATTAGCAGAGGCATTAAAAACAATTATTAAAACACAGTGCATATATTACCATATGCAATGTTTAACATGTACATGGGGCGTGGTTATATTATTGTTAATTAGATATACGTGTGGCAAAAACAGAAAAACAATTGTAAAGTCTTTAGCATCCATATTAAATGTACCAACTGAACAAATGCTTGTGCAGCCTCCAAAAATACGTAGCCCTGCGGTTGCATTATACTTTTATAAAACATCTATATCCAACATTAGTGACGTGTATGGGAGTACACCAGAATGGATAGAAAGACAAACACAGTTACAACATAGCTTTGAGGACTGTCAATTTGAACTATCTAAAATGGTGCAGTGGGCATTTGACAATGAAGTAACCGATGATAGTCAAATAGCATTTCATTATGCACAGTTAGCAGATGTAGACAGTAATGCACAAGCATTTTTAAAAAGTAATATGCAAGCAAAATATGTAAAAGACTGTGGAATAATGTGTAGACACTATAAACGGGCACAACAACAACAGATGAATATGAAACAATGGATAAAGCATGTATGTAGCAAGGTGGATGATGGTGGGGACTGGAAGCCAATAGTACAGTTCCTAAGGTATCAAGGGGTCGAGTTTATTTCATTTTTAAGTTATTTTAAATTATTTTTACAAGGTACACCAAAACATAATTGTTTAGTTATT-TATGGTCCTCCAAACACGGGTAAATCATGTTTTGCTATGAGTCTTATAAACTTTTTTCATGGGTCAGTCATTTCATATGTAAATTCACACAGTCACTTTTGGTTACAACCGTTAGACAATACTAAATTAGGTATGCTAGATGATGCCACAGAGGCATGTTGGAAATATATTGATGAATACCTAAGAAATTTATTAGATGGCAATCCTGTAAGCTTAGATAGAAAACATAAGCAACTAGTACAAATAAAGTGTCCACCTGTACTAATAACAACTAATATAAATCCAATGCAAGATGCAAAGCTACGGTATTTGCACAGTAGAATACATGTGTTACAGTTTTTAAATCCATTTCCAATTGATGTGAATGGAAATCCTGTATACCAATTAAATAATGCAAACTGGAAATGTTTTTTTGAAAGGACATGGTCCAGATTAGATTTGGATAACGACGAAGACAAGGAAAACGATGGAGACGCTATGCCAACGTTTAGATGCGTGCCAGGAGAAAATTCTAGACTGTTTTGAAAGAGATAGCAAAAATATTACAGACCATATAGACTACTGGAAAGCTGTGCGACAAGAAAATGTAATATATTATAAGGCAAGAGAAAATAATATGACTAAACTAGGCCACCAGGTGGTGCCCTGTTTACAAGTGTGTAAAGCAAAGGCATGCGTTGCTATAGAACTACAAATAGCATTGGAATCACTTTGTAAAACAGAATATAATATGGAAGAGTGGACATTAAGGGATGTATGTGAAAGTATGTGGTATACAGAACCCAAACAGTGTTTTAAAAAACAAGGACAACATATAGAAGTGTGGTTTGATGGCAGCAAGGACAATCGGGCTGAATATGTTGTGTGGAAATGGGTATATTATTGTGGGGAGGATGGGTGGTGTAAAGTGTCTTCTGCAGTAAGCTATGAGGGCATATATTATATACATGACGGCCATAAAACGTATTATACAAACTTTAAAGACGAGGCCACCAAATATGGGTGTAAAGGCACATGGGAAGTGCATATGGGAAAACAAAGTATTTATTGTCCCGACTCTGTGTCCAGTACCTTTAGATCCAACGTATCCTCTGTTGAAACTGTTAACGAATACTACTCCCATAAGACCCCCACCACCTCCACGCCCGTGGGCACCTACGAAGCCTCATCATCCCTGCGGCCGGGAAAACGTCCCAGAACCACAGAGCCCGACAGTACTGACTCCACCACACAGTCCACTACCACAGCCAGAGAGTCCTACGCAGAGTGTGTCGCAAGGAACACAGACAACACAAACAACAACACCAGAAAACACCTCCCTGGTGGAGCTTCGTGTAACAACACCGAAATCGACAGTGGTTATAAGACTGCACCTGTAGTACATATAAAAGGTGAAGCAAACAGACTAAAGTGTTTAAGGTATCGGTTTCAAAAACATAAACAACTGTTTGTTACTGTATCATCCACCTATCATTGGACAAATGCAAACTGTGCTGTAAATAATAGTTATATTACTGTTGTATATAAAGATGAAACCCAACGCCAAAAATTTTTGGATATTGTAAAAATACCCCCTAGTGTATCACTGGTACTGGGACATATGACATGTGTTGATATGTAATGTTAATGTAATTGTTACATTATGTAATATTGTATTACAATAATACCTG------------------GTATATACAATACTACACACGCCATATATGCTGCTAGGCCTGTAAACTTGCAACCATTGTGTTGTGTGTTAGTTTTGTGTTTTTGCTTTGCTGCTTTGTGTGCCTGTTTGTCTGCTTTAATGTGCCGCTATTGCAGTCTGCCTCTGTGTTTGCCTCGTGTATATTACTTATACTTTTATTTTGGTTTGTTGTGGCATCATCCTACATAACCACATTTACACTATATATACTTTTTTTTTACTTCCCTTTATTATGTTTCTATAGCCATGCTGTGTGGTTAATTAACACACAATAAATCACAGTTTTTTTGTATTGTATGTATTTGTGTGTTATATATAATGGTTGCCCACCGGGCACGCAGACGTAAGCGGGCATCAGCAACGCAGCTATATCAAACATGTAAACAATCTGGCACATGTCCTGAGGATGTTATTAACAAAATTGAACACAAAACCTGGGCTGATAAAATATTGCAATGGGGTAGTTTATTTACATTCTTTGGAGGCCTTGGTATTGGCACTGGCTCTGGCACTGGGGGGCGTACAGGATATATTCCTTTGGGTACTAGGCCTTCCACTGTTGTTGATGTAACCCCTGCTCGGCCCCCTATTGTTGTAGAATCGGTAGGCCCCACTGACCCTTCTATTGTTACATTGGTTGAAGAATCCAGTGTTATTGAGTCTGGAGCTTCGTTCCCTAATTTTACAGGTACTGCAGGATTTGAAGTAACATCCTCCTCAACTACCACACCTGCAGTATTAGATATCACACCCACCTCTACCTCTGTACATGTTAGTTCTACTACATATACTAATCCCACATTTGTAGACCCTCCTGTTATTGAGGTCCCCCAAACAGGTGAGGTATCTGGGAATATATTGATAAGTACCCCAACATCTGGGGTTCATAGTTATGAGGAAATACCTATGCAAACATTTGCTGTTCAGGGTACAGGCAATGAACCTATCAGTAGTACTCCTATTCCTGGTCTTAGGCGTATAGCTGCCCCACGTTTATATAANAAAGCCTTTCAACAGGTTAAGGTCACAGATCCTGCATTTCTTCACAAACCTGAAACTTTAATTAATGTTGATAATCCCATATTTCAAAATGCTGACACAACGTTAACCTTTTCACCATCAGGTGTGGCACCTGATCCTGATTTTTTAGACATTGTGGCTTTACACAGACCTGCCTTTACAACACGTAGAGGTGGTGTGCGTTTTAGTAGGCTTGGCACAAAGGCCACTATGCGCACCAGAAGTGGCAAACAAATAGGTGCTCGTGTACATTATTATTATGATGTCAGTCCTATTACACAGACTGAAGAAATTGAAATGCAGCCATTATTGTCTACAGATAATACATTTGATGGCCTATATGATATTTATGCAAACATAGATGATGAGGCACCTGTGTCATCTCGTTTTTCTATTGCTACACCTTCTAGGTTGCCTACCAACACTGTTCCTTTGTCTTTTAGTGGTAGTACCTCTAATGTTACAATACCCTTTGGTACATCTTGGGATGTTCCCATCTATTCAGGTCCCGATGTAGTGTTGCCCACAGGACCCCCTACATGGCCTTATGCACCTCAATCTCCTTTTGATACCACCCATGATGTAGTTATACAGGGCTCCACATTTGCGTTATGGCCTGTTTATTTTTTGAAACGTAGGCGTCGTAAACGTATTCCCTATTTTCTTGCAGATGGCGGTGTGGCGGCCTAGTGACAGCAAGGTTTATCTGCCTCCTACCCCTGTATCAAAGGTCATTACAACGGATGCCTATGTAAAACGCACCACTATATTTTATCATGCTGGAAGCTCTCGCTTGCTTACCGTGGGACATCCTTATTACCCCATTTCTAAATCTGGTAAAGCAGACATCCCTAAGGTGTCTGCATTTCAGTATAGGGTGTTTAGAGTACGCCTCCCAGATCCTAATAAGTTTGGCCTTCCTGATACAAATATATTTAATCCTGACCAGGAGCGGCTTGTATGGGCCTGTGTAGGGCTAGAGATTGGCCGTGGACAGCCTTTAGGTGTTGGTGTAAGTGGCCATCCACTGTTCAATAGGTTGGATGACACTGAAAGCTCTAGTATAGCTATTCAGGATACTGCCCCGGACAGTAGGGATAATGTTTCAGTGGATCCTAAACAAACACAGTTATGCATTATTGGCTGTGCACCCGCTATAGGTGAACACTGGACAAAGGGTACGGCCTGTCGTTCCACACCTACTACAGCGGGCGACTGCCCCCCATTGGAACTTATCAATTCACCTATTGAGGATGGAGACATGGTGGACACAGGTTTTGGTGCATTAAACTTTAAAGCTTTGCAGGAATCTAAATCTGATGTGCCATTGGATATTGTACAATCCACATGTAAATATCCCGATTATTTGAAAATGAGTGCAGATGCCTATGGGGATTCTATGTGGTTTTATTTACGTAGGGAACAGTTGTTTACCAGACATTTTTTTAATAGGGCAGGCGTTATTGGTGAGGAAATACCTAATGACTTATATATTAAGGGTAGTAATGGCAGGGACCCGCCCCCTAGCTCTGTATATGTTGCTACACCTAGTGGGTCTATGATAACTTCAGAGGCTCAATTGTTTAATAAGCCATATTGGCTGCAACGTGCCCAGGGACATAATAATGGCATCTGTTGGAACAATCAGTTATTTGTAACTGTTGTGGATACCACCAGGAATACAAACATGACTCTTTCCGCAACCACACAGTCTATGTCTACATATAATTCAAAGCAAATTAAACAGTATGTTAGACATGCAGAGGAATATGAATTACAATTTGTGTTTCAACTATGTAAAATATCCCTGTCTGCTGAGGTTATGGCCTATTTACATACTATGAATTCTACCTTACTGGAAGACTGGAATATAGGTTTGTCGCCTCCTGTTGCCACTAGCTTAGAGGACAAATACAGATATGTGAAAAGTGCAGCTATAACCTGTCAAAAGGATCAGCCCCCTCCTGAAAAGCAGGACCCACTATCTAAATATAAATTTTGGGAGGTCAATTTGCAAAACAGTTTTTCTGCTGATTTGGATCAGTTTCCTCTTGGCAGGAAGTTTTTAATGCAGGTTGGGGTCCGTACTAAACCGCCTGTATCCTCTACAAAACGCTCTGCTTCTACTACATCTACCTCAGCCCCCTCCTCCAAGCGCAAACGCAAATAGTATGTTGTGTGTCTGTATTGTGTATGTATGGTTGTATTATGTACTATTTATTTATTGTGTATACTGTATGTGTGTATTTGTTGTATGTGTTGTATGACTGTATGTATGTGTAATGTTTGCATGTTGTTAATAAATATGAATGAGTGTTACTTTTACGCGTGGTTGCATAAACTAAGGCGCGGTGGTGTCCCTAGGCAGTTGGGTGGCATGTTAGGTGGCGTCCCTGTTTATATACCAATCTCCACCCTGTATTATTAATATATGTACTGTTATCATGCAGTTACCTATACCACATATAGTATAGCTTATAGGTATCCATTTTAGTTTGGCGCCTTTTTGGTACCCTCCATTTTACCTTGCAACCGGTTTCGGTTGT----GCATATCTTGTAAATACCACAAGCATATTCAGCAGAACTGTTAATCCTTTGGCATAGTGCCGTTTCCTGTGTTTAATGTTTTTTTGTTTTATACACTATGCCTTACCTATTAGTCACTTACTGTAGGCTGCCAACTATGCTTTTACCTGCATACCTTAGTGCTTTTGGGCACACATTTTTATTGCAAACATCTGCACTTTAGTGTTTTGGCTTGCAGCATACGTTCTGCTAGCCAAGTATCTGTCTAGTAAACCAGGTGTGCACCTATTACTCATGCACCGCAACCGTTTACGGTTTTGCAGCAACAGGCCTTTTTTATAATTATT
>LNS9024319_HPV53
GAAAGTAACAATCCTACTTTTATAGACAGGGAGTAACCGAAATAGGTTTAGGACCGAAAACGGTACATATAAAAGCACTGTGTACAACACCCAGGACATCCATGGATCGTCAGTTATTTGAAAATACAGAAGAGCGACCACGTACATTGCACCAGCTATGTGAAGTTGTGAATAAACCATTGCTGGAGCTGCAACTTGGCTGTGTGTTCTGCAAGAAGGCATTGACAGCGTCAGAGGTATATAATTTTGCATATACAGATCTAAGAGTAGTGTATAGAGACGGGTATCCGTATGGAGTGTGCAAATTCTGTTTGCTATTTTATAGTAAGGTCCGAAAATTAAGATATTATAATTGTTCAGTGTACGGGGCTAGCCTGGAAGAACTAACTAAAAAAAAGTTATCTGATTTATCAATAAGGTGCTACAGATGTCAACATCCGTTGACACCAGAGGAAAAACAGTTACACTGTGACTATAAGAAACGGTTTCACAAAATTTCACATATGTGGACCGGGTCGTGCCTGACATGCTGGAGACACACAACAGCAACTGAATCAGCAGTATAATCATGCACGGTAACGTACCAACACTTCCACAATATATTATAGAACTTATACCACAAACTGAGATTGACCTGCAATGCCATGAGCAATTGAACAGCTCAGAGGATGAGGATGAGGATGAAGTAGACCATCTGCAGGAGCAGCCACAGCAAGCTAGACGGGACGAACAACATCCTTGTTACCTAATTGAAACACAGTGTTGTAGGTGTGAGTCGTTGGTGCAGTTGGCTGTTCAGAGTTCAACAAAAGAGCTGCGTATTTTACAACAAATGCTTATGGGCACAGTGGAGCTTGTGTGCCCCCTCTGCGCAACAAGGCGATAACTGCAATGGCGTCACCTGAAGGTACAGATGATGAGGGGGGATGCCGGGGATGGTTTCACGTGGAGGCAATAGTAAAAAAACGTACAGGGGATGTAATATCTGAAGATGAAACAGACGAGGAAAGCACCGAATCTGATTTGGATGGGTTTATAGACAATAGTAATATAATATCTACACAGGCAGAAAGGGAGACAGCTCAGCAGTTGTTACATGCCCAAAACACACATGCAGATACACAGACGCTGCAGAAATTAAAACGAAAGTATTTAGGCAGTCCATTAGGTGATATTAGTAATCAGCAAACAGTGTGCCGGGAAGCTGTAAAACGAAGGCTAATTGATACAGAAGTGCCGGACAGCGGGTATGGCAATACTTTGGAAACAGTGGAAGCAACGCAACAGGTACAGGAACAGTATGTAAGGGAGGCAAGTGGCGGGAAAGAGCAAAATGGAGGCTCACAACATAGTGTGTGTAGCAGAGATGGGAGCATAGGGTCAGGCAGTGATATGGATGTGGATAGACAGGATATAATGCCACTGCAACAAATACAAGATATATTAAAATGTAGTAATGTGCAGGCCAAGCTATATTGTAAATTTAAAGATATATTTGGCATACCATTTTCAGAGTTGGTACGAACATTTAAAAGTGATAGTACATGTTGTCATGATTGGATATGTGCTATATTTGGAGTAAATGAAACATTAGCAGAGGCATTAAAAACAATTATTAAAACACAGTGCATATATTACCATATGCAATGTTTAACATGTACATGGGGCGTGGTTATATTATTGTTAATTAGATATACGTGTGGCAAAAACAGAAAAACAATTGTAAAGTCTTTAGCATCCATATTAAATGTACCAACTGAACAAATGCTTGTGCAGCCTCCAAAAATACGTAGCCCTGCGGTTGCATTATACTTTTATAAAACATCTATATCCAACATTAGTGACGTGTATGGGAGTACACCAGAATGGATAGAAAGACAAACACAGTTACAACATAGCTTTGAGGACTGTCAATTTGAACTATCTAAAATGGTGCAGTGGGCATTTGACAATGAAGTAACCGATGATAGTCAAATAGCATTTCATTATGCACAGTTAGCAGATGTAGACAGTAATGCACAAGCATTTTTAAAAAGTAATATGCAAGCAAAATATGTAAAAGACTGTGGAATAATGTGTAGACACTATAAACGGGCACAACAACAACAGATGAATATGAAACAATGGATAAAGCATGTATGTAGCAAGGTGGATGATGGTGGGGACTGGAAGCCAATAGTACAGTTCCTAAGGTATCAAGGGGTCGAGTTTATTTCATTTTTAAGTTATTTTAAATTATTTTTACAAGGTACACCAAAACATAATTGTTTAGTTATT-TATGGTCCTCCAAACACGGGTAAATCATGTTTTGCTATGAGTCTTATAAACTTTTTTCATGGGTCAGTCATTTCATATGTAAATTCACACAGTCACTTTTGGTTACAACCGTTAGACAATACTAAATTAGGTATGCTAGATGATGCCACAGAGGCATGTTGGAAATATATTGATGAATACCTAAGAAATTTATTAGATGGCAATCCTGTAAGCTTAGATAGAAAACATAAGCAACTAGTACAAATAAAGTGTCCACCTGTACTAATAACAACTAATATAAATCCAATGCAAGATGCAAAGCTACGGTATTTGCACAGTAGAATACATGTGTTACAGTTTTTAAATCCATTTCCAATTGATGTGAATGGAAATCCTGTATACCAATTAAATAATGCAAACTGGAAATGTTTTTTTGAAAGGACATGGTCCAGATTAGATTTGGATAACGACGAAGACAAGGAAAACGATGGAGACGCTATGCCAACGTTTAGATGCGTGCCAGGAGAAAATTCTAGACTGTTTTGAAAGAGATAGCAAAAATATTACAGACCATATAGACTACTGGAAAGCTGTGCGACAAGAAAATGTAATATATTATAAGGCAAGAGAAAATAATATGACTAAACTAGGCCACCAGGTGGTGCCCTGTTTACAAGTGTGTAAAGCAAAGGCATGCGTTGCTATAGAACTACAAATAGCATTGGAATCACTTTGTAAAACAGAATATAATATGGAAGAGTGGACATTAAGGGATGTATGTGAAAGTATGTGGTATACAGAACCCAAACAGTGTTTTAAAAAACAAGGACAACATATAGAAGTGTGGTTTGATGGCAGCAAGGACAATCGGGCTGAATATGTTGTGTGGAAATGGGTATATTATTGTGGGGAGGATGGGTGGTGTAAAGTGTCTTCTGCAGTAAGCTATGAGGGCATATATTATATACATGACGGCCATAAAACGTATTATACAAACTTTAAAGACGAGGCCACCAAATATGGGTGTAAAGGCACATGGGAAGTGCATATGGGAAAACAAAGTATTTATTGTCCCGACTCTGTGTCCAGTACCTTTAGATCCAACGTATCCTCTGTTGAAACTGTTAACGAATACTACTCCCATAAGACCCCCACCACCTCCACGCCCGTGGGCACCTACGAAGCCTCATCATCCCTGCGGCCGGGAAAACGTCCCAGAACCACAGAGCCCGACAGTACTGACTCCACCACACAGTCCACTACCACAGCCAGAGAGTCCTACGCAGAGTGTGTCGCAAGGAACACAGACAACACAAACAACAACACCAGAAAACACCTCCCTGGTGGAGCTTCGTGTAACAACACCGAAATCGACAGTGGTTATAAGACTGCACCTGTAGTACATATAAAAGGTGAAGCAAACAGACTAAAGTGTTTAAGGTATCGGTTTCAAAAACATAAACAACTGTTTGTTACTGTATCATCCACCTATCATTGGACAAATGCAAACTGTGCTGTAAATAATAGTTATATTACTGTTGTATATAAAGATGAAACCCAACGCCAAAAATTTTTGGATATTGTAAAAATACCCCCTAGTGTATCACTGGTACTGGGACATATGACATGTGTTGATATGTAATGTTAATGTAATTGTTACATTATGTAATATTGTATTACAATAATACCTG------------------GTATATACAATACTACACACGCCATATATGCTGCTAGGCCTGTAAACTTGCAACCATTGTGTTGTGTGTTAGTTTTGTGTTTTTGCTTTGCTGCTTTGTGTGCCTGTTTGTCTGCTTTAATGTGCCGCTATTGCAGTCTGCCTCTGTGTTTGCCTCGTGTATATTACTTATACTTTTATTTTGGTTTGTTGTGGCATCATCCTACATAACCACATTTACACTATATATACTTTTTTTTTACTTCCCTTTATTATGTTTCTATAGCCATGCTGTGTGGTTAATTAACACACAATAAATCACAGTTTTTTTGTATTGTATGTATTTGTGTGTTATATATAATGGTTGCCCACCGGGCACGCAGACGTAAGCGGGCATCAGCAACGCAGCTATATCAAACATGTAAACAATCTGGCACATGTCCTGAGGATGTTATTAACAAAATTGAACACAAAACCTGGGCTGATAAAATATTGCAATGGGGTAGTTTATTTACATTCTTTGGAGGCCTTGGTATTGGCACTGGCTCTGGCACTGGGGGGCGTACAGGATATATTCCTTTGGGTACTAGGCCTTCCACTGTTGTTGATGTAACCCCTGCTCGGCCCCCTATTGTTGTAGAATCGGTAGGCCCCACTGACCCTTCTATTGTTACATTGGTTGAAGAATCCAGTGTTATTGAGTCTGGAGCTTCGTTCCCTAATTTTACAGGTACTGCAGGATTTGAAGTAACATCCTCCTCAACTACCACACCTGCAGTATTAGATATCACACCCACCTCTACCTCTGTACATGTTAGTTCTACTACATATACTAATCCCACATTTGTAGACCCTCCTGTTATTGAGGTCCCCCAAACAGGTGAGGTATCTGGGAATATATTGATAAGTACCCCAACATCTGGGGTTCATAGTTATGAGGAAATACCTATGCAAACATTTGCTGTTCAGGGTACAGGCAATGAACCTATCAGTAGTACTCCTATTCCTGGTCTTAGGCGTATAGCTGCCCCACGTTTATATAAAAAAGCCTTTCAACAGGTTAAGGTCACAGATCCTGCATTTCTTCACAAACCTGAAACTTTAATTAATGTTGATAATCCCATATTTCAAAATGCTGACACAACGTTAACCTTTTCACCATCAGGTGTGGCACCTGATCCTGATTTTTTAGACATTGTGGCTTTACACAGACCTGCCTTTACAACACGTAGAGGTGGTGTGCGTTTTAGTAGGCTTGGCACAAAGGCCACTATGCGCACCAGAAGTGGCAAACAAATAGGTGCTCGTGTACATTATTATTATGATGTCAGTCCTATTACACAGACTGAAGAAATTGAAATGCAGCCATTATTGTCTACAGATAATACATTTGATGGCCTATATGATATTTATGCAAACATAGATGATGAGGCACCTGTGTCATCTCGTTTTTCTATTGCTACACCTTCTAGGTTGCCTACCAACACTGTTCCTTTGTCTTTTAGTGGTAGTACCTCTAATGTTACAATACCCTTTGGTACATCTTGGGATGTTCCCATCTATTCAGGTCCCGATGTAGTGTTGCCCACAGGACCCCCTACATGGCCTTATGCACCTCAATCTCCTTTTGATACCACCCATGATGTAGTTATACAGGGCTCCACATTTGCGTTATGGCCTGTTTATTTTTTGAAACGTAGGCGTCGTAAACGTATTCCCTATTTTCTTGCAGATGGCGGTGTGGCGGCCTAGTGACAGCAAGGTTTATCTGCCTCCTACCCCTGTATCAAAGGTCATTACAACGGATGCCTATGTAAAACGCACCACTATATTTTATCATGCTGGAAGCTCTCGCTTGCTTACCGTGGGACATCCTTATTACCCCATTTCTAAATCTGGTAAAGCAGACATCCCTAAGGTGTCTGCATTTCAGTATAGGGTGTTTAGAGTACGCCTCCCAGATCCTAATAAGTTTGGCCTTCCTGATACAAATATATTTAATCCTGACCAGGAGCGGCTTGTATGGGCCTGTGTAGGGCTAGAGATTGGCCGTGGACAGCCTTTAGGTGTTGGTGTAAGTGGCCATCCACTGTTCAATAGGTTGGATGACACTGAAAGCTCTAGTATAGCTATTCAGGATACTGCCCCGGACAGTAGGGATAATGTTTCAGTGGATCCTAAACAAACACAGTTATGCATTATTGGCTGTGCACCCGCTATAGGTGAACACTGGACAAAGGGTACGGCCTGTCGTTCCACACCTACTACAGCGGGCGACTGCCCCCCATTGGAACTTATCAATTCACCTATTGAGGATGGAGACATGGTGGACACAGGTTTTGGTGCATTAAACTTTAAAGCTTTGCAGGAATCTAAATCTGATGTGCCATTGGATATTGTACAATCCACATGTAAATATCCCGATTATTTGAAAATGAGTGCAGATGCCTATGGGGATTCTATGTGGTTTTATTTACGTAGGGAACAGTTGTTTACCAGACATTTTTTTAATAGGGCAGGCGTTATTGGTGAGGAAATACCTAATGACTTATATATTAAGGGTAGTAATGGCAGGGACCCGCCCCCTAGCTCTGTATATGTTGCTACACCTAGTGGGTCTATGATAACTTCAGAGGCTCAATTGTTTAATAAGCCATATTGGCTGCAACGTGCCCAGGGACATAATAATGGCATCTGTTGGAACAATCAGTTATTTGTAACTGTTGTGGATACCACCAGGAATACAAACATGACTCTTTCCGCAACCACACAGTCTATGTCTACATATAATTCAAAGCAAATTAAACAGTATGTTAGACATGCAGAGGAATATGAATTACAATTTGTGTTTCAACTATGTAAAATATCCCTGTCTGCTGAGGTTATGGCCTATTTACATACTATGAATTCTACCTTACTGGAAGACTGGAATATAGGTTTGTCGCCTCCTGTTGCCACTAGCTTAGAGGACAAATACAGATATGTGAAAAGTGCAGCTATAACCTGTCAAAAGGATCAGCCCCCTCCTGAAAAGCAGGACCCACTATCTAAATATAAATTTTGGGAGGTCAATTTGCAAAACAGTTTTTCTGCTGATTTGGATCAGTTTCCTCTTGGCAGGAAGTTTTTAATGCAGGTTGGGGTCCGTACTAAACCGCCTGTATCCTCTACAAAACGCTCTGCTTCTACTACATCTACCTCAGCCCCCTCCTCCAAGCGCAAACGCAAATAGTATGTTGTGTGTCTGTATTGTGTATGTATGGTTGTATTATGTACTATTTATTTATTGTGTATACTGTATGTGTGTATTTGTTGTATGTGTTGTATGACTGTATGTATGTGTAATGTTTGCATGTTGTTAATAAATATGAATGAGTGTTACTTTTACGCGTGGTTGCATAAACTAAGGCGCGGTGGTGTCCCTAGGCAGTTGGGTGGCATGTTAGGTGGCGTCCCTGTTTATATACCAATCTCCACCCTGTATTATTAATATATGTACTGTTATCATGCAGTTACCTATACCACATATAGTATAGCTTATAGGTATCCATTTTAGTTTGGCGCCTTTTTGGTACCCTCCATTTTACCTTGCAACCGGTTTCGGTTGT----GCATATCTTGTAAATACCACAAGCATATTCAGCAGAACTGTTAATCCTTTGGCATAGTGCCGTTTCCTGTGTTTAATGTTTTTTTGTTTTATACACTATGCCTTACCTATTAGTCACTTACTGTAGGCTGCCAACTATGCTTTTACCTGCATACCTTAGTGCTTTTGGGCACACATTTTTATTGCAAACATCTGCACTTTAGTGTTTTGGCTTGCAGCATACGTTCTGCTAGCCAAGTATCTGTCTAGTAAACCAGGTGTGCACCTATTACTCATGCACCGCAACCGTTTACGGTTTTGCAGCAACAGGCCTTTTTTATAATTATT
>LNS3618728_HPV53
GAAAGTAACAATCCTACTTTTATAGACAGGGAGTAACCGAAATAGGTTTAGGACCGAAAACGGTACATATAAAAGCACTGTGTACAACACCCAGGACATCCATGGATCGTCAGTTATTTGAAAATACAGAAGAGCGACCACGTACATTGCACCAGCTATGTGAAGTTGTGAATAAACCATTGCTGGAGCTGCAACTTGGCTGTGTGTTCTGCAAGAAGGCATTGACAGCGTCAGAGGTATATAATTTTGCATATACAGATCTAAGAGTAGTGTATAGAGACGGGTATCCGTATGGAGTGTGCAAATTCTGTTTGCTATTTTATAGTAAGGTCCGAAAATTAAGATATTACAATTGTTCAGTGTACGGGGCTAGCCTGGAAGCACTAACTAAAAAAAAGTTATCTGATTTATCAATAAGGTGCTACAGATGTCAACATCCGTTGACACCAGAGGAAAAACAGTTACACTGTGACTATAAGAAACGGTTTCACAAAATTTCACATATGTGGACCGGGTCGTGCCTGACATGCTGGAGACACACAACAGCAACTGAATCAGCAGTATAATCATGCACGGTAACGTACCAACACTTCCACAATATATTATAGAACTTATACCACAAACTGAGATTGACCTGCAATGCCATGAGCAATTGAACAGCTCAGAGGATGAGGATGAGGATGAAGTAGACCATCTGCAGGAGCAGCCACAGCAAGCTAGACGGGACGAACAACATCCTTGTTACCTAATTGAAACACAGTGTTGTAGGTGTGAGTCGTTGGTGCAGTTGGCTGTTCAGAGTTCAACAAAAGAGCTGCGTATTTTACAACAAATGCTTATGGGCACAGTGGAGCTTGTGTGCCCCCTCTGCGCAACAAGGCGATAACTGCAATGGCGTCACCTGAAGGTACAGATGATGAGGGGGGATGCCGGGGATGGTTTCACGTGGAGGCAATAGTAAAAAAACGTACAGGGGATGTAATATCTGAAGATGAAACAGACGAGGAAAGCACCGAATCTGATTTGGATGGGTTTATAGACAATAGTAATATAATATCTACACAGGCAGAAAGGGAGACAGCTCAGCAGTTGTTACATGCCCAAAACACACATGCAGATACACAGACGCTGCAGAAATTAAAACGAAAGTATTTAGGCAGTCCATTAGGTGATATTAGTAATCAGCAAACAGTGTGCCGGGAAGCTGTAAAACGAAGGCTAATTGATACAGAAGTGCCGGACAGCGGGTATGGCAATACTTTGGAAACAGTGGAAGCAACGCAACAGGTACAGGAACAGTATGTAAGGGAGGCAAGTGGCGGGAAAGAGCAAAATGGAGGCTCACAACATAGTGTGTGTAGCAGAGATGGGAGCATAGGGTCAGGAAGTGATATGGATGTGGATAGACAGGATATAATGCCACTGCAACAAATACAAGATATATTAAAATGTAGTAATGTGCAGGCCAAGCTATATTGTAAATTTAAAGATATATTTGGCATACCATTTTCAGAGTTGGTACGAACATTTAAAAGTGATAGTACATGTTGTCATGATTGGATATGTGCTATATTTGGAGTAAATGAAACATTAGCAGAGGCATTAAAAACAATTATTAAAACACAGTGCATATATTACCATATGCAATGTTTAACATGTACATGGGGCGTGGTTATATTATTGTTAATTAGATATACGTGTGGCAAAAACAGAAAAACAATTGTAAAGTCTTTAGCATCCATATTAAATGTACCAACTGAACAAATGCTTGTGCAGCCTCCAAAAATACGTAGCCCTGCGGTTGCATTATACTTTTATAAAACATCTATATCCAACATTAGTGACGTGTATGGGAGTACACCAGAATGGATAGAAAGACAAACACAGTTACAACATAGCTTTGAGGACTGTCAATTTGAACTATCTAAAATGGTGCAGTGGGCATTTGACAATGAAGTAACCGATGATAGTCAAATAGCATTTCATTATGCACAGTTAGCAGATGTAGACAGTAATGCACAAGCATTTTTAAAAAGTAATATGCAAGCAAAATATGTAAAAGACTGTGGAATAATGTGTAGACACTATAAACGGGCACAACAACAACAGATGAATATGAAACAATGGATAAAGCATGTATGTAGCAAGGTGGATGATGGTGGGGACTGGAAGCCAATAGTACAGTTCCTAAGGTATCAAGGGGTCGAGTTTATTTCATTTTTAAGTTATTTTAAATTATTTTTACAAGGTACACCAAAACATAATTGTTTAGTTATT-TATGGTCCTCCAAACACGGGTAAATCATGTTTTGCTATGAGTCTTATAAACTTTTTTCATGGGTCAGTCATTTCATATGTAAATTCACACAGTCACTTTTGGTTACAACCGTTAGACAATACTAAATTAGGTATGCTAGATGATGCCACAGAGGCATGTTGGAAATATATTGATGAATACCTAAGAAATTTATTAGATGGCAATCCTGTAAGCTTAGATAGAAAACATAAGCAACTAGTACAAATAAAGTGTCCACCTGTACTAATAACAACTAATATAAATCCAATGCAAGATGCAAAGCTACGGTATTTGCACAGTAGAATACATGTGTTACAGTTTTTAAATCCATTTCCAATTGATGTGAATGGAAATCCTGTATACCAATTAAATAATGCAAACTGGAAATGTTTTTTTGAAAGGACATGGTCCAGATTAGATTTGGATAACGACGAAGACAAGGAAAACGATGGAGACGCTATGCCAACGTTTAGATGCGTGCCAGGAGAAAATTCTAGACTGTTTTGAAAGAGATAGCAAAAATATTACAGACCATATAGACTACTGGAAAGCTGTGCGACAAGAAAATGTAATATATTATAAGGCAAGAGAAAATAATATGACTAAACTAGGCCACCAGGTGGTGCCCTGTTTACAAGTGTGTAAAGCAAAGGCATGCGTTGCTATAGAACTACAAATAGCATTGGAATCACTTTGTAAAACAGAATATAATATGGAAGAGTGGACATTAAGGGATGTATGTGAAAGTATGTGGTATACAGAACCCAAACAGTGTTTTAAAAAACAAGGACAACATATAGAAGTGTGGTTTGATGGCAGCAAGGACAATCGGGCTGAATATGTTGTGTGGAAATGGGTATATTATTGTGGGGAGGATGGGTGGTGTAAAGTGTCTTCTGCAGTAAGCTATGAGGGCATATATTATATACATGACGGCCATAAAACGTATTATACAAACTTTAAAGACGAGGCCACCAAATATGGGTGTAAAGGCACATGGGAAGTGCATATGGGAAAACAAAGTATTTATTGTCCCGACTCTGTGTCCAGTACCTTTAGATCCAACGTATCCTCTGTTGAAACTGTTAACGAATACTACTCCCATAAGACCCCCACCACCTCCACGCCCGTGGGCACCTACGAAGCCTCATCATCCCTGCGGCCGGGAAAACGTCCCAGAACCACAGAGCCCGACAGTACTGACTCCACCACACAGTCCACTACCACAGCCAGAGAGTCCTACGCAGAGTGTGTCGCAAGGAACACAGACAACACAAACAACAACACCAGAAAACACCTCCCTGGTGGAGCTTCGTGTAACAACACCGAAATCGACAGTGGTTATAAGACTGCACCTGTAGTACATATAAAAGGTGAAGCAAACAGACTAAAGTGTTTAAGGTATCGGTTTCAAAAACATAAACAACTGTTTGTTACTGTATCATCCACCTATCATTGGACAAATGTAAACTGTGCTGTAAATAATAGTTATATTACTGTTGTATATAAAGATGAAACCCAACGCCAAAAATTTTTGGATATTGTAAAAATACCCCCTAGTGTATCACTGGTACTGGGACATATGACATGTGTTGATATGTAATGTTAATGTAATTGTTACATTATGTAATATTGTATTACAATAATACCTG------------------GTATATACAATACTACACACGCCATATATGCTGCTAGGCCTGTAAACTTGCAACCATTGTGTTGTGTGTTAGTTTTGTGTTTTTGCTTTGCTGCTTTGTGTGCCTGTTTGTCTGCTTTAATGTGCCGCTATTGCAGTCTGCCTCTGTGTTTGCCTCGTGTATATTACTTATACTTTTATTTTGGTTTGTTGTGGCATCATCCTACATAACCACATTTACACTATATATACTTTTTTTTTACTTCCCTTTATTATGTTTCTATAGCCATGCTGTGTGGTTAATTAACACACAATAAATCACAGTTTTTTTGTATTGTATGTATTTGTGTGTTATATATAATGGTTGCCCACCGGGCACGCAGACGTAAGCGGGCATCAGCAACGCAGCTATATCAAACATGTAAACAATCTGGCACATGTCCTGAGGATGTTATTAACAAAATTGAACACAAAACCTGGGCTGATAAAATATTGCAATGGGGTAGTTTATTTACATTTTTTGGAGGCCTTGGTATTGGCACTGGCTCTGGCACTGGGGGGCGTACAGGATATATTCCTTTGGGTACTAGGCCTTCCACTGTTGTTGATGTAACCCCTGCTCGGCCCCCTATTGTTGTAGAATCGGTAGGCCCCACTGACCCTTCTATTGTTACATTGGTTGAAGAATCCAGTGTTATTGAGTCTGGAGCTTCGTTCCCTAATTTTACAGGTACTGCAGGATTTGAAGTAACATCCTCCTCAACTACCACACCTGCAGTATTAGATATAACACCCACCTCTACCTCTGTACATGTTAGTTCTACTACATATACTAATCCCACATTTGTAGACCCTCCTGTTATTGAGGTCCCCCAAACTGGTGAGGTATCTGGGAATATATTGATAAGTACCCCAACATCTGGGGTTCATAGTTATGAAGAAATACCTATGCAAACATTTGCTGTTCAGGGTACAGGCAATGAACCTATCAGTAGTACTCCTATTCCTGGTCTTAGGCGTATAGCTGCCCCACGTTTATATAAAAAAGCCTTTCAACAGGTTAAGGTCACAGATCCTGCATTTCTTCACAAACCTGAAACTTTAATTAATGTTGATAATCCCATATTTCAAAATGCTGACACAACGTTAACCTTTTCACCATCAGGTGTGGCACCTGATCCTGATTTTTTAGACATTGTGGCTTTACACAGACCTGCCTTTACAACACGTAGAGGTGGTGTGCGTTTTAGTAGGCTTGGCACAAAGGCCACTATGCGCACCAGAAGTGGCAAACAAATAGGTGCTCGTGTACATTATTATTATGATGTCAGTCCTATTACACAGACTGAAGAAATTGAAATGCAGCCATTATTGTCTACAGATAATACATTTGATGGCCTATATGATATTTATGCAAACATAGATGATGAGGCACCTGTGTCATCTCGTTTTTCTATTGCTACACCTTCTAGGTTGCCTACCAACACTGTTCCTTTGTCTTTTAGTGGTAGTACCTCTAATGTTACAATACCCTTTGGTACATCTTGGGATGTTCCCATCTATTCAGGTCCCGATGTAGTGTTGCCCACAGGACCCCCTACATGGCCTTATGCACCTCAATCTCCTTTTGATACCACCCATGATGTAGTTATACAGGGCTCCACATTTGCGTTATGGCCTGTTTATTTTTTGAAACGTAGGCGTCGTAAACGTATTCCCTATTTTCTTGCAGATGGCGGTGTGGCGGCCTAGTGACAGCAAGGTTTATCTGCCTCCTACCCCTGTATCAAAGGTCATTACAACGGATGCCTATGTAAAACGCACCACTATATTTTATCATGCTGGAAGCTCTCGCTTGCTTACCGTGGGACATCCTTATTACCCCATTTCTAAATCTGGTAAAGCAGACATCCCTAAGGTGTCTGCATTTCAGTATAGGGTGTTTAGAGTACGCCTCCCAGATCCTAATAAGTTTGGCCTTCCTGATACAAATATATTTAATCCTGACCAGGAGCGGCTTGTATGGGCCTGTGTAGGGCTAGAGATTGGCCGTGGACAGCCTTTAGGTGTTGGTGTAAGTGGCCATCCACTGTTCAATAGGTTGGATGACACTGAAAGCTCTAGTATAGCTATTCAGGATACTGCCCCGGACAGTAGGGATAATGTTTCAGTGGATCCTAAACAAACACAGTTATGCATTATTGGCTGTGCACCCGCTATAGGTGAACACTGGACAAAGGGTACGGCCTGTCGTTCCACACCTACTACAGCGGGCGACTGCCCCCCATTGGAACTTATCAATTCACCTATTGAGGATGGAGACATGGTGGACACAGGTTTTGGTGCATTAAACTTTAAAGCTTTGCAGGAATCTAAATCTGATGTGCCATTGGATATTGTACAATCCACATGTAAATATCCCGATTATTTGAAAATGAGTGCAGATGCCTATGGGGATTCTATGTGGTTTTATTTACGTAGGGAACAGTTGTTTACCAGACATTTTTTTAATAGGGCAGGCGTTATTGGTGAGGAAATACCTAATGACTTATATATTAAGGGTAGTAATGGCAGGGACCCGCCCCCTAGCTCTGTATATGTTGCTACACCTAGTGGGTCTATGATAACTTCAGAGGCTCAATTGTTTAATAAGCCATATTGGCTGCAACGTGCCCAGGGACATAATAATGGCATCTGTTGGAACAATCAGTTATTTGTAACTGTTGTGGATACCACCAGGAATACAAACATGACTCTTTCCGCAACCACACAGTCTATGTCTACATATAATTCAAAGCAAATTAAACAGTATGTTAGACATGCAGAGGAATATGAATTACAATTTGTGTTTCAACTATGTAAAATATCCCTGTCTGCTGAGGTTATGGCCTATTTACATACTATGAATTCTACCTTACTGGAAGACTGGAATATAGGTTTGTCGCCTCCTGTTGCCACTAGCTTAGAGGACAAATACAGATATGTGAAAAGTGCAGCTATAACCTGTCAAAAGGATCAGCCCCCTCCTGAAAAGCAGGACCCACTATCTAAATATAAATTTTGGGAGGTCAATTTGCAAAACAGTTTTTCTGCTGATTTGGATCAGTTTCCTCTTGGCAGGAAGTTTTTAATGCAGGTTGGGGTCCGTACTAAACCGCCTGTATCCTCTAAAAAACGCTCTGCTTCTACTACATCTACCTCAGCCCCCTCCTCCAAGCGCAAACGCAAATAGTATGTTGTGTGTCTGTATTGTGTATGTATGGTTGTATTATGTACTATTTATTTATTGTGTATACTGTATGTGTGTATTTGTTGTCTGTGTTGTATGACTGTATGTATGTGTAATGTTTGCATGTTGTTAATAAATATGAATGAGTGTTACTTTTACGCGTGGTTGCATAAACTAAGGCGCGGTGGTGTCCCTAGGCAGTTGGGTGGCATGTTAGGTGGCGTCCCTGTTTATATACCAATCTCCACCCTGTATTATTAATATATGTACTGTTATCATGCAGTTACCTATACCACATATAGTATAGCTTATAGGTATCCATTTTAGTTTGGCGCCTTTTTGGTACCCTCCATTTTACCTTGCAACCGGTTTCGGTTGT----GCATATCTTGTAAATACCACAAGCATATTCAGCAGGACTGTTAATCCTTTGGCATAGTGCCGTTTCCTGTGTTTAATGTTTTTTTGTTTTATACACTATGCCTTACCTATTAGTCACTTACTGTAGGCTGCCAACTATGCTTTTACCTGCATACCTTAGTGCTTTTGGGCACACATTTTTATTGCAAACATCTGCACTTTAGTGTTTTGGCTTGCAGCATACGTTCTGCTAGCCAAGTATCTGTCTAGTAAACCAGGTGTGCACCTATTACTCATGCACCGCAACCGTTTACGGTTTTGCAGCAACAGGCCTTTTTTATAATTATT
>EF546477|HPV53|C|
GAAAGTAACAATCCTACTTTTATAGACAGGGAGTAACCGAAATAGGTTTAGGACCGAAAACGGTACATATAAAAGCACTGTGTACAACACCCAGGACATCCATGGATCGCCAGTTATTTGAAAATACAGAGGAGCGACCACGTACATTGCATCAGCTATGTGAAGTTGTGAATAAACCATTGCTGGAGCTGCAACTTGGCTGTGTGTTCTGCAAGAAGGCATTGACAGCTTCAGAGGTATATAATTTTGCATATACAGATTTAAGAATAGTGTATAGAGACGGGTATCCGTATGGAGTGTGCAAGTTCTGTTTGCTATTTTATAGTAAGGTCCGAAAATTAAGATATTACAATTGTTCAGTGTACGGGGCTAGCCTGGAAGCACTAACTAAAAAAAAGTTATCTGATTTATCAATAAGGTGCTACAGATGTCAACATCCGTTGACACCAGAGGAAAAACAGTTACACTGTGACTATAAGAAACGGTTTCACAAAATTTCACATATGTGGACCGGGTCGTGCCTGACATGCTGGAGACACACAACAGCAACTGAATCAGCAGTATAATCATGCACGGTAACGTACCAACACTTCCACAATATATTATAGAACTTATACCACAAACTGAGATTGACCTGCAATGCCATGAGCAATTGAACAGCTCAGAGGATGAGGATGAGGATGAAGTAGACCATCTGCAGGAGCAGCCACAGCAAGCTAGACGGGACGAACAACATCCTTGTTACCTAATTGAAACACAGTGTTGTAGGTGTGAGTCGTTGGTGCAGTTGGCTGTTCAGAGTTCAACAAAAGAGCTGCGTATTTTACAACAAATGCTTATGGGCACAGTGGAGCTTGTGTGCCCCCTCTGCGCAACAAGGCGATAACTGCAATGGCGTCACCTGAAGGTACAGAGGATGAGGGGGGATGCCGGGGATGGTTTCACGTGGAGGCAATAGTAAAAAAACGTACAGGGGATGTAATATCTGAAGATGAAACAGACGAGGAAAGCACCGAATCTGATTTGGATGGGTTTATAGACAATAGTAATATAATATCTACACAGGCAGAAAGGGAGACAGCTCAGCAGTTGTTACATGCCCAAAACACACATGCAGATATACAGACGCTGCAGAAATTAAAACGAAAGTATTTAGGCAGTCCATTAGGTGATATTAGTAATCAGCAAACAGTGTGCCGGGAAGCTGTAAAACGAAGGCTAATTGATACAGAAGTGCCGGACAGCGGGTATGGCAATACTTTGGAAACAGTGGAAGCAACGCAACAGGTACAGGAACAGTATGTAAGGGAGGCAAGTGGCGGGAAAGAACAAAATGGAGGCTCACAACATAGTGTGTGTAGCCAAGATGGGAGCATAGGGTCAGGAAGTGATATGGATGTGGATAGACAGGATATAATGCCACTGCAACAAATACAAGATATATTAAAATGTAGTAATGTGCAAGCCAAGCTATATTGTAAATTTAAAGATATATTTGGCATACCATTTTCAGAGTTGGTACGAACATTTAAAAGTGATAGTACATGTTGTCATGATTGGATATGTGCTATATTTGGAGTAAATGAAACATTAGCAGAGGCATTAAAAACAATTATTAAAACACAGTGCATATATTACCATATGCAATGTTTAACATGTACATGGGGCGTGGTTATATTATTGTTAATTAGATATACGTGTGGCAAAAACAGAAAAACAATTGTAAAGTCTTTAGCATCCATATTAAATGTACCAACTGAACAAATGCTTGTGCAGCCTCCAAAAATACGTAGCCCTGCAGTTGCATTATACTTTTATAAAACATCTATATCCAACATTAGTGACGTGTATGGGACTACACCAGAATGGATAGAAAGACAAACACAGTTACAACATAGCTTTGAGGACTGTCAATTTGAATTATCTAAAATGGTGCAGTGGGCATTTGACAATGAAGTAACCGATGATAGTCAAATAGCATTTCATTATGCACAGTTAGCAGATGTAGACAGTAATGCACAAGCATTTCTAAAAAGTAATATGCAAGCAAAATATGTAAAAGACTGTGGAATAATGTGTAGACACTATAAACGGGCACAACAACAACAGATGAATATGAAACAATGGATAAAGCATGTATGTAGCAAGGTGGATGATGGCGGGGACTGGAAGCCAATAGTACAGTTCCTAAGGTATCAAGGGGTCGAGTTCATTTCATTTTTAAGTTATTTTAAATTATTTTTACAAGGTACACCAAAACATAATTGTTTAGTTATT-TATGGTCCTCCAAACACGGGTAAATCATGTTTTGCTATGAGTCTTATAAACTTTTTCCATGGGTCAGTCATTTCATATGTAAATTCACACAGTCACTTTTGGTTACAACCGTTAGACAATACTAAATTAGGTATGCTAGATGATGCCACAGAGGCATGTTGGAGATATATTGATGAATACCTAAGAAATTTATTAGATGGCAATCCTGTAAGCTTAGATAGAAAACATAAGCAACTAGTACAAATAAAGTGTCCACCTGTACTAATAACAACTAATATAAATCCAATGCAAGATGCAAAGCTACGGTATTTGCACAGTAGAATACATGTGTTACAGTTTTTAAATCCATTTCCAATTGATGTGAATGGAAATCCTGTATACCAATTAAATAATGCAAACTGGAAATGTTTTTTTGAAAGGACATGGTCCAGATTAGATTTGGATAACGACGAAGACAAGGAAAACGATGGAGACGCTATTGCAACGTTTAGATGCGTGCCAGGAGAAAATTCTAGACTGTTTTGAAAGAGATAGCAAAGCTATTACAGACCATATAGACTACTGGAAAGCTGTGCGACAAGAAAATGTAATATATTATAAGGCAAGAGAAAATAATATGACTAAACTAGGCCACCAGGTGGTGCCCTGTTTACAAGTGTGTAAAGCAAAGGCATGCGTTGCTATAGAACTACAAATAGCATTGGAATCACTTTGTAAAACAGAATATAATATGGAAGAGTGGACATTAAGGGATGTATGTGAAAGTATGTGGTATACAGAACCTAAACAGTGTTTTAAAAAACAAGGACAACATATAGAAGTGTGGTTTGATGGCAGCAAGGACAATCGGGCTGAATATGTTGTGTGGAAATGGGTATATTATTGTGGGGAGGATGGGTGGTGTAAAGTGCCTTCTGCAGTAAACTATGAGGGCATATACTATATACATGACGGCCATAAAACGTATTATACAAACTTTAAAGACGAGGCCACCAAATATGGGTGTAAAGGCACATGGGAAGTGCATATGGGAAAACAAAGTATTTATTGTCCCGACTCTGTGTCCAGTACCTTTAGATCCAACGTATCCTCTGTTGAAACTGTTAACGACTACTACCCCCATAAGACCCCCACCACCTCCACGCCCGTGGGCACCAACGAAGCCTCATCATCCCTGCGGCCGGGAAAACGTCCCAGAACCACAGAGCCCGACAGTACCGACTCCACCACACAGTCCACTACCACAGCCAGAGAGTCCTACGCACAGTGTGTCGCAAGGAACACAGATAACACAAACAACAACACCAGAAAACACCTCCCTGGTGGAGCTTCGTGTAACAACACCGAAATCAACAGTGGTTATAAGACTGCACCTGTAGTACATATAAAAGGTGAAGCAAACAGACTAAAGTGTTTAAGGTATCGGTTTCAAAAACATAAACAACTGTTTGTTACTGTGTCATCCACCTATCATTGGACAAATGCAAACTCTGCTGTAAATAATAGTTATATTACTGTTGTATATAAAGATGAAACGCAACGCCAAAAATTTTTGGATATTGTAAAAATACCCCCTAGTGTATCACTGGTACTGGGACATATGACATGTGTTGATATGTAATGTTAATGTAATTGTTACATTATGTAATATTGTATTACAATAGTACCTG------------------GTATATACAATACCACACACGCCATATATGCTGCTAGGCCTGTAAATTTGCAACCATTGTGTTGTGTGTTAGTTTTGTGTTTTTGCTTTGCTGCTTTGTGTGCCTGTTTGTCTGCTTTAATGTGCCGCTATTGCAGTCTGTCTCTGTGTTTGCCTCGTGTATATTACTTATACTTTTATTTTGGTTTGTTGTGGCATCATCCTACATAACCACATTTACACTATATATACTTTTTTTTTACTTCCCTTTATTATGTTTTTATAGCCATGCTGTGTGGTTAAGTAACACACAATAAATTACAGGTGTTTTGTATTGTATGTATTTGTGTGTTATATATAATGGTTGCCCACCGGGCACGCAGACGTAAGCGGGCATCAGCAACGCAGCTATATCAAACATGTAAACAATCTGGCACATGTCCTGAGGATGTTATTAACAAAATTGAACAAAAAACCTGGGCTGATAAAATATTGCAATGGGGTAGTTTATTTACATTCTTTGGAGGCCTTGGTATTGGCACTGGCTCTGGCACTGGGGGGCGTACAGGATATATTCCTTTGGGTACTAGGCCTTCCACTGTTGTTGATGTAACCCCTGCTCGGCCCCCTATTGTTGTAGAATCAGTAGGCCCCACTGACCCTTCTATTGTTACATTGGTTGAAGAATCCAGTGTTATTGAGTCTGGAGCTTCGTTCCCTAATTTTACAGGTACTGCAGGATTTGAGGTAACATCCTCCTCAACTACCACACCTGCAGTATTAGATATAACACCCACTTCTACCTCTGTACATGTTAGTTCTACTACATATACTAATCCCACATTTGTAGACCCTCCTGTTATTGAGGTCCCCCAAACTGGTGAGGTATCTGGAAATATATTAATAAGTACCCCAACATCTGGTGTTCATAGTTATGAGGAAATACCTATGCAAACATTTGCTGTGCAGGGTACAGGCAATGAACCTATTAGTAGTACTCCTATTCCTGGTCTTAGACGTATAGCTGCCCCACGTTTATATAAAAAAGCCTTTCAACAGGTTAGGGTCACAGATCCTGCATTTCTTCACAAACCTGAAACCTTAATTAATGTTGATAATCCCATATTTGAAACTGCTGACACAACGTTAACCTTTTCACCATCAGGTGTGGCACCTGATCCTGATTTTTTAGACATTGTGGCTTTACACAGACCTGCCTTTACAACACGTAGAGGTGGTGTGCGTTTTAGTAGGCTTGGCACAAAGGCCACTATGCGCACCAGAAGTGGCAAACAAATAGGTGCTCGTGTACATTATTATTATGATGTCAGTCCTATTACACAGACTGAAGAAATTGAAATGCAGCCATTATTGTCTACAGATAATACATTTGATGGCCTATATGATATTTATGCAAACATAGATGATGAGGCACCTGTGTCATCTCGCGTTTCTATTGCTACACCTTCTAGGTTGCCTACCAACACTGTTCCTTTGTCTTTTAGTGGTAGTACCTCTAATGTTACAATACCCTTTGGTACATCTTGGGATGTTCCCATTTATTCAGGTCCCGATGTAGTGTTGCCCACAGGACCCCCTACATGGCCTTATGCACCTCAATCGCCTTTTGATACCACCCATGATGTAGTTATACAGGGCTCCACATTTGCGTTATGGCCTGTGTATTTTTTGAAACGTAGGCGTCGTAAACGTATTCCCTATTTTCTTGCAGATGGCGGTGTGGCGGCCTAGTGACAGCAAGGTTTATCTGCCTCCTACCCCTGTATCAAAGGTCATTACAACGGATGCCTATGTAAAACGCACCACTATATTTTATCATGCTGGAAGCTCTCGCTTGCTTACCGTGGGACATCCTTATTACCCCATTTCTAAATCTGGTAAAGCAGACATCCCTAAGGTGTCTGCATTTCAATATAGGGTGTTTAGGGTACGCCTCCCAGATCCTAATAAGTTTGGCCTTCCTGATACAAATATATTTAATCCTGACCAGGAGCGGCTTGTATGGGCCTGTGTAGGGCTAGAGATTGGCCGTGGACAGCCTTTAGGTGTTGGTGTAAGTGGCCATCCACTGTTTAATAGGTTGGATGACACTGAAAGCTCTAGTATAGCTATTCAAGATACTGCCCCGGACAGTAGGGATAATATTTCAGTGGATCCCAAACAAACACAATTATGCATTATTGGTTGTGCACCCGCTATAGGTGAACACTGGACAAAGGGTACGGCCTGTCGTTCCGCATCTACTACAGCGGGCGACTGCCCCCCGTTGGAACTTATAAATTCACCTATTGAGGATGGAGACATGGTGGACACAGGTTTTGGTGCATTAAACTTTAAAGCTTTGCAAGAATCTAAATCTGATGTGCCATTGGATATTGTACAATCCACATGTAAATATCCCGATTATTTAAAGATGAGTGCAGATGCATATGGGGATTCTATGTGGTTTTATTTACGTAGGGAACAGTTGTTTACCAGACATTTTTTTAATAGGTCAGGCGTTATTGGTGAGGAAATACCTAGTGACTTATATATTAAGGGTAGTAATGGCAGGGACCCGCCCCCAAGCTCTGTATATGTTGCTACACCTAGTGGGTCTATGATAACTTCAGAGGCTCAATTATTTAATAAGCCATATTGGCTGCAACGTGCCCAGGGACATAATAATGGCATCTGTTGGAACAATCAGTTATTTGTAACTGTTGTGGATACCACCAGGAATACAAACATGACTCTTTCTGCAACCACACAGTCTATGTCCACATATAATTCAAAGCAAATTAAACAGTATGTTAGGCATGCAGAGGAATATGAATTACAATTTGTGTTTCAACTATGTAAAATATCCCTGTCTGCTGAGGTTATGGCCTATTTACATACTATGAATTCTACCTTACTGGAAGACTGGAATATAGGTTTGTCGCCTCCTGTTGCCACTAGCTTAGAGGACAAATACAGATATGTAAAAAGTGCAGCTATAACCTGTCAAAAGGATCAGTCCCCTCCTGAAAAGCAGGACCCACTATCTAAATATAAATTTTGGGAGGTCAATTTACAAAACAGTTTTTCTGCTGATTTGGATCAGTTTCCTCTTGGCAGGAAGTTTTTAATGCAGGTTGGGGTCCGTACTAAACCTCCTGTATCCTCTAAGAAACGCTCTGCTCCTACTACATCTACCTCAGCCCCCTCCTCCAAACGCAAACGCAAATAGTATGTTGTGTGTCTGTATTGTATATGTATGGTTGTATTATGTACTATTTATTTATTGTGTGTACTGTATGTGTGTATTTGTTGTCTGTGTTGTATGACTGTATGTATGTGTAATGTTTGCATGTTGTTAATAAATATGAATGAGTGTTACTTTTACGCGTGGTTGCATAAACTAAGGCGCGGTGGTGTCCCTAGGCAGTTGGGTGGCATGTTAGGTGGCGTCCCTGTTTATATACCAATCTCCACCCTGTATTATTAATATATGTACAGTTATTATGCAGTTACCTATACCACATATAGTATAGCTTATAGGTATCCATTTTAGTTTGGCGCCTTTTTGGTACCCTCCATTTTACCTTGCAACCGGTTTCGGTCGTTGGGACATATCCTGTAAATACCACAAGCATATTCAGCAGAACTGTTAATCCTTTGGCATAGTGCCGTTTCCTGTGTTTAATGTTTTTTTGTGCTATACACTATGCCTCACCTATTAGTCACTTACTGTGGGCTGCCAACTATGCTTTTAGCTGCATACTTTAGTGCTTTTGGGCACACATTTTTATTGCAAACATCTGCACTTTAGTGTTTTGGCTTGCAGCATACGTTTTACTAGCCAAGTATCTGTCTAGTAAACTAGGTGTGCACCTCTTACTCATGCACCGCAACCGTTTACGGTTTTGCAGCAACAGGCCTTTTTTATAATTATT
>LNS0177608_HPV53
GAAAGTAACAATCCTACTTTTATAGACAGGGAGTAACCGAAATAGGTTTAGGACCGAAAACGGTACATATAAAAGCACTGTGTACAACACCCAGGACATCCATGGATCGCCAGTTATTTGAAAATACAGAGGAGCGACCACGTACATTGCATCAGCTATGTGAAGTTGTGAATAAACCATTGCTGGAGCTGCAACTTGGCTGTGTGTTCTGCAAGAAGGCATTGACAGCTTCAGAGGTATATAATTTTGCATATACAGATTTAAGAGTAGTGTATAGAGACGGGTATCCGTATGGAGTGTGCAGGTTCTGTTTGCTATTTTATAGTAAGGTCCGAAAATTAAGATATTACAATTGTTCAGTGTACGGGGCTAGCCTGGAAGCACTAACTAAAAAAAAGTTATCTGATTTATCAATAAGGTGCTACAGATGTCAACATCCGTTGACACCAGAGGAAAAACAGTTACACTGTGACTATAAGAAACGGTTTCACAAAATTTCACATATGTGGACCGGGTCGTGCCTGACATGCTGGAGACACACAACAGCAACTGAATCAGCAGTATAATCATGCACGGTAACGTACCAACACTTCCACAATATATTATAGAACTTATACCACAAACTGAGATTGACCTGCAATGCCATGAGCAATTGAACAGCTCAGAGGATGAGGATGAGGATGAAGTAGACCATCTGCAGGAGCAGCCACAGCAAGCTAGACGGGACGAACAACATCCTTGTTACCTAATTGAAACACAGTGTTGTAGGTGTGAGTCGTTGGTGCAGTTGGCTGTTCAGAGTTCAACAAAAGAGCTGCGTATTTTACAACAAATGCTTATGGGCACAGTGGAGCTTGTGTGCCCCCTCTGCGCAACAAGGCGATAACTGCAATGGCGTCACCTGAAGGTACAGAGGATGAGGGGGGATGCCGGGGATGGTTTCACGTGGAGGCAATAGTAAAAAAACGTACAGGGGATGTAATATCTGAAGATGAAACAGACGAGGAAAGCACCGAATCTGATTTGGATGGGTTTATAGACAATAGTAATATAATATCTACACAGGCAGAAAGGGAGACAGCTCAGCAGTTGTTACATGCCCAAAACACACATGCAGATATACAGACGCTGCAGAAATTAAAACGAAAGTATTTAGGCAGTCCATTAGGTGATATTAGTAATCAGCAAACAGTGTGCCGGGAAGCTGTAAAACGAAGGCTAATTGATACAGAAGTGCCGGACAGCGGGTATGGCAATACTTTGGAAACAGTGGAAGCAACGCAACAGGTACAGGAACAGTATGTAAGGGAGGCAAGTGGCGGGAAAGAACAAAATGGAGGCTCACAACATAGTGTGTGTAGCCAAGATGGGAGCATAGGGTCAGGAAGTGATATGGATGTGGATAGACAGGATATAATGCCACTGCAACAAATACAAGATATATTAAAATGTAGTAATGTGCAAGCCAAGCTATATTGTAAATTTAAAGATATATTTGGCATACCATTTTCAGAGTTGGTACGAACATTTAAAAGTGATAGTACATGTTGTCATGATTGGATATGTGCTATATTTGGAGTAAATGAAACATTAGCAGAGGCATTAAAAACAATTATTAAAACACAGTGCATATATTACCATATGCAATGTTTAACATGTACATGGGGCGTGGTTATATTATTGTTAATTAGATATACGTGTGGCAAAAACAGAAAAACAATTGTAAAGTCTTTAGCATCCATATTAAATGTACCAACTGAACAAATGCTTGTGCAGCCTCCAAAAATACGTAGCCCTGCAGTTGCATTATACTTTTATAAAACATCTATATCCAACATTAGTGACGTGTATGGGACTACACCAGAATGGATAGAAAGACAAACACAGTTACAACATAGCTTTGAGGACTGTCAATTTGAATTATCTAAAATGGTGCAGTGGGCATTTGACAATGAAGTAACCGATGATAGTCAAATAGCATTTCATTATGCACAGTTAGCAGATGTAGACAGTAATGCACAAGCATTTCTAAAAAGTAATATGCAAGCAAAATATGTAAAAGACTGTGGAATAATGTGTAGACACTATAAACGGGCACAACAACAACAGATGAATATGAAACAATGGATAAAGCATGTATGTAGCAAGGTGGATGATGGCGGGGACTGGAAGCCAATAGTACAGTTCCTAAGGTATCAAGGGGTCGAGTTCATTTCATTTTTAAGTTATTTTAAATTATTTTTACAAGGTACACCAAAACATAATTGTTTAGTTATT-TATGGTCCTCCAAACACGGGTAAATCATGTTTTGCTATGAGTCTTATAAACTTTTTCCATGGGTCAGTCATTTCATATGTAAATTCACACAGTCACTTTTGGTTACAACCGTTAGACAATACTAAATTAGGTATGCTAGATGATGCCACAGAGGCATGTTGGAGATATATTGATGAATACCTAAGAAATTTATTAGATGGCAATCCTGTAAGCTTAGATAGAAAACATAAGCAACTAGTACAAATAAAGTGTCCACCTGTACTAATAACAACTAATATAAATCCAATGCAAGATGCAAAGCTACGGTATTTGCACAGTAGAATACATGTGTTACAGTTTTTAAATCCATTTCCAATTGATGTGAATGGAAATCCTGTATACCAATTAAATAATGCAAACTGGAAATGTTTTTTTGAAAGGACATGGTCCAGATTAGATTTGGATAACGACGAAGACAAGGAAAACGATGGAGACGCTATTGCAACGTTTAGATGCGTGCCAGGAGAAAATTCTAGACTGTTTTGAAAGAGATAGCAAAGCTATTACAGACCATATAGACTACTGGAAAGCTGTGCGACAAGAAAATGTAATATATTATAAGGCAAGAGAAAATAATATGACTAAACTAGGCCACCAGGTGGTGCCCTGTTTACAAGTGTGTAAAGCAAAGGCATGCGTTGCTATAGAACTACAAATAGCATTGGAATCACTTTGTAAAACAGAATATAATATGGAAGAGTGGACATTAAGGGATGTATGTGAAAGTATGTGGTATACAGAACCTAAACAGTGTTTTAAAAAACAAGGACAACATATAGAAGTGTGGTTTGATGGCAGCAAGGACAATCGGGCTGAATATGTTGTGTGGAAATGGGTATATTATTGTGGGGAGGATGGGTGGTGTAAAGTGCCTTCTGCAGTAAACTATGAGGGCATATACTATATACATGACGGCCATAAAACGTATTATACAAACTTTAAAGACGAGGCCACCAAATATGGGTGTAAAGGCACATGGGAAGTGCATATGGGAAAACAAAGTATTTATTGTCCCGACTCTGTGTCCAGTACCTTTAGATCCAACGTATCCTCTGTTGAAACTGTTAACGACTACTACCCCCATAAGACCCCCACCACCTCCACGCCCGTGGGCACCAACGAAGCCTCATCATCCCTGCGGCCGGGAAAACGTCCCAGAACCACAGAGCCCGACAGTACCGACTCCACCACACAGTCCACTACCACAGCCAGAGAGTCCTACGCACAGTGTGTCGCAAGGAACACAGATAACACAAACAACAACACCAGAAAACACCTCCCTGGTGGAGCTTCGTGTAACAACACCGAAATCAACAGTGGTTATAAGACTGCACCTGTAGTACATATAAAAGGTGAAGCAAACAGACTAAAGTGTTTAAGGTATCGGTTTCAAAAACATAAACAACTGTTTGTTACTGTGTCATCCACCTATCATTGGACAAATGCAAACTCTGCTGTAAATAATAGTTATATTACTGTTGTATATAAAGATGAAACGCAACGCCAAAAATTTTTGGATATTGTAAAAATACCCCCTAGTGTATCACTGGTACTGGGACATATGACATGTGTTGATATGTAATGTTAATGTAATTGTTACATTATGTAATATTGTATTACAATAGTACCTG------------------GTATATACAATACCACACACGCCATATATGCTGCTAGGCCTGTAAATTTGCAACCATTGTGTTGTGTGTTAGTTTTGTGTTTTTGCTTTGCTGCTTTGTGTGCCTGTTTGTCTGCTTTAATGTGCCGCTATTGCAGTCTGTCTCTGTGTTTGCCTCGTGTATATTACTTATACTTTTATTTTGGTTTGTTGTGGCATCATCCTACATAACCACATTTACACTATATATACTTTTTTTTTACTTCCCTTTATTATGTTTTTATAGCCATGCTGTGTGGTTAAGTAACACACAATAAATCACAGGTGTTTTGTATTGTATGTATTTGTGTGTTATATATAATGGTTGCCCACCGGGCACGCAGACGTAAGCGGGCATCAGCAACGCAGCTATATCAAACATGTAAACAATCTGGCACATGTCCTGAGGATGTTATTAACAAAATTGAACAAAAAACCTGGGCTGATAAAATATTGCAATGGGGTAGTTTATTTACATTCTTTGGAGGCCTTGGTATTGGCACTGGCTCTGGCACTGGGGGGCGTACAGGATATATTCCTTTGGGTACTAGGCCTTCCACTGTTGTTGATGTAACCCCTGCTCGGCCCCCTATTGTTGTAGAATCCGTAGGCCCCACTGACCCTTCTATTGTTACATTGGTTGAAGAATCCAGTGTTATTGAGTCTGGAGCTTCGTTCCCTAATTTTACAGGTACTGCAGGATTTGAGGTAACATCCTCCTCAACTACCACACCTGCAGTATTAGATATAACACCCACTTCTACCTCTGTACATGTTAGTTCTACTACATATACTAATCCCACATTTGTAGACCCTCCTGTTATTGAGGTCCCCCAAACTGGTGAGGTATCTGGAAATATATTAATAAGTACCCCAACATCTGGTGTTCATAGTTATGAGGAAATACCTATGCAAACATTTGCTGTGCAGGGTACAGGCAATGAACCTATTAGTAGTACTCCTATTCCTGGTCTTAGACGTATAGCTGCCCCACGTTTATATAAAAAAGCCTTTCAACAGGTTAAGGTCACAGATCCTGCATTTCTTCACAAACCTGAAACCTTAATTAATGTTGATAATCCCATATTTGAAACTGCTGACACAACGTTAACCTTTTCACCATCAGGTGTGGCACCTGATCCTGATTTTTTAGACATTGTGGCTTTACACAGACCTGCCTTTACAACACGTAGAGGTGGTGTGCGTTTTAGTAGGCTTGGCACAAAGGCCACTATGCGCACCAGAAGTGGCAAACAAATAGGTGCTCGTGTACATTATTATTATGATGTCAGTCCTATTACACAGACTGAAGAAATTGAAATGCAGCCATTATTGTCTACAGATAATACATTTGATGGCCTATATGATATTTATGCAAACATAGATGATGAGGCACCTGTGTCATCTCGCGTTTCTATTGCTACACCTTCTAGGTTGCCTACCAACACTGTTCCTTTGTCTTTTAGTGGTAGTACCTCTAATGTTACAATACCCTTTGGTACATCTTGGGATGTTCCCATTTATTCAGGTCCCGATGTAGTGTTGCCCACAGGACCCCCTACATGGCCTTATGCACCTCAATCGCCTTTTGATACCACCCATGATGTAGTTATACAGGGCTCCACATTTGCGTTATGGCCTGTGTATTTTTTGAAACGCAGGCGTCGTAAACGTATTCCCTATTTTCTTGCAGATGGCGGTGTGGCGGCCTAGTGACAGCAAGGTTTATCTGCCTCCTACCCCTGTATCAAAGGTCATTACAACGGATGCCTATGTAAAACGCACCACTATATTTTATCATGCTGGAAGCTCTCGCTTGCTTACCGTGGGACATCCTTATTACCCCATTTCTAAATCTGGTAAAGCAGACATCCCTAAGGTGTCTGCATTTCAATATAGGGTGTTTAGGGTACGCCTCCCAGATCCTAATAAGTTTGGCCTTCCTGATACAAATATATTTAATCCTGACCAGGAGCGGCTTGTATGGGCCTGTGTAGGGCTAGAGATTGGCCGTGGACAGCCTTTAGGTGTTGGTGTAAGTGGCCATCCACTGTTTAATAGGTTGGATGACACTGAAAGCTCTAGTATAGCTATTCAAGATACTGCCCCGGACAGTAGGGATAATATTTCAGTGGATCCCAAACAAACACAATTATGCATTATTGGTTGTGCACCCGCTATAGGTGAACACTGGACAAAGGGTACGGCCTGTCGTTCCGCATCTACTACAGCGGGCGACTGCCCCCCGTTGGAACTTATAAATTCACCTATTGAGGATGGAGACATGGTGGACACAGGTTTTGGTGCATTAAACTTTAAAGCTTTGCAAGAATCTAAATCTGATGTGCCATTGGATATTGTACAATCCACATGTAAATATCCCGATTATTTAAAGATGAGTGCAGATGCATATGGGGATTCTATGTGGTTTTATTTACGTAGGGAACAGTTGTTTACCAGACATTTTTTTAATAGGTCAGGCGTTATTGGTGAGGAAATACCTAGTGACTTATATATTAAGGGTAGTAATGGCAGGGACCCGCCCCCAAGCTCTGTATATGTTGCTACACCTAGTGGGTCTATGATAACTTCAGAGGCTCAATTATTTAATAAGCCATATTGGCTGCAACGTGCCCAGGGACATAATAATGGCATCTGTTGGAACAATCAGTTATTTGTAACTGTTGTGGATACCACCAGGAATACAAACATGACTCTTTCTGCAACCACACAGTCTATGTCCACATATAATTCAAAGCAAATTAAACAGTATGTTAGGCATGCAGAGGAATATGAATTACAATTTGTGTTTCAACTATGTAAAATATCCCTGTCTGCTGAGGTTATGGCCTATTTACATACTATGAATTCTACCTTACTGGAAGACTGGAATATAGGTTTGTCGCCTCCTGTTGCCACTAGCTTAGAGGACAAATACAGATATGTAAAAAGTGCAGCTATAACCTGTCAAAAGGATCAGTCCCCTCCTGAAAAGCAGGACCCACTATCTAAATATAAATTTTGGGAGGTCAATTTACAAAACAGTTTTTCTGCTGATTTGGATCAGTTTCCTCTTGGCAGGAAGTTTTTAATGCAGGTTGGGGTCCGTACTAAACCTCCTGTATCCTCTAAGAAACGCTCTGCTCCTACTACATCTACCTCAGCCCCCTCCTCCAAACGCAAACGCAAATAGTATGTTGTGTGTCTGTATTGTATATGTATGGTTGTATTATGTACTATTTATTTATTGTGTGTACTGTATGTGTGTATTTGTTGTCTGTGTTGTATGACTGTATGTATGTGTAATGTTTGCATGTTGTTAATAAATATGAATGAGTGTTACTTTTACGCGTGGTTGCATAAACTAAGGCGCGGTGGTGTCCCTAGGCAGTTGGGTGGCATGTTAGGTGGCGTCCCTGTTTATATACCAATCTCCACCCTGTATTATTAATATATGTACAGTTATTATGCAGTTACCTATACCACATATAGTATAGCTTATAGGTATCCATTTTAGTTTGGCGCCTTTTTGGTACCCTCCATTTTACCTTGCAACCGGTTTCGGTCGTTGGGACATATCCTGTAAATACCACAAGCATATTCAGCAGAACTGTTAATCCTTTGGCATAGTGCCGTTTCCTGTGTTTAATGTTTTTTTGTGCTATACACTATGCCTCACCTATTAGTCACTTACTGTGGGCTGCCAACTATGCTTTTAGCTGCATACTTTAGTGCTTTTGGGCACACATTTTTATTGCAAACATCTGCACTTTAGTGTTTTGGCTTGCAGCATACGTTTTACTAGCCAAGTATCTGTCTAGTAAACTAGGTGTGCACCTCTTACTCATGCACCGCAACCGTTTACGGTTTTGCAGCAACAGGCCTTTTTTATAATTATT
>LNS2524892_HPV53
GAAAGTAACAATCCTACTTTTATAGACAGGGAGTAACCGAAATAGGTTTAGGACCGAAAACGGTACATATAAAAGCACTGTGTACAACACCCAGGACATCCATGGATCGCCAGTTATTTGAAAATACAGAGGAGCGACCACGTACATTGCATCAGCTATGTGAAGTTGTGAATAAACCATTGCTGGAGCTGCAACTTGGCTGTGTGTTCTGCAAGAAGGCATTGACAGCTTCAGAGGTATATAATTTTGCATATACAGATTTAAGAGTAGTGTATAGAGACGGGTATCCGTATGGAGTGTGCAGGTTCTGTTTGCTATTTTATAGTAAGGTCCGAAAATTAAGATATTACAATTGTTCAGTGTACGGGGCTAGCCTGGAAGCACTAACTAAAAAAAAGTTATCTGATTTATCAATAAGGTGCTACAGATGTCAACATCCGTTGACACCAGAGGAAAAACAGTTACACTGTGACTATAAGAAACGGTTTCACAAAATTTCACATATGTGGACCGGGTCGTGCCTGACATGCTGGAGACACACAACAGCAACTGAATCAGCAGTATAATCATGCACGGTAACGTACCAACACTTCCACAATATATTATAGAACTTATACCACAAACTGAGATTGACCTGCAATGCCATGAGCAATTGAACAGCTCAGAGGATGAGGATGAGGATGAAGTAGACCATCTGCAGGAGCAGCCACAGCAAGCTAGACGGGACGAACAACATCCTTGTTACCTAATTGAAACACAGTGTTGTAGGTGTGAGTCGTTGGTGCAGTTGGCTGTTCAGAGTTCAACAAAAGAGCTGCGTATTTTACAACAAATGCTTATGGGCACAGTGGAGCTTGTGTGCCCCCTCTGCGCAACAAGGCGATAACTGCAATGGCGTCACCTGAAGGTACAGAGGATGAGGGGGGATGCCGGGGATGGTTTCACGTGGAGGCAATAGTAAAAAAACGTACAGGGGATGTAATATCTGAAGATGAAACAGACGAGGAAAGCACCGAATCTGATTTGGATGGGTTTATAGACAATAGTAATATAATATCTACACAGGCAGAAAGGGAGACAGCTCAGCAGTTGTTACATGCCCAAAACACACATGCAGATATACAGACGCTGCAGAAATTAAAACGAAAGTATTTAGGCAGTCCATTAGGTGATATTAGTAATCAGCAAACAGTGTGCCGGGAAGCTGTAAAACGAAGGCTAATTGATACAGAAGTGCCGGACAGCGGGTATGGCAATACTTTGGAAACAGTGGAAGCAACGCAACAGGTACAGGAACAGTATGTAAGGGAGGCAAGTGGCGGGAAAGAACAAAATGGAGGCTCACAACATAGTGTGTGTAGCCAAGATGGGAGCATAGGGTCAGGAAGTGATATGGATGTGGATAGACAGGATATAATGCCACTGCAACAAATACAAGATATATTAAAATGTAGTAATGTGCAAGCCAAGCTATATTGTAAATTTAAAGATATATTTGGCATACCATTTTCAGAGTTGGTACGAACATTTAAAAGTGATAGTACATGTTGTCATGATTGGATATGTGCTATATTTGGAGTAAATGAAACATTAGCAGAGGCATTAAAAACAATTATTAAAACACAGTGCATATATTACCATATGCAATGTTTAACATGTACATGGGGCGTGGTTATATTATTGTTAATTAGATATACGTGTGGCAAAAACAGAAAAACAATTGTAAAGTCTTTAGCATCCATATTAAATGTACCAACTGAACAAATGCTTGTGCAGCCTCCAAAAATACGTAGCCCTGCAGTTGCATTATACTTTTATAAAACATCTATATCCAACATTAGTGACGTGTATGGGACTACACCAGAATGGATAGAAAGACAAACACAGTTACAACATAGCTTTGAGGACTGTCAATTTGAATTATCTAAAATGGTGCAGTGGGCATTTGACAATGAAGTAACCGATGATAGTCAAATAGCATTTCATTATGCACAGTTAGCAGATGTAGACAGTAATGCACAAGCATTTCTAAAAAGTAATATGCAAGCAAAATATGTAAAAGACTGTGGAATAATGTGTAGACACTATAAACGGGCACAACAACAACAGATGAATATGAAACAATGGATAAAGCATGTATGTAGCAAGGTGGATGATGGCGGGGACTGGAAGCCAATAGTACAGTTCCTAAGGTATCAAGGGGTCGAGTTCATTTCATTTTTAAGTTATTTTAAATTATTTTTACAAGGTACACCAAAACATAATTGTTTAGTTATT-TATGGTCCTCCAAACACGGGTAAATCATGTTTTGCTATGAGTCTTATAAACTTTTTCCATGGGTCAGTCATTTCATATGTAAATTCACACAGTCACTTTTGGTTACAACCGTTAGACAATACTAAATTAGGTATGCTAGATGATGCCACAGAGGCATGTTGGAGATATATTGATGAATACCTAAGAAATTTATTAGATGGCAATCCTGTAAGCTTAGATAGAAAACATAAGCAACTAGTACAAATAAAGTGTCCACCTGTACTAATAACAACTAATATAAATCCAATGCAAGATGCAAAGCTACGGTATTTGCACAGTAGAATACATGTGTTACAGTTTTTAAATCCATTTCCAATTGATGTGAATGGAAATCCTGTATACCAATTAAATAATGCAAACTGGAAATGTTTTTTTGAAAGGACATGGTCCAGATTAGATTTGGATAACGACGAAGACAAGGAAAACGATGGAGACGCTATTGCAACGTTTAGATGCGTGCCAGGAGAAAATTCTAGACTGTTTTGAAAGAGATAGCAAAGCTATTACAGACCATATAGACTACTGGAAAGCTGTGCGACAAGAAAATGTAATATATTATAAGGCAAGAGAAAATAATATGACTAAACTAGGCCACCAGGTGGTGCCCTGTTTACAAGTGTGTAAAGCAAAGGCATGCGTTGCTATAGAACTACAAATAGCATTGGAATCACTTTGTAAAACAGAATATAATATGGAAGAGTGGACATTAAGGGATGTATGTGAAAGTATGTGGTATACAGAACCTAAACAGTGTTTTAAAAAACAAGGACAACATATAGAAGTGTGGTTTGATGGCAGCAAGGACAATCGGGCTGAATATGTTGTGTGGAAATGGGTATATTATTGTGGGGAGGATGGGTGGTGTAAAGTGCCTTCTGCAGTAAACTATGAGGGCATATACTATATACATGACGGCCATAAAACGTATTATACAAACTTTAAAGACGAGGCCACCAAATATGGGTGTAAAGGCACATGGGAAGTGCATATGGGAAAACAAAGTATTTATTGTCCCGACTCTGTGTCCAGTACCTTTAGATCCAACGTATCCTCTGTTGAAACTGTTAACGACTACTACCCCCATAAGACCCCCACCACCTCCACGCCCGTGGGCACCAACGAAGCCTCATCATCCCTGCGGCCGGGAAAACGTCCCAGAACCACAGAGCCCGACAGTACCGACTCCACCACACAGTCCACTACCACAGCCAGAGAGTCCTACGCACAGTGTGTCGCAAGGAACACAGATAACACAAACAACAACACCAGAAAACACCTCCCTGGTGGAGCTTCGTGTAACAACACCGAAATCAACAGTGGTTATAAGACTGCACCTGTAGTACATATAAAAGGTGAAGCAAACAGACTAAAGTGTTTAAGGTATCGGTTTCAAAAACATAAACAACTGTTTGTTACTGTGTCATCCACCTATCATTGGACAAATGCAAACTCTGCTGTAAATAATAGTTATATTACTGTTGTATATAAAGATGAAACGCAACGCCAAAAATTTTTGGATATTGTAAAAATACCCCCTAGTGTATCACTGGTACTGGGACATATGACATGTGTTGATATGTAATGTTAATGTAATTGTTACATTATGTAATATTGTATTACAATAGTACCTG------------------GTATATACAATACCACACACGCCATATATGCTGCTAGGCCTGTAAATTTGCAACCATTGTGTTGTGTGTTAGTTTTGTGTTTTTGCTTTGCTGCTTTGTGTGCCTGTTTGTCTGCTTTAATGTGCCGCTATTGCAGTCTGTCTCTGTGTTTGCCTCGTGTATATTACTTATACTTTTATTTTGGTTTGTTGTGGCATCATCCTACATAACCACATTTACACTATATATACTTTTTTTTTACTTCCCTTTATTATGTTTTTATAGCCATGCTGTGTGGTTAAGTAACACACAATAAATCACAGGTGTTTTGTATTGTATGTATTTGTGTGTTATATATAATGGTTGCCCACCGGGCACGCAGACGTAAGCGGGCATCAGCAACGCAGCTATATCAAACATGTAAACAATCTGGCACATGTCCTGAGGATGTTATTAACAAAATTGAACAAAAAACCTGGGCTGATAAAATATTGCAATGGGGTAGTTTATTTACATTCTTTGGAGGCCTTGGTATTGGCACTGGCTCTGGCACTGGGGGGCGTACAGGATATATTCCTTTGGGTACTAGGCCTTCCACTGTTGTTGATGTAACCCCTGCTCGGCCCCCTATTGTTGTAGAATCCGTAGGCCCCACTGACCCTTCTATTGTTACATTGGTTGAAGAATCCAGTGTTATTGAGTCTGGAGCTTCGTTCCCTAATTTTACAGGTACTGCAGGATTTGAGGTAACATCCTCCTCAACTACCACACCTGCAGTATTAGATATAACACCCACTTCTACCTCTGTACATGTTAGTTCTACTACATATACTAATCCCACATTTGTAGACCCTCCTGTTATTGAGGTCCCCCAAACTGGTGAGGTATCTGGAAATATATTAATAAGTACCCCAACATCTGGTGTTCATAGTTATGAGGAAATACCTATGCAAACATTTGCTGTGCAGGGTACAGGCAATGAACCTATTAGTAGTACTCCTATTCCTGGTCTTAGACGTATAGCTGCCCCACGTTTATATAAAAAAGCCTTTCAACAGGTTAAGGTCACAGATCCTGCATTTCTTCACAAACCTGAAACCTTAATTAATGTTGATAATCCCATATTTGAAACTGCTGACACAACGTTAACCTTTTCACCATCAGGTGTGGCACCTGATCCTGATTTTTTAGACATTGTGGCTTTACACAGACCTGCCTTTACAACACGTAGAGGTGGTGTGCGTTTTAGTAGGCTTGGCACAAAGGCCACTATGCGCACCAGAAGTGGCAAACAAATAGGTGCTCGTGTACATTATTATTATGATGTCAGTCCTATTACACAGACTGAAGAAATTGAAATGCAGCCATTATTGTCTACAGATAATACATTTGATGGCCTATATGATATTTATGCAAACATAGATGATGAGGCACCTGTGTCATCTCGCGTTTCTATTGCTACACCTTCTAGGTTGCCTACCAACACTGTTCCTTTGTCTTTTAGTGGTAGTACCTCTAATGTTACAATACCCTTTGGTACATCTTGGGATGTTCCCATTTATTCAGGTCCCGATGTAGTGTTGCCCACAGGACCCCCTACATGGCCTTATGCACCTCAATCGCCTTTTGATACCACCCATGATGTAGTTATACAGGGCTCCACATTTGCGTTATGGCCTGTGTATTTTTTGAAACGCAGGCGTCGTAAACGTATTCCCTATTTTCTTGCAGATGGCGGTGTGGCGGCCTAGTGACAGCAAGGTTTATCTGCCTCCTACCCCTGTATCAAAGGTCATTACAACGGATGCCTATGTAAAACGCACCACTATATTTTATCATGCTGGAAGCTCTCGCTTGCTTACCGTGGGACATCCTTATTACCCCATTTCTAAATCTGGTAAAGCAGACATCCCTAAGGTGTCTGCATTTCAATATAGGGTGTTTAGGGTACGCCTCCCAGATCCTAATAAGTTTGGCCTTCCTGATACAAATATATTTAATCCTGACCAGGAGCGGCTTGTATGGGCCTGTGTAGGGCTAGAGATTGGCCGTGGACAGCCTTTAGGTGTTGGTGTAAGTGGCCATCCACTGTTTAATAGGTTGGATGACACTGAAAGCTCTAGTATAGCTATTCAAGATACTGCCCCGGACAGTAGGGATAATATTTCAGTGGATCCCAAACAAACACAATTATGCATTATTGGTTGTGCACCCGCTATAGGTGAACACTGGACAAAGGGTACGGCCTGTCGTTCCGCATCTACTACAGCGGGCGACTGCCCCCCGTTGGAACTTATAAATTCACCTATTGAGGATGGAGACATGGTGGACACAGGTTTTGGTGCATTAAACTTTAAAGCTTTGCAAGAATCTAAATCTGATGTGCCATTGGATATTGTACAATCCACATGTAAATATCCCGATTATTTAAAGATGAGTGCAGATGCATATGGGGATTCTATGTGGTTTTATTTACGTAGGGAACAGTTGTTTACCAGACATTTTTTTAATAGGTCAGGCGTTATTGGTGAGGAAATACCTAGTGACTTATATATTAAGGGTAGTAATGGCAGGGACCCGCCCCCAAGCTCTGTATATGTTGCTACACCTAGTGGGTCTATGATAACTTCAGAGGCTCAATTATTTAATAAGCCATATTGGCTGCAACGTGCCCAGGGACATAATAATGGCATCTGTTGGAACAATCAGTTATTTGTAACTGTTGTGGATACCACCAGGAATACAAACATGACTCTTTCTGCAACCACACAGTCTATGTCCACATATAATTCAAAGCAAATTAAACAGTATGTTAGGCATGCAGAGGAATATGAATTACAATTTGTGTTTCAACTATGTAAAATATCCCTGTCTGCTGAGGTTATGGCCTATTTACATACTATGAATTCTACCTTACTGGAAGACTGGAATATAGGTTTGTCGCCTCCTGTTGCCACTAGCTTAGAGGACAAATACAGATATGTAAAAAGTGCAGCTATAACCTGTCAAAAGGATCAGTCCCCTCCTGAAAAGCAGGACCCACTATCTAAATATAAATTTTGGGAGGTCAATTTACAAAACAGTTTTTCTGCTGATTTGGATCAGTTTCCTCTTGGCAGGAAGTTTTTAATGCAGGTTGGGGTCCGTACTAAACCTCCTGTATCCTCTAAGAAACGCTCTGCTCCTACTACATCTACCTCAGCCCCCTCCTCCAAACGCAAACGCAAATAGTATGTTGTGTGTCTGTATTGTATATGTATGGTTGTATTATGTACTATTTATTTATTGTGTGTACTGTATGTGTGTATTTGTTGTCTGTGTTGTATGACTGTATGTATGTGTAATGTTTGCATGTTGTTAATAAATATGAATGAGTGTTACTTTTACGCGTGGTTGCATAAACTAAGGCGCGGTGGTGTCCCTAGGCAGTTGGGTGGCATGTTAGGTGGCGTCCCTGTTTATATACCAATCTCCACCCTGTATTATTAATATATGTACAGTTATTATGCAGTTACCTATACCACATATAGTATAGCTTATAGGTATCCATTTTAGTTTGGCGCCTTTTTGGTACCCTCCATTTTACCTTGCAACCGGTTTCGGTCGTTGGGACATATCCTGTAAATACCACAAGCATATTCAGCAGAACTGTTAATCCTTTGGCATAGTGCCGTTTCCTGTGTTTAATGTTTTTTTGTGCTATACACTATGCCTCACCTATTAGTCACTTACTGTGGGCTGCCAACTATGCTTTTAGCTGCATACTTTAGTGCTTTTGGGCACACATTTTTATTGCAAACATCTGCACTTTAGTGTTTTGGCTTGCAGCATACGTTTTACTAGCCAAGTATCTGTCTAGTAAACTAGGTGTGCACCTCTTACTCATGCACCGCAACCGTTTACGGTTTTGCAGCAACAGGCCTTTTTTATAATTATT
>LNS3830231_HPV53
GAAAGTAACAATCCTACTTTTATAGACAGGGAGTAACCGAAATAGGTTTAGGACCGAAAACGGTACATATAAAAGCACTGTGTACAACACCCAGGACATCCATGGATCGCCAGTTATTTGAAAATACAGAGGAGCGACCACGTACATTGCATCAGCTATGTGAAGTTGTGAATAAACCATTGCTGGAGCTGCAACTTGGCTGTGTGTTCTGCAAGAAGGCATTGACAGCTTCAGAGGTATATAATTTTGCATATACAGATTTAAGAGTAGTGTATAGAGACGGGTATCCGTATGGAGTGTGCAAGTTCTGTTTGCTATTTTATAGTAAGGTCCGAAAATTAAGATATTACAATTGTTCAGTGTACGGGGCTAGCCTGGAAGCACTAACTAAAAAAAAGTTATCTGATTTATCAATAAGGTGCTACAGATGTCAACATCCGTTGACACCAGAGGAAAAACAGTTACACTGTGACTATAAGAAACGGTTTCACAAAATTTCACATATGTGGACCGGGTCGTGCCTGACATGCTGGAGACACACAACAGCAACTGAATCAGCAGTATAATCATGCACGGTAACGTACCAACACTTCCACAATATATTATAGAACTTATACCACAAACTGAGATTGACCTGCAATGCCATGAGCAATTGAACAGCTCAGAGGATGAGGATGAGGATGAAGTAGACCATCTGCAGGAGCAGCCACAGCAAGCTAGACGGGACGAACAACATCCTTGTTACCTAATTGAAACACAGTGTTGTAGGTGTGAGTCGTTGGTGCAGTTGGCTGTTCAGAGTTCAACAAAAGAGCTGCGTATTTTACAACAAATGCTTATGGGCACAGTGGAGCTTGTGTGCCCCCTCTGCGCAACAAGGCGATAACTGCAATGGCGTCACCTGAAGGTACAGAGGATGAGGGGGGATGCCGGGGATGGTTTCACGTGGAGGCAATAGTAAAAAAACGTACAGGGGATGTAATATCTGAAGATGAAACAGACGAGGAAAGCACCGAATCTGATTTGGATGGGTTTATAGACAATAGTAATATAATATCTACACAGGCAGAAAGGGAGACAGCTCAGCAGTTGTTACATGCCCAAAACACACATGCAGATATACAGACGCTGCAGAAATTAAAACGAAAGTATTTAGGCAGTCCATTAGGTGATATTAGTAATCAGCAAACAGTGTGCCGGGAAGCTGTAAAACGAAGGCTAATTGATACAGAAGTGCCGGACAGCGGGTATGGCAATACTTTGGAAACAGTGGAAGCAACGCAACAGGTACAGGAACAGTATGTAAGGGAGGCAAGTGGCGGGAAAGAACAAAATGGAGGCTCACAACATAGTGTGTGTAGCCAAGATGGGAGCATAGGGTCAGGAAGTGATATGGATGTGGATAGACAGGATATAATGCCACTGCAACAAATACAAGATATATTAAAATGTAGTAATGTGCAAGCCAAGCTATATTGTAAATTTAAAGATATATTTGGCATACCATTTTCAGAGTTGGTACGAACATTTAAAAGTGATAGTACATGTTGTCATGATTGGATATGTGCTATATTTGGAGTAAATGAAACATTAGCAGAGGCATTAAAAACAATTATTAAAACACAGTGCATATATTACCATATGCAATGTTTAACATGTACATGGGGCGTGGTTATATTATTGTTAATTAGATATACGTGTGGCAAAAACAGAAAAACAATTGTAAAGTCTTTAGCATCCATATTAAATGTACCAACTGAACAAATGCTTGTGCAGCCTCCAAAAATACGTAGCCCTGCAGTTGCATTATACTTTTATAAAACATCTATATCCAACATTAGTGACGTGTATGGGACTACACCAGAATGGATAGAAAGACAAACACAGTTACAACATAGCTTTGAGGACTGTCAATTTGAATTATCTAAAATGGTGCAGTGGGCATTTGACAATGAAGTAACCGATGATAGTCAAATAGCATTTCATTATGCACAGTTAGCAGATGTAGACAGTAATGCACAAGCATTTCTAAAAAGTAATATGCAAGCAAAATATGTAAAAGACTGTGGAATAATGTGTAGACACTATAAACGGGCACAACAACAACAGATGAATATGAAACAATGGATAAAGCATGTATGTAGCAAGGTGGATGATGGCGGGGACTGGAAGCCAATAGTACAGTTCCTAAGGTATCAAGGGGTCGAGTTCATTTCATTTTTAAGTTATTTTAAATTATTTTTACAAGGTACACCAAAACATAATTGTTTAGTTATT-TATGGTCCTCCAAACACGGGTAAATCATGTTTTGCTATGAGTCTTATAAACTTTTTCCATGGGTCAGTCATTTCATATGTAAATTCACACAGTCACTTTTGGTTACAACCGTTAGACAATACTAAATTAGGTATGCTAGATGATGCCACAGAGGCATGTTGGAGATATATTGATGAATACCTAAGAAATTTATTAGATGGCAATCCTGTAAGCTTAGATAGAAAACATAAGCAACTAGTACAAATAAAGTGTCCACCTGTACTAATAACAACTAATATAAATCCAATGCAAGATGCAAAGCTACGGTATTTGCACAGTAGAATACATGTGTTACAGTTTTTAAATCCATTTCCAATTGATGTGAATGGAAATCCTGTATACCAATTAAATAATGCAAACTGGAAATGTTTTTTTGAAAGGACATGGTCCAGATTAGATTTGGATAACGACGAAGACAAGGAAAACGATGGAGACGCTATTGCAACGTTTAGATGCGTGCCAGGAGAAAATTCTAGACTGTTTTGAAAGAGATAGCAAAGCTATTACAGACCATATAGACTACTGGAAAGCTGTGCGACAAGAAAATGTAATATATTATAAGGCAAGAGAAAATAATATGACTAAACTAGGCCACCAGGTGGTGCCCTGTTTACAAGTGTGTAAAGCAAAGGCATGCGTTGCTATAGAACTACAAATAGCATTGGAATCACTTTGTAAAACAGAATATAATATGGAAGAGTGGACATTAAGGGATGTATGTGAAAGTATGTGGTATACAGAACCTAAACAGTGTTTTAAAAAACAAGGACAACATATAGAAGTGTGGTTTGATGGCAGCAAGGACAATCGGGCTGAATATGTTGTGTGGAAATGGGTATATTATTGTGGGGAGGATGGGTGGTGTAAAGTGCCTTCTGCAGTAAACTATGAGGGCATATACTATATACATGACGGCCATAAAACGTATTATACAAACTTTAAAGACGAGGCCACCAAATATGGGTGTAAAGGCACATGGGAAGTGCATATGGGAAAACAAAGTATTTATTGTCCCGACTCTGTGTCCAGTACCTTTAGATCCAACGTATCCTCTGTTGAAACTGTTAACGACTACTACCCCCATAAGACCCCCACCACCTCCACGCCCGTGGGCACCAACGAAGCCTCATCATCCCTGCGGCCGGGAAAACGTCCCAGAACCACAGAGCCCGACAGTACCGACTCCACCACACAGTCCACTACCACAGCCAGAGAGTCCTACGCACAGTGTGTCGCAAGGAACACAGATAACACAAACAACAACACCAGAAAACACCTCCCTGGTGGAGCTTCGTGTAACAACACCGAAATCAACAGTGGTTATAAGACTGCACCTGTAGTACATATAAAAGGTGAAGCAAACAGACTAAAGTGTTTAAGGTATCGGTTTCAAAAACATAAACAACTGTTTGTTACTGTGTCATCCACCTATCATTGGACAAATGCAAACTCTGCTGTAAATAATAGTTATATTACTGTTGTATATAAAGATGAAACGCAACGCCAAAAATTTTTGGATATTGTAAAAATACCCCCTAGTGTATCACTGGTACTGGGACATATGACATGTGTTGATATGTAATGTTAATGTAATTGTTACATTATGTAATATTGTATTACAATAGTACCTG------------------GTATATACAATACCACACACGCCATATATGCTGCTAGGCCTGTAAAGTTGCAACCATTGTGTTGTGTGTTAGTTTTGTGTTTTTGCTTTGCTGCTTTGTGTGCCTGTTTGTCTGCTTTAATGTGCCGCTATTGCAGTCTGTCTCTGTGTTTGCCTCGTGTATATTACTTATACTTTTATTTTGGTTTGTTGTGGCATCATCCTACATAACCACATTTACACTATATATACTTTTTTTTTACTTCCCTTTATTATGTTTTTATAGCCATGCTGTGTGGTTAAGTAACACACAATAAATCACAGGTGTTTTGTATTGTATGTATTTGTGTGTTATATATAATGGTTGCCCACCGGGCACGCAGACGTAAGCGGGCATCAGCAACGCAGCTATATCAAACATGTAAACAATCTGGCACATGTCCTGAGGATGTTATTAACAAAATTGAACAAAAAACCTGGGCTGATAAAATATTGCAATGGGGTAGTTTATTTACATTCTTTGGAGGCCTTGGTATTGGCACTGGCTCTGGCACTGGGGGGCGTACAGGATATATTCCTTTGGGTACTAGGCCTTCCACTGTTGTTGATGTAACCCCTGCTCGGCCCCCTATTGTTGTAGAATCAGTAGGCCCCACTGACCCTTCTATTGTTACATTGGTTGAAGAATCCAGTGTTATTGAGTCTGGAGCTTCGTTCCCTAATTTTACAGGTACTGCAGGATTTGAGGTAACATCCTCCTCAACTACCACACCTGCAGTATTAGATATAACACCCACTTCTACCTCTGTACATGTTAGTTCTACTACATATACTAATCCCACATTTGTAGACCCTCCTGTTATTGAGGTCCCCCAAACTGGTGAGGTATCTGGAAATATATTAATAAGTACCCCAACATCTGGTGTTCATAGTTATGAGGAAATACCTATGCAAACATTTGCTGTGCAGGGTACAGGCAATGAACCTATTAGTAGTACTCCTATTCCTGGTCTTAGACGTATAGCTGCCCCACGTTTATATAAAAAAGCCTTTCAACAGGTTAAGGTCACAGATCCTGCATTTCTTCACAAACCTGAAACCTTAATTAATGTTGATAATCCCATATTTGAAACTGCTGACACAACGTTAACCTTTTCACCATCAGGTGTGGCACCTGATCCTGATTTTTTAGACATTGTGGCTTTACACAGACCTGCCTTTACAACACGTAGAGGTGGTGTGCGTTTTAGTAGGCTTGGCACAAAGGCCACTATGCGCACCAGAAGTGGCAAACAAATAGGTGCTCGTGTACATTATTATTATGATGTCAGTCCTATTACACAGACTGAAGAAATTGAAATGCAGCCATTATTGTCTACAGATAATACATTTGATGGCCTATATGATATTTATGCAAACATAGATGATGAGGCACCTGTGTCATCTCGCGTTTCTATTGCTACACCTTCTAGGTTGCCTACCAACACTGTTCCTTTGTCTTTTAGTGGTAGTACCTCTAATGTTACAATACCCTTTGGTACATCTTGGGATGTTCCCATTTATTCAGGTCCCGATGTAGTGTTGCCCACAGGACCCCCTACATGGCCTTATGCACCTCAATCGCCTTTTGATACCACCCATGATGTAGTTATACAGGGCTCCACATTTGCGTTATGGCCTGTGTATTTTTTGAAACGTAGGCGTCGTAAACGTATTCCCTATTTTCTTGCAGATGGCGGTGTGGCGGCCTAGTGACAGCAAGGTTTATCTGCCTCCTACCCCTGTATCAAAGGTCATTACAACGGATGCCTATGTAAAACGCACCACTATATTTTATCATGCTGGAAGCTCTCGCTTGCTTACCGTGGGACATCCTTATTACCCCATTTCTAAATCTGGTAAAGCAGACATCCCTAAGGTGTCTGCATTTCAATATAGGGTGTTTAGGGTACGCCTCCCAGATCCTAATAAGTTTGGCCTTCCTGATACAAATATATTTAATCCTGACCAGGAGCGGCTTGTATGGGCCTGTGTAGGGCTAGAGATTGGCCGTGGACAGCCTTTAGGTGTTGGTGTAAGTGGCCATCCACTGTTTAATAGGTTGGATGACACTGAAAGCTCTAGTATAGCTATTCAAGATACTGCCCCGGACAGTAGGGATAATATTTCAGTGGATCCCAAACAAACACAATTATGCATTATTGGTTGTGCACCCGCTATAGGTGAACACTGGACAAAGGGTACGGCCTGTCGTTCCGCATCTACTACAGCGGGCGACTGCCCCCCGTTGGAACTTATAAATTCACCTATTGAGGATGGAGACATGGTGGACACAGGTTTTGGTGCATTAAACTTTAAAGCTTTGCAAGAATCTAAATCTGATGTGCCATTGGATATTGTACAATCCACATGTAAATATCCCGATTATTTAAAGATGAGTGCAGATGCATATGGGGATTCTATGTGGTTTTATTTACGTAGGGAACAGTTGTTTACCAGACATTTTTTTAATAGGTCAGGCGTTATTGGTGAGGAAATACCTAGTGACTTATATATTAAGGGTAGTAATGGCAGGGACCCGCCCCCAAGCTCTGTATATGTTGCTACACCTAGTGGGTCTATGATAACTTCAGAGGCTCAATTATTTAATAAGCCATATTGGCTGCAACGTGCCCAGGGACATAATAATGGCATCTGTTGGAACAATCAGTTATTTGTAACTGTTGTGGATACCACCAGGAATACAAACATGACTCTTTCTGCAACCACACAGTCTATGTCCACATATAATTCAAAGCAAATTAAACAGTATGTTAGGCATGCAGAGGAATATGAATTACAATTTGTGTTTCAACTATGTAAAATATCCCTGTCTGCTGAGGTTATGGCCTATTTACATACTATGAATTCTACCTTACTGGAAGACTGGAATATAGGTTTGTCGCCTCCTGTTGCCACTAGCTTAGAGGACAAATACAGATATGTAAAAAGTGCAGCTATAACCTGTCAAAAGGATCAGTCCCCTCCTGAAAAGCAGGACCCACTATCTAAATATAAATTTTGGGAGGTCAATTTACAAAACAGTTTTTCTGCTGATTTGGATCAGTTTCCTCTTGGCAGGAAGTTTTTAATGCAGGTTGGGGTCCGTACTAAACCTCCTGTATCCTCTAAGAAACGCTCTGCTCCTACTACATCTACCTCAGCCCCCTCCTCCAAACGCAAACGCAAATAGTATGTTGTGTGTCTGTATTGTATATGTATGGTTGTATTATGTACTATTTATTTATTGTGTGTACTGTATGTGTGTATTTGTTGTCTGTGTTGTATGACTGTATGTATGTGTAATGTTTGCATGTTGTTAATAAATATGAATGAGTGTTACTTTTACGCGTGGTTGCATAAACTAAGGCGCGGTGGTGTCCCTAGGCAGTTGGGTGGCATGTTAGGTGGCGTCCCTGTTTATATACCAATCTCCACCCTGTATTATTAATATATGTACAGTTATTATGCAGTTACCTATACCACATATAGTATAGCTTATAGGTATCCATTTTAGTTTGGCGCCTTTTTGGTACCCTCCATTTTACCTTGCAACCGGTTTCGGTCGTTGGGACATATCCTGTAAATACCACAAGCATATTCAGCAAAACTGTTAATCCTTTGGCATAGTGCCGTTTCCTGTGTTTAATGTTTTTTTGTGCTATACACTATGCCTCACCTATTAGTCACTTACTGTGGGCTGCCAACTATGCTTTTAGCTGCATACTTTAGTGCTTTTGGGCACACATTTTTATTGCAAACATCTGCACTTTAGTGTTTTGGCTTGCAGCATACGTTTTACTAGCCAAGTATCTGTCTAGTAAACTAGGTGTGCACCTCTTACTCATGCACCGCAACCGTTTACGGTTTTGCAGCAACAGGCCTTTTTTATAATTATT
>LNS7454810_HPV53
GAAAGTAACAATCCTACTTTTATAGACAGGGAGTAACCGAAATAGGTTTAGGACCGAAAACGGTACATATAAAAGCACTGTGTACAACACCCAGGACATCCATGGATCGCCAGTTATTTGAAAATACAGAGGAGCGACCACGTACATTGCATCAGCTATGTGAAGTTGTGAATAAACCATTGCTGGAGCTGCAACTTGGCTGTGTGTTCTGCAAGAAGGCATTGACAGCTTCAGAGGTATATAATTTTGCATATACAGATTTAAGAGTAGTGTATAGAGACGGGTATCCGTATGGAGTGTGCAAGTTCTGTTTGCTATTTTATAGTAAGGTCCGAAAATTAAGATATTACAATTGTTCAGTGTACGGGGCTAGCCTGGAAGCACTAACTAAAAAAAAGTTATCTGATTTATCAATAAGGTGCTACAGATGTCAACATCCGTTGACACCAGAGGAAAAACAGTTACACTGTGACTATAAGAAACGGTTTCACAAAATTTCACATATGTGGACCGGGTCGTGCCTGACATGCTGGAGACACACAACAGCAACTGAATCAGCAGTATAATCATGCACGGTAACGTACCAACACTTCCACAATATATTATAGAACTTATACCACAAACTGAGATTGACCTGCAATGCCATGAGCAATTGAACAGCTCAGAGGATGAGGATGAGGATGAAGTAGACCATCTGCAGGAGCAGCCACAGCAAGCTAGACGGGACGAACAACATCCTTGTTACCTAATTGAAACACAGTGTTGTAGGTGTGAGTCGTTGGTGCAGTTGGCTGTTCAGAGTTCAACAAAAGAGCTGCGTATTTTACAACAAATGCTTATGGGCACAGTGGAGCTTGTGTGCCCCCTCTGCGCAACAAGGCGATAACTGCAATGGCGTCACCTGAAGGTACAGAGGATGAGGGGGGATGCCGGGGATGGTTTCACGTGGAGGCAATAGTAAAAAAACGTACAGGGGATGTAATATCTGAAGATGAAACAGACGAGGAAAGCACCGAATCTGATTTGGATGGGTTTATAGACAATAGTAATATAATATCTACACAGGCAGAAAGGGAGACAGCTCAGCAGTTGTTACATGCCCAAAACACACATGCAGATATACAGACGCTGCAGAAATTAAAACGAAAGTATTTAGGCAGTCCATTAGGTGATATTAGTAATCAGCAAACAGTGTGCCGGGAAGCTGTAAAACGAAGGCTAATTGATACAGAAGTGCCGGACAGCGGGTATGGCAATACTTTGGAAACAGTGGAAGCAACGCAACAGGTACAGGAACAGTATGTAAGGGAGGCAAGTGGCGGGAAAGAACAAAATGGAGGCTCACAACATAGTGTGTGTAGCCAAGATGGGAGCATAGGGTCAGGAAGTGATATGGATGTGGATAGACAGGATATAATGCCACTGCAACAAATACAAGATATATTAAAATGTAGTAATGTGCAAGCCAAGCTATATTGTAAATTTAAAGATATATTTGGCATACCATTTTCAGAGTTGGTACGAACATTTAAAAGTGATAGTACATGTTGTCATGATTGGATATGTGCTATATTTGGAGTAAATGAAACATTAGCAGAGGCATTAAAAACAATTATTAAAACACAGTGCATATATTACCATATGCAATGTTTAACATGTACATGGGGCGTGGTTATATTATTGTTAATTAGATATACGTGTGGCAAAAACAGAAAAACAATTGTAAAGTCTTTAGCATCCATATTAAATGTACCAACTGAACAAATGCTTGTGCAGCCTCCAAAAATACGTAGCCCTGCAGTTGCATTATACTTTTATAAAACATCTATATCCAACATTAGTGACGTGTATGGGACTACACCAGAATGGATAGAAAGACAAACACAGTTACAACATAGCTTTGAGGACTGTCAATTTGAATTATCTAAAATGGTGCAGTGGGCATTTGACAATGAAGTAACCGATGATAGTCAAATAGCATTTCATTATGCACAGTTAGCAGATGTAGACAGTAATGCACAAGCATTTCTAAAAAGTAATATGCAAGCAAAATATGTAAAAGACTGTGGAATAATGTGTAGACACTATAAACGGGCACAACAACAACAGATGAATATGAAACAATGGATAAAGCATGTATGTAGCAAGGTGGATGATGGCGGGGACTGGAAGCCAATAGTACAGTTCCTAAGGTATCAAGNNNNNNNNNNNNNNNNNNNNNNNNNNNATTTTAAATTATTTTTACAAGGCACACCAAAACACAACTGCCTAGTNATTATATGGACCACCAAACACAGGAAAGTCATGTTTTGCTATGAGCCTTATACAATTTTTTCAGGGGTCTGTTATTTCATATGTAAATTCACACAGTCACTTTTGGTTACAACCGTTAGACAATACTAAATTAGGTATGCTAGATGATGCCACAGAGGCATGTTGGAGATATATTGATGAATACCTAAGAAATTTATTAGATGGCAATCCTGTAAGCTTAGATAGAAAACATAAGCAACTAGTACAAATAAAGTGTCCACCTGTACTAATAACAACTAATATAAATCCAATGCAAGATGCAAAGCTACGGTATTTGCACAGTAGAATACATGTGTTACAGTTTTTAAATCCATTTCCAATTGATGTGAATGGAAATCCTGTATACCAATTAAATAATGCAAACTGGAAATGTTTTTTTGAAAGGACATGGTCCAGATTAGATTTGGATAACGACGAAGACAAGGAAAACGATGGAGACGCTATTGCAACGTTTAGATGCGTGCCAGGAGAAAATTCTAGACTGTTTTGAAAGAGATAGCAAAGCTATTACAGACCATATAGACTACTGGAAAGCTGTGCGACAAGAAAATGTAATATATTATAAGGCAAGAGAAAATAATATGACTAAACTAGGCCACCAGGTGGTGCCCTGTTTACAAGTGTGTAAAGCAAAGGCATGCGTTGCTATAGAACTACAAATAGCATTGGAATCACTTTGTAAAACAGAATATAATATGGAAGAGTGGACATTAAGGGATGTATGTGAAAGTATGTGGTATACAGAACCTAAACAGTGTTTTAAAAAACAAGGACAACATATAGAAGTGTGGTTTGATGGCAGCAAGGACAATCGGGCTGAATATGTTGTGTGGAAATGGGTATATTATTGTGGGGAGGATGGGTGGTGTAAAGTGCCTTCTGCAGTAAACTATGAGGGCATATACTATATACATGACGGCCATAAAACGTATTATACAAACTTTAAAGACGAGGCCACCAAATATGGGTGTAAAGGCACATGGGAAGTGCATATGGGAAAACAAAGTATTTATTGTCCCGACTCTGTGTCCAGTACCTTTAGATCCAACGTATCCTCTGTTGAAACTGTTAACGACTACTACCCCCATAAGACCCCCACCACCTCCACGCCCGTGGGCACCAACGAAGCCTCATCATCCCTGCGGCCGGGAAAACGTCCCAGAACCACAGAGCCCGACAGTACCGACTCCACCACACAGTCCACTACCACAGCCAGAGAGTCCTACGCACAGTGTGTCGCAAGGAACACAGATAACACAAACAACAACACCAGAAAACACCTCCCTGGTGGAGCTTCGTGTAACAACACCGAAATCAACAGTGGTTATAAGACTGCACCTGTAGTACATATAAAAGGTGAAGCAAACAGACTAAAGTGTTTAAGGTATCGGTTTCAAAAACATAAACAACTGTTTGTTACTGTGTCATCCACCTATCATTGGACAAATGCAAACTCTGCTGTAAATAATAGTTATATTACTGTTGTATATAAAGATGAAACGCAACGCCAAACATTTTTGGATATTGTAAAAATACCCCCTAGTGTATCACTGGTACTGGGACATATGACATGTGTTGATATGTAATGTTAATGTAATTGTTACATTATGTAATATTGTATTACAATAGTACCTG------------------GTATATACAATACCACACACGCCATATATGCTGCTAGGCCTGTAAATTTGCAACCATTGTGTTGTGTGTTAGTTTTGTGTTTTTGCTTTGCTGCTTTGTGTGCCTGTTTGTCTGCTTTAATGTGCCGCTATTGCAGTCTGTCTCTGTGTTTGCCTCGTGTATATTACTTATACTTTTATTTTGGTTTGTTGTGGCATCATCCTACATAACCACATTTACACTATATATACTTTTTTTTTACTTCCCTTTATTATGTTTTTATAGCCATGCTGTGTGGTTAAGTAACACACAATAAATCACAGGTGTTTTGTATTGTATGTATTTGTGTGTTATATATAATGGTTGCCCACCGGGCACGCAGACGTAAGCGGGCATCAGCAACGCAGCTATATCAAACATGTAAACAATCTGGCACATGTCCTGAGGATGTTATTAACAAAATTGAACAAAAAACCTGGGCTGATAAAATATTGCAATGGGGTAGTTTATTTACATTCTTTGGAGGCCTTGGTATTGGCACTGGCTCTGGCACTGGGGGGCGTACAGGATATATTCCTTTGGGTACTAGGCCTTCCACTGTTGTTGATGTAACCCCTGCTCGGCCCCCTATTGTTGTAGAATCAGTAGGCCCCACTGACCCTTCTATTGTTACATTGGTTGAAGAATCCAGTGTTATTGAGTCTGGAGCTTCGTTCCCTAATTTTACAGGTACTGCAGGATTTGAGGTAACATCCTCCTCAACTACCACACCTGCAGTATTAGATATAACACCCACTTCTACCTCTGTACATGTTAGTTCTACTACATATACTAATCCCACATTTGTAGACCCTCCTGTTATTGAGGTCCCCCAAACTGGTGAGGTATCTGGAAATATATTAATAAGTACCCCAACATCTGGTGTTCATAGTTATGAGGAAATACCTATGCAAACATTTGCTGTGCAGGGTACAGGCAATGAACCTATTAGTAGTACTCCTATTCCTGGTCTTAGACGTATAGCTGCCCCACGTTTATATAAAAAAGCCTTTCAACAGGTTAAGGTCACAGATCCTGCATTTCTTCACAAACCTGAAACCTTAATTAATGTTGATAATCCCATATTTGAAACTGCTGACACAACGTTAACCTTTTCACCATCAGGTGTGGCACCTGATCCTGATTTTTTAGACATTGTGGCTTTACACAGACCTGCCTTTACAACACGTAGAGGTGGTGTGCGTTTTAGTAGGCTTGGCACAAAGGCCACTATGCGCACCAGAAGTGGCAAACAAATAGGTGCTCGTGTACATTATTATTATGATGTCAGTCCTATTACACAGACTGAAGAAATTGAAATGCAGCCATTATTGTCTACAGATAATACATTTGATGGCCTATATGATATTTATGCAAACATAGATGATGAGGCACCTGTGTCATCTCGCGTTTCTATTGCTACACCTTCTAGGTTGCCTACCAACACTGTTCCTTTGTCTTTTAGTGGTAGTACCTCTAATGTTACAATACCCTTTGGTACATCTTGGGATGTTCCCATTTATTCAGGTCCCGATGTAGTGTTGCCCACAGGACCCCCTACATGGCCTTATGCACCTCAATCGCCTTTTGATACCACCCATGATGTAGTTATACAGGGCTCCACATTTGCGTTATGGCCTGTGTATTTTTTGAAACGTAGGCGTCGTAAACGTATTCCCTATTTTCTTGCAGATGGCGGTGTGGCGGCCTAGTGACAGCAAGGTTTATCTGCCTCCTACCCCTGTATCAAAGGTCATTACAACGGATGCCTATGTAAAACGCACCACTATATTTTATCATGCTGGAAGCTCTCGCTTGCTTACCGTGGGACATCCTTATTACCCCATTTCTAAATCTGGTAAAGCAGACATCCCTAAGGTGTCTGCATTTCAATATAGGGTGTTTAGGGTACGCCTCCCAGATCCTAATAAGTTTGGCCTTCCTGATACAAATATATTTAATCCTGACCAGGAGCGGCTTGTATGGGCCTGTGTAGGGCTAGAGATTGGCCGTGGACAGCCTTTAGGTGTTGGTGTAAGTGGCCATCCACTGTTTAATAGGTTGGATGACACTGAAAGCTCTAGTATAGCTATTCAAGATACTGCCCCGGACAGTAGGGATAATATTTCAGTGGATCCCAAACAAACACAATTATGCATTATTGGTTGTGCACCCGCTATAGGTGAACACTGGACAAAGGGTACGGCCTGTCGTTCCGCATCTACTACAGCGGGCGACTGCCCCCCGTTGGAACTTATAAATTCACCTATTGAGGATGGAGACATGGTGGACACAGGTTTTGGTGCATTAAACTTTAAAGCTTTGCAAGAATCTAAATCTGATGTGCCATTGGATATTGTACAATCCACATGTAAATATCCCGATTATTTAAAGATGAGTGCAGATGCATATGGGGATTCTATGTGGTTTTATTTACGTAGGGAACAGTTGTTTACCAGACATTTTTTTAATAGGTCAGGCGTTATTGGTGAGGAAATACCTAGTGACTTATATATTAAGGGTAGTAATGGCAGGGACCCGCCCCCAAGCTCTGTATATGTTGCTACACCTAGTGGGTCTATGATAACTTCAGAGGCTCAATTATTTAATAAGCCATATTGGCTGCAACGTGCCCAGGGACATAATAATGGCATCTGTTGGAACAATCAGTTATTTGTAACTGTTGTGGATACCACCAGGAATACAAACATGACTCTTTCTGCAACCACACAGTCTATGTCCACATATAATTCAAAGCAAATTAAACAGTATGTTAGGCATGCAGAGGAATATGAATTACAATTTGTGTTTCAACTATGTAAAATATCCCTGTCTGCTGAGGTTATGGCCTATTTACATACTATGAATTCTACCTTACTGGAAGACTGGAATATAGGTTTGTCGCCTCCTGTTGCCACTAGCTTAGAGGACAAATACAGATATGTAAAAAGTGCAGCTATAACCTGTCAAAAGGATCAGTCCCCTCCTGAAAAGCAGGACCCACTATCTAAATATAAATTTTGGGAGGTCAATTTACAAAACAGTTTTTCTGCTGATTTGGATCAGTTTCCTCTTGGCAGGAAGTTTTTAATGCAGGTTGGGGTCCGTACTAAACCTCCTGTATCCTCTAAGAAACGCTCTGCTCCTACTACATCTACCTCAGCCCCCTCCTCCAAACGCAAACGCAAATAGTATGTTGTGTGTCTGTATTGTATATGTATGGTTGTATTATGTACTATTTATTTATTGTGTGTACTGTATGTGTGTATTTGTTGTCTGTGTTGTATGACTGTATGTATGTGTAATGTTTGCATGTTGTTAATAAATATGAATGAGTGTTACTTTTACGCGTGGTTGCATAAACTAAGGCGCGGTGGTGTCCCTAGGCAGTTGGGTGGCATGTTAGGTGGCGTCCCTGTTTATATACCAATCTCCACCCTGTATTATTAATATATGTACAGTTATTATGCAGTTACCTATACCACATATAGTATAGCTTATAGGTATCCATTTTAGTTTGGCGCCTTTTTGGTACCCTCCATTTTACCTTGCAACCGGTTTCGGTCGTTGGGACATATCCTGTAAATACCACAAGCATATTCAGCAGAACTGTTAATCCTTTGGCATAGTGCCGTTTCCTGTGTTTAATGTTTTTTTGTGCTATACACTATGCCTCACCTATTAGTCACTTACTGTGGGCTGCCAACTATGCTTTTAGCTGCATACTTTAGTGCTTTTGGGCACACATTTTTATTGCAAACATCTGCACTTTAGTGTTTTGGCTTGCAGCATACGTTTTACTAGCCAAGTATCTGTCTAGTAAACTAGGTGTGCACCTCTTACTCATGCACCGCAACCGTTTACGGTTTTGCAGCAACAGGCCTTTTTTATAATTATT
>EF546482|HPV53|D1|
GAAAGTAACAATCTTACTTTTATAGACAGGGAGTAACCGAAATAGGTTTAGGACCGAAAACGGTACATATAAAAGCACTGTGTAAAACACCCAGGACATCCATGGATCGTCGGTTATTTGAAAATACACAGGAGCGACCACGTACATTGCATCAGCTCTGTGAAGTTGTGAATCAACCATTGCTGGAGCTGCAACTTGGCTGTGTGTTCTGCAAGAAGGCATTGACAGCTTCAGAGGTATATAATTTTGCATATAAAGATTTAAGAGTAGTGTATAGAGACGGGTATCCGTATGGAGTGTGCAAATTCTGTTTGCTATTTTATAGTAAGGTCCGAAAATTAAGACATTACAATTGTTCAGTGTACGGGGCTAGCCTGGAAGCACTAACTAAAAAAAAGTTATCTGATTTATTAATAAGGTGCTACAGATGTCAACATCCGTTGACACCAGAGGAAAAACAGTTACACTGTGACTATAAGAAACGGTTTCACAAAATTTCACATATGTGGACCGGGTCGTGCCTGACATGCTGGAGACACACAACAGCAACTGAATCAGCAGTATAATCATGCACGGTAACGTACCAACACTTCCACAATATATTATAGAACTTATACCACAAACTGAGATTGACCTGCAATGCCATGAGCAATTGAACAGCTCAGAGGATGAGGATGAGGATGAAGTAGACCATTTGCAGGAGCAGCCACAGCAAGCTAGACGGGACGAACAACATCCTTGTTACCTAATTGAAACACAGTGTTGTAGGTGTGAGTCGTTGGTGCAGTTGGCTGTTCAGAGTCCAACAAAAGAGCTGCGTATGTTACAACAAATGCTTATGGGCACAGTGGAGCTTGTGTGCCCCCTCTGCGCAACAAGGCGATAACTGCAATGGCGTCACCTGAAGGTACAGAGGATGAGGGGGGATGTCGGGGATGGTTTCACGTGGAGGCAATAGTAAAAAAACGTACAGGGGATGTAATATCTGAAGATGAAACAGACGAGGAAAGCACCGAATCTGATTTGGATGGGTTTATAGACAATAGTAATATAATATCTACACAGGCAGAAAGGGAGACAGCTCAGCAGTTGTTACATGCCCAAAACACACATGCAGATATACAGACGCTGCAGAAATTAAAACGAAAGTATTTAGGCAGTCCATTAGGTGATATTAGTAATCAGCAAACAGTGTGCCGGGAAGCTGTAAAACGAAGGCTAATTGATACAGAAGTGCCGGACAGCGGGTATGGCAATACTTTGGAAACAGTGGAAGCAACGCAACAGGTACAGGAACAGTATGTAAGGGAGGCAAGTGGCGGGAAAGAACAAAATGGAGGCTCACAACATAGTGTGTGTAGCAGAGATGGGAGCATAGGGTCAGGAAGTGATATGGATGTGGATAGACAGGATATAGTGCCACTGCAACAAATACAAGATATATTAAAATGTAGTAATGTGCAAGCCAAGCTATATTGTAAATTTAAAGATATATTTGGCATACCATTTTCAGAGTTGGTACGAACATTTAAAAGTGATAGTACATGTTGTCATGATTGGATATGTGCTATATTTGGAGTAAATGAAACATTAGCAGAGGCATTAAAAACAATTATTAAAACACAGTGCATGTATTACCATATGCAATGTTTAACATGTACATGGGGCGTGGTTATATTATTGTTAATTAGATATACGTGTGGCAAAAACAGAAAAACAATTGTAAAGTCTTTAGCATCCATATTAAATGTACCAACTGAACAAATGCTTGTGCAGCCTCCAAAAATACGTAGCCCTGCAGTTGCATTATACTTTTATAAAACATCTATATCCAACATTAGTGACGTGTATGGGAGTACACCAGAATGGATAGAAAGACAAACACAGTTACAACATAGCTTTGAGGACTGTCAATTTGAATTATCTAAAATGGTGCAGTGGGCATTCGACAATGACGTAACCGATGATAGTCAAATAGCATTTCATTATGCACAGTTAGCAGATGTAGACAGTAATGCACAAGCATTTCTAAAAAGTAATATGCAAGCAAAATATGTAAAAGACTGTGGAATAATGTGTAGACACTATAAACGGGCACAACAACAACAGATGAATATGAAACAATGGATAAAGCATGTATGTAGCAAGGTGGATGATGGCGGGGACTGGAAGCCAATAGTACAGTTCCTAAGGTATCAAGGGGTCGAGTTCATTTCATTTTTAAGTTATTTTAAATTATTTTTACAAGGGACACCAAAACATAATTGTTTAGTTATT-TATGGTCCTCCAAACACGGGTAAATCATGTTTTGCTATGAGTCTTATAAACTTTTTCCATGGGTCAGTCATTTCATATGTAAATTCACACAGTCACTTTTGGTTACAACCGTTAGACAATACTAAATTAGGTATGCTAGATGATGCCACAGAGGCATGTTGGAGATATATTGATGAATACCTAAGAAATCTATTAGATGGCAATCCTGTAAGCTTAGATAGAAAACATAAGCAACTAGTACAAATAAAGTGTCCACCTGTACTAATAACAACTAATATAAATCCAATGCAAGATGCAAAGCTACGGTATTTGCACAGTAGAATACATGTGTTACAGTTTTTAAATCCATTTCCAATTGATGTGAATGGAAATCCTGTATACCAATTAAATAATGCAAACTGGAAATGTTTTTTTGAAAGGACATGGTCCAGATTAGATTTGGATAACGACGAAGACAAGGAAAACGATGGAGACACTATGCCAACGTTTAAATGCGTGCCAGGAGAAAATTCTAGACTGTTTTGAAAAAGATAGCAAAGCTATTACAGACCATATAGACTACTGGAAAGCTGTGCGACAAGAAAATGTAATATATTATAAGGCAAGAGAAAATAATATGACTAAACTAGGCCACCAGGTGGTGCCCTGTTTACAAGTGTGTAAAGCAAAGGCATGCGTTGCTATAGAACTACAAATAGCATTGGAATCACTTTGTAAAACAGAATATAATATGGAAGAGTGGACATTAAGGGATGTATGTGAAAGTATGTGGTATACAGAACCTAAACAGTGTTTTAAAAAACAAGGACAACATATAGAAGTGTGGTTTGATGGCAGCAAGGACAATCGGGCTGAATATGTTGTGTGGAAATGGGTATATTATTGTGGGGAGGATGGGTGGTGTAAAGTGCCTTCTGCAGTAAACTATGAGGGCATATATTATATACATGACGGCCATAAAACGTATTATACAAACTTTAAAGACGAGGCCACCAAATATGGGTGTAAAGGCACATGGGAAGTGCATATGGGAAACCAAAGTATTTATTGTCCCGACTCTGTGTCCAGTACCTTTAGATCCAACGTATCCTCTGTTGAAACTGTTAACGAATACTACTCCCATAAGACCCCCACCACCTCCACGCCCGTGGGCACCTACGAAGCCTCATCATCCCTGCGGCCGGGAAAACGTCTCAGAACCACAGAGCCCGACAGTACCGACTCCACCACACAGTCCACTACCACAGCCAGAGAGTCCTACGCACAGTGTGTCGCAAGGAACACACACAACACAAACAACAACACCAGAAAACACCTCCCTGGTGGAGCTTCGTGTAACAACACCGAAATCAACAGTGGTCATAAGACTGCACCTGTAGTACATATAAAAGGTGAAGCAAACAGACTAAAGTGTTTAAGGTATCGGTTTCAAAAACATAAACAACTGTTTGTTACTGTATCATCCACCTATCATTGGACAAATGCAAACTCTGCTGTAAATAATAGTTATATTACTGTTGTATATACAGATGAAACGCAACGCCAAAAATTTTTGGATATTGTAAAAATACCCCCTAGTGTATCACTGGTACTGGGACATATGACATGTGTTGATATGTAATGTTAATGTAATTGTTACATTATGTAATATTGTATTACAATAGTACCTG------------------GTATATACAATACCACACACGCCATATATGCTGCTAGGCCTGTAAACTTGCAACCATTGTGTTGTGTGTTAGTTTTGTGTTTTTGCTTTGCTGCTTTGTGTGCCTGTTTGTCTGCTTTAATGTGCCACTATTGCAGTCTGTCTATGTGTTTGCCTCGTGTATATTACTTATACTTTTATTTTGGTTTGTTGTGGCATCATCCTACATAACCACATTTACACTATATATACTTTTTTTTTACTTCCCTTTATTATGTTTCTATAGCCATGCTGTGTGGTTAAGTAACACACAATAAATCACAGGTTTTTTGTATTGTATGTATTTGTGTGTTATATATAATGGTTGCCCACCGGGCACGCAGACGTAAGCGGGCATCAGCAACGCAGCTATATCAAACATGTAAACAATCTGGCACATGTCCTGAGGATGTTATTAACAAAATTGAACAAAAAACCTGGGCTGATAAAATATTGCAATGGGGTAGTTTATTTACATTCTTTGGAGGCCTTGGTATTGGCACTGGCTCTGGCACTGGGGGGCGTACAGGATATATTCCTTTGGGTACTAGGCCTTCCACTGTTGTTGATGTAACCCCTGCTCGGCCCCCTATTGTTGTAGAATCAGTAGGACCCACTGACCCTTCTATTGTTACATTGGTTGAAGAATCCAGTGTTATTGAGTCTGGAGCTTCGTTCCCTAATTTTACAGGTACTGCAGGATTTGAGGTAACATCCTCCTCAACTACCACACCTGCAGTATTAGATATAACACCCACTTCTACCTCTGTACATGTTAGTTCTACTACATATAGTAATCCCACATTTGTCGACCCTCCTGTTATTGAGGTCCCCCAAACTGGTGAGGTATCTGGAAATATATTAATAAGTACCCCAACATCTGGTGTTCATAGTTATGAGGAAATACCTATGCAAACATTTGCTGTGCAGGGTACAGGCAATGAACCTATTAGTAGTACTCCTATTCCTGGTCTTAGACGTATAGCTGCCCCACGTTTATATAAAAAAGCATTTCAACAGGTTAAGGTCACAGATCCTGCATTTCTTCACAAACCTGAAACCTTAATTAATGTTGATAATCCCATATTTGAAACTGCTGACACAACGTTAACCTTTTCACCATCAGGTGTGGCACCTGATCCTGATTTTTTAGACATTGTGGCTTTACACAGACCTGCCTTTACAACACGTAGAGGTGGTGTGCGTTTTAGTAGGCTTGGCACAAAGGCCACTATGCGCACCAGAAGTGGCAAACAAATAGGTGCTCGTGTACATTATTATTATGATGTCAGTCCTATTACACAGACTGAAGAAATTGAAATGCAGCCATTATTGTCTACAGATAATACATTTGATGGCCTATATGATATTTATGCAAACATAGATGATGAGGCACCTGTGTCATCTCGCTTTTCTATTGCTACACCTTCTAGGTTGCCTACCAACACTGTTCCTTTGTCTTTTAGTGGTAGTACCTCTAATGTTACAATACCCTTTGGTACATCTTGGGATGTTCCCATTTATTCAGGTCCCGATGTAGTGTTGCCCACAGGACCCCCTACATGGCCTTATGCACCTCAATCGCCTTTTGATACCACCCATGATGTAGTTATACAGGGCTCCACATTTGCGTTATGGCCTGTGTATTTTTTGAAACGTAGGCGTCGTAAACGTATTCCCTATTTTCTTGCAGATGGCGGTGTGGCGGCCTAGTGACAGCAAGGTTTATCTGCCTCCTACCCCTGTATCAAAAGTCATTACAACGGATGCCTATGTAAAACGCACCACTATATTTTATCATGCTGGAAGCTCTCGCTTGCTTACCGTGGGACATCCTTATTACCCCATTTCTAAATCTGGTAAAACAGACATCCCTAAGGTGTCTGCATTTCAATATAGGGTGTTTAGGGTACGCCTCCCAGATCCTAATAAGTTTGGCCTTCCTGATACAAATATATTTAATCCTGACCAGGAGCGGCTTGTATGGGCCTGTGTAGGGCTAGAGATTGGCCGTGGACAGCCTTTAGGTGTTGGTGTAAGTGGCCATCCACTGTTCAATAGGTTGGATGACACTGAAAGCTCTAGTATAGCTATTCAGGATACTGCCCCGGACAGTAGGGATAATATTTCAGTGGATCCCAAACAAACACAATTATGCATTATTGGCTGTGCACCCGCTATAGGTGAACACTGGACAAAGGGTACGGCCTGTCGTTCCACACCTACTACAGCGGGCGACTGCCCCCCATTGGAACTTATAAATTCACCTATTGAGGATGGAGACATGGTGGACACAGGTTTTGGTGCATTAAACTTTAAAGCTTTGCAGGAATCTAAATCTGATGTGCCATTGGATATTGTACAATCCACATGTAAATATCCCGATTATTTAAAGATGAGTGCAGATGCATATGGGGATTCTATGTGGTTTTATTTACGTAGGGAACAGTTGTTTACCAGACATTTTTTTAATAGGTCAGGCGTTATTGGTGAGGAAATACCTAATGACTTATATATTAAGGGTAGTAATGGCAGGGACCCGCCCCCAAGCTCTGTATATGTTGCTACACCTAGTGGGTCTATGATAACTTCAGAGGCTCAATTATTTAATAAGCCATATTGGCTGCAACGTGCCCAGGGACATAATAATGGCATCTGTTGGAACAATCAGTTATTTGTAACTGTTGTGGATACCACCAGGAATACAAACATGACACTTTCTGCAACCACACAGTCTATGTCCACATATAATTCAAAGCAAATTAAACAGTATGTTAGGCATGCAGAGGAATATGAATTACAATTTGTGTTTCAACTATGTAAAATATCCCTGTCTGCTGAGGTTATGGCCTATTTACATACTATGAATTCTACCTTACTGGAAGACTGGAATATAGGTTTGTCGCCTCCTGTTGCCACTAGCTTAGAGGACAAATACAGATATGTAAAAAGTGCAGCTATAACCTGTCAAAAGGATCAGCCCCCTCCTGAAAAGCAGGACCCACTATCTAAATATAAATTTTGGGAGGTCAATTTACAAAACAGTTTTTCTGCTGATTTGGATCAGTTTCCTCTTGGCAGGAAGTTTTTAATGCAGGTTGGGGTCCGTACTAAACCTCCTGTATCCTCTAAGAAACGCTCTGCTCCTACTACATCTACCTCAGCCCCCTCCTCCAAGCGCAAACGCAAATAGTATGTTGTGTGTCTGTATTGTATATGTATGGTTGTATTATGTACTATTTATTTATTGTGTGTACTGTATGTGTGTATTTGTTGTCTGTGTTGTATGACTGTATGTATGTGTAATGTTTGCATGTTGTTAATAAATATGAATGAGTGTTACTTTTACGCGTGGTTGCATAAACTAAGGCGCGGTGGTGTCCCTAGGCAGTTGGGTGGCATGTTAGGTGGCGTCCCTGTTTATATACCAATCTCCACCCTGTATTATTAATATATGTACAGTTATTATGGAGTTACCTATACCACATATAGTATAGCTTATAGGTATCCATTTTAGTTTGGCGCCTTTTTGGTACCCTCCATTTTACCTTGCAACCGGTTTCGGTCGTTGGGACATATCCTGTAAATACCACAAGCATATTCAGCAGAACTGTTAATCCTTTGGCATAGTGCCGTTTCCTGTGTTTAATGTTTTTTTGTGCTATACACTATGCCTCACCTATTAGTCACTTACTGTGGGCTGCCAACTATGCTTTTAGCTGCATACTTTAGTGCTTTTGGGCACACATTTTTATTGCAAACATCTGCACTTTAGTGTTTTGGCTTGCAGCATACGTTTTACTAGCCAAGTATCTGTCTAGTAAACTAGGTGTGCACCTCTTACTCATGCACTGCAACCGTTTACGGTTTTGCAGCAACAGGCCTTTTTTATAATTATT
>LNS5491243_HPV53
GAAAGTAACAATCTTACTTTTATAGACAGGGAGTAACCGAAATAGGTTTAGGACCGAAAACGGTACATATAAAAGCACTGTGTAAAACACCCAGGACATCCATGGATCGTCGGTTATTTGAAAATACACAGGAGCGACCACGTACATTGCATCAGCTCTGTGAAGTTGTGAATCAACCATTGCTGGAGCTGCAACTTGGCTGTGTGTTCTGCAAGAAGGCATTGACAGCTTCAGAGGTATATAATTTTGCATATAAAGATTTAAGAGTAGTGTATAGAGACGGGTATCCGTATGGAGTGTGCAAATTCTGTTTGCTATTTTATAGTAAGGTCCGAAAATTAAGACATTACAATTGTTCAGTGTACGGGGCTAGCCTGGAAGCACTAACTAAAAAAAAGTTATCTGATTTATTAATAAGGTGCTACAGATGTCAACATCCGTTGACACCAGAGGAAAAACAGTTACACTGTGACTATAAGAAACGGTTTCACAAAATTTCACATATGTGGACCGGGTCGTGCCTGACATGCTGGAGACACACAACAGCAACTGAATCAGCAGTATAATCATGCACGGTAACGTACCAACACTTCCACAATATATTATAGAACTTATACCACAAACTGAGATTGACCTGCAATGCCATGAGCAATTGAACAGCTCAGAGGATGAGGATGAGGATGAAGTAGACCATTTGCAGGAGCAGCCACAGCAAGCTAGACGGGACGAACAACATCCTTGTTACCTAATTGAAACACAGTGTTGTAGGTGTGAGTCGTTGGTGCAGTTGGCTGTTCAGAGTCCAACAAAAGAGCTGCGTATGTTACAACAAATGCTTATGGGCACAGTGGAGCTTGTGTGCCCCCTCTGCGCAACAAGGCGATAACTGCAATGGCGTCACCTGAAGGTACAGAGGATGAGGGGGGATGTCGGGGATGGTTTCACGTGGAGGCAATAGTAAAAAAACGTACAGGGGATGTAATATCTGAAGATGAAACAGACGAGGAAAGCACCGAATCTGATTTGGATGGGTTTATAGACAATAGTAATATAATATCTACACAGGCAGAAAGGGAGACAGCTCAGCAGTTGTTACATGCCCAAAACACACATGCAGATATACAGACGCTGCAGAAATTAAAACGAAAGTATTTAGGCAGTCCATTAGGTGATATTAGTAATCAGCAAACAGTGTGCCGGGAAGCTGTAAAACGAAGGCTAATTGATACAGAAGTGCCGGACAGCGGGTATGGCAATACTTTGGAAACAGTGGAAGCAACGCAACAGGTACAGGAACAGTATGTAAGGGAGGCAAGTGGCGGGAAAGAACAAAATGGAGGCTCACAACATAGTGTGTGTAGCAGAGATGGGAGCATAGGGTCAGGAAGTGATATGGATGTGGATAGACAGGATATAGTGCCACTGCAACAAATACAAGATATATTAAAATGTAGTAATGTGCAAGCCAAGCTATATTGTAAATTTAAAGATATATTTGGCATACCATTTTCAGAGTTGGTACGAACATTTAAAAGTGATAGTACATGTTGTCATGATTGGATATGTGCTATATTTGGAGTAAATGAAACATTAGCAGAGGCATTAAAAACAATTATTAAAACACAGTGCATGTATTACCATATGCAATGTTTAACATGTACATGGGGCGTGGTTATATTATTGTTAATTAGATATACGTGTGGCAAAAACAGAAAAACAATTGTAAAGTCTTTAGCATCCATATTAAATGTACCAACTGAACAAATGCTTGTGCAGCCTCCAAAAATACGTAGCCCTGCAGTTGCATTATACTTTTATAAAACATCTATATCCAACATTAGTGACGTGTATGGGAGTACACCAGAATGGATAGAAAGACAAACACAGTTACAACATAGCTTTGAGGACTGTCAATTTGAATTATCTAAAATGGTGCAGTGGGCATTTGACAATGACGTAACCGATGATAGTCAAATAGCATTTCATTATGCACAGTTAGCAGATGTAGACAGTAATGCACAAGCATTTCTAAAAAGTAATATGCAAGCAAAATATGTAAAAGACTGTGGAATAATGTGTAGACACTATAAACGGGCACAACAACAACAGATGAATATGAAACAATGGATAAAGCATGTATGTAGCAAGGTGGATGATGGCGGGGACTGGAAGCCAATAGTACAGTTCCTAAGGTATCAAGGGGTCGAGTTCATTTCATTTTTAAGTTATTTTAAATTATTTTTACAAGGGACACCAAAACATAATTGTTTAGTTATT-TATGGTCCTCCAAACACGGGTAAATCATGTTTTGCTATGAGTCTTATAAACTTTTTCCATGGGTCAGTCATTTCATATGTAAATTCACACAGTCACTTTTGGTTACAACCGTTAGACAATACTAAATTAGGTATGCTAGATGATGCCACAGAGGCATGTTGGAGATATATTGATGAATACCTAAGAAATCTATTAGATGGCAATCCTGTAAGCTTAGATAGAAAACATAAGCAACTAGTACAAATAAAGTGTCCACCTGTACTAATAACAACTAATATAAATCCAATGCAAGATGCAAAGCTACGGTATTTGCACAGTAGAATACATGTGTTACAGTTTTTAAATCCATTTCCAATTGATGTGAATGGAAATCCTGTATACCAATTAAATAATGCAAACTGGAAATGTTTTTTTGAAAGGACATGGTCCAGATTAGATTTGGATAACGACGAAGACAAGGAAAACGATGGAGACACTATGCCAACGTTTAAATGCGTGCCAGGAGAAAATTCTAGACTGTTTTGAAAAAGATAGCAAAGCTATTACAGACCATATAGACTACTGGAAAGCTGTGCGACAAGAAAATGTAATATATTATAAGGCAAGAGAAAATAATATGACTAAACTAGGCCACCAGGTGGTGCCCTGTTTACAAGTGTGTAAAGCAAAGGCATGCGTTGCTATAGAACTACAAATAGCATTGGAATCACTTTGTAAAACAGAATATAATATGGAAGAGTGGACATTAAGGGATGTATGTGAAAGTATGTGGTATACAGAACCTAAACAGTGTTTTAAAAAACAAGGACAACATATAGAAGTGTGGTTTGATGGCAGCAAGGACAATCGGGCTGAATATGTTGTGTGGAAATGGGTATATTATTGTGGGGAGGATGGGTGGTGTAAAGTGCCTTCTGCAGTAAACTATGAGGGCATATATTATATACATGACGGCCATAAAACGTATTATACAAACTTTAAAGACGAGGCCACCAAATATGGGTGTAAAGGCACATGGGAAGTGCATATGGGAAACCAAAGTATTTATTGTCCCGACTCTGTGTCCAGTACCTTTAGATCCAACGTATCCTCTGTTGAAACTGTTAACGAATACTACTCCCATAAGACCCCCACCACCTCCACGCCCGTGGGCACCTACGAAGCCTCATCATCCCTGCGGCCGGGAAAACGTCTCAGAACCACAGAGCCCGACAGTACCGACTCCACCACACAGTCCACTACCACAGCCAGAGAGTCCTACGCACAGTGTGTCGCAAGGAACACAGACAACACAAACAACAACACCAGAAAACACCTCCCTGGTGGAGCTTCGTGTAACAACACCGAAATCAACAGTGGTCATAAGACTGCACCTGTAGTACATATAAAAGGTGAAGCAAACAGACTAAAGTGTTTAAGGTATCGGTTTCAAAAACATAAACAACTGTTTGTTACTGTATCATCCACCTATCATTGGACAAATGCAAACTCTGCTGTAAATAATAGTTATATTACTGTTGTATATACAGATGAAACTCAACGCCAAAAATTTTTGGATATTGTAAAAATACCCCCTAGTGTATCACTGGTACTGGGACATATGACATGTGTTGATATGTAATGTTAATGTAATTGTTACATTATGTAATATTGTATTACAATAGTACCTG------------------GTATATACAATACCACACACGCCATATATGCTGCTAGGCCTGTAAACTTGCAACCATTGTGTTGTGTGTTAGTTTTGTGTTTTTGCTTTGCTGCTTTGTGTGCCTGTTTGTCTGCTTTAATGTGCCACTATTGCAGTCTGTCTATGTGTTTGCCTCGTGTATATTACTTATACTTTTATTTTGGTTTGTTGTGGCATCATCCTACATAACCACATTTACACTATATATACTTTTTTTTTACTTCCCTTTATTATGTTTCTATAGCCATGCTGTGTGGTTAAGTAACACACAATAAATCACAGGTTTTTTGTATTGTATGTATTTGTGTGTTATATATAATGGTTGCCCACCGGGCACGCAGACGTAAGCGGGCATCAGCAACGCAGCTATATCAAACATGTAAACAATCTGGCACATGTCCTGAGGATGTTATTAACAAAATTGAACAAAAAACCTGGGCTGATAAAATATTGCAATGGGGTAGTTTATTTACATTCTTTGGAGGCCTTGGTATTGGCACTGGCTCTGGCACTGGGGGGCGTACAGGATATATTCCTTTGGGTACTAGGCCTTCCACTGTTGTTGATGTAACCCCTGCTCGGCCCCCTATTGTTGTAGAATCAGTAGGACCCACTGACCCTTCTATTGTTACATTGGTTGAAGAATCCAGTGTTATTGAGTCTGGAGCTTCGTTCCCTAATTTTACAGGTACTGCAGGATTTGAGGTAACATCCTCCTCAACTACCACACCTGCAGTATTAGATATAACACCCACTTCTACCTCTGTACATGTTAGTTCTACTACATATAGTAATCCCACATTTGTCGACCCTCCTGTTATTGAGGTCCCCCAAACTGGTGAGGTATCTGGAAATATATTAATAAGTACCCCAACATCTGGTGTTCATAGTTATGAGGAAATACCTATGCAAACATTTGCTGTGCAGGGTACAGGCAATGAACCTATTAGTAGTACTCCTATTCCTGGTCTTAGACGTATAGCTGCCCCACGTTTATATAAAAAAGCATTTCAACAGGTTAAGGTCACAGATCCTGCATTTCTTCACAAACCTGAAACCTTAATTAATGTTGATAATCCCATATTTGAAACTGCTGACACAACGTTAACCTTTTCACCATCAGGTGTGGCACCTGATCCTGATTTTTTAGACATTGTGGCTTTACACAGACCTGCCTTTACAACACGTAGAGGTGGTGTGCGTTTTAGTAGGCTTGGCACAAAGGCCACTATGCGCACCAGAAGTGGCAAACAAATAGGTGCTCGTGTACATTATTATTATGATGTCAGTCCTATTACACAGACTGAAGAAATTGAAATGCAGCCATTATTGTCTACAGATAATACATTTGATGGCCTATATGATATTTATGCAAACATAGATGATGAGGCACCTGTGTCATCTCGCTTTTCTATTGCTACACCTTCTAGGTTGCCTACCAACACTGTTCCTTTGTCTTTTAGTGGTAGTACCTCTAATGTTACAATACCCTTTGGTACATCTTGGGATGTTCCCATTTATTCAGGTCCCGATGTAGTGTTGCCCACAGGACCCCCTACATGGCCTTATGCACCTCAATCGCCTTTTGATACCACCCATGATGTAGTTATACAGGGCTCCACATTTGCGTTATGGCCTGTGTATTTTTTGAAACGTAGGCGTCGTAAACGTATTCCCTATTTTCTTGCAGATGGCGGTGTGGCGGCCTAGTGACAGCAAGGTTTATCTGCCTCCTACCCCTGTATCAAAAGTCATTACAACGGATGCCTATGTAAAACGCACCACTATATTTTATCATGCTGGAAGCTCTCGCTTGCTTACCGTGGGACATCCTTATTACCCCATTTCTAAATCTGGTAAAACAGACATCCCTAAGGTGTCTGCATTTCAATATAGGGTGTTTAGGGTACGCCTCCCAGATCCTAATAAGTTTGGCCTTCCTGATACAAATATATTTAATCCTGACCAGGAGCGGCTTGTATGGGCCTGTGTAGGGCTAGAGATTGGCCGTGGACAGCCTTTAGGTGTTGGTGTAAGTGGCCATCCACTGTTCAATAGGTTGGATGACACTGAAAGCTCTAGTATAGCTATTCAGGATACTGCCCCGGACAGTAGGGATAATATTTCAGTGGATCCCAAACAAACACAATTATGCATTATTGGCTGTGCACCCGCTATAGGTGAACACTGGACAAAGGGTACGGCCTGTCGTTCCACACCTACTACAGCGGGCGACTGCCCCCCATTGGAACTTATAAATTCACCTATTGAGGATGGAGACATGGTGGACACAGGTTTTGGTGCATTAAACTTTAAAGCTTTGCAGGAATCTAAATCTGATGTGCCATTGGATATTGTACAATCCACATGTAAATATCCCGATTATTTAAAGATGAGTGCAGATGCATATGGGGATTCTATGTGGTTTTATTTACGTAGGGAACAGTTGTTTACCAGACATTTTTTTAATAGGTCAGGCGTTATTGGTGAGGAAATACCTAATGACTTATATATTAAGGGTAGTAATGGCAGGGACCCGCCCCCAAGCTCTGTATATGTTGCTACACCTAGTGGGTCTATGATAACTTCAGAGGCTCAATTATTTAATAAGCCATATTGGCTGCAACGTGCCCAGGGACATAATAATGGCATCTGTTGGAACAATCAGTTATTTGTAACTGTTGTGGATACCACCAGGAATACAAACATGACACTTTCTGCAACCACACAGTCTATGTCCACATATAATTCAAAGCAAATTAAACAGTATGTTAGGCATGCAGAGGAATATGAATTACAATTTGTGTTTCAACTATGTAAAATATCCCTGTCTGCTGAGGTTATGGCCTATTTACATACTATGAATTCTACCTTACTGGAAGACTGGAATATAGGTTTGTCGCCTCCTGTTGCCACTAGCTTAGAGGACAAATACAGATATGTAAAAAGTGCAGCTATAACCTGTCAAAAGGATCAGCCCCCTCCTGAAAAGCAGGACCCACTATCTAAATATAAATTTTGGGAGGTCAATTTACAAAACAGTTTTTCTGCTGATTTGGATCAGTTTCCTCTTGGCAGGAAGTTTTTAATGCAGGTTGGGGTCCGTACTAAACCTCCTGTATCCTCTAAGAAACGCTCTGCTCCTACTACATCTACCTCAGCCCCCTCCTCCAAGCGCAAACGCAAATAGTATGTTGTGTGTCTGTATTGTATATGTATGGTTGTATTATGTACTATTTATTTATTGTGTGTACTGTATGTGTGTATTTGTTGTCTGTGTTGTATGACTGTATGTATGTGTAATGTTTGCATGTTGTTAATAAATATGAATGAGTGTTACTTTTACGCGTGGTTGCATAAACTAAGGCGCGGTGGTGTCCCTAGGCAGTTGGGTGGCATGTTAGGTGGCGTCCCTGTTTATATACCAATCTCCACCCTGTATTATTAATATATGTACAGTTATTATGGAGTTACCTATACCACATATAGTATAGCTTATAGGTATCCATTTTAGTTTGGCGCCTTTTTGGTACCCTCCATTTTACCTTGCAACCGGTTTCGGTCGTTGGGACATATCCTGTAAATACCACAAGCATATTCAGCAGAACTGTTAATCCTTTGGCATAGTGCCGTTTCCTGTGTTTAATGTTTTTTTGTGCTATACACTATGCCTCACCTATTAGTCACTTACTGTGGGCTGCCAACTATGCTTTTAGCTGCATACTTTAGTGCTTTTGGGCACACATTTTTATTGCAAACATCTGCACTTTAGTGTTTTGGCTTGCAGCATACGTTTTACTAGCCAAGTATCTGTCTAGTAAACTAGGTGTGCACCTCTTACTCATGCACTGCAACCGTTTACGGTTTTGCAGCAACAGGCCTTTTTTATAATTATT
>LNS8767674_HPV53
GAAAGTAACAATCTTACTTTTATAGACAGGGAGTAACCGAAATAGGTTTAGGACCGAAAACGGTACATATAAAAGCACTGTGTAAAACACCCAGGACATCCATGGATCGTCGGTTATTTGAAAATACACAGGAGCGACCACGTACATTGCATCAGCTCTGTGAAGTTGTGAATCAACCATTGCTGGAGCTGCAACTTGGCTGTGTGTTCTGCAAGAAGGCATTGACAGCTTCAGAGGTATATAATTTTGCATATAAAGATTTAAGAGTAGTGTATAGAGACGGGTATCCGTATGGAGTGTGCAAATTCTGTTTGCTATTTTATAGTAAGGTCCGAAAATTAAGACATTACAATTGTTCAGTGTACGGGGCTAGCCTGGAAGCACTAACTAAAAAAAAGTTATCTGATTTATTAATAAGGTGCTACAGATGTCAACATCCGTTGACACCAGAGGAAAAACAGTTACACTGTGACTATAAGAAACGGTTTCACAAAATTTCACATATGTGGACCGGGTCGTGCCTGACATGCTGGAGACACACAACAGCAACTGAATCAGCAGTATAATCATGCACGGTAACGTACCAACACTTCCACAATATATTATAGAACTTATACCACAAACTGAGATTGACCTGCAATGCCATGAGCAATTGAACAGCTCAGAGGATGAGGATGAGGATGAAGTAGACCATTTGCAGGAGCAGCCACAGCAAGCTAGACGGGACGAACAACATCCTTGTTACCTAATTGAAACACAGTGTTGTAGGTGTGAGTCGTTGGTGCAGTTGGCTGTTCAGAGTCCAACAAAAGAGCTGCGTATGTTACAACAAATGCTTATGGGCACAGTGGAGCTTGTGTGCCCCCTCTGCGCAACAAGGCGATAACTGCAATGGCGTCACCTGAAGGTACAGAGGATGAGGGGGGATGTCGGGGATGGTTTCACGTGGAGGCAATAGTAAAAAAACGTACAGGGGATGTAATATCTGAAGATGAAACAGACGAGGAAAGCACCGAATCTGATTTGGATGGGTTTATAGACAATAGTAATATAATATCTACACAGGCAGAAAGGGAGACAGCTCAGCAGTTGTTACATGCCCAAAACACACATGCAGATATACAGACGCTGCAGAAATTAAAACGAAAGTATTTAGGCAGTCCATTAGGTGATATTAGTAATCAGCAAACAGTGTGCCGGGAAGCTGTAAAACGAAGGCTAATTGATACAGAAGTGCCGGACAGCGGGTATGGCAATACTTTGGAAACAGTGGAAGCAACGCAACAGGTACAGGAACAGTATGTAAGGGAGGCAAGTGGCGGGAAAGAACAAAATGGAGGCTCACAACATAGTGTGTGTAGCAGAGATGGGAGCATAGGGTCAGGAAGTGATATGGATGTGGATAGACAGGATATAGTGCCACTGCAACAAATACAAGATATATTAAAATGTAGTAATGTGCAAGCCAAGCTATATTGTAAATTTAAAGATATATTTGGCATACCATTTTCAGAGTTGGTACGAACATTTAAAAGTGATAGTACATGTTGTCATGATTGGATATGTGCTATATTTGGAGTAAATGAAACATTAGCAGAGGCATTAAAAACAATTATTAAAACACAGTGCATGTATTACCATATGCAATGTTTAACATGTACATGGGGCGTGGTTATATTATTGTTAATTAGATATACGTGTGGCAAAAACAGAAAAACAATTGTAAAGTCTTTAGCATCCATATTAAATGTACCAACTGAACAAATGCTTGTGCAGCCTCCAAAAATACGTAGCCCTGCAGTTGCATTATACTTTTATAAAACATCTATATCCAACATTAGTGACGTGTATGGGAGTACACCAGAATGGATAGAAAGACAAACACAGTTACAACATAGCTTTGAGGACTGTCAATTTGAATTATCTAAAATGGTGCAGTGGGCATTTGACAATGACGTAACCGATGATAGTCAAATAGCATTTCATTATGCACAGTTAGCAGATGTAGACAGTAATGCACAAGCATTTCTAAAAAGTAATATGCAAGCAAAATATGTAAAAGACTGTGGAATAATGTGTAGACACTATAAACGGGCACAACAACAACAGATGAATATGAAACAATGGATAAAGCATGTATGTAGCAAGGTGGATGATGGCGGGGACTGGAAGCCAATAGTACAGTTCCTAAGGTATCAAGGGGTCGAGTTCATTTCATTTTTAAGTTATTTTAAATTATTTTTACAAGGGACACCAAAACATAATTGTTTAGTTATT-TATGGTCCTCCAAACACGGGTAAATCATGTTTTGCTATGAGTCTTATAAACTTTTTCCATGGGTCAGTCATTTCATATGTAAATTCACACAGTCACTTTTGGTTACAACCGTTAGACAATACTAAATTAGGTATGCTAGATGATGCCACAGAGGCATGTTGGAGATATATTGATGAATACCTAAGAAATTTATTAGATGGCAATCCTGTAAGCTTAGATAGAAAACATAAGCAACTAGTACAAATAAAGTGTCCACCTGTACTAATAACAACTAATATAAATCCAATGCAAGATGCAAAGCTACGGTATTTGCACAGTAGAATACATGTGTTACAGTTTTTAAATCCATTTCCAATTGATGTGAATGGAAATCCTGTATACCAATTAAATAATGCAAACTGGAAATGTTTTTTTGAAAGGACATGGTCCAGATTAGATTTGGATAACGACGAAGACAAGGAAAACGATGGAGACACTATGCCAACGTTTAAATGCGTGCCAGGAGAAAATTCTAGACTGTTTTGAAAAAGATAGCAAAGCTATTACAGACCATATAGACTACTGGAAAGCTGTGCGACAAGAAAATGTAATATATTATAAGGCAAGAGAAAATAATATGACTAAACTAGGCCACCAGGTGGTGCCCTGTTTACAAGTGTGTAAAGCAAAGGCATGCGTTGCTATAGAACTACAAATAGCATTGGAATCACTTTGTAAAACAGAATATAATATGGAAGAGTGGACATTAAGGGATGTATGTGAAAGTATGTGGTATACAGAACCTAAACAGTGTTTTAAAAAACAAGGACAACATATAGAAGTGTGGTTTGATGGCAGCAAGGACAATCGGGCTGAATATGTTGTGTGGAAATGGGTATATTATTGTGGGGAGGATGGGTGGTGTAAAGTGCCTTCTGCAGTAAACTATGAGGGCATATATTATATACATGACGGCCATAAAACGTATTATACAAACTTTAAAGACGAGGCCACCAAATATGGGTGTAAAGGCACATGGGAAGTGCATATGGGAAACCAAAGTATTTATTGTCCCGACTCTGTGTCCAGTACCTTTAGATCCAACGTATCCTCTGTTGAAACTGTTAACGAATACTACTCCCATAAGACCCCCACCACCTCCACGCCCGTGGGCACCTACGAAGCCTCATCATCCCTGCGGCCGGGAAAACGTCTCAGAACCACAGAGCCCGACAGTACCGACTCCACCACACAGTCCACTACCACAGCCAGAGAGTCCTACGCACAGTGTGTCGCAAGGAACACAGACAACACAAACAACAACACCAGAAAACACCTCCCTGGTGGAGCTTCGTGTAACAACACCGAAATCAACAGTGGTCATAAGACTGCACCTGTAGTACATATAAAAGGTGAAGCAAACAGACTAAAGTGTTTAAGGTATCGGTTTCAAAAACATAAACAACTGTTTGTTACTGTATCATCCACCTATCATTGGACAAATGCAAACTCTGCTGTAAATAATAGTTATATTACTGTTGTATATACAGATGAAACTCAACGCCAAAAATTTTTGGATATTGTAAAAATACCCCCTAGTGTATCACTGGTACTGGGACATATGACATGTGTTGATATGTAATGTTAATGTAATTGTTACATTATGTAATATTGTATTACAATAGTACCTG------------------GTATATACAATACCACACACGCCATATATGCTGCTAGGCCTGTAAACTTGCAACCATTGTGTTGTGTGTTAGTTTTGTGTTTTTGCTTTGCTGCTTTGTGTGCCTGTTTGTCTGCTTTAATGTGCCACTATTGCAGTCTGTCTATGTGTTTGCCTCGTGTATATTACTTATACTTTTATTTTGGTTTGTTGTGGCATCATCCTACATAACCACATTTACACTATATATACTTTTTTTTTACTTCCCTTTATTATGTTTCTATAGCCATGCTGTGTGGTTAAGTAACACACAATAAATCACAGGTTTTTTGTATTGTATGTATTTGTGTGTTATATATAATGGTTGCCCACCGGGCACGCAGACGTAAGCGGGCATCAGCAACGCAGCTATATCAAACATGTAAACAATCTGGCACATGTCCTGAGGATGTTATTAACAAAATTGAACAAAAAACCTGGGCTGATAAAATATTGCAATGGGGTAGTTTATTTACATTATTTGGAGGCCTTGGTATTGGCACTGGCTCTGGCACTGGGGGGCGTACAGGATATATTCCTTTGGGTACTAGGCCTTCCACTGTTGTTGATGTAACCCCTGCTCGGCCCCCTATTGTTGTAGAATCAGTAGGACCCACTGACCCTTCTATTGTTACATTGGTTGAAGAATCCAGTGTTATTGAGTCTGGAGCTTCGTTCCCTAATTTTACAGGTACTGCAGGATTTGAGGTAACATCCTCCTCAACTACCACACCTGCAGTATTAGATATAACACCCACTTCTACCTCTGTACATGTTAGTTCTACTACATATAGTAATCCCACATTTGTCGACCCTCCTGTTATTGAGGTCCCCCAAACTGGTGAGGTATCTGGAAATATATTAATAAGTACCCCAACATCTGGTGTTCATAGTTATGAGGAAATACCTATGCAAACATTTGCTGTGCAGGGTACAGGCAATGAACCTATTAGTAGTACTCCTATTCCTGGTCTTAGACGTATAGCTGCCCCACGTTTATATAAAAAAGCATTTCAACAGGTTAAGGTCACAGATCCTGCATTTCTTCACAAACCTGAAACCTTAATTAATGTTGATAATCCCATATTTGAAACTGCTGACACAACGTTAACCTTTTCACCATCAGGTGTGGCACCTGATCCTGATTTTTTAGACATTGTGGCTTTACACAGACCTGCCTTTACAACACGTAGAGGTGGTGTGCGTTTTAGTAGGCTTGGCACAAAGGCCACTATGCGCACCAGAAGTGGCAAACAAATAGGTGCTCGTGTACATTATTATTATGATGTCAGTCCTATTACACAGACTGAAGAAATTGAAATGCAGCCATTATTGTCTACAGATAATACATTTGATGGCCTATATGATATTTATGCAAACATAGATGATGAGGCACCTGTGTCATCTCGCTTTTCTATTGCTACACCTTCTAGGTTGCCTACCAACACTGTTCCTTTGTCTTTTAGTGGTAGTACCTCTAATGTTACAATACCCTTTGGTACATCTTGGGATGTTCCCATTTATTCAGGTCCCGATGTAGTGTTGCCCACAGGACCCCCTACATGGCCTTATGCACCTCAATCGCCTTTTGATACCACCCATGATGTAGTTATACAGGGCTCCACATTTGCGTTATGGCCTGTGTATTTTTTGAAACGTAGGCGTCGTAAACGTATTCCCTATTTTCTTGCAGATGGCGGTGTGGCGGCCTAGTGACAGCAAGGTTTATCTGCCTCCTACCCCTGTATCAAAAGTCATTACAACGGATGCCTATGTAAAACGCACCACTATATTTTATCATGCTGGAAGCTCTCGCTTGCTTACCGTGGGACATCCTTATTACCCCATTTCTAAATCTGGTAAAACAGACATCCCTAAGGTGTCTGCATTTCAATATAGGGTGTTTAGGGTACGCCTCCCAGATCCTAATAAGTTTGGCCTTCCTGATACAAATATATTTAATCCTGACCAGGAGCGGCTTGTATGGGCCTGTGTAGGGCTAGAGATTGGCCGTGGACAGCCTTTAGGTGTTGGTGTAAGTGGCCATCCACTGTTCAATAGGTTGGATGACACTGAAAGCTCTAGTATAGCTATTCAGGATACTGCCCCGGACAGTAGGGATAATATTTCAGTGGATCCCAAACAAACACAATTATGCATTATTGGCTGTGCACCCGCTATAGGTGAACACTGGACAAAGGGTACGGCCTGTCGTTCCACACCTACTACAGCGGGCGACTGCCCCCCATTGGAACTTATAAATTCACCTATTGAGGATGGAGACATGGTGGACACAGGTTTTGGTGCATTAAACTTTAAAGCTTTGCAGGAATCTAAATCTGATGTGCCATTGGATATTGTACAATCCACATGTAAATATCCCGATTATTTAAAGATGAGTGCAGATGCATATGGGGATTCTATGTGGTTTTATTTACGTAGGGAACAGTTGTTTACCAGACATTTTTTTAATAGGTCAGGCGTTATTGGTGAGGAAATACCTAATGACTTATATATTAAGGGTAGTAATGGCAGGGACCCGCCCCCAAGCTCTGTATATGTTGCTACACCTAGTGGGTCTATGATAACTTCAGAGGCTCAATTATTTAATAAGCCATATTGGCTGCAACGTGCCCAGGGACATAATAATGGCATCTGTTGGAACAATCAGTTATTTGTAACTGTTGTGGATACCACCAGGAATACAAACATGACACTTTCTGCAACCACACAGTCTATGTCCACATATAATTCAAAGCAAATTAAACAGTATGTTAGGCATGCAGAGGAATATGAATTACAATTTGTGTTTCAACTATGTAAAATATCCCTGTCTGCTGAGGTTATGGCCTATTTACATACTATGAATTCTACCTTACTGGAAGACTGGAATATAGGTTTGTCGCCTCCTGTTGCCACTAGCTTAGAGGACAAATACAGATATGTAAAAAGTGCAGCTATAACCTGTCAAAAGGATCAGCCCCCTCCTGAAAAGCAGGACCCACTATCTAAATATAAATTTTGGGAGGTCAATTTACAAAACAGTTTTTCTGCTGATTTGGATCAGTTTCCTCTTGGCAGGAAGTTTTTAATGCAGGTTGGGGTCCGTACTAAACCTCCTGTATCCTCTAAGAAACGCTCTGCTCCTACTACATCTACCTTAGCCCCCTCCTCCAAGCGCAAACGCAAATAGTATGTTGTGTGTCTGTATTGTATATGTATGGTTGTATTATGTACTATTTATTTATTGTGTGTACTGTATGTGTGTATTTGTTGTCTGTGTTGTATGACTGTATGTATGTGTAATGTTTGCATGTTGTTAATAAATATGAATGAGTGTTACTTTTACGCGTGGTTGCATAAACTAAGGCGCGGTGGTGTCCCTAGGCAGTTGGGTGGCATGTTAGGTGGCGTCCCTGTTTATATACCAATCTCCACCCTGTATTATTAATATATGTACAGTTATTATGGAGTTACCTATACCACATATAGTATAGCTTATAGGTATCCATTTTAGTTTGGCGCCTTTTTGGTACCCTCCATTTTACCTTGCAACCGGTTTCGGTCGTTGGGACATATCCTGTAAATACCACAAGCATATTCAGCAGAACTGTTAATCCTTTGGCATAGTGCCGTTTCCTGTGTTTAATGTTTTTTTGTGCTATACACTATGCCTCACCTATTAGTCACTTACTGTGGGCTGCCAACTATGCTTTTAGCTGCATACTTTAGTGCTTTTGGGCACACATTTTTATTGCAAACATCTGCACTTTAGTGTTTTGGCTTGCAGCATACGTTTTACTAGCCAAGTATCTGTCTAGTAAACTAGGTGTGCACCTCTTACTCATGCACTGCAACCGTTTACGGTTTTGCAGCAACAGGCCTTTTTTATAATTATT
>KF436823|HPV53|D2|
GAAAGTAACAATCCTACTTTTATAGACAGGGAGTAACCGAAATAGGTCTAGGACCGAAAACGGTACATATAAAAGCACTGTGTAAAACACCCAGGACATCCATGGATCGTCGGTTATTTGAAAATACACAGGAGCGACCACGTACATTGCATCAGCTCTGTGAAGTTGTGAATACACCATTGCTGGAGCTGCAACTTGGCTGTGTGTTTTGCAAGAAGGCATTGACAGCTTCAGAGGTATATAATTTTGCATATAAAGATTTAAGAGTAGTGTATAGAGACGGGTATCCGTATGGAGTGTGCAAATTCTGTTTGCTATTTTATAGTAAGGTCCGAAAATTAAGATATTACAATTGTTCAGTGTACGGGGCTAGCCTGGAAACACTAACTAAAAAAAAGTTATCTGATTTATTAATAAGGTGCTACAGATGTCAACATCCGTTGACACCAGAGGAAAAACAGTTACACTGTGACTATAAGAAACGGTTTCACAAAATTTCACATATGTGGACCGGGTCGTGCCTGACATGCTGGAGACACACAACAGCAACTGAATCAGCAGTATAATCATGCACGGTAACGTACCAACACTTCCACAATATATTATAGAACTTATACCACAAACTGAGATTGACCTGCAATGCCATGAGCAATTGAACAGCTCAGAGGATGAGGATGAGGATGAAGTAGACCATCTGCAGGAGCAGCCACAGCAAGCTAGACGGGACGAACAACATCCTTGTTACCTAATTGAAACACAGTGTTGTAGGTGTGAGTCGTTGGTGCAGTTGGCTGTTCAGAGTTCAACAAAAGAGCTGCGTATGTTACAACAAATGCTTATGGGCACAGTGGAGCTTGTGTGCCCCCTCTGCGCAACAAGGCGATAACTGCAATGGCGTCACCTGAAGGTACAGAGGATGAGGGGGGATGTCGGGGATGGTTTCACGTGGAGGCAATAGTAAAAAAACGTACAGGGGATGTAATATCTGAAGATGAAACAGACGAGGAAAGCACCGAATCTGATTTGGATGGGTTTATAGACAATAGTAATATAATATCTACACAGGCAGAAAGGGAGACAGCTCAGCAGTTGTTACATGCCCAAAACACACATGCAGATATACAGACGCTGCAGAAATTAAAACGAAAGTATTTAGGCAGTCCATTAGGTGATATTAGTAATCAGCAAACAGTGTGCCGGGAAGCTGTAAAACGAAGGCTAATTGATACAGAAGTGCCGGACAGCGGGTATGGCAATACTTTGGAAACAGTGGAAGCAACGCAACAGGTACAGGAACAGTATGTAAGGGAGGCAAGTGGCGGGAAAGAACAAAATGGAGGCTCACAACATAGTGTGTGTAGCAGAGATGGGAGCATAGGGTCAGGAAGTGATATGGATGTGGATAGACAGGATATAATGCCACTGCAACAAATACAAGATATATTAAAATGTAGTAATGTGCAAGCCAAGCTATATTGTAAATTTAAAGATATATTTGGCATACCATTTTCAGAGTTGGTACGAACATTTAAAAGTGATAGTACATGTTGTCATGATTGGATATGTGCTATATTTGGAGTAAATGAAACATTAGCAGAGGCATTGAAAACAATTATTAAAACACAGTGCATGTATTACCATATGCAATGTTTAACATGTACATGGGGCGTGGTTATATTATTGTTAATTAGATATACGTGTGGCAAAAACAGAAAAACAATTGTAAAGTCTTTAGCATCCATATTAAATGTACCAACTGAACAAATGCTTGTGCAGCCTCCAAAAATACGTAGCCCTGCAGTTGCATTATACTTTTATAAAACATCTATATCCAACATTAGTGACGTGTATGGGAGTACACCAGAATGGATAGAAAGACAAACACAGTTACAACATAGCTTTGAGGACTGTCAATTTGAATTATCTAAAATGGTGCAGTGGGCATTTGACAATGACGTAACCGATGATAGTCAAATAGCATTTCATTATGCACAGTTAGCAGATGTAGACAGTAATGCACAAGCATTTCTAAAAAGTAATATGCAAGCAAAATATGTAAAAGACTGTGGAATAATGTGTAGACACTATAAACGGGCACAACAACAACAGATGAATATGAAACAATGGATAAAGCATGTATGTAGCAAGGTGGATGATGGCGGGGACTGGAAGCCAATAGTACAGTTCCTAAGGTATCAAGGGGTCGAGTTCATTTCATTTTTAAGTTATTTTAAATTATTTTTACAAGGTACACCAAAACATAATTGTTTAGTTATT-TATGGTCCTCCAAACACGGGTAAATCATGTTTTGCTATGAGTCTTATAAACTTTTTCCATGGGTCAGTCATTTCATATGTAAATTCACACAGTCACTTTTGGTTACAACCGTTAGACAATACTAAATTAGGTATGCTAGATGATGCCACAGAGGCATGTTGGAGATATATTGATGAATACCTAAGAAATCTATTAGATGGCAATCCTGTAAGCTTAGATAGAAAACATAAGCAACTAGTACAAATAAAGTGTCCACCTGTACTAATAACAACTAATATAAATCCAATGCAAGATGCAAAGCTACGGTATTTGCACAGTAGAATACATGTGTTACAGTTTTTAAATCCATTTCCAATTGATGTGAATGGAAATCCTGTATACCAATTAAATAATGCAAACTGGAAATGTTTTTTTGAAAGGACATGGTCCAGATTAGATTTGGATAACGACGAAGACAAGGAAAACGATGGAGACACTATGCCAACGTTTAAATGCGTGCCAGGAGAAAATTCTAGACTGTTTTGAAAAAGATAGCAAAGCTATTACAGACCATATAGACTACTGGAAAGCTGTGCGACAAGAAAATGTAATATATTATAAGGCAAGAGAAAATAATATGACTAAACTAGGCCACCAGGTGGTGCCCTGTTTACAAGTGTGTAAAGCAAAGGCATGCGTTGCTATAGAACTACAAATAGCATTGGAATCACTTTGTAAAACAGAATATAATATGGAAGAGTGGACATTAAGGGATGTATGTGAAAGTATGTGGTATACAGAACCTAAACAGTGTTTTAAAAAACAAGGACAACATATAGAAGTGTGGTTTGATGGCAGCAAGGACAATCGGGCTGAATATGTTGTGTGGAAATGGGTATATTATTGTGGGGAGGATGGGTGGTGTAAAGTGCCTTCTGCAGTAAACTATGAGGGCATATATTATATACATGACGGCCATAAAACGTATTATACAAACTTTAAAGACGAGGCCACCAAATATGGGTGTAAAGGCACATGGGAAGTGCATATGGGAAAACAAAGTATTTATTGTCCCGACTCTGTGTCCAGTACCTTTAGATCCAACGTATCCTCTGTTGAAACTGTTAACGAATACTACTCCCATAAGACCCCCACCACCTCCACGCCCGTGGGCACCTACGAAGCCTCATCATCCCTGCGGCCGGGAAAACGTCCCAGAACCACAGAGCCCGACAGTACCGACTCCACCACACAGTCCACTACCACAGCCAGAGAGTCCTACGCACAGTGTGTCGCAAGGAACACAGACAACACAAACAACAACACCAGAAAACACCTCCCTGGTGGAGCTTCGTGTAACAACACCGAAATCAACAGTGGTCATAAGACTGCACCTGTAGTACATATAAAAGGTGAAGCAAACAGACTAAAGTGTTTAAGGTATCGGTTTCAAAAACATAAACAACTGTTTGTTACTGTATCATCCACCTATCATTGGACAAATGCAAACTCTGCTGTAAATAATAGTTATATTACTGTTGTATATACAGATGAAACGCAACGCCAAAAATTTTTGGATATTGTAAAAATACCCCCTAGTGTATCACTGGTACTGGGACATATGACATGTGTTGATATGTAATGTTAATGTAATTGTTACATTATGTAATATTGTATTACAATAGTACCTG------------------GTATATACAATACCACACACGCCATATATGCTGCTAGGCCTGTAAACTTGCAACCATTGTGTTGTGTGTTAGTTTTGTGTTTTTGCTTTGCTGCTTTGTGTGCCTGTTTGTCTGCTTTAATGTGCCACTATTGCAGTCTGTCTATGTGTTTGCCTCGTGTATATTACTTATACTTTTATTTTGGTTTGTTGTGGCATCATCCTACATAACCACATTTACACTATATATACTTTTTTTTTACTTCCCTTTATTATGTTTCTATAGCCATGCTGTGTGGTTAAGTAACACACAATAAATCACAGGTTTTTTGTATTGTATGTATTTGTGTGTTATATATAATGGTTGCCCACCGGGCACGCAAACGTAAGCGGGCATCAGCAACGCAGCTATATCAAACATGTAAACAATCTGGCACATGTCCTGAGGATGTTATTAACAAAATTGAACAAAAAACCTGGGCTGATAAAATATTGCAATGGGGTAGTTTATTTACATTCTTTGGAGGCCTTGGTATTGGCACTGGCTCTGGCACTGGGGGGCGTACAGGATATATTCCTTTGGGTACTAGGCCTTCCACTGTTGTTGATGTAACCCCTGCTCGGCCCCCTATTGTTGTAGAATCAGTAGGCCCCACTGACCCTTCTATTGTTACATTGGTTGAAGAATCCAGTGTTATTGAGTCTGGAGCTTCGTTCCCTAATTTTACAGGTACTGCAGGATTTGAGGTAACATCCTCCTCAACTACCACACCTGCAGTATTAGATATAACACCCACTTCTACCTCTGTACATGTTAGTTCTACTACATATAGTAATCCCACATTTGTCGACCCTCCTGTTATTGAGGTCCCCCAAACTGGTGAGGTATCTGGAAATATATTAATAAGTACCCCAACATCTGGTGTTCATAGTTATGAGGAAATACCTATGCAAACATTTGCTGTGCAGGGTACAGGCAATGAACCTATTAGTAGTACTCCTATTCCTGGTCTTAGACGTATAGCTGCCCCACGTTTATATAAAAAAGCATTTCAACAGGTTAAGGTCACAGATCCTGCATTTCTTCACAAACCTGAAACCTTAATTAATGTTGATAATCCCATATTTGAAACTGCTGACACAACGTTAACCTTTTCACCATCAGGTGTGGCACCTGATCCTGATTTTTTAGACATTGTGGCTTTACACAGACCTGCCTTTACAACACGTAGAGGTGGTGTGCGTTTTAGTAGGCTTGGCACAAAGGCCACTATGCGCACCAGAAGTGGCAAACAAATAGGTGCTCGTGTACATTATTATTATGATGTCAGTCCTATTACACAGACTGAAGAAATTGAAATGCAGCCATTATTGTCTACAGATAATACATTTGATGGCCTATATGATATTTATGCAAACATAGATGATGAGGCACCTGTGTCATCTCGCTTTTCTATTGCTACACCTTCTAGGTTGCCTACCAACACTGTTCCTTTGTCTTTTAGTGGTAGTACCTCTAATGTTACAATACCCTTTGGTACATCTTGGGATGTTCCCATTTATTCAGGTCCCGATGTAGTGTTGCCCACAGGACCCCCTACATGGCCTTATGCACCTCAATCGCCTTTTGATACCACCCATGATGTAGTTATACAGGGCTCCACATTTGCGTTATGGCCTGTGTATTTTTTGAAACGTAGGCGTCGTAAACGTATTCCCTATTTTCTTGCAGATGGCGGTGTGGCGGCCTAGTGACAGCAAGGTTTATCTGCCTCCTACCCCTGTATCAAAAGTCATTACAACGGATGCCTATGTAAAACGCACCACTATATTTTATCATGCTGGAAGCTCTCGCTTGCTTACCGTGGGACATCCTTATTACCCCATTTCTAAATCTGGTAAAACAGACATCCCTAAGGTGTCTGCATTTCAATATAGGGTGTTTAGGGTACGCCTCCCAGATCCTAATAAGTTTGGCCTTCCTGATACAAATATATTTAATCCTGACCAGGAGCGGCTTGTATGGGCCTGTGTAGGGCTAGAGATTGGCCGTGGACAGCCTTTAGGTGTTGGTGTAAGTGGCCATCCACTGTTCAATAGGTTGGATGACACTGAAAGCTCTAGTATAGCTATTCAGGATACTGCCCCGGACAGTAGGGATAATATTTCAGTGGATCCCAAACAAACACAATTATGCATTATTGGCTGTGCACCCGCTATAGGTGAACACTGGACAAAGGGTACGGCCTGTCGTTCCACACCTACTACAGCGGGCGACTGCCCCCCATTGGAACTTATAAATTCACCTATTGAGGATGGAGACATGGTGGACACAGGTTTTGGTGCATTAAACTTTAAAGCTTTGCAGGAATCTAAATCTGATGTGCCATTGGATATTGTACAATCCACATGTAAATATCCCGATTATTTAAAGATGAGTGCAGATGCATATGGGGATTCTATGTGGTTTTATTTACGTAGGGAACAGTTGTTTACCAGACATTTTTTTAATAGGTCAGGCGTTATTGGTGAGGAAATACCTAATGACTTATATATTAAGGGTAGTAATGGCAGGGACCCGCCCCCAAGCTCTGTATATGTTGCTACACCTAGTGGGTCTATGATAACTTCAGAGGCTCAATTATTTAATAAGCCATATTGGCTGCAACGTGCCCAGGGACATAATAATGGCATCTGTTGGAACAATCAGTTATTTGTAACTGTTGTGGATACCACCAGGAATACAAACATGACTCTTTCTGCAACCACACAGTCTATGTCCACATATAATTCAAAGCAAATTAAACAGTATGTTAGGCATGCAGAGGAATATGAATTACAATTTGTGTTTCAACTATGTAAAATATCCCTGTCTGCTGAGGTTATGGCCTATTTACATACTATGAATTCTACCTTACTAGAAGACTGGAATATAGGTTTGTCGCCTCCTGTTGCCACTAGCTTAGAGGACAAATACAGATATGTAAAAAGTGCAGCTATAACCTGTCAAAAGGATCAGCCCCCTCCTGAAAAGCAGGACCCACTATCTAAATATAAATTTTGGGAGGTCAATTTACAAAACAGTTTTTCTGCTGATTTGGATCAGTTCCCTCTTGGCAGGAAGTTTTTAATGCAGGTTGGGGTCCGTACTAAACCTCCTGTATCCTCTAAGAAACGCTCTGCTCCTACTACATCTACCTCAGCCCCCTCCTCCAAGCGCAAACGCAAATAGTATGTTGTGTGTCTGTATTGTATATGTATGGTTGTATTATGTACTATTTATTTATTGTGTGTACTGTATGTGTGTATTTGTTGTCTGTGTTGTATGACTGTATGTATGTGTAATGTTTGCATGTTGTTAATAAATATGAATGAGTGTTACTTTTACGCGTGGTTGCATAAACTAAGGCGCGGTGGTGTCCCTAGGCAGTTGGGTGGCATGTTAGGTGGCGTCCCTGTTTATATACCAATCTCCACCCTGTATTATTAATATATGTACAGTTATTATGCAGTTACCTATACCACATATAGTATAGCTTATAGGTATCCATTTTAGTTTGGCGCCTTTTTGGTACCCTCCATTTTACCTTGCAACCGGTTTCGGTCGTTGGGACATATCCTGTAAATACCACAAGCATATTCAGCAGAACTGTTAATCCTTTGGCATAGTGCCGTTTCCTGTGTTTAATGTTTTTTTGTGCTATACACTATGCCTCACCTATTAGTCACGTACTGTGGGCTGCCAACTATGCTTTTAGCTGCATACTTTAGTGCTTTTGGGCACACATTTTTATTGCAAACATCTGCACTTTAGTGTTTTGGCTTGCAGCATACGTTTTACTAGCCAAGTATCTGTCTAGTAAACTAGGTGTGCACCTCTTACTCATGCACTGCAACCGTTTACGGTTTTGCAGCAACAGGCCTTTTTTATAATTATT
>LNS9308021_HPV53
GAAAGTAACAATCCTACTTTTATAGACAGGGAGTAACCGAAATAGGTCTAGGACCGAAAACGGTACATATAAAAGCACTGTGTAAAACACCCAGGACATCCATGGATCGTCGGTTATTTGAAAATACACAGGAGCGACCACGTACATTGCATCAGCTCTGTGAAGTTGTGAATACACCATTGCTGGAGCTGCAACTTGGCTGTGTGTTTTGCAAGAAGGCATTGACAGCTTCAGAGGTATATAATTTTGCATATAAAGATTTAAGAGTAGTGTATAGAGACGGGTATCCGTATGGAGTGTGCAAATTCTGTTTGCTATTTTATAGTAAGGTCCGAAAATTAAGATATTACAATTGTTCAGTGTACGGGGCTAGCCTGGAAACACTAACTAAAAAAAAGTTATCTGATTTATTAATAAGGTGCTACAGATGTCAACATCCGTTGACACCAGAGGAAAAACAGTTACACTGTGACTATAAGAAACGGTTTCACAAAATTTCACATATGTGGACCGGGTCGTGCCTGACATGCTGGAGACACACAACAGCAACTGAATCAGCAGTATAATCATGCACGGTAACGTACCAACACTTCCACAATATATTATAGAACTTATACCACAAACTGAGATTGACCTGCAATGCCATGAGCAATTGAACAGCTCAGAGGATGAGGATGAGGATGAAGTAGACCATCTGCAGGAGCAGCCACAGCAAGCTAGACGGGACGAACAACATCCTTGTTACCTAATTGAAACACAGTGTTGTAGGTGTGAGTCGTTGGTGCAGTTGGCTGTTCAGAGTTCAACAAAAGAGCTGCGTATGTTACAACAAATGCTTATGGGCACAGTGGAGCTTGTGTGCCCCCTCTGCGCAACAAGGCGATAACTGCAATGGCGTCACCTGAAGGTACAGAGGATGAGGGGGGATGTCGGGGATGGTTTCACGTGGAGGCAATAGTAAAAAAACGTACAGGGGATGTAATATCTGAAGATGAAACAGACGAGGAAAGCACCGAATCTGATTTGGATGGGTTTATAGACAATAGTAATATAATATCTACACAGGCAGAAAGGGAGACAGCTCAGCAGTTGTTACATGCCCAAAACACACATGCAGATATACAGACGCTGCAGAAATTAAAACGAAAGTATTTAGGCAGTCCATTAGGTGATATTAGTAATCAGCAAACAGTGTGCCGGGAAGCTGTAAAACGAAGGCTAATTGATACAGAAGTGCCGGACAGCGGGTATGGCAATACTTTGGAAACAGTGGAAGCAACGCAACAGGTACAGGAACAGTATGTAAGGGAGGCAAGTGGCGGGAAAGAACAAAATGGAGGCTCACAACATAGTGTGTGTAGCAGAGATGGGAGCATAGGGTCAGGAAGTGATATGGATGTGGATAGACAGGATATAATGCCACTGCAACAAATACAAGATATATTAAAATGTAGTAATGTGCAAGCCAAGCTATATTGTAAATTTAAAGATATATTTGGCATACCATTTTCAGAGTTGGTACGAACATTTAAAAGTGATAGTACATGTTGTCATGATTGGATATGTGCTATATTTGGAGTAAATGAAACATTAGCAGAGGCATTGAAAACAATTATTAAAACACAGTGCATGTATTACCATATGCAATGTTTAACATGTACATGGGGCGTGGTTATATTATTGTTAATTAGATATACGTGTGGCAAAAACAGAAAAACAATTGTAAAGTCTTTAGCATCCATATTAAATGTACCAACTGAACAAATGCTTGTGCAGCCTCCAAAAATACGTAGCCCTGCAGTTGCATTATACTTTTATAAAACATCTATATCCAACATTAGTGACGTGTATGGGAGTACACCAGAATGGATAGAAAGACAAACACAGTTACAACATAGCTTTGAGGACTGTCAATTTGAATTATCTAAAATGGTGCAGTGGGCATTTGACAATGACGTAACCGATGATAGTCAAATAGCATTTCATTATGCACAGTTAGCAGATGTAGACAGTAATGCACAAGCATTTCTAAAAAGTAATATGCAAGCAAAATATGTAAAAGACTGTGGAATAATGTGTAGACACTATAAACGGGCACAACAACAACAGATGAATATGAAACAATGGATAAAGCATGTATGTAGCAAGGTGGATGATGGCGGGGACTGGAAGCCAATAGTACAGTTCCTAAGGTATCAAGGGGTCGAGTTCATTTCATTTTTAAGTTATTTTAAATTATTTTTACAAGGTACACCAAAACATAATTGTTTAGTTATT-TATGGTCCTCCAAACACGGGTAAATCATGTTTTGCTATGAGTCTTATAAACTTTTTCCATGGGTCAGTCATTTCATATGTAAATTCACACAGTCACTTTTGGTTACAACCGTTAGACAATACTAAATTAGGTATGCTAGATGATGCCACAGAGGCATGTTGGAGATATATTGATGAATACCTAAGAAATCTATTAGATGGCAATCCTGTAAGCTTAGATAGAAAACATAAGCAACTAGTACAAATAAAGTGTCCACCTGTACTAATAACAACTAATATAAATCCAATGCAAGATGCAAAGCTACGGTATTTGCACAGTAGAATACATGTGTTACAGTTTTTAAATCCATTTCCAATTGATGTGAATGGAAATCCTGTATACCAATTAAATAATGCAAACTGGAAATGTTTTTTTGAAAGGACATGGTCCAGATTAGATTTGGATAACGACGAAGACAAGGAAAACGATGGAGACACTATGCCAACGTTTAAATGCGTGCCAGGAGAAAATTCTAGACTGTTTTGAAAAAGATAGCAAAGCTATTACAGACCATATAGACTACTGGAAAGCTGTGCGACAAGAAAATGTAATATATTATAAGGCAAGAGAAAATAATATGACTAAACTAGGCCACCAGGTGGTGCCCTGTTTACAAGTGTGTAAAGCAAAGGCATGCGTTGCTATAGAACTACAAATAGCATTGGAATCACTTTGTAAAACAGAATATAATATGGAAGAGTGGACATTAAGGGATGTATGTGAAAGTATGTGGTATACAGAACCTAAACAGTGTTTTAAAAAACAAGGACAACATATAGAAGTGTGGTTTGATGGCAGCAAGGACAATCGGGCTGAATATGTTGTGTGGAAATGGGTATATTATTGTGGGGAGGATGGGTGGTGTAAAGTGCCTTCTGCAGTAAACTATGAGGGCATATATTATATACATGACGGCCATAAAACGTATTATACAAACTTTAAAGACGAGGCCACCAAATATGGGTGTAAAGGCACATGGGAAGTGCATATGGGAAAACAAAGTATTTATTGTCCCGACTCTGTGTCCAGTACCTTTAGATCCAACGTATCCTCTGTTGAAACTGTTAACGAATACTACTCCCATAAGACCCCCACCACCTCCACGCCCGTGGGCACCTACGAAGCCTCATCATCCCTGCGGCCGGGAAAACGTCCCAGAACCACAGAGCCCGACAGTACCGACTCCACCACACAGTCCACTACCACAGCCAGAGAGTCCTACGCACAGTGTGTCGCAAGGAACACAGACAACACAAACAACAACACCAGAAAACACCTCCCTGGTGGAGCTTCGTGTAACAACACCGAAATCAACAGTGGTCATAAGACTGCACCTGTAGTACATATAAAAGGTGAAGCAAACAGACTAAAGTGTTTAAGGTATCGGTTTCAAAAACATAAACAACTGTTTGTTACTGTATCATCCACCTATCATTGGACAAATGCAAACTCTGCTGTAAATAATAGTTATATTACTGTTGTATATACAGATGAAACGCAACGCCAAAAATTTTTGGATATTGTAAAAATACCCCCTAGTGTATCACTGGTACTGGGACATATGACATGTGTTGATATGTAATGTTAATGTAATTGTTACATTATGTAATATTGTATTACAATAGTACCTG------------------GTATATACAATACCACACACGCCATATATGCTGCTAGGCCTGTAAACTTGCAACCATTGTGTTGTGTGTTAGTTTTGTGTTTTTGCTTTGCTGCTTTGTGTGCCTGTTTGTCTGCTTTAATGTGCCACTATTGCAGTCTGTCTATGTGTTTGCCTCGTGTATATTACTTATACTTTTATTTTGGTTTGTTGTGGCATCATCCTACATAACCACATTTACACTATATATACTTTTTTTTTACTTCCCTTTATTATGTTTCTATAGCCATGCTGTGTGGTTAAGTAACACACAATAAATCACAGGTTTTTTGTATTGTATGTATTTGTGTGTTATATATAATGGTTGCCCACCGGGCACGCAGACGTAAGCGGGCATCAGCAACGCAGCTATATCAAACATGTAAACAATCTGGCACATGTCCTGAGGATGTTATTAACAAAATTGAACAAAAAACCTGGGCTGATAAAATATTGCAATGGGGTAGTTTATTTACATTCTTTGGAGGCCTTGGTATTGGCACTGGCTCTGGCACTGGGGGGCGTACAGGATATATTCCTTTGGGTACTAGGCCTTCCACTGTTGTTGATGTAACCCCTGCTCGGCCCCCTATTGTTGTAGAATCAGTAGGCCCCACTGACCCTTCTATTGTTACATTGGTTGAAGAATCCAGTGTTATTGAGTCTGGAGCTTCGTTCCCTAATTTTACAGGTACTGCAGGATTTGAGGTAACATCCTCCTCAACTACCACACCTGCAGTATTAGATATAACACCCACTTCTACCTCTGTACATGTTAGTTCTACTACATATAGTAATCCCACATTTGTCGACCCTCCTGTTATTGAGGTCCCCCAAACTGGTGAGGTATCTGGAAATATATTAATAAGTACCCCAACATCTGGTGTTCATAGTTATGAGGAAATACCTATGCAAACATTTGCTGTGCAGGGTACAGGCAATGAACCTATTAGTAGTACTCCTATTCCTGGTCTTAGACGTATAGCTGCCCCACGTTTATATAAAAAAGCATTTCAACAGGTTAAGGTCACAGATCCTGCATTTCTTCACAAACCTGAAACCTTAATTAATGTTGATAATCCCATATTTGAAACTGCTGACACAACGTTAACCTTTTCACCATCAGGTGTGGCACCTGATCCTGATTTTTTAGACATTGTGGCTTTACACAGACCTGCCTTTACAACACGTAGAGGTGGTGTGCGTTTTAGTAGGCTTGGCACAAAGGCCACTATGCGCACCAGAAGTGGCAAACAAATAGGTGCTCGTGTACATTATTATTATGATGTCAGTCCTATTACACAGACTGAAGAAATTGAAATGCAGCCATTATTGTCTACAGATAATACATTTGATGGCCTATATGATATTTATGCAAACATAGATGATGAGGCACCTGTGTCATCTCGCTTTTCTATTGCTACACCTTCTAGGTTGCCTACCAACACTGTTCCTTTGTCTTTTAGTGGTAGTACCTCTAATGTTACAATACCCTTTGGTACATCTTGGGATGTTCCCATTTATTCAGGTCCCGATGTAGTGTTGCCCACAGGACCCCCTACATGGCCTTATGCACCTCAATCGCCTTTTGATACCACCCATGATGTAGTTATACAGGGCTCCACATTTGCGTTATGGCCTGTGTATTTTTTGAAACGTAGGCGTCGTAAACGTATTCCCTATTTTCTTGCAGATGGCGGTGTGGCGGCCTAGTGACAGCAAGGTTTATCTGCCTCCTACCCCTGTATCAAAAGTCATTACAACGGATGCCTATGTAAAACGCACCACTATATTTTATCATGCTGGAAGCTCTCGCTTGCTTACCGTGGGACATCCTTATTACCCCATTTCTAAATCTGGTAAAACAGACATCCCTAAGGTGTCTGCATTTCAATATAGGGTGTTTAGGGTACGCCTCCCAGATCCTAATAAGTTTGGCCTTCCTGATACAAATATATTTAATCCTGACCAGGAGCGGCTTGTATGGGCCTGTGTAGGGCTAGAGATTGGCCGTGGACAGCCTTTAGGTGTTGGTGTAAGTGGCCATCCACTGTTCAATAGGTTGGATGACACTGAAAGCTCTAGTATAGCTATTCAGGATACTGCCCCGGACAGTAGGGATAATATTTCAGTGGATCCCAAACAAACACAATTATGCATTATTGGCTGTGCACCCGCTATAGGTGAACACTGGACAAAGGGTACGGCCTGTCGTTCCACACCTACTACAGCGGGCGACTGCCCCCCATTGGAACTTATAAATTCACCTATTGAGGATGGAGACATGGTGGACACAGGTTTTGGTGCATTAAACTTTAAAGCTTTGCAGGAATCTAAATCTGATGTGCCATTGGATATTGTACAATCCACATGTAAATATCCCGATTATTTAAAGATGAGTGCAGATGCATATGGGGATTCTATGTGGTTTTATTTACGTAGGGAACAGTTGTTTACCAGACATTTTTTTAATAGGTCAGGCGTTATTGGTGAGGAAATACCTAATGACTTATATATTAAGGGTAGTAATGGCAGGGACCCGCCTCCAAGCTCTGTATATGTTGCTACACCTAGTGGGTCTATGATAACTTCAGAGGCTCAATTATTTAATAAGCCATATTGGCTGCAACGTGCCCAGGGACATAATAATGGCATCTGTTGGAACAATCAGTTATTTGTAACTGTTGTGGATACCACCAGGAATACAAACATGACTCTTTCTGCAACCACACAGTCTATGTCCACATATAATTCAAAGCAAATTAAACAGTATGTTAGGCATGCAGAGGAATATGAATTACAATTTGTGTTTCAACTATGTAAAATATCCCTGTCTGCTGAGGTTATGGCCTATTTACATACTATGAATTCTACCTTACTGGAAGACTGGAATATAGGTTTGTCGCCTCCTGTTGCCACTAGCTTAGAGGACAAATACAGATATGTAAAAAGTGCAGCTATAACCTGTCAAAAGGATCAGCCCCCTCCTGAAAAGCAGGACCCACTATCTAAATATAAATTTTGGGAGGTCAATTTACAAAACAGTTTTTCTGCTGATTTGGATCAGTTCCCTCTTGGCAGGAAGTTTTTAATGCAGGTTGGGGTCCGTACTAAACCTCCTGTATCCTCTAAGAAACGCTCTGCTCCTACTACATCTACCTCAGCCCCCTCCTCCAAGCGCAAACGCAAATAGTATGTTGTGTGTCTGTATTGTATATGTATGGTTGTATTATGTACTATTTATTTATTGTGTGTACTGTATGTGTGTATTTGTTGTCTGTGTTGTATGACTGTATGTATGTGTAATGTTTGCATGTTGTTAATAAATATGAATGAGTGTTACTTTTACGCGTGGTTGCATAAACTAAGGCGCGGTGGTGTCCCTAGGCAGTTGGGTGGCATGTTAGGTGGCGTCCCTGTTTATATACCAATCTCCACCCTGTATTATTAATATATGTACAGTTATTATGCAGTTACCTATACCACATATAGTATAGCTTATAGGTATCCATTTTAGTTTGGCGCCTTTTTGGTACCCTCCATTTTACCTTGCAACCGGTTTCGGTCGTTGGGACATATCCTGTAAATACCACAAGCATATTCAGCAGAACTGTTAATCCTTTGGCATAGTGCCGTTTCCTGTGTTTAATGTTTTTTTGTGCTATACACTATGCCTCACCTATTAGTCACTTACTGTGGGCTGCCAACTATGCTTTTAGCTGCATACTTTAGTGCTTTTGGGCACACATTTTTATTGCAAACATCTGCACTTTAGTGTTTTGGCTTGCAGCATACGTTTTACTAGCCAAGTATCTGTCTAGTAAACTAGGTGTGCACCTCTTACTCATGCACTGCAACCGTTTACGGTTTTGCAGCAACAGGCCTTTTTTATAATTATT
>GQ472849|HPV53|D3|
GAAAGTAACAATCCTACTTTTATAGACAGGGAGTAACCGAAATAGGTTTAGGACCGAAAACGGTACATATAAAAGCACTGTGTAAAACACCCAGGACATCCATGGATCGTCGGTTATTTGAAAATACACAGGAGCGACCACGTACATTGCATCAGCTCTGTGAAGTTGTGAATAAACCATTGCTGGAGCTGCAACTTGGCTGTGTGTTCTGCAAGAAGGCATTGACAGCTTCAGAGGTATATAATTTTGCATATAAAGATTTAAGAGTAGTGTATAGAGACGGGTATCCGTATGGAGTGTGCAAATTCTGTTTGCTATTTTATAGTAAGGTCCGAAAATTAAGATATTACAATTGTTCAGTGTACGGGGCTAGCCTGGAAGCACTAACTAAAAAAAAGTTATCTGATTTATTAATAAGGTGCTACAGATGTCAACATCCGTTGACACCAGAGGAAAGACAGTTACACTGTGACTATAAGAAACGGTTTCACAAAATTTCACATATGTGGACCGGGTCGTGCCTGACATGCTGGAGACACACAACAGCAACTGAATCAGCAGTATAATCATGCACGGTAACGTACCAACACTTCCACAATATATTATAGAACTTATACCACAAACTGAGATTGACCTGCAATGCCATGAGCAATTGAACAGCTCAGAGGATGAGGATGAGGATGAAGTAGACCATCTGCAGGAGCAGCCACAGCAAGCTAGACGGGACGAACAACATCCTTGTTACCTAATTGAAACACAGTGTTGTAGGTGTGAGTCGTTGGTGCAGTTGGCTGTTCAGAGTTCAACAAAAGAGCTGCGTATGTTACAACAAATGCTTATGGGCACAGTGGAGCTTGTGTGCCCCCTCTGCGCAACAAGGCGATAACTGCAATGGCGTCACCTGAAGGTACAGAGGATGAGGGGGGATGTCGGGGATGGTTTCACGTGGAGGCAATAGTAAAAAAACGTACAGGGGATGTAATATCTGAAGATGAAACAGACGAGGAAAGCACCGAATCTGATTTGGATGGGTTTATAGACAATAGTAATATAATATCTACACAGGCAGAAAGGGAGACAGCTCAGCAGTTGTTACATGCCCAAAACACACATGCAGATATACAGACGCTGCAGAAATTAAAACGAAAGTATTTAGGCAGTCCATTAGGTGATATTAGTAATCAGCAAACAGTGTGCCGGGAAGCTGTAAAACGAAGGCTAATTGATACAGAAGTGCCGGACAGCGGGTATGGCAATACTTTGGAAACAGTGGAAGCAACGCAACAGGTACAGGAACAGTATGTAAGGGAGGCAAGTGGCGGGAAAGAACAAAATGGAGGCTCACAACATAGTGTGTGTAGCAGAGATGGGAGCATAGGGTCAGGAAGTGATATGGATGTGGATAGACAGGATACAATGCCACTGCAACAAATACAAGATATATTAAAATGTAGTAATGTGCAAGCCAAGCTATATTGTAGATTTAAAGATATATTTGGCATACCATTTTCAGAGTTGGTACGAACATTTAAAAGTGATAGTACATGTTGTCATGATTGGATATGTGCTATATTTGGAGTAAATGAAACATTAGCAGAGGCATTGAAAACAATTATTAAAACACAGTGCATGTATTACCATATGCAATGTTTAACATGTACATGGGGCGTGGTTATATTATTGTTAATTAGATATACGTGTGGCAAAAACAGAAAAACAATTGTAAAGTCTTTAGCATCCATATTAAATGTACCAACTGAACAAATGCTTGTGCAGCCTCCAAAAATACGTAGCCCTGCAGTTGCATTATACTTTTATAAAACATCTATATCCAACATTAGTGACGTGTATGGGAGTACACCAGAATGGATAGAAAGACAAACACAGTTACAACATAGCTTTGAGGACTGTCAATTTGAATTATCTAAAATGGTGCAGTGGGCATTTGACAATGACGTAACCGATGATAGTCAAATAGCATTTCATTATGCACAGTTAGCAGATGTAGACAGTAATGCACAAGCATTTCTAAAAAGTAATATGCAAGCAAAATATGTAAAAGACTGTGGAATAATGTGTAGACACTATAAACGGGCACAACAACAACAGATGAATATGAAACAATGGATAAAGCATGTATGTAGCAGGGTGGATGATGGCGGGGACTGGAAGCCAATAGTACAGTTCCTAAGGTATCAAGGGGTCGAGTTCATTTCATTTTTAAGTTATTTTAAATTATTTTTACAAGGTACACCAAAACATAATTGTTTAGTTATT-TATGGTCCTCCAAACACGGGTAAATCATGTTTTGCTATGAGTCTTATAAACTTTTTCCATGGGTCAGTCATTTCATATGTAAATTCACACAGTCACTTTTGGTTACAACCGTTAGACAATACTAAATTAGGTATGCTAGATGATGCCACAGAGGCATGTTGGAGATATATTGATGAATACCTAAGAAATCTATTAGATGGCAATCCTGTAAGCTTAGATAGAAAACATAAGCAACTAGTACAAATAAAGTGTCCACCTGTACTAATAACAACTAATATAAATCCAATGCAAGATGCAAAGCTACGGTATTTGCACAGTAGAATACATGTGTTACAGTTTTTAAATCCATTTCCAATTGATGTGAATGGAAATCCTGTATACCAATTAAATAATGCAAACTGGAAATGTTTTTTTGAAAGGACATGGTCCAGATTAGATTTGGATAACGACGAAGACAAGGAAAACGATGGAGACACTATGCCAACGTTTAAATGCGTGCCAGGAGAAAATTCTAGACTGTTTTGAAAAAGATAGCAAAGCTATTACAGACCATATAGACTACTGGAAAGCTGTGCGACAAGAAAATGTAATATATTATAAGGCAAGAGAAAATAATATGACTAAACTAGGCCACCAGGTGGTGCCCTGTTTACAAGTGTGTAAAGCAAAGGCATGCGTTGCTATAGAACTACAAATAGCATTGGAATCACTTTGTAAAACAGAATATAATATGGAAGAGTGGACATTAAGGGATGTATGTGAAAGTATGTGGTATACAGAACCTAAACAGTGTTTTAAAAAACAAGGACAACATATAGAAGTGTGGTTTGATGGCAGCAAGGACAATCGGGCTGAATATGTTGTGTGGAAATGGGTATATTATTGTGGGGAGGATGGGTGGTGTAAAGTGCCTTCTGCAGTAAACTATGAGGGCATATATTATATACATGACGGCCATAAAACGTATTATACAAACTTTAAAGACGAGGCCACCAAATATGGGTGTAAAGGCACATGGGAAGTGCATATGGGAAAACAAAGTATTTATTGTCCCGACTCTGTGTCCAGTACCTTTAGATCCAACGTATCCTCTGTTGAAACTGTTAACGAATACTACTCCCATAAGACCCCCACCACCTCCACGCCCGTGGGCACCTACGAAGCCTCATCATCCCTGCGGCCGGGAAAACGTCCCAGAACCACAGAGCCCGACAGTACCGACTCCACCACACAGTCCACTACCACAGCCAGAGAGTCCTACGCACAGTGTGTCGCAAGGAACACAGACAACACAAACAACAACACCAGAAAACACCTCCCTGGTGGAGCTTCGTGTAACAACACCGAAATCAACAGTGGTCATAAGACTGCACCGGTAGTACATATAAAAGGTGAAGCAAACAGACTAAAGTGTTTAAGGTATCGGTTTCAAAAACATAAACAACTGTTTGTTACTGTATCATCCACCTATCATTGGACAAATGCAAACTCTGCCGTAAATAATAGTTATATTACTGTTGTATATACAGATGAAACTCAACGCCAAAAATTTTTGGATATTGTAAAAATACCCCCTAGTGTATCACTGGTACTGGGACATATGACATGTGTTGATATGTAATGTTAATGTAATTGCTACATTATGTAATATTGTATTACAATAGTACCTG------------------GTATATACAATACCACACACGCCATATATGCTGCTAGGCCTGTAAACTTGCAACCATTGTGTTGTGTGTTAGTTTTGTGTTTTTGCTTTGCTGCTTTGTGTGCCTGTTTGTCTGCTTTAATGTGCCACTATTGCAGTCTGTCTATGTGTTTGCCTCGTGTATATTACTTATACTTTTATTTTGGTTTGTTGTGGCATCATCCTACATAACCACATTTACACTATATATACTTTTTTTTTACTTCCCTTTATTATGTTTCTATAGCCATGCTGTGTGGTTAAGTAACACACAATAAATCACAGGTTTTTTGTATTGTATGTATTTGTGTGTTATATATAATGGTTGCCCACCGGGCACGCAGACGTAAGCGGGCATCAGCAACGCAGCTATATCAAACATGTAAACAATCTGGCACATGTCCTGAGGATGTTATTAACAAAATTGAACAAAAAACCTGGGCTGATAAAATATTGCAATGGGGTAGTTTATTTACATTCTTTGGAGGCCTTGGTATTGGCACTGGCTCTGGCACTGGGGGGCGTACAGGATATATTCCTTTGGGTACTAGGCCTTCCACTGTTGTTGATGTAACCCCTGCTCGGCCCCCTATTGTTGTAGAATCAGTAGGCCCCACTGACCCTTCTATTGTTACATTGGTTGAAGAATCCAGTGTTATTGAGTCTGGAGCTTCGTTCCCTAATTTTACAGGTACTGCAGGATTTGAGGTAACATCCTCCTCAACTACCACACCTGCAGTATTAGATATAACACCCACTTCTACCTCTGTACATGTTAGTTCTACTACATATAGTAATCCCACATTTGTCGACCCTCCTGTTATTGAGGTCCCCCAAACTGGTGAGGTATCTGGAAATATATTAATAAGTACCCCAACATCTGGTGTTCATAGTTATGAGGAAATACCTATGCAAACATTTGCTGTGCAGGGTACAGGCAATGAACCTATTAGTAGTACTCCTATTCCTGGTCTTAGACGTATAGCTGCCCCACGTTTATATAAAAAAGCATTTCAACAGGTTAAGGTCACAGATCCTGCATTTCTTCACAAACCTGAAACCTTAATTAATGTTGATAATCCCATATTTGAAACTGCTGACACAACGTTAACCTTTTCACCATCAGGTGTGGCACCTGATCCTGATTTTTTAGACATTGTGGCTTTACACAGACCTGCCTTTACAACACGTAGAGGTGGTGTGCGTTTTAGTAGGCTTGGCACAAAGGCCACTATGCGCACCAGAAGTGGCAAACAGATAGGTGCTCGTGTACATTATTATTATGATGTCAGTCCTATTACACAGACTGAAGAAATTGAAATGCAGCCATTATTGTCTACAGATAATACATTTGATGGCCTATATGATATTTATGCAAACATAGATGATGAGGCACCTGTGTCATCTCGCTTTTCTATTGCTACACCTTCTAGGTTGCCTACCAACACTGTTCCTTTGTCTTTTAGTGGTAGTACCTCTAATGTTACAATACCCTTTGGTACATCTTGGGATGTTCCCATTTATTCAGGTCCCGATGTAGTGTTGCCCACAGGACCCCCTACATGGCCTTATGCACCTCAATCGCCTTTTGATACCACCCATGATGTAGTTATACAGGGCTCCACATTTGCGTTATGGCCTGTGTATTTTTTGAAACGTAGGCGTCGTAAACGTATTCCCTATTTTCTTGCAGATGGCGGTGTGGCGGCCTAGTGACAGCAAGGTTTATCTGCCTCCTACCCCTGTATCAAAAGTCATTACAACGGATGCCTATGTAAAACGCACCACTATATTTTATCATGCTGGAAGCTCTCGCTTGCTTACCGTGGGACATCCTTATTACCCCATTTCTAAATCTGGTAAAACAGACATCCCTAAGGTGTCTGCATTTCAATATAGGGTGTTTAGGGTACGCCTCCCAGATCCTAATAAGTTTGGCCTTCCTGATACAAATATATTTAATCCTGACCAGGAGCGGCTTGTATGGGCCTGTGTAGGGCTAGAGATTGGCCGTGGACAGCCTTTAGGTGTTGGTGTAAGTGGCCATCCACTGTTCAATAGGTTGGATGACACTGAAAGCTCTAGTATAGCTATTCAGGATACTGCCCCGGACAGTAGGGATAATATTTCAGTGGATCCCAAACAAACACAATTATGCATTATTGGCTGTGCACCCGCTATAGGTGAACACTGGACAAAGGGTACGGCCTGTCGTTCCACACCCACTACAGCGGGTGACTGCCCCCCATTGGAACTTATAAATTCACCTATTGAGGATGGAGACATGGTGGACACAGGTTTTGGTGCATTAAACTTTAAAGCTTTGCAGGAATCTAAATCTGATGTGCCATTGGATATTGTACAATCCACATGTAAATATCCCGATTATTTAAAGATGAGTGCAGATGCATATGGGGATTCTATGTGGTTTTATTTACGTAGGGAACAGTTGTTTACCAGACATTTTTTTAATAGGTCAGGCGTTATTGGTGAGGAAATACCTAATGACTTATATATTAAGGGTAGTAATGACAGGGACCCGCCCCCAAGCTCTGTATATGTTGCTACACCTAGTGGGTCTATGATAACTTCAGAGGCTCAATTATTTAATAAGCCATATTGGCTGCAACGTGCCCAGGGACATAATAATGGCATCTGTTGGAACAATCAGTTATTTGTAACTGTTGTGGATACCACCAGGAATACAAACATGACTCTTTCTGCAACCACACAGTCTATGTCCACATATAATTCAAAGCAAATTAAACAGTATGTTAGGCATGCAGAGGAATATGAATTACAATTTGTGTTTCAACTATGTAAAATATCCCTGTCTGCTGAGGTTATGGCCTATTTACATACTATGAATTCTACCTTACTGGAAGACTGGAATATAGGTTTGTCGCCTCCTGTTGCCACTAGCTTAGAGGACAAATACAGATATGTAAAAAGTGCAGCTATAACCTGTCAAAAGGATCAGCCCCCTCCTGAAAAGCAGGACCCACTATCTAAATATAAATTTTGGGAGGTCAATTTACAAAACAGTTTTTCTGCTGATTTGGATCAGTTTCCTCTTGGCAGGAAGTTTTTAATGCAGGTTGGGGTCCGTACTGAACCTCCTGTATCCTCTAAGAAACGCTCTGCTCCTACTACATCTACCTCAGCCCCCTCCTCCAAGCGCAAACGCAAATAGTATGTTGTGTGTCTGTATTGTATATGTATGGTTGTATTATGTACTATTTATTTATTGTGTGTACTGTATGTGTGTATTTGTTGTCTGTGTTGTATGACTGTATGTATGTGTAATGCTTGCATGTTGTTAATAAATATGAATGAGTGTTACTTTTACGCGTGGTTGCATAAACTAAGGCGCGGTGGTGTCCCTAGGCAGTTGGGTGGCATGTTAGGTGGCGTCCCTGTTTATATACCAATCTCCACCCTGTATTATTAATATATGTACAGTTATTATGCAGTTACCTATACCACATATAGTATAGCTTATAGGTATCCATTTTAGTTTGGCGCCTTTTTGGTACCCTCCATTTTACCTTGCAACCGGTTTCGGTCGTTGGGACATATCCTGTAAATACCACAAGCATATTCAGCAGAACTGTTAATCCTTTGGCATAGTGCCGTTTCCTGTGTTTAATGTTTTTTTGTGCTATACACTATGCCTCACCTATTAGTCACTTACTGTGGGCTGCCAACTATGCTTTTAGCTGCATACTTTAGTGCTTTTGGGCACACATTTTTATTGCAAACATCTGCACTTTAGTGTTTTGGCTTGCAGCATACGTTTTACTAGCCAAGTATCTGTCTAGTAAACTAGGTGTGCACCTCTTACTCATGCACTGCAACCGGTTACGGTTTTGCAGCAACAGGCCTTTTTTATAATTATT
>EF546479|HPV53|D4|
GAAAGTAACAATCCTACTTTTATAGACAGGGAGTAACCGAAATAGGTTTAGGACCGAAAACGGTACATATAAAAGCACTGTGTAAAACACCCAGGACATCCATGGATCGTCGGTTATTTGAAAATACAGAGGAGCGACCACGTACATTGCATCAGCTCTGTGAAGTTGTGAATAAACCATTGCTGGAGCTGCAACTTGGCTGTGTGTTCTGCAAGAAGGCATTGACAGCTTCAGAGGTATATAATTTTGCATATAAAGATTTAAGAGTAGTGTATAGAGACGGGTATCCGTATGGAGTGTGCAAATTCTGTTTGCTATTTTATAGTAAGGTCCGAAAATTAAGATATTACAATTGTTCAGTGTACGGGGCTAGCCTGGAAGCACTAACTAAAAAAAAGTTATCTGATTTATCAATAAGGTGCTACAGATGTCAACATCCGTTGACACCAGAGGAAAAACAGTTACACTGTGACTATAAGAAACGGTTTCACAAAATTTCACATATGTGGACCGGGTCGTGCCTGACATGCTGGAGACACACAACAGCAACTGAATCAGCAGTATAATCATGCACGGTAACGTACCAACACTTCCACAATATATTATAGAACTTATACCACAAACTGAGATTGACCTGCAATGCCATGAGCAATTGAACAGCTCAGAGGATGAGGATGAGGATGAAGTAGACCATCTGCAGGAGCAGCCACAGCAAGCTAGACGGGACGAACAACATCCTTGTTACCTAATTGAAACACAGTGTTGTAGGTGTGAGTCGTTGGTGCAGTTGGCTGTTCAGAGTTCAACAAAAGAGCTGCGTATGTTACAACAAATGCTTATGGGCACAGTGGAGCTTGTGTGCCCCCTCTGCGCAACAAGGCGATAACTGCAATGGCGTCACCTGAAGGTACAGAGGATGAGGGGGGATGTCGGGGATGGTTTCACGTGGAGGCAATAGTAAAAAAACGTACAGGGGATGTAATATCTGAAGATGAAACAGACGAGGAAAGCACCGAATCTGATTTGGATGGGTTTATAGACAATAGTAATATAATATCTACACAGGCAGAAAGGGAGACAGCTCAGCAGTTGTTACATGCCCAAAACACACATGCAGATATACAGACGCTGCAGAAATTAAAACGAAAGTATTTAGGCAGTCCATTAGGTGATATTAGTAATCAGCAAACAGTGTGCCGGGAAGCTGTAAAACGAAGGCTAATTGATACAGAAGTGCCGGACAGCGGGTATGGCAATACTTTGGAAACAGTGGAAGCAACGCAACAGGTACAGGAACAGTATGTAAGGGAGGCAAGTGGCGGGAAAGAACAAAATGGAGGCTCACAACATAGTGTGTGTAGCAGAGATGGGAGCATAGGGTCAGGAAGTGATATGGATGTGGATAGACAGGATATAATGCCACTGCAACAAATACAAGATATATTAAAATGTAGTAATGTGCAAGCCAAGCTATATTGTAAATTTAAAGATATATTTGGCATACCATTTTCAGAGTTGGTACGAACATTTAAAAGTGATAGTACATGTTGTCATGATTGGATATGTGCTATATTTGGAGTAAATGAAACATTAGCAGAGGCATTAAAAACAATTATTAAAACACAGTGCATGTATTACCATATGCAATGTTTAACATGTACATGGGGCGTGGTTATATTATTGTTAATTAGATATACGTGTGGCAAAAACAGAAAAACAATTGTAAAGTCTTTAGCATCCATATTAAATGTACCAACTGAACAAATGCTTGTGCAGCCTCCAAAAATACGTAGCCCTGCAGTTGCATTATACTTTTATAAAACATCTATATCCAACATTAGTGACGTGTATGGGAGTACACCAGAATGGATAGAAAGACAAACACAGTTACAACATAGCTTTGAGGACTGTCAATTTGAATTATCTAAAATGGTGCAGTGGGCATTTGACAATGACGTAACCGATGATAGTCAAATAGCATTTTATTATGCACAGTTAGCAGATGTAGACAGTAATGCACAAGCATTTCTAAAAAGTAATATGCAAGCAAAATATGTAAAAGACTGTGGAATAATGTGTAGACACTATAAACGGGCACAACAACAACAGATGAATATGAAACAATGGATAAAGCATGTATGTAGCAAGGTGGATGATGGCGGGGACTGGAAGCCAATAGTACAGTTCCTAAGGTATCAAGGGGTCGAGTTCATTTCATTTTTAAGTTATTTTAAATTATTTTTACAAGGTACACCAAAACATAATTGTTTAGTTATT-TATGGTCCTCCAAACACGGGTAAATCATGTTTTGCTATGAGTCTTATAAACTTTTTCCATGGGTCAGTCATTTCATATGTAAATTCACACAGTCACTTTTGGTTACAACCGTTAGACAATACTAAATTAGGTATGCTAGATGATGCCACAGAGGCATGTTGGAGATATATTGATGAATACCTAAGAAATCTATTAGATGGCAATCCTGTAAGCTTAGATAGAAAACATAAGCAACTAGTACAAATAAAGTGTCCACCTGTACTAATAACAACTAATATAAATCCAATGCAAGATGCAAAGCTAAGGTATTTGCACAGTAGAATACATGTGTTACAGTTTTTAAATCCATTTCCAATTGATGTGAATGGAAATCCTGTATACCAATTAAATAATGCAAACTGGAAATGTTTTTTTGAAAGGACATGGTCCAGATTAGATTTGGATAACGACGAAGACAAGGAAAACGATGGAGACACTATGCCAACGTTTAAATGCGTGCCAGGAGAAAATTCTAGACTGTTTTGAAAAAGATAGCAAAGCTATTACAGACCATATAGACTACTGGAAAGCTGTGCGACAAGAAAATGTAATATATTATAAGGCAAGAGAAAATAATATGACTAAACTAGGCCACCAGGTGGTGCCCTGTTTACAAGTGTGTAAAGCAAAGGCATGCGTTGCTATAGAAATACAAATAGCATTGGAATCACTTTGTAAAACAGAATATAATATGGAAGAGTGGACATTAAGGGATGTATGTGAAAGTATGTGGTATACAGAACCTAAACAGTGTTTTAAAAAACAAGGACAACATATAGAAGTGTGGTTTGATGGCAGCAAGGACAATCGGGCTGAATATGTTGTGTGGAAATGGGTATATTATTGTGGGGAGGATGGGTGGTGTAAAGTGCCTTCTGCAGTAAACTATGAGGGCATATATTATATACATGACGGCCATAAAACGTATTATACAAACTTTAAAGACGAGGCCACCAAATATGGGTGTAAAGGCACATGGGAAGTGCATATGGGAAAACAAAGTATTTATTGTCCCGACTCTGTGTCCAGTACCTTTAGATCCAACGTATCCTCTGTTGAAACTGTTAACGAGTACTACTCCCATAAGACCCCCACCACCTCCACGCCCGTGGGCACCTACGAAGCCTCATCATCCCTGCGGCCGGGAAAACGTCCCAGAACCACAGAGCCCGACAGTACCGACTCCACCACACAGTCCACTACCACAGCCAGAGAGTCCTACGCACAGTGTGTCGCAAGGAACACAGACAACACAAACAACAACACCAGAAAACACCTCCCTGGTGGAGCTTCGTGTAACAACACCGAAATCAACAGTGGTCATAAGACTGCACCTGTAGTACATATAAAAGGTGAAGCAAACAGACTAAAGTGTTTAAGGTATCGGTTTCAAAAACATAAACAACTGTTTGTTACTGTATCATCCACCTATCATTGGACAAATGCAAACTCCGCTGTAAATAATAGTTATATTACTGTTGTATATACAGATGAAACTCAACGCCAAAAATTTCTGGATATTGTAAAAATACCCCCTAGTGTATCACTGGTACTGGGACATATGACATGTGTTGATATGTAATGTTAATGTAATTGTTACATTATGTAATATTGTATTACAATAGTACCTG------------------GTATATACAATACCACACACGCCATATATGCTGCTAGGCTTGTAAACTTGCAACCATTGTGTTGTGTGTTAGTTTTGTGTTTTTGCTTTGCTGCTTTGTGTGCCTGTTTGTCTGCTTTAATGTGCCACTATTGCAGTCTGTCTATGTGTTTGCCTCGTGTATATTACTTATACTTTTATTTTGGTTTGTTGTGGCATCATCCTACATAACCACATTTACACTATATATACTTTTTTTTTACTTCCCTTTATTATGTTTCTATAGCCATGCTGTGTGGTTAAGTAACACACAATAAATCACAGGTTTTTTGTATTGTATGTATTTGTGTGTTATATATAATGGTTGCCCACCGGGCACGCAGACGTAAGCGGGCATCAGCAACGCAGCTATATCAAACATGTAAACAATCTGGCACATGTCCTGAGGATGTTATTAACAAAATTGAACAAAAAACCTGGGCTGATAAAATATTGCAATGGGGTAGTTTATTTACATTCTTTGGAGGCCTTGGTATTGGCACTGGCTCTGGCACTGGGGGGCGTACAGGATATATTCCTTTGGGTACTAGGCCTTCCACTGTTGTTGATGTAACCCCTGCTCGGCCCCCTATTGTTGTAGAATCAGTAGGCCCCACGGACCCTTCTATTGTTACATTGGTTGAAGAATCCAGTGTTATTGAGTCTGGAGCTTCGTTCCCTAATTTTACAGGTACTGCAGGATTTGAGGTAACATCCTCCTCAACTACCACACCTGCAGTATTAGATATAACACCCACTTCTACCTCTGTACATGTTAGTTCTACTACATATAGTAATCCCACATTTGTCGACCCTCCTGTTATTGAGGTCCCCCAAACTGGTGAGGTATCTGGAAATATATTAATAAGTACCCCAACATCTGGTGTTCATAGTTATGAGGAAATACCTATGCAAACATTTGCTGTGCAGGGTACAGGCAATGAACCTATTAGTAGTACTCCTATTCCTGGTCTTAGACGTATAGCTGCCCCACGTTTATATAGAAAAGCATTTCAACAAGTTAAGGTCACAGATCCTGCATTTCTTCACAAACCTGAAACCTTAATTAATGTTGATAATCCCATATTTGAAACTGCTGACACAACGTTAACCTTTTCACCATCAGGTGTGGCACCTGATCCTGATTTTTTAGACATTGTGGCTTTACACAGACCTGCCTTTACAACACGTAGGGGTGGTGTGCGTTTTAGTAGGCTTGGCACAAAGGCCACTATGCGCACCAGAAGTGGCAAACAAATAGGTGCTCGTGTACATTATTATTATGATGTCAGTCCTATTACACAGACTGAAGAAATTGAAATGCAGCCCTTATTGTCTACAGATAATACATTTGATGGCCTATATGATATTTATGCAAACATAGATGATGAGGCACCTGTGTCATCTCGCTTTTCTATTGCTACACCTTCTAGGTTGCCTACCAACACTGTTCCTTTGTCTTTTAGTGGTAGTACCTCTAATGTTACAATACCCTTTGGTACATCTTGGGATGTTCCCATTTATTCAGGTCCCGATGTAGTGTTGCCCACAGGACCCCCTACATGGCCTTATGCACCTCAATCGCCTTTTGATACCACCCATGATGTAGTTATACAGGGCTCCACATTTGCGTTATGGCCTGTGTATTTTTTGAAACGTAGGCGTCGTAAACGTATTCCCTATTTTCTTGCAGATGGCGGTGTGGCGGCCTAGTGACAGCAAGGTTTATCTGCCTCCTACCCCTGTATCAAAAGTCATTACAACGGATGCCTATGTAAAACGCACCACTATATTTTATCATGCTGGAAGCTCTCGCTTGCTTACCGTGGGACATCCTTATTACCCCATTTCTAAATCTGGTAAAACAGACATCCCTAAGGTGTCTGCATTTCAATATAGGGTGTTTAGGGTACGCCTCCCAGATCCTAATAAGTTTGGCCTTCCTGATACAAATATATTTAATCCTGACCAGGAGCGGCTTGTATGGGCCTGTGTAGGGCTAGAGATTGGCCGTGGACAGCCTTTAGGTGTTGGTGTAAGTGGCCATCCACTGTTCAATAGGTTGGATGACACTGAAAGCTCAAGTATAGCTATTCAGGATACTGCCCCGGACAGTAGGGATAATATTTCAGTGGATCCCAAACAAACACAATTATGCATTATTGGCTGTGCACCCGCTATAGGTGAACACTGGACAAAGGGTACGGCCTGTCGTTCCACACCTACTACAGCGGGCGACTGCCCCCCATTGGAACTTATAAATTCACCTATTGAGGATGGAGACATGGTGGACACAGGTTTTGGTGCATTAAACTTTAAAGCTTTGCAGGAATCTAAATCTGATGTGCCATTGGATATTGTACAATCCACATGTAAATATCCCGATTATTTGAAGATGAGTGCAGATGCATATGGGGATTCTATGTGGTTTTATTTACGTAGGGAACAGTTGTTTACCAGACATTTTTTTAATAGGGCAGGCGTTATTGGTGAGGAAATACCTAATGACTTATATATTAAGGGTAGTAATGGCAGGGACCCGCCCCCAAGCTCTGTATATGTTGCTACACCTAGTGGGTCTATGATAACTTCAGAGGCTCAATTATTTAATAAGCCATATTGGCTGCAACGTGCCCAGGGACATAATAATGGCATCTGTTGGAACAATCAGTTATTTGTAACTGTTGTGGATACCACCAGGAATACAAACATGACTCTTTCTGCAACCACACAGTCTATGTCCACATATAATTCAAAGCAAATTAAACAGTATGTTAGGCATGCAGAGGAATATGAATTACAATTTGTGTTTCAACTATGTAAAATATCCCTGTCTGCTGAGGTTATGGCCTATTTACATACTATGAATTCTACCTTACTGGAAGACTGGAATATAGGTTTGTCGCCTCCTGTTGCCACTAGCTTAGAGGACAAATACAGATATGTAAAAAGTGCAGCTATAACCTGTCAAAAGGATCAGCCCCCTCCTGAAAAGCAGGACCCACTATCTAAATATAAATTTTGGGAGGTCAATTTACAAAACAGTTTTTCTGCTGATTTGGATCAGTTTCCTCTTGGCAGGAAGTTTTTAATGCAGGTTGGGGTCCGTACTAAACCTCCTGTATCCTCTAAGAAACGCTCTGCTCCTACTACATCTACCTCAGCCCCCTCCTCCAAGCGCAAACGCAAATAGTATGTTGTGTGTCTGTATTGTATATGTATGGTTGTATTATGTACTATTTATTTATTGTGTGTACTGTATGTGTGTATTTGTTGTCTGTGTTGTATGACTGTATGTATGTGTAATGTTTGCATGTTGTTAATAAATATGAATGAGTGTTACTTTTACGCGTGGTTGCATAAACTAAGGCGCGGTGGTGTCCCTAGGCAGTTGGGTGGCATGTTAGGTGGCGTCCCTATTTATATACCAATCTCCACCCTGTATTATTAATATATGTACAGTTATTATGCAGTTACCTATACCACATATAGTATAGCTTATAGGTATCCATTTTAGTTTGGCGCCTTTTTGGTACCCTCCATTTTACCTTGCAACCGGTTTCGGTCGTTGGGACATATCCTGTAAATACCACAAGCATATTCAGCAGAACTGTTAATCCTTTGGCATAGTGCCGTTTCCTGTGTTTAATGTTTTTTTGTGCTATGCACTATGCCTCACCTATTAGTCACTTACTGTGGGCTGCCAACTATGCTTTTAGCTGCATACCTTAGTGCTTTTGGGCACACATTTTTATTGCAAACATCTGCACTTTAGTGTTTTGGCTTGCAGCATACGTTTTACTAGCCAAGTATCTGTCTAGTAAACTAGGTGTGCACCTCTTACTCATGCACTGCAACCGTTTACGGTTTTGCAGCAACAGGCCTTTTTTATAATTATT
>KF436818|HPV53|B|
GAAAGTAACAATCCTACTTTTATAGACAGGGAGTAACCGAAATAGGTTTAGGACCGAAAACGGTACATATAAAAGCACTGTGTACAACACCCAGGACATCCATGGATCGTCAGTTATTTGAAAATACAGAGGAGCGACCACGTACAGTGCATCAGCTATGTGAAGTTGTGAATAAACCATTGCTGGAGCTGCAACTTGGCTGTGTGTTCTGCAAGAAGGCATTGACAGCTTCAGAGGTATATAATTTTGCATATACAGATTTAAGAGTAGTGTATAGAGACGGGTATCCGTATGGAGTGTGCAAATTTTGTTTGTTATTTTATAGTAAGGTCCGAAAATTAAGATATTACAATTGTTCAGTGTACGGGGCTAGCCTGGAAGCACTAACTAAAAAAAAGTTATCTGATTTATCAATAAGGTGCTACAGATGTCAACATCCGTTGACACCAGAGGAAAAACAGTTACACTGTGACTATAAGAAACGGTTTCACAAAATTTCACATATGTGGACTGGGTCGTGCCTGACATGCTGGAGACACACAACAGCAACTGAATCAGCAGTATAATCATGCACGGTAACGTACCAACACTTCCACAATATATTATAGAACTTATACCACAAACTGAGATTGACCTGCAATGCCATGAGCAATTGAACAGCTCAGAGGATGAGGATGAGGATGAAGTAGACCATTTGCAGGAGCAGCCACAGCAAGCTAGACGGGACGAACAACATCCTTGTTACCTAATTGAAACACAGTGTTGTAGGTGTGAGTCGTTGGTGCAGTTGGCTGTTCAGAGTTCAACAAAAGAGCTGCGTATGTTACAACAAATGCTTATGGGCACAGTGGAGCTTGTGTGCCCCCTCTGCGCAACAAGGCGATAACTGCAATGGCGTCACCTGAAGGTACAGATGATGAGGGGGGATGCCGGGGATGGTTTCACGTGGAGGCAATAGTAAAAAAATGTACAGGGGATGTAATATCTGAAGACGAAACAGACGAGGAAGGCACCGAATCTGATTTGGATGGGTTTATAGACAATAGCAATATAATATCTACACAGGCAGAAAGGGAGACAGCTCAGCAGTTGTTACATGCCCAAAACACACATGCAGATATACAGACGCTGCAGAAACTAAAACGAAAGTATTTAGGCAGTCCATTAGGTGATATTAGTAATCAGCAAACAGTGTGCCGGGAAGCTGTAAAACGAAGGCTAATTGATACAGAAGTGCCGGACAGCGGGTATGGCAATACTTTGGAAACAGTGGAAGCAACGCAACAGGTACAGGAACAGTATGTAAGGGAGGCAAGTGGCGGGAAAGAGCAAAATGGAGGCTCACAACAGAGTGTGTGTAGCAGAGATGGGAGCATAGGGTCAGGAAGTGATATGGATGTGGATAGACAGGATACAATGCCACTGCAACAAATACAAGATATACTAAAATGTAGTAATGTGCAAGCCAAGCTATATTGTAAATTTAAAGAGATATTTGGCATACCATTTTCAGAGTTGGTACGAACATTTAAAAGTGATAGTACATGTTGTCACGATTGGATATGTGCTATATTTGGAGTAAATGAAACATTAGCAGAGGCATTAAAAACAATTATTAAAACACAGTGCATATATTACCATATGCAATGTTTAACATGTACATGGGGCGTGGTTATATTATTGTTAATTAGATATACGTGTGGCAAAAACAGAAAAACAATTGTAAAGTCTTTAGCATCCATATTAAATGTACCAACTGAACAAATGCTTGTGCAGCCTCCAAAAATACGTAGCCCTGCGGTTGCATTATACTTTTATAAAACATCTATATCCAACATTAGTGACGTGTATGGGAGTACACCAGAATGGATAGAAAGACAAACACAGTTACAACATAGCTTTGAGGACTGTCAATTTGAATTATCTAAAATGGTGCAGTGGGCATTTGACAATGAAGTAACCGATGATAGTCAAATAGCATTTCATTATGCACAGTTAGCAGATGTAGACAGTAATGCACAAGCATTTTTAAAAAGTAATATGCAAGCAAAATATGTAAAAGACTGTGGAATAATGTGTAGACACTATAAACGGGCACAACAACAACAGATGAATATGAAACAATGGATAAAGCATGTATGTAGCAAGGTGGATGATGGTGGGGACTGGAAGCCAATAGTACAGTTCCTAAGGTATCAAGGGGTCGAGTTCATTTCATTTTTAAGTTATTTTAAATTATTTTTACAAGGGAAACCAAAACATAATTGTTTAGTTATT-TATGGGCCTCCAAACACGGGTAAATCATGTTTTGCTATGAGTCTTATAAACTTTTTCCATGGGTCAGTCATTTCATATGTAAATTCACACAGTCACTTTTGGTTACAACCGTTAGACAATACTAAATTAGGTATGCTAGATGATGCCACAGAGGCATGTTGGAAATATATTGATGAATACTTAAGAAACTTATTAGATGGCAATCCTGTAAGCTTAGATAGAAAACATAAGCAACTAGTACAAATAAAGTGTCCACCTGTACTAATAACAACTAATATAAATCCAATGCAAGATGCAAAGCTACGGTATTTGCACAGTAGAATACATGTGTTACAGTTTTTAAATCCATTTCCAATGGATGTGAATGGAAATCCTGTATACCAATTAAATAATGCAAACTGGAAATGTTTTTTTGAAAGGACATGGTCCAGATTAGATTTGGATAACGACGAAGACAAGGAAAACGATGGAGACGCTATGCCAACGTTTAGATGCGTGCCAGGAGAAAATTCTAGACTGTTTTGAAAGAGATAGCAAAGCTATTACAGACCATATAGACTACTGGAAAGCTGTGCGACAAGAAAATGTAATATATTATAAGGCAAGAGAAAATAATATAACTAAACTAGGCCACCAGGTGGTGCCCTGTTTACAGGTGTGTAAAGCAAAGGCATGCGTTGCTATAGAACTACAAATAGCATTGGAATCACTTTGTAAAACAGAATATAATATGGAAGAGTGGACATTAAGGGATGTATGTGAAAGTATGTGGTATACAGAACCTAAACAGTGTTTTAAAAAACAAGGACAACATATAGAAGTGTGGTTTGATGGCAGCAAGGACAATCGGGCTGAATATGTTGTGTGGAAATGGATATATTATTGTGGGGAGGATGGGTGGTGTAAAGTGTCTTCTGCAGTAAACTATGAGGGCATATATTATATACATGACGGCCATAAAACGTATTATACAAACTTTAAAGACGAGGCCACCAAATATGGGTGTAAAGGCACATGGGAAGTGCATATGGGAAAACAAAGTATTTATTGTCCCGACTCTGTGTCCAGTACCTTTAGATCCAACGTATCCTCTGTTGAAACTGTTAACGAATACTACTCCCATAAGACCCCCACCACCTCCACGCCCGTGGGCACCTACGAAGCCTCATCATCCCTGCGGCCGGGAAAACGTCCCAGAACCACAGAGCCCGACAGTACTGACTCCACCACACAGTCCACTACCACAGCCAGAGAGTCCTACGCACAGTGTGTCGCAAGGAACACAGACAACACAAACAACAACACCAGAAAACACCTCCCTGGTGGAGCTTCGTGTAACAACACCGAAATCGACAGTGGTTATAAGACTGCACCTGTAGTACATATAAAAGGTGAAGCAAACAGACTAAAGTGTTTAAGGTATCGGTTTCAAAAACATAAACAACTGTTTGTTACTGTATCATCCACCTATCATTGGACAAATGCAAACTCTGCTGTAAATAATAGTTTTATTACTGTTGTATATAAAGATGAAACACAACGCCAAAAATTTTTGGATATTGTAAAAATACCCCCTAGTGTATCACTTGTACTGGGACATATGACATGTGTTGATATGTAATGTTAATGTAATTGTTACATTATGTAATATTGTATTACAATAGTACGTGTTATTGGTACCGTACACAGTATATACAATACTACACACGCCATATATGCTGCTAGGCCTGTAAACTTGCAACCATTGTGTTGTTTGTTAGTTTTGTGTTTTTGCTTTGCTGCTTTGTGTGCCTGTTTGTCTGCTTTAATGTGCCGCTATTGCAGTCTGTCTCTGTGTTTGCCTCGTGTTTATTACTTATACTTTTATTTTGGTTTGTTGTGGCATCATCCTACATAACCACATTTACACTATATATACTTTTTTTTTACTTCCCGTTATTATGTTTCTATAGCCATGCTGTGTGGTTAATTAACACACAATAAATCACAGGTTTTTTGTATTGTATGTATTTGTGTGTTATATATAATGGTTGCCCACCGGGCACACAGACGTAAGCGGGCATCAGCAACGCAGCTATATCAAACATGTAAACAATCTGGCACATGTCCTGAGGATGTTATTAACAAAATTGAACAAAAAACCTGGGCTGATAAAATATTGCAATGGGGTAGTTTATTTACATTCTTTGGAGGCCTTGGTATTGGCACTGGCTCTGGCACTGGGGGGCGTACAGGATATATTCCTTTGGGTACTAGGCCTTCCACTGTTGTTGATGTGACCCCTGCTCGGCCCCCTATTGTTGTAGAATCGGTAGGCCCCACTGACCCTTCTATTGTTACATTGGTTGAAGAATCCAGTGTTATTGAGTCTGGAGCTTCGTTCCCTAATTTTACAGGTACTGCAGGATTTGAGGTAACATCCTCCTCAACTACCACGCCTGCAGTATTAGATATAACGCCCACTTCTACCTCTGTACATGTTAGTTCCACTACATATACTAATCCTACATTTGTAGACCCTCCGGTTATTGAGGTCCCCCAAACAGGTGAGGTATCTGGAAATATATTGATAAGTACCCCAACATCTGGTGTTCATAGTTATGAGGAAATACCTATGCAAACATTTGCTGTTCAGGGTACAGGCAATGAACCTATTAGTAGTACTCCTATTCCTGGTCTTAGGCGTATAGCTGCCCCACGTTTATATAAAAAGGCCTTTCAACAGGTTAAGGTCACAGATCCTGCATTTCTTCACAAACCTGAAACTTTAATTAATGTTGATAATCCCATATTTCAAAATGCTGACACAACATTAACCTTTTCACCATCAGGTGTGGCACCTGATCCTGATTTTTTAGACATTGTGGCTTTACACAGACCTGCCTTTACAACACGTAGAGGTGGTGTGCGTTTTAGTAGGCTTGGCACAAAGGCCACTATGCGCACCAGAAGTGGCAAACAAATAGGTGCTCGTGTACATTATTATTATGATGTCAGTCCTATTACACAGACTGAAGAAATTGAAATGCAGCCATTATTGTCTACAGATAATACATTTGATGGCCTATATGATATTTATGCAAACATAGATGATGAGGCACCAGTGTCATCTCGCTTTTCTATTGCTACACCTTCTAGGTTGCCTACCAACACTGTTCCTTTGTCTTTTAGTGGTAGTACCTCTAATGTTACAATACCCTTTGGTACATCTTGGGATGTTCCCATTTATTCAGGTCCCGATGTAGTATTGCCCACAGGACCCCCTACATGGCCTTATGCACCTCAATCTCCTTTTGATACCACCCATGATGTAGTTATACAGGGCTCCACATTTGCGTTATGGCCTGTTTATTTTTTAAAACGTAGGCGTCGTAAACGTATTCCCTATTTTCTTGCAGATGGCGGTGTGGCGGCCTAGTGACAGCAAGGTTTATCTGCCTCCTACCCCTGTATCAAAGGTCATTACAACGGATGCCTATGTAAAACGCACCACTATATTTTATCATGCTGGAAGCTCTCGCTTGCTTACCGTGGGACATCCTTATTACCCCATTTCTAAATCTGGTAAAGCAGACATCCCTAAGGTGTCTGCATTTCAGTATAGGGTGTTTAGAGTACGCCTCCCAGATCCTAATAAGTTTGGCCTTCCTGATACAAATATATTTAATCCTGACCAGGAGCGGCTTGTATGGGCCTGTGTAGGACTGGAGATTGGCCGTGGACAGCCTTTAGGTGTTGGTGTAAGTGGCCATCCACTGTTCAATAGGTTGGATGACACTGAAAGCTCTAGTATAGCTATTCAAGATACTGCCCCAGACAGTAGGGATAATATTTCAGTGGATCCCAAACAAACACAATTATGCATTATTGGCTGTGCACCCGCTATAGGTGAACACTGGACAAAGGGTACGGCCTGTCGTTCCACACCTACTACAGCGGGCGACTGCCCCCCATTGGAACTTGTAAATTCACCTATTGAGGATGGAGACATGGTGGACACAGGTTTTGGTGCATTAAACTTTAAAGCTTTGCAGGAATCTAAATCTGATGTGCCATTGGATATTGTACAATCCACATGTAAATATCCCGATTATTTAAAAATGAGTGCAGATGCCTATGGGGATTCTATGTGGTTTTATTTACGTAGGGAACAATTGTTTACCAGACATTTTTTTAATAGGTCAGGCGTTATAGGTGAGGAAATACCTAATGACTTATATATTAAGGGTAGTAATGGCAGGGACCCGCCCCCTAGCTCTGTATATGTTGCTACACCTAGTGGGTCTATGATAACTTCAGAGGCTCAATTGTTTAATAAGCCATATTGGCTGCAACGTGCCCAGGGACATAATAATGGTATTTGTTGGAACAATCAGTTATTTGTAACTGTTGTGGATACCACCAGGAATACAAACATGACTCTTTCTGCAACCACACAGTCTATGTCCACATATAATTCAAAGCAAATTAAACAGTATGTTAGACATGCAGAGGAATATGAATTACAATTTGTGTTTCAACTATGTAAAATATCCCTGTCTGCTGAGGTTATGGCCTATTTACATACTATGAATTCTACCTTACTGGAAGACTGGAATATAGGTTTGTCGCCTCCTGTTGCCACTAGCTTAGAGGACAAATACAGATATGTAAAAAGTGCAGCTATAACCTGTCAAAAGGATCAGCCCCCTCCTGAAAAGCAGGACCCACTATCAAAATATAAATTTTGGGAGGTAAATTTACAAAACAGTTTTTCTGCTGATTTGGATCAGTTTCCTCTTGGCAGGAAGTTTTTAATGCAGGTTGGGGTCCGTACTAAACCTCCTGTATCCTCTAAAAAACGCTCTGCTCCTACTACATCTACCTCAGCCCCCTCCTCCAAGCGCAAACGCAAATAGTATGTTGTGTGTTTGTATTGTGTATGTATGGTTGTATTCTGTACTATTTATTTATTGTGTATACTGTATGTGTGTATTTGTTGTATGTGTTGTATGACTGTATGTATGTGTAATGTTTGCATGTTGTTAATAAATATGAATGAGTGTTACTTTTACGCGTGGTTGCATAAACTAAGGCGCGGTGGTGTCCCTAGGCAGTTGGGTGGCATGTTAGGTGGCGTCCCTGTTTATATACCAATCTCCACCCTGTATTATTAATATATGTACTGTTATCATGCAGTTACCTATATTACATATAGTATAGCTTATAGGTATCCATTTTAGTTTGGCGCCTTTTTGGTACCCTCCATTTTACCTTGCAACCGGTTTCGGTCGTTGGGACATATCTTGTAAATACCACAAGCATATTCAGCAGAACAGTTAATCCTTTGGCATAGTGCCGTTTCCTGTGTTTAATGTTTTTTTGTTCTATACACTATGCCTCACCTATTAGTCACGTACTGTGTGCTGCCAACTATGCTTTTATCTGCATACTTTAGTGCTTTTGGGCACACATTTTTATTGCAAACATCTGCACTTTAGTGTTTTGGCTTGCAGCATACGTTGTACTAGCCAAGTATCTGTCTAGTAAACTAGGTGTGCACCTATTACTCATGCACTGCAACCGTTTACGGTTTTGCAGCAACAGGCCTTTTTTATAATTATT
