# Supplementary material for: Characterization and Diversity of 243 Complete Human Papillomavirus Genomes in Cervical Swabs Using Next Generation Sequencing
Source: Viruses. 2020 Dec 14;12(12):1437. doi: 10.3390/v12121437 (PMC7764970; doi:10.3390/v12121437)
Supplement: Supplementary file 1 [file viruses-12-01437-s001.zip › Supplementary material/Alignments/HPV54_alignment.fasta]

>U37488|HPV54|A1|
TAACTACAACCATGATTTATAAAATAAGGGAGGGACCGAAAACGGTTCAACCGAAACCGGTACATATAAAAGCGGTTGTAGAAAACAGTTATTTGGGGGCAATGTCTGCTACTGAACCCCACACGGACCAGCCGCGTACTCTAGCTGATTTGTGCAAGGTATGCAATATTCCTATGCATAGTTTGCAACTTCCTTGTGCCTTTTGCAAGAAGACGGTGTGTACAGCAGAGATTTATGCATTTCAATATAAGGACCTATTTGTGGTGTGGAGACACGGCTTTCCACATGCTGCATGTGCACTGTGCCTAGAACTGCACGGGCAAATAAATTATAGAAGGCATCGCGACCGTGCGTGCCTGTGGGAAACAGTGGAACAAGAGTGTGGAAAGCCATTGGAAGAAATATTTATAAGGTGCTGGCTGTGCCATAAACCTTTGTGCAACGTGGAAAAGCAACGGCACGTAGATTACAACAGGCGATTCCACTGTGTTAGAGGCTATTGGAAGGGTAGGTGTCTACATTGCTGGAAGCCATAATGCATGGAAATGTGGCTACAATTGAGGATATAGTCCTTGATTTAAAACCAGAACCGTTTGACCTGTACTGCAGGGAGCAATTAGAAGACTCTGATGCAGAAGATGAGACAGCAGTAACACAACCTGACAAACAAGCATTTAAGGTGTTAAGCCAGTGTGGAGGTGTGTGTTGTAAGACAGTACGGCTATGTGTGTATAGCACGCACACAGGCATAAGGGTACTGCAGGAACTGCTTCATCAGGACGCACTGCAAATAGTGTGTCCCACCTGTGCTTCACGACTATAACGGCATGGCGGATAACCAAGGTACAGAGGAGGAGGGGACTGGGTGTAATGGATGGTTTTTTGTGGAAGCAATTGTAGAACGTAAAACAGGGGATATTATTTCAGATGATGAGCCTGAGGATGTGGAGGACAGTGGGCTTGATATGGTGGACTTTATTG---ATAATAGTGTGTCACAGGTAGAGGGGCAGGAAAATCCACAGGCATTGTTACATGCCCAACAGCTGCAGGCAGATGTAGAGGCAGTGCAACAATTAAAACGAAAGTATATAGGCAGTCCGTATGTAAGTCCTGTTGCAAACAGCGAACCCTGTGTAGAAAAGGACCTAAGCCCCCGGCTAGGGGCTATATCCCTAGGACGGCGGTCAGCCAAAGCCAAACGACGGCTGTTTGATAAGGCCCAACCGCCGCCAAATGGCCATACTGACGTGGAAGCTGCGGTGGAGGTAAATACCGAGGGGACAGATGAAACAGAGACAGACCAGGTGCAGACAGTATCTGGGGAAACAACTACAGATAGCCTAGGAAGGCAGCAAATTACAGAATTAATACATAACACAAATATTCGTGTAGCATTGTTTGGTATGTTTAAAGACCTATATGGATTAAGTTTTATGGACCTAGCACGGCCATTTAAAAGTGACAAAACAGTGTGTACCGATTGGGTTATTGCAGCATTTGGAATATATCATGGTATTACAGATGGATTTAAAACATTGCTAGAGCCACATTGTTTGTATGGCCATATCCAATGGCTAACATGTAGGTGGGGCATGGTATTATTATTATTAACAAGATTTAAATGTGGCAAAAACAGATTAACAGTAAGTAAATGTTTAGGAATGTTATTAAATATACCAGAAACCCAAATGTTAATAGATCCTCCAAAATTACGGACGCCTGCAGCAGCTTTGTATTGGTATAGACAGGGGCTGTCCAATGCAAGTGAAATATTTGGTACACCCCCGGAATGGCTGGCCAGACAAACTGTAATTGAATATAGCTTAGCAGACAGCCAGTTTGATTTATCTAAAATGGTACAATGGGCATATGACCATAATTATATTGATGACAGTATTATTGCCCTGGAATATGCTAAATTAGCTGATATAGATGAAAATGCGGCTGCCTTTCTAGGAAGTAATTGTCAAGCTAAGTATGTAAAAGACTGTGGAACAATGTGTAGACATTATATAAGGGCACAAAAAATGCAAATGACAATGTCACAATGGATTAAACATCGTTGTGATTTAGTAGAGGAGGAAGGTGAGTGGAAGGAAATAGTACGATTCCTTAGATATCAACATGTGGATTTTATATCTTTTATGATAGCATTAAAACAATTTTTACAAGGCATACCAAAACACAATTGTATATTACTGTATGGACCTCCAGACACAGGAAAATCTAATTTTGCCATGAGTTTAATTAGCTTTTTAGGAGGTGTAGTGCTATCATATGTTAATTCTAGTAGCCATTTTTGGTTAGAACCTTTGGCAGATGCCAAAATAGCTATGCTAGACGATGCTACAACACAATGCTGGAACTATATGGACATTTATATGCGCAATGCATTAGATGGCAATCCTATGTGCTTTGATAGAAAACATCGAGCTATGGTGCAAACAAAATGTCCTCCACTAATAGTGACCTCCAACATAAATGCTAGTACAGACGACAGATGGCGCTACCTACACAGTAGAGTAAAATGTTTTTGTTTTCCCAATAGATTTCCATTTGATAGTAATGGAAACCCTGTGTATGATTTAAGTAATAAAAATTGGAAATCATTCTTTAAAAGGTCATGGTCACGTTTAGCGCTGAACGACAACGATAACGAGGAGGAGGAG---AATGGAGACCCTAGCAACACGTTTAGATGTGTGCCAGGAAAGGCTTCTAGACCTATATGAAAAAGATAGTAATAAACTAGAGGACCAAATAGAACATTGGAAATGCATACGCCTGGAGTGTGCATTGCAATACAAAGCCCGGGAAATGGGATACAAAGTGTTACAGCACCAGGCACTGCCTGCACTTGCTGTGTCAAAGGGCAAAGGGCACAAGGCCATTGAACTGCAACTTGCATTAGAGACATTGCAAAAGACAGTATACAGCACCGAACCGTGGACATTACAGGACACATGCCTGGAACGGTGGAATGCACCACCAACTGGTTGCTTAAAAAGACGTGGACAAACAGTAGATGTTATATTTGATGGGCATCAGGATAACACAATGCAATATGTAATGTGGGGAGATATTTATTATCAAAACTGTGATGGGGAGGGATGGACTAAGGTGTGCAGTAATATAGATGCAATGGGTATTTATTATATGGATGCAGAACACAAAGTGTATTATGTGGATTTTAAAAAGGAAGCATCTAAGTATGGGGAATATGGACAGTGGGAGGTGCGTATGGGCAGCAGCATCATTTTTTCTCCTGCATCTGTATCTAGTACCGAAGAGGCATTGTCAATATCCTCTACTGGCACTGCTGAACACACCAGACCAGCCAATTCCACACCACGTACCGACAACTCCACAAAAGCAATCCCGTGCACGCCGCCGCCTAGAAAACGAGCTAGAGTCTACAGCACAGACCAGCAACCACACAGCACCTCAGACCCCGTGGGCTGTGACAACGACAGGCACATCAGTGACGATAACAACAAGAACCAAGGACGGCACACAAGTAGTGGTGACACTACACCTATAGTGCACTTTAAAGGTGAACCTAATACATTAAAATGTTTTAGGCAAAGAATACAAAAGTATAAACATTTGTTTGAACAAGCATCCTCAACATGGCATTGGGCATGTGTACCAGGTACCACTAAGAATAGGGGCATTGTAACATTAACCTATAGTAGTGTAGAACAAAGGCAACAATTTTTAGTAACTGTTCGCATTCCACCTAGTATATCTATGTCATTAGGGGTAATGTCATTATAACA-GATAATCATTGTAAAGTTTGTGATTGTACATACTATATTGTAAAACAACCAGCCAATACTGCTGCTATGTGTATATAGTGAGGTATGTATGGTG---------AGTATGGTAGTGAGTGCATGCAGGCCTGCAGTGACTGAGGTGAGGTGTGTGTGTAGGTGTGTGTAGTGTATGCAGTAATAATGTTGTATACAGTAAGTTGGTTAACATGTTGGTTTTTATTATCCATGTTATTATGGCAATGTATTACAACAGCATTTACTTTTTTTCTTGTAGCCTTTATTCTATTGTGGGTACCTGCCCTGTGTGTTTATGTGCGCCTTGCCAGGCTTCTTGAACTTGACCTTCACTTTACATAAGGTGTTACTGTGCACACCTACTGTGGATGCCCTGTGTAACCTGCTTACCATAGTATAATAAATATTGTGTAGATATATTTGTGTATTATGGCTAAAGCAAGAGCCCCACGCCGGAAACGTGCATCTGCAACACAATTATATCAAACATGCAAGGCCTCTGGCACATGCCCTTCAGATGTAATTCCTAAGGTAGAGGGTACAACTATAGCAGATCAAATCCTACGATGGGGCAGTATGGGCGTGTTTTTTGGGGGCTTGGGAATAGGTACTGGTAGTGGCACAGGGGGCCGCACAGGGTATATACCACTTGGACGACCCTCTACTACCCTTGAACCAGGTCCTCCTGTACGTCCCGCAGGGGCTGTAGAAACAGTAGCACCCTCTGACCCTTCCATTGTGTCTTTAGTAGAGGAATCTAGTGTTGTGGATGTTGGGGCACCAACCCCTACCATTCCATCACAGGGTGGGTTTGAAATAGCCACATCTAGTGATGCTACCCCTGCTATATTAGATGTCACCTCCACTACCACCCCTATTAGGGTGTCTATAACATCCCATGATAATCCTATATATACAGAGCCATCATTATTAGACCCCCCCCCTCCAGTACAAATGGATGGTCGTGTTTTAGTATCTACCTCTACTTTGCAATCGTCCACTGCTGAAAATATACCTATGGACACTTTTATAATTATGCAGGACCATATAGGCACAACAACTAGCACACCTATACCAAGGCCGCCTGCACGCCCACGCTTAGGTTTATATTCCCGTGCGTTACAGCAAGTGCCTGTACAGGACCCTGCCTTTTTACAACAGCCTTCCAGTCTTATAACATATGACAATCCTGTATATGAGGGTAACCCAGATGTTACCCTACACTTTGAGCAGCCCACAATACATAATGCACCTGATCCCGCCTTTATGGACATATTTGCTTTACATAGACCAGCACTTACAACTCGTAGGGGGGTTGTACGTTATAGTAGGGTGGGCGACAGGGCCACATTACACACACGTAGTGGCCTGCAACTTAAACCTCGTGTGCATTTTTTTCAGGACTTAAGCCCTATTGCTCATGTCCCTGAGGAAATAGAATTACACCCTTTAATATCTGCAAACAATACAAGCATTAACAATGGTCTTTACTCAGATATATATGATGTATATGCTGACACAGATTTTGCTGACACTGGTGGTTTTTCCTCTTCTACTGTTTCACATAGTTCTGTACAAACAGCCCTACAAACTACATCTATACCATCTCAGTATGGTAACACCACAGTTCCCCTAACTGCCTCATCGCCATATACACCTATACCCACATCCTTTAGGCCCTCATCAGGTCACACCCCATTTGTTCCCGCACGTCCTATATTTCCACAAACACCCATTGCTGTTAATGGTGGGGATTTTTACCTGCATCCTAGTTATACTTATGTACGCAAACGCCGTAAACGTTTCCCATATTTTCTTGCAGATGGCTATGTGGCGGCCTAGCGAAAACAAAGTATACCTGCCTCCTACCCCAGTTTCTAAGGTTGTCAGCACGGATGAATATGTGACTCGCACAAGCATATACTATCATGCAAGCAGCTCTAGATTATTGGCTGTTGGACATCCATATTTTAAAGTACAAAAAACCAATAATAAGCAAAGTATTCCTAAAGTATCAGGATATCAATATAGGGTGTTTAGGGTGCAACTACCTGATCCTAATAAGTTTGGACTGCCTGATCCTAGTTTATATAATCCTGAGACACAACGCTTAGTATGGGCATGCACAGGTGTGGAGGTTGGTAGGGGCCAGCCATTGGGTCTTGGCCTAAGTGGTCATCCATTATTAAATAAATTGGATGATACTGAAAATGCACCTAAATATGTTGGTGCAGGAGCTGACAATAGGGAAAATGTTAGCATGGACTATAAACAAACACAGTTATGTATTTTGGGCTGCACACCACCTATAGGTGAACACTGGGCTAAAGGCAACCTATGTACACCTAATACATTGGCTGCTGGTGACTGTCCTCCTTTGGAATTAGTAAATTCATATATACAGGATGGTGATATGGTAGATATAGGATTTGGGGCTATGGATTTTAAAACCCTACAAACCTCAAAAAGTGAGGTACCCCTTGATGTAGCTACCTCAATTTGTAAATATCCTGATTACCTTAAAATGGCTGCAGAGGCATATGGGGACAGTTTATTTTTTTACTTAAGGCGGGAACAAATGTTTGTTAGGCATATGTTAAATAGGGCAGGTACCATGGGTGAGCCTGTACCTAATGACTTATACATTAAGAAATCCTCAGGTAACCTTGACAGTTCTATTTATGCTGCAACTCCTAGTGGCTCTATGGTAACATCTGAATACCAAATATTTAATAAGCCATACTGGTTACAACGGGCCCAGGGTCAAAACAATGGTATTTGTTGGGGCAATCAGGTGTTTTTAACAGTTGTAGATACCACCCGTAGTACTAACCTAACATTGTGTGCTACAGCATCCACGCAGGATAGCTTTAATAATTCTGACTTTAGGGAGTATATTAGACATGTGGAGGAATATGATTTACAGTTTATATTTCAGTTATGTACCATAACCCTTACAGCAGATGTTATGGCCTATATTCATGGAATGAATCCCACTATTCTAGAGGACTGGAACTTTGGTATAACCCCCCCAGCTACAAGTAGTTTGGAGGACACATATAGGTTTGTACAGTCACAGGCCATTGCATGTCAAAAGAATAATGCCCCTGCAAAGGAAAAGGAGGATCCTTACAGTAAATTTAATTTTTGGACTGTTGACCTTAAGGAACGATTTTCATCTGACCTTGACCAGTTTCCCTTGGGTCGCAAGTTTTTACTACAGGCTGGCCTACGTGCACGTCCGCGCCTTCGGCCTGTAAAGCGTGCAGCCCCTTCCTCCTCTAAGGGTACAGCGCGCAAGCGTGCTAAAACTAAAAGGTAACAGTGTTGTATGTTGTGTTGTTATGTGTTGTTGTGTTTGTACCTTGTCTGTGTGTATGTTGTGTATGTATTATGTTATGTGTGGAATGTTTGTGTGTCCTATTTATGTTGTGACTCGTATGTTATATATGTTGTATGTTTTCCTGTAT----------------------TATATATAATAAAGACTTTGGTTGCACCCTATGAGTAACTTTTGTGTGATGTTGTTTGCTACGTGCTTAGTAGCCTTTACCTTTTCACCTTTGGTGTCCATTTTGTATAATCTCCATTTTATATAACCGAAACCGTTTTCGGTTGCTGTTGGCACTAAAACTGTGTTTTAAGCACTTT-GTATCGTACATCTAATCTTTTGGGCGCCGCCACATCCTGCCCTGGTAGTTTTGCCAGCACATCTGCACACCCACACATTTATAACTGTCAGAACAACTTCACTTTCCATTGTGTAAAAACACGCCCTTTGCATTCCAACATTGATTTATATATTTTTTACATAATAAAACATGCTAGTAGGCACATATTTTAGCTGTGTAAACTTAGTAAGTGCATAGTTGGCAAACTAAAACATAGGTGTATGCCAGGTACGTGTCTGTACAACAGTGACTAATTCAGGAAACCGATTTCGGTTGCTCACCCATTATCTTTTTTATCATTATTAT-----------
>KF436892|HPV54|A2|
TAACTACAACCATGATTTATAAAATAAGGGAGGGACCGAAAACGGTTCAACCGAAACCGGTACATATAAAAGCGGTTGTAAAAAACAGTTATTTGGGGGCAATGTCTGCTACTGAACCCCACACGGACCAGCCGCGTACTCTAGCTGATTTGTGCAAGGTATGCAATATTCCTATGCATAGTTTGCAACTTCCTTGTGCCTTTTGCAAGAAGACGGTGTGTACAGCAGATATTTATGCATTTCAATATAAGGACCTATTTGTGGTGTGGAGACACGGCTTTCCACATGCTGCATGTGCACTGTGCCTAGAACTGCACGGGCAAATAAATTATAGAAGGCATCGCGACCGTGCGTGCCTGTGGGAAACAGTGGAACAAGAGTGTGGAAGGCCATTGGAAGAAATATTTATAAGGTGCTGGCTGTGCCATAAACCTTTGTGCAACGTGGAAAAGCAACGGCACGTAGATTACAACAGGCGATTCCACTGTGTTAGAGGCTATTGGAAGGGTAGGTGTCTACATTGCTGGAAGCCATAATGCATGGAAATGTGGCTACAATTGAGGATATAGTCCTTGATTTAAAACCAGAACCGTTTGACCTGTACTGCAGGGAGCAATTAGAAGACTCTGATGCAGAAGATGAGACAGCAGTAACACAACCCGACAAACAAGCATTTAAGGTGTTAAGCCAGTGTGGAGGTGTGTGTTGTAAGACAGTACGGCTATGTGTGTATAGCACGCACACAGGCATAAGGGTACTGCAGGAACTGCTTCATCAGGACGCACTGCAAATAGTGTGTCCCACCTGTGCTTCACGACTATAACGGCATGGCGGATAACCAAGGTACAGAGGAGGAGGGGACTGGGTGTAATGGATGGTTTTTTGTGGAAGCAATTGTAGAACGAAAAACAGGGGATATTATTTCAGATGATGAGCCTGAGGATGTGGAGGACAGTGGGCTTGATATGGTGGACTTTATTG---ATAATAGTGTGTCACAGGTAGAGGGGCAGGAAAATCCACAGGCATTGTTACATGCCCAACAGCTGCAGGCAGATGTAGAGGCAGTGCAACAATTAAAACGAAAGTATATAGGCAGTCCGTATGTAAGTCCTGTTGCAAACAGCGAACCCTGTGTAGAAAAGGACCTAAGCCCCCGGCTAGGGGCTATATCCCTAGGACGGCGGTCAGCCAAAGCCAAACGACGGCTGTTTGATAAGGCCCAACCGCCGCCAAATGGCCATACTGACGTGGAAGCTGCGGTGGAGGTAAATACCGAGGGGACAGATGAAACAGAGACAGACCAGGTGCAGACAGTATCTGGGGAAACAACTACAGATAGCCTAGGAAGGCAGCAAATTACAGAATTAATACATAACACAAATATTCGTGTAGCATTGTTTGGTATGTTTAAAGACCTATATGGATTAAGTTTTATGGACCTAGCACGGCCATTTAAAAGTGACAAAACAGTGTGTACCGATTGGGTTATTGCAGCATTTGGAATATATCATGGTATTACAGATGGATTTAAAACATTGCTAGAGCCACATTGTTTGTATGGCCATATCCAATGGCTAACATGTAGGTGGGGCATGGTATTATTATTATTAACAAGATTTAAATGTGGCAAAAACAGATTAACAGTAAGTAAATGTTTAGGAATGTTATTAAATATACCAGAAACCCAAATGTTAATAGATCCTCCAAAATTACGGACGCCTGCAGCAGCTTTGTATTGGTATAGACAGGGGCTGTCCAATGCAAGTGAAATATTTGGTACACCCCCGGAATGGCTGTCCAGACAAACTGTAATAGAATATAGCTTAGCAGACAGTCAGTTTGATTTATCTAAAATGGTACAATGGGCATATGACCATAATTATATTGATGACAGTATTATTGCCCTGGAATATGCTAAATTAGCTGATATAGATGAAAATGCGGCTGCCTTTCTAGGAAGTAATTGTCAAGCTAAGTATGTAAAAGACTGTGGAACAATGTGTAGACATTATATAAGGGCACAAAAAATGCAAATGACAATGTCACAATGGATTAAACATCGTTGTGATTTAGTAGAGGAGGAAGGTGAGTGGAAGGAAATAGTACGATTCCTTAGATATCAACATGTGGATTTTATATCTTTTATGATAGCATTAAAACAATTTTTACAAGGCATACCAAAACACAATTGTATATTACTGTATGGACCTCCAGACACAGGAAAATCTAATTTTGCCATGAGTTTAATTAGCTTTTTAGGAGGTGTAGTGCTATCATATGTTAATTCTAGTAGCCATTTTTGGTTAGAACCTTTGGCAGATGCCAAAATAGCTATGCTAGACGATGCTACAACACAATGCTGGAACTATATGGACATTTATATGCGCAATGCATTAGATGGCAATCCTATGTGCTTTGATAGAAAACATCGAGCTATGGTGCAAACAAAATGTCCCCCACTAATAGTGACCTCCAACATAAATGCTAGTACAGACGACAGATGGCGCTACCTACACAGTAGAGTAAAATGTTTTTGTTTTCCCAATAGATTTCCATTTGATAGTAATGGAAACCCTGTGTATGATTTAAGTAATAAAAATTGGAAATCATTCTTTAAAAGGTCATGGTCACGTTTAGCGCTGAACGACAACGATAACGAGGAGGAGGAG---AATGGAGACCCTAGCAACACGTTTAGATGTGTGCCAGGAAAGGCTTCTAGACCTATATGAAAAAGATAGTAATAAACTAGAGGACCAAATAGAACATTGGAAATGCATACGCCTGGAGTGTGCATTGCAATACAAAGCCCGGGAAATGGGATACAAAGTGTTACAGCACCAGGCACTGCCTGCACTTGCTGTGTCAAAGGGCAAAGGGCACAAGGCCATTGAACTGCAACTTGCATTAGAGACATTGCAAAAGACAGTATACAGCACCGAACCGTGGACATTACAGGACACATGCCTGGAACGGTGGAATGCACCACCAACTGGTTGCTTAAAAAGACGTGGACAAACAGTAGATGTTATATTTGATGGGCATCAGGATAACACAATGCAATATGTAATGTGGGGATATATTTATTATCAAAACTGTGATGGGGAGGGATGGACTAAGGTGTGCAGTAATATAGATGCAATGGGTATTTATTATATGGATGCAGAACACAAAGTGTATTATGTGGATTTTAAAAAGGAAGCATCTAAGTATGGGGAATATGGACAGTGGGAGGTGCGTATGGGCAGCAGCATCATTTTTTCTCCTGCATCTGTATCTAGTACCGAAGAGGCATTGTCAATATCCTCTACTGGCACTGCTGAACACACCAGACCAGCCAATTCCACACCACGTACCGACAACTCCACAAAAGCAATCCCGTGCACGCCGCCGCCTAGAAAACGAGCTAGAGTCTACAGCACAGACCAGCAACCACACAGCACCTCAGACCCCGTGGGCTGTGACAACGACAGGCACATCAGTGACGATAACAACAAGAACCAAGGACGGCACACAAGTAGTGGTGACACTACACCTATAGTGCACTTTAAAGGTGAACCTAATACATTAAAATGTTTTAGGCAAAGAATACAAAAGTATAAACATTTGTTTGAACTAGCATCCTCAACATGGCATTGGGCATGTGTACCAGGTACCACTAAGAATAGGGGCATTGTAACATTAACCTATAGTAGTGTAGAACAAAGGCAACAATTTTTATTAACTGTTCGCATTCCACCTAGTATATCTATGTCATTAGGGGTAATGTCATTATAACA-TATAATCATTGTAAAGTTTGTGATTGTACATACTATATTGTAAAACAACCAGCCAATACTGCTGCTATGTGTATATAGTGAGGTATGTATGGTG---------AGTATGGTAGTGAGTGCATGCAGGCCTGCAGTGACTGAGGTGAGGTGTGTGTGTAGGTGTGTGTAGTGTATGCAGTAATAATGTTGTATACAGTAAGTTGGTTAACATGTTGGTTTTTATTATCCATGTTATTATGGCAATGTATTACAACAGCATTTAC-TTTTTTCTTGTAGCCTTTATTCTATTGTGGGTACCTGCCCTGTGTGTTTATGTGCGCCTTGCCAGGCTTCTTGAACTTGACCTTCACTTTACATAAGGTGTTACTGTGCACACCTACTGTGGATGCCCTGTGTAACCTGATTACCATAGTATAATAAATATTGTGTAGATATATTTGTGTATTATGGCTAAAGCAAGAGCCCCACGCCGGAAACGTGCATCTGCAACACAATTATATCAAACATGCAAGGCCTCTGGCACATGCCCTTCAGATGTAATTCCTAAGGTAGAGGGTACAACTATAGCAGATCAAATCCTACGATGGGGCAGTATGGGCGTGTTTTTTGGGGGCTTGGGAATAGGTACTGGTAGTGGCACAGGGGGCCGCACAGGGTATATACCACTTGGACGACCCTCTACTACCCTTGAACCAGGTCCTCCTGTACGTCCCGCAGGGGCTGTAGAAACAGTAGCACCCTCTGACCCTTCCATTGTGTCTTTAGTAGAGGAATCTAGTGTTGTGGATGTTGGGGCACCAACCCCTACCATTCCATCACAGGGTGGGTTTGAAATAGCCACATCTAGTGATGCTACCCCTGCTATATTAGATGTCACCTCCACTACCACCCCTATTAGGGTGTCTATAACATCCCATGATAATCCTATATATACAGAGCCATCATTATTAGACCCCCCCCCTCCAGTACAAATGGATGGTCGTGTTTTAGTATCTACCTCTACTTTGCAATCGTCCACTGCTGAAAATATACCTATGGACACTTTTATAATTATGCAGGACCATATAGGCACAACAACTAGCACACCTATACCAAGGCCGCCTGCACGCCCACGCTTAGGTTTATATTCCCGTGCGTTACAGCAAGTGCCTGTACAGGACCCTGCCTTTTTACAACAGCCTTCCAGTCTTATAACATATGACAATCCTGTATATGAGGGTAACCCAGATGTTACCCTACACTTTGAGCAGCCCACAATACATAATGCACCTGATCCCGCCTTTATGGACATATTTGCTTTACATAGACCAGCACTTACAACTCGTAGGGGGGTTGTACGTTATAGTAGGGTGGGCGACAGGGCCACATTACACACACGTAGTGGCCTGCAACTTAAACCTCGTGTGCATTTTTTTCAGGACTTAAGCCCTATTGCTCATGTCCCTGAGGAAATAGAATTACACCCTTTAATATCTGCAAACAATACAAGCATTAACAATGGTCTTTACTCAGATATATATGATGTATATGCTGACACAGATTTTGCTGACACTGGTGGTTTTTCCTCTTCTACTGTTTCACATAGTTCTGTACAAACAGCCCTACAAACTACATCTATACCATCTCAGTATGGTAACACCACAGTTCCCCTAACTGCCTCATCGCCATATACACCTATACCCACATCCTTTAGGCCCTCATCAGGTCACGCCCCATTTGTTCCCGCACGTCCTATATTTCCACAAACACCCATTGCTGTTAATGGTGGGGATTTTTACCTGCATCCTAGTTATACTTATGTACGCAAACGCCGTAAACGTTTCCCATATTTTCTTGCAGATGGCTATGTGGCGGCCTAGCGAAAACAAAGTATACCTGCCTCCTACCCCAGTTTCTAAGGTTGTCAGCACGGATGAATATGTGACTCGCACAAGCATATACTATCATGCAAGCAGCTCTAGATTATTGGCTGTTGGACATCCATATTTTAAAGTACAAAAAACCAATAATAAGCAAAGTATTCCTAAAGTATCAGGATATCAATATAGGGTGTTTAGGGTGCAACTACCTGATCCTAATAAGTTTGGACTGCCTGATCCTAGTTTATATAATCCTGAGACACAACGCTTAGTATGGGCATGCACAGGTGTGGAGGTTGGTAGGGGCCAGCCATTGGGTCTTGGCCTAAGTGGTCATCCATTATTAAATAAATTGGATGATACTGAAAATGCACCTAAATATGTTGGTGCAGGAGCTGACAATAGGGGAAATGTTAGCATGGACTATAAACAAACACAGTTATGTATTTTGGGCTGCACACCACCTATAGGTGAACACTGGGCTAAAGGCAACCTATGTACACCTAATACATTGGCTGCTGGTGACTGTCCTCCTTTGGAATTAGTAAATTCATATATACAGGATGGTGATATGGTAGATATAGGATTTGGGGCTATGGATTTTAAAACCCTACAAACCTCAAAAAGTGAGGTACCCCTTGATGTAGCTACCTCAATTTGTAAATATCCTGATTACCTTAAAATGGCTGCAGAGGCATATGGGGACAGTTTATTTTTTTACTTAAGGCGGGAACAAATGTTTGTTAGGCATATGTTAAATAGGGCAGGTACCATGGGTGAGCCTGTACCTAATGACTTATACATTAAGAAATCCTCAGGTAACCTTGACAGTTCTATTTATGCTGCAACTCCTAGTGGCTCTATGGTAACATCTGAATACCAAATATTTAATAAGCCATACTGGTTGCAACGGGCCCAGGGTCAAAACAATGGTATTTGTTGGGGCAATCAATTGTTTTTAACAGTTGTAGATACCACCCGTAGTACTAACCTAACATTGTGTGCTACAGCATCCACGCAGGATAGCTTTAATAATTCTGACTTTAGGGAGTATATTAGACATGTGGAGGAATATGATTTACAGTTTATATTTCAGTTATGTACCATAACCCTTACAGCAGATGTTATGGCCTATATTCATGGAATGAATCCCACTATTCTAGAGGACTGGAACTTTGGTATAACCCCCCCAGCTACAAGTAGTTTGGAGGACACATATAGGTTTGTACAGTCACAGGCCATTGCATGTCAAAAGAATAATGCCCCTGCAAAGGAAAAGGAGGATCCTTACAGTAAATTTACTTTTTGGACTGTTGACCTTAAGGAACGATTTTCATCTGACCTTGACCAGTTTCCCTTGGGTCGCAAGTTTTTACTACAGGCTGGCCTACGTGCACGTCCGCGCCTTCGGCCTGTAAAGCGTGCAGCCCCTTCCTCCTCTAAGGGTACAGCGCGCAAGCGTGCTAAAACTAAAAGGTAACAGTGTTGTATGTTGTGTTGTTATGTGTTGTTGTGTTTGTACCTTGTCTGTGTGTATGTTGTGTATGTATTATGTTATGTGTGGAATGTTTGTGTGTCCTATTTATGTTGTGACTCGTATGTTATATATGTTGTATGTTTTCCTGTAT----------------------TATATATAATAAAGACTTTGGTTGCACCCTATGAGTAACTTTTGTGTGATGTTGTTTGCTACTTGCTTAGTAGCCTTTACCTTTTCACCTTTGGTGTCCATTTTGTATAATCTCCATTTTATATAACCGAAACCGTTTTCGGTTGCTGTTGGCACTAAAACTGTGTTTTAAGCACTTTTGTATCGTACATCTAATCTTTTGGGCGCCGCCACATCCTGCCCTGGTAGTTTTGCCAGCACATCTGCACACCCACACATTTATAACTGTCAGAACAACTTCACTTTCCATTGTGTAAAAACACGCCCTTTGCATTCCAACATTGATTTATATATTTTTTACCTAATAAAACATGCTAGTAGGCACATATTTTAGCTGTGTAAACTTAGTAAGTGCATAGTTGGCAAACTAAAACATAGGTGTATGCCAGGTACGTGTCTGTACAACAGTGACTAATTCAGGAAACCGATTTCGGTTGCTCACCCATTATCTTTTTTATCATTATTAT-----------
>LNS0630100_HPV54
TAACTACAACCATGATTTATAAAATAAGGGAGGGACCGAAAACGGTTCAACCGAAACCGGTACATATAAAAGCGGTTGTAAAAAACAGTTATTTGGGGGCAATGTCTGCTACTGAACCCCACACGGACCAGCCGCGTACTCTAGCTGATTTGTGCAAGGTATGCAATATTCCTATGCATAGTTTGCAACTTCCTTGTGCCTTTTGCAAGAAGACGGTGTGTACAGCAGAGATTTATGCATTTCAATATAAGGACCTATTTGTGGTGTGGAGACACGGCTTTCCACATGCTGCATGTGCACTGTGCCTAGAACTGCACGGGCAAATAAATTATAGAAGGCATCGCGACCGTGCGTGCCTGTGGGAAACAGTGGAACAAGAGTGTGGAAAGCCATTGGAAGAAATATTTATAAGGTGCTGGCTGTGCCATAAACCTTTGTGCAACGTGGAAAAGCAACGGCACGTAGATTACAACAGGCGATTCCACTGTGTTAGAGGCTATTGGAAGGGTAGGTGTCTACATTGCTGGAAGCCATAATGCATGGAAATGTGGCTACAATTGAGGATATAGTCCTTGATTTAAAACCAGAACCGTTTGACCTGTACTGCAGGGAGCAATTAGAAGACTCTGATGCAGAAGATGAGACAGCAGTAACACAACCTGACAAACAAGCATTTAAGGTGTTAAGCCAGTGTGGAGGTGTGTGTTGTAAGACAGTACGGCTATGTGTGTATAGCACGCACACAGGCATAAGGGTACTGCAGGAACTGCTTCATCAGGACGCACTGCAAATAGTGTGTCCCACCTGTGTTTCACGACTATAACGGCATGGCGGATAACCAAGGTACAGAGGAGGAGGGGACTGGGTGTAATGGATGGTTTTTTGTGGAAGCAATTGTAGAACGTAAAACAGGGGATATTATTTCAGATGATGAGCCTGAGGATGTGGAGGACAGTGGGCTTGATATGGTGGACTTTATTG---ATAATAGTGTGTCACAGGTAGAGGGGCAGGAAAATCCACAGGCATTGTTACATGCCCAACAGCTGCAGGCAGATGTAGAGGCAGTGCAACAATTAAAACGAAAGTATATAGGCAGTCCGTATGTAAGTCCTGTTGCAAACAGCGAACCCTGTGTAGAAAAGGACTTAAGCCCCCGGCTAGGGGCTATATCCCTAGGACGGCGGTCAGCCAAAGCCAAACGACGGCTGTTTGATAAGGCCCAACCGCCGCCAAATGGCCATACTGACGTGGAAGCTGCGGTGGAGGTAAATACCGAGGGGACAGATGAAACAGAGACAGACCAGGTGCAGACAGTATCTGGGGAAACAACTACAGATAGCCTAGGAAGGCAGCAAATTACAGAATTAATACATAACACAAATATTCGTGTAGCATTGTTTGGTATGTTTAAAGACCTATATGGATTAAGTTTTATGGACCTAGCACGGCCATTTAAAAGTGACAAAACAGTGTGTACCGATTGGGTTATTGCAGCATTTGGAATATATCATGGTATTACAGATGGATTTAAAACATTGCTAGAGCCACATTGTTTGTATGGCCATATCCAATGGCTAACATGTAGGTGGGGCATGGTATTATTATTATTAACAAGATTTAAATGTGGCAAAAACAGATTAACAGTAAGTAAATGTTTAGGAATGTTATTAAATATACCAGAAACCCAAATGTTAATAGATCCTCCAAAATTACGGACGCCTGCAGCAGCTTTGTATTGGTATAGACAGGGGCTGTCCAATGCAAGTGAAATATTTGGTACACCCCCGGAATGGCTGTCCAGACAAACTGTAATAGAATATAGCTTAGCAGACAGCCAGTTTGATTTATCTAAAATGGTACAATGGGCATATGACCATAATTATATTGATGACAGTATTATTGCCCTGGAATATGCTAAATTAGCTGATATAGATGAAAATGCGGCTGCCTTTTTAGGAAGTAATTGTCAAGCTAAGTATGTAAAAGACTGTGGAACAATGTGTAGACATTATATAAGGGCACAAAAAATGCAAATGACAATGTCACAATGGATTAAACATCGTTGTGATTTAGTAGAGGAGGAAGGTGAGTGGAAGGAAATAGTACGATTCCTTAGATATCAACATGTGGATTTTATATCTTTTATGATAGCATTAAAACAATTTTTACAAGGCATACCAAAACACAATTGTATATTACTGTATGGACCTCCAGACACAGGAAAATCTAATTTTGCTATGAGTTTAATTAGCTTTTTAGGAGGTGTAGTGCTATCATATGTTAATTCTAGTAGCCATTTTTGGTTAGAACCTTTGGCAGATGCCAAAATAGCTATGCTAGACGATGCTACAACACAATGCTGGAACTATATGGACATTTATATGCGCAATGCATTAGATGGCAATCCTATGTGCTTTGATAGAAAACATCGAGCTATGGTGCAAACAAAATGTCCTCCACTAATAGTGACCTCCAACATAAATGCTAGTACAGACGACAGATGGCGCTACCTACACAGTAGAGTAAAATGTTTTTGTTTTCCCAATAGATTTCCATTTGATAGTAATGGAAACCCTGTGTATGATTTAAGTAATAAAAATTGGAAATCATTCTTTAAAAGGTCATGGTCACGTTTAGCGCTGAACGACAACGATAACGAGGAGGAGGAG---AATGGAGACCCTAGCAACACGTTTAGATGTGTGCCAGGAAAGGCTTCTAGACCTATATGAAAAAGATAGTAATAAACTAGAGGACCAAATAGAACATTGGAAATGCATACGCCTGGAGTGTGCATTGCAATACAAAGCCCGGGAAATGGGATACAAAGTGTTACAGCACCAGGCACTGCCTGCACTTGCTGTGTCAAAGGGCAAAGGGCACAAGGCCATTGAACTGCAACTTGCATTAGAGACATTGCAAAAGACAGTATACAGCACCGAACCGTGGACATTACAGGACACATGCCTGGAACGGTGGAATGCACCACCAACTGGTTGCTTAAAAAGACGTGGACAAACAGTAGATGTTATATTTGATGGGCATCAGGATAACACAATGCAATATGTAATGTGGGGATATATTTATTATCAAAACTGTGATGGGGAGGGATGGACTAAGGTGTGCAGTAATATAGATGCAATGGGTATTTATTATATGGATGCAGAACACAAAGTGTATTATGTGGATTTTAAAAAGGAAGCATCTAAGTATGGGGAATATGGACAGTGGGAGGTGCGTATGGGCAGCAGCATCATTTTTTCTCCTGCATCTGTATCTAGTACCGAAGAGGCATTGTCAATATCCTCTACTGGCACTGCTGAACACACCAGACCAGCCAATTCCACACCACGTACCGACAACTCCACAAAAGCAATCCCGTGCACGCCGCCGCCTAGAAAACGAGCTAGAGTCTACAGCACAGACCAGCAACCACACAGCACCTCAGACCCCGTGGGCTGTGACAACGACAGGCACATCAGTGACGATAACAACAAGAACCAAGGACGGCACACAAGTAGTGGTGACACTACACCTATAGTGCACTTTAAAGGTGAACCTAATACATTAAAATGTTTTAGGCAAAGAATACAAAAGTATAAACATTTGTTTGAACTAGCATCCTCAACATGGCATTGGGCATGTGTACCAGGTACCACTAAGAATAGGGGCATTGTAACATTAACCTATAGTAGTGTAGAACAAAGGCAACAATTTTTATTAACTGTTCGCATTCCACCTAGTATATCTATGTCATTAGGGGTAATGTCATTATAACA-TATAATCATTGTAAAGTTTGTGATTGTACATACTATATTGTAAAACAACCAGCCAATACTGCTGCTATGTGTATATAGTGAGGTATGTATGGTG---------AGTATGGTAGTGAGTGCATGCAGGCCTGCAGTGACTGAGGTGAGGTGTGTGTGTAGGTGTGTGTAGTGTATGCAGTAATAATGTTGTATACAGTAAGTTGGTTAACATGTTGGTTTTTATTATCCATGTTATTATGGCAATGTATTACAACAGCATTTACTTTTTTTCTTGTAGCCTTTATTCTATTGTGGGTACCTGCCCTGTGTGTTTATGTGCGCCTTGCCAGGCTTCTTGAACTTGACCTTCACTTTACATAAGGTGTTACTGTGCACACCTACTGTGGATGCCCTGTGTAACCTGATTACCATAGTATAATAAATATTGTGTAGATATATTTGTGTATTATGGCTAAAGCAAGAGCCCCACGCCGGAAACGTGCATCTGCAACACAATTATATCAAACATGCAAGGCCTCTGGCACATGCCCTTCAGATGTAATTCCTAAGGTAGAGGGTACAACTATAGCAGATCAAATCCTACGATGGGGCAGTATGGGCGTGTTTTTTGGGGGCTTGGGAATAGGTACTGGTAGTGGCACAGGGGGCCGCACAGGGTATATACCACTTGGACGACCCTCTACTACCCTTGAACCAGGTCCTCCTGTACGTCCCGCAGGGGCTGTAGAAACAGTAGCACCCTCTGACCCTTCCATTGTGTCTTTAGTAGAGGAATCTAGTGTTGTGGATGTTGGGGCACCAACCCCTACCATTCCATCACAGGGTGGGTTCGAAATAGCCACATCTAGTGATGCTACCCCTGCTATATTAGATGTCACCTCCACTACCACCCCTATTAGGGTGTCTATAACATCCCATGATAATCCTATATATACAGAGCCATCATTATTAGACCCCCCCCCTCCAGTACAAATGGATGGTCGTGTTTTAGTATCTACCTCTACTTTGCAATCGTCCACTGCTGAAAATATACCTATGGACACTTTTATAATTATGCAGGACCATATAGGCACAACAACTAGCACACCTATACCAAGGCCGCCTGCACGCCCACGCTTAGGTTTATATTCCCGTGCGTTACAGCAAGTGCCTGTACAGGACCCTGCCTTTTTACAACAGCCTTCCAGTCTTATAACATATGACAATCCTGTATATGAGGGTAACCCAGATGTTACCCTACACTTTGAGCAGCCCACAATACATAATGCACCTGATCCCGCCTTTATGGACATATTTGCTTTACATAGACCAGCACTTACAACTCGTAGGGGGGTTGTACGTTATAGTAGGGTGGGCGACAGGGCCACATTACACACACGTAGTGGCCTGCAACTTAAACCTCGTGTGCATTTTTTTCAGGACTTAAGCCCTATTGCTCATGTCCCTGAGGAAATAGAATTACACCCTTTAATATCTGCAAACAATACAAGCATTAACAATGGTCTTTACTCAGATATATATGATGTATATGCTGACACAGATTTTGCTGACACTGGTGGTTTTTCCTCTTCTACTGTTTCACATAGTTCTGTACAAACAGCCCTACAAACTACATCTATACCATCTCAGTATGGTAACACCACAGTTCCCCTAACTGCCTCATCGCCATATACACCTATACCCACATCCTTTAGGCCCTCATCAGGTCACGCCCCATTTGTTCCCGCACGTCCTATATTTCCACAAACACCCATTGCTGTTAATGGTGGGGATTTTTACCTGCATCCTAGTTATACTTATGTACGCAAACGCCGTAAACGTTTCCCATATTTTTTTGCAGATGGCTATGTGGCGGCCTAGCGAAAACAAAGTATACCTGCCTCCTACCCCAGTTTCTAAGGTTGTCAGCACGGATGAATATGTGACTCGCACAAGCATATACTATCATGCAAGCAGCTCTAGATTATTGGCTGTTGGACATCCATATTTTAAAGTACAAAAAACCAATAATAAGCAAAGTATTCCTAAAGTATCAGGATATCAATATAGGGTGTTTAGGGTGCAACTACCTGATCCTAATAAGTTTGGACTGCCTGATCCTAGTTTATATAATCCTGAGACACAACGCTTAGTATGGGCATGCACAGGTGTGGAGGTTGGTAGGGGCCAGCCATTGGGTCTTGGCCTAAGTGGTCATCCATTATTAAATAAATTGGATGATACTGAAAATGCACCTAAATATGTTGGTGCAGGAGCTGACAATAGGGGAAATGTTAGCATGGACTATAAACAAACACAGTTATGTATTTTGGGCTGCACACCACCTATAGGTGAACACTGGGCTAAAGGCAACCTATGTACACCTAATACATTGGCTGCTGGTGACTGTCCTCCTTTGGAATTAGTAAATTCATATATACAGGATGGTGATATGGTAGATATAGGATTTGGGGCTATGGATTTTAAAACCCTACAAACCTCAAAAAGTGAGGTACCCCTTGATGTAGCTACCTCAATTTGTAAATATCCTGATTACCTTAAAATGGCTGCAGAGGCATATGGGGACAGTTTATTTTTTTACTTAAGGCGGGAACAAATGTTTGTTAGGCATATGTTAAATAGGGCAGGTACCATGGGTGAGCCTGTACCTAATGACTTATACATTAAGAAATCCTCAGGTAACCTTGACAGTTCTATTTATGCTGCAACTCCTAGTGGCTCTATGGTAACATCTGAATACCAAATATTTAATAAGCCATACTGGTTACAACGGGCCCAGGGTCAAAACAATGGTATTTGTTGGGGCAATCAATTGTTTTTAACAGTTGTAGATACCACCCGTAGTACTAACCTAACATTGTGTGCTACAGCATCCACGCAGGATAGCTTTAATAATTCTGACTTTAGGGAGTATATTAGACATGTGGAGGAATATGATTTACAGTTTATATTTCAGTTATGTACCATAACCCTTACAGCAGATGTTATGGCCTATATTCATGGAATGAATCCCACTATTCTAGAGGACTGGAACTTTGGTATAACCCCCCCAGCTACAAGTAGTTTGGAGGACACATATAGGTTTGTACAGTCACAGGCCATTGCATGTCAAAAGAATAATGCCCCTGCAAAGGAAAAGGAGGATCCTTACAGTAAATTTACTTTTTGGACTGTTGACCTTAAGGAACGATTTTCATCTGACCTTGACCAGTTTCCCTTGGGTCGCAAGTTTTTACTACAGGCTGGCCTACGTGCACGTCCGCGCCTTCGGCCTGTAAAGCGTGCAGCCCCTTCCTCCTCTAAGGGTACAGCGCGCAAGCGTGCTAAAACTAAAAGGTAACAGTGTTGTATGTTGTGTTGTTATGTGTTGTTGTGTTTGTACCTTGTCTGTGTGTATGTTGTGTATGTATTATGTTATGTGTGGAATGTTTGTGTGTCCTATTTATGTTGTGACTCGTATGTTATATATGTTGTATGTTTTCCTGTAT----------------------TATATATAATAAAGACTTTGGTTGCACCCTATGAGTAACTTTTGTGTGATGTTGTTTGCTACTTGCTTAGTAGCCTTTACCTTTTCACCTTTGGTGTCCATTTTGTATAATCTCCATTTTATATAACCGAAACCGTTTTCGGTTGCTGTTGGCACTAAAACTGTGTTTTAAGCACTTTCGTATCGTACATCTAATCTTTTGGGCGCCGCCACATCCTGCCCTGGTAGTTTTGCCAGCACATCTGCACACCCACACATTTATAACTGTCAGAACAACTTCACTTTCCATTGTGTAAAAACACGCCCTTTGCATTCCAACATTGATTTATATATTTTTTACCTAATAAAACATGCTAGTAGGCACATATTTTAGCTGTGTAAACTTAGTAAGTGCATAGTTGGCAAACTAAAACATAGGTGTATGCCAGGTACGTGTCTGTACAACAGTGACTAATTCAGGAAACCGATTTCGGTTGCTCACCCATTATCTTTTTTATCATTATTAT-----------
>LNS6974147_HPV54
TAACTACAACCATGATTTATAAAATAAGGGAGGGACCGAAAACGGTTCAACCGAAACCGGTACATATAAAAGCGGTTGTAAAAAACAGTTATTTGGGGGCAATGTCTGCTACTGAACCCCACACGGACCAGCCGCGTACTCTAGCTGATTTGTGCAAGGTATGCAATATTCCTATGCATAGTTTGCAACTTCCTTGTGCCTTTTGCAAGAAGACGGTGTGTACAGCAGAGATTTATGCATTTCAATATAAGGACCTATTTGTGGTGTGGAGACACGGCTTTCCACATGCTGCATGTGCACTGTGCCTAGAACTGCACGGGCAAATAAATTATAGAAGGCATCGCGACCGTGCGTGCCTGTGGGAAACAGTGGAACAAGAGTGTGGAAAGCCATTGGAAGAAATATTTATAAGGTGCTGGCTGTGCCATAAACCTTTGTGCAACGTGGAAAAGCAACGGCACGTAGATTACAACAGGCGATTCCACTGTGTTAGAGGCTATTGGAAGGGTAGGTGTCTACATTGCTGGAAGCCATAATGCATGGAAATGTGGCTACAATTGAGGATATAGTCCTTGATTTAAAACCAGAACCGTTTGACCTGTACTGCAGGGAGCAATTAGAAGACTCTGATGCAGAAGATGAGACAGCAGTAACACAACCTGACAAACAAGCATTTAAGGTGTTAAGCCAGTGTGGAGGTGTGTGTTGTAAGACAGTACGGCTATGTGTGTATAGCACGCACACAGGCATAAGGGTACTGCAGGAACTGCTTCATCAGGACGCACTGCAAATAGTGTGTCCCACCTGTGTTTCACGACTATAACGGCATGGCGGATAACCAAGGTACAGAGGAGGAGGGGACTGGGTGTAATGGATGGTTTTTTGTGGAAGCAATTGTAGAACGTAAAACAGGGGATATTATTTCAGATGATGAGCCTGAGGATGTGGAGGACAGTGGGCTTGATATGGTGGACTTTATTG---ATAATAGTGTGTCACAGGTAGAGGGGCAGGAAAATCCACAGGCATTGTTACATGCCCAACAGCTGCAGGCAGATGTAGAGGCAGTGCAACAATTAAAACGAAAGTATATAGGCAGTCCGTATGTAAGTCCTGTTGCAAACAGCGAACCCTGTGTAGAAAAGGACTTAAGCCCCCGGCTAGGGGCTATATCCCTAGGACGGCGGTCAGCCAAAGCCAAACGACGGCTGTTTGATAAGGCCCAACCGCCGCCAAATGGCCATACTGACGTGGAAGCTGCGGTGGAGGTAAATACCGAGGGGACAGATGAAACAGAGACAGACCAGGTGCAGACAGTATCTGGGGAAACAACTACAGATAGCCTAGGAAGGCAGCAAATTACAGAATTAATACATAACACAAATATTCGTGTAGCATTGTTTGGTATGTTTAAAGACCTATATGGATTAAGTTTTATGGACCTAGCACGGCCATTTAAAAGTGACAAAACAGTGTGTACCGATTGGGTTATTGCAGCATTTGGAATATATCATGGTATTACAGATGGATTTAAAACATTGCTAGAGCCACATTGTTTGTATGGCCATATCCAATGGCTAACATGTAGGTGGGGCATGGTATTATTATTATTAACAAGATTTAAATGTGGCAAAAACAGATTAACAGTAAGTAAATGTTTAGGAATGTTATTAAATATACCAGAAACCCAAATGTTAATAGATCCTCCAAAATTACGGACGCCTGCAGCAGCTTTGTATTGGTATAGACAGGGGCTGTCCAATGCAAGTGAAATATTTGGTACACCCCCGGAATGGCTGTCCAGACAAACTGTAATAGAATATAGCTTAGCAGACAGCCAGTTTGATTTATCTAAAATGGTACAATGGGCATATGACCATAATTATATTGATGACAGTATTATTGCCCTGGAATATGCTAAATTAGCTGATATAGATGAAAATGCGGCTGCCTTTTTAGGAAGTAATTGTCAAGCTAAGTATGTAAAAGACTGTGGAACAATGTGTAGACATTATATAAGGGCACAAAAAATGCAAATGACAATGTCACAATGGATTAAACATCGTTGTGATTTAGTAGAGGAGGAAGGTGAGTGGAAGGAAATAGTACGATTCCTTAGATATCAACATGTGGATTTTATATCTTTTATGATAGCATTAAAACAATTTTTACAAGGCATACCAAAACACAATTGTATATTACTGTATGGACCTCCAGACACAGGAAAATCTAATTTTGCTATGAGTTTAATTAGCTTTTTAGGAGGTGTAGTGCTATCATATGTTAATTCTAGTAGCCATTTTTGGTTAGAACCTTTGGCAGATGCCAAAATAGCTATGCTAGACGATGCTACAACACAATGCTGGAACTATATGGACATTTATATGCGCAATGCATTAGATGGCAATCCTATGTGCTTTGATAGAAAACATCGAGCTATGGTGCAAACAAAATGTCCTCCACTAATAGTGACCTCCAACATAAATGCTAGTACAGACGACAGATGGCGCTACCTACACAGTAGAGTAAAATGTTTTTGTTTTCCCAATAGATTTCCATTTGATAGTAATGGAAACCCTGTGTATGATTTAAGTAATAAAAATTGGAAATCATTCTTTAAAAGGTCATGGTCACGTTTAGCGCTGAACGACAACGATAACGAGGAGGAGGAG---AATGGAGACCCTAGCAACACGTTTAGATGTGTGCCAGGAAAGGCTTCTAGACCTATATGAAAAAGATAGTAATAAACTAGAGGACCAAATAGAACATTGGAAATGCATACGCCTGGAGTGTGCATTGCAATACAAAGCCCGGGAAATGGGATACAAAGTGTTACAGCACCAGGCACTGCCTGCACTTGCTGTGTCAAAGGGCAAAGGGCACAAGGCCATTGAACTGCAACTTGCATTAGAGACATTGCAAAAGACAGTATACAGCACCGAACCGTGGACATTACAGGACACATGCCTGGAACGGTGGAATGCACCACCAACTGGTTGCTTAAAAAGACGTGGACAAACAGTAGATGTTATATTTGATGGGCATCAGGATAACACAATGCAATATGTAATGTGGGGATATATTTATTATCAAAACTGTGATGGGGAGGGATGGACTAAGGTGTGCAGTAATATAGATGCAATGGGTATTTATTATATGGATGCAGAACACAAAGTGTATTATGTGGATTTTAAAAAGGAAGCATCTAAGTATGGGGAATATGGACAGTGGGAGGTGCGTATGGGCAGCAGCATCATTTTTTCTCCTGCATCTGTATCTAGTACCGAAGAGGCATTGTCAATATCCTCTACTGGCACTGCTGAACACACCAGACCAGCCAATTCCACACCACGTACCGACAACTCCACAAAAGCAATCCCGTGCACGCCGCCGCCTAGAAAACGAGCTAGAGTCTACAGCACAGACCAGCAACCACACAGCACCTCAGACCCCGTGGGCTGTGACAACGACAGGCACATCAGTGACGATAACAACAAGAACCAAGGACGGCACACAAGTAGTGGTGACACTACACCTATAGTGCACTTTAAAGGTGAACCTAATACATTAAAATGTTTTAGGCAAAGAATACAAAAGTATAAACATTTGTTTGAACTAGCATCCTCAACATGGCATTGGGCATGTGTACCAGGTACCACTAAGAATAGGGGCATTGTAACATTAACCTATAGTAGTGTAGAACAAAGGCAACAATTTTTATTAACTGTTCGCATTCCACCTAGTATATCTATGTCATTAGGGGTAATGTCATTATAACA-TATAATCATTGTAAAGTTTGTGATTGTACATACTATATTGTAAAACAACCAGCCAATACTGCTGCTATGTGTATATAGTGAGGTATGTATGGTG---------AGTATGGTAGTGAGTGCATGCAGGCCTGCAGTGACTGAGGTGAGGTGTGTGTGTAGGTGTGTGTAGTGTATGCAGTAATAATGTTGTATACAGTAAGTTGGTTAACATGTTGGTTTTTATTATCCATGTTATTATGGCAATGTATTACAACAGCATTTACTTTTTTTCTTGTAGCCTTTATTCTATTGTGGGTACCTGCCCTGTGTGTTTATGTGCGCCTTGCCAGGCTTCTTGAACTTGACCTTCACTTTACATAAGGTGTTACTGTGCACACCTACTGTGGATGCCCTGTGTAACCTGATTACCATAGTATAATAAATATTGTGTAGATATATTTGTGTATTATGGCTAAAGCAAGAGCCCCACGCCGGAAACGTGCATCTGCAACACAATTATATCAAACATGCAAGGCCTCTGGCACATGCCCTTCAGATGTAATTCCTAAGGTAGAGGGTACAACTATAGCAGATCAAATCCTACGATGGGGCAGTATGGGCGTGTTTTTTGGGGGCTTGGGAATAGGTACTGGTAGTGGCACAGGGGGCCGCACAGGGTATATACCACTTGGACGACCCTCTACTACCCTTGAACCAGGTCCTCCTGTACGTCCCGCAGGGGCTGTAGAAACAGTAGCACCCTCTGACCCTTCCATTGTGTCTTTAGTAGAGGAATCTAGTGTTGTGGATGTTGGGGCACCAACCCCTACCATTCCATCACAGGGTGGGTTCGAAATAGCCACATCTAGTGATGCTACCCCTGCTATATTAGATGTCACCTCCACTACCACCCCTATTAGGGTGTCTATAACATCCCATGATAATCCTATATATACAGAGCCATCATTATTAGACCCCCCCCCTCCAGTACAAATGGATGGTCGTGTTTTAGTATCTACCTCTACTTTGCAATCGTCCACTGCTGAAAATATACCTATGGACACTTTTATAATTATGCAGGACCATATAGGCACAACAACTAGCACACCTATACCAAGGCCGCCTGCACGCCCACGCTTAGGTTTATATTCCCGTGCGTTACAGCAAGTGCCTGTACAGGACCCTGCCTTTTTACAACAGCCTTCCAGTCTTATAACATATGACAATCCTGTATATGAGGGTAACCCAGATGTTACCCTACACTTTGAGCAGCCCACAATACATAATGCACCTGATCCCGCCTTTATGGACATATTTGCTTTACATAGACCAGCACTTACAACTCGTAGGGGGGTTGTACGTTATAGTAGGGTGGGCGACAGGGCCACATTACACACACGTAGTGGCCTGCAACTTAAACCTCGTGTGCATTTTTTTCAGGACTTAAGCCCTATTGCTCATGTCCCTGAGGAAATAGAATTACACCCTTTAATATCTGCAAACAATACAAGCATTAACAATGGTCTTTACTCAGATATATATGATGTATATGCTGACACAGATTTTGCTGACACTGGTGGTTTTTCCTCTTCTACTGTTTCACATAGTTCTGTACAAACAGCCCTACAAACTACATCTATACCATCTCAGTATGGTAACACCACAGTTCCCCTAACTGCCTCATCGCCATATACACCTATACCCACATCCTTTAGGCCCTCATCAGGTCACGCCCCATTTGTTCCCGCACGTCCTATATTTCCACAAACACCCATTGCTGTTAATGGTGGGGATTTTTACCTGCATCCTAGTTATACTTATGTACGCAAACGCCGTAAACGTTTCCCATATTTTTTTGCAGATGGCTATGTGGCGGCCTAGCGAAAACAAAGTATACCTGCCTCCTACCCCAGTTTCTAAGGTTGTCAGCACGGATGAATATGTGACTCGCACAAGCATATACTATCATGCAAGCAGCTCTAGATTATTGGCTGTTGGACATCCATATTTTAAAGTACAAAAAACCAATAATAAGCAAAGTATTCCTAAAGTATCAGGATATCAATATAGGGTGTTTAGGGTGCAACTACCTGATCCTAATAAGTTTGGACTGCCTGATCCTAGTTTATATAATCCTGAGACACAACGCTTAGTATGGGCATGCACAGGTGTGGAGGTTGGTAGGGGCCAGCCATTGGGTCTTGGCCTAAGTGGTCATCCATTATTAAATAAATTGGATGATACTGAAAATGCACCTAAATATGTTGGTGCAGGAGCTGACAATAGGGGAAATGTTAGCATGGACTATAAACAAACACAGTTATGTATTTTGGGCTGCACACCACCTATAGGTGAACACTGGGCTAAAGGCAACCTATGTACACCTAATACATTGGCTGCTGGTGACTGTCCTCCTTTGGAATTAGTAAATTCATATATACAGGATGGTGATATGGTAGATATAGGATTTGGGGCTATGGATTTTAAAACCCTACAAACCTCAAAAAGTGAGGTACCCCTTGATGTAGCTACCTCAATTTGTAAATATCCTGATTACCTTAAAATGGCTGCAGAGGCATATGGGGACAGTTTATTTTTTTACTTAAGGCGGGAACAAATGTTTGTTAGGCATATGTTAAATAGGGCAGGTACCATGGGTGAGCCTGTACCTAATGACTTATACATTAAGAAATCCTCAGGTAACCTTGACAGTTCTATTTATGCTGCAACTCCTAGTGGCTCTATGGTAACATCTGAATACCAAATATTTAATAAGCCATACTGGTTACAACGGGCCCAGGGTCAAAACAATGGTATTTGTTGGGGCAATCAATTGTTTTTAACAGTTGTAGATACCACCCGTAGTACTAACCTAACATTGTGTGCTACAGCATCCACGCAGGATAGCTTTAATAATTCTGACTTTAGGGAGTATATTAGACATGTGGAGGAATATGATTTACAGTTTATATTTCAGTTATGTACCATAACCCTTACAGCAGATGTTATGGCCTATATTCATGGAATGAATCCCACTATTCTAGAGGACTGGAACTTTGGTATAACCCCCCCAGCTACAAGTAGTTTGGAGGACACATATAGGTTTGTACAGTCACAGGCCATTGCATGTCAAAAGAATAATGCCCCTGCAAAGGAAAAGGAGGATCCTTACAGTAAATTTACTTTTTGGACTGTTGACCTTAAGGAACGATTTTCATCTGACCTTGACCAGTTTCCCTTGGGTCGCAAGTTTTTACTACAGGCTGGCCTACGTGCACGTCCGCGCCTTCGGCCTGTAAAGCGTGCAGCCCCTTCCTCCTCTAAGGGTACAGCGCGCAAGCGTGCTAAAACTAAAAGGTAACAGTGTTGTATGTTGTGTTGTTATGTGTTGTTGTGTTTGTACCTTGTCTGTGTGTATGTTGTGTATGTATTATGTTATGTGTGGAATGTTTGTGTGTCCTATTTATGTTGTGACTCGTATGTTATATATGTTGTATGTTTTCCTGTAT----------------------TATATATAATAAAGACTTTGGTTGCACCCTATGAGTAACTTTTGTGTGATGTTGTTTGCTACTTGCTTAGTAGCCTTTACCTTTTCACCTTTGGTGTCCATTTTGTATAATCTCCATTTTATATAACCGAAACCGTTTTCGGTTGCTGTTGGCACTAAAACTGTGTTTTAAGCACTTTCGTATCGTACATCTAATCTTTTGGGCGCCGCCACATCCTGCCCTGGTAGTTTTGCCAGCACATCTGCACACCCACACATTTATAACTGTCAGAACAACTTCACTTTCCATTGTGTAAAAACACGCCCTTTGCATTCCAACATTGATTTATATATTTTTTACCTAATAAAACATGCTAGTAGGCACATATTTTAGCTGTGTAAACTTAGTAAGTGCATAGTTGGCAAACTAAAACATAGGTGTATGCCAGGTACGTGTCTGTACAACAGTGACTAATTCAGGAAACCGATTTCGGTTGCTCACCCATTATCTTTTTTATCATTATTAT-----------
>LNS2636557_HPV54
TAACTACAACCATGATTTATAAAATAAGGGAGGGACCGAAAACGGTTCAACCGAAACCGGTACATATAAAAGCGGTTGTAAAAAACAGTTATTTGGGGGCAATGTCTGCTACTGAACCCCACACGGACCAGCCGCGTACTCTAGCTGATTTGTGCAAGGTATGCAATATTCCTATGCATAGTTTGCAACTTCCTTGTGCCTTTTGCAAGAAGACGGTGTGTACAGCAGAGATTTATGCATTTCAATATAAGGACCTATTTGTGGTGTGGAGACACGGCTTTCCACATGCTGCATGTGCACTGTGCCTAGAACTGCACGGGCAAATAAATTATAGAAGGCATCGCGACCGTGCGTGCCTGTGGGAAACAGTGGAACAAGAGTGTGGAAAGCCATTGGAAGAAATATTTATAAGGTGCTGGCTGTGCCATAAACCTTTGTGCAACGTGGAAAAGCAACGGCACGTAGATTACAACAGGCGATTCCACTGTGTTAGAGGCTATTGGAAGGGTAGGTGTCTACATTGCTGGAAGCCATAATGCATGGAAATGTGGCTACAATTGAGGATATAGTCCTTGATTTAAAACCAGAACCGTTTGACCTGTACTGCAGGGAGCAATTAGAAGACTCTGATGCAGAAGATGAGACAGCAGTAACACAACCTGACAAACAAGCATTTAAGGTGTTAAGCCAGTGTGGAGGTGTGTGTTGTAAGACAGTACGGCTATGTGTGTATAGCACGCACACAGGCATAAGGGTACTGCAGGAACTGCTTCATCAGGACGCACTGCAAATAGTGTGTCCCACCTGTGTTTCACGACTATAACGGCATGGCGGATAACCAAGGTACAGAGGAGGAGGGGACTGGGTGTAATGGATGGTTTTTTGTGGAAGCAATTGTAGAACGTAAAACAGGGGATATTATTTCAGATGATGAGCCTGAGGATGTGGAGGACAGTGGGCTTGATATGGTGGACTTTATTG---ATAATAGTGTGTCACAGGTAGAGGGGCAGGAAAATCCACAGGCATTGTTACATGCCCAACAGCTGCAGGCAGATGTAGAGGCAGTGCAACAATTAAAACGAAAGTATATAGGCAGTCCGTATGTAAGTCCTGTTGCAAACAGCGAACCCTGTGTAGAAAAGGACTTAAGCCCCCGGCTAGGGGCTATATCCCTAGGACGGCGGTCAGCCAAAGCCAAACGACGGCTGTTTGATAAGGCCCAACCGCCGCCAAATGGCCATACTGACGTGGAAGCTGCGGTGGAGGTAAATACCGAGGGGACAGATGAAACAGAGACAGACCAGGTGCAGACAGTATCTGGGGAAACAACTACAGATAGCCTAGGAAGGCAGCAAATTACAGAATTAATACATAACACAAATATTCGTGTAGCATTGTTTGGTATGTTTAAAGACCTATATGGATTAAGTTTTATGGACCTAGCACGGCCATTTAAAAGTGACAAAACAGTGTGTACCGATTGGGTTATTGCAGCATTTGGAATATATCATGGTATTACAGATGGATTTAAAACATTGCTAGAGCCACATTGTTTGTATGGCCATATCCAATGGCTAACATGTAGGTGGGGCATGGTATTATTATTATTAACAAGATTTAAATGTGGCAAAAACAGATTAACAGTAAGTAAATGTTTAGGAATGTTATTAAATATACCAGAAACCCAAATGTTAATAGATCCTCCAAAATTACGGACGCCTGCAGCAGCTTTGTATTGGTATAGACAGGGGCTGTCCAATGCAAGTGAAATATTTGGTACACCCCCGGAATGGCTGTCCAGACAAACTGTAATAGAATATAGCTTAGCAGACAGCCAGTTTGATTTATCTAAAATGGTACAATGGGCATATGACCATAATTATATTGATGACAGTATTATTGCCCTGGAATATGCTAAATTAGCTGATATAGATGAAAATGCGGCTGCCTTTCTAGGAAGTAATTGTCAAGCTAAGTATGTAAAAGACTGTGGAACAATGTGTAGACATTATATAAGGGCACAAAAAATGCAAATGACAATGTCACAATGGATTAAACATCGTTGTGATTTAGTAGAGGAGGAAGGTGAGTGGAAGGAAATAGTACGATTCCTTAGATATCAACATGTGGATTTTATATCTTTTATGATAGCATTAAAACAATTTTTACAAGGCATACCAAAACACAATTGTATATTACTGTATGGACCTCCAGACACAGGAAAATCTAATTTTGCTATGAGTTTAATTAGCTTTTTAGGAGGTGTAGTGCTATCATATGTTAATTCTAGTAGCCATTTTTGGTTAGAACCTTTGGCAGATGCCAAAATAGCTATGCTAGACGATGCTACAACACAATGCTGGAACTATATGGACATTTATATGCGCAATGCATTAGATGGCAATCCTATGTGCTTTGATAGAAAACATCGAGCTATGGTGCAAACAAAATGTCCTCCACTAATAGTGACCTCCAACATAAATGCTAGTACAGACGACAGATGGCGCTACCTACACAGTAGAGTAAAATGTTTTTGTTTTCCCAATAGATTTCCATTTGATAGTAATGGAAACCCTGTGTATGATTTAAGTAATAAAAATTGGAAATCATTCTTTAAAAGGTCATGGTCACGTTTAGCGCTGAACGACAACGATAACGAGGAGGAGGAG---AATGGAGACCCTAGCAACACGTTTAGATGTGTGCCAGGAAAGGCTTCTAGACCTATATGAAAAAGATAGTAATAAACTAGAGGACCAAATAGAACATTGGAAATGCATACGCCTGGAGTGTGCATTGCAATACAAAGCCCGGGAAATGGGATACAAAGTGTTACAGCACCAGGCACTGCCTGCACTTGCTGTGTCAAAGGGCAAAGGGCACAAGGCCATTGAACTGCAACTTGCATTAGAGACATTGCAAAAGACAGTATACAGCACCGAACCGTGGACATTACAGGACACATGCCTGGAACGGTGGAATGCACCACCAACTGGTTGCTTAAAAAGACGTGGACAAACAGTAGATGTTATATTTGATGGGCATCAGGATAACACAATGCAATATGTAATGTGGGGATATATTTATTATCAAAACTGTGATGGGGAGGGATGGACTAAGGTGTGCAGTAATATAGATGCAATGGGTATTTATTATATGGATGCAGAACACAAAGTGTATTATGTGGATTTTAAAAAGGAAGCATCTAAGTATGGGGAATATGGACAGTGGGAGGTGCGTATGGGCAGCAGCATCATTTTTTCTCCTGCATCTGTATCTAGTACCGAAGAGGCATTGTCAATATCCTCTACTGGCACTGCTGAACACACCAGACCAGCCAATTCCACACCACGTACCGACAACTCCACAAAAGCAATCCCGTGCACGCCGCCGCCTAGAAAACGAGCTAGAGTCTACAGCACAGACCAGCAACCACACAGCACCTCAGACCCCGTGGGCTGTGACAACGACAGGCACATCAGTGACGATAACAACAAGAACCAAGGACGGCACACAAGTAGTGGTGACACTACACCTATAGTGCACTTTAAAGGTGAACCTAATACATTAAAATGTTTTAGGCAAAGAATACAAAAGTATAAACATTTGTTTGAACTAGCATCCTCAACATGGCATTGGGCATGTGTACCAGGTACCACTAAGAATAGGGGCATTGTAACATTAACCTATAGTAGTGTAGAACAAAGGCAACAATTTTTATTAACTGTTCGCATTCCACCTAGTATATCTATGTCATTAGGGGTAATGTCATTATAACA-TATAATCATTGTAAAGTTTGTGATTGTACATACTATATTGTAAAACAACCAGCCAATACTGCTGCTATGTGTATATAGTGAGGTATGTATGGTG---------AGTATGGTAGTGAGTGAATGCAGGCCTGCAGTGACTGAGGTGAGGTGTGTGTGTAGGTGTGTGTAGTGTATGCAGTAATAATGTTGTATACAGTAAGTTGGTTAACATGTTGGTTTTTATTATCCATGTTATTATGGCAATGTATTACAACAGCATTTACTTTTTTTCTTGTAGCCTTTATTCTATTGTGGGTACCTGCCCTGTGTGTTTATGTGCGCCTTGCCAGGCTTCTTGAACTTGACCTTCACTTTACATAAGGTGTTACTGTGCACACCTACTGTGGATGCCCTGTGTAACCTGATTACCATAGTATAATAAATATTGTGTAGATATATTTGTGTATTATGGCTAAAGCAAGAGCCCCACGCCGGAAACGTGCATCTGCAACACAATTATATCAAACATGCAAGGCCTCTGGCACATGCCCTTCAGATGTAATTCCTAAGGTAGAGGGTACAACTATAGCAGATCAAATCCTACGATGGGGCAGTATGGGCGTGTTTTTTGGGGGCTTGGGAATAGGTACTGGTAGTGGCACAGGGGGCCGCACAGGGTATATACCACTTGGACGACCCTCTACTACCCTTGAACCAGGTCCTCCTGTACGTCCCGCAGGGGCTGTAGAAACAGTAGCACCCTCTGACCCTTCCATTGTGTCTTTAGTAGAGGAATCTAGTGTTGTGGATGTTGGGGCACCAACCCCTACCATTCCATCACAGGGTGGGTTTGAAATAGCCACATCTAGTGATGCTACCCCTGCTATATTAGATGTCACCTCCACTACCACCCCTATTAGGGTGTCTATAACATCCCATGATAATCCTATATATACAGAGCCATCATTATTAGACCCCCCCCCTCCAGTACAAATGGATGGTCGTGTTTTAGTATCTACCTCTACTTTGCAATCGTCCACTGCTGAAAATATACCTATGGACACTTTTATAATTATGCAGGACCATATAGGCACAACAACTAGCACACCTATACCAAGGCCGCCTGCACGCCCACGCTTAGGTTTATATTCCCGTGCGTTACAGCAAGTGCCTGTACAGGACCCTGCCTTTTTACAACAGCCTTCCAGTCTTATAACATATGACAATCCTGTATATGAGGGTAACCCAGATGTTACCCTACACTTTGAGCAGCCCACAATACATAATGCACCTGATCCCGCCTTTATGGACATATTTGCTTTACATAGACCAGCACTTACAACTCGTAGGGGGGTTGTACGTTATAGTAGGGTGGGCGACAGGGCCACATTACACACACGTAGTGGCCTGCAACTTAAACCTCGTGTGCATTTTTTTCAGGACTTAAGCCCTATTGCTCATGTCCCTGAGGAAATAGAATTACACCCTTTAATATCTGCAAACAATACAAGCATTAACAATGGTCTTTACTCAGATATATATGATGTATATGCTGACACAGATTTTGCTGACACTGGTGGTTTTTCCTCTTCTACTGTTTCACATAGTTCTGTACAAACAGCCCTACAAACTACATCTATACCATCTCAGTATGGTAACACCACAGTTCCCCTAACTGCCTCATCGCCATATACACCTATACCCACATCCTTTAGGCCCTCATCAGGTCACGCCCCATTTGTTCCCGCACGTCCTATATTTCCACAAACACCCATTGCTGTTAATGGTGGGGATTTTTACCTGCATCCTAGTTATACTTATGTACGCAAACGCCGTAAACGTTTCCCATATTTTCTTGCAGATGGCTATGTGGCGGCCTAGCGAAAACAAAGTATACCTGCCTCCTACCCCAGTTTCTAAGGTTGTCAGCACGGATGAATATGTGACTCGCACAAGCATATACTATCATGCAAGCAGCTCTAGATTATTGGCTGTTGGACATCCATATTTTAAAGTACAAAAAACCAATAATAAGCAAAGTATTCCTAAAGTATCAGGATATCAATATAGGGTGTTTAGGGTGCAACTACCTGATCCTAATAAGTTTGGACTGCCTGATCCTAGTTTATATAATCCTGAGACACAACGCTTAGTATGGGCATGCACAGGTGTGGAGGTTGGTAGGGGCCAGCCATTGGGTCTTGGCCTAAGTGGTCATCCATTATTAAATAAATTGGATGATACTGAAAATGCACCTAAATATGTTGGTGCAGGAGCTGACAATAGGGGAAATGTTAGCATGGACTATAAACAAACACAGTTATGTATTTTGGGCTGCACACCACCTATAGGTGAACACTGGGCTAAAGGCAACCTATGTACACCTAATACATTGGCTGCTGGTGACTGTCCTCCTTTGGAATTAGTAAATTCATATATACAGGATGGTGATATGGTAGATATAGGATTTGGGGCTATGGATTTTAAAACCCTACAAACCTCAAAAAGTGAGGTACCCCTTGATGTAGCTACCTCAATTTGTAAATATCCTGATTACCTTAAAATGGCTGCAGAGGCATATGGGGACAGTTTATTTTTTTACTTAAGGCGGGAACAAATGTTTGTTAGGCATATGTTAAATAGGGCAGGTACCATGGGTGAGCCTGTACCTAATGACTTATACATTAAGAAATCCTCAGGTAACCTTGACAGTTCTATTTATGCTGCAACTCCTAGTGGCTCTATGGTAACATCTGAATACCAAATATTTAATAAGCCATACTGGTTACAACGGGCCCAGGGTCAAAACAATGGTATTTGTTGGGGCAATCAATTGTTTTTAACAGTTGTAGATACCACCCGTAGTACTAACCTAACATTGTGTGCTACAGCATCCACGCAGGATAGCTTTAATAATTCTGACTTTAGGGAGTATATTAGACATGTGGAGGAATATGATTTACAGTTTATATTTCAGTTATGTACCATAACCCTTACAGCAGATGTTATGGCCTATATTCATGGAATGAATCCCACTATTCTAGAGGACTGGAACTTTGGTATAACCCCCCCAGCTACAAGTAGTTTGGAGGACACATATAGGTTTGTACAGTCACAGGCCATTGCATGTCAAAAGAATAATGCCCCTGCAAAGGAAAAGGAGGATCCTTACAGTAAATTTACTTTTTGGACTGTTGACCTTAAGGAACGATTTTCATCTGACCTTGACCAGTTTCCCTTGGGTCGCAAGTTTTTACTACAGGCTGGCCTACGTGCACGTCCGCGCCTTCGGCCTGTAAAGCGTGCAGCCCCTTCCTCCTCTAAGGGTACAGCGCGCAAGCGTGCTAAAACTAAAAGGTAACAGTGTTGTATGTTGTGTTGTTATGTGTTGTTGTGTTTGTACCTTGTCTGTGTGTATGTTGTGTATGTATTATGTTATGTGTGGAATGTTTGTGTGTCCTATTTATGTTGTGACTCGTATGTTATATATGTTGTATGTTTTCCTGTAT----------------------TATATATAATAAAGACTTTGGTTGCACCCTATGAGTAACTTTTGTGTGATGTTGTTTGCTACTTGCTTAGTAGCCTTTACCTTTTCACCTTTGGTGTCCATTTTGTATAATCTCCATTTTATATAACCGAAACCGTTTTCGGTTGCTGTTGGCACTAAAACTGTGTTTTAAGCACTTTTGTATCGTACATCTAATCTTTTGGGCGCCGCCACATCCTGCCCTGGTAGTTTTGCCAGCACATCTGCACACCCACACATTTATAACTGTCAGAACAACTTCACTTTCCATTGTGTAAAAACACGCCCTTTGCATTCCAACATTGATTTATATATTTTTTACCTAATAAAACATGCTAGTAGGCACATATTTTAGCTGTGTAAACTTAGTAAGTGCATAGTTGGCAAACTAAAACATAGGTGTATGCCAGGTACGTGTCTGTACAACAGTGACTAATTCAGGAAACCGATTTCGGTTGCTCACCCATTATCTTTTTTATCATTATTAT-----------
>LNS3425544_HPV54
TAACTACAACCATGATTTATAAAATAAGGGAGGGACCGAAAACGGTTCAACCGAAACCGGTACATATAAAAGCGGTTGTAAAAAACAGTTATTTGGGGGCAATGTCTGCTACTGAACCCCACACGGACCAGCCGCGTACTCTAGCTGATTTGTGCAAGGTATGCAATATTCCTATGCATAGTTTGCAACTTCCTTGTGCCTTTTGCAAGAAGACGGTGTGTACAGCAGAGATTTATGCATTTCAATATAAGGACCTATTTGTGGTGTGGAGACACGGCTTTCCACATGCTGCATGTGCACTGTGCCTAGAACTGCACGGGCAAATAAATTATAGAAGGCATCGCGACCGTGCGTGCCTGTGGGAAACAGTGGAACAAGAGTGTGGAAAGCCATTGGAAGAAATATTTATAAGGTGCTGGCTGTGCCATAAACCTTTGTGCAACGTGGAAAAGCAACGGCACGTAGATTACAACAGGCGATTCCACTGTGTTAGAGGCTATTGGAAGGGTAGGTGTCTACATTGCTGGAAGCCATAATGCATGGAAATGTGGCTACAATTGAGGATATAGTCCTTGATTTAAAACCAGAACCGTTTGACCTGTACTGCAGGGAGCAATTAGAAGACTCTGATGCAGAAGATGAGACAGCAGTAACACAACCTGACAAACAAGCATTTAAGGTGTTAAGCCAGTGTGGAGGTGTGTGTTGTAAGACAGTACGGCTATGTGTGTATAGCACGCACACAGGCATAAGGGTACTGCAGGAACTGCTTCATCAGGACGCACTGCAAATAGTGTGTCCCACCTGTGTTTCACGACTATAACGGCATGGCGGATAACCAAGGTACAGAGGAGGAGGGGACTGGGTGTAATGGATGGTTTTTTGTGGAAGCAATTGTAGAACGTAAAACAGGGGATATTATTTCAGATGATGAGCCTGAGGATGTGGAGGACAGTGGGCTTGATATGGTGGACTTTATTG---ATAATAGTGTGTCACAGGTAGAGGGGCAGGAAAATCCACAGGCATTGTTACATGCCCAACAGCTGCAGGCAGATGTAGAGGCAGTGCAACAATTAAAACGAAAGTATATAGGCAGTCCGTATGTAAGTCCTGTTGCAAACAGCGAATCCTGTGTAGAAAAGGACTTAAGCCCCCGGCTAGGGGCTATATCCCTAGGACGGCGGTCAGCCAAAGCCAAACGACGGCTGTTTGATAAGGCCCAACCGCCGCCAAATGGCCATACTGACGTGGAAGCTGCGGTGGAGGTAAATACCGAGGGGACAGATGAAACAGAGACAGACCAGGTGCAGACAGTATCTGGGGAAACAACTACAGATAGCCTAGGAAGGCAGCAAATTACAGAATTAATACATAACACAAATATTCGTGTAGCATTGTTTGGTATGTTTAAAGACCTATATGGATTAAGTTTTATGGACCTAGCACGGCCATTTAAAAGTGACAAAACAGTGTGTACCGATTGGGTTATTGCAGCATTTGGAATATATCATGGTATTACAGATGGATTTAAAACATTGCTAGAGCCACATTGTTTGTATGGCCATATCCAATGGCTAACATGTAGGTGGGGCATGGTATTATTATTATTAACAAGATTTAAATGTGGCAAAAACAGATTAACAGTAAGTAAATGTTTAGGAATGTTATTAAATATACCAGAAACCCAAATGTTAATAGATCCTCCAAAATTACGGACGCCTGCAGCAGCTTTGTATTGGTATAGACAGGGGCTGTCCAATGCAAGTGAAATATTTGGTACACCCCCGGAATGGCTGTCCAGACAAACTGTAATAGAATATAGCTTAGCAGACAGCCAGTTTGATTTATCTAAAATGGTACAATGGGCATATGACCATAATTATATTGATGACAGTATTATTGCCCTGGAATATGCTAAATTAGCTGATATAGATGAAAATGCGGCTGCCTTTCTAGGAAGTAATTGTCAAGCTAAGTATGTAAAAGACTGTGGAACAATGTGTAGACATTATATAAGGGCACAAAAAATGCAAATGACAATGTCACAATGGATTAAACATCGTTGTGATTTAGTAGAGGAGGAAGGTGAGTGGAAGGAAATAGTACGATTCCTTAGATATCAACATGTGGATTTTATATCTTTTATGATAGCATTAAAACAATTTTTACAAGGCATACCAAAACACAATTGTATATTACTGTATGGACCTCCAGACACAGGAAAATCTAATTTTGCTATGAGTTTAATTAGCTTTTTAGGAGGTGTAGTGCTATCATATGTTAATTCTAGTAGCCATTTTTGGTTAGAACCTTTGGCAGATGCCAAAATAGCTATGCTAGACGATGCTACAACACAATGCTGGAACTATATGGACATTTATATGCGCAATGCATTAGATGGCAATCCTATGTGCTTTGATAGAAAACATCGAGCTATGGTGCAAACAAAATGTCCTCCACTAATAGTGACCTCCAACATAAATGCTAGTACAGACGACAGATGGCGCTACCTACACAGTAGAGTAAAATGTTTTTGTTTTCCCAATAGATTTCCATTTGATAGTAATGGAAACCCTGTGTATGATTTAAGTAATAAAAATTGGAAATCATTCTTTAAAAGGTCATGGTCACGTTTAGCGCTGAACGACAACGATAACGAGGAGGAGGAG---AATGGAGACCCTAGCAACACGTTTAGATGTGTGCCAGGAAAGGCTTCTAGACCTATATGAAAAAGATAGTAATAAACTAGAGGACCAAATAGAACATTGGAAATGCATACGCCTGGAGTGTGCATTGCAATACAAAGCCCGGGAAATGGGATACAAAGTGTTACAGCACCAGGCACTGCCTGCACTTGCTGTGTCAAAGGGCAAAGGGCACAAGGCCATTGAACTGCAACTTGCATTAGAGACATTGCAAAAGACAGTATACAGCACCGAACCGTGGACATTACAGGACACATGCCTGGAACGGTGGAATGCACCACCAACTGGTTGCTTAAAAAGACGTGGACAAACAGTAGATGTTATATTTGATGGGCATCAGGATAACACAATGCAATATGTAATGTGGGGATATATTTATTATCAAAACTGTGATGGGGAGGGATGGACTAAGGTGTGCAGTAATATAGATGCAATGGGTATTTATTATATGGATGCAGAACACAAAGTGTATTATGTGGATTTTAAAAAGGAAGCATCTAAGTATGGGGAATATGGACAGTGGGAGGTGCGTATGGGCAGCAGCATCATGTTTTCTCCTGCATCTGTATCTAGTACCGAAGAGGCATTGTCAATATCCTCTACTGGCACTGCTGAACACACCAGACCAGCCAATTCCACACCACGTACCGACAACTCCACAAAAGCAATCCCGTGCACGCCGCCGCCTAGAAAACGAGCTAGAGTCTACAGCACAGACCAGCAACCACACAGCACCTCAGACCCCGTGGGCTGTGACAACGACAGGCACATCAGTGACGATAACAACAAGAACCAAGGACGGCACACAAGTAGTGGTGACACTACACCTATAGTGCACTTTAAAGGTGAACCTAATACATTAAAATGTTTTAGGCAAAGAATACAAAAGTATAAACATTTGTTTGAACTAGCATCCTCAACATGGCATTGGGCATGTGTACCAGGTACCACTAAGAATAGGGGCATTGTAACATTAACCTATAGTAGTGTAGAACAAAGGCAACAATTTTTATTAACTGTTCGCATTCCACCTAGTATATCTATGTCATTAGGGGTAATGTCATTATAACA-TATAATCATTGTAAAGTTTGTGATTGTACATACTATATTGTAAAACAACCAGCCAATACTGCTGCTATGTGTATATAGTGAGGTATGTATGGTG---------AGTATGGTAGTGAGTGCATGCAGGCCTGCAGTGACTGAGGTGAGGTGTGTGTGTAGGTGTGTGTAGTGTATGCAGTAATAATGTTGTATACAGTAAGTTGGTTAACATGTTGGTTTTTATTATCCATGTTATTATGGCAATGTATTACAACAGCATTTACTTTTTTTCTTGTAGCCTTTATTCTATTGTGGGTACCTGCCCTGTGTGTTTATGTGCGCCTTGCCAGGCTTCTTGAACTTGACCTTCACTTTACATAAGGTGTTACTGTGCACACCTACTGTGGATGCCCTGTGTAACCTGATTACCATAGTATAATAAATATTGTGTAGATATATTTGTGTATTATGGCTAAAGCAAGAGCCCCACGCCGGAAACGTGCATCTGCAACACAATTATATCAAACATGCAAGGCCTCTGGCACATGCCCTTCAGATGTAATTCCTAAGGTAGAGGGTACAACTATAGCAGATCAAATCCTACGATGGGGCAGTATGGGCGTGTTTTTTGGGGGCTTGGGAATAGGTACTGGTAGTGGCACAGGGGGCCGCACAGGGTATATACCACTTGGACGACCCTCTACTACCCTTGAACCAGGTCCTCCTGTACGTCCCGCAGGGGCTGTAGAAACAGTAGCACCCTCTGACCCTTCCATTGTGTCTTTAGTAGAGGAATCTAGTGTTGTGGATGTTGGGGCACCAACCCCTACCATTCCATCACAGGGTGGGTTTGAAATAGCCACATCTAGTGATGCTACCCCTGCTATATTAGATGTCACCTCCACTACCACCCCTATTAGGGTGTCTATAACATCCCATGATAATCCTATATATACAGAGCCATCATTATTAGACCCCCCCCCTCCAGTACAAATGGATGGTCGTGTTTTAGTATCTACCTCTACTTTGCAATCGTCCACTGCTGAAAATATACCTATGGACACTTTTATAATTATGCAGGACCATATAGGCACAACAACTAGCACACCTATACCAAGGCCGCCTGCACGCCCACGCTTAGGTTTATATTCCCGTGCGTTACAGCAAGTGCCTGTACAGGACCCTGCCTTTTTACAACAGCCTTCCAGTCTTATAACATATGACAATCCTGTATATGAGGGTAACCCAGATGTTACCCTACACTTTGAGCAGCCCACAATACATAATGCACCTGATCCCGCCTTTATGGACATATTTGCTTTACATAGACCAGCACTTACAACTCGTAGGGGGGTTGTACGTTATAGTAGGGTGGGCGACAGGGCCACATTACACACACGTAGTGGCCTGCAACTTAAACCTCGTGTGCATTTTTTTCAGGACTTAAGCCCTATTGCTCATGTCCCTGAGGAAATAGAATTACACCCTTTAATATCTGCAAACAATACAAGCATTAACAATGGTCTTTACTCAGATATATATGATGTATATGCTGACACAGATTTTGCTGACACTGGTGGTTTTTCCTCTTCTACTGTTTCACATAGTTCTGTACAAACAGCCCTACAAACTACATCTATACCATCTCAGTATGGTAACACCACAGTTCCCCTAACTGCCTCATCGCCATATACACCTATACCCACATCCTTTAGGCCCTCATCAGGTCACGCCCCATTTGTTCCCGCACGTCCTATATTTCCACAAACACCCATTGCTGTTAATGGTGGGGATTTTTACCTGCATCCTAGTTATACTTATGTACGCAAACGCCGTAAACGTTTCCCATATTTTCTTGCAGATGGCTATGTGGCGGCCTAGCGAAAACAAAGTATACCTGCCTCCTACCCCAGTTTCTAAGGTTGTCAGCACGGATGAATATGTGACTCGCACAAGCATATACTATCATGCAAGCAGCTCTAGATTATTGGCTGTTGGACATCCATATTTTAAAGTACAAAAAACCAATAATAAGCAAAGTATTCCTAAAGTATCAGGATATCAATATAGGGTGTTTAGGGTGCAACTACCTGATCCTAATAAGTTTGGACTGCCTGATCCTAGTTTATATAATCCTGAGACACAACGCTTAGTATGGGCATGCACAGGTGTGGAGGTTGGTAGGGGCCAGCCATTGGGTCTTGGCCTAAGTGGTCATCCATTATTAAATAAATTGGATGATACTGAAAATGCACCTAAATATGTTGGTGCAGGAGCTGACAATAGGGGAAATGTTAGCATGGACTATAAACAAACACAGTTATGTATTTTGGGCTGCACACCACCTATAGGTGAACACTGGGCTAAAGGCAACCTATGTACACCTAATACATTGGCTGCTGGTGACTGTCCTCCTTTGGAATTAGTAAATTCATATATACAGGATGGTGATATGGTAGATATAGGATTTGGGGCTATGGATTTTAAAACCCTACAAACCTCAAAAAGTGAGGTACCCCTTGATGTAGCTACCTCAATTTGTAAATATCCTGATTACCTTAAAATGGCTGCAGAGGCATATGGGGACAGTTTATTTTTTTACTTAAGGCGGGAACAAATGTTTGTTAGGCATATGTTAAATAGGGCAGGTACCATGGGTGAGCCTGTACCTAATGACTTATACATTAAGAAATCCTCAGGTAACCTTGACAGTTCTATTTATGCTGCAACTCCTAGTGGCTCTATGGTAACATCTGAATACCAAATATTTAATAAGCCATACTGGTTACAACGGGCCCAGGGTCAAAACAATGGTATTTGTTGGGGCAATCAATTGTTTTTAACAGTTGTAGATACCACCCGTAGTACTAACCTAACATTGTGTGCTACAGCATCCACGCAGGATAGCTTTAATAATTCTGACTTTAGGGAGTATATTAGACATGTGGAGGAATATGATTTACAGTTTATATTTCAGTTATGTACCATAACCCTTACAGCAGATGTTATGGCCTATATTCATGGAATGAATCCCACTATTCTAGAGGACTGGAACTTTGGTATAACCCCCCCAGCTACAAGTAGTTTGGAGGACACATATAGGTTTGTACAGTCACAGGCCATTGCATGTCAAAAGAATAATGCCCCTGCAAAGGAAAAGGAGGATCCTTACAGTAAATTTACTTTTTGGACTGTTGACCTTAAGGAACGATTTTCATCTGACCTTGACCAGTTTCCCTTGGGTCGCAAGTTTTTACTACAGGCTGGCCTACGTGCACGTCCGCGCCTTCGGCCTGTAAAGCGTGCAGCCCCTTCCTCCTCTAAGGGTACAGCGCGCAAGCGTGCTAAAACTAAAAGGTAACAGTGTTGTATGTTGTGTTGTTATGTGTTGTTGTGTTTGTACCTTGTCTGTGTGTATGTTGTGTATGTATTATGTTATGTGTGGAATGTTTGTGTGTCCTATTTATGTTGTGACTCGTATGTTATATATGTTGTATGTTTTCCTGTAT----------------------TATATATAATAAAGACTTTGGTTGCACCCTATGAGTAACTTTTGTGTGATGTTGTTTGCTACTTGCTTAGTAGCCTTTACCTTTTCACCTTTGGTGTCCATTTTGTATAATCTCCATTTTATATAACCGAAACCGTTTTCGGTTGCTGTTGGCACTAAAACTGTGTTTTAAGCACTTTTGTATCGTACATCTAATCTTTTGGGCGCCGCCACATCCTGCCCTGGTAGTTTTGCCAGCACATCTGCACACCCACACATTTATAACTGTCAGAACAACTTCACTTTCCATTGTGTAAAAACACGCCCTTTGCATTCCAACATTGATTTATATATTTTTTACCTAATAAAACATGCTAGTAGGCACATATTTTAGCTGTGTAAACTTAGTAAGTGCATAGTTGGCAAACTAAAACATAGGTGTATGCCAGGTACGTGTCTGTACAACAGTGACTAATTCAGGAAACCGATTTCGGTTGCTCACCCATTATCTTTTTTATCATTATTAT-----------
>LNS0599800_HPV54
TAACTACAACCATGATTTATAAAATAAGGGAGGGACCGAAAACGGTTCAACCGAAACCGGTACATATAAAAGCGGTTGTAAAAAACAGTTATTTGGGGGCAATGTCTGCTACTGAACCCCACACGGACCAGCCGCGTACTCTAGCTGATTTGTGCAAGGTATGCAATATTCCTATGCATAGTTTGCAACTTCCTTGTGCCTTTTGCAAGAAGACGGTGTGTACAGCAGAGATTTATGCATTTCAATATAAGGACCTATTTGTGGTGTGGAGACACGGCTTTCCACATGCTGCATGTGCACTGTGCCTAGAACTGCACGGGCAAATAAATTATAGAAGGCATCGCGACCGTGCGTGCCTGTGGGAAACAGTGGAACAAGAGTGTGGAAAGCCATTGGAAGAAATATTTATAAGGTGCTGGCTGTGCCATAAACCTTTGTGCAACGTGGAAAAGCAACGGCACGTAGATTACAACAGGCGATTCCACTGTGTTAGAGGCTATTGGAAGGGTAGGTGTCTACATTGCTGGAAGCCATAATGCATGGAAATGTGGCTACAATTGAGGATATAGTGCTTGATTTAAAACCAGAACCGTTTGACCTGTACTGCAGGGAGCAATTAGAAGACTCTGATGCAGAAGATGAGACAGCAGTAACACAACCTGACAAACAAGCATTTAAGGTGTTAAGCCAGTGTGGAGGTGTGTGTTGTAAGACAGTACGGCTATGTGTGTATAGCACGCACACAGGCATAAGGGTACTGCAGGAACTGCTTCATCAGGACGCACTGCAAATAGTGTGTCCCACCTGTGCTTCACGACTATAACGGCATGGCGGATAACCAAGGTACAGAGGAGGAGGGGACTGGGTGTAATGGATGGTTTTTTGTGGAAGCAATTGTAGAACGTAAAACAGGGGATATTATTTCAGATGATGAGCCTGAGGATGTGGAGGACAGTGGGCTTGATATGGTGGACTTTATTG---ATAATAGTGTGTCACAGGTAGAGGGGCAGGAAAATCCACAGGCATTGTTACATGCCCAACAGCTGCAGGCAGATGTAGAGGCAGTGCAACAATTAAAACGAAAGTATATAGGCAGTCCGTATGTAAGTCCTGTTGCAAACAGCGAACCCTGTGTAGAAAAGGACCTAAGCCCCCGGCTAGGGGCTATATCCCTAGGACGGCGGTCTGCCAAAGCCAAACGACGGCTGTTTGATAAGGCCCAACCGCCGCCAAATGGCCATACTGACGTGGAAGCTGCGGTGGAGGTAAATACCGAGGGGACAGATGAAACAGAGACAGACCAGGTGCAGACAGTATCTGGGGAAACAACTACAGATAGCCTAGGAAGGCAGCAAATTACAGAATTAATACATAACACAAATATTCGTGTAGCATTGTTTGGTATGTTTAAAGACCTATATGGATTAAGTTTTATGGACCTAGCACGGCCATTTAAAAGTGACAAAACAGTGTGTACCGATTGGGTTATTGCAGCATTTGGAATATATCATGGTATTACAGATGGATTTAAAACATTGCTAGAGCCACATTGTTTGTATGGCCATATCCAATGGCTAACATGTAGGTGGGGCATGGTATTATTATTATTAACAAGATTTAAATGTGGCAAAAACAGATTAACAGTAAGTAAATGTTTAGGAATGTTATTAAATATACCAGAAACCCAAATGTTAATAGATCCTCCAAAATTACGGACGCCTGCAGCAGCTTTGTATTGGTATAGACAGGGGCTGTCCAATGCAAGTGAAATATTTGGTACACCCCCGGAATGGCTGTCCAGACAAACTGTAATAGAATATAGCTTAGCAGACAGCCAGTTTGATTTATCTAAAATGGTACAATGGGCATATGACCATAATTATATTGATGACAGTATTATTGCCCTGGAATATGCTAAATTAGCTGATATAGATGAAAATGCGGCTGCCTTTCTAGGAAGTAATTGTCAAGCTAAGTATGTAAAAGACTGTGGAACAATGTGTAGACATTATATAAGGGCACAAAAAATGCAAATGACAATGTCACAATGGATTAAACATCGTTGTGATTTAGTAGAGGAGGAAGGTGAGTGGAAGGAAATAGTACGATTCCTTAGATATCAACATGTGGATTTTATATCTTTTATGATAGCATTAAAACAATTTTTACAAGGCATACCAAAACACAATTGTATATTACTGTATGGACCTCCAGACACAGGAAAATCTAATTTTGCCATGAGTTTAATTAGCTTTTTAGGAGGTGTAGTGCTATCATATGTTAATTCTAGTAGCCATTTTTGGTTAGAACCTTTGGCAGATGCCAAAATAGCTATGCTAGACGATGCTACAACACAATGCTGGAACTATATGGACATTTATATGCGCAATGCATTAGATGGCAATCCTATGTGCTTTGATAGAAAACATCGAGCTATGGTGCAAACAAAATGTCCTCCACTAATAGTGACCTCCAACATAAATGCTAGTACAGACGACAGATGGCGCTACCTACACAGTAGAGTAAAATGTTTTTGTTTTCCCAATAGATTTCCATTTGATAGTAATGGAAACCCTGTGTATGATTTAAGTAATAAAAATTGGAAATCATTCTTTAAAAGGTCATGGTCACGTTTAGCGCTGAACGACAACGATAACGAGGAGGAGGAG---AATGGAGACCCTAGCAACACGTTTAGATGTGTGCCAGGAAAGGCTTCTAGACCTATATGAAAAAGATAGTAATAAACTAGAGGACCAAATAGAACATTGGAAATGCATACGCCTGGAGTGTGCATTGCAATACAAAGCCCGGGAAATGGGATACAAAGTGCTACAGCACCAGGCACTGCCTGCACTTGCTGTGTCAAAGGGCAAAGGGCACAAGGCCATTGAACTGCAACTTGCATTAGAGACATTGCAAAAGACAGTATACAGCACCGAACCGTGGACATTACAGGACACATGCCTGGAACGGTGGAATGCACCACCTACTGGTTGCTTAAAAAGACGTGGACAAACAGTAGATGTTATATTTGATGGGCATCAGGATAACACAATGCAATATGTAATGTGGGGATATATTTATTATCAAAACTGTGATGGGGAGGGATGGACTAAGGTGTGCAGTAATATAGATGCAATGGGTATTTATTATATGGATGCAGAACACAAAGTGTATTATGTGGATTTTAAAAAGGAAGCATCTAAGTATGGGGAATATGGACAGTGGGAGGTGCGTATGGGCAGCAGCATCATTTTTTCTCCTGCATCTGTATCTAGTACCGAAGAGGCATTGTCAATATCCTCTACTGGCACTGCTGAACACACCAGACCAGCCAATTCCACACCACGTACCGACAACTCCACAAAAGCAATCCCGTGCACGCCGCCGCCTAGAAAACGAGCTAGAGTCTACAGCACAGACCAGCAACCACACAGCACCTCAGACCCCGTGGGCTGTGACAACGACAGGCACATCAGTGACGATAACAACAAGAACCAAGGACGGCACACAAGTAGTGGTGACACTACACCTATAGTGCACTTTAAAGGTGAACCTAATACATTAAAATGTTTTAGGCAAAGAATACAAAAGTATAAACATTTGTTTGAACAAGCATCCTCAACATGGCATTGGGCATGTGTACCAGGTACCACTAAGAATAGGGGCATTGTAACATTAACCTATAGTAGTGTAGAACAAAGGCAACAATTTTTATTAACTGTTCGCATTCCACCTAGTATATCTATGTCATTAGGGGTAATGTCATTATAACA-TATAATCATTGTAAAGTTTGTAATTGTACATACTATATTGTAAAACAACCAGCCAATACTGCTGCTATGTGTATATAGTGAGGTATGTATGGTG---------AGTATGGTAGTGAGTGCATGCAGGCCTGCAGTGACTGAGGTGAGGTGTGTGTGTAGGTGTGTGTAGTGTATGCAGTAATAATGTTGTATACAGTAAGTTGGTTAACATGTTGGTTTTTATTATCCATGTTATTATGGCAATGTATTACAACAGCATTTACTTTTTTTCTTGTAGCCTTTATTCTATTGTGGGTACCTGCCCTGTGTGTTTATGTGCGCCTTGCCAGGCTTCTTGAACTTGACCTTCACTTTACATAAGGTGTTACTGTGCACACCTACTGTGGATGCCCTGTGTAACCTGATTACCATAGTATAATAAATATTGTGTAGATATATTTGTGTATTATGGCTAAAGCAAGAGCCCCACGCCGGAAACGTGCATCTGCAACACAATTATATCAAACATGCAAGGCCTATGGCACATGCCCTTCAGATGTAATTCCTAAGGTAGAGGGTACAACTATAGCAGATCAAATCCTACGATGGGGCAGTATGGGCGTGTTTTTTGGGGGCTTGGGAATAGGTACTGGTAGTGGCACAGGGGGCCGCACAGGGTATATACCACTTGGACGACCCTCTACTACCCTTGAACCAGGTCCTGCTGTACGTCCCGCAGGGGCTGTAGAAACAGTAGCACCCTCTGACCCTTCCATTGTGTCTTTAGTAGAGGAATCTAGTGTTGTGGATGTTGGGGCACCAACCCCTACCATTCCATCACAGGGTGGGTTTGAAATAGCCACATCTAGTGATGCTACCCCTGCTATATTAGATGTCACCTCCACTACCACCCCTATTAGGGTGTCTATAACATCCCATGATAATCCTATATATACAGAGCCATCATTATTAGACCCCCCCCCTCCAGTACAAATGGATGGTCGTGTTTTAGTATCTACCTCTACTTTGCAATCGTCCACTGCTGAAAATATACCTATGGACACTTTTATAATTATGCAGGACCATATAGGCACAACAACTAGCACACCTATACCAAGGCCGCCTGCACGCCCACGCTTAGGTTTATATTCCCGTGCGTTACAGCAAGTGCCTGTACAGGACCCTGCCTTTTTACAACAGCCTTCCAGTCTTATAACATATGACAATCCTGTATATGAGGGTAACCCAGATGTTACCCTACACTTTGAGCAGCCCACAATACATAATGCACCTGATCCCGCCTTTATGGACATATTTGCTTTACATAGACCAGCACTTACAACTCGTAGGGGGGTTGTACGTTATAGTAGGGTGGGCGACAGGGCCACATTACACACACGTAGTGGCCTGCAACTTAAACCTCGTGTGCATTTTTTTCAGGACTTAAGCCCTATTGCTCATGTCCCTGAGGAAATAGAATTACACCCTTTAATATCTGCAAACAATACAAGCATTAATAATGGTCTTTACTCAGATATATATGATGTATATGCTGACACAGATTTTGCTGACACTGGTGGTTTTTCCTCTTCTACTGTTTCACGTAGTTCTGTACAAACAGCCCTACAAACCACATCTATACCATCTCAGTATGGTAACACCACAGTTCCCCTAACTGCCTCATCACCATATACACCTATACCCACATCCTTTAGGCCCTCATCAGGTCACGCCCCATTTGTTCCCGCACGTCCTATATTTCCACAAACACCCATTGCTGTTAATGGTGGGGATTTTTACCTGCATCCTAGTTATACTTATGTACGCAAACGCCGTAAACGTTTCCCATATTTTCTTGCAGATGGCTATGTGGCGGCCTAGCGAAAACAAAGTATACCTGCCTCCTACCCCAGTTTCTAAGGTTGTCAGCACGGATGAATATGTGACTCGCACAAGCATATACTATCATGCAAGCAGCTCTAGATTATTGGCTGTTGGACATCCATATTTTAAAGTACAAAAAACCAATAATAAGCAAAGTATTCCTAAAGTATCAGGATATCAATATAGGGTGTTTAGGGTGCAACTACCTGATCCTAATAAGTTTGGACTGCCTGATCCTAGTTTATATAATCCTGAGACACAACGCTTAGTATGGGCATGCACAGGTGTGGAGGTTGGTAGGGGCCAGCCATTGGGTCTTGGCCTAAGTGGTCATCCATTATTAAATAAATTGGATGATACTGAAAATGCACCTAAATATGTTGGTGCAGGAGCTGACAATAGGGGAAATGTTAGCATGGACTATAAACAAACACAGTTATGTATTTTGGGCTGCACACCACCTATAGGTGAACACTGGGCTAAAGGCAACCTATGTACACCTAATACATTGGCTGCTGGTGACTGTCCTCCTTTGGAATTAGTAAATTCATATATACAGGATGGTGATATGGTAGATATAGGATTTGGGGCTATGGATTTTAAAACCCTACAAACCTCAAAAAGTGAGGTACCCCTTGATGTAGCTACCTCAATTTGTAAATATCCTGATTACCTTAAAATGGCTGCAGAGGCATATGGGGACAGTTTATTTTTTTACTTAAGGCGGGAACAAATGTTTGTTAGGCATATGTTAAATAGGGCAGGTACCATGGGTGAGCCTGTACCTAATGAATTATACATTAAGAAATCCTCAGGTAACCTTGACAGTTCTATTTATGCTGCAACTCCTAGTGGCTCTATGGTAACATCTGAATACCAAATATTTAATAAGCCATACTGGTTACAACGGGCCCAGGGTCAAAACAATGGTATTTGTTGGGGCAATCAATTGTTTTTAACAGTTGTAGATACCACCCGTAGTACTAACCTAACATTGTGTGCTACAGCATCCACGCAGGATAGCTTTAATAATTCTGACTTTAGGGAGTATATTAGACATGTGGAGGAATATGATTTACAGTTTATATTTCAGTTATGTACCATAACCCTTACAGCAGATGTTATGGCCTATATTCATGGAATGAATCCCACTATTCTAGAGGACTGGAACTTTGGTATAACCCCCCCAGCTACAAGTAGTTTGGAGGACACATATAGGTTTGTACAGTCACAGGCCATTGCATGTCAAAAGAATAATGCCCCTGCAAAGGAAAAGGAGGATCCATACAGTAAATTTACTTTTTGGACTGTTGACCTTAAGGAACGATTTTCATCTGACCTTGACCAGTTTCCCTTGGGTCGCAAGTTTTTACTACAGGCTGGCCTACGTGCACGTCCGCGCCTTCGGCCTGTAAAGCGTGCAGCCCCTTCCTCCTCTAAGGGTACAGCGCGCAAGCGTGCTAAAACTAAAAGGTAACAGTGTTGTATGTTGTGTTGTTATGTGTTGTTGTGTTTGTACCTTGTCTGTGTGTATGTTGTGTATGTATTATGTTATGTGTGGAATGTTTGTGTGTCCTATTTATGTTGTGACTCGTATGTTATATATGTTGTATGTTTTCCTGTAT----------------------TATATATAATAAAGACTTTGGTTGCACCCTATGAGTAACTTTTGTGTGATGTTGTTTGCTACTTACTTAGTAGCCTTTACCTTTTCACCTTTGGTGTCCATTTTGTATAATCTCCATTTTATATAACCGAAACCGTTTTCGGTTGCTGTTGGCACTGAAACTGTGTTTTAAGCACTTTTGTATCGTACATCTAATCTTTTGGGCGCCGCCACATCCTGCCCTGGTAGTTTTGCCAGCACATCTGCACACCCACACATTTATAACTGTCAGAACAACTTCACTTTCCATTGTGTAAAAACACGCCCTTTGCATTCCAACATTGATTTATATATTTTTTACCTAATAAAACATGCTAGTAGGCACATATTTTAGCTGTGTAAACTTAGTAAGTGCATAGTTGGCACACTAAAACATAGGTGTATGCCAGGTACGTGTCTGTACAACAGTGACTAATTCAGGAAACCGATTTCGGTTGCTCACCCATTATCTTTTTTATCATTATTAT-----------
>LNS5491243_HPV54
TAACTACAATCATGATTTATAAAATAAGGGAGGGACCGAAAACGGTTCAACCGAAACCGGTACATATAAAAGCGGTTGTAGAAAACAGTTATTTGGGGGCAATGTCTGCTACCGAGCCCCACACGGACCAGCCGCGTACCCTAGCTGATTTGTGCAAGGTATGCAATATTCCTATGCATAGTTTGCAACTTCCTTGTGCCTTTTGCAAGAAGACGGTGTGTACACCAGAGATTTATGCATTTCAATATAAGGACCTGTTTGTGGTGTGGAGACACGGCTTTCCACATGCTGCATGTGCACTGTGCCTAGAACTGCACGGGCAAATAAATTATAGAAGGCATCGCGACCGTGCGTGCCTGTGGGAAACAGTAGAACAAGAGTGTGGAAAGCCATTGGAAGAAATATTTATAAGGTGCTGGCTGTGCCATAAACCTTTGTGCAACGTGGAAAAGCAACGGCACGTAGATTACAACAGGCGATTCCACTGTGTTAGAGGCTATTGGAAGGGTAGGTGTCTACATTGCTGGAAGCCATAATGCATGGAAATGTGGCTACAATTGAGGATATAGTCCTTGATTTAAAACCAGAACCGTTTGACCTGTACTGCAGGGAGCAATTAGAAGACTCTGATGCAGAAGATGAGACAGCAGTAACACAACCTGACAAACAAGCATTTAAGGTGTTAAGCCAGTGTGGAGGTGTGTGTTGTAAGACAGTACGGCTATGTGTGTATAGCACGCACACAGGCATAAGGGTACTGCAGGAACTGCTTCATCAGGACGCACTGCAAATAGTGTGTCCCACCTGTGCTTCACGACTATAACGGCATGGCGGATAACCAAGGTACAGAGGAGGAGGGGACTGGGTGTAATGGATGGTTTTTTGTGGAAGCAATTGTAGAACGTAAAACAGGGGATATTATTTCAGATGATGAGCCTGAGGATGTGGAGGACAGTGGGCTTGATATGGTGGACTTTATTG---ATAATAGTGTGTCACAGGTAGAGGGGCAGGAAAATCCACAGGCATTGTTACATGCCCAACAGCTGCAGGCAGATGTAGAGGCAGTGCAACAATTAAAACGAAAGTATATAGGCAGTCCGTATGTAAGTCCTGTTGCAAACAGCGAACCCTGTGTAGAAAAGGACTTAAGCCCCCGGCTAGGGGCTATATCCCTAGGACGGCGGTCAGCCAAAGCCAAACGACGGCTGTTTGATAAGGCCCAACCGCCACCAAATGGCCATACTGACGTGGAAGCTGCGGTGGAGGTAAATACCGAGGGGACAGATGAAACAGAGACAGACCAGGTGCAGACAGTATCTGGGGAAACAACTACAGATAGCCTAGGAAGGCAGCAAATTACAGAATTAATACATAACACAAATATTCGTGTAGCATTGTTTGGTATGTTTAAAGACCTATATGGATTAAGTTTTATGGACCTAGCACGGCCATTTAAAAGTGACAAAACAGTGTGTACAGATTGGGTTATTGCAGCATTTGGAATATATCATGGTATTACAGATGGATTTAAAACATTACTAGAGCCACATTGTTTGTATGGCCATATCCAATGGCTAACATGTAGGTGGGGCATGGTACTATTATTATTAACAAGATTTAAATGTGGCAAAAACAGATTAACAGTAAGTAAATGTTTAGGAATGTTATTAAATATACCAGAAACCCAAATGCTAATAGATCCTCCAAAATTACGGACGCCTGCAGCAGCTTTGTATTGGTATAGACAGGGGCTGTCCAATGCAAGTGAAATATTTGGTACACCCCCGGAATGGCTGTCCAGACAAACTGTAATAGAATATAGCTTAGCAGACAGCCAGTTTGATTTATCTAAAATGGTACAATGGGCATATGACCATAATTATATTGATGACAGTATTATTGCCCTGGAATATGCTAAATTAGCTGATATAGATGAAAATGCAGCTGCCTTTCTAGGAAGTAATTGTCAAGCTAAGTATGTAAAGGACTGTGGAACAATGTGTAGACATTATATAAGGGCACAAAAAATGCAAATGACAATGTCACAATGGATTAAACATCGTTGTGATTTAGTAGAGGAGGAAGGTGAGTGGAAGGAAATAGTACGATTTCTTAGATATCAACATGTGGATTTTATATCTTTTATGATAGCATTAAAACAATTTTTACAAGGCATACCAAAACACAATTGCATATTACTGTATGGACCTCCAGACACAGGAAAATCTAATTTTGCCATGAGTTTAATTAGCTTTTTAGGAGGTGTAGTGCTATCATATGTTAATTCTAGTAGCCATTTTTGGTTAGAACCTTTGGCAGATGCCAAAATAGCTATGCTAGACGATGCTACAACACAATGCTGGAACTATATGGACATTTATATGCGCAATGCATTAGATGGCAATCCTATGTGCTTTGATAGAAAACATCGAGCTATGGTGCAAACAAAATGTCCTCCACTGATAGTGACCTCCAACATAAATGCTAGTACAGACGACAGATGGCGCTACCTACACAGTAGAGTAAAATGTTTTTGTTTTCCTAATAGATTTCCATTTGATAGTAATGGAAACGCTGTGTATGATTTAAGTAATAAAAATTGGAAATCATTCTTTAAAAGGTCATGGTCACGTTTAGCGCTGAACGACAACGATAACGAGGAGGAGGAG---AATGGAGACCCTAGCAACACGTTTAGATGTGTGCCAGGAAAGGCTTCTAGACCTATATGAAAAAGATAGTAATAAACTAGAGGACCAAATAGAACATTGGAAATGCATACGCCTGGAGTGTGCATTGCAATACAAAGCCCGGGAAATGGGATACAAAGTGTTACAGCACCAGGCACTGCCTGCACTTGCTGTGTCAAAGGGCAAAGGGCACAAGGCCATTGAACTGCAACTTGCATTAGAGACATTGCAAAAGACAGTATACAGCACCGAACCGTGGACATTACAGGACACATGCCTGGAACGGTGGAATGCACCACCTACTGGTTGCTTAAAAAGACGTGGACAAACAGTAGATGTTATATTTGATGGGCATCAGGATAACACAATGCAATATGTAATGTGGGGATATATTTATTATCAAAACTGTGATGGGGAGGGATGGACTAAGGTGTGCAGTAATATAGATGCAATGGGTATTTATTATATGGATGCAGAACACAAAGTGTATTATGTGGATTTCAAAAAGGAAGCATCTAAGTATGGGGAATATGGACAGTGGGAGGTGCGTATGGGCAGTAGCATCATTTTTTCTCCTGCATCTGTATCTAGTACCGAAGAGGCATTGTCAATATCCTCTACTGGCACTGCTGAACACACCAGACCAGCCAATTCCACACCACGTACCGACAACTCCACAAAAGCAATCCCGTGCACGCCGCCGCCTAGAAAACGAGCTAGAGTCTACAGCACAGACCAGCAACCACACAGCACCTCAGACTCCGTGGGCTGTGACAACAACAGGCACATCAGTGACGATAACAACAACAACCAAGGACGGCACACAAGTAGTGGTGACACTGCACCTATAGTGCACTTTAAAGGTGAACCTAATACATTAAAATGTTTTAGGCAAAGAATACAAAAGTATAAACATTTGTTTGAACAAGCATCCTCAACATGGCATTGGGCATGTGTACCAGGTACCACTAAAAACAGGGGCATTGTAACATTAACCTATAGTAGTGTAGAACAAAGACAACAATTTTTATTAACTGTTCGCATTCCACCTAGTATATCTATGTCATTAGGGGTAATGTCATTATAACA-TATAATTAATGTAAAGTTTGTGATTGTACATACTATTTTGTAAACCAACCAGCCAATACTGCTGCTATGTGTATATAGTGGGGTATGTATGGTG---------AGTATGGTAGTGCGTGCATGCAGGCCTGCAGTGACTGAGGTGAGGTGTGTGTGTAGGTGTGTGTAGTGTATGCAGTAATAATGTTGTATACAGTAAGTTGGTTAACATGTTGGTTTTTATTATCCATGTTATTATGGCAATGTATTACAACAGCATTTACTTTTTTTCTTGTAGCCTTTATTCTATTGTGGGTACCTGCCCTGTGTGTTTATGTGCGCCTTGCAAGGCTTCTTGAACTTGACCTTCACTTTACATAAGGTGTTACTGTGCACACCTACTGTGGATGCCCTGTGTAACCTG-TTACAATAGTATAATAAATATTGTGTAGCTATATGTGTGTATTATGGCTAAAGCAAGAGCCCCACGCCGAAAACGTGCATCTGCAACACAATTATATCAAACATGCAAGGCCTCTGGCACATGCCCTTCAGATGTAATTCCTAAGGTAGAGGGTACAACTATAGCAGATCAAATCCTACGATGGGGCAGTATGGGCGTGTTTTTTGGGGGCTTGGGAATAGGTACTGGTAGTGGCACAGGGGGCCGCACAGGGTATATACCCCTTGGACGACCCTCTACTACCCTTGAACCAGGTCCTCCTGTACGTCCCGCAGGGGCTGTAGAAACAGTAGCACCCTCTGACCCTTCTATTGTGTCTTTAGTAGAGGAATCTAGTGTTGTGGATGTTGGGGCACCAACCCCTACCATTCCATCACACGGTGGGTTTGAAATAGCCACATCTAGTGATGCCACCCCTGCTATATTAGATGTCACCTCCACTACCACCCCTATTAGGGTGTCTATAACATCCCATGATAATCCTATATATACAGAGCCATCATTATTAGACCCCCCCCCTCCAGTACAAATGGATGGTCGTGTGTTAGTATCTACCTCTACTTTGCAATCCTCCACTGCTGAAAATATACCTATGGACACTTTTATAATTATGCAGGACCATATAGGCACAACAACTAGCACACCTATACCAAGGCCGCCTGCACGCCCACGCTTGGGTTTATATTCCCGTGCGTTACAGCAAGTGCCTATACAGGACCCTGCGTTTTTACAACAGCCTTCCAGTCTTATAACATATGACAATCCTGTATATGAGGGTAACCCAGATGTTACCCTACACTTTGAGCAGCCCACAATACATAATGCACCTGATCCCGCCTTTATGGATATATTTGCCTTACATAGACCAGCTCTTACAACTCGTAGGGGGGTTGTACGTTATAGTAGGGTGGGCGACAGGGCCACATTACACACACGTAGTGGCCTGCAACTTAAACCTCGTGTGCATTTTTTTCAGGACTTAAGTCCTATTGCTCATGTCCCTGAGGAAATAGAATTACACCCTTTAATATCTGCAAACAATACAAGCATTAATAATGGTCTTTACTCAGATATATATGATGTATATGCTGACACGGATTTTGCTGACACTGGTGGTGTTTCCTCTTCTACAGTTTCACGTAGTTCTGTACAAACAGCCCTACAAACTACATCTATACCATCTCAGTATGGTAACACCACAGTTCCCCTAACTACCTCATCGCCCTATACACCTATACCCACATCCTTTAGGCCCTCATCAGGTCAGGCCCCATTTGTTCCCGCACGTCCTATATTTCCACAAACACCCATTGCTGTTAATGGTGGGGATTTTTACCTGCATCCTAGTTATACTTATGTACGCAAACGCCGTAAACGTCTCCCATATTTTTTTGCAGATGGCTATGTGGCGGCCTAGCGAAAACAAAGTATACCTGCCTCCTACCCCAGTTTCTAAGGTTGTCAGCACGGATGAATATGTGACTCGCACAAGCATATACTATCATGCAAGCAGCTCTAGATTATTGGCTGTTGGACATCCGTATTTTAAAGTACAAAAAACCAATAATAAGCAAAGTATTCCTAAAGTATCAGGATATCAATATAGGGTGTTTAGGGTGCAACTACCTGATCCTAATAAGTTTGGACTGCCTGATCCTAGTTTATATAATCCTGAAACACAACGCTTAGTATGGGCATGCACAGGTGTGGAGGTTGGTAGGGGCCAGCCATTGGGTCTTGGCTTAAGTGGTCATCCATTATTAAATAAATTGGATGATACTGAAAATGCACCTAAATATGTTGGTGCAGGAGCTGATAATAGGGGAAATGTTAGCATGGACTATAAACAAACACAATTATGTATTTTGGGCTGCACACCACCTATAGGTGAACACTGGGCTAAAGGCAACCTATGTACACCTAATACATTGGCTGCTGGTGACTGTCCTCCTTTGGAATTAGTGAATTCATATATACAGGATGGTGATATGGTAGATATAGGATTTGGGGCCATGGATTTTAAAACCCTACAAACCTCCAAAAGTGAGGTGCCCCTTGATGTGGCTACCTCAATTTGTAAATATCCTGATTACCTTAAAATGGCTGCAGAGGCATATGGGGACAGTTTATTTTTTTACTTAAGGCGGGAACAGATGTTTGTTAGGCATATGTTAAATAGGGCAGGTACCATGGGTGAGCCTGTACCTAATGAATTATACATTAAGAAATCCTCAGGTAACCTCGACAGTTCTATTTATGCTGCAACTCCCAGTGGCTCTATGGTAACATCTGAGTACCAAATATTTAATAAGCCATACTGGTTACAACGGGCCCAGGGTCAAAACAATGGTATTTGTTGGGGCAATCAATTGTTTTTAACAGTTGTAGATACCACCCGTAGTACTAACCTAACATTATGTGCTACAGCATCCACGCAGGATAGCTTTAATAATTCTGACTTTAGGGAGTATATTAGACATGTGGAGGAATATGATTTACAGTTTATATTTCAGTTATGTACCATAACCCTTACAGCAGATGTTATGGCCTATATTCATGGAATGAATCCCACTATTTTAGAGGACTGGAACTTTGGTATAACCCCCCCAGCTACAAGTAGTTTGGAGGACACATATAGGTTTGTACAGTCACAGGCCATTGCATGTCAGAAGAATAATGCCCCTGCAAAGGAAAAGGAAGATCCTTACAGTAAATTTACTTTTTGGACTGTTGACCTTAAGGAACGATTTTCATCTGACCTTGACCAGTTTCCCTTGGGTCGCAAGTTTCTACTACAGGCTGGCCTACGTGCACGTCCGCGCCTTAGGCCTGTAAAGCGTGCAGCCCCTTCCTCCTCTAAAGGTACAGCGCGCAAGCGTGCTAAAACTAAAAGGTAACAGTGTTGTATGTTGTGTTGTTGTGTGTTGT--TGTTTGTACCTTGTCTGTGTGTATGTTGTGTATGTATTATGTTATGTGTGGAATGTTTGTGTGTCCTATTTATGTTGTGACTCGTATGTTATATATGTTGTATGTTTTCCTGTGT--TATTATATTGTTTCCTGTA-TATATATAATAAAGGCTTTGGTTGCACCCTATGAGTAACTTTTGTGTGATGTTGTTTGCTACTTGCTTAGTAGCCTTTACCTTTTCACCTTTAGTGTCCATTTTGTAAAATCGCCATTTTATATAACCGAAACCGTTTTCGGTTGCTGTTGGCACTAAAACTGTGTTTTAAGCACTTTTGTATCGTACATCTAATCTTTTGGGCGCCGCCACATCCTGCCCTGGTAGTTTTGCCAGCACATCTGCACACCCACACATTTATAACTGTCAGAACAACTTCACTTTCCATTGTGTAAAAACACGCCCTTTGCATTCCAACATTGATTTATATGTATTTTACCTAATAAAACATGCTAGTAGGCACATATTTTAGCTGTGTAAACTTAGTAAGTGCATAGTTGGCACACTAAAACATAGGTGTATGCCAGGTACGTGTCTGTACAACAGTGACTAATTCAGGAAACCGATTTCGGTTGCTTACCCATTATCTTTTTTATCATTATTAT-----------
>AF436129|HPV54|B|
-----------ATGATTTATAAAATAAGGGAGGGACCGAAAACGGTTCGACCGAAAGCGGTACATATAAAAGCGGATGTAGAAAACAGTTATTTGGGGGCAATGTCTGTTACTGAGCCCCACACGGAGGAGCCGCGTACCCTAGCTGATTTATGCAAGGTATGCAATATTCCTATGCATAGTTTGCAACTTCCTTGTGCCTTTTGCAAGCGGACGGTGTGTACAGCAGATATTTATGCATTTCAATATAAAGACCTATATGTGGTGTGGAGACACGGCTTTCCATATGCTGCTTGTGCACTGTGCCTAGAACTGCACGGGCAAATAAATTATAGAAGGCATCGCGACCGTGCGTGCCTGTGGGAAACAGTAGAACAAGAGTGTGGAAAGCCATTGGAAGAAATATATATAAGGTGCTGGCTGTGCCATAAACCTTTGTGCAACGTGGAAAAACAACGGCACGTAGATAACGGCAGGCGATTCCACTGTGTTGGTGGCTATTGGAAGGGTAGGTGTCTACATTGCTGGAAGCCATAATGCATGGAAATGTGGCCACAATTGAGGATATAGTCCTTGATTTAACACCAGAACCGTGTGACCTGTACTGCAGAGAGCAATTAGAAGACTCTGATGCAGAAGATGAGACAGCAGTAATACAACCTGACAAACAAGCATTTAAGGTGTTAAGCCAGTGTGGAGGTGTGTGTTGTAAGACAGTGCGGCTATGTGTGTATAGCACGCACACAGGCATAAGGGTACTGCAGGAACTGCTTCATCAGGGCGCACTGGAAATAGTGTGTCCCACCTGTGCTTCAAGACCATAACGGCATGGCGGATAACCAAGGTACAGAGGAGGAGGGGACTGGGTGTAATGGATGGTTCTTTGTGGAAGCAATTGTAGAACGTAAAACAGGGGATATTATTTCAGATGATGAGCCTGAGGATGTGGAGGACAGTGGGCTTGATATGGTGGACTTTATTG---ATAATAGTATATCACAGGTAGAGGGGCAGGAAAATCCACAGGCATTGTTACATGCCCAACAGCTACAGGCAGATGTAGAGGCAGTGCAACAATTAAAACGAAAGTATATAGGCAGTCCGTATGTAAGTCCTGTTGCAAACAGCGAACCCTGTGTAGAAAAGGACCTAAGCCCCCGGCTAGGGGCTATATCCCTAGGACGGCGGTCAGCTAAAGCCAAACGACGGCTGTTTGATAAGGCCCAACCGCCACCAAATGGCCATACTGACGTGGAAGCTGCGGTGGAGGTAAATACCGAGGGGACAGAACAAACAGAAACAGAGCAAGTGCAGACAGCATCTGGGGAGACAAGTACAGATAGCCTAGGAAGGCAGCAAATTACAGAACTAATACATAACACAAATATTCGTGTAGCATTATTTGGTATGTTTAAAGAACTGTATGGATTGAGTTTTATGGACCTAGCACGGTCCTTTAAAAGTGACAGAACAGTGTGTACAGATTGGGTAATTGCAGCATTTGGGATATATCACGGTATTACAGAGGGATTTAAAACATTATTAGAGCCACATTGTTTGTATGGCCATATTCAATGGCTAACATGTAGATGGGGTATGGTATTATTATTATTAACAAGATTTAAATGTGGCAAAAACAGACTAACAGTAGGTAAATGTTTAGGAATGTTATTAAATATACCAGAAACCCCAATGTTAATAGATCCTCCAAAATTACGGACGCCTGCTGCAGCCTTGTATTGGTATAGACAAGGGCTGTCTAATGCAAGTGAGATATTTGGTACACCCCCGGAATGGCTGTCAAGACAAACTGTAATAGAATGTAGCTTAGCAGACAGCCAGTTTGATTTATCAAAAATGGTACAATGGGCATATGACCATAATTATGTTGATGACAGTATAATTGCCCTGGAATATGCAAAATTAGCTGATATAGATGAAAATGCGGCTGCCTTCCTAGGAAGTAATTGTCAGGCTAAATATGTAAAAGACTGTGGAACAATGTGTAGACATTATTTAAGGGCACAAAAAATGCAAATGACAATGGCACAATGGATTAAACATCGTTGTGATTTAGTAGAGGAAGAAGGTAATTGGAAAGAAATAGTAAGATTCCTTAGATTCCAACATGTGGATTTTATATCATTTATGATAGCATTAAAGAAATTTTTACAAGGAATACCAAAACACAATTGTATATTAATATATGGACCGCCAGACACAGGAAAATCCAATTTTGCCATGAGTTTAATTAGCTTTTTAGGAGGTGCAGTGTTATCATATGTAAATTCCAGTAGCCATTTTTGGTTAGAACCTTTGGCAGATGCCAAAATTGCTATGCTAGACGATGCTACAACACAATGCTGGAACTATATGGACATTTATATGCGCAATGCATTAGATGGCAATCCTATGTGCTTTGATAGAAAACATCGAGCTATGGTGCAAACAAAATGTCCTCCACTACTAGTGACCTCTAATATAAATGTTAGTACAGACGACAGATGGCGCTACCTACACAGTAGAGTCAAATGTTTTTGTTTTCCCAATAGATTTCCATTTGATAGTAATGGAAACCCTGTGTATGATATAAGTAATAAAAATTGGAAATCATTCTTTAAAAGGTCATGGTCACGTTTAGCGCTGAACGACAACGATAACGAGGAGGAGGAGGAGAATGGAGACTCTAGCAACACGTTTAGATGTGTGCCAGGAAAGGCTTCTAGACCTATATGAAAAGGATAGTGATAAACTAGAGGACCAAATAGAACATTGGAAATGCATACGCCTGGAGTGTGCATTGCAATACAAAGCCCGGGAATTGGGATACAAAGTGTTACAGCACCAGGCACTGCCTGCACTTGCTGTGTCAAAGGGCAAAGGGCACAAGGCCATTGAACTGCAACTTGCATTACAGACATTGCAACAGACAGTGTACAGCACCGAACCGTGGACATTACAGGACACATGCCTGGAACGGTGGGATGCACCACCTACGGGGTGCTTTAAAAAACGTGGACAAACAGTAGATGTTATATTTGATGGGCATAAGGAGAACACAATGCAATATGTAATGTGGGCATGTATTTATTTTCCAAACTGTGATGGGGAGGGATGGACTAAGGTGTGCAGTAATATAGATGCAATGGGTATTTATTATATGGATGCAGAATACAAAGTGTATTATGTGGATTTTGCTAAGGAAGCATCTAAGTATGGGGAACATGGACAGTGGGAGGTGCGTATGGGCAGCAGCATCATATTTTCTCCTGCATCTGTATCTAGTACCGAAGAGGCATTGTCAATATCCTCTACTGGCACTGCTGAACACACCAGAGCGACCAATTCCACACCACGTGCCGACAACTCCACAAAAGCACTCCCGTGCACGCCGCCGCCTAGAAAACGAGCTAGAGCGTACAGCACAGACCAACAACCACACAGCACTTCAGACTCCGTGGGCTGTGACAACAACAGACACATCAGTGACGATAACAGCAACA---AAGGACGGCATACAAGTAGTGGTGACACTACACCCATAGTGCACTTTAAAGGTGAACCTAATACTTTAAAATGTTTTAGGCAAAGAATACAAAAGTATAAACATTTGTTTGAACAAGCATCCTCCACATGGCATTGGGCATGTGTACCAGGTACCACTAAGAATAGGGGCATTGTAACAATAACCTATAGTAGTGTAGAACAAAGACAAGAATTTTTATTAACTGTTCGCATTCCACCTAGTATATCTATGTCATTAGGGGTAATGTCATTATAATACTATAATCAAATGTAAATATGTAATTGTACACA----TTTGTACCACAACCAGCCAATACTGCTGCTATTTGTATATAGTGAGGTATGTATGGTATGTATGGTAAGTATGGTAGTGAGTGCATGCAGGCCTGCAGTGAATGAGGT---------------GTGTGTGTAGTGTATGCATTAATAATGTTGTATACAGTAGGTTGGTTAACATGTTGGTTTTTATTGTCTATGGTATTATGGCAATGTATTACAACAGCATTTACTTTTTTTCTTGTAGCCTTTATGCTATTGTGGGTACCTGCCCTGTGTGTATATGTGCGCCTTGCCAGGCTTCTTGAACTTGACCTTCACTTTACATAAGGTGTTACTGC------------TGGATGCCCTGTGTAACCTGATTACTATAGTACAATAAATATTGTGTACATATATTTGTGTATTATGGCTAAAGCAAGAGCCCCACGACGAAAACGTGCATCTGCAACACAATTATATCAAACATGCAAGGCCTCTGGCACATGCCCTTCAGATGTAATTCCTAAGGTGGAGGGTACAACTATAGCAGATCAAATCCTACGATGGGGTAGTATGGGTGTGTTTTTTGGGGGCCTGGGAATAGGTACTGGTAGTGGCACAGGGGGACGCACAGGTTATATACCACTGGGACGACCCTCTACCACCCTTGAACCCGGTCCTGTTGTACGTCCTGCAGGTGCAGTAGAAACAGTGGCCCCCTCAGACCCTTCCATTGTGTCCTTGGTAGAGGAATCTAGTGTTGTGGATGTTGGGGCACCAACTCCTACTATTCCAACACACGGCGGGTTTGAAATTACAACATCCAGTGATGCCACCCCTGCTATATTAGATGTAACCTCCACTACCACACCTATTAGAGTGTCTGTAACGTCCCATACTAATCCTATATATACAGAGCCATCTTTATTAGACCCTCCCCCTCCAGTACAAATGGATGGTCGGGTTTTAGTATCTACCTCAACGTTGCCATCGTCCACAGCTGAACATATACCTATGGACACCTTTATAATTATGCAGGACCATATAGGCACAACAACTAGTACACCTGTACCACGGCCGCCTGCACGCCCACGCTTGGGTTTATATTCCCGTGCATTGCAGCAGGTGCCTGTACATGACCCTGCGTTTTTACAACAGCCTTCCAGTCTTATAACATATGACAATCCTGTATATGAAGGTAACCCAGATGTTACTTTACACTTTGAGCAGCCCACAATACATAATGCACCTGATCCCGCCTTTATGGACATCTTTGCCTTACATAGACCAGCTCTTACAACTCGCAGGGGGGTTGTACGTTATAGTAGGGTGGGCGAAAGGGCCACTGTACACACACGTAGTGGCCTGCAACTTAAACCCCGTGTGCATTATTTTCAAGACTTAAGCCCTATTGCTCATGTTCCTGAGGAAATAGAATTACACCCTTTAATATCTGCAAACAATACAAGCATTAATAATGGTCTTTACTCAGATATATATGATGTATATGCTGACACAGATTTTGCTGACACTGGTGGTGTTTCCACTTCTACTGTATCACGTAGTTCTGTACATACAACCCTACAAACTACATCTATACCATCTCAGTATGGTAATACCACAGTTCCCCTAACTGCATCATCGCCATATACACCCATACCTACATCCTTTAGGCCCTCCTCCGGTCAGGCCCCATTTATTCCAGCACGTCCTATATTTCCACAAACACCTATTGCTGTTAATGGTGGGGATTTTTACCTGCATCCTAGTTATACTTCCTTACGCAAACGCCGTAAACGTCTCCCATATTTTCTTGCAGATGGCTATGTGGCGGCCTAGCGAGAACAAGGTATACCTGCCTCCTACCCCAGTTTCTAAGGTTGTCAGCACGGATGAATATGTGACTCGCACAAGCATATACTATCATGCAAGCAGCTCTAGATTATTGGCTGTTGGACATCCATATTTTAAAGTGCAAAAATCCACTAATAAACAGAGTATTCCTAAAGTATCAGGATATCAATATAGGGTGTTTAGGGTGCAACTACCAGATCCTAATAAGTTTGGTTTGCCTGATCCTAGTTTATATAATCCTGAGACACAACGCCTTGTATGGGCATGCACAGGTGTGGAGGTTGGTAGAGGCCAGCCATTAGGTCTTGGCCTAAGTGGTCATCCATTATTAAATAAGTTGGATGATACTGAAAATGCCCCTAAATATGTTGGTGCAGGAACTGATAATAGAGAAAATGTTAGCATGGACTACAAACAAACACAGTTATGTATTTTGGGCTGCACACCACCTATAGGTGAACATTGGGCTAAAGGCAACCTATGTACACCTAATACATTGGCTGCTGGAGACTGTCCTCCTTTGGAATTAGTAAATACATATATACAGGATGGTGATATGGTGGATATAGGATTTGGGGCTATGGATTTTAATGCCTTACAAACCTCTAAAAGCGAGGTACCCCTTGATATTGCTACCTCAATTTGTAAATATCCTGATTACCTTAAAATGGCTGCAGAGGCATATGGGGACAGTTTATTTTTTTATTTAAGGCGGGAACAGATGTTTGTTAGGCATATGTTAAACAGGGCAGGTACCATGGGTGAGCCTGTACCTAATGACTTATACATTAAGAAATCCTCAGGTAACCCTGACAGTTCTATTTATGCTGCAACTCCCAGTGGCTCTATGGTAACATCTGAATACCAAATATTTAATAAGCCCTACTGGTTACAACGGGCCCAGGGTCAGAACAATGGTATTTGTTGGGGCAATCAATTGTTTTTAACAGTTGTAGATACCACCCGCAGTACTAACCTAACTTTATGTGCTACAGCAACCTCGCAGGATACGTTTAATAATGCTAACTTTAAGGAGTATATAAGACATGTGGAGGAATATGATTTACAATTTATATTTCAGTTATGTACCATAACCCTTACTGCAGATGTTATGGCCTATATTCATGGAATGAATCCCACTATTTTGGAGGACTGGAACTTTGGTATAACCCCCCCAGCTACAAGTAGTTTGGAGGACACATATAGGTTTGTACAGTCACAGGCCATTGCATGTCAAAAAAATAATGCCCCTGCAAAGGAAAAGGAAGATCCTTACAGTAAATATGCTTTTTGGACTGTTGACCTTAAGGAACGGTTTTCATCTGACCTTGACCAGTTTCCCTTGGGTCGCAAGTTTTTACTACAGGCTGGCCTACGTGCACGTCCGCGCCTTAGGCCTGTAAAGCGTGCGGCCCCTTCCTCCTCTGGAGGTACATCACGCAAGCGTGCTAAAACTAAAAGGTAACAGTGTTATATGTTGTGTTATTG----------TGTTTGTACTGTGTCTATGT--------TATATGTAGTATGTTATGTGTGGAATGTTTGTGTGTCCTATTTATGTTGTGACTCGTGTGTTATATATGTTGTATGTTTTCCTGTGTGT-------TTGTTTCCTGTATTAAATGTAATAAAGACTTTGGTTGCACCCTATGAGTAACTTTTGTGTGATG--------------CCTGGTAGCCATTACCTTTTCACCTTTCGTCTCCATTTTGTAAAAGG----TTTTATATAACCGAAACCGTTTTCGGTTGCTGTTGGCACTAAAACTGTTTTTTAGGCAGTTTCATATCGTACATCTAATCTTTTGGGCGCCGCCACATCCTGCCCTAGTAGTTGTGCCAGCACATCTGCACACCCACACATTTATAACTGTCAGTACAACTTCACTTTCCATTGTGTAAAAACACACCCTGTGCATTCCTAAATTGATTTATATGA-TTTTACCCAATAAAACATGCTGGTAGGCACATATTTTAGCTTTGTAAACTTACTAAGTGCATAGTTGGCAAAATAGTACATAGGTGTATGCCAGGTACGTGTCTGTACAACAGTGACTAATTCAGGAAACCGATTTCGGTTACCTACCCATTATCTTTTTTATCATTATTATTAACTACAACC
>KF436894|HPV54|C1|
TAACTACAACCATGATTTATAAAATAAGGGAGGGACCGAAAACGGTTCGACCGAAAGCGGTACATATAAAAGCGGATGTAAAAAACAGTTATTTGGGGGCAATGTCTGTTACAGAGCCCCACACGGAGGAGCCGCGTACCCTAGCTGATTTATGCAAGGTATGCAATATTCCTATGCATAGTTTGCAACTTCCTTGTGCCTTTTGCAAGCGGACGGTGTGTACAGCAGATATTTATGCATTTCAATATAAAGACCTATATGTGGTGTGGAGACACGGCTTTCCATATGCTGCTTGTGCACTGTGCCTAGAACTGCACGGGCAAATAAATTATAGAAGGCATCGCGACCGTACGTGCTTGTGGGAAACAGTAGAACAAGAGTGTGGAAAGCCATTGGAAGAAATATTTATAAGGTGCTGGCTGTGCCATAAACCTTTGTGCAACGTGGAAAAACAACGGCACGTAGATAACAGCAGGCGATTCCACTGTGTTGGTGGCTATTGGAAGGGTAGGTGTCTACATTGCTGGAAGCCATAATGCATGGAAATGTGGCCACAATTGAGGATATAGTCCTTGATTTAATACCAGAACCATTTGACTTGTACTGCAGAGAGCAATTAGAAGACTCTGATGCAGAAGATGAGACAGCAGTAATACAACCTGACAAACAAGCATTTAAGGTGTTAAGCCAGTGTGAAGGTGTGTGTTGTAAGACAGTGCGGCTATGTGTGTATAGCACGCACACAGGCATAAGGGTACTGCAGGAACTGCTTCATCAGGGCGCACTGGAAATAGTGTGTCCCACCTGTGCTTCAAGACCATAACGGCATGGCGGATAACCAAGGTACAGAGGAGGAGGGGACTGGGTGTAATGGATGGTTCTTTGTGGAAGCAATTGTAGAACGTAAAACAGGGGATATTATTTCAGATGATGAGCCTGAGGATGTGGAGGACAGTGGGCTTGATATGGTGGACTTTATTGATAATAATAGTATATCACAGGTAGAGGGGCAGGAAAATCCACAGGCATTGTTACATGCCCAACAGCTACAGGCAGATGTAGAGGCAGTGCAACAATTAAAACGAAAGTATATAGGCAGTCCGTATGTAAGTCCTGTTGCAAACAGCGAACCCTGTGTAGAAAAGGACCTAAGCCCCCGGCTAGGGGCTATATCCCTAGGACGGCGGTCAGCTAAAGCCAAACGACGGCTGTTTGATAAGGCCCAACCGCCACCAAATGGCCATACTGACGTGGAAGCTGCGGTGGAGGTAAATACTGAGGGGACAGAACAAACAGAAACAGAGCAAGTGCAAACAGCATCTGGGGAGACAAGTACAGATAGCCTAGGAAGGCAGCAAATTACAGAACTAATACATAACACAAATATTCGTGTAGCATTATTTGGTATGTTTAAAGAACTGTATGGATTAAGTTTTATGGACCTAGCACGGTCCTTTAAAAGTGACAGGACAGTGTGTACAGATTGGGTAATTGCAGCATTTGGGATATATCACGGTATTACAGAGGGATTTAAAACATTATTAGAGCCACATTGTTTGTATGGCCATATTCAATGGTTAACATGTAGATGGGGTATGGTATTATTATTATTAACAAGATTTAAATGTGGCAAAAACAGACTAACAGTAGGTAAATGTTTAGGAATGTTATTAAATATACCAGAAACCCAAATGTTAATAGATCCTCCAAAATTACGGACGCCTGCTGCAGCCTTGTATTGGTATAGACAAGGGCTGTCTAATGCAAGTGAGATATTTGGTACACCCCCGGAATGGCTGTCAAGACAAACTGTAATAGAATGTAGCTTAGCAGACAGCCAGTTTGATTTATCAAAAATGGTACAATGGGCATATGACCATAATTATGTTGATGACAGTATAATTGCCCTGGAATATGCAAAATTAGCTGATATAGATGAAAATGCGGCTGCCTTCCTAGGAAGTAATTGTCAGGCTAAATATGTAAAAGACTGTGGAACAATGTGTAGACATTATTTAAGGGCACAAAAAATGCAAATGACAATGGCACAATGGATTAAACATCGTTGTGATTTAGTAGAGGAAGAAGGTAATTGGAAAGAAATAGTAAAATTCCTTAGATTCCAACATGTGGATTTTATATCATTTATGATAGCATTAAAGAAATTTTTACAAGGAATACCAAAACACAATTGTATATTAATATATGGACCGCCAGACACAGGAAAATCCAATTTTGCCATGAGTTTAATTAGCTTTTTAGGAGGTGCAGTGTTATCATATGTAAATTCCAGTAGCCATTTTTGGTTAGAACCTTTGGCAGATGCCAAAATTGCTATGCTAGACGATGCTACAACACAATGCTGGAACTATACGGACATTTATATGCGCAATGCATTAGATGGCAATCCTATGTGCTTTGATAGAAAACATCGAGCTATGGTGCAAACAAAATGTCCTCCACTACTAGTGACCTCTAATATAAATGTTAGTACAGACGACAGATGGCGCTACCTACACAGTAGAGTAAAATGTTTTTGTTTTCCCAATAGATTTCCATTTGATAGTAATGGAAACCCTGTGTATGATATAAGTAATAAAAATTGGAAATCATTCTTTAAAAGGTCATGGTCACGTTTAGCGCTGAACGACAACGATAACGAGGAGGAGGAGGACAATGGAGACTCTAGCAACACGTTTAGATGTGTGCCAGGAAAGGCTTCTAGACCTATATGAACAGGATAGTAATAAACTAGAGGACCAAATAGAACATTGGAAATGCATACGCCTGGAGTGTGCATTGCAATACAAAGCCCGGGAATTGGGATACACGGTGTTACAGCACCAGACACTGCCTGCACTTGCTGTGTCAAAGGGCAAAGGGCACAAGGCCATTGAACTGCAACTTGCATTACAGACATTGCAAAAGACAGTGTACAGCACCGAACCGTGGACATTACAGGACACATGCCTGGAACGGTGGGATGCACCACCTACGGGGTGCTTTAAAAAACGTGGACAAACAGTAGATGTTATATTTGATGGGCATAAGGAGAACGCAATGCAATATGTAATGTGGGCATATATTTATTTTCCAAACTGTGATGGGGAGGGATGGACTAAGGTGTACAGTAATATAGATGCAATGGGTATTTATTATATGGATGCAGAACACAAAGTGTATTATGTGGATTTTACTAAGGAAGCATCTAAGTATGGGGAACATGGACAGTGGGAGGTGCGTATGGGCAGCAGCATCATATTTTCTCCTGCATCTGTATCTAGTACCGAAGAGGCATTATCAATATCCTCTACTGGCACTGCTGAACACACCAGAGCGACCAATTCCACACCACCTGCCGACAACTCCACAAAAGCACTCCCGTGCACGCCGCCGCCTAGAAAACGAGCTAGAGTGTACAGCACAGACCAACAACCACACAGCACTTCAGACTCCGTGGGCTGTGACAACAACAGACACATCAGTGACGATAACAGCAACA---AAGGACGGCATACAAGTAGTGGTGACACTACACCGATAGTGCACTTTAAAGGTGAACCTAATACTTTAAAATGTTTTAGGCAAAGAATACAAAAGTATAAACATTTGTTTGAACAAGCATCCTCAACATGGCATTGGGCATGTGTACCAGGTACCACCAGGAATAGGGGCATTGTAACAATAACCTATAGTAGTGTAGAACAAAGACAACAATTTCTATTAACTGTTCGCATTCCACCTAGTATATCTATGTCATTAGGGGTAATGTCATTATAATACTATAATTAAATGTAAATATGTGATTGTACATACACATTTGTACCACAACCAGCCAATACTGCTGCTATTTGTATATAGTG-----------------------AGTATGGTAGTGAGTGCATGCAGGCCCGCAGTGAATGAGGT---------------GTGTGTGTAGTGTATGCATTAATGATGTTGTATACAGTAAGTTGGTTAACATGTTGGTTTTTATTGTCCATGGTATTATGGCAATGTATTACAACAGCATTTACTTTTTTTCTTGTAGCCTTTATGCTGTTGTGGGTACCTGCCCTGTGTGTATATGTGCGCCTTGCCAGGCTTCTTGAACTTGACCTTCACTTTACATAAGGTGTTACTAC------------CGGATGCCCTGTGTAACCTGATTACCATAGTACAATAAATATTGTGTATATATATTTGTGTATTATGGCTAAAGCAAGAGCCCCACGACGAAAACGTGCATCTGCAACACAATTATATCAAACATGCAAGGCCTCTGGCACATGCCCTTCAGATGTAATCCCTAAGGTGGAGGGAACAACTATAGCAGATCAAATCCTACGATGGGGTAGTATGGGTGTGTTTTTTGGGGGCCTGGGAATAGGTACTGGTAGTGGCACAGGGGGACGCACAGGTTATATACCACTGGGACGACCCTCTACCACCCTTGAACCCGGTCCTGTTGTACGTCCTGCAGGTGCAGTAGAAACAGTGGCCCCCTCTGACCCTTCTATTGTGTCCTTGGTAGAGGAATCTAGTGTTGTGGATGTTGGGGCACCAACACCTACTATTCCAACACACGGCGGGTTTGAAATTACAACATCCAGTGATGCCACCCCTGCTATATTAGATGTAACCTCCACTACCACACCTATTAGAGTGTCTGTAACGTCCCATAATAATCCTATATATACAGAGCCATCTTTATTAGACCCTCCCCCTCCAGTACAAATGGACGGTCGGGTTTTAGTATCTACCTCAACGTTGCCATCGTCCACAGCTGAACATATACCTATGGACACCTTTATAATCATGCAGGACCATATAGGCACAACAACTAGTACACCTGTACCACGGCCGCCTGCACGCCCCCGCTTGGGTTTATATTCCCGTGCATTGCAGCAGGTGCCTGTACATGACCCTGCATTTTTACAACAGCCTTCCAGTCTTATAACATATAACAATCCTGTATATGAGGGTAACCCAGATGTTACTTTACACTTTGAGCAGCCCACAATACATAGTGCACCTGATCCCGCCTTTATGGACATCTTTGCCTTACATAGACCAGCTCTTACAACTCGCAGGGGGGTTGTACGTTATAGTAGGGTGGGCGAAAGGGCCACTGTACACACACGTAGTGGCCTGCAACTTAAACCCCGCGTGCATTATTTTCAAGACTTAAGCCCTATTGCTCATGTTCCTGAGGAAATAGAATTACACCCTTTAATATCTGCAAACAATACAAGCATTAATAATGGTCTTTACTCAGATATATATGATGTATATGCTGACACAGATTTTGCTGACACTGGTGGTGTGTCCACTTCTACTGTATCACGTAGTTCTGTACATACAACCCTACAAACTACATCTATACCATCTCGGTATGGTAATACCACAGTTCCCCTAACTGCATCATCGCCATATACACCCATACCTACATCCTTTAGGCCCTCCTCCGGTCAGGCCCCATTTATTCCAGCACGTCCTATATTTCCACAAACACCTATTGCTGTTAATGGTGGGGATTTTTACCTACATCCTAGTTATACTTCCTTACGCAAACGCCGTAAACGTCTCCCATATTTTCTTGCAGATGGCTATGTGGCGGCCTAGCGAGAACAAGGTATACCTGCCTCCTACCCCAGTTTCTAAGGTTGTCAGCACGGATGAATATGTGACTCGCACAAGCATATACTATCATGCAAGCAGCTCTAGATTATTGGCTGTTGGACATCCATATTTTAAAGTGCAAAAATCCACTAATAAACAGAGTATTCCTAAAGTATCAGGATATCAATATAGGGTGTTTAGGGTGCAACTACCAGATCCTAATAAGTTTGGTTTGCCTGATCCTAGTTTATATAATCCTGAGACACAACGCCTTGTATGGGCATGCACAGGTGTGGAGGTTGGTAGAGGCCAGCCATTAGGTCTTGGCCTAAGTGGTCATCCATTATTAAATAAGTTGGATGATACTGAAAATGCCCCTAAATATGTTGGTGCAGGAGCTGATAATAGAGAAAATGTTAGCATGGACTACAAACAAACACAGTTATGTATTTTGGGCTGCACACCACCTATAGGTGAACATTGGGCTAAAGGCAACCTATGTACACCTAATACATTGGCTGCTGGAGACTGTCCTCCTTTGGAATTAGTAAATACATATATACAGGATGGTGATATGGTGGATATAGGATTTGGGGCTATGGATTTTAATGCCTTACAAACCTCTAAAAGCGAGGTACCCCTTGATATTGCTACCTCAATTTGTAAATATCCTGATTACCTTAAAATGGCTGCAGAGGCATATGGGGACAGTTTATTTTTTTATTTAAGGCGGGAACAGATGTTTGTTAGGCATATGTTAAACAGGGCGGGTACCATGGGTGAGCCTGTACCTAATGAGTTATACATTAAGAAATCCTCAGGTAACCCTGACAGTTCTATTTATGCTGCAACTCCCAGTGGCTCTATGGTAACATCTGAATACCAAATATTTAATAAGCCCTACTGGTTACAACGGGCCCAGGGTCAGAACAATGGTATTTGTTGGGGCAATCAATTGTTTTTAACAGTTGTAGATACCACCCGCAGTACAAACTTAACTTTATGTGCTACAGCAACCTCGCAGGATACGTTTAATAATGCTAACTTTAAGGAGTATATAAGACATGTGGAGGAATATGATTTACAATTTATATTTCAGTTATGTACCATAACCCTTACTGCAGATGTTATGGCTTATATTCATGGAATGAATCCCACTATTTTGGAGGACTGGAACTTTGGTATAACCCCCCCAGCTACAAGTAGTTTGGAGGACACATATAGGTTTGTACAGTCACAGGCCATTGCATGTCAAAAAAATAATGCCCCTGCAAAGGAAAAGGAAGATCCTTACAGTAAATATGCTTTTTGGACTGTTGACCTTAAGGAACGGTTTTCATCTGACCTTGACCAGTTCCCCTTGGGTCGCAAGTTTTTACTACAGGCTGGCCTACGTGCACGTCCGCGCCTTAGGCCTGTAAAGCGTGCGGCCCCTTCCTCCTCTGGAGGTACATCACGCAAGCGTGCTAAAACTAAAAGGTAACAGTGTTATATGTTGTGTTATTG----------TGTTTGTACTGTGTCTATGT--------TATATGTAGTATGTTATGTGTGGAATGTTTGTGTGTCCTATTTATGTTGTGACTCGTGTGTTATATATGTTGTATGTTTTCCTGTGTGTTATTGCATTGTTTCCTGTATTAAATATAATAAAGCCTTTGGTTGCACCCTATGAGTAACTTTTGTGTGATG--------------CTTGGTAGCCATTACCTTTTCACCTTTCGTCTCCATTTTGTAAAAGT----TTTTATATAACCGAAACCGTTTTCGGTTGCTGTTGGCACTAAAACTGTTTTTTAAGCAGTTTCATATCGTACATCTAATCTTTTGGGCGCCGCCACATCCTGCCCTAGTAGTTTTGCCAGCACATCTGCACACCCACACATTTATAACTGTCAGTACAACTTTACTTTCCATTGTGTAAAAACACACCCTGTGCATTCCTAAATTGATTTATATGT-TTCTACCCAATAAAACATGCTGGTAGGCACATATTTTAGCCTTGTAAACTTACTAAGTGCATAGTTGGCAAAATAGTACATAGGTGTATGCCAGGTACGTGTCTGTACAACAGTGACTAATTCAGGAAACCGATTTCGGTTACCTACCCATTATCTTTTTTATCATTATTAT-----------
>KF436895|HPV54|C2|
TAACTACAACCATGATTTATAAAATAAGGGAGGGACCGAAAACGGTTCGACCGAAAGCGGTACATATAAAAGCGGATGTAAAAAACAGTTATTTGGGGGCAATGTCTGTTACAGAGCCCCACACGGAGGAGCCGCGTACCCTAGCTGATTTATGCAAGGTATGCAATATTCCTATGCATAGTTTGCAACTTCCTTGTGCCTTTTGCAAGCGGACGGTGTGTACAGCAGATATTTATGCATTTCAATATAAAGACCTATATGTGGTGTGGAGACACGGCTTTCCATATGCTGCTTGTGCACTGTGCCTAGAACTGCACGGGCAAATAAATTATAGAAGGCATCGCGACCGTGCGTGCTTCTGGGAAACAGTAGAACAAGAGTGTGGAAAGCCATTGGAAGAAATATTTATAAGGTGCTGGCTGTGCCATAAACCTTTGTGCAACGTGGAAAAACAACGGCACGTAGATAACAGCAGGCGATTCCACTGTGTTGGTGGCTATTGGAAGGGTAGGTGTCTACATTGCTGGAAGCCATAATGCATGGAAATGTGGCCACAATTGAGGATATAGTCCTTAATTTAACACCAGAACCATTTGACTTGTACTGCAGAGAGCAATTAGAAGACTCTGATGCAGAAGATGAGACAGCAGTAATACAACCTGACAAACAAGCATTTAAGGTGTTAAGCCAGTGTGGAGGTGTGTGTTGTAAGACAGTGCGGCTATGTGTGTATAGCACGCACACAGGCATAAGGGTACTGCAGGAACTGCTTCATCAGGGCGCACTGGAAATAGTGTGTCCCACCTGTGCTTCAAGACCATAACGGCATGGCGGATAACCAAGGTACAGAGGAGGAGGGGACTGGGTGTAATGGATGGTTCTTTGTGGAAGCAATTGTAGAACGTAAAACAGGGGATATTATTTCAGATGATGAGCCTGAGGATGTGGAGGACAGTGGGCTTGATATGGTGGACTTTATTGATAATAATAGTATATCACAGGTAGAGGGGCAGGAAAATCCACAGGCATTGTTACATGCCCAACAGCTACAGGCAGATGTAGAGGCAGTGCAACAATTAAAACGAAAGTATATAGGCAGTCCGTATGTAAGTCCTGTTGCAAACAGCGAACCCTGTGTAGAAAAGGACCTAAGCCCCCGGCTAGGGGCTATATCCCTAGGACGGCGGTCAGCTAAAGCCAAACGGCGGCTGTTTGATAAGGCCCAACCGCCACCAAATGGCCATACTGACGTGGAAGCTGCGGTGGAGGTAAATACTGAGGGGACAGAACAAACAGAAACAGAGCAAGTGCAAACAGCATCTGGGGAGACAAGTACAGATAGCCTAGGAAGGCAGCAAATTACAGAACTAATACATAACACAAATATTCGTGTAGCATTATTTGGTATGTTTAAAGAACTGTATGGATTAAGTTTTATGGACCTAGCACGGTCCTTTAAAAGTGACAGGGCAGTGTGTACAGATTGGGTAATTGCAGCATTTGGGATATATCACGGTATTACAGAGGGATTTAAAACATTATTAGAGCCACATTGTTTGTATGGCCATATTCAATGGTTAACATGTAGATGGGGTATGGTATTATTATTATTAACAAGATTTAAATGTGGCAAAAACAGACTAACAGTAAGTAAATGTTTAGGAATGTTATTAAATATACCAGAAACCCAAATGTTAATAGATCCTCCAAAATTACGGACGCCTGCTGCAGCCTTGTATTGGTATAGACAAGGGCTGTCTAATGCAAGTGAGATATTTGGTACACCCCCGGAATGGCTGTCAAGACAAACTGTAATAGAATGTAGCTTAGCAGACAGCCAGTTTGATTTATCAAAAATGGTACAATGGGCATATGACCATAATTATGTTGATGACAGTATAATTGCCCTGGAATATGCAAAATTAGCAGATATAGATGAAAATGCGGCTGCCTTCCTAGGAAGTAATTGTCAGGCTAAATATGTAAAGGACTGTGGAACAATGTGTAGACATTATTTAAGGGCACAAAAAATGCAAATGACAATGGCACAATGGATTAAACATCGTTGTGATTTAGTAGAGGAAGAAGGTAATTGGAAAGAAATAGTAAAATTTCTTAGATTCCAACATGTGGATTTTATATCATTTATGATAGCATTAAAGAAATTTTTACAAGGAATACCAAAACACAATTGTATATTAATATATGGACCGCCAGACACAGGAAAATCCAATTTTGCCATGAGTTTAATTAGCTTTTTAGGAGGTGCAGTGTTATCATATGTAAATTCCAGTAGCCATTTTTGGTTAGAACCTTTGGCAGATGCCAAAATTGCTATGCTAGACGATGCTACAACACAATGCTGGAACTATATGGACATTTATATGCGCAATGCATTAGATGGCAATCCTATGTGCTTTGATAGAAAACATCGGGCTATGGTGCAAACAAAATGTCCTCCACTACTAGTGACCTCTAATATAAATGTTAGTACAGACGACAGATGGCGCTACCTACACAGTAGAGTAAAATGTTTTTGTTTTCCCAATAGATTTCCATTTGATAGTAATGGAAACCCTGTGTATGATATAAGTAATAAAAATTGGAAATCATTCTTTAAAAGGTCATGGTCACGTTTAGCGCTGAACGACAACGATAACGAGGAGGAGGAGGACAATGGAGACTCTAGCAACACGTTTAGATGTGTGCCAGGAAAGGCTTCTAGACCTATATGAAAAGGATAGTAATAAACTAGAGGACCAAATAGAACATTGGAAATGCATACGCCTGGAGTGTGCATTGCAATACAAAGCCCGGGAATTGGGATACAAGGTGTTACAGCACCAGGCACTGCCTGCACTTGCTGTGTCAAAGGGCAAAGGGCACAAGGCCATTGAACTGCAACTTGCATTACAGACATTGCAAAACACAGTGTACAGCACCGAATCGTGGACATTACAGGACACATGCCTGGAACGGTGGGATGCACCACCTACGGGGTGCTTTAAAAAACGTGGACAAACAGTAGATGTTATATTTGATGGGCATAAGGACAACGCAATGCAATATGTAATGTGGGCATATATTTATTTTCCAAACTGTGATGGGGAGGGATGGACTAAGGTGTGCAGTAATATAGATGCAATGGGTATTTATTATATGGATGCAGAACACAAAGTGTATTATGTGGATTTTACTAAGGAAGCATCTGAGTATGGGGAACATGGACAGTGGGAGGTGCGTATGGGCAGCAGCATCATATTTTCTCCTGCATCTGTATCTAGTACCGAAGAGGCATTATCAATATCCTCTACTGGCACTGCTGAACACACCAGAGCGACCAATTCCACACCACGTGCCGAGAACTCCACAAAAGCACTGCCGTGCACGCCGCCGCCTAGAAAACGAGCTAGAGTGTACAGCACAGACCAACAACCACACAGCACTTCAGACTCCGTGGGCTGTGACAACAACAGACACATCAGTGACGATAACAGCAACA---AAGGACGGCATACATGTAGTGGTGACACTACACCGATAGTGCACTTTAAAGGTGAACCTAATACTTTAAAATGTTTTAGGCAAAGAATACAAAAGTATAAACATTTGTTTGAACAAGCATCCTCAACATGGCATTGGGCATGTGTACCAGGTACCACCAGGAATAGGGGCATTGTAACAATAACCTATAGTAGTGTAGAACAAAGACAACAATTTCTATTAACTGTTCGCATTCCACCTAGTATATCTATGTCATTAGGGGTAATGTCATTATAATACTATAATCAAATGTAAATATGTGATTGTACATACACATTTGTACCACAACCAGCCAATACTGCTGCTATTTGTATATAGTGAGGTATGTAAGGTATGTATGGTAAGTATGGTAGTGAGTGCATGCAGGCCTGCAGTGAATGAGGT---------------GTGTGTGTAGTGTATGCATTAATGATGTTGTATACAGTAAGTTGGTTAACATGTTGGTTTTTATTGTCCATGGTATTATGGCAATGTATTACAACAGCATTTACTTTTTTTCTTGTAGCCTTTATGCTATTGTGGGTACCTGCCCTGTGTGTATATGTGCACCTTGCCAGGCTTCTTGAACTTGACCTTCACTTTACATAAGGTGTTACTAC------------CGGATGCCCTGTGTAACCTGATTACCATAGTACAATAAATATTGTGTATATATATTTGTGTATTATGGCTAAAGCAAGAGCCCCACGACGAAAACGTGCATCTGCAACACAATTATATCAAACATGCAAGGCCTCTGGCACATGCCCTTCAGATGTAATCCCTAAGGTGGAGGGAACAACTATAGCAGATCAAATCCTACGATGGGGTAGTATGGGTGTGTTTTTTGGGGGCCTGGGAATAGGTACTGGTAGTGGCACAGGGGGACGCACAGGTTATATACCACTGGGACGACCCTCTACCACCCTTGAACCCGGTCCTGTTGTACGTCCTGCAGGTGCAGTAGAAACAGTGGCCCCCTCTGACCCTTCTATTGTGTCCTTGGTAGAGGAATCTAGTGTTGTGGATGTTGGGGCACCAACACCTACTATTCCAACACACGGCGGGTTTGAAATTACAACATCCAGTGATGCCACCCCTGCTATATTAGATGTAACCTCCACTACCACACCTATTAGAGTGTCTGTAACGTCCCATAATAATCCTATATATACAGAGCCATCTTTATTAGACCCTCCCCCTCCAGTACAAATGGATGGTCGGGTTTTAGTATCTACCTCAACGTTGCCATCGTCCACAGCTGAACATATACCTATGGACACCTTTATAATTATGCAGGACCATATAGGCACAACAACTAGTACACCTGTACCACGGCCGCCTGCACGCCCACGCTTGGTTTTATATTCCCGTGCATTGCAGCAGGTGCCTGTACATGACCCTGCATTTTTACAACAGCCTTCCAGTCTTATAACATATAACAATCCTGTATATGAGGGTAACCCAGATGTTACTTTACACTTTGAGCAGCCCACAATACATAATGCACCTGATCCCGCCTTTATGGACATCTTTGCCTTACATAGACCAGCTCTTACAACTCGCAGGGGGGTTGTACGTTATAGTAGGGTGGGCGAAAGGGCCACTGTACACACACGTAGTGGCCTGCAACTTAAACCCCGCGTGCATTATTTTCAAGACTTAAGCCCTATTGCTCATGTTCCTGAGGAAATAGAATTACACCCTTTAATATCTGCAAACAATACAAGCATTAATAATGGTCTTTACTCAGATATATATGATGTATATGCTGACACAGATTTTGCTGACACTGGTGGTGTGTCCACTTCTACTGTATCACGTAGTTCTATACATACAACCCTACAAACTACATCTATACCATCTCGGTATGGTAATACCACAGTTCCCCTAACTGCATCATCGCCATATACACCCATACCTACATCCTTTAGGCCCTCCTCCGGTCAGGCCCCATTTATTCCAGCACGTCCTATATTTCCACAAACACCTATTGCTGTTAATGGTGGGGATTTTTACCTACATCCTAGTTATACTTCCTTACGCAAACGCCGTAAACGTCTCCCATATTTTCTTGCAGATGGCTATGTGGCGGCCTAGCGAGAACAAGGTATACCTGCCTCCTACCCCAGTTTCTAAGGTTGTCAGCACGGATGAATATGTGACTCGCACAAGCATATACTATCATGCAAGCAGCTCTAGATTATTGGCTGTTGGACATCCATATTTTAAAGTGCAAAAATCCACTAATAAACAGAGTATTCCTAAAGTATCAGGATATCAATATAGGGTGTTTAGGGTGCAACTACCAGATCCTAATAAGTTTGGTTTGCCTGATCCTAGTTTATATAATCCTGAGACACAACGCCTTGTATGGGCATGCACAGGTGTGGAGGTTGGTAGAGGCCAGCCATTAGGTCTTGGCCTAAGTGGTCATCCATTATTAAATAAGTTGGATGATACTGAAAATGCCCCTAAATATGTTGGTGCAGGAGCTGATAATAGAGAAAATGTTAGCATGGACTACAAACAAACACAGTTATGTATTTTGGGCTGCACACCACCTATAGGTGAACATTGGGCTAAAGGCAACCTATGTACACCTAATACATTGGCTGCTGGAGACTGTCCTCCTTTGGAATTAGTAAATACATATATACAGGATGGTGATATGGTAGATATAGGATTTGGGGCTATGGATTTTAATGCCTTACAAACCTCTAAAAGCGAGGTACCCCTTGATATTGCTACCTCAATTTGTAAATATCCTGATTACCTTAAAATGGCTGCAGAGGCATATGGGGACAGTTTATTTTTTTATTTAAGGCGGGAACAGATGTTTGTTAGGCATATGTTAAACAGGGCAGGTACCATGGGTGAGCCTGTACCTGATGAGTTATACATTAAGAAATCCTCAGGTAACCCTGACAGTTCTATTTATGCTGCAACTCCCAGTGGCTCTATGGTAACATCTGAATACCAAATATTTAATAAGCCCTACTGGTTACAACGGGCCCAGGGTCGGAACAATGGTATTTGTTGGGGCAATCAATTGTTTTTAACAGTTGTAGATACCACCCGCAGTACAAACTTAACTTTATGTGCTACAGCAACCTCGCAGGATACGTTTAATAATGCTAACTTTAAGGAGTATATAAGACATGTGGAGGAATATGATTTACAATTTATATTTCAGTTATGTACCATAACCCTTACTGCAGATGTTATGGCTTATATTCATGGAATGAATCCCACTATTTTGGAGGACTGGAACTTTGGTATAACCCCCCCAGCTACAAGTAGTTTGGAGGACACATATAGGTTTGTACAGTCACAGGCCATTGCATGTCAAAAAAATAATGCCCCTGCAAAGGAAAAGGAAGATCCTTACAGTAAATATGCTTTTTGGACTGTTGACCTTAAGGAACGGTTTTCATCTGACCTTGACCAGTTTCCCTTGGGTCGCAAGTTTTTACTACAGGCTGGCCTACGTGCACGTCCGCGCCTTAGGCCTGTAAAGCGTGCGGCCCCTTCCTCCTCTGGAGGTACATCACGCAAGCGTGCTAAAACTAAAAGGTAACAGTGTTATATGTTGTGTTATTG----------TGTTTGTACTGTGTCTATGT--------TATATGTAGTATGTTATGTGTGGAATGTTTGTGTGTCCTATTTATGTTGTGACTCGTGTGTTATATATGTTGTATGTTTTCCTGTGTGTTATTGCATTGTTTCCTGTATTAAATATAATAAAGCCTTTGGGTGCACCCTATGAGTAACTTTTGTGTGATG--------------CTTGGTAGCCATTACCTTTTCACCTTTCGTCTCCATTTTGTAAAAGT----TTTTATATAACCGAAACCGTTTTCGGTTGCTGTTGGCACTAAAACTGTTTTTTAAGCAGTTTCATATCGTACATCTAATCTTTTGGGCGCCGCCACATCCTGCCCTAGTAGTTTTGCCAGCACATCTGCACACCCACACATTTATAACTGTCAGTACAACTTTACTTTCCATTGTGTAAAAACACACCCTGTGCATTCCTAAATTGATTTATATGT-TTCTACCCAATAAAACATGCTGGTAGGCACATATTTTAGCTTTGTAAACTTACTAAGTGCATAGTTGGCAAAATAGTACATAGGTGTATGCCAGGTACGTGTCGGTACAACAGTGACTAATTCAGGAAACCGATTTCGGTTACCTACCCATTATCTTTTTTATCATTATTAT-----------
