# Supplementary material for: Characterization and Diversity of 243 Complete Human Papillomavirus Genomes in Cervical Swabs Using Next Generation Sequencing
Source: Viruses. 2020 Dec 14;12(12):1437. doi: 10.3390/v12121437 (PMC7764970; doi:10.3390/v12121437)
Supplement: Supplementary file 1 [file viruses-12-01437-s001.zip › Supplementary material/Alignments/HPV56_alignment.fasta]

>X74483|HPV56|A1|
GAAAGTTTCAATCATACTTTTATATATTGGGAGTGACCGAAAAGGGTTTAAGACCGAAAACGGTACATATAAAAGGCAGCTTATTCTGTGTGGACATATCCATGGAGCCACAATTCAACAATCCACAGGAACGTCCACGAAGCCTGCACCACTTGAGTGAGGTATTAGAAATACCTTTAATTGATCTTAGATTATCATGTGTATATTGCAAAAAAGAACTAACACGTGCTGAGGTATATAATTTTGCATGCACTGAATTAAAATTAGTGTATAGGGATGATTTTCCTTATGCAGTGTGCAGAGTATGTTTATTGTTTTATAGTAAAGTTAGAAAATATAGGTATTATGACTATTCAGTGTATGGAGCTACACTAGAAAGTATAACTAAAAAACAGTTATGTGATTTATTAATAAGGTGCTACAGATGTCAAAGTCCGTTAACTCCGGAGGAAAAGCAATTGCATTGTGACAGAAAAAGACGATTTCATCTAATAGCACATGGTTGGACCGGGTCATGTTTGGGGTGCTGGAGACAAACATCTAGAGAACCTAGAGAATCTACAGTATAATCATGCATGGTAAAGTACCAACGCTGCAAGACGTTGTATTAGAACTAACACCTCAAACAGAAATTGACCTACAGTGCAATGAGCAATTGGACAGCTCAGAGGATGAGGATGAGGATGAAGTAGACCATTTGCAGGAGCGGCCACAGCAAGCTAGACAAGCTAAACAACATACGTGTTACCTAATACACGTACCTTGTTGTGAGTGTAAGTTTGTGGTGCAGTTGGACATTCAGAGTACCAAAGAGGACCTGCGTGTTGTACAACAGCTGCTTATGGGTGCGTTAACAGTAACGTGCCCACTCTGCGCATCAAGTAACTAACTGCAATGGCGTCACCTGAAGGTACAGATGGGGAGGGGAAGGGATGTTGTGGATGGTTTGAAGTAGAGGCAATTGTAGAAAAAAAAACAGGAGATAAAATATCAGATGATGAAAGTGACGAGGAGGATGAAATAGATACAGATTTAGATGGATTTATAGACGATTCATATATACAAAATATACAGGCAGACGCAGAAACAG-TCAACAATTGTTGCAAGTACAAACAGCACATGCAGATAAACAGACGTTGCAAAAACTAAAACGAAAGTATATAGCTAGTCCATTAAGGGATATTAGTAATCAGCAAACTGTGTGCCGGGAAGGAGTAAAACGGAGGCTTATTTTATCAGACCTACAAGACAGCGGGTATGGCAATACATTGGAAACTCTGGAAACACCAGAACAGGTAGATGAAGAGGTACAGGGACGTGGGTGCGGGAATACACAAAATGGAGGCTCACAAAACAGTACCTATAGTAACAATAGTGAGGACTCTGTAATACATATGGATATTGATAGAAACAATGAAACGCCAACACAACAATTGCAGGACTTGTTTAAAAGTAGCAATTTACAAGGTAAATTATATTATAAATTTAAAGAAGTGTATGGTATTCCATTTTCAGAATTGGTGCGTACGTTTAAAAGTGATAGTACATGTTGCAATGATTGGATATGTGCTATATTTGGTGTTAATGAAACATTAGCCGAGGCACTAAAAACTATAATAAAACCACACTGTATGTATTATCATATGCAATGTTTAACATGTACATGGGGGGTTATAGTAATGATGCTAATTAGATATACATGTGGCAAAAACAGAAAAACAATTGCAAAAGCATTAAGCTCAATATTAAATGTACCACAGGAGCAAATGTTAATTCAACCACCAAAAATACGAAGTCCTGCTGTAGCTTTATATTTTTATAAAACAGCAATGTCAAATATTAGTGATGTGTATGGAGACACACCAGAATGGATACAAAGACAAACACAATTGCAACACAGTTTACAGGATAGTCAATTTGAATTATCTAAAATGGTGCAGTGGGCATTTGATAATGAAGTAACAGATGATAGCCAAATTGCGTTTCAATATGCACAATTAGCAGATGTAGACAGCAATGCACAAGCCTTTTTAAAAAGCAATATGCAGGCAAAATATGTAAAGGATTGTGGAATAATGTGTAGACATTATAAAAGGGCACAACAGCAACAAATGAATATGTGCCAGTGGATAAAGCACATATGTAGTAAAACAGATGAAGGGGGTGATTGGAAACCCATTGTACAATTTTTAAGATATCAAGGGGTCGATTTCATTTCATTTCTAAGTTACTTTAAATTATTTCTACAAGGAACACCTAAACATAACTGTTTGGTACTTTGTGGACCGCCAAATACAGGTAAATCATGCTTTGCTATGAGTCTTATAAAGTTTTTTCAAGGGTCTGTCATTTCATTTGTGAATTCACAAAGCCACTTTTGGTTGCAGCCATTAGACAATGCTAAACTTGGGTTGTTGGATGATGCAACAGAAATATGTTGGAAATATATAGACGATTATTTAAGGAATTTGGTAGATGGAAATCCTATAAGTTTAGATAGAAAACATAAACAATTAGTACAAATAAAATGTCCACCATTACTAATTACAACCAATATAAATCCTATGCTAGATGCTAAATTACGATATTTACACAGTAGAATGTTAGTGTTTCAGTTTCAAAATCCATTTCCATTAGATAATAATGGTAATCCTGTATATGAATTAAGTAATGTAAACTGGAAATGTTTCTTTACAAGGACGTGGTCCAGATTAAATTTGGATAACGACGAGGACAAAGAAAACAATGGAGACGCTTTCCCAACGTTTAAATGCGTGCCAGAACAAAATACTAGACTGTTTTGAAAAAAGATAGTAGATGTATTGCAGATCATATAGAATATTGGAAAGCTGTGCGACATGAAAATGTGCTATACTATAAAGCAAGAGAAAATGACATTACTGTACTAAACCACCAGATGGTGCCTTGTTTACAAGTATGTAAAGCAAAAGCATGTAGTGCAATAGAAGTGCAAATAGCACTGGAATCATTAAGTACAACAATATATAACAATGAAGAGTGGACATTAAGAGACACATGCGAGGAACTATGGCTTACTGAACCTAAAAAATGCTTTAAAAAAGAAGGACAACATATAGAAGTATGGTTTGATGGTAGTAAAAACAATTGTATGCAATATGTAGCCTGGAAATATATATATTACAATGGAGATTGTGGGTGGCAAAAAGTGTGTTCTGGGGTAGACTATAGAGGTATATATTATGTACATGATGGCCACAAAACATACTACACAGACTTTGAACAAGAGGCCAAAAAATTTGGGTGTAAAAACATATGGGAAGTACATATGGAAAATGAGAGTATTTATTGTCCTGACTCTGTGTCTAGTACCTGTAGATACAACGTATCCCCTGTTGAAACTGTTAACGAATACAACACCCACAAGACCACCACCACCACCTCCACGTCCGTGGGCAACCAAGACGCCGCAGTATCCCACAGACCAGGAAAACGACCCAGACTACGGGAATCAGAATTTGACTCCTCCAGAGAGTCCCACGCAAAGTGTGTCACAACACACACACACATCAGCGACACAGACAATACCGACAGTAGAAGTAGAAGTATCAACAACAACAACCACCCTGGTGATAAGACTACGCCTGTAGTACATTTAAAAGGTGAACCTAACAGATTAAAATGTTGTAGATATCGATTTCAAAAATATAAAACATTGTTTGTGGATGTAACATCAACATATCATTGGACAAGTACAGACAATAAAAATTATAGCATAATTACAATTATATATAAGGATGAAACACAACGAAACAGCTTTTTAAGTCATGTAAAAATTCC-AGTAGTGTACAGGTTAGTTTGGGACAAATGAGTTTTCCATAAAGTGCTGTATATATTGTATATACATTTGTGTTATTGTAACACACAAATACGTGAAGTGTACCTGCCATACATTGCTGCTACGCATATATATTGCAACCATTGATTTTTGTGTTATTGGTGTGTTTGCGCTTTGCTTTTGTGTTTGTTTGCTTGTGTGTCATGTTGTCCCGCTTTTGCTATCTGCCTCTGTGTTTTCCAGTTGTATATTATTAATAATATTGTTTTGGTTTGTTATAGCCACATCCTTTTTTAATACATTTATAATATTTTTGATATTTTTTTACTGTCCTGTGCTGTGTATATATTTACATGCTTTGTGGATAATAAATAATATGTAAATGTAGTAGTACTGTTACTACTATGGTTGCCCACCGTGCCACACGACGCAAACGCGCATCTGCAACACAACTATATAAAACATGTAAGTTGTCTGGTACATGTCCAGAGGATGTTGTTAATAAAATAGAGCAAAAAACATGGGCTGATAAAATATTGCAATGGGGAAGTTTATTTACATATTTTGGAGGCCTTGGCATTGGTACAGGAACTGGGTCTGGGGGTCGTGCAGGCTATGTTCCATTGGGGTCTAGGCCTTCCACAATAGTTGATGTAACTCCGGCGCGACCACCTATTGTTGTGGAATCCGTAGGGCCTACAGACCCTTCCATTGTTACATTAGTTGAGGAGTCCAGTGTTATAGAATCTGGTGCAGGGATTCCTAATTTTACTGGGTCTGGGGGATTTGAAATTACATCCTCATCAACAACTACACCTGCCGTGTTGGATATTACACCAACCTCTAGTACTGTACATGTCAGTAGTACCCATATAACCAATCCGTTATTTATTGATCCCCCTGTTATTGAGGCCCCACAAACAGGCGAGGTGTCTGGCAATATTTTAATTAGCACACCCACATCTGGTATACATAGCTATGAAGAAATACCTATGCAAACATTTGCTGTTCACGGTTCTGGTACAGAACCTATTAGTAGTACTCCTATTCCAGGCTTTAGGCGTATTGCAGCTCCTAGATTATATAGAAAAGCATTTCAGCAGGTTAAGGTAACTGACCCTGCATTTCTTGATAGACCTGCAACATTAGTATCTGCTGATAATCCACTTTTTGAAGGTACTGACACATCTTTAGCTTTTTCTCCGTCGGGTGTGGCTCCTGACCCTGATTTTATGAATATAGTAGCATTACATAGGCCTGCATTTACTACACGTAGGGGTGGTGTACGTTTTAGTAGGCTTGGCAGAAAGGCTACTATACAAACACGTAGAGGCACACAAATAGGTGCCCGTGTGCATTATTATTATGATATAAGTCCTATTGCACAGGCTGAGGAAATTGAAATGCAGCCATTATTGTCTGCAAATAATTCATTTGATGGCCTATATGATATTTATGCAAATATAGATGATGAAGCACCTGGTTTGTCTAGCCAGTCAGTTGCTACACCTTCTGCACACTTACCTATAAAGCCTTCCACATTGTCTTTTGCTAGTAACACCACTAATGTAACTGCCCCTTTAGGTAATGTGTGGGAAACACCATTTTATTCAGGTCCTGACATAGTGTTGCCTACAGGCCCCAGTACGTGGCCCTTTGTTCCTCAGTCTCCTTATGATGTTACCCATGATGTATATATACAGGGATCCTCCTTTGCATTATGGCCTGTGTATTTTTTTAGACGTAGGCGCCGTAAACGTATTCCCTATTTTTTTGCAGATGGCGACGTGGCGGCCTAGTGAAAATAAGGTGTATCTACCTCCAACACCTGTTTCAAAGGTTGTGGCAACGGATTCCTATGTAAAACGCACTAGTATATTTTATCATGCAGGCAGTTCACGATTGCTTGCCGTAGGACATCCCTATTACTCTGTGACTAAGGACAATACCAAAACAAACATTCCCAAAGTTAGTGCATATCAATATAGGGTATTTAGGGTACGGTTGCCCGACCCTAATAAGTTTGGGCTTCCAGATACTAATATTTATAATCCGGACCAGGAACGGTTAGTGTGGGCATGTGTAGGTTTGGAGGTAGGCCGCGGACAGCCTTTAGGTGCTGGGCTAAGTGGCCATCCATTGTTTAATAGGCTGGATGATACTGAAAGTTCCAATTTAGCAAATAATAATGTTATAGAAGATAGTAGGGACAATATATCAGTTGATGGCAAGCAAACACAGTTGTGTATTGTTGGATGTACTCCCGCTATGGGTGAACATTGGACTAAAGGTGCTGTGTGTAAGTCCACACAAGTTACCACAGGGGACTGCCCGCCTCTTGCATTAATTAATACACCTATAGAGGATGGGGACATGATAGACACAGGATTTGGCGCTATGGACTTTAAGGTGTTGCAGGAATCTAAGGCTGAGGTACCTTTAGACATTGTACAATCCACCTGTAAATATCCTGACTATTTAAAAATGTCTGCAGATGCCTATGGTGATTCTATGTGGTTTTACTTACGCAGGGAACAATTATTTGCCAGACATTATTTTAATAGGGCTGGTAAAGTTGGGGAAACAATACCTGCAGAGTTATATTTAAAGGGTAGCAATGGTAGAGAACCCCCTCCGAGTTCTGTATATGTTGCTACGCCTAGTGGGTCTATGATTACGTCTGAGGCACAGTTATTTAATAAACCTTATTGGTTGCAACGTGCCCAAGGCCATAATAATGGCATTTGCTGGGGTAATCAATTATTTGTTACTGTAGTAGATACTACTAGAAGTACTAACATGACTATTAGTACTGCTACAGAACAGTTAAGTAAATATGATGCACGAAAAATTAATCAGTACCTTAGACATGTGGAGGAATATGAATTACAATTTGTTTTTCAATTATGCAAAATTACTTTGTCTGCAGAGGTTATGGCATATTTACATAATATGAATGCTAACCTACTGGAGGACTGGAATATTGGGTTATCCCCGCCAGTGGCCACCAGCCTAGAAGATAAATATAGATATGTTAGAAGCACAGCTATAACATGTCAACGGGAACAGCCACCAACAGAAAAACAGGACCCATTAGCTAAATATAAATTTTGGGATGTTAACTTACAGGACAGTTTTTCTACAGACCTGGATCAATTTCCACTGGGTAGAAAATTTTTAATGCAACTGGGCACTAGGTCAAAGCCTGCTGTAGCTACCTCTAAAAAGCGATCTGCTCCTACCTCCACCTCTACACCAGCAAAACGTAAAAGGCGGTAGTGTGTTGTTGTGTGTTTGTGTAACTGTGTTTGTGTGTTGTATATATGGTATGTTTGTGTATGTGCTTTATTTTATACTTTGTATGTGTATGTTGTGTTTGTGT--------------------AAATGTTTGTGTG-------------------------------------------AAATGTTTGTGTGTGTATTCATTGTATGTATGACTGTATATATGTGTAATGTTTGTGTGTCTGTAATAAACATGAATGAGTGCTTTTACGCGTGGTTGCATAAACTAAGGTGTGTCATTATTGTGGCTTTTGTTTTGTAAGTTATTGTGTACAGTGTACTATGTGTATTGTGCATACATATATATACCATAACATACTCCATTTTGTTGTTTTTCCGCCATTTTGTACATGCAACCGAATTCGGTTGCATGGCCTAGTGCCATTATTTAAACTAAAAGGAATTCGGTTGCATGGCCTAGTGCCATTATTTAAACCAAAAGGCCCTTTTCAGCAGAACAGTTAATCCTTTGGCATATTGCCGTTTCCTGTGTTTTATACTTGAATTATGTACAGTACCGCACCCTGTATTACTCACAGGTACTATGACTGCCAACTATGCTTTTATCTGCATACTTTAGTGCTGTTGGGCACACATTTTTATACATGTGTCTGCAACTTTGGTGTTTTGGCTTGCAGAATACACTATGTAGGCCAAGTATCTGTCAGTATCTGTTTTGCAAACATGTAACATACAATTACTCATTTTTTAAAACCGTTTACGGTCGTGCAAAAACAGGTTTCTTTTAATTGTT
>LNS4542942_HPV56
GAAAGTTTCAATCATACTTTTATATATTGGGAGTAACCGAAAAGGGTTTAAGACCGAAAACGGTACATATAAAAGGCAGCTTATTCTGTGTGGACATATCCATGGAGCCACAATTCAACAATCCACAGGAACGTCCACGAAGCCTGCACCACTTGAGTGAGGTATTAGAAATACCTTTAATTGATCTTAGATTATCATGTGTATATTGCAAAAAAGAACTAACACGTGCTGAGGTATATAATTTTGCATGCACTGAATTAAAATTAGTGTATAGGGATAATTTTCCTTATGCAGTGTGCAGAGTATGTTTATTGTTTTATAGTAAAGTTAGAAAATATAGGTATTATGACTATTCAGTGTATGGAGCTACACTAGAAAGTATAACTAAAAAACAGTTATGTGATTTATTAATAAGGTGCTACAGATGTCAAAGTCCGTTAACTCCGGAGGAAAAGCAATTGCATTGTGACAGAAAAAGACGATTTCATCTAATAGCACATGGTTGGACCGGGTCATGTTTGGGGTGCTGGAGACAAACATCTAGAGAACCTAGAGAATCTACAGTATAATCATGCATGGTAAAGTACCAACGCTGCAAGACGTTGTATTAGAACTAACACCTCAAACAGAAATTGACCTACAGTGCAATGAGCAATTGGACAGCTCAGAGGATGAGGATGAGGATGAAGTAGACCATTTGCAGGAGCGGCCACAGCAAGCTAGACAAGCTAAACAACATACGTGTTACCTAATACACGTACCTTGTTGTGAGTGTAAGTTTGTGGTGCAGTTGGACATTCAGAGTACCAAAGAGGACCTGCGTGTTGTACAACAGCTGCTTATGGGTGCGTTAACAGTAACGTGCCCACTCTGCGCATCAAGTAACTAACTGCAATGGCGTCACCTGAAGGTACAGATGGGGAGGGGAAGGGATGTTGTGGATGGTTTGAAGTAGAGGCAATTGTAGAAAAAAAAACAGGAGATAAAATATCAGATGATGAAAGTGACGAGGAGGATGAAATAGATACAGATTTAGATGGATTTATAGACGATTCATATATACAAAATATACAGGCAGACAGAGAGACAGCTCAACAATTGTTGCAAGTACAAACAGCACATGCAGATAAACAGACGTTGCAAAAACTAAAACGAAAGTATATAGCTAGTCCATTAAGTGATATTAGTAATCAGCAAACTGTGTGCCGGGAAGGAGTAAAACGGAGGCTTATTTTATCAGACCTACAAGACAGCGGGTATGGCAATACATTGGAAACTCTGGAAACACCAGAACAGGTAGATGAAGAGGTACAGGGACGTGGGTGCGGGAATACACAAAATGGAGGCTCACAAAACAGTACCTATAGTAACAATAGTGAGGACTCTGTAATACATATGGATATTGATAGAAACAATGAAACGCCAACACAACAATTGCAGGACTTGTTTAAAAGTAGCAATTTACAAGGTAAATTATATTATAAATTTAAAGAAGTGTATGGTATTCCATTTCCAGAATTGGTGCGTACGTTTAAAAGTGATAGTACATGTTGCAATGATTGGATATGTGCTATATTTGGTGTTAATGAAACATTAGCCGAGGCACTAAAAACTATAATAAAACCACACTGTATGTATTATCATATGCAATGTTTAACATGTACATGGGGGGTTATAGTAATGATGCTAATTAGATATACATGTGGCAAAAACAGAAAAACAATTGCAAAAGCATTAAGCTCAATATTAAATGTACCACAGGAGCAAATGTTAATTCAACCACCAAAAATACGAAGTCCTGCTGTAGCTTTATATTTTTATAAAACAGCAATGTCAAATATTAGTGATGTGTATGGAGACACACCAGAATGGATACAAAGACAAACACAATTGCAACACAGTTTACAGGATAGTCAATTTGAATTATCTAAAATGGTGCAGTGGGCATTTGATAATGAAGTAACAGATGATAGCCAAATTGCGTTTCAATATGCACAATTAGCAGATGTAGACAGCAATGCACAAGCCTTTTTAAAAAGCAATATGCAGGCAAAATATGTAAAGGATTGTGGAATAATGTGTAGACATTATAAAAGGGCACAACAGCAACAAATGAATATGTGCCAGTGGATAAAGCACATATGTAGTAAAACAGATGAAGGGGGTGATTGGAAACCCATTGTACAATTTTTAAGATATCAAGGGGTCGATTTCATTTCATTTCTAAGTTACTTTAAATTATTTCTACAAGGAACACCTAAACATAACTGTTTGGTACTTTGTGGACCGCCAAATACAGGTAAATCATGCTTTGCTATGAGTCTTATAAAGTTTTTTCAAGGGTCTGTCATTTCATTTGTGAATTCACAAAGCCACTTTTGGTTGCAGCCATTGGACAATGCTAAACTTGGGTTGTTGGATGATGCAACAGAAATATGTTGGAAATATATAGACGATTATTTAAGGAATTTGGTAGATGGAAATCCTATAAGTTTAGATAGAAAACATAAACAATTAGTACAAATAAAATGTCCACCATTACTAATTACAACCAATATAAATCCTATGCTAGATGCTAAATTACGATATTTACACAGTAGAATGTTAGTGTTTCAGTTTCAAAATCCATTTCCATTAGATAATAATGGTAATCCTGTATATGAATTAAGTAATGTAAACTGGAAATGTTTCTTTACAAGGACGTGGTCCAGATTAAATTTGGATAACGACGAGGACAAAGAAAACAATGGAGACGCTTTCCCAACGTTTAAATGCGTGCCAGAACAAAATACTAGACTGTTTTG-AAAAAGATAGTAGATGTATTGCAGATCATATAGACTATTGGAAAGCTGTGCGACATGAAAATGTGCTATACTATAAAGCAAGAGAAAATGACATTACTGTACTAAACCACCAGATGGTGCCTTGTTTACAAGTATGTAAAGCAAAAGCATGTAGTGCAATAGAAGTGCAAATAGCACTGGAATCATTAAGTACAACAATATATAACAATGAAGAGTGGACATTAAGAGACACATGCGAGGAACTATGGCTTACTGAACCTAAAAAATGCTTTAAAAAAGAAGGACAACATATAGAAGTATGGTTTGATGGTAGTAAAAACAATTGTATGCAATATGTAGCCTGGAAATATATATATTACAATGGAGATTGTGGGTGGCAAAAAGTGTGTTCTGGGGTAGACTATAGAGGTATATATTATGTACATGATGGCCACAAAACATACTACACAGACTTTGAACAAGAGGCCAAAAAATTTGGGTGTAAAAACATATGGGAAGTACATATGGAAAATGAGAGTATTTATTGTCCTGACTCTGTGTCTAGTACCTGTAGATACAACGTATCCCCTGTTGAAACTGTTAACGAATACAACACCCACAAGACCACCACCACCACCTCCACGTCCGTGGGCAACCAAGACGCCGCAGTATCCCACAGACCAGGAAAACGACCCAGACTACGGGAATCAGAATTTGACTCCTCCAGAGAGTCCCACGCAAAGTGTGTCACAACACACACACACATCAGCGACACAGACAATACCGACAGTAGAAGTAGAAGTATCAACAACAACAACCACCCTGGTGATAAGACTACGCCTGTAGTACATTTAAAAGGTGAACCTAACAGATTAAAATGTTGTAGATATCGATTTCAAAAATATAAAACATTGTTTGTGGATGTAACATCAACATATCATTGGACAAGTACAGACAATAAAAATTATAGCATAATTACAATTATATATAAGGATGAAACACAACGAAACAGCTTTTTAAGTCATGTAAAAATTCCCAGTAGTGTACAGGTTAGTTTGGGACAAATGAGTTTTCCATAAAGTGCTGTATATATTGTATATACATTTGTGTTATTGTAACACACAAATACGTGAAGTGTACCTGCCATACATTGCTGCTACGCATATATATTGCAACCATTGATTTTTGTGTTATTGGTGTGTTTGCGCTTTGCTTTTGTGTTTGTTTGCTTGTGTGTCATGTTGTCCCGCTTTTGCTATCTGCCTCTGTGTTTTCCAGTTGTATATTATTAATAATATTGTTTTGGTTTGTTATAGCCACATCCTTTTTTACTACATTTATAATATTTTTAATATTTTTTTACTGTCCTGTGCTGTGTATATATTTACATGCTTTGTGGATAATAAATACTATGTAAATGTAGTAGTACTGTTACTACTATGGTTGCCCACCGTGCCACACGACGCAAACGCGCATCTGCAACACAACTATATAAAACATGTAAGTTGTCTGGTACATGTCCAGAGGATGTTGTTAATAAAATAGAGCAAAAAACATGGGCTGATAAAATATTGCAATGGGGAAGTTTATTTACATATTTTGGAGGCCTTGGCATTGGTACAGGAACTGGGTCTGGGGGTCGTGCAGGCTATGTTCCATTGGGGTCCAGGCCTTCCACAATAGTTGATGTAACTCCGGCGCGACCACCTATTGTTGTGGAATCCGTAGGGCCTACAGACCCTTCCATTGTTACATTAGTTGAGGAGTCCAGTGTTATAGAATCTGGTGCAGGGATTCCTAATTTTACTGGGTCTGGGGGATTTGAAATTACATCATCATCAACAACTACACCTGCCGTGTTGGATATTACACCAACCTCTAGTACTGTACATGTCAGTAGTACCCATATAACCAATCCGTTATTTATTGATCCCCCTGTTATTGAGGCCCCACAAACAGGCGAGGTGTCTGGCAATATTTTAATTAGCACACCCACATCTGGTATACATAGCTATGAAGAAATACCTATGCAAACATTTGCTGTTCACGGTTCTGGTACAGAACCTATTAGTAGTACTCCTATTCCAGGCTTTAGGCGTATTGCAGCTCCTAGATTATATAGAAAAGCATTTCAGCAGGTTAAGGTAACTGACCCTGCATTTCTTGATAGACCTGCAACATTAGTATCTGCTGATAATCCACTTTTTGAAGGTACTGACACATCTTTAGCTTTTTCTCCGTCGGGTGTGGCTCCTGACCCTGATTTTATGAATATAGTAGCATTACATAGGCCTGCATTTACTACACGTAGGGGTGGTGTACGTTTTAGTAGGCTTGGCAGAAAGGCTACTATACAAACACGTAGAGGCACACAAATAGGTGCCCGTGTGCATTATTATTATGATATAAGTCCTATTGCACAGGCTGAGGAAATTGAAATGCAGCCATTATTGTCTGCAAATAATTCATTTGATGGCCTATATGATATTTATGCAAATATAGATGATGAAGCACCTGGTTTGTCTAGCCAGTCAGTTGCTACACCTTCTGCACACTTACCTATAAGGCCTTCCACATTGTCTTTTGCTAGTAACACCACTAATGTAACTGCCCCTTTAGGTAATGTGTGGGAAACACCATTTTATTCGGGTCCTGACATAGTGTTGCCTACAGGCCCCAGTACGTGGCCCTTTGTTCCTCAGTCTCCTTATGATGTTACCCATGATGTATATATACAGGGATCCTCCTTTGCATTATGGCCTGTGTATTTTTTTAGACGTAGGCGCCGTAAACGTATTCCCTATTTTTTTGCAGATGGCGACGTGGCGGCCTAGTGAAAATAAGGTGTATCTACCTCCAACACCTGTTTCAAAGGTTGTGGCAACGGATTCCTATGTAAAACGCACTAGTATATTTTATCATGCAGGCAGTTCACGATTGCTTGCCGTAGGACATCCCTATTACTCAGTCACTAAGGACAATACCAAAACAAACATTCCCAAAGTTAGTGCATATCAATATAGGGTATTTAGGGTACGGTTGCCCGACCCTAATAAGTTTGGGCTTCCAGATACTAATATTTATAATCCGGACCAGGAACGGTTAGTGTGGGCATGTGTAGGTTTGGAGGTAGGCCGCGGACAGCCTTTAGGTGCTGGGCTAAGTGGCCATCCATTGTTTAATAGGCTGGATGATACTGAAAGTTCCAATTTAGCAAATAATAATGTTATAGAAGATAGTAGGGACAATATATCAGTTGATGGCAAGCAAACACAGTTGTGTATTGTTGGATGTACTCCCGCTATGGGTGAACATTGGACTAAAGGTGCTGTGTGTAAGTCCACACAAGTTACCACAGGGGACTGCCCGCCTCTTGCATTAATTAATACACCTATAGAGGATGGGGACATGATAGACACAGGATTTGGCGCTATGGACTTTAAGGTGTTGCAGGAATCTAAGGCTGAGGTACCTTTAGACATTGTACAATCCACCTGTAAATATCCTGACTATTTAAAAATGTCTGCAGATGCCTATGGTGATTCTATGTGGTTTTACTTACGCAGGGAACAATTATTTGCCAGACATTATTTTAATAGGGCTGGTAAAGTTGGGGAAACAATACCTGCAGAGTTATATTTAAAGGGTAGCAATGGTAGAGAACCACCTCCTAGTTCTGTATATGTTGCTACGCCTAGTGGGTCTATGATTACGTCTGAGGCACAGTTATTTAATAAACCTTATTGGTTGCAACGTGCCCAAGGCCATAATAATGGCATTTGCTGGGGTAATCAAGTATTTGTTACTGTAGTAGATACTACTAGAAGTACTAACATGACTATTAGTACTGCTACAGAACAGTTAAGTAAATATGATGCACGAAAAATTAATCAGTACCTTAGACATGTGGAGGAATATGAATTACAATTTGTTTTTCAATTATGCAAAATTACTTTGTCTGCAGAGGTTATGGCATATTTACATAATATGAATGCTAACCTACTGGAGGACTGGAATATTGGGTTATCCCCGCCAGTGGCCACCAGCCTAGAAGATAAATATAGATATGTTAGAAGCACAGCTATAACATGTCAACGGGAACAGCCACCAACAGAAAAACAGGACCCATTAGCTAAATATAAATTTTGGGATGTTAACTTACAGGACAGTTTTTCTACAGACCTGGATCAATTTCCACTGGGTAGAAAATTTTTAATGCAACTGGGCACTAGGTCAAAGCCTGCTGTAGCTACCTCTAAAAAGCGATCTGCTCCTACCTCCACCTCTACACCAGCAAAACGTAAAAGGCGGTAGTGTGTTGTTGTGTGTTTGTGTAACTGTGTTTGTGTGTTG----TATGGTATGTTTGTGTATGTGCTTTATTTTATACTTTGTATGTGTATGTTGTGTTTGTGT--------------------AAATGTTTGTGTG-------------------------------------------AAATGTTTGTGTGTGTATTCATTGTATGTATGACTGTATATATGTGTAATGTTTGTGTGTCTGTAATAAACATGAATGAGTGCTTTTACGCGTGGTTGCATAAACTAAGGTGTGTCATTATTGTGGCTTTTGTTTTGTAAGTTATTGTGTACAGTGTACTATGTGTATTGTGCATACATATATATACCATAACATACTCCATTTTGTTGTTTTTCCGCCATTTTGTACATGCAACCGAATTCGGTTGCATGGCCTAGTGCCATTATTTAAACCAAAAGGAATTCGGTTGCATGGCCTAGTGCCATTATTTAAACAAAAAGGCCCTTTTCAGCAGAACAGTTAATCCTTTGGCATATTGCCGTTTCCTGTGTTTTATACTTGAATTATGTACAGTACCGCACCCTGTATTACTCACAGGTACTATGACTGCCAACTATGCTTTTATCTGCATACTTTAGTGCTGTTGGGCACACATTTTTATACATGTGTCTGCAACTTTGGTGTTTTGGCTTGCAGAATACACTATGTAGGCCAAGTATCTGTCAGTATCTGTTTTGCAAACATGTAACATACAATTACTCATTTTTTAAAACCGTTTACGGTCGTGCAAAAACAGGTTTCTTTTAATTGTT
>LNS6249536_HPV56
GAAAGTTTCAATCATACTTTTATATATTGGGAGTAACCGAAAAGGGTTTAAGACCGAAAACGGTACATATAAAAGGCAGCTTATTCTGTGTGAACATATCCATGGAGCCACAATTCAACAATCCACAGGAACGTCCACGAAGCCTGCACCACTTGAGTGAGGTATTAGAAATACCTTTAATTGATCTTAGATTATCATGTGTATATTGCAAAAAAGAACTAACACGTGCTGAGGTATATAATTTTGCATGCACTGAATTAAAATTAGTGTATAGGGATGATTTTCCTTATGCAGTGTGCAGAGTATGTTTATTGTTTTATAGTAAAGTTAGAAAATATAGGTATTATGACTATTCAGTGTATGGAGCTACACTAGAAAGTATAACTAAAAAACAGTTATGTGATTTATTAATAAGGTGCTACAGATGTCAAAGTCCGTTAACTCCGGAGGAAAAGCAATTGCATTGTGACAGAAAAAGACGATTTCATCTAATAGCACATGGTTGGACCGGGTCATGTTTGGGGTGCTGGAGACAAACATCTAGAGAACCTAGAGAATCTACAGTATAATCATGCATGGTAAAGTACCAACGCTGCAAGACGTTGTATTAGAACTAACACCTCAAACAGAAATTGACCTACAGTGCAATGAGCAATTGGACAGCTCAGAGGATGAGGATGAGGATGAAGTAGACCATTTGCAGGAGCGGCCACAGCAAGCTAGACAAGCTAAACAACATACGTGTTACCTAATACACGTACCTTGTTGTGAGTGTAAGTTTGTGGTGCAGTTGGACATTCAGAGTACCAAAGAGGACCTGCGTGTTGTACAACAGCTGCTTATGGGTGCGTTAACAGTAACGTGCCCACTCTGCGCATCAAGTAACTAACTGCAATGGCGTCACCTGAAGGTACAGATGGGGAGGGGAAGGGATGTTGTGGATGGTTTGAAGTAGAGGCAATTGTAGAAAAAAAAACAGGAGATAAAATATCAGATGATGAAAGTGACGAGGAGGATGAAATAGATACAGATTTAGATGGATTTATAGACGATTCATATATACAAAATATACAGGCAGACAGAGAGACAGCTCAACAATTGTTGCAAGTACAAACAGCACATGCAGATAAACAGACGTTGCAAAAACTAAAACGAAAGTATATAGCTAGTCCATTAAGTGATATTAGTAATCAGCAAACTGTGTGCCGGGAAGGAGTAAAACGGAGGCTTATTTTATCAGACCTACAAGACAGCGGGTATGGCAATACATTGGAAACTCTGGAAACACCAGAACAGGTAGATGAAGAGGTACAGGGACGTGGGTGCGGGAATACACAAAATGGAGGCTCACAAAACAGTACCTATAGTAACAATAGTGAGGACTCTGTAATACATATGGATATTGATAGAAACAATGAAACGCCAACACAACAATTGCAGGACTTGTTTAAAAGTAGCAATTTACAAGGTAAATTATATTATAAATTTAAAGAAGTGTATGGTATTCCATTTCCAGAATTGGTGCGTACGTTTAAAAGTGATAGTACATGTTGCAATGATTGGATATGTGCTATATTTGGTGTTAATGAAACATTAGCCGAGGCACTAAAAACTATAATAAAACCACACTGTATGTATTATCATATGCAATGTTTAACATGTACATGGGGGGTTATAGTAATGATGCTAATTAGATATACATGTGGCAAAAACAGAAAAACAATTGCAAAAGCATTAAGCTCAATATTAAATGTACCACAGGAGCAAATGTTAATTCAACCACCAAAAATACGAAGTCCTGCTGTAGCTTTATATTTTTATAAAACAGCAATGTCAAATATTAGTGATGTGTATGGAGACACACCAGAATGGATACAAAGACAAACACAATTGCAACACAGTTTACAGGATAGTCAATTTGAATTATCTAAAATGGTGCAGTGGGCATTTGATAATGAAGTAACAGATGATAGCCAAATTGCGTTTCAATATGCACAATTAGCAGATGTAGACAGCAATGCACAAGCCTTTTTAAAAAGCAATATGCAGGCAAAATATGTAAAGGATTGTGGAATAATGTGTAGACATTATAAAAGGGCACAACAGCAACAAATGAATATGTGCCAGTGGATAAAGCACATATGTAGTAAAACAGATGAAGGGGGTGATTGGAAACCCATTGTACAATTTTTAAGATATCAAGGGGTCGATTTCATTTCATTTTTAAGTTACTTTAAATTATTTCTACAAGGAACACCTAAACATAACTGTTTGGTACTTTGTGGACCGCCAAATACAGGTAAATCATGCTTTGCTATGAGTCTTATAAAGTTTTTTCAAGGGTCTGTCATTTCATTTGTGAATTCACAAAGCCACTTTTGGTTGCAGCCATTGGACAATGCTAAACTTGGGTTGTTGGATGATGCAACAGAAATATGTTGGAAATATATAGACGATTATTTAAGGAATTTGGTAGATGGAAATCCTATAAGTTTAGATAGAAAACATAAACAATTAGTACAAATAAAATGTCCACCATTACTAATTACAACCAATATAAATCCTATGCTAGATGCTAAATTACGATATTTACACAGTAGAATGTTAGTGTTTCAGTTTCAAAATCCATTTCCATTAGATAATAATGGTAATCCTGTATATGAATTAAGTAATGTAAACTGGAAATGTTTCTTTACAAGGACGTGGTCCAGATTAAATTTGGATAACGACGAGGACAAAGAAAACAATGGAGACGCTTTCCCAACGTTTAAATGCGTGCCAGAACAAAATACTAGACTGTTTTG-AAAAAGATAGTAGATGTATTGCAGATCATATAGACTATTGGAAAGCTGTGCGACATGAAAATGTGCTATACTATAAAGCAAGAGAAAATGACATTACTGTACTAAACCACCAGATGGTGCCTTGTTTACAAGTATGTAAAGCAAAAGCATGTAGTGCAATAGAAGTGCAAATAGCACTGGAATCATTAAGTACAACAATATATAACAATGAAGAGTGGACATTAAGAGACACATGCGAGGAACTATGGCTTACTGAACCTAAAAAATGCTTTAAAAAAGAAGGACAACATATAGAAGTATGGTTTGATGGTAGTAAAAACAATTGTATGCAATATGTAGCCTGGAAATATATATATTACAATGGAGATTGTGGGTGGCAAAAAGTGTGTTCTGGGGTAGACTATAGAGGTATATATTATGTACATGATGGCCACAAAACATACTACACAGACTTTGAACAAGAGGCCAAAAAATTTGGGTGTAAAAACATATGGGAAGTACATATGGAAAATGAGAGTATTTATTGTCCTGACTCTGTGTCTAGTACCTGTAGATACAACGTATCCCCTGTTGAAACTGTTAACGAATACAACACCCACAAGACCACCACCACCACCTCCACGTCCGTGGGCAACCAAGACGCCGCAGTATCCCACAGACCAGGAAAACGACCCAGACTACGGGAATCAGAATTTGACTCCTCCAGAGAGTCCCACGCAAAGTGTGTCACAACACACACACACATCAGCGACACAGACAATACCGACAGTAGAAGTAGAAGTATCAACAACAACAACCACCCTGGTGATAAGACTACGCCTGTAGTACATTTAAAAGGTGAACCTAACAGATTAAAATGTTGTAGATATCGATTTCAAAAATATAAAACATTGTTTGTGGATGTAACATCAACATATCATTGGACAAGTACAGACAATAAAAATTATAGCATAATTACAATTATATATAAGGATGAAACACAACGAAACAGCTTTTTAAGTCATGTAAAAATTCCCAGTAGTGTACAGGTTAGTTTGGGACAAATGAGTTTTCCATAAAGTGCTGTATATATTGTATATACATTTGTGTTATTGTAACACACAAATACGTGAAGTGTACCTGCCATACATTGCTGCTACGCATATATATTGCAACCATTGATTTTTGTGTTATTGGTGTGTTTGCGCTTTGCTTTTGTGTTTGTTTGCTTGTGTGTCATGTTGTCCCGCTTTTGCTATCTGCCTCTGTGTTTTCCAGTTGTATATTATTAATAATATTGTTTTGGTTTGTTATAGCCACATCCTTTTTTACTACATTTATAATATTTTTAATATTTTTTTACTGTCCTGTGCTGTGTATATATTTACATGCTTTGTGGATAATAAATACTATGTAAATGTAGTAGTACTGTTACTACTATGGTTGCCCACCGTGCCACACGACGCAAACGCGCATCTGCAACACAACTATATAAAACATGTAAGTTGTCTGGTACATGTCCAGAGGATGTTGTTAATAAAATAGAGCAAAAAACATGGGCTGATAAAATATTGCAATGGGGAAGTTTATTTACATATTTTGGAGGCCTTGGCATTGGTACAGGAACTGGGTCTGGGGGTCGTGCAGGCTATGTTCCATTGGGGTCCAGGCCTTCCACAATAGTTGATGTAACTCCGGCGCGACCACCTATTGTTGTGGAATCCGTAGGGCCTACAGACCCTTCCATTGTTACATTAGTTGAGGAGTCCAGTGTTATAGAATCTGGTGCAGGGATTCCTAATTTTACTGGGTCTGGGGGATTTGAAATTACATCATCATCAACAACTACACCTGCCGTGTTGGATATTACACCAACCTCTAGTACTGTACATGTCAGTAGTACCCATATAACCAATCCGTTATTTATTGATCCCCCTGTTATTGAGGCCCCACAAACAGGCGAGGTGTCTGGCAATATTTTAATTAGCACACCCACATCTGGTATACATAGCTATGAAGAAATACCTATGCAAACATTTGCTGTTCACGGTTCTGGTACAGAACCTATTAGTAGTACTCCTATTCCAGGCTTTAGGCGTATTGCAGCTCCTAGATTATATAGAAAAGCATTTCAGCAGGTTAAGGTAACTGACCCTGCATTTCTTGATAGACCTGCAACATTAGTATCTGCTGATAATCCACTTTTTGAAGGTACTGACACATCTTTAGCTTTTTCTCCGTCGGGTGTGGCTCCTGACCCTGATTTTATGAATATAGTAGCATTACATAGGCCTGCATTTACTACACGTAGGGGTGGTGTACGTTTTAGTAGGCTTGGCAGAAAGGCTACTATACAAACACGTAGAGGCACACAAATAGGTGCCCGTGTGCATTATTATTATGATATAAGTCCTATTGCACAGGCTGAGGAAATTGAAATGCAGCCATTATTGTCTGCAAATAATTCATTTGATGGCCTATATGATATTTATGCAAATATAGATGATGAAGCACCTGGTTTGTCTAGCCAGTCAGTTGCTACACCTTCTGCACACTTACCTATAAGGCCTTCCACATTGTCTTTTGCTAGTAACACCACTAATGTAACTGCCCCTTTAGGTAATGTGTGGGAAACACCATTTTATTCGGGTCCTGACATAGTGTTGCCTACAGGCCCCAGTACGTGGCCCTTTGTTCCTCAGTCTCCTTATGATGTTACCCATGATGTATATATACAGGGATCCTCCTTTGCATTATGGCCTGTGTATTTTTTTAGACGTAGGCGCCGTAAACGTATTCCCTATTTTTTTGCAGATGGCGACGTGGCGGCCTAGTGAAAATAAGGTGTATCTACCTCCAACACCTGTTTCAAAGGTTGTGGCAACGGATTCCTATGTAAAACGCACTAGTATATTTTATCATGCAGGCAGTTCACGATTGCTTGCCGTAGGACATCCCTATTACTCAGTCACTAAGGACAATACCAAAACAAACATTCCCAAAGTTAGTGCATATCAATATAGGGTATTTAGGGTACGGTTGCCCGACCCTAATAAGTTTGGGCTTCCAGATACTAATATTTATAATCCGGACCAGGAACGGTTAGTGTGGGCATGTGTAGGTTTGGAGGTAGGCCGCGGACAGCCTTTAGGTGCTGGGCTAAGTGGCCATCCATTGTTTAATAGGCTGGATGATACTGAAAGTTCCAATTTAGCAAATAATAATGTTATAGAAGATAGTAGGGACAATATATCAGTTGATGGCAAGCAAACACAGTTGTGTATTGTTGGATGTACTCCCGCTATGGGTGAACATTGGACTAAAGGTGCTGTGTGTAAGTCCACACAAGTTACCACAGGGGACTGCCCGCCTCTTGCATTAATTAATACACCTATAGAGGATGGGGACATGATAGACACAGGATTTGGCGCTATGGACTTTAAGGTGTTGCAGGAATCTAAGGCTGAGGTACCTTTAGACATTGTACAATCCACCTGTAAATATCCTGACTATTTAAAAATGTCTGCAGATGCCTATGGTGATTCTATGTGGTTTTACTTACGCAGGGAACAATTATTTGCCAGACATTATTTTAATAGGGCTGGTAAAGTTGGGGAAACAATACCTGCAGAGTTATATTTAAAGGGTAGCAATGGTAGAGAACCCCCTCCTAGTTCTGTATATGTTGCTACGCCTAGTGGGTCTATGATTACGTCTGAGGCACAGTTATTTAATAAACCTTATTGGTTGCAACGTGCCCAAGGCCATAATAATGGCATTTGCTGGGGTAATCAAGTATTTGTTACTGTAGTAGATACTACTAGAAGTACTAACATGACTATTAGTACTGCTACAGAACAGTTAAGTAAATATGATGCACGAAAAATTAATCAGTACCTTAGACATGTGGAGGAATATGAATTACAATTTGTTTTTCAATTATGCAAAATTACTTTGTCTGCAGAGGTTATGGCATATTTACATAATATGAATGCTAACCTACTGGAGGACTGGAATATTGGGTTATCCCCGCCAGTGGCCACCAGCCTAGAAGATAAATATAGATATGTTAGAAGCACAGCTATAACATGTCAACGGGAACAGCCACCAACAGAAAAACAGGACCCATTAGCTAAATATAAATTTTGGGATGTTAACTTACAGGACAGTTTTTCTACAGACCTGGATCAATTTCCACTGGGTAGAAAATTTTTAATGCAACTGGGCACTAGGTCAAAGCCTGCTGTAGCTACCTCTAAAAAGCGATCTGCTCCTACCTCCACCTCTACACCAGCAAAACGTAAAAGGCGGTAGTGTGTTGTTGTGTGTTTGTGTAACTGTGTTTGTGTGTTGTATATATGGTATGTTTGTGTATGTGCTTTATTTTATACTTTGTATGTGTATGTTGTGTTTGTGT--------------------AAATGTTTGTGTG-------------------------------------------AAATGTTTGTGTGTGTATTCATTGTATGTATGACTGTATATATGTGTAATGTTTGTGTGTCTGTAATAAACATGAATGAGTGCTTTTACGCGTGGTTGCATAAACTAAGGTGTGTCATTATTGTGGCTTTTGTTTTGTAAGTTATTGTGTACAGTGTACTATGTGTATTGTGCATACATATATATACCATAACATACTCCATTTTGTTGTTTTTCCGCCATTTTGTACATGCAACCGAATTCGGTTGCATGGCCTAGTGCCATTATTTAAACCAAAAGGAATTCGGTTGCATGGCCTAGTGCCATTATTTAAACAAAAAGGCCCTTTTCAGCAGAACAGTTAATCCTTTGGCATATTGCCGTTTCCTGTGTTTTATACTTGAATTATGTACAGTACCGCACCCTGTATTACTCACAGGTACTATGACTGCCAACTATGCTTTTATCTGCATACTTTAGTGCTGTTGGGCACACATTTTTATACATGTGTCTGCAACTTTGGTGTTTTGGCTTGCAGAATACACTATGTAGGCCAAGTATCTGTCAGTATCTGTTTTGCAAACATGTAACATACAATTACTCATTTTTTAAAACCGTTTACGGTCGTGCAAAAACAGGTTTCTTTTAATTGTT
>EF177179|HPV56|A2|
GAAAGTTTCAATCATACTTTTATATACTGGGAGTAACCGAAAAGGGTTTAAGACCGAAAACGGTACATATAAAAGGCAGCTTATTCTGTGTGGACATATCCATGGAGCCACAATTCAACAATCCACAGGAACGTCCACGAAGCCTGCACCACTTGAGTGAGGTATTAGAAATACCTTTAATTGATCTTAGATTATCATGTGTATATTGCAAAAAAGAACTAACACGTGCTGAGGTATATAATTTTGCATGCACTGAATTAAAATTAGTGTATAGGGATAATTTTCCCTATGCAGTGTGCAGAGTATGTTTATTGTTTTATAGTAAAGTTAGAAAATATAGGTATTATGACTATTCAGTGTATGGAGCTACACTAGAAAGTATAACTAAAAAACAGTTATGTGATTTATTAATAAGGTGCTACAGATGTCAAAGTCCGTTAACTCCGGAGGAAAAGCAATTGCATTGTGACAGAAAAAGACGATTTCATCTAATAGCACATGGTTGGACCGGGTCATGTTTGGGGTGCTGGAGACAAACATCTAGAGAACCTAGAGAATCTACAGTATAATCATGCATGGTAAAGTACCAACGCTGCAAGAAGTTATATTAGAACTAACACCTCAAACAGAAATTGACCTACAGTGCAATGAGCAATTGGACAGCTCAGAGGATGAGGATGAGGATGAAGTAGACCATTTGCAGGAGCGGCCACAGCAAGCTAGACAAGCTAAACAACATACGTGTTACCTAATACACGTACCTTGTTGTCAGTGTAAGTTTGTGGTGCAGTTGGACATTCAGAGTACCAAAGAGGACCTGCGTGTTGTACAACAGCTGCTTATGGGTGCGTTAACAGTAACGTGCCCACTCTGCGCATCAAGTAACTAACTGCAATGGCGTCACCTGAAGGTACAGATGGGGAGGGGAAGGGATGTTGTGGATGGTTTGAAGTAGAGGCAATTGTAGAAAAAAAAACAGGAGATAAAATATCAGATGATGAAAGTGACGAGGAGGATGAAATAGATACAGATTTAGATGGATTTATAGACGATTCATATATACAAAATATACAGGCAGACAGAGAGACAGCTCAACAATTGTTGCAAGTACAAACAGCACATGCAGATAAACAGACGTTGCAAAAACTAAAACGAAAGTATATAGCTAGTCCATTAGGTGATATTAGTAATCAGCAAACTGTGTGCCGGGAAGGAGTAAAACGGAGGCTTATTTTATCAGACCTACAAGACAGCGGGTATGGCAATACATTGGAAACTCTGGAAACACCAGAACAGGTAGATGAAGAGGTACAGGGACGTGGGTGCGGGAATACACAAAATGGAGGCTCACAAAACAGTACCTATAGTAACAATAGTGAGGACTCTGTAATACATATGGATATTGATAGAAACAATGAAACGCCAACACAACAATTGCAGGACTTGTTTAAAAGTAGCAATGTACAAGGTAAATTATATTATAAATTTAAAGAAGTGTATGGTATTCCATTTTCAGAATTGGTGCGTACGTTTAAAAGTGATAGTACATGTTGCAATGATTGGATATGTGCTATATTTGGTGTTAATGAAACATTAGCCGAGGCACTAAAAACTATAATAAAACCACACTGTATGTATTATCATATGCAATGTTTAACATGTACATGGGGGGTTATAGTAATGATGCTAATTAGATATACATGTGGCAAAAACAGAAAAACAATTGCAAAAGCATTAAGCTCAATATTAAATGTACCACAGGAGCAAATGTTAATTCAACCACCAAAAATACGAAGTCCTGCTGTAGCTTTATATTTTTATAAAACAGCAATGTCAAATATTAGTGATGTGTATGGAGACACACCAGAATGGATACAAAGACAAACACAATTGCAACACAGTTTACAGGATAGTCAATTTGAATTATCTAAAATGGTGCAGTGGGCATTTGATAATGAAGTAACAGATGATAGCCAAATTGCGTTTCAATATGCACAATTAGCAGATGTAGACAGCAATGCACAAGCCTTTTTAAAAAGCAATATGCAGGCAAAATATGTAAAGGATTGTGGAATAATGTGTAGACATTATAAAAGGGCACAACAGCAACAAATGAATATGTGCCAGTGGATAAAGCACATATGTAGTAAAACAGATGAAGGGGGTGATTGGAAACCCATTGTACAATTTTTAAGATATCAAGGGGTCGATTTCATTTCATTTCTAAGTTACTTTAAATTATTTCTACAAGGAACACCTAAACATAACTGTTTGGTACTTTGTGGACCGCCAAATACAGGTAAATCATGCTTTGCTATGAGTCTTATAAAGTTTTTTCAAGGGTCTGTCATTTCATTTGTGAATTCACAAAGCCACTTTTGGTTGCAGCCATTAGACAATGCTAAACTTGGTTTGTTGGATGATGCAACAGAAATATGTTGGAAATATATAGACGATTATTTAAGGAATTTGGTAGATGGAAATCCCATAAGTTTAGATAGAAAACATAAACAATTAGTACAAATAAAATGTCCACCATTACTAATTACAACCAATATAAATCCTATGCTAGATGCTAAATTACGATATTTACACAGTAGAATGTTAGTGTTTCAGTTTCAAAATCCATTTCCATTAGATAATAATGGTAATCCTGTATATGAATTAAGTAATGTAAACTGGAAATGTTTCTTTACAAGGACGTGGTCCAGATTAAATTTGGATAACGACGAGGACAAAGAAAACAATGGAGACGCTTTCCCAACGTTTAAATGCGTGCCAGAACAAAATACTAGACTGTTTTG-AAAAAGATAGTAGATGTATTGCAGATCATATAGAATATTGGAAAGCTGTGCGACATGAAAATGTGCTATACTATAAAGCAAGGGAAAATGACATTACTGTACTAAACCACCAGATGGTGCCTTGTTTACAAGTATGTAAAGCAAAAGCATGTAGTGCAATAGAAGTGCAAATAGCACTGGAATCATTAAGTACAACAATATATAACAATGAAAAGTGGACATTAAGAGACACATGCGAGGAACTATGGCTTACTGAACCCAAAAAATGTTTTAAAAAAGAAGGACAACATATAGAAGTATGGTTTGATGGTAGTAAAAACAATTGTATGCAATATGTAGCCTGGAAATATATATATTACAATGGAGACTGTGGATGGCAAAAAGTGTGTTCTGGGGTAGACTATAGAGGTATATATTATGTACATGATGGCCACAAAACATACTACACAGACTTTGAAAAAGAGGCCAAAAAATTTGGGTGTAAAAACATATGGGAAGTACATATGGAAAATGAGAGTATTTATTGTCCTGACTCTGTGTCTAGTACCTGTAGATACAACGTATCCTCTGTTGAAACTGTTAACGAATACAACACCCACAAGACCACCACCACCACCTCCACGTCCGTGGGCAACCAAGACGCCGCAGTATCCCACAGACCAGGAAAACGACCCAGACTACGGGAATCAGAATTTGACTCCTCCAGAGAGTCCCACGCAAAGTGTGTCACAACACACACACACATCAGCGACACAGACAATACCGATAGTAGAAGTAGAAGTATCAACAACAACAACCACCCTGCTGATAAGACTACGCCTGTAGTACATTTAAAAGGTGAACCTAACAGATTAAAATGTTGTAGATATCGATTTCAAAAATATAAAACATTGTTTGTGGATGTAACATCAACATATCATTGGACAAGTACAGACAATAAAAATTATAGCATAATTACAATTATATATAAGGATGAAACACAACGCAACAGCTTTTTAAGTCATGTAAAAATTCCCAGTAGTGTACAGGTTAGTTTGGGACAAATGAGTTTTCCATAAAGTGCTGTATATATTGTATATACATTTGTGTTATTGTAACACACAAATACGTGAAGTGTACCTGCCATACATTGCTGCTACGCATATATATTGCAACCATTGATTTTTGTGTTATTGGTGTGTTTGCGCTTTGCTTTTGTGTTTGTTTGCTTGTGTGTCATGTTGTCCCGCTTTTGCTATCTGCCTCTGTGTTTTCCAGTTGTATATTATTAATAATATTGTTTTGGTTTGTTATAGCCACATCCTTTTTTAATACATTTATAATTTTTTTGATATTTTTTTACTGTCCTGTGCTGTGTATATATTTACATGCTTTGTGGATAATAAATAATATGTAAATGTAGTAGTACTGTTACTACTATGGTTGCCCACCGTGCCACACGACGCAAACGCGCATCTGCAACACAACTATATAAAACATGTAAGTTGTCTGGTACATGTCCAGAGGATGTTGTTAATAAAATAGAGCAAAAAACATGGGCTGATAAAATATTGCAATGGGGAAGTTTATTTACATATTTTGGAGGCCTTGGCATTGGTACAGGAACTGGGTCTGGGGGTCGTGCAGGCTATGTTCCATTGGGGTCTAGGCCTTCCACAATAGTTGATGTAACTCCGGCGCGACCACCTATTGTTGTGGAATCCGTAGGGCCTACAGACCCTTCCATTGTTACATTAGTTGAGGAGTCCAGTGTTATAGAATCTGGTGCAGGGATTCCTAATTTTACTGGGTCTGGGGGATTTGAAATTACATCATCATCAACAACTACACCTGCCGTGTTGGATATTACACCAACCTCTAGTACTGTACATGTTAGTAGTACCCATATAACCAATCCGTTATTTATTGATCCCCCTGTTATTGAGGCCCCACAAACTGGCGAGGTGTCTGGCAATATTTTAATTAGCACACCCACATCTGGTATACATAGCTATGAAGAAATACCTATGCAAACATTTGCTGTTCACGGTTCTGGTACAGAACCTATTAGTAGTACTCCTATTCCAGGCTTTAGGCGTATTGCAGCTCCTAGATTATATAGAAAGGCATTTCAGCAGGTTAAGGTAACTGACCCTGCATTTCTTGATAGACCTGCAACATTAGTATCTGCTGATAATCCACTTTTTGAAGGTACTGACACATCTTTAGCTTTTTCTCCGTCGGGTGTGGCTCCTGACCCTGATTTTATGAATATAGTAGCATTACATAGGCCTGCATTTACTACACGTAGGGGTGGTGTACGTTTTAGTAGGCTTGGCAGAAAGGCTACTATACAAACACGTAGAGGCACACAAATAGGTGCCCGTGTGCATTATTATTATGATATAAGTCCTATTGCACAGGCTGAGGAAATTGAAATGCAGCCATTATTGTCTGCAAATAATTCATTTGATGGCCTATATGATATTTATGCAAATATAGATGATGAAGCACCTGGTTTGTCTAGCCAGTCAGTTGCTACACCTTCTGCACACTTACCTATAAAGCCTTCCACATTGTCTTTTGTTAGTAACACAACTAATGTAACTGCCCCTTTAGGTAATGTGTGGGAAACACCATTTTATTCGGGTCCTGACATAGTGTTGCCTACAGGCCCCAGTACGTGGCCCTTTGTTCCTCAGTCTCCTTATGATGTTACCCATGATGTATATATACAGGGATCCTCCTTTGCATTATGGCCTGTGTATTTTTTTAGACGTAGGCGCCGTAAACGTATTCCCTATTTTTTTGCAGATGGCGACGTGGCGGCCTAGTGAAAATAAGGTGTATCTACCTCCAACACCTGTTTCAAAGGTTGTGGCAACGGATTCCTATGTAAAACGCACTAGTATATTTTATCATGCAGGCAGTTCACGATTGCTTGCCGTAGGACATCCCTATTACTCTGTAGCTAAGGACAATACCAAAACAAACATTCCCAAAGTTAGTGCATATCAATATAGGGTATTTAGGGTACGGTTGCCCGACCCTAATAAGTTTGGGCTTCCAGATACTAATATTTATAATCCGGACCAGGAACGGTTAGTGTGGGCATGTGTAGGTTTGGAGGTAGGCCGCGGACAGCCTTTAGGTGCTGGACTAAGTGGCCATCCATTGTTTAATAGGCTGGATGATACTGAAAGTTCCAATTTAGCAAATAATAATGTTATAGAAGATAGTAGGGACAATATATCAGTTGATGGCAAGCAAACACAGTTGTGTATTGTTGGATGTACTCCCGCTATGGGTGAACATTGGACTAAGGGTGCTGTGTGTAAGTCCACACAAGTTACCACAGGGGACTGCCCGCCTCTTGCATTAATTAATACACCTATAGAGGATGGGGACATGATAGACACAGGATTTGGCGCTATGGACTTTAAGGTGTTGCAGGAATCTAAGGCTGAGGTACCTTTAGACATTGTACAATCCACCTGTAAATATCCTGACTATTTAAAAATGTCTGCAGATGCCTATGGTGATTCTATGTGGTTTTACTTACGCAGGGAACAATTATTTGCCAGACATTATTTTAATAGGGCTGGTAAAGTTGGGGAAACAATACCTGCAGAGTTATATTTAAAGGGTAGCAATGGTAGAGAACCCCCTCCTAGTTCTGTATATGTTGCTACGCCTAGTGGGTCTATGATTACGTCTGAGGCACAGTTATTTAATAAACCTTATTGGTTGCAACGTGCCCAAGGCCATAATAATGGCATTTGCTGGGGTAATCAATTATTTGTTACTGTAGTAGATACTACTAGGAGTACTAACATGACTATTAGTACTGCTACAGAACAGTTAAGTAAATATGATGCACGAAAAATTAATCAGTACCTTAGACATGTGGAGGAGTATGAATTACAATTTGTTTTTCAATTATGCAAAATTACTTTGTCTGCAGAGGTTATGGCATATTTACATAATATGAATGCTAACCTACTGGAGGACTGGAATATTGGGTTATCCCCGCCAGTGGCCACCAGCCTAGAAGATAAATATAGATATGTTAGAAGCACAGCTATAACATGTCAACGGGAACAGCCACCAACAGAAAAACAGGACCCATTAGCTAAATATAAATTTTGGGATGTTAACTTACAGGACAGTTTTTCTACAGACCTGGATCAATTTCCACTGGGTAGAAAATTTTTAATGCAACTGGGCACTAGGTCAAAGCCTGCTGTAGCTACCTCTAAAAAGCGATCTGCTCCTACCTCCACCTCTACACCAGCAAAACGTAAAAGGCGGTAGTGTGTTGTTGTGTGTTTGTGTAACTGTGTTTGTGTGTTGTATATATGGTATGTTTGTGTATGTGCTTTATTTTATACTTTGTATGTGTATGTTGTGTTTGTGT----------------------------------------------------------------------------AAATGTTTGTGTGTGTATTCATTGTATGTATGACTGTATATATGTGTAATGTTTGTGTGTCTGTAATAAACATGAATGAGTGCTTTTACGCGTGGTTGCATAAACTAAGGTGTGTCATTATTGTGACTTTTGTTTTGTAAGTTATTGTGTACAGTGTACTATGTGTATTGTGCATACATATATATACCATAACATACTCCATTTTGTTGTTTTTCCGCCATTTTGTACATGCAACCGAATTCGGTTGCATGGCCTAGTGCCATTATTTAAACC------------------------------------------AAAAGGCCCTTTTCAGCAGAACAGTTAATCCTTTGGCATATTGCCGTTTCCTGCGTTTTATACTTAAAGTATGTACAGTACCGCACCCTGTATTACTCACCGGTACTATGACTGCCAACTATGCTTTTATCTGCATACTTTAGTGCTGTTGGGCACACATTTTTATACATGTGTCTGCAACTTTGGTGTTTTGGCTTGCAGAATACACTATGTAGGCCAAGTATCTGTCAGTATCTGTTTTGCAAACATGTAACATACAATTACTCATTTTTGAAAACCGTTTACGGTCGTGCAAAAACAGGTTTCTTTTAATTGTT
>LNS4777043_HPV56
GAAAGTTTCAATCATACTTTTATATACTGGGAGTAACCGAAAAGGGTTTAAGACCGAAAACGGTACATATAAAAGGCAGCTTATTCTGTGTGGACATATCCATGGAGCCACAATTCAACAATCCACAGGAACGTCCACGAAGCCTGCACCACTTGAGTGAGGTATTAGAAATACCTTTAATTGATCTTAGATTATCATGTGTATATTGCAAAAAAGAACTAACACGTGCTGAGGTATATAATTTTGCATGCACTGAATTAAAATTAGTGTATAGGGATAATTTTCCTTATGCAGTGTGCAGAGTATGTTTATTGTTTTATAGTAAAGTTAGAAAATATAGGTATTATGACTATTCAGTGTATGGAGCTACACTAGAAAGTATAACTAAAAAACAGTTATGTGATTTATTAATAAGGTGCTACAGATGTCAAAGTCCGTTAACTCCGGAGGAAAAGCAATTGCATTGTGACAGAAAAAGACGATTTCATCTAATAGCACATGGTTGGACCGGGTCATGTTTGGGGTGCTGGAGACAAACATCTAGAGAACCTAGAGAATCTACAGTATAATCATGCATGGTAAAGTACCAACGCTGCAAGAAGTTATATTAGAACTAACACCTCAAACAGAAATTGACCTACAGTGCAATGAGCAATTGGACAGCTCAGAGGATGAGGATGAGGATGAAGTAGACCATTTGCAGGAGCGGCCACAGCAAGCTAGACAAGCTAAACAACATACGTGTTACCTAATACACGTACCTTGTTGTCAGTGTAAGTTTGTGGTGCAGTTGGACATTCAGAGTACCAAAGAGGACCTGCGTGTTGTACAACAGCTGCTTATGGGTGCGTTAACAGTAACGTGCCCACTCTGCGCATCAAGTAACTAACTGCAATGGCGTCACCTGAAGGTACAGATGGGGAGGGGAAGGGATGTTGTGGATGGTTTGAAGTAGAGGCAATTGTAGAAAAAAAAACAGGAGATAAAATATCAGATGATGAAAGTGACGAGGAGGATGAAATAGATACAGATTTAGATGGATTTATAGACGATTCATATATACAAAATATACAGGCAGACAGAGAGACAGCTCAACAATTGTTGCAAGTACAAACAGCACATGCAGATAAACAGACGTTGCAAAAACTAAAACGAAAGTATATAGCTAGTCCATTAGGTGATATTAGTAATCAGCAAACTGTGTGCCGGGAAGGAGTAAAACGGAGGCTTATTTTATCAGACCTACAAGACAGCGGGTATGGCAATACATTGGAAACTCTGGAAACACCAGAACAGGTAGATGAAGAGGTACAGGGACGTGGGTGCGGGAATACACAAAATGGAGGCTCACAAAACAGTACCTATAGTAACAATAGTGAGGACTCTGTAATACATATGGATATTGATAGAAACAATGAAACGCCAACACAACAATTGCAGGACTTGTTTAAAAGTAGCAATGTACAAGGTAAATTATATTATAAATTTAAAGAAGTGTATGGTATTCCATTTTCAGAATTGGTGCGTACGTTTAAAAGTGATAGTACATGTTGCAATGATTGGATATGTGCTATATTTGGTGTTAATGAAACATTAGCCGAGGCACTAAAAACTATAATAAAACCACACTGTATGTATTATCATATGCAATGTTTAACATGTACATGGGGGGTTATAGTAATGATGCTAATTAGATATACATGTGGCAAAAACAGAAAAACAATTGCAAAAGCATTAAGCTCAATATTAAATGTACCACAGGAGCAAATGTTAATTCAACCACCAAAAATACGAAGTCCTGCTGTAGCTTTATATTTTTATAAAACAGCAATGTCAAATATTAGTGATGTGTATGGAGACACACCAGAATGGATACAAAGACAAACACAATTGCAACACAGTTTACAGGATAGTCAATTTGAATTATCTAAAATGGTGCAGTGGGCATTTGATAATGAAGTAACAGATGATAGCCAAATTGCGTTTCAATATGCACAATTAGCAGATGTAGACAGCAATGCACAAGCCTTTTTAAAAAGCAATATGCAGGCAAAATATGTAAAGGATTGTGGAATAATGTGTAGACATTATAAAAGGGCACAACAGCAACAAATGAATATGTGCCAGTGGATAAAGCACATATGTAGTAAAACAGATGAAGGGGGTGATTGGAAACCCATTGTACAATTTTTAAGATATCAAGGGGTCGATTTCATTTCATTTTTAAGTTACTTTAAATTATTTCTACAAGGAACACCTAAACATAACTGTTTGGTACTTTGTGGACCGCCAAATACAGGTAAATCATGCTTTGCTATGAGTCTTATAAAGTTTTTTCAAGGGTCTGTCATTTCATTTGTGAATTCACAAAGCCACTTTTGGTTGCAGCCATTAGACAATGCTAAACTTGGTTTGTTGGATGATGCAACAGAAATATGTTGGAAATATATAGACGATTATTTAAGGAATTTGGTAGATGGAAATCCCATAAGTTTAGATAGAAAACATAAACAATTAGTACAAATAAAATGTCCACCATTACTAATTACAACCAATATAAATCCTATGCTAGATGCTAAATTACGATATTTACACAGTAGAATGTTAGTGTTTCAGTTTCAAAATCCATTTCCATTAGATAATAATGGTAATCCTGTATATGAATTAAGTAATGTAAACTGGAAATGTTTCTTTACAAGGACGTGGTCCAGATTAAATTTGGATAACGACGAGGACAAAGAAAACAATGGAGACGCTTTCCCAACGTTTAAATGCGTGCCAGAACAAAATACTAGACTGTTTTG-AAAAAGATAGTAGATGTATTGCAGATCATATAGAATATTGGAAAGCTGTGCGACATGAAAATGTGCTATACTATAAAGCAAGAGAAAATGACATTACTGTACTAAACCACCAGATGGTGCCTTGTTTACAAGTATGTAAAGCAAAAGCATGTAGTGCAATAGAAGTGCAAATAGCACTGGAATCATTAAGTACAACAATATATAACAATGAAGAGTGGACATTAAGAGACACATGCGAGGAACTATGGCTTACTGAACCCAAAAAATGTTTTAAAAAAGAAGGACAACATATAGAAGTATGGTTTGATGGTAGTAAAAACAATTGTATGCAATATGTAGCCTGGAAATATATATATTACAATGGAGACTGTGGGTGGCAAAAAGTGTGTTCTGGGGTAGACTATAGAGGTATATATTATGTACATGATGGCCACAAAACATACTACACAGACTTTGAACAAGAGGCCAAAAAATTTGGGTGTAAAAACATATGGGAAGTACATATGGAAAATGAGAGTATTTATTGTCCTGACTCTGTGTCTAGTACCTGTAGATACAACGTATCCTCTGTTGAAACTGTTAACGAATACAACACCCACAAGACCACCACCACCACCTCCACGTCCGTGGGCAACCAAGACGCCGCAGTATCCCACAGACCAGGAAAACGACCCAGACTACGGGAATCAGAATTTGACTCCTCCAGAGAGTCCCACGCAAAGTGTGTCACAACACACACACACATCAGCGACACAGACAATACCGATAGTAGAAGTAGAAGTATCAACAACAACAACCACCCTGCTGATAAGACTACGCCTGTAGTACATTTAAAAGGTGAACCTAACAGATTAAAATGTTGTAGATATCGATTTCAAAAATATAAAACATTGTTTGTGGATGTAACATCAACATATCATTGGACAAGTACAGACAATAAAAATTATAGCATAATTACAATTATATATAAGGATGAAACACAACGCAACAGCTTTTTAAGTCATGTAAAAATTCCCAGTAGTGTACAGGTTAGTTTGGGACAAATGAGTTTTCCATAAAGTGCTGTATATATTGTATATACATTTGTGTTATTGTAACACACAAATACGTGAAGTGTACCTGCCATACATTGCTGCTACGCATATATATTGCAACCATTGATTTTTGTGTTATTGGTGTGTTTGCGCTTTGCTTTTGTGTTTGTTTGCTTGTGTGTCATGTTGTCCCGCTTTTGCTATCTGCCTCTGTGTTTTCCAGTTGTATATTATTAATAATATTGTTTTGGTTTGTTATAGCCACATCCTTTTTTAATACATTTATAATTTTTTTGATATTTTTTTACTGTCCTGTGCTGTGTATATATTTACATGCTTTGTGGATAATAAATAATATGTAAATGTAGTAGTACTGTTACTACTATGGTTGCCCACCGTGCCACACGACGCAAACGCGCATCTGCAACACAACTATATAAAACATGTAAGTTGTCTGGTACATGTCCAGAGGATGTTGTTAATAAAATAGAGCAAAAAACATGGGCTGATAGAATATTGCAATGGGGAAGTTTATTTACATATTTTGGAGGCCTTGGCATTGGTACAGGAACTGGGTCTGGGGGTCGTGCAGGCTATGTTCCATTGGGGTCTAGGCCTTCCACAATAGTTGATGTAACTCCGGCGCGACCACCTATTGTTGTGGAATCCGTAGGGCCTACAGACCCTTCCATTGTTACATTAGTTGAGGAGTCCAGTGTTATAGAATCTGGTGCAGGGATTCCTAATTTTACTGGGTCTGGGGGATTTGAAATTACATCATCATCAACAACTACACCTGCCGTGTTGGATATTACACCAACCTCTAGTACTGTACATGTTAGTAGTACCCATATAACCAATCCGTTATTTATTGATCCCCCTGTTATTGAGGCCCCACAAACTGGCGAGGTGTCTGGCAATATTTTAATTAGCACACCCACATCTGGTATACATAGCTATGAAGAAATACCTATGCAAACATTTGCTGTTCACGGTTCTGGTACAGAACCTATTAGTAGTACTCCTATTCCAGGCTTTAGGCGTATTGCAGCTCCTAGATTATATAGAAAGGCATTTCAGCAGGTTAAGGTAACTGACCCTGCATTTCTTGATAGACCTGCAACATTAGTATCTGCTGATAATCCACTTTTTGAAGGTACTGACACATCTTTAGCTTTTTCTCCGTCGGGTGTGGCTCCTGACCCTGATTTTATGAATATAGTAGCATTACATAGGCCTGCATTTACTACACGTAGGGGTGGTGTACGTTTTAGTAGGCTTGGCAGAAAGGCTACTATACAAACACGTAGAGGCACACAAATAGGTGCCCGTGTGCATTATTATTATGATATAAGTCCTATTGCACAGGCTGAGGAAATTGAAATGCAGCCATTATTGTCTGCAAATAATTCATTTGATGGCCTATATGATATTTATGCAAATATAGATGATGAAGCACCTGGTTTGTCTAGCCAGTCAGTTGCTACACCTTCTGCACACTTACCTATAAAGCCTTCCACATTGTCTTTTGCTAGTAACACAACTAATGTAACTGCCCCTTTAGGTAATGTGTGGGAAACACCATTCTATTCGGGTCCTGACATAGTGTTGCCTACAGGCCCCAGTACGTGGCCCTTTGTTCCTCAGTCTCCTTATGATGTTACCCATGATGTATATATACAGGGATCCTCCTTTGCATTATGGCCTGTGTATTTTTTTAGACGTAGGCGCCGTAAACGTATTCCCTATTTTTTTGCAGATGGCGACGTGGCGGCCTAGTGAAAATAAGGTGTATCTACCTCCAACACCTGTTTCAAAGGTTGTGGCAACGGATTCCTATGTAAAACGCACTAGTATATTTTATCATGCAGGCAGTTCACGATTGCTTGCCGTAGGACATCCCTATTACTCTGTAACTAAGGACAATACCAAAACAAACATTCCCAAAGTTAGTGCATATCAATATAGGGTATTTAGGGTACGGTTGCCCGACCCTAATAAGTTTGGGCTTCCAGATACTAATATTTATAATCCGGACCAGGAACGGTTAGTGTGGGCATGTGTAGGTTTGGAGGTAGGCCGCGGACAGCCTTTAGGTGCTGGGCTAAGTGGCCATCCATTGTTTAATAGGCTGGATGATACTGAAAGTTCCAATTTAGCAAATAATAATGTTATAGAAGATAGTAGGGACAATATATCAGTTGATGGCAAGCAAACACAGTTGTGTATTGTTGGATGTACTCCCGCTATGGGTGAACATTGGACTAAAGGTGCTGTGTGTAAGTCCACACAAGTTACCACAGGGGACTGCCCGCCTCTTGCATTAGTTAATACACCTATAGAGGATGGGGACATGATAGACACAGGATTTGGCGCTATGGACTTTAAGGTGTTGCAGGAATCTAAGGCTGAGGTACCTTTAGACATTGTACAATCCACCTGTAAATATCCTGACTATTTAAAAATGTCTGCAGATGCCTATGGTGATTCTATGTGGTTTTACTTACGCAGGGAACAATTATTTGCCAGACATTATTTTAATAGGGCTGGTAAAGTTGGGGAAACAATACCTGCAGAGTTATATTTAAAGGGTAGCAATGGTAGAGAACCCCCTCCTAGTTCTGTATATGTTGCTACGCCTAGTGGGTCTATGATTACGTCTGAGGCACAGTTATTTAATAAACCTTATTGGTTGCAACGTGCCCAAGGCCATAATAATGGCATTTGCTGGGGTAATCAATTATTTGTTACTGTAGTAGATACTACTAGGAGTACTAACATGACTATTAGTACTGCTACAGAACAGTTAAGTAAATATGATGCACGAAAAATTAATCAGTACCTTAGACATGTGGAGGAATATGAATTACAATTTGTTTTTCAATTATGCAAAATTACTTTGTCTGCAGAGGTTATGGCATATTTACATAATATGAATGCTAACCTACTGGAGGACTGGAATATTGGGTTATCCCCGCCAGTGGCCACCAGCCTAGAAGATAAATATAGATATGTTAGAAGCACAGCTATAACATGTCAACGGGAACAGCCACCAACAGAAAAACAGGACCCATTAGCTAAATATAAATTTTGGGATGTTAACTTACAGGACAGTTTTTCTACAGACCTGGATCAATTTCCACTGGGTAGAAAATTTTTAATGCAACTGGGCACTAGGTCAAAGCCTGCTGTAGCTACCTCTAAAAAGCGATCTGCTCCTACCTCCACCTCTACACCAGCAAAACGTAAAAGGCGGTAGTGTGTTGTTGTGTGTTTGTGTAACTGTGTTTGTGTGTTGTATATATGGTATGTTTGTGTATGTGCTTTATTTTATACTTTGTATGTGTATGTTGTGTTTGTGT----------------------------------------------------------------------------AAATGTTTGTGTGTGTATTCATTGTATGTATGACTGTATATATGTGTAATGTTTGTGTGTCTGTAATAAACATGAATGAGTGCTTTTACGCGTGGTTGCATAAACTAAGGTGTGTCATTATTGTGACTTTTGTTTTGTAAGTTATTGTGTACAGTGTACTATGTGTATTGTGCATACATATATATACCATAACATACTCCATTTTGTTGTTTTTCCGCCATTTTGTACATGCAACCGAATTCGGTTGCATGGCCTAGTGCCATTATTTAAACC------------------------------------------AAAAGGCCCTTTTCAGCAGAACAGTTAATCCTTTGGCATATTGCCGTTTCCTGCGTTTTATACTTAAAGTATGTACAGTACCGCACCCTGTATTACTCACCGGTACTATGACTGCCAACTATGCTTTTATCTGCATACTTTAGTGCTGTTGGGCACACATTTTTATACATGTGTCTGCAACTTTGGTGTTTTGGCTTGCAGAATACACTATGTAGGCCAAGTATCTGTCAGTATCTGTTTTGCAAACATGTAACATACAATTACTCATTTTTGAAAACCGTTTACGGTCGTGCAAAAACAGGTTTCTTTTAATTGTT
>LNS2869415_HPV56
GAAAGTTTCAATCATACTTTTATATACTGGGAGTAACCGAAAAGGGTTTAAGACCGAAAACGGTACATATAAAAGGCAGCTTATTCTGTGTGGACATATCCATGGAGCCACAATTCAACAATCCACAGGAACGTCCACGAAGCCTGCACCACTTGAGTGAGGTATTAGAAATACCTTTAATTGATCTTAGATTATCATGTGTATATTGCAAAAAAGAACTAACACGTGCTGAGGTATATAATTTTGCATGCACTGAATTAAAATTAGTGTATAGGGATAATTTTCCGTATGCAGTGTGCAGAGTATGTTTATTGTTTTATAGTAAAGTTAGAAAATATAGGTATTATGACTATTCAGTGTATGGAGCTACACTAGAAAGTATAACTAAAAAACAGTTATGTGATTTATTAATAAGGTGCTACAGATGTCAAAGTCCGTTAACTCCGGAGGAAAAGCAATTGCATTGTGACAGAAAAAGACGATTTCATCTAATAGCACATGGTTGGACCGGGTCATGTTTGGGGTGCTGGAGACAAACATCTAGAGAACCTAGAGAATCTACAGTATAATCATGCATGGTAAAGTACCAACGCTGCAAGAAGTTATATTAGAACTAACACCTCAAACAGAAATTGACCTACAGTGCAATGAGCAATTGGACAGCTCAGAGGATGAGGATGAGGATGAAGTAGACCATTTGCAGGAGCGGCCACAGCAAGCTAGACAAGCTAAACAACATACGTGTTACCTAATACACGTACCTTGTTGTCAGTGTAAGTTTGTGGTGCAGTTGGACATTCAGAGTACCAAAGAGGACCTGCGTGTTGTACAACAGCTGCTTATGGGTGCGTTAACAGTAACGTGCCCACTCTGCGCATCAAGTAACTAACTGCAATGGCGTCACCTGAAGGTACAGATGGGGAGGGGAAGGGATGTTGTGGATGGTTTGAAGTAGAGGCAATTGTAGAAAAAAAAACAGGAGATAAAATATCAGATGATGAAAGTGACGAGGAGGATGAAATAGATACAGATTTAGATGGATTTATAGACGATTCATATATACAAAATATACAGGCAGACAGAGAGACAGCCCAACAATTGTTGCAAGTACAAACAGCACATGCAGATAAACAGACGTTGCAAAAACTAAAACGAAAGTATATAGCTAGTCCATTAGGTGATATTAGTAATCAGCAAACTGTGTGCCGGGAAGGAGTAAAACGGAGGCTTATTTTATCAGACCTACAAGACAGCGGGTATGGCAATACATTGGAAACTCTGGAAACACCAGAACAGGTAGATGAAGAGGTACAGGGACGTGGGTGCGGGAATACACAAAATGGAGGCTCACAAAACAGTACCTATAGTAACAATAGTGAGGACTCTGTAATACATATGGATATTGATAGAAACAATGAAACGCCAACACAACAATTGCAGGACTTGTTTAAAAGTAGCAATGTACAAGGTAAATTATATTATAAATTTAAAGAAGTGTATGGTATTCCATTTTCAGAATTGGTGCGTACGTTTAAAAGTGATAGTACATGTTGCAATGATTGGATATGTGCTATATTTGGTGTTAATGAAACATTAGCCGAGGCACTAAAAACTATAATAAAACCACACTGTATGTATTATCATATGCAATGTTTAACATGTACATGGGGGGTTATAGTAATGATGCTAATTAGATATACATGTGGCAAAAATAGAAAAACAATTGCAAAAGCATTAAGCTCAATATTAAATGTACCACAGGAGCAAATGTTAATTCAACCACCAAAAATACGAAGTCCTGCTGTAGCTTTATATTTTTATAAAACAGCAATGTCAAATATTAGTGATGTGTATGGAGACACACCAGAATGGATACAAAGACAAACACAATTGCAACACAGTTTACAGGATAGTCAATTTGAATTATCTAAAATGGTGCAGTGGGCATTTGATAATGAAGTAACAGATGATAGCCAAATTGCGTTTCAATATGCACAATTAGCAGATGTAGACAGCAATGCACAAGCCTTTTTAAAAAGCAATATGCAGGCAAAATATGTAAAGGATTGTGGAATAATGTGTAGACATTATAAAAGGGCACAACAGCAACAAATGAATATGTGCCAGTGGATAAAGCACATATGTAGTAAAACAGATGAAGGGGGTGATTGGAAACCCATTGTACAATTTTTAAGATATCAAGGGGTCGATTTCATTTCATTTTTAAGTTACTTTAAATTATTTCTACAAGGAACACCTAAACATAACTGTTTGGTACTTTGTGGACCGCCAAATACAGGTAAATCATGCTTTGCTATGAGTCTTATAAAGTTTTTTCAAGGGTCTGTCATTTCATTTGTGAATTCACAAAGCCACTTTTGGTTGCAGCCATTAGACAATGCTAAACTTGGTTTGTTGGATGATGCAACAGAAATATGTTGGAAATATATAGACGATTATTTAAGGAATTTGGTAGATGGAAATCCCATAAGTTTAGATAGAAAACATAAACAATTAGTACAAATAAAATGTCCACCATTACTAATTACAACCAATATAAATCCTATGCTAGATGCTAAATTACGATATTTACACAGTAGAATGTTAGTGTTTCAGTTTCAAAATCCATTTCCATTAGATAATAATGGTAATCCTGTATATGAATTAAGTAATGTAAACTGGAAATGTTTCTTTACAAGGACGTGGTCCAGATTAAATTTGGATAACGACGAGGACAAAGAAAACAATGGAGACGCTTTCCCAACGTTTAAATGCGTGCCAGAACAAAATACTAGACTGTTTTG-AAAAAGATAGTAGATGTATTGCAGATCATATAGAATATTGGAAAGCTGTGCGACATGAAAATGTGCTATACTATAAAGCAAGAGAAAATGACATTACTGTACTAAACCACCAGATGGTGCCTTGTTTACAAGTATGTAAAGCAAAAGCATGTAGTGCAATAGAAGTGCAAATAGCACTGGAATCATTAAGTACAACAATATATAACAATGAAGAGTGGACATTAAGAGACACATGCGAGGAACTATGGCTTACTGAACCCAAAAAATGTTTTAAAAAAGAAGGACAACATATAGAAGTATGGTTTGATGGTAGTAAAAACAATTGTATGCAATATGTAGCCTGGAAATATATATATTACAATGGAGACTGTGGGTGGCAAAAAGTGTGTTCTGGGGTAGACTATAGAGGTATATATTATGTACATGATGGCCACAAAACATACTACACAGACTTTGAACAAGAGGCCAAAAAATTTGGGTGTAAAAACATATGGGAAGTACATATGGAAAATGAGAGTATTTATTGTCCTGACTCTGTGTCTAGTACCTGTAGATACAACGTATCCTCTGTTGAAACTGTTAACGAATACAACACCCACAAGACCACCACCACCACCTCCACGTCCGTGGGCAACCAAGACGCCGCAGTATCCCACAGACCAGGAAAACGACCCAGACTACGGGAATCAGAATTTGACTCCTCCAGAGAGTCCCACGCAAAGTGTGTCACAACACACACACACATCAGCGACACAGACAATACCGATAGTAGAAGTAGAAGTATCAACAACAACAACCACCCTGCTGATAAGACTACGCCTGTAGTACATTTAAAAGGTGAACCTAACAGATTAAAATGTTGTAGATATCGATTTCAAAAATATAAAACATTGTTTGTGGATGTAACATCAACATATCATTGGACAAGTACAGACAATAAAAATTATAGCATAATTACAATTATATATAAGGATGAAACACAACGCAACAGCTTTTTAAGTCATGTAAAAATTCCCAGTAGTGTACAGGTTAGTTTGGGACAAATGAGTTTTCCATAAAGTGCTGTATATATTGTATATACATTTGTGTTATTGTAACACACAAATACGTGAAGTGTACCTGCCATACATTGCTGCTACGCATATATATTGCAACCATTGATTTTTGTGTTATTGGTGTGTTTGCGCTTTGCTTTTGTGTTTGTTTGCTTGTGTGTCATGTTGTCCCGCTTTTGCTATCTGCCTCTGTGTTTTCCAGTTGTATATTATTAATAATATTGTTTTGGTTTGTTATAGCCACATCCTTTTTTAATACATTTATAATTTTTTTGATATTTTTTTACTGTCCTGTGCTGTGTATATATTTACATGCTTTGTGGATAATAAATAATATGTAAATGTAGTAGTACTGTTACTACTATGGTTGCCCACCGTGCCACACGACGCAAACGCGCATCTGCAACACAACTATATAAGACATGTAAGTTGTCTGGTACATGTCCAGAGGATGTTGTTAATAAAATAGAGCAAAAAACATGGGCTGATAAAATATTGCAATGGGGAAGTTTATTTACATATTTTGGAGGCCTTGGCATTGGTACAGGAACTGGGTCTGGGGGTCGTGCAGGCTATGTTCCATTGGGGTCTAGGCCTTCCACAATAGTTGATGTAACTCCGGCGCGACCACCTATTGTTGTGGAATCCGTAGGGCCTACAGACCCTTCCATTGTTACATTAGTTGAGGAGTCCAGTGTTATAGAATCTGGTGCAGGGATTCCTAATTTTACTGGGTCTGGGGGATTTGAAATTACATCCTCATCAACAACTACACCTGCCGTGTTGGATATTACACCAACCTCTAGTACTGTACATGTTAGTAGTACCCATATAACCAATCCGTTATTTATTGATCCCCCTGTTATTGAGGCCCCACAAACTGGCGAGGTGTCTGGCAATATTTTAATTAGCACACCCACATCTGGTATACATAGCTATGAAGAAATACCTATGCAAACATTTGCTGTTCACGGTTCTGGTACAGAACCTATTAGTAGTACTCCTATTCCAGGCTTTAGGCGTATTGCAGCTCCTAGATTATATAGAAAGGCATTTCAGCAGGTTAAGGTAACTGACCCTGCATTTCTTGATAGACCTGCAACATTAGTATCTGCTGATAATCCACTTTTTGAAGGTACTGACACATCTTTAGCTTTTTCTCCGTCGGGTGTGGCTCCTGACCCTGATTTTATGAATATAGTAGCATTACATAGGCCTGCATTTACTACACGTAGGGGTGGTGTACGTTTTAGTAGGCTTGGCAGAAAGGCTACTATACAAACACGTAGAGGCACACAAATAGGTGCCCGTGTGCATTATTATTATGATATAAGTCCTATTGCACAGGCTGAGGAAATTGAAATGCAGCCATTATTGTCTGCAAATAATTCATTTGATGGCCTATATGATATTTATGCAAATATAGATGATGAAGCACCTGGTTTGTCTAGCCAGTCAGTTGCTACACCTTCTGCACACTTACCTATAAAGCCTTCCACATTGTCTTTTGCTAGTAACACAACTAATGTAACTGCCCCTTTAGGTAATGTGTGGGAAACACCATTTTATTCGGGTCCTGACATAGTGTTGCCTACAGGCCCCAGTACGTGGCCCTTTGTTCCTCAGTCTCCTTATGATGTTACCCATGATGTATATATACAGGGATCCTCCTTTGCATTATGGCCTGTGTATTTTTTTAGACGTAGGCGCCGTAAACGTATTCCCTATTTTTTTGCAGATGGCGACGTGGCGGCCTAGTGAAAATAAGGTGTATCTACCTCCAACACCTGTTTCAAAGGTTGTGGCAACGGATTCCTATGTAAAACGCACTAGTATATTTTATCATGCAGGCAGTTCACGATTGCTTGCCGTAGGACATCCCTATTACTCTGTAACTAAGGACAATACCAAAACAAACATTCCCAAAGTTAGTGCATATCAATATAGGGTATTTAGGGTACGGTTGCCCGACCCTAATAAGTTTGGGCTTCCAGATACTAATATTTATAATCCGGACCAGGAACGGTTAGTGTGGGCATGTGTAGGTTTGGAGGTAGGCCGCGGACAGCCTTTAGGTGCTGGGCTAAGTGGCCATCCATTGTTTAATAGGCTGGATGATACTGAAAGTTCCAATTTAGCAAATAATAATGTTATAGAAGATAGTAAGGACAATATATCAGTTGATGGCAAGCAAACACAGTTGTGTATTGTTGGATGTACTCCCGCTATGGGTGAACATTGGACTAAAGGTGCTGTGTGTAAGTCCACACAAGTTACCACAGGGGACTGCCCGCCTCTTGCATTAATTAATACACCTATAGAGGATGGGGACATGATAGACACAGGATTTGGCGCTATGGACTTTAAGGTGTTGCAGGAATCTAAGGCTGAGGTACCTTTAGACATTGTACAATCCACCTGTAAATATCCTGACTATTTAAAAATGTCTGCAGATGCCTATGGTGATTCTATGTGGTTTTACTTACGCAGGGAACAATTATTTGCCAGACATTATTTTAATAGGGCTGGTAAAGTTGGGGAAACAATACCTGCAGAGTTATATTTAAAGGGTAGCAATGGTAGAGAACCCCCTCCTAGTTCTGTATATGTTGCTACGCCTAGTGGGTCTATGATTACGTCTGAGGCACAGTTATTTAATAAACCTTATTGGTTGCAACGTGCCCAAGGCCATAATAATGGCATTTGCTGGGGTAATCAATTATTTGTTACTGTAGTAGATACTACTAGGAGTACTAACATGACTATTAGTACTGCTACAAAACAGTTAAGTAAATATGATGCACGAAAAATTAATCAGTACCTTAGACATGTGGAGGAATATGAATTACAATTTGTTTTTCAATTATGCAAAATTACTTTGTCTGCAGAGGTTATGGCATATTTACATAATATGAATGCTAACCTACTGGAGGACTGGAATATTGGGTTATCCCCGCCAGTGGCCACCAGCCTAGAAGATAAATATAGATATGTTAGAAGCACAGCTATAACATGTCAACGGGAACAGCCACCAACAGAAAAACAGGACCCATTAGCTAAATATAAATTTTGGGATGTTAACTTACAGGACAGTTTTTCTACAGACCTGGATCAATTTCCACTGGGTAGAAAATTTTTAATGCAACTGGGCACTAGGTCAAAGCCTGCTGTAGCTACCTCTAAAAAGCGATCTGCTCCTACCTCCACCTCTACACCAGCAAAACGTAAAAGGCGGTAGTGTGTTGTTGTGTGTTTGTGTACCTGTGTTTGTGTGTTGTATATATGGTATGTTTGTGTATGTGCTTTATTTTATACTTTGTATGTGTATGTTGTGTTTGTGT----------------------------------------------------------------------------AAATGTTTGTGTGTGTATTCATTGTATGTATGACTGTATATATGTGTAATGTTTGTGTGTTTGTAATAAACATGAATGAGTGCTTTTACGCGTGGTTGCATAAACTAAGGTGTGTCATTATTGTGACTTTTGTTTTGTAAGTTATTGTGTACAGTGTACTATGTGTATTGTGCATACATATATATACCATAACATACTCCATTTTGTTGTTTTTCCGCCATTTTGTACATGCAACCGAATTCGGTTGCATGGCCTAGTGCCATTATTTAAACC------------------------------------------AAAAGGCCCTTTTCAGCAGAACAGTTAATCCTTTGGCATATTGCCGTTTCCTGCGTTTTATACTTAAAGTATGTACAGTACCGCACCCTGTATTACTCACCGGTACTATGACTGCCAACTATGCTTTTATCTGCATACTTTAGTGCTGTTGGGCACACATTTTTATACATGTGTCTGCAACTTCGGTGTTTTGGCTTGCAGAATACACTATGTAGGCCAAGTATCTGTCAGTATCTGTTTTGCAAACATGTAACATACAATTACTCATTTTTGAAAACCGTTTACGGTCGTGCAAAAACAGGTTTCTTTTAATTGTT
>LNS7620380_HPV56
GAAAGTTTCAATCATACTTTTATATACTGGGAGTAACCGAAAAGGGTTTAAGACCGAAAACGGTACATATAAAAGGCAGCTTATTCTGTGTGGACATATCCATGGAGCCACAATTCAACAATCCACAGGAACGTCCACGAAGCCTGCACCACTTGAGTGAGGTATTAGAAATACCTTTAATTGATCTTAGATTATCATGTGTATATTGCAAAAAAGAACTAACACGTGCTGAGGTATATAATTTTGCATGCACTGAATTAAAATTAGTGTATAGGGATAATTTTCCTTATGCAGTGTGCAGAGTATGTTTATTATTTTATAGTAAAGTTAGAAAATATAGGTATTATGACTATTCAGTGTATGGAGCTACACTAGAAAGTATAACTAAAAAACAGTTATGTGATTTATTAATAAGGTGCTACAGATGTCAAAGTCCGTTAACTCCGGAGGAAAAGCAATTGCATTGTGACAGAAAAAGACGATTTCATCTAATAGCACATGGTTGGACCGGGTCATGTTTGGGGTGCTGGAGACAAACATCTAGAGAACCTAGAGAATCTACAGTATAATCATGCATGGTAAAGTACCAACGCTGCAAGAAGTTATATTAGAACTAACACCTCAAACAGAAATTGACCTACAGTGCAATGAGCAATTGGACAGCTCAGAGGATGAGGATGAGGATGAAGTAGACCATTTGCAGGAGCGGCCACAGCAAGCTAGACAAGCTAAACAACATACGTGTTACCTAATACACGTACCTTGTTGTAAGTGTAAGTTTGTGGTGCAGTTGGACATTCAGAGTACCAAAGAGGACCTGCGTGTTGTACAACAGCTGCTTATGGGTGCGTTAACAGTAACGTGCCCACTCTGCGCATCAAGTAACTAACTGCAATGGCGTCACCTGAAGGTACAGATGGGGAGGGGAAGGGATGTTGTGGATGGTTTGAAGTAGAGGCAATTGTAGAAAAAAAAACAGGAGATAAAATATCAGATGATGAAAGTGACGAGGAGGATGAAATAGATACAGATTTAGATGGATTTATAGACGATTCATATATACAAAATATACAGGCAGACAGAGAGACAGCTCAACAATTGTTGCAAGTACAAACAGCACATGCAGATAAACAGACGTTGCAAAAACTAAAACGAAAGTATATAGCTAGTCCATTAGGTGATATTAGTAATCAGCAAACTGTGTGCCGGGAAGGAGTAAAACGGAGGCTTATTTTATCAGACCTACAAGACAGCGGGTATGGCAATACATTGGAAACTCTGGAAACACCAGAACAGGTAGATGAAGAGGTACAGGGACGTGGGTGCGGGAATACACAAAATGGAGGCTCACAAAACAGTACCTATAGTAACAATAGTGAGGACTCTGTAATACATATGGATATTGATAGAAACAATGAAACGCCAACACAACAATTGCAGGACTTGTTTAAAAGTAGCAATTTACAAGGTAAATTATATTATAAATTTAAAGAAGTGTATGGTATTCCATTTTCAGAATTGGTGCGTACGTTTAAAAGTGATAGTACATGTTGCAATGATTGGATATGTGCTATATTTGGTGTTAATGAAACATTAGCCGAGGCACTAAAAACTATAATAAAACCACACTGTATGTATTATCATATGCAATGTTTAACATGTACATGGGGGGTTATAGTAATGATGCTAATTAGATATACATGTGGCAAAAACAGAAAAACAATTGCAAAAGCATTAAGCTCAATATTAAATGTACCACAGGAGCAAATGTTAATTCAACCACCAAAAATACGAAGTCCTGCTGTAGCTTTATATTTTTATAAAACAGCAATGTCAAATATTAGTGATGTGTATGGAGACACACCAGAATGGATACAAAGACAAACACAATTGCAACACAGTTTACAGGATAGTCAATTTGAATTATCTAAAATGGTGCAGTGGGCATTTGATAATGAAGTAACAGATGATAGCCAAATTGCGTTTCAATATGCACAATTAGCAGATGTAGACAGCAATGCACAAGCCTTTTTAAAAAGCAATATGCAGGCAAAATATGTAAAGGATTGTGGAATAATGTGTAGACATTATAAAAGGGCACAACAGCAACAAATGAATATGTGCCAGTGGATAAAGCACATATGTAGTAAAACAGATGAAGGGGGTGATTGGAAACCCATTGTACAATTTTTAAGATATCAAGGGGTCGATTTCATTTCATTTCTAAGTTACTTTAAATTATTTCTACAAGGAACACCTAAACATAACTGTTTGGTACTTTGTGGACCGCCAAATACAGGTAAATCATGCTTTGCTATGAGTCTTATAAAGTTTTTTCAAGGGTCTGTCATTTCATTTGTGAATTCACAAAGCCACTTTTGGTTGCAGCCATTAGACAATGCTAAACTTGGTTTGTTGGATGATGCAACAGAAATATGTTGGAAATATATAGACGATTATTTAAGGAATTTGGTAGATGGAAATCCCATAAGTTTAGATAGAAAACATAAACAATTAGTACAAATAAAATGTCCACCATTACTAATTACAACCAATATAAATCCTATGCTAGATGCTAAATTACGATATTTACACAGTAGAATGTTAGTGTTTCAGTTTCAAAATCCATTTCCATTAGATAATAATGGTAATCCTGTATATGAATTAAGTAATGTAAACTGGAAATGTTTCTTTACAAGGACGTGGTCCAGATTAAATTTGGATAACGACGAGGACAAAGAAAACAATGGAGACGCTTTCCCAACGTTTAAATGCGTGCCAGAACAAAATACTAGACTGTTTTG-AAAAAGATAGTAGATGTATTGCAGATCATATAGAATATTGGAAAGCTGTGCGACATGAAAATGTGCTATACTATAAAGCAAGAGAAAATGACATTACTGTACTAAACCACCAGATGGTGCCTTGTTTACAAGTATGTAAAGCAAAAGCATGTAGTGCAATAGAAGTGCAAATAGCACTGGAATCATTAAGTACAACAATATATAACAATGAAGAGTGGACATTAAGAGACACATGCGAGGAACTATGGCTTACTGAACCCAAAAAATGCTTTAAAAAAGAAGGACAACATATAGAAGTATGGTTTGATGGTAGTAAAAACAATTGTATGCAATATGTAGCCTGGAAATATATATATTACAATGGAGACTGTGGGTGGCAAAAAGTGTGTTCTGGGGTAGACTATAGAGGTATATATTATGTACATGATGGCCACAAAACATACTACACAGACTTTGAACAAGAGGCCAAAAAATTTGGGTGTAAAAACATATGGGAAGTACATATGGAAAATGAGAGTATTTATTGTCCTGACTCTGTGTCTAGTACCTGTAGATACAACGTATCCTCTGTTGAAACTGTTAACGAATACAACACCCACAAGACCACCACCACCACCTCCACGTCCGTGGGCAACCAAGACGCCGCAGTATCCCACAGACCAGGAAAACGACCCAGACTACGGGAATCAGAATTTGACTCCTCCAGAGAGTCCCACGCAAAGTGTGTCACAACACACACACACATCAGCGACACAGACAATACCGATAGTAGAAGTAGAAGTATCAACAACAACAACCACCCTGCTGATAAGACTACGCCTGTAGTACATTTAAAAGGTGAACCTAACAGATTAAAATGTTGTAGATATCGATTTCAAAAATATAAAACATTGTTTGTGGATGTAACATCAACATATCATTGGACAAGTACAGACAATAAAAATTATAGCATAATTACAATTATATATAAGGATGAAACACAACGCAACAGCTTTTTAAGTCATGTAAAAATTCCTAGTAGTGTACAGGTTAGTTTGGGACAAATGAGTTTTCCATAAAGTGCTGTATATATTGTATATACATTTGTGTTATTGTAACACACAAATACGTGAAGTGTACCTGCCATACATTGCTGCTACGCATATATATTGCAACCATTGATTTTTGTGTTATTGGTGTGTTTGCGCTTTGCTTTTGTGTTTGTTTGCTTGTGTGTCATGTTGTCCCGCTTTTGCTATCTGCCTCTGTGTTTTCCAGTTGTATATTATTAATAATATTGTTTTGGTTTGTTATAGCCACATCCTTTTTTAATACATTTATAATATTTTTGATATTTTTTTACTGTCCTGTGCTGTGTATATATTTACATGCTTTGTGGATAATAAATACTACATAAATGTAGTAGTACTGTTACTACTATGGTTGCCCACCGTGCCACACGACGCAAACGCGCATCTGCAACACAACTATATAAAACATGTAAGTTGTCTGGTACATGTCCAGAGGATGTTGTTAATAAAATAGAGCAAAAAACATGGGCTGATAAAATATTGCAATGGGGAAGTTTATTTACATATTTTGGAGGCCTTGGCATTGGTACAGGGACTGGGTCTGGGGGTCGTGCAGGCTATGTTCCATTGGGGTCTAGGCCTTCCACAATAGTTGATGTAACTCCGGCGCGACCACCTATTGTTGTGGAATCCGTAGGGCCTACAGACCCTTCCATTGTTACATTAGTTGAGGAGTCCAGTGTTATAGAATCTGGTGCAGGAATTCCTAATTTTACTGGGTCTGGGGGATTTGAAATTACATCATCATCAACAACTACACCTGCCGTGTTGGATATTACACCAACCTCTAGTACTGTACATGTCAGTAGTACCCATATAACCAATCCGTTATTTATTGATCCCCCTGTTATTGAGGCCCCACAAACTGGCGAGGTGTCTGGCAATATTTTAATTAGCACACCCACATCTGGTATACATAGCTATGAAGAAATACCTATGCAAACATTTGCTGTTCACGGTTCTGGTACAGAACCTATTAGTAGTACTCCTATTCCAGGCTTTAGGCGTATTGCAGCTCCTAGATTATATAGAAAGGCATTTCAGCAGGTTAAGGTAACTGACCCTGCATTTCTTGATAGACCTGCAACATTAGTATCTGCTGATAATCCACTTTTTGAAGGTACTGACACATCTTTAGCTTTTTCTCCGTCGGGTGTGGCTCCTGACCCTGATTTTATGAATATAGTAGCATTACATAGGCCTGCATTTACTACACGTAGGGGTGGTGTACGTTTTAGTAGGCTTGGCAGAAAGGCTACTATACAAACACGTAGAGGCACACAAATAGGTGCCCGTGTGCATTATTATTATGATATAAGTCCTATTGCACAGGCTGAGGAAATTGAAATGCAGCCATTATTGTCTGCAAATAATTCATTTGATGGCCTATATGATATTTATGCAAATATAGATGATGAAGCACCTGGTTTGTCTAGCCAGTCAGTTGCTACACCTTCTGCACACTTACCTATAAAGCCTTCCACATTGTCTTTTGCTAGTAACACAACTAATGTAACTGCCCCTTTAGGTAATGTGTGGGAAACACCATTTTATTCGGGTCCTGACATAGTGTTGCCTACAGGCCCCAGTACGTGGCCCTTTGTTCCTCAGTCTCCTTATGATGTTACCCATGATGTATATATACAGGGATCCTCCTTTGCATTATGGCCTGTGTATTTTTTTAGACGTAGGCGCCGTAAACGTATTCCCTATTTTTTTGCAGATGGCGACGTGGCGGCCTAGTGAAAATAAGGTGTATCTACCTCCAACACCTGTTTCAAAGGTTGTGGCAACGGATTCCTATGTAAAACGCACTAGTATATTTTATCATGCAGGCAGTTCACGATTGCTTGCCGTAGGACATCCCTATTACTCTGTAACTAAGGACAATACCAAAACAAACATTCCCAAAGTTAGTGCATATCAATATAGGGTATTTAGGGTACGGTTGCCCGACCCTAATAAGTTTGGGCTTCCAGATACTAATATTTATAATCCGGACCAGGAACGGTTAGTGTGGGCATGTGTAGGTTTGGAGGTAGGCCGCGGACAGCCTTTAGGTGCTGGGCTAAGTGGCCATCCATTGTTTAATAGGCTGGATGATACTGAAAGTTCCAATTTAGCAAATAATAATGTTATAGAGGATAGTAGGGACAATATATCAGTTGATGGCAAGCAAACACAGTTGTGTATTGTTGGATGTACTCCCGCTATGGGTGAACATTGGACTAAAGGTGCTGTGTGTAAGTCCACACAAGTTACCACAGGGGACTGCCCGCCTCTTGCATTAATTAATACACCTATAGAGGATGGGGACATGATAGACACAGGATTTGGCGCTATGGACTTTAAGGTGTTGCAGGAATCTAAGGCTGAGGTACCTTTGGACATTGTACAATCCACCTGTAAATATCCTGACTATTTAAAAATGTCTGCAGATGCCTATGGTGATTCTATGTGGTTTTACTTACGCAGGGAACAATTATTTGCCAGACATTATTTTAATAGGGCTGGTAAAGTTGGGGAAACAATACCTGCAGAGTTATATTTAAAGGGTAGCAATGGTAGAGAACCCCCTCCTAGTTCTGTATATGTTGCTACGCCTAGTGGGTCTATGATTACGTCTGAGGCACAGTTATTTAATAAACCTTATTGGTTGCAACGTGCCCAAGGCCATAATAATGGCATTTGCTGGGGTAATCAATTATTTGTTACTGTAGTAGATACTACTAGAAGTACTAACATGACTATTAGTACTGCTACAGAACAGTTAAGTAAATATGATGCACGAAAAATTAATCAGTACCTTAGACATGTGGAGGAATATGAATTACAATTTGTTTTTCAATTATGCAAAATTACTTTGTCTGCAGAGGTTATGGCATATTTACATAATATGAATGCTAACCTACTGGAGGACTGGAATATTGGGTTATCCCCGCCAGTGGCCACCAGCCTAGAAGATAAATATAGATATGTTAGAAGCACAGCTATAACATGTCAACGGGAACAGCCACCAACAGAAAAACAGGACCCATTAGCTAAATATAAATTTTGGGATGTTAACTTACAGGACAGTTTTTCTACAGACCTGGATCAATTTCCACTGGGTAGAAAATTTTTAATGCAACTGGGCACTAGGTCAAAGCCTGCTGTAGCTACCTCTAAAAAGCGATCTGCTCCTACCTCCACCTCTACACCAGCAAAACGTAAAAGGCGGTAGTGTGTTGTTGTGTGTTTGTGTAACTGTGTTTGTGTGTTGTATATATGGTATGTTTGTGTATGTGCTTTATTTTATACTTTGTATGTGTATGTTGTGTTTGTGT----------------------------------------------------------------------------AAATGTTTGTGTGTGTATTCATTGTATGTATGACTGTATATATGTGTAATGTTTGTGTGTCTGTAATAAACATGAATGAGTGCTTTTACGCGTGGTTGCATAAACTAAGGTGTGTCATTATTGTGGCTTTTGTTTTGTAAGTTATTGTGTACAGTGTACTATGTGTATTGTGCATACATATATATACCATAACATACTCCATTTTGTTGTTTTTCCGCCATTTTGTACATGCAACCGAATTCGGTTGCATGGCCTAGTGCCATTATTTAAACC------------------------------------------AAAAGGCCCTTTTCAGCAGAACAGTTAATCCTTTGGCATATTGCCGTTTCCTGCGTTTTATACTTAAAGTATGTACAGTACCGCACCCTGTATTACTCACCGGTACTATGACTGCCAACTATGCTTTTATCTGCATACTTTAGTGCTGTTGGGCACACATTTTTATACATGTGTCTGCAACTTTGGTGTTTTGGCTTGCAGAATACACTATGTAGGCCAAGTATCTGTCAGTATCTGTTTTGCAAACATGTAACATACAATTACTCATTTTTGAAAACCGTTTACGGTCGTGCAAAAACAGGTTTCTTTTAATTGTT
>EF177176|HPV56|B|
GAAAGTTTTAATCATACTTTTATATATTGGGAGTAACCGAAAAGGGTTTAAGACCGAAAACGGTACATATAAAAGGCAGCTTATTCTGTGTGGACATATTCATGGAGCCACAATTCAACAATCCACAGGAACGTCCACGACGCCTGCACCACTTGAGTGAGGTATTAGAAATACCTTTAATTGATCTTAGATTATCATGTGTATATTGCAAAAAAGAACTAACACGTGCTGAGGTATATAATTTTGCATGCACTGAATTAAACTTAGTGTATAGGGATGATTTTCCTTATGCAGTGTGCAGAGTATGTTTATTGTTTTATAGTAAAGTTAGAAAATATAGGTATTATGACTATTCAGTGTATGGAGCTACACTAGAAAGTATAACTAAAAAACAGTTATGTGATTTATTAATAAGGTGCTACAGATGTCAAAGTCCGTTAACTCCGGAGGAAAAGCAATTGCATTGTGACAGAAAAAGACGATTTCATCTAATAGCACATGGTTGGACCGGGTCATGTTTGGGGTGCTGGAGACAAACATCTAGAGAACCTAGAGAATCTACAGTATAATCATGCATGGTAAAGTACCAACGCTGCAAGACGTTATATTAGAACTAACACCTCAAACAGAAATTGACCTACAGTGCAATGAGCAATTGGACAGCTCAGAGGATGAGGATGAGGATGAAGTAGACCATTTGCAGGAGCGGCCACAGCAAGCTAGACAAGCTAAACAACATACGTGTTACCTAATACACGTACCTTGTTGTGAGTGTAAGTTTGTGGTGCAGTTGGACATTCACAGTACCAAAGAGGACCTGCGTGTTGTACAACAGCTGCTTATGGGTGCGTTAACAGTAACGTGCCCACTCTGCGCATCAAGTAACTAACTGCAATGGCGTCACCTGAAGGTACAGATGGGGAGGGGAAGGGATGTTGTGGATGGTTTGAAGTAGAGGCAATTGTAGAAAAAAAAACAGGAGATAAAATATCAGATGATGAAAGTGACGAGGAGGATGAAATAGATACAGATTTAGATGGATTTATAGACAATTCATATATAGAAAATATACAGGCAGACAGAGAGACAGCTCAACAATTGTTGCAAGTACAAACAGCACATGCAGATAAACAGACGTTGCAAAAACTAAAACGAAAGTATATAGCTAGTCCATTAAGTGATATTAGTAATCAGCAAACTGTGTGCCGGGAAGGAGTAAAACGAAGGCTTATTTTATCAGACCTACAAGACAGCGGGTATGGCAATACATTGGAAACTCTGGAAACACAAGAACAGGTAGATGAAGAGGTACAGGGACGTGGGTGCGGGAATACACAAAATGGAGGCTCACAAAACAGTACCTATAGTAACAATAGTGAGGACTCTGTAATACATATGGATATTAATAGAAACAATGAAACGCCAACACAACAATTGCAGGACTTGTTTAAAAGTAGCAATTTACAAGGTAAATTAAATTATAAATTTAAAGAAGTGTATGGTATTCCATTTTCAGAATTGGTGCGTACGTTTAAAAGTGATAGTACATGTTGCAATGATTGGATATGTGCTATATTTGGTGTTAATGAAACATTAGCCGAGGCACTAAAAACTATAATAAAACCACACTGTATGTATTATCATATGCAATGTTTAACATGTACATGGGGGGTTATAGTAATGATGCTAATTAGATATACATGTGGCAAAAACAGAAAAACAATTGCAAAAGCATTAAGCTCAATATTAAATGTACCACAGGAGCAAATGTTAATTCAACCACCAAAAATACGAAGTCCTGCTGTAGCTTTATATTTTTATAAAACAGCAATGTCAAATATTAGTGATGTGTATGGAGACACACCAGAATGGATACAAAGACAAACACAATTGCAACACAGTTTACAGGATAGTCAATTTGAATTATCTAAAATGGTGCAGTGGGCATTTGATAATGACGTAACAGATGATAGCCAAATTGCGTTTCAATATGCACAATTAGCAGATGTAGACAGCAATGCACAAGCCTTTTTAAAAAGCAATATGCAGGCAAAATATGTAAAGGATTGTGGAATAATGTGTAGACATTATAAAAGGGCACAACAGCAACAAATGAATATGTGCCAGTGGATAAAGCACATATGTAGTAAAACAGATGAAGGGGGTGATTGGAAACCCATTGTACAATTTTTAAGATATCAAGGGGTCGATTTCATTTCATTTTTAAGTTACTTTAAATTATTTCTACAAGGAACACCTAAACATAACTGTTTGGTACTTTGTGGACCGCCAAATACAGGTAAATCATGCTTTGCTATGAGTCTTATAAAGTTTTTTCAAGGGTCTGTCATTTCATTTGTGAATTCACAAAGCCACTTTTGGTTGCAGCCATTAGACAATGCTAAACTTGGTTTGTTGGATGATGCAACAGAAATATGTTGGAAATATATAGACGATTATTTAAGGAATTTGGTAGATGGAAATCCCATAAGTTTAGATAGAAAACATAAACAATTAGTACAAATAAAATGTCCACCATTACTAATTACAACTAATATAAATCCTATGCTAGATGCTAAATTACGATATTTACACAGTAGAATGTTAGTGTTTCAGTTTCAAAATCCATTTCCATTAGATAATAATGGTAATCCTGTATATGAATTAAGTAATGTAAACTGGAAATGTTTCTTTACAAGGACGTGGTCCAGATTAAATTTGGATAACGACGAGGACAAAGAAAACAATGGAGACGCTTTCCCAACGTTTAAATGCGTGCCAGAACAAAATACTAGACTGTTTTG-AAAAAGATAGTAGATGTATTGCAGATCATATAGAATATTGGAAAGCTGTGCGACATGAAAATGTGCTATACTATAAAGCAAGAGAAAATGACATTACTGTACTAAACCACCAGATGGTGCCTTGTTTACAAGTATGTAAAGCAAAAGCATGTAGTGCAATAGAAGTGCAAATAGCACTGGAATCATTAAGTACAACAATATATAACAATGAAGAGTGGACATTAAGAGACACATGCGAGGAACTATGGCTTACTGAACCCAAAAAATGCTTTAAAAAAGAAGGACAACATATAGAAGTATGGTTTGATGGTAGTAAAAACAATTGTATGCAATATGTAGCCTGGAAATATATATATTACAATGGAGACTGTGGGTGGCAAAAAGTGTGTTCTGGGGTAGACTATAGAGGTATATATTATGTACATGATGGCCACAAAACATACTACACAGACTTTGAACAAGAGGCCAAAAAATTTGGGTGTAAAAACATATGGGAAGTACATATGGAAAATGAGAGTATTTATTGTCCTGACTCTGTGTCTAGTACCTGTAGATACAACGTATCCCCTGTTGAAACTCTTAACGAATACAACACCCACAAGACCACCACCACCACCTCCACGTCCGTGGGCAACCAAGACGCCGCAGTATCCCACAGACCAGGAAAACGACCCAGACTACGGGAATCAGAATTTGACTCCTCCAGAGAGTCCCACGCAAAGTGTGTCACAACACACACAAACATCAGCGACACAGACAATACCGACAGTAGAAGTAGAAGTATCAACAACAACAACCACCCTGGTGATAAGACTACGCCTGTAGTACATTTAAAAGGTGAACCTAACAGATTAAAATGTTGTAGATATCGATTTCAAAAATATAAAACATTGTTTGTGGATGTAACATCAACATATCATTGGACAAGTACAGACAATAAAAATTATAGCATAATTACAATTTTATATAAGGATGAAACACAACGAAACAGCTTTTTAAGTAATGTAAAAATTCCCAATAGTGTACAGGTTAGTTTGGGACAAATGAGTTTTCCATAAAGTGCTGTATATATTGTATATACATTTGTGTTATTGTAACACACAAATACGTGAAGTGTACCTGCCATACATTGCTGCTACGCATATATATTGCAACCATTGATTTTTGTGTTATTGGTGTGTTTGCGCTTTGCTTTTGTGTTTGTTTGCTTGTGTGTCATGTTGTCCCGCTTTTGCTATCTGCCTCTGTGTTTTCCAGTTGTATATTATTAATAATATTGTTTTGGTTTGTTATAGCCACATCCTTTTTTAATACATTTATAATATTTTTGATATTTTTTTACTGTCCTGTGCTGTGTATATATTTACATGCTTTGTGGATAATAAATACTACGTAAATGTAGTAGTACTGTTACTACTATGGTTGCCCACCGTGCCACACGACGCAAACGCGCATCTGCAACACAACTATATAAAACATGTAAGTTGTCTGGTACATGTCCAGAGGATGTTGTTAATAAAATAGAGCAAAAAACATGGGCTGACAAAATATTGCAATGGGGAAGTTTATTTACATATTTCGGAGGCCTTGGCATTGGTACAGGAACTGGGTCTGGGGGTCGTGCAGGCTATGTTCCATTGGGGTCTAGGCCTTCCACAATAGTTGATGTAACTCCGGCGCGACCACCTATTGTTGTGGAATCCGTAGGGCCTACAGACCCTTCCATTGTTACATTAGTTGAGGAGTCCAGTGTTATAGAATCTGGTGCAGGGATTCCTAATTTTACTGGGTCTGGGGGATTTGAAATTACATCATCATCAACAACTACACCTGCCGTGTTGGATATTACACCAACCTCTAGTACTGTACATGTTAGTAGTACCCATATAACCAATCCGTTATTTATTGATCCCCCTGTTATTGAGGCCCCACAAACTGGCGAGGTGTCTGGCAATATTTTAATTAGCACACCCACATCTGGTATACATAGCTATGAAGAAATACCTATGCAAACATTTGCTGTTCACGGTTCTGGTACAGAACCTATCAGTAGCACTCCTATTCCAGGCTTTAGGCGTATTGCAGCTCCTAGATTATATAGAAAAGCATTTCAGCAGGTTAAGGTAACTGACCCTGCATTTCTTGATAGACCTGCAACATTAGTATCTGCTGATAATCCACTTTTTGAAGGTACTGACACATCTTTAGCTTTTTCTCCGTCGGGTGTGGCTCCTGACCCTGATTTTATGAATATAGTAGCATTACATAGGCCTGCATTTACTACACGTAGGGGTGGTGTACGTTTTAGTAGGCTTGGCAGAAAGGCTACTATACAAACACGTAGAGGCACACAAATAGGTGCCCGTGTGCATTATTATTATGATATAAGTCCTATTGCACAGGCTGAGGAAATTGAAATGCAGCCATTATTGTCTGCAAATAATTCATTTGATGGCCTATATGATATTTATGCAAATATAGATGATGAAGCACCTGGTTTGTCTAGCCAGTCAGTTGCTACACCTTCTGCACACTTACCTATAAAGCCTTCCACATTGTCTTTTGCTAGTAACACAACTAATGTAACTGCCCCTTTAGGTAATGTGTGGGAAACACCATTTTATTCGGGTCCTGACATAGTGTTGCCTACAGGCCCCAGTACGTGGCCCTTCGTTCCTCAGTCTCCTTATGATGTTACCCATGATGTATATATACAGGGATCCTCCTTTGCATTATGGCCTGTGTATTTTTTTAGACGTAGGCGCCGTAAACGTATTCCCTATTTTTTTGCAGATGGCGACGTGGCGGCCTAGTGAAAATAAGGTGTATCTACCTCCAACACCTGTTTCAAAGGTTGTGGCAACGGATTCCTATGTGAAACGCACTAGTATATTTTATCATGCAGGCAGTTCACGATTGCTTGCCGTAGGACATCCCTATTACTCTGTGACTAAGGACAATACCAAAACAAACATTCCCAAAGTTAGTGCATATCAATATAGGGTATTTAGGGTGCGGTTGCCCGACCCTAATAAGTTTGGACTTCCAGATACTAATATTTATAATCCGGACCAGGAACGGTTAGTGTGGGCATGTGTAGGTTTGGAGGTAGGCCGCGGACAGCCTTTGGGTGCTGGGCTAAGTGGCCATCCATTGTTTAATAGGCTGGATGATACTGAAAGTTCCAATTTAGCAAATAATAATGTTATAGAAGATAGTAGGGACAATATATCAGTTGATGGCAAGCAAACACAGTTGTGTATTGTTGGATGTACTCCCGCTATGGGTGAACATTGGACTAAAGGTGCTGTGTGTAAGTCCACACAAGTTACCACAGGGGACTGCCCGCCTCTTGCATTAATTAATACACCTATAGAGGATGGGGACATGATAGACACAGGATTTGGCGCTATGGACTTTAAGGTGTTGCAGGAATCTAAGGCTGAGGTACCTTTAGACATTGTACAATCCACCTGTAAATATCCTGACTATTTAAAAATGTCTGCAGATGCCTATGGTGATTCTATGTGGTTTTACTTACGCAGGGAACAATTATTTGCCAGACATTATTTTAATAGGGCTGGTAAAGTTGGGGAAACAATACCTGCAGAGTTATATTTAAAGGGTAGCAATGGTAGAGAACCCCCTCCTAGTTCTGTATATGTGGCTACGCCTAGTGGGTCTATGATTACGTCTGAGGCACAGTTATTTAATAAACCTTATTGGTTGCAACGTGCCCAAGGCCATAATAATGGCATTTGCTGGGGTAATCAATTATTTGTTACTGTAGTAGATACTACTAGAAGTACTAACATGACTATTAGTACTGCTACAGAACAGTTAAGTAAATATGATGCACGAAAAATTAATCAGTACCTTAGACATGTGGAGGAATATGAATTACAATTTGTTTTTCAATTATGCAAAATTACTTTGTCTGCAGAGGTTATGGCATATTTACATAATATGAATGCTAACCTACTGGAGGACTGGAATATTGGGTTATCCCCGCCAGTGGCCACTAGCCTAGAAGATAAATATAGATATGTTAGAAGCACAGCTATAACATGTCAACGAGAACAGCCACCAACAGAAAAACAGGACCCATTAGCTAAATATAAATTTTGGGATGTTAACTTACAGGACAGTTTTTCTACAGACCTGGATCAATTTCCACTGGGTAGAAAATTTTTAATGCAACTGGGCACTAGGTCAAGGCCTGCTGTAGCTACCTCTAAAAAGCGATCTGCTCCTACCTCCACCTCTACACCAGCAAAACGTAAAAGGCGGTAGTGTGTTGTTGTGTGTTTGTGTAACTGTGTTTGTGTGTTGTATATATGGTATGTTTGTGTATGTGCTTTATGTTATACTTTGTATGTGTATGTTGTGTTTGTGTGTTTGTGTGTTGTATATATGGTATGTTTGTGTATGTGCCTTATTTTATACTTTGTATGTGTATGTTGTGTTTGTGTAAATGTTTGTGTCTGTATGCATTGTATGTATGACTGTATATATGTGTAATGTTTGTGTGTCTGTAATAAACATGAATGAGTGCTTTTACGCGTGGTTGCATAAACTAAGGTGTGTCATTATTGTGGCTTTTGTTTTGTAAGTTATTGTGTACAGTGCACTATGTGTATTGTGCATACATATATATACCATAACATACTCCATTTTGTTGTTTTTCCGCCATTTTGTACATGCAACCGAATTCGGTTGCATGGCCTATTGCCATTATTTAAACC------------------------------------------AAAAGGCCCTTTTCAGCAGAACAGTTAATCCCTTGGCATATTGCCGTTTCCTGCGTTTTATACTTGAACTATGTACAGTACCGCACCCTGTATTACTCACCGGTACTATGACTGCCAACTATGCTTTTATCTGCATACTTTAGTGCTGTTGGGCACACATTTTTATACATGTGTCTGCAACTTTGGTGTTTTGGCTTGCAGAATACACTATGTAGGCCAAGTATCTGTCAGTATCTGTTTTGCAAACATGTAACATACAATTACTCATTTTTGAAAACCGTTTACGGTCGTGCAAAAACAGGTTTCTTTTAATTGTT
>LNS1302764_HPV56
GAAAGTTTTAATCATACTTTTATATATTGGGAGTAACCGAAAAGGGTTTAAGACCGAAAACGGTACATATAAAAGGCAGCTTATTCTGTGTGGACATATTCATGGAGCCACAATTCAACAATCCACAGGAACGTCCACGACGCCTGCACCACTTGAGTGAGGTATTAGAAATACCTTTAATTGATCTTAGATTATCATGTGTATATTGCAAAAAAGAACTAACACGTGCTGAGGTATATAATTTTGCATGCACTGAATTAAACTTAGTGTATAGGGATGATTTTCCTTATGCAGTGTGCAGAGTATGTTTATTGTTTTATAGTAAAGTTAGAAAATATAGGTATTATGACTATTCAGTGTATGGAGCTACACTAGAAAGTATAACTAAAAAACAGTTATGTGATTTATTAATAAGGTGCTACAGATGTCAAAGTCCGTTAACTCCGGAGGAAAAGCAATTGCATTGTGACAGAAAAAGACGATTTCATCTAATAGCACATGGTTGGACCGGGTCATGTTTGGGGTGCTGGAGACAAACATCTAGAGAACCTAGAGAATCTACAGTATAATCATGCATGGTAAAGTACCAACGCTGCAAGACGTTATATTAGAACTAACACCTCAAACAGAAATTGACCTACAGTGCAATGAGCAATTGGACAGCTCAGAGGATGAGGATGAGGATGAAGTAGACCATTTGCAGGAGCGGCCACAGCAAGCTAGACAAGCTAAACAACATACGTGTTACCTAATACACGTACCTTGTTGTGAGTGTAAGTTTGTGGTGCAGTTGGACATTCACAGTACCAAAGAGGACCTGCGTGTTGTACAACAGCTGCTTATGGGTGCGTTAACAGTAACGTGCCCACTCTGCGCATCAAGTAACTAACTGCAATGGCGTCACCTGAAGGTACAGATGGGGAGGGGAAGGGATGTTGTGGATGGTTTGAAGTAGAGGCAATTGTAGAAAAAAAAACAGGAGATAAAATATCAGATGATGAAAGTGACGAGGAGGATGAAATAGATACAGATTTAGATGGATTTATAGACAATTCATATATAGAAAATATACAGGCAGACAGAGAGACAGCTCAACAATTGTTGCAAGTACAAACAGCACATGCAGATAAACAGACGTTGCAAAAACTAAAACGAAAGTATATAGCTAGTCCATTAAGTGATATTAGTAATCAGCAAACTGTGTGCCGGGAAGGAGTAAAACGAAGGCTTATTTTATCAGACCTACAAGACAGCGGGTATGGCAATACATTGGAAACTCTGGAAACACAAGAACAGGTAGATGAAGAGGTACAGGGACGTGGGTGCGGGAATACACAAAATGGAGGCTCACAAAACAGTACCTATAGTAACAATAGTGAGGACTCTGTAATACATATGGATATTGATAGAAACAATGAAACGCCAACACAACAATTGCAGGACTTGTTTAAAAGTAGCAATTTACAAGGTAAATTAAATTATAAATTTAAAGAAGTGTATGGTATTCCATTTTCAGAATTGGTGCGTACGTTTAAAAGTGATAGTACATGTTGCAATGATTGGATATGTGCTATATTTGGTGTTAATGAAACATTAGCCGAGGCACTAAAAACTATAATAAAACCACACTGTATGTATTATCATATGCAATGTTTAACATGTACATGGGGGGTTATAGTAATGATGCTAATTAGATATACATGTGGCAAAAACAGAAAAACAATTGCAAAAGCATTAAGCTCAATATTAAATGTACCACAGGAGCAAATGTTAATTCAACCACCAAAAATACGAAGTCCTGCTGTAGCTTTATATTTTTATAAAACAGCAATGTCAAATATTAGTGATGTGTATGGAGACACACCAGAATGGATACAAAGACAAACACAATTGCAACACAGTTTACAGGATAGTCAATTTGAATTATCTAAAATGGTGCAGTGGGCATTTGATAATGACGTAACAGATGATAGCCAAATTGCGTTTCAATATGCACAATTAGCAGATGTAGACAGCAATGCACAAGCCTTTTTAAAAAGCAATATGCAGGCAAAATATGTAAAGGATTGTGGAATAATGTGTAGACATTATAAAAGGGCACAACAGCAACAAATGAATATGTGCCAGTGGATAAAGCACATATGTAGTAAAACAGATGAAGGGGGTGATTGGAAACCCATTGTACAATTTTTAAGATATCAAGGGGTCGATTTCATTTCATTTTTAAGTTACTTTAAATTATTTCTACAAGGAACACCTAAACATAACTGTTTGGTACTTTGTGGACCGCCAAATACAGGTAAATCATGCTTTGCTATGAGTCTTATAAAGTTTTTTCAAGGGTCTGTCATTTCATTTGTGAATTCACAAAGCCACTTTTGGTTGCAGCCATTAGACAATGCTAAACTTGGTTTGTTGGATGATGCAACAGAAATATGTTGGAAATATATAGACGATTATTTAAGGAATTTGGTAGATGGAAATCCCATAAGTTTAGATAGAAAACATAAACAATTAGTACAAATAAAATGTCCACCATTACTAATTACAACTAATATAAATCCTATGCTAGATGCTAAATTACGATATTTACACAGTAGAATGTTAGTGTTTCAGTTTCAAAATCCATTTCCATTAGATAATAATGGTAATCCTGTATATGAATTAAGTAATGTAAACTGGAAATGTTTCTTTACAAGGACGTGGTCCAGATTAAATTTGGATAACGACGAGGACAAAGAAAACAATGGAGACGCTTTCCCAACGTTTAAATGCGTGCCAGAACAAAATACTAGACTGTTTTG-AAAAAGATAGTAGATGTATTGCAGATCATATAGAATATTGGAAAGCTGTGCGACATGAAAATGTGCTATACTATAAAGCAAGAGAAAATGACATTACTGTACTAAACCACCAGATGGTGCCTTGTTTACAAGTATGTAAAGCAAAAGCATGTAGTGCAATAGAAGTGCAAATAGCACTGGAATCATTAAGTACAACAATATATAACAATGAAGAGTGGACATTAAGAGACACATGCGAGGAACTATGGCTTACTGAACCCAAAAAATGCTTTAAAAAAGAAGGACAACATATAGAAGTATGGTTTGATGGTAGTAAAAACAATTGTATGCAATATGTAGCCTGGAAATATATATATTACAATGGAGACTGTGGGTGGCAAAAAGTGTGTTCTGGGGTAGACTATAGAGGTATATATTATGTACATGATGGCCACAAAACATACTACACAGACTTTGAACAAGAGGCCAAAAAATTTGGGTGTAAAAACATATGGGAAGTACATATGGAAAATGAGAGTATTTATTGTCCTGACTCTGTGTCTAGTACCTGTAGATACAACGTATCCCCTGTTGAAACTCTTAACGAATACAACACCCACAAGACCACCACCACCACCTCCACGTCCGTGGGCAACCAAGACGCCGCAGTATCCCACAGACCAGGAAAACGACCCAGACTACGGGAATCAGAATTTGACTCCTCCAGAGAGTCCCACGCAAAGTGTGTCACAACACACACAAACATCAGCGACACAGACAATACCGACAGTAGAAGTAGAAGTATCAACAACAACAACCACCCTGGTGATAAGACTACGCCTGTAGTACATTTAAAAGGTGAACCTAACAGATTAAAATGTTGTAGATATCGATTTCAAAAATATAAAACATTGTTTGTGGATGTAACATCAACATATCATTGGACAAGTACAGACAATAAAAATTATAGCATAATTACAATTTTATATAAGGATGAAACACAACGAAACAGCTTTTTAAGTAATGTAAAAATTCCCAATAGTGTACAGGTTAGTTTGGGACAAATGAGTTTTCCATAAAGTGCTGTATATATTGTATATACATTTGTGTTATTGTAACACACAAATACGTGAAGTGTACCTGCCATACATTGCTGCTACGCATATATATTGCAACCATTGATTTTTGTGTTATTGGTGTGTTTGCGCTTTGCTTTTGTGTTTGTTTGCTTGTGTGTCATGTTGTCCCGCTTTTGCTATCTGCCTCTGTGTTTTCCAGTTGTATATTATTAATAATATTGTTTTGGTTTGTTATAGCCACATCCTTTTTTAATACATTTATAATATTTTTGATATTTTTTTACTGTCCTGTGCTGTGTATATATTTACATGCTTTGTGGATAGTAAATACTACGTAAATGTAGTAGTACTGTTACTACTATGGTTGCCCACCGTGCCACACGACGCAAACGCGCATCTGCAACACAACTATATAAAACATGTAAGTTGTCTGGTACATGTCCAGAGGATGTTGTTAATAAAATAGAGCAAAAAACATGGGCTGACAAAATATTGCAATGGGGAAGTTTATTTACATATTTCGGAGGCCTTGGCATTGGTACAGGAACTGGGTCTGGGGGTCGTGCAGGCTATGTTCCATTGGGGTCTAGGCCTTCCACAATAGTTGATGTAACTCCGGCGCGACCACCTATTGTTGTGGAATCCGTAGGGCCTACAGACCCTTCCATTGTTACATTAGTTGAGGAGTCCAGTGTTATAGAATCTGGTGCAGGGATTCCTAATTTTACTGGGTCTGGGGGATTTGAAATTACATCATCATCAACAACTACACCCGCCGTGTTGGATATTACACCAACCTCTAGTACTGTACATGTTAGTAGTACCCATATAACCAATCCGTTATTTATTGATCCCCCTGTTATTGAGGCCCCACAAACTGGCGAGGTGTCTGGCAATATTTTAATTAGCACACCCACATCTGGTATACATAGCTATGAAGAAATACCTATGCAAACATTTGCTGTTCACGGTTCTGGTACAGAACCTATCAGTAGCACTCCTATTCCAGGCTTTAGGCGTATTGCAGCTCCTAGATTATATAGAAAAGCATTTCAGCAGGTTAAGGTAACTGACCCTGCATTTCTTGATAGACCTGCAACATTAGTATCTGCTGATAATCCACTTTTTGAAGGTACTGACACATCTTTAGCTTTTTCTCCGTCGGGTGTGGCTCCTGACCCTGATTTTATGAATATAGTAGCATTACATAGGCCTGCATTTACTACACGTAGGGGTGGTGTACGTTTTAGTAGGCTTGGCAGAAAGGCTACTATACAAACACGTAGAGGCACACAAATAGGTGCCCGTGTGCATTATTATTATGATATAAGTCCTATTGCACAGGCTGAGGAAATTGAAATGCAGCCATTATTGTCTGCAAATAATTCATTTGATGGCCTATATGATATTTATGCAAATATAGATGATGAAGCACCTGGTTTGTCTAGCCAGTCAGTTGCTACACCTTCTGCACACTTACCTATAAAGCCTTCCACATTGTCTTTTGCTAGTAACACAACTAATGTAACTGCCCCTTTAGGTAATGTATGGGAAACACCATTTTATTCGGGTCCTGACATAGTGTTGCCTACAGGCCCCAGTACGTGGCCCTTTGTTCCTCAGTCTCCTTATGATGTTACCCATGATGTATATATACAGGGATCCTCCTTTGCATTATGGCCTGTGTATTTTTTTAGACGTAGGCGCCGTAAACGTATTCCCTATTTTTTTGCAGATGGCGACGTGGCGGCCTAGTGAAAATAAGGTGTATCTACCTCCAACACCTGTTTCAAAGGTTGTGGCAACGGATTCCTATGTGAAACGCACTAGTATATTTTATCATGCAGGCAGTTCACGATTGCTTGCCGTAGGACATCCCTATTACTCTGTGACTAAGGACAATACCAAAACAAACATTCCCAAAGTTAGTGCATATCAATATAGGGTATTTAGGGTGCGGTTGCCCGACCCTAATAAGTTTGGACTTCCAGATACTAATATTTATAATCCGGACCAGGAACGGTTAGTGTGGGCATGTGTAGGTTTGGAGGTAGGCCGCGGACAGCCTTTGGGTGCTGGGCTAAGTGGCCATCCATTGTTTAATAGGCTGGATGATACTGAAAGTTCCAATTTAGCAAATAATAATGTTATAGAAGATAGTAGGGACAATATATCAGTTGATGGCAAGCAAACACAGTTGTGTATTGTTGGATGTACTCCCGCTATGGGTGAACATTGGACTAAAGGTGCTGTGTGTAAGTCCACACAAGTTACCACAGGGGACTGCCCGCCTCTTGCATTAATTAATACACCTATAGAGGATGGGGACATGATAGACACAGGATTTGGCGCTATGGACTTTAAGGTGTTGCAGGAATCTAAGGCTGAGGTACCTTTAGACATTGTACAATCCACCTGTAAATATCCTGACTATTTAAAAATGTCTGCAGATGCCTATGGTGATTCTATGTGGTTTTACTTACGCAGGGAACAATTATTTGCCAGACATTATTTTAATAGGGCTGGTAAAGTTGGGGAAACAATACCTGCAGAGTTATATTTAAAGGGTAGCAATGGTAGAGAACCCCCTCCTAGTTCTGTATATGTGGCTACGCCTAGTGGGTCTATGATTACGTCTGAGGCACAGTTATTTAATAAACCTTATTGGTTGCAACGTGCCCAAGGCCATAATAATGGCATTTGCTGGGGTAATCAATTATTTGTTACTGTAGTAGATACTACTAGAAGTACTAACATGACTATTAGTACTGCTACAGAACAGTTAAGTAAATATGATGCACGAAAAATTAATCAGTACCTTAGACATGTGGAGGAATATGAATTACAATTTGTTTTTCAATTATGCAAAATTACTTTGTCTGCAGAGGTTATGGCATATTTACATAATATGAATGCTAACCTACTGGAGGACTGGAATATTGGGTTATCCCCGCCAGTGGCCACTAGCCTAGAAGATAAATATAGATATGTTAGAAGCACAGCTATAACATGTCAACGAGAACAGCCACCAACAGAAAAACAGGACCCATTAGCTAAATATAAATTTTGGGATGTTAACTTACAGGACAGTTTTTCTACAGACCTGGATCAATTTCCACTGGGTAGAAAATTTTTAATGCAACTGGGCACTAGGTCAAGGCCTGCTGTAGCTACCTCTAAAAAGCGATCTGCTCCTACCTCCACCTCTACACCAGCAAAACGTAAAAGGCGGTAGTGTGTTGTTGTGTGTTTGTGTAACTGTGTTTGTGTGTTGTATATATGGTATGTTTGTGTATGTGCTTTATGTTATACTTTGTATGTGTATGTTGTGTTTGTGTGTTTGTGTGTTGTATATATGGTATGTTTGTGTATGTGCTTTATTTTATACTTTGTATGTGTATGTTGTGTTTGTGTAAATGTTTGTGTCTGTATGCATTGTATGTATGACTGTATATATGTGTAATGTTTGTGTGTCTGTAATAAACATGAATGAGTGCTTTTACGCGTGGTTGCATAAACTAAGGTGTGTCATTATTGTGGCTTTTGTTTTGTAAGTTATTGTGTACAGTGTACTATGTGTATTGTGCATACATATATATACCATAACATACTCCATTTTGTTGTTTTTCCGCCATTTTGTACATGCAACCGAATTCGGTTGCATGGCCTATTGCCATTATTTAAACC------------------------------------------AAAAGGCCCTTTTCAGCAGAACAGTTAATCCCTTGGCATATTGCCGTTTCCTGCGTTTTATACTTGAACTATGTACAGTACCGCACCCTGTATTACTCACCGGTACTATGACTGCCAACTATGCTTTTATCTGCATACTTTAGTGCTGTTGGGCACACATTTTTATACATGTGTCTGCAACTTTGGTGTTTTGGCTTGCAGAATACACTATGTAGGCCAAGTATCTGTCAGTATCTGTTTTGCAAACATGTAACATACAATTACTCATTTTTGAAAACCGTTTACGGTCGTGCAAAAACAGGTTTCTTTTAATTGTT
>LNS7888703_HPV56
GAAAGTTTTAATCATACTTTTATATATTGGGAGTAACCGAAAAGGGTTTAAGACCGAAAACGGTACATATAAAAGGCAGCTTATTCTGTGTGGACATATTCATGGAGCCACAATTCAACAATCCACAGGAACGTCCACGACGCCTGCACCACTTGAGTGAGGTATTAGAAATACCTTTAATTGATCTTAGATTATCATGTGTATATTGCAAAAAAGAACTAACACGTGCTGAGGTATATAATTTTGCATGCACTGAATTAAACTTAGTGTATAGGGATGATTTTCCTTATGCAGTGTGCAGAGTATGTTTATTGTTTTATAGTAAAGTTAGAAAATATAGGTATTATGACTATTCAGTGTATGGAGCTACACTAGAAAGTATAACTAAAAAACAGTTATGTGATTTATTAATAAGGTGCTACAGATGTCAAAGTCCGTTAACTCCGGAGGAAAAGCAATTGCATTGTGACAGAAAAAGACGATTTCATCTAATAGCACATGGTTGGACCGGGTCATGTTTGGGGTGCTGGAGACAAACATCTAGAGAACCTAGAGAATCTACAGTATAATCATGCATGGTAAAGTACCAACGCTGCAAGACGTTATATTAGAACTAACACCTCAAACAGAAATTGACCTACAGTGCAATGAGCAATTGGACAGCTCAGAGGATGAGGATGAGGATGAAGTAGACCATTTGCAGGAGCGGCCACAGCAAGCTAGACAAGCTAAACAACATACGTGTTACCTAATACACGTACCTTGTTGTGAGTGTAAGTTTGTGGTGCAGTTGGACATTCACAGTACCAAAGAGGACCTGCGTGTTGTACAACAGCTGCTTATGGGTGCGTTAACAGTAACGTGCCCACTCTGCGCATCAAGTAACTAACTGCAATGGCGTCACCTGAAGGTACAGATGGGGAGGGGAAGGGATGTTGTGGATGGTTTGAAGTAGAGGCAATTGTAGAAAAAAAAACAGGAGATAAAATATCAGATGATGAAAGTGACGAGGAGGATGAAATAGATACAGATTTAGATGGATTTATAGACAATTCATATATAGAAAATATACAGGCAGACAGAGAGACAGCTCAACAATTGTTGCAAGTACAAACAGCACATGCAGATAAACAGACGTTGCAAAAACTAAAACGAAAGTATATAGCTAGTCCATTAAGTGATATTAGTAATCAGCAAACTGTGTGCCGGGAAGGAGTAAAACGAAGGCTTATTTTATCAGACCTACAAGACAGCGGGTATGGCAATACATTGGAAACTCTGGAAACACAAGAACAGGTAGATGAAGAGGTACAGGGACGTGGGTGCGGGAATACACAAAATGGAGGCTCACAAAACAGTACCTATAGTAACAATAGTGAGGACTCTGTAATACATATGGATATTGATAGAAACAATGAAACGCCAACACAACAATTGCAGGACTTGTTTAAAAGTAGCAATTTACAAGGTAAATTAAATTATAAATTTAAAGAAGTGTATGGTATTCCATTTTCAGAATTGGTGCGTACGTTTAAAAGTGATAGTACATGTTGCAATGATTGGATATGTGCTATATTTGGTGTTAATGAAACATTAGCCGAGGCACTAAAAACTATAATAAAACCACACTGTATGTATTATCATATGCAATGTTTAACATGTACATGGGGGGTTATAGTAATGATGCTAATTAGATATACATGTGGCAAAAACAGAAAAACAATTGCAAAAGCATTAAGCTCAATATTAAATGTACCACAGGAGCAAATGTTAATTCAACCACCAAAAATACGAAGTCCTGCTGTAGCTTTATATTTTTATAAAACAGCAATGTCAAATATTAGTGATGTGTATGGAGACACACCAGAATGGATACAAAGACAAACACAATTGCAACACAGTTTACAGGATAGTCAATTTGAATTATCTAAAATGGTGCAGTGGGCATTTGATAATGACGTAACAGATGATAGCCAAATTGCGTTTCAATATGCACAATTAGCAGATGTAGACAGCAATGCACAAGCCTTTTTAAAAAGCAATATGCAGGCAAAATATGTAAAGGATTGTGGAATAATGTGTAGACATTATAAAAGGGCACAACAGCAACAAATGAATATGTGCCAGTGGATAAAGCACATATGTAGTAAAACAGATGAAGGGGGTGATTGGAAACCCATTGTACAATTTTTAAGATATCAAGGGGTCGATTTCATTTCATTTTTAAGTTACTTTAAATTATTTCTACAAGGAACACCTAAACATAACTGTTTGGTACTTTGTGGACCGCCAAATACAGGTAAATCATGCTTTGCTATGAGTCTTATAAAGTTTTTTCAAGGGTCTGTCATTTCATTTGTGAATTCACAAAGCCACTTTTGGTTGCAGCCATTAGACAATGCTAAACTTGGTTTGTTGGATGATGCAACAGAAATATGTTGGAAATATATAGACGATTATTTAAGGAATTTGGTAGATGGAAATCCCATAAGTTTAGATAGAAAACATAAACAATTAGTACAAATAAAATGTCCACCATTACTAATTACAACTAATATAAATCCTATGCTAGATGCTAAATTACGATATTTACACAGTAGAATGTTAGTGTTTCAGTTTCAAAATCCATTTCCATTAGATAATAATGGTAATCCTGTATATGAATTAAGTAATGTAAACTGGAAATGTTTCTTTACAAGGACGTGGTCCAGATTAAATTTGGATAACGACGAGGACAAAGAAAACAATGGAGACGCTTTCCCAACGTTTAAATGCGTGCCAGAACAAAATACTAGACTGTTTTG-AAAAAGATAGTAGATGTATTGCAGATCATATAGAATATTGGAAAGCTGTGCGACATGAAAATGTGCTATACTATAAAGCAAGAGAAAATGACATTACTGTACTAAACCACCAGATGGTGCCTTGTTTACAAGTATGTAAAGCAAAAGCATGTAGTGCAATAGAAGTGCAAATAGCACTGGAATCATTAAGTACAACAATATATAACAATGAAGAGTGGACATTAAGAGACACATGCGAGGAACTATGGCTTACTGAACCCAAAAAATGCTTTAAAAAAGAAGGACAACATATAGAAGTATGGTTTGATGGTAGTAAAAACAATTGTATGCAATATGTAGCCTGGAAATATATATATTACAATGGAGACTGTGGGTGGCAAAAAGTGTGTTCTGGGGTAGACTATAGAGGTATATATTATGTACATGATGGCCACAAAACATACTACACAGACTTTGAACAAGAGGCCAAAAAATTTGGGTGTAAAAACATATGGGAAGTACATATGGAAAATGAGAGTATTTATTGTCCTGACTCTGTGTCTAGTACCTGTAGATACAACGTATCCCCTGTTGAAACTCTTAACGAATACAACACCCACAAGACCACCACCACCACCTCCACGTCCGTGGGCAACCAAGACGCCGCAGTATCCCACAGACCAGGAAAACGACCCAGACTACGGGAATCAGAATTTGACTCCTCCAGAGAGTCCCACGCAAAGTGTGTCACAACACACACAAACATCAGCGACACAGACAATACCGACAGTAGAAGTAGAAGTATCAACAACAACAACCACCCTGGTGATAAGACTACGCCTGTAGTACATTTAAAAGGTGAACCTAACAGATTAAAATGTTGTAGATATCGATTTCAAAAATATAAAACATTGTTTGTGGATGTAACATCAACATATCATTGGACAAGTACAGACAATAAAAATTATAGCATAATTACAATTTTATATAAGGATGAAACACAACGAAACAGCTTTTTAAGTAATGTAAAAATTCCCAATAGTGTACAGGTTAGTTTGGGACAAATGAGTTTTCCATAAAGTGCTGTATATATTGTATATACATTTGTGTTATTGTAACACACAAATACGTGAAGTGTACCTGCCATACATTGCTGCTACGCATATATATTGCAACCATTGATTTTTGTGTTATTGGTGTGTTTGCGCTTTGCTTTTGTGTTTGTTTGCTTGTGTGTCATGTTGTCCCGCTTTTGCTATCTGCCTCTGTGTTTTCCAGTTGTATATTATTAATAATATTGTTTTGGTTTGTTATAGCCACATCCTTTTTTAATACATTTATAATATTTTTGATATTTTTTTACTGTCCTGTGCTGTGTATATATTTACATGCTTTGTGGATAATAAATACTACGTAAATGTAGTAGTACTGTTACTACTATGGTTGCCCACCGTGCCACACGACGCAAACGCGCATCTGCAACACAACTATATAAAACATGTAAGTTGTCTGGTACATGTCCAGAGGATGTTGTTAATAAAATAGAGCAAAAAACATGGGCTGACAAAATATTGCAATGGGGAAGTTTATTTACATATTTCGGAGGCCTTGGCATTGGTACAGGAACTGGGTCTGGGGGTCGTGCAGGCTATGTTCCATTGGGGTCTAGGCCTTCCACAATAGTTGATGTAACTCCGGCGCGACCACCTATTGTTGTGGAATCCGTAGGGCCTACAGACCCTTCCATTGTTACATTAGTTGAGGAGTCCAGTGTTATAGAATCTGGTGCAGGGATTCCTAATTTTACTGGGTCTGGGGGATTTGAAATTACATCATCATCAACAACTACACCTGCCGTGTTGGATATTACACCAACCTCTAGTACTGTACATGTTAGTAGTACCCATATAACCAATCCGTTATTTATTGATCCCCCTGTTATTGAGGCCCCACAAACTGGCGAGGTGTCTGGCAATATTTTAATTAGCACACCCACATCTGGTATACATAGCTATGAAGAAATACCTATGCAAACATTTGCTGTTCACGGTTCTGGTACAGAACCTATCAGTAGCACTCCTATTCCAGGCTTTAGGCGTATTGCAGCTCCTAGATTATATAGAAAAGCATTTCAGCAGGTTAAGGTAACTGACCCTGCATTTCTTGATAGACCTGCAACATTAGTATCTGCTGATAATCCACTTTTTGAAGGTACTGACACATCTTTAGCTTTTTCTCCGTCGGGTGTGGCTCCTGACCCTGATTTTATGAATATAGTAGCATTACATAGGCCTGCATTTACTACACGTAGGGGTGGTGTACGTTTTAGTAGGCTTGGCAGAAAGGCTACTATACAAACACGTAGAGGCACACAAATAGGTGCCCGTGTGCATTATTATTATGATATAAGTCCTATTGCACAGGCTGAGGAAATTGAAATGCAGCCATTATTGTCTGCAAATAATTCATTTGATGGCCTATATGATATTTATGCAAATATAGATGATGAAGCACCTGGTTTGTCTAGCCAGTCAGTTGCTACACCTTCTGCACACTTACCTATAAAGCCTTCCACATTGTCTTTTGCTAGTAACACAACTAATGTAACTGCCCCTTTAGGTAATGTGTGGGAAACACCATTTTATTCGGGTCCTGACATAGTGTTGCCTACAGGCCCCAGTACGTGGCCCTTTGTTCCTCAGTCTCCTTATGATGTTACCCATGATGTATATATACAGGGATCCTCCTTTGCATTATGGCCTGTGTATTTTTTTAGACGTAGGCGCCGTAAACGTATTCCCTATTTTTTTGCAGATGGCGACGTGGCGGCCTAGTGAAAATAAGGTGTATCTACCTCCAACACCTGTTTCAAAGGTTGTGGCAACGGATTCCTATGTGAAACGCACTAGTATATTTTATCATGCAGGCAGTTCACGATTGCTTGCCGTAGGACATCCCTATTACTCTGTGACTAAGGACAATACCAAAACAAACATTCCCAAAGTTAGTGCATATCAATATAGGGTATTTAGGGTGCGGTTGCCCGACCCTAATAAGTTTGGACTTCCAGATACTAATATTTATAATCCGGACCAGGAACGGTTAGTGTGGGCATGTGTAGGTTTGGAGGTAGGCCGCGGACAGCCTTTGGGTGCTGGGCTAAGTGGCCATCCATTGTTTAATAGGCTGGATGATACTGAAAGTTCCAATTTAGCAAATAATAATGTTATAGAAGATAGTAGGGACAATATATCAGTTGATGGCAAGCAAACACAGTTGTGTATTGTTGGATGTACTCCCGCTATGGGTGAACATTGGACTAAAGGTGCTGTGTGTAAGTCCACACAAGTTACCACAGGGGACTGCCCGCCTCTTGCATTAATTAATACACCTATAGAGGATGGGGACATGATAGACACAGGATTTGGCGCTATGGACTTTAAGGTGTTGCAGGAATCTAAGGCTGAGGTACCTTTAGACATTGTACAATCCACCTGTAAATATCCTGACTATTTAAAAATGTCTGCAGATGCCTATGGTGATTCTATGTGGTTTTACTTACGCAGGGAACAATTATTTGCCAGACATTATTTTAATAGGGCTGGTAAAGTTGGGGAAACAATACCTGCAGAGTTATATTTAAAGGGTAGCAATGGTAGAGAACCCCCTCCTAGTTCTGTATATGTGGCTACGCCTAGTGGGTCTATGATTACGTCTGAGGCACAGTTATTTAATAAACCTTATTGGTTGCAACGTGCCCAAGGCCATAATAATGGCATTTGCTGGGGTAATCAATTATTTGTTACTGTAGTAGATACTACTAGAAGTACTAACATGACTATTAGTACTGCTACAGAACAGTTAAGTAAATATGATGCACGAAAAATTAATCAGTACCTTAGACATGTGGAGGAATATGAATTACAATTTGTTTTTCAATTATGCAAAATTACTTTGTCTGCAGAGGTTATGGCATATTTACATAATATGAATGCTAACCTACTGGAGGACTGGAATATTGGGTTATCCCCGCCAGTGGCCACTAGCCTAGAAGATAAATATAGATATGTTAGAAGCACAGCTATAACATGTCAACGAGAACAGCCACCAACAGAAAAACAGGACCCATTAGCTAAATATAAATTTTGGGATGTTAACTTACAGGACAGTTTTTCTACAGACCTGGATCAATTTCCACTGGGTAGAAAATTTTTAATGCAACTGGGCACTAGGTCAAGGCCTGCTGTAGCTACCTCTAAAAAGCGATCTGCTCCTACCTCCACCTCTACACCAGCAAAACGTAAAAGGCGGTAGTGTGTTGTTGTGTGTTTGTGTAACTGTGTTTGTGTGTTGTATATATGGTATGTTTGTGTATGTGCTTTATGTTATACTTTGTATGTGTATGTTGTGTTTGTGTGTTTGTGTGTTGTATATATGGTATGTTTGTGTATGTGCTTTATTTTATACTTTGTATGTGTATGTTGTGTTTGTGTAAATGTTTGTGTCTGTATGCATTGTATGTATGACTGTATATATGTGTAATGTTTGTGTGTCTGTAATAAACATGAATGAGTGCTTTTACGCGTGGTTGCATAAACTAAGGTGTGTCATTATTGTGGCTTTTGTTTTGTAAGTTATTGTGTACAGTGTACTATGTGTATTGTGCATACATATATATACCATAACATACTCCATTTTGTTGTTTTTCCGCCATTTTGTACATGCAACCGAATTCGGTTGCATGGCCTATTGCCATTATTTAAACC------------------------------------------AAAAGGCCCTTTTCAGCAGAACAGTTAATCCCTTGGCATATTGCCGTTTCCTGCGTTTTATACTTGAACTATGTACAGTACCGCACCCTGTATTACTCACCGGTACTATGACTGCCAACTATGCTTTTATCTGCATACTTTAGTGCTGTTGGGCACACATTTTTATACATGTGTCTGCAACTTTGGTGTTTTGGCTTGCAGAATACACTATGTAGGCCAAGTATCTGTCAGTATCTGTTTTGCAAACATGTAACATACAATTACTCATTTTTGAAAACCGTTTACGGTCGTGCAAAAACAGGTTTCTTTTAATTGTT
>LNS6178203_HPV56
GAAAGTTTTAATCATACTTTTATATATTGGGAGTAACCGAAAAGGGTTTAAGACCGAAAACGGTACATATAAAAGGCAGCTTATTCTGTGTGGACATATTCATGGAGCCACAATTCAACAATCCACAGGAACGTCCACGACGCCTGCACCACTTGAGTGAGGTATTAGAAATACCTTTAATTGATCTTAGATTATCATGTGTATATTGCAAAAAAGAACTAACACGTGCTGAGGTATATAATTTTGCATGCACTGAATTAAACTTAGTGTATAGGGATGATTTTCCTTATGCAGTGTGCAGAGTATGTTTATTGTTTTATAGTAAAGTTAGAAAATATAGGTATTATGACTATTCAGTGTATGGAGCTACACTAGAAAGTATAACTAAAAAACAGTTATGTGATTTATTAATAAGGTGCTACAGATGTCAAAGTCCGTTAACTCCGGAGGAAAAGCAATTGCATTGTGACAGAAAAAGACGATTTCATCTAATAGCACATGGTTGGACCGGGTCATGTTTGGGGTGCTGGAGACAAACATCTAGAGAACCTAGAGAATCTACAGTATAATCATGCATGGTAAAGTACCAACGCTGCAAGACGTTATATTAGAACTAACACCTCAAACAGAAATTGACCTACAGTGCAATGAGCAATTGGACAGCTCAGAGGATGAGGATGAGGATGAAGTAGACCATTTGCAGGAGCGGCCACAGCAAGCTAGACAAGCTAAACAACATACGTGTTACCTAATACACGTACCTTGTTGTGAGTGTAAGTTTGTGGTGCAGTTGGACATTTACAGTACCAAAGAGGACCTGCGTGTTGTACAACAGCTGCTTATGGGTGCGTTAACAGTAACGTGCCCACTCTGCGCATCAAGTAACTAACTGCAATGGCGTCACCTGAAGGTACAGATGGGGAGGGGAAGGGATGTTGTGGATGGTTTGAAGTAGAGGCAATTGTAGAAAAAAAAACAGGAGATAAAATATCAGATGATGAAAGTGACGAGGAGGATGAAATAGATACAGATTTAGATGGATTTATAGACAATTCATATATAGAAAATATACAGGCAGACAGAGAGACAGCTCAACAATTGTTGCAAGTACAAACAGCACATGCAGATAAACAGACGTTGCAAAAACTAAAACGAAAGTATATAGCTAGTCCATTAAGTGATATTAGTAATCAGCAAACTGTGTGCCGGGAAGGAGTAAAACGAAGGCTTATTTTATCAGACCTACAAGACAGCGGGTATGGCAATACATTGGAAACTCTGGAAACACAAGAACAGGTAGATGAAGAGGTACAGGGACGTGGGTGCGGGAATACACAAAATGGAGGCTCACAAAACAGTACCTATAGTAACAATAGTGAGGACTCTGTAATACATATGGATATTGATAGAAACAATGAAACGCCAACACAACAATTGCAGGACTTGTTTAAAAGTAGCAATTTACAAGGTAAATTAAATTATAAATTTAAAGAAGTGTATGGTATTCCATTTTCAGAATTGGTGCGTACGTTTAAAAGTGATAGTACATGTTGCAATGATTGGATATGTGCTATATTTGGTGTTAATGAAACATTAGCCGAGGCACTAAAAACTATAATAAAACCACACTGTATGTATTATCATATGCAATGTTTAACATGTACATGGGGGGTTATAGTAATGATGCTAATTAGATATACATGTGGCAAAAACAGAAAAACAATTGCAAAAGCATTAAGCTCAATATTAAATGTACCACAGGAGCAAATGTTAATTCAACCACCAAAAATACGAAGTCCTGCTGTAGCTTTATATTTTTATAAAACAGCAATGTCAAATATTAGTGATGTGTATGGAGACACACCAGAATGGATACAAAGACAAACACAATTGCAACACAGTTTACAGGATAGTCAATTTGAATTATCTAAAATGGTGCAGTGGGCATTTGATAATGACGTAACAGATGATAGCCAAATTGCGTTTCAATATGCACAATTAGCAGATGTAGACAGCAATGCACAAGCCTTTTTAAAAAGCAATATGCAGGCAAAATATGTAAAGGATTGTGGAATAATGTGTAGACATTATAAAAGGGCACAACAGCAACAAATGAATATGTGCCAGTGGATAAAGCACATATGTAGTAAAACAGATGAAGGGGGTGATTGGAAACCCATTGTACAATTTTTAAGATATCAAGGGGTCGATTTCATTTCATTTTTAAGTTACTTTAAATTATTTCTACAAGGAACACCTAAACATAACTGTTTGGTACTTTGTGGACCGCCAAATACAGGTAAATCATGCTTTGCTATGAGTCTTATAAAGTTTTTTCAAGGGTCTGTCATTTCATTTGTGAATTCACAAAGCCACTTTTGGTTGCAGCCATTAGACAATGCTAAACTTGGTTTGTTGGATGATGCAACAGAAATATGTTGGAAATATATAGACGATTATTTAAGGAATTTGGTAGATGGAAATCCCATAAGTTTAGATAGAAAACATAAACAATTAGTACAAATAAAATGTCCACCATTACTAATTACAACTAATATAAATCCTATGCTAGATGCTAAATTACGATATTTACACAGTAGAATGTTAGTGTTTCAGTTTCAAAATCCATTTCCATTAGATAATAATGGTAATCCTGTATATGAATTAAGTAATGTAAACTGGAAATGTTTCTTTACAAGGACGTGGTCCAGATTAAATTTGGATAACGACGAGGACAAAGAAAACAATGGAGACGCTTTCCCAACGTTTAAATGCGTGCCAGAACAAAATACTAGACTGTTTTG-AAAAAGATAGTAGATGTATTGCAGATCATATAGAATATTGGAAAGCTGTGCGACATGAAAATGTGCTATACTATAAAGCAAGAGAAAATGACATTACTGTACTAAACCACCAGATGGTGCCTTGTTTACAAGTATGTAAAGCAAAAGCATGTAGTGCAATAGAAGTGCAAATAGCACTGGAATCATTAAGTACAACAATATATAACAATGAAGAGTGGACATTAAGAGACACATGCGAGGAACTATGGCTTACTGAACCCAAAAAATGCTTTAAAAAAGAAGGACAACATATAGAAGTATGGTTTGATGGTAGTAAAAACAATTGTATGCAATATGTAGCCTGGAAATATATATATTACAATGGAGACTGTGGGTGGCAAAAAGTGTGTTCTGGGGTAGACTATAGAGGTATATATTATGTACATGATGGCCACAAAACATACTACACAGACTTTGAACAAGAGGCCAAAAAATTTGGGTGTAAAAACATATGGGAAGTACATATGGAAAATGAGAGTATTTATTGTCCTGACTCTGTGTCTAGTACCTGTAGATACAACGTATCCCCTGTTGAAACTCTTAACGAATACAACACCCACAAGACCACCACCACCACCTCCACGTCCGTGGGCAACCAAGACGCCGCAGTATCCCACAGACCAGGAAAACGACCCAGACTACGGGAATCAGAATTTGACTCCTCCAGAGAGTCCCACGCAAAGTGTGTCACAACACACACAAACATCAGCGACACAGACAATACCGACAGTAGAAGTAGAAGTATCAACAACAACAACCACCCTGGTGATAAGACTACGCCTGTAGTACATTTAAAAGGTGAACCTAACAGATTAAAATGTTGTAGATATCGATTTCAAAAATATAAAACATTGTTTGTGGATGTAACATCAACATATCATTGGACAAGTACAGACAATAAAAATTATAGCATAATTACAATTTTATATAAGGATGAAACACAACGAAACAGCTTTTTAAGTAATGTAAAAATTCCCAATAGTGTACAGGTTAGTTTGGGACAAATGAGTTTTCCATAAAGTGCTGTATATATTGTATATACATTTGTGTTATTGTAACACACAAATACGTGAAGTGTACCTGCCATACATTGCTGCTACGCATATATATTGCAACCATTGATTTTTGTGTTATTGGTGTGTTTGCGCTTTGCTTTTGTGTTTGTTTGCTTGTGTGTCATGTTGTCCCGCTTTTGCTATCTGCCTCTGTGTTTTCCAGTTGTATATTATTAATAATATTGTTTTGGTTTGTTATAGCCACATCCTTTTTTAATACATTTATAATATTTTTGATATTTTTTTACTGTCCTGTGCTGTGTATATATTTACATGCTTTGTGGATAATAAATACTACGTAAATGTAGTAGTACTGTTACTACTATGGTTGCCCACCGTGCCACACGACGCAAACGCGCATCTGCAACACAACTATATAAAACATGTAAGTTGTCTGGTACATGTCCAGAGGATGTTGTTAATAAAATAGAGCAAAAAACATGGGCTGACAAAATATTGCAATGGGGAAGTTTATTTACATATTTCGGAGGCCTTGGCATTGGTACAGGAACTGGGTCTGGGGGTCGTGCAGGCTATGTTCCATTGGGGTCTAGGCCTTCCACAATAGTTGATGTAACTCCGGCGCGACCACCTATTGTTGTGGAATCCGTAGGGCCTACAGACCCTTCCATTGTTACATTAGTTGAGGAGTCCAGTGTTATAGAATCTGGTGCAGGGATTCCTAATTTTACTGGGTCTGGGGGATTTGAAATTACATCATCATCAACAACTACACCTGCCGTGTTGGATATTACACCAACCTCTAGTACTGTACATGTTAGTAGTACCCATATAACCAATCCGTTATTTATTGATCCCCCTGTTATTGAGGCCCCACAAACTGGCGAGGTGTCTGGCAATATTTTAATTAGCACACCCACATCTGGTATACATAGCTATGAAGAAATACCTATGCAAACATTTGCTGTTCACGGTTCTGGTACAGAACCTATCAGTAGCACTCCTATTCCAGGCTTTAGGCGTATTGCAGCTCCTAGATTATATAGAAAAGCATTTCAGCAGGTTAAGGTAACTGACCCTGCATTTCTTGATAGACCTGCAACATTAGTATCTGCTGATAATCCACTTTTTGAAGGTACTGACACATCTTTAGCTTTTTCTCCGTCGGGTGTGGCTCCTGACCCTGATTTTATGAATATAGTAGCATTACATAGGCCTGCATTTACTACACGTAGGGGTGGTGTACGTTTTAGTAGGCTTGGCAGAAAGGCTACTATACAAACACGTAGAGGCACACAAATAGGTGCCCGTGTGCATTATTATTATGATATAAGTCCTATTGCACAGGCTGAGGAAATTGAAATGCAGCCATTATTGTCTGCAAATAATTCATTTGATGGCCTATATGATATTTATGCAAATATAGATGATGAAGCACCTGGTTTGTCTAGCCAGTCAGTTGCTACACCTTCTGCACACTTACCTATAAAGCCTTCCACATTGTCTTTTGCTAGTAACACAACTAATGTAACTGCCCCTTTAGGTAATGTGTGGGAAACACCATTTTATTCGGGTCCTGACATAGTGTTGCCTACAGGCCCCAGTACGTGGCCCTTTGTTCCTCAGTCTCCTTATGATGTTACCCATGATGTATATATACAGGGATCCTCCTTTGCATTATGGCCTGTGTATTTTTTTAGACGTAGGCGCCGTAAACGTATTCCCTATTTTTTTGCAGATGGCGACGTGGCGGCCTAGTGAAAATAAGGTGTATCTACCTCCAACACCTGTTTCAAAGGTTGTGGCAACGGATTCCTATGTAAAACGCACTAGTATATTTTATCATGCAGGCAGTTCACGATTGCTTGCCGTAGGACATCCCTATTACTCTGTGACTAAGGACAATACCAAAACAAACATTCCCAAAGTTAGTGCATATCAATATAGGGTATTTAGGGTGCGGTTGCCCGACCCTAATAAGTTTGGACTTCCAGATACTAATATTTATAATCCGGACCAGGAACGGTTAGTGTGGGCATGTGTAGGTTTGGAGGTAGGCCGCGGACAGCCTTTGGGTGCTGGGCTAAGTGGCCATCCATTGTTTAATAGGCTGGATGATACTGAAAGTTCCAATTTAGCAAATAATAATGTTATAGAAGATAGTAGGGACAATATATCAGTTGATGGCAAGCAAACACAGTTGTGTATTGTTGGATGTACTCCCGCTATGGGTGAACATTGGACTAAAGGTGCTGTGTGTAAGTCCACACAAGTTACCACAGGGGACTGCCCGCCTCTTGCATTAATTAATACACCTATAGAGGATGGGGACATGATAGACACAGGATTTGGCGCTATGGACTTTAAGGTGTTGCAGGAATCTAAGGCTGAGGTACCTTTAGACATTGTACAATCCACCTGTAAATATCCTGACTATTTAAAAATGTCTGCAGATGCCTATGGTGATTCTATGTGGTTTTACTTACGCAGGGAACAATTATTTGCCAGACATTATTTTAATAGGGCTGGTAAAGTTGGGGAAACAATACCTGCAGAGTTATATTTAAAGGGTAGCAATGGTAGAGAACCCCCTCCTAGTTCTGTATATGTGGCTACGCCTAGTGGGTCTATGATTACGTCTGAGGCACAGTTATTTAATAAACCTTATTGGTTGCAACGTGCCCAAGGCCATAATAATGGCATTTGCTGGGGTAATCAATTATTTGTTACTGTAGTAGATACTACTAGAAGTACTAACATGACTATTAGTACTGCTACAGAACAGTTAAGTAAATATGATGCACGAAAAATTAATCAGTACCTTAGACATGTGGAGGAATATGAATTACAATTTGTTTTTCAATTATGCAAAATTACTTTGTCTGCAGAGGTTATGGCATATTTACATAATATGAATGCTAACCTACTGGAGGACTGGAATATTGGGTTATCCCCGCCAGTGGCCACTAGCCTAGAAGATAAATATAGATATGTTAGAAGCACAGCTATAACATGTCAACGAGAACAGCCACCAACAGAAAAACAGGACCCATTAGCTAAATATAAATTTTGGGATGTTAACTTACAGGACAGTTTTTCTACAGACCTGGATCAATTTCCACTGGGTAGAAAATTTTTAATGCAACTGGGCACTAGGTCAAGGCCTGCTGTAGCTACCTCTAAAAAGCGATCTGCTCCTACCTCCACCTCTACACCAGCAAAACGTAAAAGGCGGTAGTGTGTTGTTGTGTGTTTGTGTAACTGTGTTTGTGTGTTGTATATATGGTATGTTTGTGTATGTGCTTTATGTTATACTTTGTATGTGTATGTTGTGTTTGTGTGTTTGTGTGTTGTATATATGGTATGTTTGTGTATGTGCTTTATTTTATACTTTGTATGTGTATGTTGTGTTTGTGTAAATGTTTGTGTCTGTATACATTGTATGTATGACTGTATATATGTGTAATGTTTGTGTGTCTGTAATAAACATGAATGAGTGCTTTTACGCGTGGTTGCATAAACTAAGGTGTGTCATTATTGTGGCTTTTGTTTTGTAAGTTATTGTGTACAGTGTACTATGTGTATTGTGCATACATATATATACCATAACATACTCCATTTTGTTGTTTTTCCGCCATTTTGTACATGCAACCGAATTCGGTTGCATGGCCTATTGCCATTATTTAAACC------------------------------------------AAAAGGCCCTTTTCAGCAGAACAGTTAATCCCTTGGCATATTGCCGTTTCCTGCGTTTTATACTTGAACTATGTACAGTACCGCACCCTGTATTACTCACCGGTACTATGACTGCCAACTATGCTTTTATCTGCATACTTTAGTGCTGTTGGGCACACATTTTTATACATGTGTCTGCAACTTTGGTGTTTTGGCTTGCAGAATACACTATGTAGGCCAAGTATCTGTCAGTATCTGTTTTGCAAACATGTAACATACAATTACTCATTTTTGAAAACCGTTTACGGTCGTGCAAAAACAGGTTTCTTTTAATTGTT
>LNS9880271_HPV56
GAAAGTTTTAATCATACTTTTATATATTGGGAGTAACCGAAAAGGGTTTAAGACCGAAAACGGTACATATAAAAGGCAGCTTATTCTGTGTGGACATATTCATGGAGCCACAATTCAACAATCCACAGGAACGTCCACGACGCCTGCACCACTTGAGTGAGGTATTAGAAATACCTTTAATTGATCTTAGATTATCATGTGTATATTGCAAAAAAGAACTAACACGTGCTGAGGTATATAATTTTGCATGCACTGAATTAAACTTAGTGTATAGGGATGATTTTCCTTATGCAGTGTGCAGAGTATGTTTATTGTTTTATAGTAAAGTTAGAAAATATAGGTATTATGACTATTCAGTGTATGGAGCTACACTAGAAAGTATAACTAAAAAACAGTTATGTGATTTATTAATAAGGTGCTACAGATGTCAAAGTCCGTTAACTCCGGAGGAAAAGCAATTGCATTGTGACAGAAAAAGACGATTTCATCTAATAGCACATGGTTGGACCGGGTCATGTTTGGGGTGCTGGAGACAAACATCTAGAGAACCTAGAGAATCTACAGTATAATCATGCATGGTAAAGTACCAACGCTGCAAGACGTTATATTAGAACTAACACCTCAAACAGAAATTGACCTACAGTGCAATGAGCAATTGGACAGCTCAGAGGATGAGGATGAGGATGAAGTAGACCATTTGCAGGAGCGGCCACAGCAAGCTAGACAAGCTAAACAACATACGTGTTACCTAATACACGTACCTTGTTGTGAGTGTAAGTTTGTGGTGCAGTTGGACATTCACAGTACCAAAGAGGACCTGCGTGTTGTACAACAGCTGCTTATGGGTGCGTTAACAGTAACGTGCCCACTCTGCGCATCAAGTAACTAACTGCAATGGCGTCACCTGAAGGTACAGATGGGGAGGGGAAGGGATGTTGTGGATGGTTTGAAGTAGAGGCAATTGTAGAAAAAAAAACAGGAGATAAAATATCAGATGATGAAAGTGACGAGGAGGATGAAATAGATACAGATTTAGATGGATTTATAGACAATTCATATATAGAAAATATACAGGCAGACAGAGAGACAGCTCAACAATTGTTGCAAGTACAAACAGCACATGCAGATAAACAGACGTTGCAAAAACTAAAACGAAAGTATATAGCTAGTCCATTAAGTGATATTAGTAATCAGCAAACTGTGTGCCGGGAAGGAGTAAAACGAAGGCTTATTTTATCAGACCTACAAGACAGCGGGTATGGCAATACATTGGAAACTCTGGAAACACAAGAACAGGTAGATGAAGAGGTACAGGGACGTGGGTGCGGGAATACACAAAATGGAGGCTCACAAAACAGTACCTATAGTAACAATAGTGAGGACTCTGTAATACATATGGATATTGATAGAAACAATGAAACGCCAACACAACAATTGCAGGACTTGTTTAAAAGTAGCAATTTACAAGGTAAATTAAATTATAAATTTAAAGAAGTGTATGGTATTCCATTTTCAGAATTGGTGCGTACGTTTAAAAGTGATAGTACATGTTGCAATGATTGGATATGTGCTATATTTGGTGTTAATGAAACATTAGCCGAGGCACTAAAAACTATAATAAAACCACACTGTATGTATTATCATATGCAATGTTTAACATGTACATGGGGGGTTATAGTAATGATGCTAATTAGATATACATGTGGCAAAAACAGAAAAACAATTGCAAAAGCATTAAGCTCAATATTAAATGTACCACAGGAGCAAATGTTAATTCAACCACCAAAAATACGAAGTCCTGCTGTAGCTTTATATTTTTATAAAACAGCAATGTCAAATATTAGTGATGTGTATGGAGACACACCAGAATGGATACAAAGACAAACACAATTGCAACACAGTTTACAGGATAGTCAATTTGAATTATCTAAAATGGTGCAGTGGGCATTTGATAATGACGTAACAGATGATAGCCAAATTGCGTTTCAATATGCACAATTAGCAGATGTAGACAGCAATGCACAAGCCTTTTTAAAAAGCAATATGCAGGCAAAATATGTAAAGGATTGTGGAATAATGTGTAGACATTATAAAAGGGCACAACAGCAACAAATGAATATGTGCCAGTGGATAAAGCACATATGTAGTAAAACAGATGAAGGGGGTGATTGGAAACCCATTGTACAATTTTTAAGATATCAAGGGGTCGATTTCATTTCATTTTTAAGTTACTTTAAATTATTTCTACAAGGAACACCTAAACATAACTGTTTGGTACTTTGTGGACCGCCAAATACAGGTAAATCATGCTTTGCTATGAGTCTTATAAAGTTTTTTCAAGGGTCTGTCATTTCATTTGTGAATTCACAAAGCCACTTTTGGTTGCAGCCATTAGACAATGCTAAACTTGGTTTGTTGGATGATGCAACAGAAATATGTTGGAAATATATAGACGATTATTTAAGGAATTTGGTAGATGGAAATCCCATAAGTTTAGATAGAAAACATAAACAATTAGTACAAATAAAATGTCCACCATTACTAATTACAACTAATATAAATCCTATGCTAGATGCTAAATTACGATATTTACACAGTAGAATGTTAGTGTTTCAGTTTCAAAATCCATTTCCATTAGATAATAATGGTAATCCTGTATATGAATTAAGTAATGTAAACTGGAAATGTTTCTTTACAAGGACGTGGTCCAGATTAAATTTGGATAACGACGAGGACAAAGAAAACAATGGAGACGCTTTCCCAACGTTTAAATGCGTGCCAGAACAAAATACTAGACTGTTTTG-AAAAAGATAGTAGATGTATTGCAGATCATATAGAATATTGGAAAGCTGTGCGACATGAAAATGTGCTATACTATAAAGCAAGAGAAAATGACATTACTGTACTAAACCACCAGATGGTGCCTTGTTTACAAGTATGTAAAGCAAAAGCATGTAGTGCAATAGAAGTGCAAATAGCACTGGAATCATTAAGTACAACAATATATAACAATGAAGAGTGGACATTAAGAGACACATGCGAGGAACTATGGCTTACTGAACCCAAAAAATGCTTTAAAAAAGAAGGACAACATATAGAAGTATGGTTTGATGGTAGTAAAAACAATTGTATGCAATATGTAGCCTGGAAATATATATATTACAATGGAGACTGTGGGTGGCAAAAAGTGTGTTCTGGGGTAGACTATAGAGGTATATATTATGTACATGATGGCCACAAAACATACTACACAGACTTTGAACAAGAGGCCAAAAAATTTGGGTGTAAAAACATATGGGAAGTACATATGGAAAATGAGAGTATTTATTGTCCTGACTCTGTGTCTAGTACCTGTAGATACAACGTATCCCCTGTTGAAACTCTTAACGAATACAACACCCACAAGACCACCACCACCACCTCCACGTCCGTGGGCAACCAAGACGCCGCAGTATCCCACAGACCAGGAAAACGACCCAGACTACGGGAATCAGAATTTGACTCCTCCAGAGAGTCCCACGCAAAGTGTGTCACAACACACACAAACATCAGCGACACAGACAATACCGACAGTAGAAGTAGAAGTATCAACAACAACAACCACCCTGGTGATAAGACTACGCCTGTAGTACATTTAAAAGGTGAACCTAACAGATTAAAATGTTGTAGATATCGATTTCAAAAATATAAAACATTGTTTGTGGATGTAACATCAACATATCATTGGACAAGTACAGACAATAAAAATTATAGCATAATTACAATTTTATATAAGGATGAAACACAACGAAACAGCTTTTTAAGTAATGTAAAAATTCCCAATAGTGTACAGGTTAGTTTGGGACAAATGAGTTTTCCATAAAGTGCTGTATATATTGTATATACATTTGTGTTATTGTAACACACAAATACGTGAAGTGTACCTGCCATACATTGCTGCTACGCATATATATTGCAACCATTGATTTTTGTGTTATTGGTGTGTTTGCGCTTTGCTTTTGTGTTTGTTTGCTTGTGTGTCATGTTGTCCCGCTTTTGCTATCTGCCTCTGTGTTTTCCAGTTGTATATTATTAATAATATTGTTTTGGTTTGTTATAGCCACATCCTTTTTTAATACATTTATAATATTTTTGATATTTTTTTACTGTCCTGTGCTGTGTATATATTTACATGCTTTGTGGATAATAAATACTACGTAAATGTAGTGGTACTGTTACTACTATGGTTGCCCACCGTGCCACACGACGCAAACGCGCATCTGCAACACAACTATATAAAACATGTAAGTTGTCTGGTACATGTCCAGAGGATGTTGTTAATAAAATAGAGCAAAAAACATGGGCTGACAAAATATTGCAATGGGGAAGTTTATTTACATATTTCGGAGGCCTTGGCATTGGTACAGGAACTGGGTCTGGGGGTCGTGCAGGCTATGTTCCATTGGGGTCTAGGCCTTCCACAATAGTTGATGTAACTCCGGCGCGACCACCTATTGTTGTGGAATCCGTAGGGCCTACAGACCCTTCCATTGTTACATTAGTTGAGGAGTCCAGTGTTATAGAATCTGGTGCAGGGATTCCTAATTTTACTGGGTCTGGGGGATTTGAAATTACATCATCATCAACAACTACACCTGCCGTGTTGGATATTACACCAACCTCTAGTACTGTACATGTTAGTAGTACCCATATAACCAATCCGTTATTTATTGATCCCCCTGTTATTGAGGCCCCACAAACTGGCGAGGTGTCTGGCAATATTTTAATTAGCACACCCACATCTGGTATACATAGCTATGAAGAAATACCTATGCAAACATTTGCTGTTCACGGTTCTGGTACAGAACCTATCAGTAGCACTCCTATTCCAGGCTTTAGGCGTATTGCAGCTCCTAGATTATATAGAAAAGCATTTCAGCAGGTTAAGGTAACTGACCCTGCATTTCTTGATAGACCTGCAACATTAGTATCTGCTGATAATCCACTTTTTGAAGGTACTGACACATCTTTAGCTTTTTCTCCGTCGGGTGTGGCTCCTGACCCTGATTTTATGAATATAGTAGCATTACATAGGCCTGCATTTACTACACGTAGGGGTGGTGTACGTTTTAGTAGGCTTGGCAGAAAGGCTACTATACAAACACGTAGAGGCACACAAATAGGTGCCCGTGTGCATTATTATTATGATATAAGTCCTATTGCACAGGCTGAGGAAATTGAAATGCAGCCATTATTGTTTGCAAATAATTCATTTGATGGCCTATATGATATTTATGCAAATATAGATGATGAAGCACCTGGTTTGTCTAGCCAGTCAGTTGCTACACCTTCTGCACACTTACCTATAAAGCCTTCCACATTGTCTTTTGCTAGTAACACAACTAATGTAACTGCCCCTTTAGGTAATGTGTGGGAAACACCATTTTATTCGGGTCCTGACATAGTGTTGCCTACAGGCCCCAGTACGTGGCCCTTTGTTCCTCAGTCTCCTTATGATGTTACCCATGATGTATATATACAGGGATCCTCCTTTGCATTATGGCCTGTGTATTTTTTTAGACGTAGGCGCCGTAAACGTATTCCCTATTTTTTTGCAGATGGCGACGTGGCGGCCTAGTGAAAATAAGGTGTATCTACCTCCAACACCTGTTTCAAAGGTTGTGGCAACGGATTCCTATGTGAAACGCACTAGTATATTTTATCATGCAGGCAGTTCACGATTGCTTGCCGTAGGACATCCCTATTACTCTGTGACTAAGGACAATACCAAAACAAACATTCCCAAAGTTAGTGCATATCAATATAGGGTATTTAGGGTGCGGTTGCCCGACCCTAATAAGTTTGGACTTCCAGATACTAATATTTATAATCCGGACCAGGAACGGTTAGTGTGGGCATGTGTAGGTTTGGAGGTAGGCCGCGGACAGCCTTTGGGTGCTGGGCTAAGTGGCCATCCATTGTTTAATAGGCTGGATGATACTGAAAGTTCCAATTTAGCAAATAATAATGTTATAGAAGATAGTAGGGACAATATATCAGTTGATGGCAAGCAAACACAGTTGTGTATTGTTGGATGTACTCCCGCTATGGGTGAACATTGGACTAAAGGTGCTGTGTGTAAGTCCACACAAGTTACCACAGGGGACTGCCCGCCTCTTGCATTAATTAATACACCTATAGAGGATGGGGACATGATAGACACAGGATTTGGCGCTATGGACTTTAAGGTGTTGCAGGAATCTAAGGCTGAGGTACCTTTAGACATTGTACAATCCACCTGTAAATATCCTGACTATTTAAAAATGTCTGCAGATGCCTATGGTGATTCTATGTGGTTTTACTTACGCAGGGAACAATTATTTGCCAGACATTATTTTAATAGGGCTGGTAAAGTTGGGGAAACAATACCTGCAGAGTTATATTTAAAGGGTAGCAATGGTAGAGAACCCCCTCCTAGTTCTGTATATGTGGCTACGCCTAGTGGGTCTATGATTACGTCTGAGGCACAGTTATTTAATAAACCTTATTGGTTGCAACGTGCCCAAGGCCATAATAATGGCATTTGCTGGGGTAATCAATTATTTGTTACTGTAGTAGATACTACTAGAAGTACTAACATGACTATTAGTACTGCTACAGAACAGTTAAGTAAATATGATGCACGAAAAATTAATCAGTACCTTAGACATGTGGAGGAATATGAATTACAATTTGTTTTTCAATTATGCAAAATTACTTTGTCTGCAGAGGTTATGGCATATTTACATAATATGAATGCTAACCTACTGGAGGACTGGAATATTGGGTTATCCCCGCCAGTGGCCACTAGCCTAGAAGATAAATATAGATATGTTAGAAGCACAGCTATAACATGTCAACGAGAACAGCCACCAACAGAAAAACAGGACCCATTAGCTAAATATAAATTTTGGGATGTTAACTTACAGGACAGTTTTTCTACAGACCTGGATCAATTTCCACTGGGTAGAAAATTTTTAATGCAACTGGGCACTAGGTCAAGGCCTGCTGTAGCTACCTCTAAAAAGCGATCTGCTCCTACCTCCACCTCTACACCAGCAAAACGTAAAAGGCGGTAGTGTGTTGTTGTGTGTTTGTGTAACTGTGTTTGTGTGTTGTATATATGGTATGTTTGTGTATGTGCTTTATGTTATACTTTGTATGTGTATGTTGTGTTTGTGTGTTTGTGTGTTGTATATATGGTATGTTTGTGTATGTGCTTTATTTTATACTTTGTATGTGTATGTTGTGTTTGTGTAAATGTTTGTGTCTGTATGCATTGTATGTATGACTGTATATATGTGTAATGTTTGTGTGTCTGTAATAAACATGAATGAGTGCTTTTACGCGTGGTTGCATAAACTAAGGTGTGTCATTATTGTGGCTTTTGTTTTGTAAGTTATTGTGTACAGTGTACTATGTGTATTGTGCATACATATATATACCATAACATACTCCATTTTGTTGTTTTTCCGCCATTTTGTACATGCAACCGAATTCGGTTGCATGGCCTATTGCCATTATTTAAACC------------------------------------------AAAAGGCCCTTTTCAGCAGAACAGTTAATCCCTTGGCATATTGCCGTTTCCTGCGTTTTATACTTGAACTATGTACAGTACCGCACCCTGTATTACTCACCGGTACTATGACTGCCAACTATGCTTTTATCTGCATACTTTAGTGCTGTTGGGCACACATTTTTATACATGTGTCTGCAACTTTGGTGTTTTGGCTTGCAGAATACACTATGTAGGCCAAGTATCTGTCAGTATCTGTTTTGCAAACATGTAACATACAATTACTCATTTTTGAAAACCGTTTACGGTCGTGCAAAAACAGGTTTCTTTTAATTGTT
>LNS2917513_HPV56
GAAAGTTTTAATCATACTTTTATATATTGGGAGTAACCGAAAAGGGTTTAAGACCGAAAACGGTACATATAAAAGGCAGCTTATTCTGTGTGGACATATTCATGGAGCCACAATTCAACAATCCACAGGAACGTCCACGACGCCTGCACCACTTGAGTGAGGTATTAGAAATACCTTTAATTGATCTTAGATTATCATGTGTATATTGCAAAAAAGAACTAACACGTGCTGAGGTATATAATTTTGCATGCACTGAATTAAACTTAGTGTATAGGGATGATTTTCCTTATGCAGTGTGCAGAGTATGTTTATTGTTTTATAGTAAAGTTAGAAAATATAGGTATTATGACTATTCAGTGTATGGAGCTACACTAGAAAGTATAACTAAAAAACAGTTATGTGATTTATTAATAAGGTGCTACAGATGTCAAAGTCCGTTAACTCCGGAGGAAAAGCAATTGCATTGTGACAGAAAAAGACGATTTCATCTAATAGCACATGGTTGGACCGGGTCATGTTTGGGGTGCTGGAGACAAACATCTAGAGAACCTAGAGAATCTACAGTATAATCATGCATGGTAAAGTACCAACGCTGCAAGACGTTATATTAGAACTAACACCTCAAACAGAAATTGACCTACAGTGCAATGAGCAATTGGACAGCTCAGAGGATGAGGATGAGGATGAAGTAGACCATTTGCAGGAGCGGCCACAGCAAGCTAGACAAGCTAAACAACATACGTGTTACCTAATACACGTACCTTGTTGTGAGTGTAAGTTTGTGGTGCAGTTGGACATTCACAGTACCAAAGAGGACCTGCGTGTTGTACAACAGCTGCTTATGGGTGCGTTAACAGTAACGTGCCCACTCTGCGCATCAAGTAACTAACTGCAATGGCGTCACCTGAAGGTACAGATGGGGAGGGGAAGGGATGTTGTGGATGGTTTGAAGTAGAGGCAATTGTAGAAAAAAAAACAGGAGATAAAATATCAGATGATGAAAGTGACGAGGAGGATGAAATAGATACAGATTTAGATGGATTTATAGACAATTCATATATAGAAAATATACAGGCAGACAGAGAGACAGCTCAACAATTGTTGCAAGTACAAACAGCACATGCAGATAAACAGACGTTGCAAAAACTAAAACGAAAGTATATAGCTAGTCCATTAAGTGATATTAGTAATCAGCAAACTGTGTGCCGGGAAGGAGTAAAACGAAGGCTTATTTTATCAGACCTACAAGACAGCGGGTATGGCAATACATTGGAAACTCTGGAAACACAAGAACAGGTAGATGAAGAGGTACAGGGACGTGGGTGCGGGAATACACAAAATGGAGGCTCACAAAACAGTACCTATAGTAACAATAGTGAGGACTCTGTAATACATATGGATATTGATAGAAACAATGAAACGCCAACACAACAATTGCAGGACTTGTTTAAAAGTAGCAATTTACAAGGTAAATTAAATTATAAATTTAAAGAAGTGTATGGTATTCCATTTTCAGAATTGGTGCGTACGTTTAAAAGTGATAGTACATGTTGCAATGATTGGATATGTGCTATATTTGGTGTTAATGAAACATTAGCCGAGGCACTAAAAACTATAATAAAACCACACTGTATGTATTATCATATGCAATGTTTAACATGTACATGGGGGGTTATAGTAATGATGCTAATTAGATATACATGTGGCAAAAACAGAAAAACAATTGCAAAAGCATTAAGCTCAATATTAAATGTACCACAGGAGCAAATGTTAATTCAACCACCAAAAATACGAAGTCCTGCTGTAGCTTTATATTTTTATAAAACAGCAATGTCAAATATTAGTGATGTGTATGGAGACACACCAGAATGGATACAAAGACAAACACAATTGCAACACAGTTTACAGGATAGTCAATTTGAATTATCTAAAATGGTGCAGTGGGCATTTGATAATGACGTAACAGATGATAGCCAAATTGCGTTTCAATATGCACAATTAGCAGATGTAGACAGCAATGCACAAGCCTTTTTAAAAAGCAATATGCAGGCAAAATATGTAAAGGATTGTGGAATAATGTGTAGACATTATAAAAGGGCACAACAGCAACAAATGAATATGTGCCAGTGGATAAAGCACATATGTAGTAAAACAGATGAAGGGGGTGATTGGAAACCCATTGTACAATTTTTAAGATATCAAGGGGTCGATTTCATTTCATTTTTAAGTTACTTTAAATTATTTCTACAAGGAACACCTAAACATAACTGTTTGGTACTTTGTGGACCGCCAAATACAGGTAAATCATGCTTTGCTATGAGTCTTATAAAGTTTTTTCAAGGGTCTGTCATTTCATTTGTGAATTCACAAAGCCACTTTTGGTTGCAGCCATTAGACAATGCTAAACTTGGTTTGTTGGATGATGCAACAGAAATATGTTGGAAATATATAGACGATTATTTAAGGAATTTGGTAGATGGAAATCCCATAAGTTTAGATAGAAAACATAAACAATTAGTACAAATAAAATGTCCACCATTACTAATTACAACTAATATAAATCCTATGCTAGATGCTAAATTACGATATTTACACAGTAGAATGTTAGTGTTTCAGTTTCAAAATCCATTTCCATTAGATAATAATGGTAATCCTGTATATGAATTAAGTAATGTAAACTGGAAATGTTTCTTTACAAGGACGTGGTCCAGATTAAATTTGGATAACGACGAGGACAAAGAAAACAATGGAGACGCTTTCCCAACGTTTAAATGCGTGCCAGAACAAAATACTAGACTGTTTTG-AAAAAGATAGTAGATGTATTGCAGATCATATAGAATATTGGAAAGCTGTGCGACATGAAAATGTGCTATACTATAAAGCAAGAGAAAATGACATTACTGTACTAAACCACCAGATGGTGCCTTGTTTACAAGTATGTAAAGCAAAAGCATGTAGTGCAATAGAAGTGCAAATAGCACTGGAATCATTAAGTACAACAATATATAACAATGAAGAGTGGACATTAAGAGACACATGCGAGGAACTATGGCTTACTGAACCCAAAAAATGCTTTAAAAAAGAAGGACAACATATAGAAGTATGGTTTGATGGTAGTAAAAACAATTGTATGCAATATGTAGCCTGGAAATATATATATTACAATGGAGACTGTGGGTGGCAAAAAGTGTGTTCTGGGGTAGACTATAGAGGTATATATTATGTACATGATGGCCACAAAACATACTACACAGACTTTGAACAAGAGGCCAAAAAATTTGGGTGTAAAAACATATGGGAAGTACATATGGAAAATGAGAGTATTTATTGTCCTGACTCTGTGTCTAGTACCTGTAGATACAACGTATCCCCTGTTGAAACTCTTAACGAATACAACACCCACAAGACCACCACCACCACCTCCACGTCCGTGGGCAACCAAGACGCCGCAGTATCCCACAGACCAGGAAAACGACCCAGACTACGGGAATCAGAATTTGACTCCTCCAGAGAGTCCCACGCAAAGTGTGTCACAACACACACAAACATCAGCGACACAGACAATACCGACAGTAGAAGTAGAAGTATCAACAACAACAACCACCCTGGTGATAAGACTACGCCTGTAGTACATTTAAAAGGTGAACCTAACAGATTAAAATGTTGTAGATATCGATTTCAAAAATATAAAACATTGTTTGTGGATGTAACATCAACATATCATTGGACAAGTACAGACAATAAAAATTATAGCATAATTACAATTTTATATAAGGATGAAACACAACGAAACAGCTTTTTAAGTACTGTAAAAATTCCCAATAGTGTACAGGTTAGTTTGGGACAAATGAGTTTTCCATAAAGTGCTGTATATATTGTATATACATTTGTGTTATTGTAACACACGAATACGTGAAGTGTACCTGCCATACATTGCTGCTACGCATATATATTGCAACCATTGATTTTTGTGTTATTGGTGTGTTTGCGCTTTGCTTTTGTGTTTGTTTGCTTGTGTGTCATGTTGTCCCGCTTTTGCTATCTGCCTCTGTGTTTTCCAGTTGTATATTATTAATAATATTGTTTTGGTTTGTTATAGCCACATCCTTTTTTAATACATTTATAATATTTTTGATATTTTTTTACTGTCCTGTGCTGTGTATATATTTACATGCTTTGTGGATAATAAATACTACGTAAATGTAGTAGTACTGTTACTACTATGGTTGCCCACCGTGCCACACGACGCAAACGCGCATCTGTAACACAACTATATAAAACATGTAAGTTGTCTGGTACATGTCCAGAGGATGTTGTTAATAAAATAGAGCAAAAAACATGGGCTGACAAAATATTGCAATGGGGAAGTTTATTTACATATTTCGGAGGCCTTGGCATTGGTACAGGAACTGGGTCTGGGGGTCGTGCAGGCTATGTTCCATTGGGGTCTAGGCCTTCCACAATAGTTGATGTAACTCCGGCGCGACCACCTATTGTTGTGGAATCCGTAGGGCCTACAGACCCTTCCATTGTTACATTAGTTGAGGAGTCCAGTGTTATAGAATCTGGTGCAGGGATTCCTAATTTTACTGGGTCTGGGGGATTTGAAATTACATCATCATCAACAACTACACCTGCCGTGTTGGATATTACACCAACCTCTAGTACTGTACATGTTAGTAGTACCCATATAACCAATCCGTTATTTATTGATCCCCCTGTTATTGAGGCCCCACAAACTGGCGAGGTGTCTGGCAATATTTTAATTAGCACACCCACATCTGGTATACATAGCTATGAAGAAATACCTATGCAAACATTTGCTGTTCACGGTTCTGGTACAGAACCTATCAGTAGCACTCCTATTCCAGGCTTTAGGCGTATTGCAGCTCCTAGATTATATAGAAAAGCATTTCAGCAGGTTAAGGTAACTGACCCTGCATTTCTTGATAGACCTGCAACATTAGTATCTGCTGATAATCCACTTTTTGAAGGTACTGACACATCTTTAGCTTTTTCTCCGTCGGGTGTGGCTCCTGACCCTGATTTTATGAATATAGTAGCATTACATAGGCCTGCATTTACTACACGTAGGGGTGGTGTACGTTTTAGTAGGCTTGGCAGAAAGGCTACTATACAAACACGTAGAGGCACACAAATAGGTGCCCGTGTGCATTATTATTATGATATAAGTCCTATTGCACAGGCCGAGGAAATTGAAATGCAGCCATTATTGTCTGCAAATAATTCATTTGATGGCCTATATGATATTTATGCAAATATAGATGATGAAGCACCTGGTTTGTCTAGCCAGTCAGTTGCTACACCTTCTGCACACTTACCTATAAAGCCTTCCACATTGTCTTTTGCTAGTAACACAACTAATGTAACTGCCCCTTTAGGTAATGTGTGGGAAACACCATTTTATTCGGGTCCTGACATAGTGTTGCCTACAGGCCCCAGTACGTGGCCCTTTGTTCCTCAGTCTCCTTATGATGTTACCCATGATGTATATATACAGGGATCCTCCTTTGCATTATGGCCTGTGTATTTTTTTAGACGTAGGCGCCGTAAACGTATTCCCTATTTTTTTGCAGATGGCGACGTGGCGGCCTAGTGAAAATAAGGTGTATCTACCTCCAACACCTGTTTCAAAGGTTGTGGCAACGGATTCCTATGTGAAACGCACTAGTATATTTTATCATGCAGGCAGTTCACGATTGCTTGCCGTAGGACATCCCTATTACTCTGTGACTAAGGACAATACCAAAACAAACATTCCCAAAGTTAGTGCATATCAATATAGGGTATTTAGGGTGCGGTTGCCCGACCCTAATAAGTTTGGACTTCCAGATACTAATATTTATAATCCGGACCAGGAACGGTTAGTGTGGGCATGTGTAGGTTTGGAGGTAGGCCGCGGACAGCCTTTGGGTGCTGGGCTAAGTGGCCATCCATTGTTTAATAGGCTGGATGATACTGAAAGTTCCAATTTAGCAAATAATAATGTTATAGAAGATAGTAGGGACAATATATCAGTTGATGGCAAGCAAACACAGTTGTGTATTGTTGGATGTACTCCCGCTATGGGTGAACATTGGACTAAAGGTGCTGTGTGTAAGTCCACACAAGTTACCACAGGGGACTGCCCGCCTCTTGCATTAATTAATACACCTATAGAGGATGGGGACATGATAGACACAGGATTTGGCGCTATGGACTTTAAGGTGTTGCAGGAATCTAAGGCTGAGGTACCTTTAGACATTGTACAATCCACCTGTAAATATCCTGACTATTTAAAAATGTCTGCAGATGCCTATGGTGATTCTATGTGGTTTTACTTACGCAGGGAACAATTATTTGCCAGACATTATTTTAATAGGGCTGGTAAAGTTGGGGAAACAATACCTGCAGAGTTATATTTAAAGGGTAGCAATGGTAGAGAACCCCCTCCTAGTTCTGTATATGTGGCTACGCCTAGTGGGTCTATGATTACGTCTGAGGCACAGTTATTTAATAAACCTTATTGGTTGCAACGTGCCCAAGGCCATAATAATGGCATTTGCTGGGGTAATCAATTATTTGTTACTGTAGTAGATACTACTAGAAGTACTAACATGACTATTAGTACTGCTACAGAACAGTTAAGTAAATATGATGCACGAAAAATTAATCAGTACCTTAGACATGTGGAGGAATATGAATTACAATTTGTTTTTCAATTATGCAAAATTACTTTGTCTGCAGAGGTTATGGCATATTTACATAATATGAATGCTAACCTACTGGAGGACTGGAATATTGGGTTATCCCCGCCAGTGGCCACTAGCCTAGAAGATAAATATAGATATGTTAGAAGCACAGCTATAACATGTCAACGAGAACAGCCACCAACAGAAAAACAGGACCCATTAGCTAAATATAAATTTTGGGATGTTAACTTACAGGACAGTTTTTCTACAGACCTGGATCAATTTCCACTGGGTAGAAAATTTTTAATGCAACTGGGCACTAGGTCAAGGCCTGCTGTAGCTACCTCTAAAAAGCGATCTGCTCCTACCTCCACCTCTACACCAGCAAAACGTAAAAGGCGGTAGTGTGTTGTTGTGTGTTTGTGTAACTGTGTTTGTGTGTTGTATATATGGTATGTTTGTGTATGTGCTTTATGTTATACTTTGTATGTGTATGTTGTGTTTGTGTGTTTGTGTGTTGTATATATGGTATGTTTGTGTATGTGCTTTATTTTATACTTTGTATGTGTATGTTGTGTTTGTGTAAATGTTTGTGTCTGTATGCATTGTATGTATGACTGTATATATGTGTAATGTTTGTGTGTCTGTAATAAACATGAATGAGTGCTTTTACGCGTGGTTGCATAAACTAAGGTGTGTCATTATTGTGGCTTTTGTTTTGTAAGTTATTGTGTACAGTGTACTATGTGTATTGTGCATACATATATATACCATAACATACTCCATTTTGTTGTTTTTCCGCCATTTTGTACATGCAACCGAATTCGGTTGCATGGCCTATTGCCATTATTTAAACC------------------------------------------AAAAGGCCCTTTTCAGCAGAACAGTTAATCCCTTGGCATATTGCCGTTTCCTGCGTTTTATACTTGAACTATGTACAGTACCGCACCCTGTATTACTCACCGGTACTATGACTGCCAACTATGCTTTTATCTGCATACTTTAGTGCTGTTGGGCACACATTTTTATACATGTGTCTGCAACTTTGGTGTTTTGGCTTGCAGAATACACTATGTAGGCCAAGTATCTGTCAGTATCTGTTTTGCAAACATGTAACATACAATTACTCATTTTTGAAAACCGTTTACGGTCGTGCAAAAACAGGTTTCTTTTAATTGTT
>LNS3774660_HPV56
GAAAGTTTTAATCATACTTTTATATATTGGGAGTAACCGAAAAGGGTTTAAGACCGAAAACGGTACATATAAAAGGCAGCTTATTCTGTGTGGACATATTCATGGAGCCACAATTCAACAATCCACAGGAACGTCCACGACGCCTGCACCACTTGAGTGAGGTATTAGAAATACCTTTAATTGATCTTAGATTATCATGTGTATATTGCAAAAAAGAACTAACACGTGCTGAGGTATATAATTTTGCATGCACTGAATTAAACTTAGTGTATAGGGATGATTTTCCTTATGCAGTGTGCAGAGTATGTTTATTGTTTTATAGTAAAGTTAGAAAATATAGGTATTATGACTATTCAGTGTATGGAGCTACACTAGAAAGTATAACTAAAAAACAGTTATGTGATTTATTAATAAGGTGCTACAGATGTCAAAGTCCGTTAACTCCGGAGGAAAAGCAATTGCATTGTGACAGAAAAAGACGATTTCATCTAATAGCACATGGTTGGACCGGGTCATGTTTGGGGTGCTGGAGACAAACATCTAGAGAACCTAGAGAATCTACAGTATAATCATGCATGGTAAAGTACCAACGCTGCAAGACGTTATATTAGAACTAACACCTCAAACAGAAATTGACCTACAGTGCAATGAGCAATTGGACAGCTCAGAGGATGAGGATGAGGATGAAGTAGACCATTTGCAGGAGCGGCCACAGCAAGCTAGACAAGCTAAACAACATACGTGTTACCTAATACACGTACCTTGTTGTGAGTGTAAGTTTGTGGTGCAGTTGGACATTCACAGTACCAAAGAGGACCTGCGTGTTGTACAACAGCTGCTTATGGGTGCGTTAACAGTAACGTGCCCACTCTGCGCATCAAGTAACTAACTGCAATGGCGTCACCTGAAGGTACAGATGGGGAGGGGAAGGGATGTTGTGGATGGTTTGAAGTAGAGGCAATTGTAGAAAAAAAAACAGGAGATAAAATATCAGATGATGAAAGTGACGAGGAGGATGAAATAGATACAGATTTAGATGGATTTATAGACAATTCATATATAGAAAATATACAGGCAGACAGAGAGACAGCTCAACAATTGTTGCAAGTACAAACAGCACATGCAGATAAACAGACGTTGCAAAAACTAAAACGAAAGTATATAGCTAGTCCATTAAGTGATATTAGTAATCAGCAAACTGTGTGCCGGGAAGGAGTAAAACGGAGGCTTATTTTATCAGACCTACAAGACAGCGGGTATGGCAATACATTGGAAACTCTGGAAACACAAGAACAGGTAGATGAAGAGGTACAGGGACGTGGGTGCGGGAATACACAAAATGGAGGCTCACAAAACAGTACCTATAGTAACAATAGTGAGGACTCTGTAATACATATGGATATTGATAGAAACAATGAAACGCCAACACAACAATTGCAGGACTTGTTTAAAAGTAGCAATTTACAAGGTAAATTAAATTATAAATTTAAAGAAGTGTATGGTATTCCATTTTCAGAATTGGTGCGTACGTTTAAAAGTGATAGTACATGTTGCAATGATTGGATATGTGCTATATTTGGTGTTAATGAAACATTAGCCGAGGCACTAAAAACTATAATAAAACCACACTGTATGTATTATCATATGCAATGTTTAACATGTACATGGGGGGTTATAGTAATGATGCTAATTAGATATACATGTGGCAAAAACAGAAAAACAATTGCAAAAGCATTAAGCTCAATATTAAATGTACCACAGGAGCAAATGTTAATTCAACCACCAAAAATACGAAGTCCTGCTGTAGCTTTATATTTTTATAAAACAGCAATGTCAAATATTAGTGATGTGTATGGAGACACACCAGAATGGATACAAAGACAAACACAATTGCAACACAGTTTACAGGATAGTCAATTTGAATTATCTAAAATGGTGCAGTGGGCATTTGATAATGACGTAACAGATGATAGCCAAATTGCGTTTCAATATGCACAATTAGCAGATGTAGACAGCAATGCACAAGCCTTTTTAAAAAGCAATATGCAGGCAAAATATGTAAAGGATTGTGGAATAATGTGTAGACATTATAAAAGGGCACAACAGCAACAAATGAATATGTGCCAGTGGATAAAGCACATATGTAGTAAAACAGATGAAGGGGGTGATTGGAAACCCATTGTACAATTTTTAAGATATCAAGGGGTCGATTTCATTTCATTTTTAAGTTACTTTAAATTATTTCTACAAGGAACACCTAAACATAACTGTTTGGTACTTTGTGGACCGCCAAATACAGGTAAATCATGCTTTGCTATGAGTCTTATAAAGTTTTTTCAAGGGTCTGTCATTTCATTTGTGAATTCACAAAGCCACTTTTGGTTGCAGCCATTAGACAATGCTAAACTTGGTTTGTTGGATGATGCAACAGAAATATGTTGGAAATATATAGACGATTATTTAAGGAATTTGGTAGATGGAAATCCCATAAGTTTAGATAGAAAACATAAACAATTAGTACAAATAAAATGTCCACCATTACTAATTACAACTAATATAAATCCTATGCTAGATGCTAAATTACGATATTTACACAGTAGAATGTTAGTGTTTCAGTTTCAAAATCCATTTCCATTAGATAATAATGGTAATCCTGTATATGAATTAAGTAATGTAAACTGGAAATGTTTCTTTACAAGGACGTGGTCCAGATTAAATTTGGATAACGACGAGGACAAAGAAAACAATGGAGACGCTTTCCCAACGTTTAAATGCGTGCCAGAACAAAATACTAGACTGTTTTG-AAAAAGATAGTAGATGTATTGCAGATCATATAGAATATTGGAAAGCTGTGCGACATGAAAATGTGCTATACTATAAAGCAAGAGAAAATGACATTACTGTACTAAACCACCAGATGGTGCCTTGTTTACAAGTATGTAAAGCAAAAGCATGTAGTGCAATAGAAGTGCAAATAGCACTGGAATCATTAAGTACAACAATATATAACAATGAAGAGTGGACATTAAGAGACACATGCGAGGAACTATGGCTTACTGAACCCAAAAAATGCTTTAAAAAAGAAGGACAACATATAGAAGTATGGTTTGATGGTAGTAAAAACAATTGTATGCAATATGTAGCCTGGAAATATATATATTACAATGGAGACTGTGGGTGGCAAAAAGTGTGTTCTGGGGTAGACTATAGAGGTATATATTATGTACATGATGGCCACAAAACATACTACACAGACTTTGAACAAGAGGCCAAAAAATTTGGGTGTAAAAACATATGGGAAGTACATATGGAAAATGAGAGTATTTATTGTCCTGACTCTGTGTCTAGTACCTGTAGATACAACGTATCCCCTGTTGAAACTCTTAACGAATACAACACCCACAAGACCACCACCACCACCTCCACGTCCGTGGGCAACCAAGACGCCGCAGTATCCCACAGACCAGGAAAACGACCCAGACTACGGGAATCAGAATTTGACTCCTCCAGAGAGTCCCACGCAAAGTGTGTCACAACACACACAAACATCAGCGACACAGACAATACCGACAGTAGAAGTAGAAGTATCAACAACAACAACCACCCTGGTGATAAGACTACGCCTGTAGTACATTTAAAAGGTGAACCTAACAGATTAAAATGTTGTAGATATCGATTTCAAAAATATAAAACATTGTTTGTGGATGTAACATCAACATATCATTGGACAAGTACAGACAATAAAAATTATAGCATAATTACAATTCTATATAAGGATGAAACACAACGAAACAGCTTTTTAAGTAATGTAAAAATTCCCAATAGTGTACAGGTTAGTTTGGGACAAATGAGTTTTCCATAAAGTGCTGTATATATTGTATATACATTTGTGTTATTGTAACACACAAATACGTGAAGTGTACCTGCCATACATTGCTGCTACGCATATATATTGCAACCATTGATTTTTGTGTTATTGGTGTGTTTGCGCTTTGCTTTTGTGTTTGTTTGCTTGTGTGTCATGTTGTCCCGCTTTTGCTATCTGCCTCTGTGTTTTCCAGTTGTATATTATTAATAATATTGTTTTGGTTTGTTATAGCCACATCCTTTTTTAATACATTTATAATATTTTTGATATTTTTTTACTGTCCTGTGCTGTGTATATATTTACATGCTTTGTGGATAATAAATACTACGTAAATGTAGTAGTACTGTTACTACTATGGTTGCCCACCGTGCCACACGACGCAAACGCGCATCTGCAACACAACTATATAAAACATGTAAGTTGTCTGGTACATGTCCAGAGGATGTTGTTAATAAAATAGAGCAAAAAACATGGGCTGACAAAATATTGCAATGGGGAAGTTTATTTACATATTTCGGAGGCCTTGGCATTGGTACAGGAACTGGGTCTGGGGGTCGTGCAGGCTATGTTCCATTGGGGTCTAGGCCTTCCACAATAGTTGATGTAACTCCGGCGCGACCACCTATTGTTGTGGAATCCGTAGGGCCTACAGACCCTTCCATTGTTACATTAGTTGAGGAGTCCAGTGTTATAGAATCTGGTGCAGGGATTCCTAATTTTACTGGGTCTGGGGGATTTGAAATTACATCATCATCAACAACTACACCTGCCGTGTTGGATATTACACCAACCTCTAGTACTGTACATGTCAGTAGTACCCATATAACCAATCCGTTATTTATTGATCCCCCTGTTATTGAGGCCCCACAAACTGGCGAGGTGTCTGGCAATATTTTAATTAGCACACCCACATCTGGTATACATAGCTATGAAGAAATACCTATGCAAACATTTGCTGTTCACGGTTCTGGTACAGAACCTATCAGTAGCACTCCTATTCCAGGCTTTAGGCGTATTGCAGCTCCTAGATTATATAGAAAAGCATTTCAGCAGGTTAAGGTAACTGACCCTGCATTTCTTGATAGACCTGCAACATTAGTATCTGCTGATAATCCACTTTTTGAAGGTACTGACACATCTTTAGCTTTTTCTCCGTCGGGTGTGGCTCCTGACCCCGATTTTATGAATATAGTAGCATTACATAGGCCTGCATTTACTACACGTAGGGGTGGTGTACGTTTTAGTAGGCTTGGCAGAAAGGCTACTATACAAACACGTAGAGGCACACAAATAGGTGCCCGTGTGCATTATTATTATGATATAAGTCCTATTGCACAGGCTGAGGAAATTGAAATGCAGCCATTATTGTCTGCAAATAATTCATTTGATGGCCTATATGATATTTATGCAAATATAGATGATGAAGCACCTGGTTTGTCTAGCCAGTCAGTTGCTACACCTTCTGCACACTTACCTATAAAGCCTTCCACATTGTCTTTTGCTAGTAACACAACTAATGTAACTGCCCCTTTAGGTAATGTGTGGGAAACACCATTTTATTCGGGTCCTGACATAGTGTTGCCTACAGGCCCCAGTACGTGGCCCTTTGTTCCTCAGTCTCCTTATGATGTTACCCATGATGTATATATACAGGGATCCTCCTTTGCATTATGGCCTGTGTATTTTTTTAGACGTAGGCGCCGTAAACGTATTCCCTATTTTTTTGCAGATGGCGACGTGGCGGCCTAGTGACAATAAGGTGTATCTACCTCCAACACCTGTTTCAAAGGTTGTGGCAACGGATTCCTATGTGAAACGCACTAGTATATTTTATCATGCAGGCAGTTCACGATTGCTTGCCGTAGGACATCCCTATTACTCTGTGACTAAGGACAATACCAAAACAAACATTCCCAAAGTTAGTGCATATCAATATAGGGTATTTAGGGTGCGGTTGCCCGACCCTAATAAGTTTGGACTTCCAGATACTAATATTTATAATCCGGACCAGGAACGGTTAGTGTGGGCATGTGTAGGTTTGGAGGTAGGCCGCGGACAGCCTTTGGGTGCTGGGCTAAGTGGCCATCCATTGTTTAATAGGCTGGATGATACTGAAAGTTCCAATTTAGCAAATAATAATGTTATAGAAGATAGTAGGGACAATATATCAGTTGATGGCAAGCAAACACAGTTGTGTATTGTTGGATGTACTCCCGCTATGGGTGAACATTGGACTAAAGGTGCTGTGTGTAAGTCCACACAAGTTACCACAGGGGACTGCCCGCCTCTTGCATTGATTAATACACCTATAGAGGATGGGGACATGATAGACACAGGATTTGGCGCTATGGACTTTAAGGTGTTGCAGGAATCTAAGGCTGAGGTACCTTTAGACATTGTACAATCCACCTGTAAATATCCTGACTATTTAAAAATGTCTGCAGATGCCTATGGTGATTCTATGTGGTTTTACTTACGCAGGGAACAATTATTTGCCAGACATTATTTTAATAGGGCTGGTAAAGTTGGGGAAACAATACCTGCAGAGTTATATTTAAAGGGTAGCAATGGTAGAGAACCCCCTCCTAGTTCTGTATATGTGGCTACGCCTAGTGGGTCTATGATTACGTCTGAGGCACAGTTATTTAATAAACCTTATTGGTTGCAACGTGCCCAAGGCCATAATAATGGCATTTGCTGGGGTAATCAATTATTTGTTACTGTAGTAGATACTACTAGAAGTACTAACATGACTATTAGTACTGCTACAGAACAGTTAAGTAAATATGATGCACGAAAAATTAATCAGTACCTTAGACATGTGGAGGAATATGAATTACAATTTGTTTTTCAATTATGCAAAATTACTTTGTCTGCAGAGGTTATGGCATATTTACATAATATGAATGCTAACCTACTGGAGGACTGGAATATTGGGTTATCCCCGCCAGTGGCCACTAGCCTAGAAGATAAATATAGATATGTTAGAAGCACAGCTATAACATGTCAACGAGAACAGCCACCAACAGAAAAACAGGACCCATTAGCTAAATATAAATTTTGGGATGTTAACTTACAGGACAGTTTTTCTACAGACCTGGATCAATTTCCACTGGGTAGAAAATTTTTAATGCAACTGGGCACTAGGTCAAGGCCTGCTGTAGCTACCTCTAAAAAGCGATCTGCTCCTACCTCCACCTCTACACCAGCAAAACGTAAAAGGCGGTAGTGTGTTGTTGTGTGTTTGTGTAACTGTGTTTGTGTGTTGTATATATGGTATGTTTGTGTATGTGCTTTATGTTATACTTTGTATGTGTATGTTGTGTTTGTGTGTTTGTGTGTTGTATATATGGTATGTTTGTGTATGTGCTTTATTTTATACTTTGTATGTGTATGTTGTGTTTGTGTAAATGTTTGTGTCTGTATGCATTGTATGTATGACTGTATATATGTGTAATGTTTGTGTGTCTGTAATAAACATGAATGAGTGCTTTTACGCGTGGTTGCATAAACTAAGGTGTGTCATTATTGTGGCTTTTGTTTTGTAAGTTATTGTGTACAGTGTACCATGTGTATTGTGCATACATATATATACCATAACATACTCCATTTTGTTGTTTTTCCGCCATTTTGTACATGCAACCGAATTCGGTTGCATGGCCTATTGCCATTATTTAAACC------------------------------------------AAAAGGCCCTTTTCAGCAGAACAGTTAATCCCTTGGCATATTGCCGTTTCCTGCGTTTTATACTTGAACTATGTACAGTACCGCACCCTGTATTACTCACCGGTACTATGACTGCCAACTATGCTTTTATCTGCATACTTTAGTGCTGTTGGGCACACATTTTTATACATGTGTCTGCAACTTTGGTGTTTTGGCTTGCAGAATACACTATGTAGGCCAAGTATCTGTCAGTATCTGTTTTGCAAACATGTAACATACAATTACTCATTTTTGAAAACCGTTTACGGTCGTGCAAAAACAGGTTTCTTTTAATTGTT
>LNS1681993_HPV56
GAAAGTTTTAATCATACTTTTATATATTGGGAGTAACCGAAAAGGGTTTAAGACCGAAAACGGTACATATAAAAGGCAGCTTATTCTGTGTGAACATATTCATGGAGCCACAATTCAACAATCCACAGGAACGTCCACGACGCCTGCACCACTTGAGTGAGGTATTAGAAATACCTTTAATTGATCTTAGATTATCATGTGTATATTGCAAAAAAGAACTAACACGTGCTGAGGTATATAATTTTGCATGCACTGAATTAAACTTAGTGTATAGGGATGATTTTCCTTATGCAGTGTGCAGAGTATGTTTATTGTTTTATAGTAAAGTTAGAAAATATAGGTATTATGACTATTCAGTGTATGGAGCTACACTAGAAAGTATAACTAAAAAACAGTTATGTGATTTATTAATAAGGTGCTACAGATGTCAAAGTCCGTTAACTCCGGAGGAAAAGCAATTGCATTGTGACAGAAAAAGACGATTTCATCTAATAGCACATGGTTGGACCGGGTCATGTTTGGGGTGCTGGAGACAAACATCTAGAGAACCTAGAGAATCTACAGTATAATCATGCATGGTAAAGTACCAACGCTGCAAGACGTTATATTAGAACTAACACCTCAAACAGAAATTGACCTACAGTGCAATGAGCAATTGGACAGCTCAGAGGATGAGGATGAGGATGAAGTAGACCATTTGCAGGAGCGGCCACAGCAAGCTAGACAAGCTAAACAACATACGTGTTACCTAATACACGTACCTTGTTGTGAGTGTAAGTTTGTGGTGCAGTTGGACATTCACAGTACCAAAGAGGACCTGCGTGTTGTACAACAGCTGCTTATGGGTGCGTTAACAGTAACGTGCCCACTCTGCGCATCAAGTAACTAACTGCAATGGCGTCACCTGAAGGTACAGATGGGGAGGGGAAGGGATGTTGTGGATGGTTTGAAGTAGAGGCAATTGTAGAAAAAAAAACAGGAGATAAAATATCAGATGATGAAAGTGACGAGGAGGATGAAATAGATACAGATTTAGATGGATTTATAGACAATTCATATATAGAAAATATACAGGCAGACAGAGAGACAGCTCAACAATTGTTGCAAGTACAAACAGCACATGCAGATAAACAGACGTTGCAAAAACTAAAACGAAAGTATATAGCTAGTCCATTAAGTGATATTAGTAATCAGCAAACTGTGTGCCGGGAAGGAGTAAAACGAAGGCTTATTTTATCAGACCTACAAGACAGCGGGTATGGCAATACATTGGAAACTCTGGAAACACAAGAACAGGTAGATGAAGAGGTACAGGGACGTGGGTGCGGGAATACACAAAATGGAGGCTCACAAAACAGTACCTATAGTAACAATAGTGAGGACTCTGTAATACATATGGATATTGATAGAAACAATGAAACGCCAACACAACAATTGCAGGACTTGTTTAAAAGTAGCAATTTACAAGGTAAATTAAATTATAAATTTAAAGAAGTGTATGGTATTCCATTTTCAGAATTGGTGCGTACGTTTAAAAGTGATAGTACATGTTGCAATGATTGGATATGTGCTATATTTGGTGTTAATGAAACATTAGCCGAGGCACTAAAAACTATAATAAAACCACACTGTATGTATTATCATATGCAATGTTTAACATGTACATGGGGGGTTATAGTAATGATGCTAATTAGATATACATGTGGCAAAAACAGAAAAACAATTGCAAAAGCATTAAGCTCAATATTAAATGTACCACAGGAGCAAATGTTAATTCAACCACCAAAAATACGAAGTCCTGCTGTAGCTTTATATTTTTATAAAACAGCAATGTCAAATATTAGTGATGTGTATGGAGACACACCAGAATGGATACAAAGACAAACACAATTGCAACACAGTTTACAGGATAGTCAATTTGAATTATCTAAAATGGTGCAGTGGGCATTTGATAATGACGTAACAGATGATAGCCAAATTGCGTTTCAATATGCACAATTAGCAGATGTAGACAGCAATGCACAAGCCTTTTTAAAAAGCAATATGCAGGCAAAATATGTAAAGGATTGTGGAATAATGTGTAGACATTATAAAAGGGCACAACAGCAACAAATGAATATGTGCCAGTGGATAAAGCACATATGTAGTAAAACAGATGAAGGGGGTGATTGGAAACCCATTGTACAATTTTTAAGATATCAAGGGGTCGATTTCATTTCATTTTTAAGTTACTTTAAATTATTTCTACAAGGAACACCTAAACATAACTGTTTGGTACTTTGTGGACCGCCAAATACAGGTAAATCATGCTTTGCTATGAGTCTTATAAAGTTTTTTCAAGGGTCTGTCATTTCATTTGTGAATTCACAAAGCCACTTTTGGTTGCAGCCATTAGACAATGCTAAACTTGGTTTGTTGGATGATGCAACAGAAATATGTTGGAAATATATAGACGATTATTTAAGGAATTTGGTAGATGGAAATCCCATAAGTCTAGATAGAAAACATAAACAATTAGTACAAATAAAATGTCCACCATTACTAATTACAACTAATATAAATCCTATGCTAGATGCTAAATTACGATATTTACACAGTAGAATGTTAGTGTTTCAGTTTCAAAATCCATTTCCATTAGATAATAATGGTAATCCTGTATATGAATTAAGTAATGTAAACTGGAAATGTTTCTTTACAAGGACGTGGTCCAGATTAAATTTGGATAACGACGAGGACAAAGAAAACAATGGAGACGCTTTCCCAACGTTTAAATGCGTGCCAGAACAAAATACTAGACTGTTTTG-AAAAAGATAGTAGATGTATTGCAGATCATATAGAATATTGGAAAGCTGTGCGACATGAAAATGTGCTATACTATAAAGCAAGAGAAAATGACATTACTGTACTAAACCACCAGATGGTGCCTTGTTTACAAGTATGTAAAGCAAAAGCATGTAGTGCAATAGAAGTGCAAATAGCACTGGAATCATTAAGTACAACAATATATAACAATGAAGAGTGGACATTAAGAGACACATGCGAGGAACTATGGCTTACTGAACCCAAAAAATGCTTTAAAAAAGAAGGACAACATATAGAAGTATGGTTTGATGGTAGTAAAAACAATTGTATGCAATATGTAGCCTGGAAATATATATATTACAATGGAGACTGTGGGTGGCAAAAAGTGTGTTCTGGGGTAGACTATAGAGGTATATATTATGTACATGATGGCCACAAAACATACTACACAGACTTTGAACAAGAGGCCAAAAAATTTGGGTGTAAAAACATATGGGAAGTACATATGGAAAATGAGAGTATTTATTGTCCTGACTCTGTGTCTAGTACCTGTAGATACAACGTATCCCCTGTTGAAACTCTTAACGAATACAACACCCACAAGACCACCACCACCACCTCCACGTCCGTGGGCAACCAAGACGCCGCAGTATCCCACAGACCAGGAAAACGACCCAGACTACGGGAATCAGAATTTGACTCCTCCAGAGAGTCCCACGCAAAGTGTGTCACAACACACACAAACATCAGCGACACAGACAATACCGACAGTAGAAGTAGAAGTATCAACAACAACAACCACCCTGGTGATAAGACTACGCCTGTAGTACATTTAAAAGGTGAACCTAACAGATTAAAATGTTGTAGATATCGATTTCAAAAATATAAAACATTGTTTGTGGATGTAACATCAACATATCATTGGACAAGTACAGACAATAAAAATTATAGCATAATTACAATTTTATATAAGGATGAAACACAACGAAACAGCTTTTTAAGTAATGTAAAAATTCCCAATAGTGTACAGGTTAGTTTGGGACAAATGAGTTTTCCATAAAGTGCTGTATATATTGTATATACATTTGTGTTATTGTAACACACAAATACGTGAAGTGTACCTGCCATACATTGCTGCTACGCATATATATTGCAACCATTGATTTTTGTGTTATTGGTGTGTTTGCGCTTTGCTTTTGTGTTTGTTTGCTTGTGTGTCATGTTGTCCCGCTTTTGCTATCTGCCTCTGTGTTTTCCAGTTGTATATTATTAATAATATTGTTTTGGTTTGTTATAGCCACATCCTTTTTTAATACATTTATAATATTTTTGATATTTTTTTACTGTCCTGTGCTGTGTATATATTTACATGCTTTGTGGATAATAAATACTACGTAAATGTAGTAGTACTGTTACTACTATGGTTGCCCACCGTGCCACACGACGCAAACGCGCATCTGCAACACAACTATATAAAACATGTAAGTTGTCTGGTACATGTCCAGAGGATGTTGTTAATAAAATAGAGCAAAAAACATGGGCTGACAAAATATTGCAATGGGGAAGTTTATTTACATATTTCGGAGGCCTTGGCATTGGTACAGGAACTGGGTCTGGGGGTCGTGCAGGCTATGTTCCATTGGGGTCTAGGCCTTCCACAATAGTTGATGTAACTCCGGCGCGACCACCTATTGTTGTGGAATCCGTAGGGCCTACAGACCCTTCCATTGTTACATTAGTTGAGGAGTCCAGTGTTATAGAATCTGGTGCAGGGATTCCTAATTTTACTGGGTCTGGGGGATTTGAAATTACATCATCATCAACAACTACACCTGCCGTGTTGGATATTACACCAACCTCTAGTACTGTACATGTTAGTAGTACCCATATAACCAATCCGTTATTTATTGATCCCCCTGTTATTGAGGCCCCACAAACTGGCGAGGTGTCTGGCAATATTTTAATTAGCACACCCACATCTGGTATACATAGCTATGAAGAAATACCTATGCAAACATTTGCTGTTCACGGTTCTGGTACAGAACCTATCAGTAGCACTCCTATTCCAGGCTTTAGGCGTATTGCAGCTCCTAGATTATATAGAAAAGCATTTCAGCAGGTTAAGGTAACTGACCCTGCATTTCTTGATAGACCTGCAACATTAGTATCTGCTGATAATCCACTTTTTGAAGGTACTGACACATCTTTAGCTTTTTCTCCGTCGGGTGTGGCTCCTGACCCTGATTTTATGAATATAGTAGCATTACATAGGCCTGCATTTACTACACGTAGGGGTGGTGTACGTTTTAGTAGGCTTGGCAGAAAGGCTACTATACAAACACGTAGAGGCACACAAATAGGTGCCCGTGTGCATTATTATTATGATATAAGTCCTATTGCACAGGCTGAGGAAATTGAAATGCAGCCATTATTGTCTGCAAATAATTCATTTGATGGCCTATATGATATTTATGCAAATATAGATGATGAAGCACCTGGTTTGTCTAGCCAGTCAGTTGCTACACCTTCTGCACACTTACCTATAAAGCCTTCCACATTGTCTTTTGCTAGTAACACAACTAATGTAACTGCCCCTTTAGGTAATGTGTGGGAAACACCATTTTATTCGGGTCCTGACATAGTGTTGCCTACAGGCCCCAGTACGTGGCCCTTTGTTCCTCAGTCTCCTTATGATGTTACCCATGATGTATATATACAGGGATCCTCCTTTGCATTATGGCCTGTGTATTTTTTTAGACGTAGGCGCCGTAAACGTATTCCCTATTTTTTTGCAGATGGCGACGTGGCGGCCTAGTGAAAATAAGGTGTATCTACCTCCAACACCTGTTTCAAAGGTTGTGGCAACGGATTCCTATGTGAAACGCACTAGTATATTTTATCATGCAGGCAGTTCACGATTGCTTGCCGTAGGACATCCCTATTACTCTGTGACTAAGGACAATACCAAAACAAACATTCCCAAAGTTAGTGCATATCAATATAGGGTATTTAGGGTGCGGTTGCCCGACCCTAATAAGTTTGGACTTCCAGATACTAATATTTATAATCCGGACCAGGAACGGTTAGTGTGGGCATGTGTAGGTTTGGAGGTAGGCCGCGGACAGCCTTTGGGTGCTGGGCTAAGTGGCCATCCATTGTTTAATAGGCTGGATGATACTGAAAGTTCCAATTTAGCAAATAATAATGTTATAGAAGATAGTAGGGACAATATATCAGTTGATGGCAAGCAAACACAGTTGTGTATTGTTGGATGTACTCCCGCTATGGGTGAACATTGGACTAAAGGTGCTGTGTGTAAGTCCACACAAGTTACCACAGGGGACTGCCCGCCTCTTGCATTAATTAATACACCTATAGAGGATGGGGACATGATAGACACAGGATTTGGCGCTATGGACTTTAAGGTGTTGCAGGAATCTAAGGCTGAGGTACCTTTAGACATTGTACAATCCACCTGTAAATATCCTGACTATTTAAAAATGTCTGCAGATGCCTATGGTGATTCTATGTGGTTTTACTTACGCAGGGAACAATTATTTGCCAGACATTATTTTAATAGGGCTGGTAAAGTTGGGGAAACAATACCTGCAGAGTTATATTTAAAGGGTAGCAATGGTAGAGAACCCCCTCCTAGTTCTGTATATGTGGCTACGCCTAGTGGGTCTATGATTACGTCTGAGGCACAGTTATTTAATAAACCTTATTGGTTGCAACGTGCCCAAGGCCATAATAATGGCATTTGCTGGGGTAATCAATTATTTGTTACTGTAGTAGATACTACTAGAAGTACTAACATGACTATTAGTACTGCTACAGAACAGTTAAGTAAATATGATGCACGAAAAATCAATCAGTACCTTAGACATGTGGAGGAATATGAATTACAATTTGTTTTTCAATTATGCAAAATTACTTTGTCTGCAGAGGTTATGGCATATTTACATAATATGAATGCTAACCTACTGGAGGACTGGAATATTGGGTTATCCCCGCCAGTGGCCACTAGCCTAGAAGATAAATATAGATATGTTAGAAGCACAGCTATAACATGTCAACGAGAACAGCCACCAACAGAAAAACAGGACCCATTAGCTAAATATAAATTTTGGGATGTTAACTTACAGGACAGTTTTTCTACAGACCTGGATCAATTTCCACTGGGTAGAAAATTTTTAATGCAACTGGGCACTAGGTCAAGGCCTGCTGTAGCTACCTCTAAAAAGCGATCTGCTCCTACCTCCACCTCTACACCAGCAAAACGTAAAAGGCGGTAGTGTGTTGTTGTGTGTTTGTGTAACTGTGTTTGTGTGTTGTATATATGGTATGTTTGTGTATGTGCTTTATGTTATAC-TTGTATGTGTATGTTGTGTTTGTGTGTTTGTGTGTTGTATATATGGTATGTTTGTGTATGTGCTTTATTTTATACTTTGTATGTGTATGTTGTGTTTGTGTAAATGTTTGTGTCTGTATGCATTGTATGTATGACTGTATATATGTGTAATGTTTGTGTGTCTGTAATAAACATGAATGAGTGCTTTTACGCGTGGTTGCATAAACTAAGGTGTGTCATTATTGTGGCTTTTGTTTTGTAAGTTATTGTGTACAGTGTACTATGTGTATTGTGCATACATATATATACCATAACATACTCCATTTTGTTGTTTTTCCGCCATTTTGTACATGCAACCGAATTCGGTTGCATGGCCTATTGCCATTATTTAAACC------------------------------------------AAAAGGCCCTTTTCAGCAGAACAGTTAATCCCTTGGCATATTGCCGTTTCCTGCGTTTTATACTTGAACTATGTACAGTACCGCACCCTGTATTACTCACCGGTACTATGACTGCCAACTATGCTTTTATCTGCATACTTTAGTGCTGTTGGGCACACATTTTTATACATGTGTCTGCAACTTTGGTGTTTTGGCTTGCAGAATACACTATGTAGGCCAAGTATCTGTCAGTATCTGTTTTGCAAACATGTAACATACAATTACTCATTTTTGAAAACCGTTTACGGTCGTGCAAAAACAGGTTTCTTTTAATTGTT
