# Supplementary material for: Characterization and Diversity of 243 Complete Human Papillomavirus Genomes in Cervical Swabs Using Next Generation Sequencing
Source: Viruses. 2020 Dec 14;12(12):1437. doi: 10.3390/v12121437 (PMC7764970; doi:10.3390/v12121437)
Supplement: Supplementary file 1 [file viruses-12-01437-s001.zip › Supplementary material/Alignments/HPV58_alignment.fasta]

>LNS0937074_HPV58
CTAAACTATAATGCCAAATCTTGTAAAAACTAGGGTGTAACCGAAAACGGTCTGACCGAAACCGGTGCATATATAAAGCAGACATTTTTTGGTAGGCTACTGCAGGACTATGTTCCAGGACGCAGAGGAGAAACCACGGACATTGCATGATTTGTGTCAGGCGTTGGAGACATCTGTGCATGAAATCGAAGTGAAATGCGTTGAATGCAAAAAGACTTTGCAGCGATCTGAGGTATATGACTTTGTATTTGCAGATTTAAGAATAGTGTATAGAGATGGAAATCCATTTGCAGTATGTAAAGTGTGTTTACGATTGCTATCTAAAATAAGTGAGTATAGACATTATAATTATTCGCTATATGGAGACACATTGGAACAAACACTAAAAAAGTGTTTAAATGAAATATTAATTAGATGTATTATTTGTCAAAGACCATTGTGTCCACAAGAAAAAAAAAGGCATGTGGATTTAAACAAAAGGTTTCATAATATTTCGGGTCGTTGGACAGGGCGCTGTGCAGTGTGTTGGAGACCCCGACGTAGACAAACACAAGTGTAACCTGTAACAACGCCATGAGAGGAAACAACCCAACGCTAAGAGAATATATTTTAGATTTACATCCTGAACCAACTGACCTATTCTGCTATGAGCAATTATGTGACAGCTCAGACGAGGATGAAATAGGCTTGGACAGGCCAGATGGACAAGCACAACCGGCCACAGCTAATTACTACATTGTAACGTGTTGTTACACTTGTGACACCACGGTTCGTTTGTGTATCAACAGTACAACAACCGACGTACGAACCCTACAGCAGCTGCTTATGGGCACATGTACCATTGTGTGCCCTAGCTGTGCACAGCAATAAACACCATCTGCAATGGATGACCCTGAAGGTACAAACGGGGTAGGGGCGGGCTGTACTGGCTGGTTTGAGGTAGAAGCAGTAATAGAACGAAGAACAGGTGATAATATTTCAGATGATGAGGACGAAACAGCAGACGATAGTGGTACAGATTTAATAGAGTTTATAGATGATTCAGTACAAAGTACTACACAGGCAGAAGCAGAGGCAGCCCGAGCGTTGTTTAATGTACAGGAAGGGGTGGACGATATAAATGCTGTGTGTGCACTAAAACGAAAGTTTGCAGCATGCTCAGAAAGTGCTGTAGAGGACTGTGTGGACCGGGCCGCAAATGTGTGTGTATCGTGGAAATATAAAAATAAAGAATGCACACACAGAAAACGAAAAATTATTGAGCTAGAAGACAGCGGATATGGCAATACTGAAGTGGAAACTGAGCAGATGGCACACCAGGTAGAAAGCCAAAATGGCGACGCAGACTTAAATGACTCGCAGTCTAGTGGGGTGGGGGCTAGTTCAGATGTAAGCAGTGAAACGGATGTAGACAGTTGTAATACTGTTCCATTACAAAATATTAGTAATATTTTACATAACAGTAATACTAAAGCAACGCTATTATATAAATTCAAAGAAGCTTATGGAGTAAGTTTTATGGAATTAGTTAGACCATTTAAAAGTGATAAAACAAGCTGTACAGATTGGTGTATAACAGGGTATGGAATAAGTCCCTCCGTAGCAGAAAGTTTAAAAGTACTAATTAAACAGCACAGTATATATACACACCTACAATGTTTAACGTGTGACAGAGGAATTATATTATTATTGTTAATTAGATTTAAATGTAGCAAAAATAGATTAACTGTGGCAAAATTAATGAGTAATTTACTATCAATTCCTGAAACATGTATGATTATTGAGCCACCAAAATTACGAAGTCAAGCATGTGCCTTATATTGGTTTAGAACAGCAATGTCAAATATAAGTGATGTGCAAGGGACAACACCAGAATGGATAGATAGATTAACAGTGTTACAGCATAGCTTTAATGATGATATATTTGATTTAAGTGAAATGATACAATGGGCATATGATAATGACATTACAGATGATAGTGACATTGCATATAAATATGCACAGTTAGCAGATGTTAATAGTAATGCAGCAGCATTTTTAAGAAGCAATGCACAAGCAAAAATAGTAAAAGACTGTGGCGTTATGTGCAGACATTATAAAAGAGCAGAAAAGCGTGGTATGACAATGGGACAATGGATACAAAGTAGGTGTGAAAAAACAAATGATGGAGGTAATTGGAGACCAATAGTACAATTTTTAAGATATCAAAATATTGAATTTACAGCATTTTTAGTTGCATTTAAACAGTTTTTACAAGGTGTACCAAAAAAAAGTTGTATGTTACTGTGTGGCCCAGCAAATACAGGGAAATCATATTTTGGAATGAGTTTAATACATTTCTTAAAAGGATGCATTATTTCATATGTAAATTCCAAAAGTCATTTTTGGTTGCAGCCATTATCAGATGCTAAACTAGGTATGATAGATGATGTAACAGCCATAAGCTGGACATATATAGATGATTATATGAGAAATGCATTAGATGGTAACGACATTTCAATAGATGTAAAACATAGGGCATTAGTACAATTAAAATGTCCACCATTAATAATTACCTCAAATACAAATGCAGGCAAAGATTCACGATGGCCATATTTGCACAGTAGACTAACAGTATTTGAATTTAACAATCCATTTCCATTTGATGCAAATGGTAATCCAGTGTATAAAATAAATGATGAAAATTGGAAATCCTTTTTCTCAAGGACGTGGTGCAAATTAGGCTTAATAGAGGAAGAGGACAAGGAAAACGATGGAGGAAATATCAGCACGTTTAAGTGCAGTGCAGGACAAAATCCTAGACATATACGAAGCTGATAAAAATGATTTAACATCACAAATTGAACATTGGAAACTAATACGCATGGAGTGTGCTATAATGTATACAGCCAGACAAATGGGAATATCACATTTGTGCCACCAGGTGGTGCCGTCCTTGGTAGCATCAAAGACTAAAGCGTTTCAAGTAATTGAACTGCAAATGGCATTAGAGACATTAAATGCATCACCATATAAAACAGATGAATGGACATTGCAACAAACAAGCTTAGAAGTGTGGTTATCAGAGCCACAAAAATGCTTTAAAAAAAAAGGCATAACAGTAACTGTACAATATGACAATGATAAAGCAAACACAATGGATTATACAAATTGGAGTGAAATATATATTATTGAGGAAACAACATGTACTTTGGTAGCAGGAGAAGTTGACTATGTGGGGTTGTATTATATACATGGCAATGAAAAGACGTATTTTAAATATTTTAAAGAGGATGCAAAAAAGTACTCTAAAACACAATTATGGGAGGTACATGTGGGTAGTCGGGTAATTGTATGTCCTACATCTATACCTAGTGATCAAATATCCACTACTGAAACTGCTGACCCAAAGACCACCGAGGCCACCAACAACGAAAGTACACAGGGGACAAAGCGACGACGACTGGATTTACCAGACTCCAGAGACAACACCCAGTACTCCACAAAGTATACAGACTGCGCCGTGGACAGTAGACCACGAGGAGGAGGACTACACAGTACAACTAACTGCACATACAAAGGGCGGAACGTGTGTAGTTCTAAAGTTGCACCTATCTTGCATTTAAAAGGTGACCCAAATAGTTTAAAATGTTTAAGATATAGATTAAAACCATTTAAAGACTTATACTGTAATATGTCATCCACATGGCATTGGACCAGTGATGACAAAGGTGACAAAGTAGGAATTGTTACTGTAACATACACAACGGAAACACAACGACAACTGTTTTTAAACACTGTTAAAATACCACCCACTGTGCAAATAAGTACTGGTGTTATGTCATTGTAATTGTATTGTACAATTACTGTATGTAAACCACAAGCCAATATGTGCTGCTAAGTGTATATACAATGATATTACCTATTTTTGTTGTTTGTTTTATACTGTTTTTATGCTTGTGCATTTTTCTGCGGCCATTGGTGCTATCTATTTCTATATATGCTTGGCTGCTGGTGTTGGTGTTGCTGCTTTGGGTGTCTGTGGGGTCGGCTTTACGAATTTTTTTCTGTTACTTAATATTTTTATATATACCAATGATGTGTATTAATTTTCATGCACAATACTTAACCCAACAAGACTAACTGTATACTGGTTATGCACATGGTGGTATGGTATTGTAAATCTTTACTGTTGTGTGTG-TTGTTTTTATTATTTTTATACATTTACTAATAAATACTTTTATATTTTTAGCACTGTCTTATTATGAGACACAAACGGTCTACAAGGCGCAAGCGTGCATCTGCTACACAACTTTACCAAACATGCAAGGCCTCAGGCACCTGCCCACCTGATGTTATACCCAAAGTTGAAGGCACTACTATAGCAGATCAAATATTACGATATGGTAGCTTAGGGGTGTTTTTTGGAGGTTTAGGCATTGGTACAGGGTCGGGTACAGGTGGCAGGACTGGATATGTGCCCCTTGGTAGTACCCCACCGTCTGAGGCTATACCTTTACAGCCCATACGTCCCCCAGTTACCGTTGATACTGTGGGGCCTTTGGATTCTTCTATTGTATCTTTAATAGAGGAATCTAGTTTTATAGACGCCGGTGCACCAGCCCCATCAATTCCCACTCCATCTGGCTTTGATATTACCACCTCTGCAGATACTACACCTGCAATACTTAATGTTTCCTCTATTGGAGAATCATCTATACAAACTGTTTCTACACATTTAAATCCCTCCTTTACTGAGCCATCCGTACTCCGCCCTCCTGCACCTGCAGAGGCCTCTGGACATTTAATATTTTCCTCTCCTACTGTTAGCACACATAGTTATGAAAACATACCAATGGATACCTTTGTTATTTCTACTGACAGTGGCAATGTCACGTCTAGCACACCCATTCCAGGGTCTCGCCCTGTGGCACGCCTTGGTTTATACAGTCGCAACACCCAACAGGTTAAGGTTGTTGACCCTGCTTTTTTAACATCTCCTCATAGACTTGTAACATATGATAATCCAGCATTTGAAGGCTTTAACCCTGAGGACACATTGCAGTTTCAACATAGTGACATATCGCCTGCTCCTGATCCTGATTTTCTAGATATTGTTGCATTGCACAGACCTGCATTGACCTCTCGCAGGGGTACTGTACGGTATAGTAGGGTTGGGCAAAAGGCTACACTTCGTACTCGCAGTGGAAAGCAAATAGGGGCTAAAGTACATTACTACCAAGACTTAAGTCCCATACAGCCTGTCCAGGAACAGGTACAACAGCAACAACAATTTGAATTACAATCTTTAAATACTTCTGTTTCTCCCTATAGTATTAATGATGGACTTTATGATATTTATGCTGACGATGCTGATACTATACATGATTTTCAGAGTCCTCTGCACTCACATACCCCCTTTGCCACCACACGTACCAGTAATGTGTCCATACCATTAAATACTGGATTTGACACTCCTCTTGTGTCATTGGAACCTGGTCCAGACATTACATCTTCTGTAACATCTATGTCTAGTCCATTTATTCCTATATCTCCACTACCTCCTTTTAATACCATAATTGTGGATGGTGCTGATTTTATGTTGCACCCTAGCTATTTTATTTTGCGTCGCAGACGTAAACGTTTTCCATATTTTTTTGCAGATGTCCGTGTGGCGGCCTAGTGAGGCCACTGTGTACCTGCCTCCTGTGCCTGTGTCTAAGGTTGTAAGCACTGATGAATATGTGTCACGCACAAGCATTTATTATTATGCTGGCAGTTCCAGACTTTTGGCTGTTGGCAATCCATATTTTTCCATCAAAAGTCCCAATAACAATAAAAAAGTATTAGTTCCCAAGGTATCAGGCTTACAGTATAGGGTCTTTAGGGTGCGTTTACCTGATCCCAATAAATTTGGTTTTCCTGATACATCTTTTTATAACCCTGATACACAACGTTTGGTCTGGGCATGTGTAGGCCTTGAAATAGGTAGGGGACAGCCATTGGGTGTTGGCGTAAGTGGTCATCCTTATTTCAATAAATTTGATGACACTGAAACCAGTAACAGATATCCCGCACAGCCAGGGTCTGATAACAGGGAATGCTTATCTATGGATTATAAACAAACACAATTATGTTTAATTGGCTGTAAACCTCCCACTGGTGAGCATTGGGGTAAAGGTGTTGCCTGTAACAATAATGCAGCTGCTACTGATTGTCCTCCATTGGAACTTTTTAATTCTATTATTGAGGATGGTGACATGGTAGATACAGGGTTTGGATGCATGGACTTTGGTACATTGCAGGCTAATAAAAGTGATGTGCCTATTGATATTTGTAACAGTACATGCAAATATCCAGATTATTTAAAAATGGCCAGTGAACCTTATGGGGATAGTTTGTTCTTTTTTCTTAGACGTGAGCAGATGTTTGTTAGGCACTTTTTTAATAGGGCCGGAAAACTTGGCGAGGCTGTCCCGGATGACCTTTATATTAAAGGGTCCGGTAATACTGCAGTTATCCAGAGTAGTGCATTTTTTCCAACTCCTAGTGGCTCTATGGTTACCTCAGAATCACAATTATTTAATAAGCCTTATTGGCTACAGCGTGCACAAGGTCATAACAATGGCATTTGCTGGGGCAATCAGTTATTTGTTACCGTAGTTGATACCACTCGTAGCACTAATATGACATTATGCACTGAAGTAACTAAGGAAGGTACATATAAAAATGATAATTTTAAGGAATATGTACGTCATGTTGAAGAATATGACTTACAGTTTGTTTTTCAGCTTTGCAAAATTACACTGACTGCAGAGATAATGACATATATACATACTATGGATTCCAATATTTTGGAGGACTGGCAATTTGGTTTAACACCTCCTCCGTCTGCCAGTTTACAGGACACATATAGATTTGTTACCTCCCAGGCTATTACTTGCCAAAAAACAGCACCCCCTAAAGAAAAGGAAGATCCATTAAATAAATATACTTTTTGGGAGGTTAACTTAAAGGAAAAGTTTTCTGCAGATCTAGATCAGTTTCCTTTGGGACGAAAGTTTTTATTACAATCAGGCCTTAAAGCAAAGCCCAGACTAAAACGTTCGGCCCCTACTACCCGTGCACCATCCACCAAACGCAAAAAGGTTAAAAAATAATTGTTGTGGTACTTACACTATTTTATTATACATGTTTGTTTGTTTTATGTATGTGTTGTCTGTTTGTTTATGTTTGTGTATATGTTGTATGTGTTATGTGTCATGTTTGTGTACATGTTCTATG------------TGTTTGTCAGTTTCCTGTTTCTGTATATATGTAATAAACTATTGTGTGTATTGTAAACTATTTGTATTGTTTGGGTGTATCTATGAGTAAGGTGCTGTCCCTAAATTGCCCTACCCTGCCCTGCCTATTATGCATACCTATGTAATAGTATTTGTATAATATGTATTTTATAGTTTTTAACAGTACTGCCTCCATTTTACTTTACCTCCATTTTGTGCATGTAACCGATTTCGGTTGCTGGCACAAACGTGTTTTTTTTAAACTACAATTTAAACAATACAGTTAATCCTTTCCCTTCCTGCACTGCTTTTGCCTATACTTGCATATGTGACTCATATATACATGCAGTGCAGTTGCAAAATGTTTAATTATACTCATAGTTTAAACATGCTTATAGGCACATATTTTAACTTACTTTCAATGCTTAAGTGCAGTTTTGGCTTGCACAATGGTTTGTTATGCCAAACTATGTCTTGTAAAAGTGACTCACTAACATTTATTGCCAGGTGTGGACTAACCGTTTTGGGTCACATTGTTCATGTTTCAACATTTTATATAATA
>LNS1953218_HPV58
CTAAACTATAATGCCAAATCTTGTAAAAACTAGGGTGTAACCGAAAACGGTCTGACCGAAACCGGTGCATATATAAAGCAGACATTTTTTGGTAGGCTACTGCAGGACTATGTTCCAGGACGCAGAGGAGAAACCACGGACATTGCATGATTTGTGTCAGGCGTTGGAGACATCTGTGCATGAAATCGAATTGAAATGCGTTGAATGCAAAAAGACTTTGCAGCGATCTGAGGTATATGACTTTGTATTTGCAGATTTAAGAATAGTGTATAGAGATGGAAATCCATTTGCAGTATGTAAAGTGTGTTTACGATTGCTATCTAAAATAAGTGAGTATAGACATTATAATTATTCGCTATATGGAGACACATTAGAACAAACACTAAAAAAGTGTTTAAATGAAATATTAATTAGATGTATTATTTGTCAAAGACCATTGTGTCCACAAGAAAAAAAAAGGCATGTGGATTTAAACAAAAGGTTTCATAATATTTCGGGTCGTTGGACAGGGCGCTGTGCAGTGTGTTGGAGACCCCGACGTAGACAAACACAAGTGTAACCTGTAACAACGCCATGAGAGGAAACAACCCAACGCTAAGAGAATATATTTTAGATTTACATCCTGAACCAACTGACCTATTCTGCTATGAGCAATTATGTGACAGCTCAGACGAGGATGAAATAGGCTTGGACAGGCCAGATGGACAAGCACAACCGGCCACAGCTAATTACTACATTGTAACGTGTTGTTACACTTGTGACACCACGGTTCGTTTGTGTATCAACAGTACAACAACCGACGTACGAACCCTACAGCAGCTGCTTATGGGCACATGTACCATTGTGTGCCCTAGCTGTGCACAGCAATAAACACCATCTGCAATGGATGACCCTGAAGGTACAAACGGGGTAGGGGCGGGCTGTACTGGCTGGTTTGAGGTAGAAGCAGTAATAGAACGAAGAACAGGAGATAATATTTCAGATGATGAGGACGAAACAGCAGACGATAGTGGTACAGATTTAATAGAGTTTATAGATGATTCAGTACAAAGTACTACACAGGCAGAAGCAGAGGCAGCCCGAGCGTTGTTTAATGTACAGGAAGGGGTGGACGATATAAATGCTGTGTGTGCACTAAAACGAAAGTTTGCAGCATGCTCAGAAAGTGCTGTAGAGGACTGTGTGGACCGGGCCGCAAATGTGTGTGTATCGTGGAAATATAAAAATAAAGAATGCACACACAGAAAACGAAAAATTATTGAGCTAGAAGACAGCGGATATGGCAATACTGAAGTGGAAACTGAGCAGATGGCACACCAGGTAGAAAGCCAAAATGGCGACGCAGACTTAAATGACTCGCAGTCTAGTGGGGTGGGGGCTAGTTCAGATGTAAGCAGTGAAACGGATGTAGACAGTTGTAATACTGTTCCATTACAAAATATTAGTAATATTTTACATAACAGTAATACTAAAGCAACGCTATTATATAAATTCAAAGAAGCTTATGGAGTAAGTTTTATGGAATTAGTTAGACCATTTAAAAGTGATAAAACAAGCTGTACAGATTGGTGTATAACAGGGTATGGAATAAGTCCCTCCGTAGCAGAAAGTTTAAAAGTACTAATTAAACAGCACAGTATATATACACACCTACAATGTTTAACGTGTGACAGAGGAATTATATTATTATTGTTAATTAGATTTAAATGTAGCAAAAATAGATTAACTGTGGCAAAATTAATGAGTAATTTACTATCAATTCCTGAAACATGTATGATTATTGAGCCACCAAAATTACGAAGTCAAGCATGTGCCTTATATTGGTTTAGAACAGCAATGTCAAATATAAGTGATGTGCAAGGGACAACACCAGAATGGATAGATAGATTAACAGTGTTACAGCATAGCTTTAATGATGATATATTTGATTTAAGTGAAATGATACAATGGGCATATGATAATGACATTACAGATGATAGTGACATTGCATATAAATATGCACAGTTAGCAGATGTTAATAGTAATGCAGCAGCATTTTTAAGAAGCAATGCACAAGCAAAAATAGTAAAAGACTGTGGCGTTATGTGCAGACATTATAAAAGAGCAGAAAAGCGTGGTATGACAATGGGACAATGGATACAAAGTAGGTGTGAAAAAACAAATGATGGAGGTAATTGGAGACCAATAGTACAATTTTTAAGATATCAAAATATTGAATTTACAGCATTTTTAGTTGCATTTAAACAGTTTTTACAAGGTGTACCAAAAAAAAGTTGTATGTTACTGTGTGGCCCAGCAAATACAGGGAAATCATATTTTGGAATGAGTTTAATACATTTCTTAAAAGGATGCATTATTTCATATGTAAATTCCAAAAGTCATTTTTGGTTGCAGCCATTATCAGATGCCAAACTAGGTATGATAGATGATGTAACAGCCATAAGCTGGACATATATAGATGATTATATGAGAAATGCATTAGATGGTAACGACATTTCAATAGATGTAAAACATAGGGCATTAGTACAATTAAAATGTCCACCATTAATAATTACCTCAAATACAAATGCAGGCAAAGATTCACGATGGCCATATTTGCACAGTAGACTAACAGTATTTGAATTTAACAATCCATTTCCATTTGATGCAAATGGTAATCCAGTGTATAAAATAAATGATGAAAATTGGAAATCCTTTTTCTCAAGGACGTGGTGCAAATTAGGCTTAATAGAGGAAGAGGACAAGGAAAACGATGGAGGAAATATCAGCACGTTTAAGTGCAGTGCAGGACAAAATCCTAGACATATACGAAGCTGATAAAAATGATTTAACATCACAAATTGAACATTGGAAACTAATACGCATGGAGTGTGCTATAATGTATACAGCCAGACAAATGGGAATATCACATTTGTGCCACCAGGTGGTGCCGTCCTTGGTAGCATCAAAGACTAAAGCGTTTCAAGTAATTGAACTGCAAATGGCATTAGAGACATTAAATGCATCACCATATAAAACAGATGAATGGACATTGCAACAAACAAGCTTAGAAGTGTGGTTATCAGAGCCACAAAAATGCTTTAAAAAAAAAGGCATAACAGTAACTGTACAATATGACAATGATAAAGCAAACACAATGGATTATACAAATTGGAGTGAAATATATATTATTGAGGAAACAACATGTACTTTGGTAGCAGGAGAAGTTGACTATGTGGGGTTGTATTATATACATGGCAATGAAAAGACGTATTTTAAATATTTTAAAGAGGATGCAAAAAAGTACTCTAAAACACAATTATGGGAGGTACATGTGGGTAGTCGGGTAATTGTATGTCCTACATCTATACCTAGTGATCAAATATCCACTACTGAAACTGCTGACCCAAAGACCACCGAGGCCACCAACAACGAAAGTACACAGGGGACAAAGCGACGACGACTGGATTTACCAGACTCCAGAGACAACACCCAGTACTCCACAAAGTATACAGACTGCGCCGTGGACAGTAGACCACGAGGAGGAGGACTACACAGTACAACTAACTGCACATACAAAGGGCGGAACGTGTGTAGTTCTAAAGTTGCACCTATCTTGCATTTAAAAGGTGACCCAAATAGTTTAAAATGTTTAAGATATAGATTAAAACCATTTAAAGACTTATACTGTAATATGTCATCCACATGGCATTGGACCAGTGATGACAAAGGTGACAAAGTAGGAATTGTTACTGTAACATACACAACGGAAACACAACGACAACTGTTTTTAAACACTGTTAAAATACCACCCACTGTGCAAATAAGTACTGGTGTTATGTCATTGTAATTGTATTGTACAATTACTGTATGTAAACCACAAGCCAATATGTGCTGCTAAGTGTATATACAATGATATTACCTATTTTTGTTGTTTGTTTTATACTGTTTTTATGCTTGTGCATTTTTCTGCGGCCATTGGTGCTATCTATTTCTATATATGCTTGGCTGCTGGTGTTGGTGTTGCTGCTTTGGGTGTCTGTGGGGTCGGCTTTACGAATTTTTTTCTGTTACTTAATATTTTTATATATACCAATGATGTGTATTAATTTTCATGCACAATACTTAACCCAACAAGACTAACTGTATACTGGGTATGCACATGGTGGTATGGTATTGTAAATATTTACTGTTGTGTGTG-TTGTTTTTATTATTTTTATACATTTACTAATAAATACTTTTATATTTTTAGCACTGTCTTATTATGAGACACAAACGGTCTACAAGGCGCAAGCGTGCATCTGCTACACAACTTTACCAAACATGCAAGGCCTCAGGCACCTGCCCACCTGATGTTATACCCAAAGTTGAAGGCACTACTATAGCAGATCAAATATTACGATATGGTAGCTTAGGGGTGTTTTTTGGAGGTTTAGGCATTGGTACAGGGTCGGGTACAGGTGGCAGGACTGGATATGTGCCCCTTGGTAGTACCCCACCGTCTGAGGCTATACCTTTACAGCCCATACGTCCCCCAGTTACCGTTGATACTGTGGGGCCTTTGGATTCTTCTATTGTATCTTTAATAGAGGAATCTAGTTTTATAGACGCCGGTGCACCAGCCCCATCAATTCCCACTCCATCTGGCTTTGATATTACCACCTCTGCAGATACTACACCTGCAATACTTAATGTTTCCTCTATTGGAGAATCATCTATACAAACTGTTTCTACACATTTAAATCCCTCCTTTACTGAGCCATCCGTACTCCGCCCTCCTGCACCTGCAGAGGCCTCTGGACATTTAATATTTTCCTCTCCTACTGTTAGCACACATAGTTATGAAAACATACCAATGGATACCTTTGTTATTTCTACTGACAGTGGCAATGTCACGTCTAGCACACCCATTCCAGGGTCTCGCCCTGTGGCACGCCTTGGTTTATACAGTCGCAACACCCAACAGGTTAAGGTTGTTGACCCTGCTTTTTTAACATCTCCTCATAGACTTGTAACATATGATAATCCAGCATTTGAAGGCTTTAACCCTGAGGACACATTGCAGTTTCAACATAGTGACATATCGCCTGCTCCTGATCCTGATTTTCTAGATATTGTTGCATTGCACAGACCTGCATTGACCTCTCGCAGGGGTACTGTACGGTATAGTAGGGTTGGGCAAAAGGCTACACTTCGTACTCGCAGTGGAAAGCAAATAGGGGCTAAAGTACATTACTACCAAGACTTAAGTCCCATACAGCCTGTCCAGGAACAGGTACAACAGCAACAACAATTTGAATTACAATCTTTAAATACTTCTGTTTCTCCCTATAGTATTAATGATGGACTTTATGATATTTATGCTGACGATGCTGATACTATACATGATTTTCAGAGTCCTCTGCACTCACATACCTCCTTTGCCACCACACGTACCAGTAATGTGTCCATACCATTAAATACTGGATTTGACACTCCTCTTGTGTCATTGGAACCTGGTCCAGACATTACATCTTCTGTAACATCTATGTCTAGTCCATTTATTCCTATATCTCCACTACCTCCTTTTAATACCATAATTGTGGATGGTGCTGATTTTATGTTGCACCCTAGCTATTTTATTTTGCGTCGCAGACGTAAACGTTTTCCATATTTTTTTGCAGATGTCCGTGTGGCGGCCTAGTGAGGCCACTGTGTACCTGCCTCCTGTGCCTGTGTCTAAGGTTGTAAGCACTGATGAATATGTGTCACGCACAAGCATTTATTATTATGCTGGCAGTTCCAGACTTTTGGCTGTTGGCAATCCATATTTTTCCATCAAAAGTCCCAATAACAATAAAAAAGTATTAGTTCCCAAGGTATCAGGCTTACAGTATAGGGTCTTTAGGGTGCGTTTACCTGATCCCAATAAATTTGGTTTTCCTGATACATCTTTTTATAACCCTGATACACAACGTTTGGTCTGGGCATGTGTAGGCCTTGAAATAGGTAGGGGACAGCCATTGGGTGTTGGCGTAAGTGGTCATCCTTATTTCAATAAATTTGATGACACTGAAACCAGTAACAGATATCCCGCACAGCCAGGGTCTGATAACAGGGAATGCTTATCTATGGATTATAAACAAACACAATTATGTTTAATTGGCTGTAAACCTCCCACTGGTGAGCATTGGGGTAAAGGTGTTGCCTGTAACAATAATGCAGCTGCTACTGATTGTCCTCCATTGGAACTTTTTAATTCTATTATTGAGGATGGTGACATGGTAGATACAGGGTTTGGATGCATGGACTTTGGTACATTGCAGGCTAATAAAAGTGATGTGCCTATTGATATTTGTAACAGTACATGCAAATATCCAGATTATTTAAAAATGGCCAGTGAACCTTATGGGGATAGTTTGTTCTTTTTTCTTAGACGTGAGCAGATGTTTGTTAGGCACTTTTTTAATAGGGCCGGAAAACTTGGCGAGGCTGTCCCGGATGACCTTTATATTAAAGGGTCCGGTAATACTGCAGTTATCCAAAGTAGTGCATTTTTTCCAACTCCTAGTGGCTCTATGGTTACCTCAGAATCACAATTATTTAATAAGCCTTATTGGCTACAGCGTGCACAAGGTCATAACAATGGCATTTGCTGGGGCAATCAGTTATTTGTTACCGTAGTTGATACCACTCGTAGCACTAATATGACATTATGCACTGAAGTAACTAAGGAAGGTACATATAAAAATGATAATTTTAAGGAATATGTACGTCATGTTGAAGAATATGACTTACAGTTTGTTTTTCAGCTTTGCAAAATTACACTAACTGCAGAGATAATGACATATATACATACTATGGATTCCAATATTTTGGAGGACTGGCAATTTGGTTTAACACCTCCTCCGTCTGCCAGTTTACAGGACACATATAGATTTGTTACCTCCCAGGCTATTACTTGCCAAAAAACAGCACCCCCTAAAGAAAAGGAAGATCCATTAAATAAATATACTTTTTGGGAGGTTAACTTAAAGGAAAAGTTTTCTGCAGATCTAGATCAGTTTCCTTTGGGACGAAAGTTTTTATTACAATCAGGCCTTAAAGCAAAGCCCAGACTAAAACGTTCGGCCCCTACTACCCGTGCACCATCCACCAAACGCAAAAAGGTTAAAAAATAATTGTTGTGGTACTTACACTATTTTATTATACATGTTTGTTTGTTTTATGTATGTGTTGTCTGTTTGTTTATGTTTGTGTATATGTTGTATGTGTTATGTGTCATGTTTGTGTACATGTTCTATG------------TGTTTGTCAGTTTCCTGTTTCTGTATATATGTAATAAACTATTGTGTGTATTGTAAACTATTTGTATTGTTTGGGTGTATCTATGAGTAAGGTGCTGTCCCTAAATTGCCCTACCCTGCCCTGCCTATTATGCATACCTATGTAATAGTATTTGTATGATATGTATTTTATAGTTTTTAACAGTACTGCCTCCATTTTACTTTACCTCCATTTTGTGCATGTAACCGATTTCGGTTGCTGGCACAAACGTGTTTTTTTTAAACTACAATTTAAACAATACAGTTAATCCTTTCCCTTCCTGCACTGCTTTTGCCTATACTTGCATATGTGACTCATATATACATGCAGTGCAGTTGCAAAATGTTTAATTATACTCATAGTTTAAACATGCTTATAGGCACATATTTTAACTTACTTTCAATGCTTAAGTGCAGTTTTGGCTTGCACAATGGTTTGTTATGCCAAACTATGTCTTGTAAAAGTGACTCACTAACATTTATTGCCAGGTGTGGACTAACCGTTTTGGGTCACATTGTTCATGTTTCAACATTTTATATAATA
>LNS7623609_HPV58
CTAAACTATAATGCCAAATCTTGTAAAAACTAGGGTGTAACCGAAAACGGTCTGACCGAAACCGGTGCATATATAAAGCAGACATTTTTTGGTAGGCTACTGCAGGACTATGTTCCAGGACGCAGAGGAGAAACCACGGACATTGCATGATTTGTGTCAGGCGTTGGAGACATCTGTGCATGAAATCGAATTGAAATGCGTTGAATGCAAAAAGACTTTGCAGCGATCTGAGGTATATGACTTTGTATTTGCAGATTTAAGAATAGTGTATAGAGATGGAAATCCATTTGCAGTATGTAAAGTGTGTTTACGATTGCTATCTAAAATAAGTGAGTATAGACATTATAATTATTCGCTATATGGAGACACATTAGAACAAACACTAAAAAAGTGTTTAAATGAAATATTAATTAGATGTATTATTTGTCAAAGACCATTGTGTCCACAAGAAAAAAAAAGGCATGTGGATTTAAACAAAAGGTTTCATAATATTTCGGGTCGTTGGACAGGGCGCTGTGCAGTGTGTTGGAGACCCCGACGTAGACAAACACAAGTGTAACCTGTAACAACGCCATGAGAGGAAACAACCCAACGCTAAGAGAATATATTTTAGATTTACATCCTGAACCAACTGACCTATTCTGCTATGAGCAATTATGTGACAGCTCAGACGAGGATGAAATAGGCTTGGACAGGCCAGATGGACAAGCACAACCGGCCACAGCTAATTACTACATTGTAACGTGTTGTTACACTTGTGACACCACGGTTCGTTTGTGTATCAACAGTACAACAACCGACGTACGAACCCTACAGCAGCTGCTTATGGGCACATGTACCATTGTGTGCCCTAGCTGTGCACAGCAATAAACACCATCTGCAATGGATGACCCTGAAGGTACAAACGGGGTAGGGGCGGGCTGTACTGGCTGGTTTGAGGTAGAAGCAGTAATAGAACGAAGAACAGGAGATAATATTTCAGATGATGAGGACGAAACAGCAGACGATAGTGGTACAGATTTAATAGAGTTTATAGATGATTCAGTACAAAGTACTACACAGGCAGAAGCAGAGGCAGCCCGAGCGTTGTTTAATGTACAGGAAGGGGTGGACGATATAAATGCTGTGTGTGCACTAAAACGAAAGTTTGCAGCATGCTCAGAAAGTGCTGTAGAGGACTGTGTGGACCGGGCCGCAAATGTGTGTGTATCGTGGAAATATAAAAATAAAGAATGCACACACAGAAAACGAAAAATTATTGAGCTAGAAGACAGCGGATATGGCAATACTGAAGTGGAAACTGAGCAGATGGCACACCAGGTAGAAAGCCAAAATGGCGACGCAGACTTAAATGACTCGCAGTCTAGTGGGGTGGGGGCTAGTTCAGATGTAAGCAGTGAAACGGATGTAGACAGTTGTAATACTGTTCCATTACAAAATATTAGTAATATTTTACATAACAGTAATACTAAAGCAACGCTATTATATAAATTCAAAGAAGCTTATGGAGTAAGTTTTATGGAATTAGTTAGACCATTTAAAAGTGATAAAACAAGCTGTACAGATTGGTGTATAACAGGGTATGGAATAAGTCCCTCCGTAGCAGAAAGTTTAAAAGTACTAATTAAACAGCACAGTATATATACACACCTACAATGTTTAACGTGTGACAGAGGAATTATATTATTATTGTTAATTAGATTTAAATGTAGCAAAAATAGATTAACTGTGGCAAAATTAATGAGTAATTTACTATCAATTCCTGAAACATGTATGATTATTGAGCCACCAAAATTACGAAGTCAAGCATGTGCCTTATATTGGTTTAGAACAGCAATGTCAAATATAAGTGATGTGCAAGGGACAACACCAGAATGGATAGATAGATTAACAGTGTTACAGCATAGCTTTAATGATGATATATTTGATTTAAGTGAAATGATACAATGGGCATATGATAATGACATTACAGATGATAGTGACATTGCATATAAATATGCACAGTTAGCAGATGTTAATAGTAATGCAGCAGCATTTTTAAGAAGCAATGCACAAGCAAAAATAGTAAAAGACTGTGGCGTTATGTGCAGACATTATAAAAGAGCAGAAAAGCGTGGTATGACAATGGGACAATGGATACAAAGTAGGTGTGAAAAAACAAATGATGGAGGTAATTGGAGACCAATAGTACAATTTTTAAGATATCAAAATATTGAATTTACAGCATTTTTAGTTGCATTTAAACAGTTTTTACAAGGTGTACCAAAAAAAAGTTGTATGTTACTGTGTGGCCCAGCAAATACAGGGAAATCATATTTTGGAATGAGTTTAATACATTTCTTAAAAGGATGCATTATTTCATATGTAAATTCCAAAAGTCATTTTTGGTTGCAGCCATTATCAGATGCTAAACTAGGTATGATAGATGATGTAACAGCCATAAGCTGGACATATATAGATGATTATATGAGAAATGCATTAGATGGTAACGACATTTCAATAGATGTAAAACATAGGGCATTAGTACAATTAAAATGTCCACCATTAATAATTACCTCAAATACAAATGCAGGCAAAGATTCACGATGGCCATATTTGCACAGTAGACTAACAGTATTTGAATTTAACAATCCATTTCCATTTGATGCAAATGGTAATCCAGTGTATAAAATAAATGATGAAAATTGGAAATCCTTTTTCTCAAGGACGTGGTGCAAATTAGGCTTAATAGAGGAAGAGGACAAGGAAAACGATGGAGGAAATATCAGCACGTTTAAGTGCAGTGCAGGACAAAATCCTAGACATATACGAAGCTGATAAAAATGATTTAACATCACAAATTGAACATTGGAAACTAATACGCATGGAGTGTGCTATAATGTATACAGCCAGACAAATGGGAATATCACATTTGTGCCACCAGGTGGTGCCGTCCTTGGTAGCATCAAAGACTAAAGCGTTTCAAGTAATTGAACTGCAAATGGCATTAGAGACATTAAATGCATCACCATATAAAACAGATGAATGGACATTGCAACAAACAAGCTTAGAAGTGTGGTTATCAGAGCCACAAAAATGCTTTAAAAAAAAAGGCATAACAGTAACTGTACAATATGACAATGATAAAGCAAACACAATGGATTATACAAATTGGAGTGAAATATATATTATTGAGGAAACAACATGTACTTTGGTAGCAGGAGAAGTTGACTATGTGGGGTTGTATTATATACATGGCAATGAAAAGACGTATTTTAAATATTTTAAAGAGGATGCAAAAAAGTACTCTAAAACACAATTATGGGAGGTACATGTGGGTAGTCGGGTAATTGTATGTCCTACATCTATACCTAGTGATCAAATATCCACTACTGAAACTGCTGACCCAAAGACCACCGAGGCCACCAACAACGAAAGTACACAGGGGACAAAGCGACGACGACTGGATTTACCAGACTCCAGAGACAACACCCAGTACTCCACAAAGTATACAGACTGCGCCGTGGACAGTAGACCACGAGGAGGAGGACTACACAGTACAACTAACTGCACATACAAAGGGCGGAACGTGTGTAGTTCTAAAGTTGCACCTATCTTGCATTTAAAAGGTGACCCAAATAGTTTAAAATGTTTAAGATATAGATTAAAACCATTTAAAGACTTATACTGTAATATGTCATCCACATGGCATTGGACCAGTGATGACAAAGGTGACAAAGTAGGAATTGTTACTGTAACATACACAACGGAAACACAACGACAACTGTTTTTAAACACTGTTAAAATACCACCCACTGTGCAAATAAGTACTGGTGTTATGTCATTGTAATTGTATTGTACAATTACTGTATGTAAACCACAAGCCAATATGTGCTGCTAAGTGTATATACAATGATATTACCTATTTTTGTTGTTTGTTTTATACTGTTTTTATGCTTGTGCATTTTTCTGCGGCCATTGGTGCTATCTATTTCTATATATGCTTGGCTGCTGGTGTTGGTGTTGCTGCTTTGGGTGTCTGTGGGGTCGGCTTTACGAATTTTTTTCTGTTACTTAATATTTTTATATATACCAATGATGTGTATTAATTTTCATGCACAATACTTAACCCAACAAGACTAACTGTATACTGGTTATGCACATGGTGGTATGGTATTGTAAATATTTACTGTTGTGTGTG-TTGTTTTTATTATTTTTATACATTTACTAATAAATACTTTTATATTTTTAGCACTGTCTTATTATGAGACACAAACGGTCTACAAGGCGCAAGCGTGCATCTGCTACACAACTTTACCAAACATGCAAGGCCTCAGGCACCTGCCCACCTGATGTTATACCCAAAGTTGAAGGCACTACTATAGCAGATCAAATATTACGATATGGTAGCTTAGGGGTGTTTTTTGGAGGTTTAGGCATTGGTACAGGGTCGGGTACAGGTGGCAGGACTGGATATGTGCCCCTTGGTAGTACCCCACCGTCTGAGGCTATACCTTTACAGCCCATACGTCCCCCAGTTACCGTTGATACTGTGGGGCCTTTGGATTCTTCTATTGTATCTTTAATAGAGGAATCTAGTTTTATAGACGCCGGTGCACCAGCCCCATCAATTCCCACTCCATCTGGCTTTGATATTACCACCTCTGCAGATACTACACCTGCAATACTTAATGTTTCCTCTATTGGAGAATCATCTATACAAACTGTTTCTACACATTTAAATCCCTCCTTTACTGAGCCATCCGTACTCCGCCCTCCTGCACCTGCAGAGGCCTCTGGACATTTAATATTTTCCTCTCCTACTGTTAGCACACATAGTTATGAAAACATACCAATGGATACCTTTGTTATTTCTACTGACAGTGGCAATGTCACGTCTAGCACACCCATTCCAGGGTCTCGCCCTGTGGCACGCCTTGGTTTATACAGTCGCAACACCCAACAGGTTAAGGTTGTTGACCCTGCTTTTTTAACATCTCCTCATAGACTTGTAACATATGATAATCCAGCATTTGAAGGCTTTAACCCTGAGGACACATTGCAGTTTCAACATAGTGACATATCGCCTGCTCCTGATCCTGATTTTCTAGATATTGTTGCATTGCACAGACCTGCATTGACCTCTCGCAGGGGTACTGTACGGTATAGTAGGGTTGGGCAAAAGGCTACACTTCGTACTCGCAGTGGAAAGCAGATAGGGGCTAAAGTACATTACTACCAAGACTTAAGTCCCATACAGCCTGTCCAGGAACAGGTACAACAGCAACAACAATTTGAATTACAATCTTTAAATACTTCTGTTTCTCCCTATAGTATTAATGATGGACTTTATGATATTTATGCTGACGATGCTGATACTATACATGATTTTCAGAGTCCTCTGCACTCACATACCTCCTTTGCCACCACACGTACCAGTAATGTGTCCATACCATTAAATACTGGATTTGACACTCCTCTTGTGTCATTGGAACCTGGTCCAGACATTACATCTTCTGTAACATCTATGTCTAGTCCATTTATTCCTATATCTCCACTACCTCCTTTTAATACCATAATTGTGGATGGTGCTGATTTTATGTTGCACCCTAGCTATTTTATTTTGCGTCGCAGACGTAAACGTTTTCCATATTTTTTTGCAGATGTCCGTGTGGCGGCCTAGTGAGGCCACTGTGTACCTGCCTCCTGTGCCTGTGTCTAAGGTTGTAAGCACTGATGAATATGTGTCACGCACAAGCATTTATTATTATGCTGGCAGTTCCAGACTTTTGGCTGTTGGCAATCCATATTTTTCCATCAAAAGTCCCAATAACAATAAAAAAGTATTAGTTCCCAAGGTATCAGGCTTACAGTATAGGGTCTTTAGGGTGCGTTTACCTGATCCCAATAAATTTGGTTTTCCTGATACATCTTTTTATAACCCTGATACACAACGTTTGGTCTGGGCATGTGTAGGCCTTGAAATAGGTAGGGGACAGCCATTGGGTGTTGGCGTAAGTGGTCATCCTTATTTCAATAAATTTGATGACACTGAAACCAGTAACAGATATCCCGCACAGCCAGGGTCTGATAACAGGGAATGCTTATCTATGGATTATAAACAAACACAATTATGTTTAATTGGCTGTAAACCTCCCACTGGTGAGCATTGGGGTAAAGGTGTTGCCTGTAACAATAATGCAGCTGCTACTGATTGTCCTCCATTGGAACTTTTTAATTCTATTATTGAGGATGGTGACATGGTAGATACAGGGTTTGGATGCATGGACTTTGGTACATTGCAGGCTAATAAAAGTGATGTGCCTATTGATATTTGTAACAGTACATGCAAATATCCAGATTATTTAAAAATGGCCAGTGAACCTTATGGGGATAGTTTGTTCTTTTTTCTTAGACGTGAGCAGATGTTTGTTAGGCACTTTTTTAATAGGGCCGGAAAACTTGGCGAGGCTGTCCCGGATGACCTTTATATTAAAGGGTCCGGTAATACTGCAGTTATCCAAAGTAGTGCATTTTTTCCAACTCCTAGTGGCTCTATGGTTACCTCAGAATCACAATTATTTAATAAGCCTTATTGGCTACAGCGTGCACAAGGTCATAACAATGGCATTTGCTGGGGCAATCAGTTATTTGTTACCGTAGTTGATACCACTCGTAGCACTAATATGACATTATGCACTGAAGTAACTAAGGAAGGTACATATAAAAATGATAATTTTAAGGAATATGTACGTCATGTTGAAGAATATGACTTACAGTTTGTTTTTCAGCTTTGCAAAATTACACTAACTGCAGAGATAATGACATATATACATACTATGGATTCCAATATTTTGGAGGACTGGCAATTTGGTTTAACACCTCCTCCGTCTGCCAGTTTACAGGACACATATAGATTTGTTACCTCCCAGGCTATTACTTGCCAAAAAACAGCACCCCCTAAAGAAAAGGAAGATCCATTAAATAAATATACTTTTTGGGAGGTTAACTTAAAGGAAAAGTTTTCTGCAGATCTAGATCAGTTTCCTTTGGGACGAAAGTTTTTATTACAATCAGGCCTTAAAGCAAAGCCCAGACTAAAACGTTCGGCCCCTACTACCCGTGCACCATCCACCAAACGCAAAAAGGTTAAAAAATAATTGTTGTGGTACTTACACTATTTTATTATACATGTTTGTTTGTTTTATGTATGTGTTGTCTGTTTGTTTATGTTTGTGTATATGTTGTATGTGTTATGTGTCATGTTTGTGTACATGTTCTATG------------TCTTTGTCAGTTTCCTGTTTCTGTATATATGTAATAAACTATTGTGTGTATTGTAAACTATTTGTATTGTTTGGGTGTATCTATGAGTAAGGTGCTGTCCCTAAATTGCCCTACCCTGCCCTGCCTATTATGCATACCTATGTAATAGTATTTGTATGATATGTATTTTATAGTTTTTAACAGTACTGCCTCCATTTTACTTTACCTCCATTTTGTGCATGTAACCGATTTCGGTTGCTGGCACAAACGTGTTTTTTTTAAACTACAATTTAAACAATACAGTTAATCCTTTCCCTTCCTGCACTGCTTTTGCCTATACTTGCATATGTGACTCATATATACATGCAGTGCAGTTGCAAAATGTTTAATTATACTCATAGTTTAAACATGCTTATAGGCACATATTTTAACTTACTTTCAATGCTTAAGTGCAGTTTTGGCTTGCACAATGGTTTGTTATGCCAAACTATGTCTTGTAAAAGTGACTCACTAACATTTATTGCCAGGTGTGGACTAACCGTTTTGGGTCACATTGTTCATGTTTCAACATTTTATATAATA
>HQ537752|HPV58|A2|
CTAAACTATAATGCCAAATCTTGTAAAAACTAGGGTGTAACCGAAAACGGTCTGACCGAAACCGGTGCATATATAAAGCAGACATTTTTTGGTAGGCTACTGCAGGACTATGTTCCAGGACGCAGAGGAGAAACCACGGACATTGCATGATTTGTGTCAGGCGTTGGAGACATCTGTGCATGAAATCGAATTGAAATGCGTTGAATGCAAAAAGACTTTGCAGCGATCTGAGGTATATGACTTTGTATTTGCAGATTTAAGAATAGTGTATAGAGATGGAAATCCATTTGCAGTATGTAAAGTGTGTTTACGATTGCTATCTAAAATAAGTGAGTATAGACATTATAATTATTCGCTATATGGAGACACATTAGAACAAACACTAAAAAAGTGTTTAAATGAAATATTAATTAGATGTATTATTTGTCAAAGACCATTGTGTCCACAAGAAAAAAAAAGGCATGTGGATTTAAACAAAAGGTTTCATAATATTTCGGGTCGTTGGACAGGGCGCTGTGCAGTGTGTTGGAGACCCCGACGTAGACAAACACAAGTGTAACCTGTAACAACGCCATGAGAGGAAACAACCCAACGCTAAGAGAATATATTTTAGATTTACATCCTGAACCAACTGACCTATTCTGCTATGAGCAATTATGTGACAGCTCAGACGAGGATGAAATAGGCTTGGACAGGCCAGATGGACAAGCACAACCGGCCACAGCTAATTACTACATTGTAACGTGTTGTTACACTTGTGACACCACGGTTCGTTTGTGTATCAACAGTACAACAACCGACGTACGAACCCTACAGCAGCTGCTTATGGGCACATGTACCATTGTGTGCCCTAGCTGTGCACAGCAATAAACACCATCTGCAATGGATGACCCTGAAGGTACAAACGGGGTAGGGGCGGGCTGTACTGGCTGGTTTGAGGTAGAAGCAGTAATAGAACGAAGAACAGGAGATAATATTTCAGATGATGAGGACGAAACAGCAGACGATAGTGGTACAGATTTAATAGAGTTTATAGATGATTCAGTACAAAGTACTACACAGGCAGAAGCAGAGGCAGCCCGAGCGTTGTTTAATGTACAGGAAGGGGTGGACGATATAAATGCTGTGTGTGCACTAAAACGAAAGTTTGCAGCATGCTCAGAAAGTGCTGTAGAGGACTGTGTGGACCGGGCCGCAAATGTGTGTGTATCGTGGAAATATAAAAATAAAGAATGCACACACAGAAAACGAAAAATTATTGAGCTAGAAGACAGCGGATATGGCAATACTGAAGTGGAAACTGAGCAGATGGCACACCAGGTAGAAAGCCAAAATGGCGACGCAGACTTAAATGACTCGCAGTCTAGTGGGGTGGGGGCTAGTTCAGATGTAAGCAGTGAAACGGATGTAGACAGTTGTAATACTGTTCCATTACAAAATATTAGTAATATTTTACATAACAGTAATACTAAAGCAACGCTATTATATAAATTCAAAGAAGCTTATGGAGTAAGTTTTATGGAATTAGTTAGACCATTTAAAAGTGATAAAACAAGCTGTACAGATTGGTGTATAACAGGGTATGGAATAAGTCCCTCCGTAGCAGAAAGTTTAAAAGTACTAATTAAACAGCACAGTATATATACACACCTACAATGTTTAACGTGTGACAGAGGAATTATATTATTATTGTTAATTAGATTTAAATGTAGCAAAAATAGATTAACTGTGGCAAAATTAATGAGTAATTTACTATCAATTCCTGAAACATGTATGATTATTGAGCCACCAAAATTACGAAGTCAAGCATGTGCCTTATATTGGTTTAGAACAGCAATGTCAAATATAAGTGATGTGCAAGGGACAACACCAGAATGGATAGATAGATTAACAGTGTTACAGCATAGCTTTAATGATGATATATTTGATTTAAGTGAAATGATACAATGGGCATATGATAATGACATTACAGATGATAGTGACATTGCATATAAATATGCACAGTTAGCAGATGTTAATAGTAATGCAGCAGCATTTTTAAGAAGCAATGCACAAGCAAAAATAGTAAAAGACTGTGGCGTTATGTGCAGACATTATAAAAGAGCAGAAAAGCGTGGTATGACAATGGGACAATGGATACAAAGTAGGTGTGAAAAAACAAATGATGGAGGTAATTGGAGACCAATAGTACAATTTTTAAGATATCAAAATATTGAATTTACAGCATTTTTAGTTGCATTTAAACAGTTTTTACAAGGTGTACCAAAAAAAAGTTGTATGTTACTGTGTGGCCCAGCAAATACAGGGAAATCATATTTTGGAATGAGTTTAATACATTTCTTAAAAGGATGCATTATTTCATATGTAAATTCCAAAAGTCATTTTTGGTTGCAGCCATTATCAGATGCTAAACTAGGTATGATAGATGATGTAACAGCCATAAGCTGGACATATATAGATGATTATATGAGAAATGCATTAGATGGTAACGACATTTCAATAGATGTAAAACATAGGGCATTAGTACAATTAAAATGTCCACCATTAATAATTACCTCAAATACAAATGCAGGCAAAGATTCACGATGGCCATATTTGCACAGTAGACTAACAGTATTTGAATTTAACAATCCATTTCCATTTGATGCAAATGGTAATCCAGTGTATAAAATAAATGATGAAAATTGGAAATCCTTTTTCTCAAGGACGTGGTGCAAATTAGGCTTAATAGAGGAAGAGGACAAGGAAAACGATGGAGGAAATATCAGCACGTTTAAGTGCAGTGCAGGACAAAATCCTAGACATATACGAAGCTGATAAAAATGATTTAACATCACAAATTGAACATTGGAAACTAATACGCATGGAGTGTGCTATAATGTATACAGCCAGACAAATGGGAATATCACATTTGTGCCACCAGGTGGTGCCGTCCTTGGTAGCATCAAAGACTAAAGCGTTTCAAGTAATTGAACTGCAAATGGCATTAGAGACATTAAATGCATCACCATATAAAACAGATGAATGGACATTGCAACAAACAAGCTTAGAAGTGTGGTTATCAGAGCCACAAAAATGCTTTAAAAAAAAAGGCATAACAGTAACTGTACAATATGACAATGATAAAGCAAACACAATGGATTATACAAATTGGAGTGAAATATATATTATTGAGGAAACAACATGTACTTTGGTAGCAGGAGAAGTTGACTATGTGGGGTTGTATTATATACATGGCAATGAAAAGACGTATTTTAAATATTTTAAAGAGGATGCAAAAAAGTACTCTAAAACACAATTATGGGAGGTACATGTGGGTAGTCGGGTAATTGTATGTCCTACATCTATACCTAGTGATCAAATATCCACTACTGAAACTGCTGACCCAAAGACCACCGAGGCCACCAACAACGAAAGTACACAGGGGACAAAGCGACGACGACTGGATTTACCAGACTCCAGAGACAACACCCAGTACTCCACAAAGTATACAGACTGCGCCGTGGACAGTAGACCACGAGGAGGAGGACTACACAGTACAACTAACTGCACATACAAAGGGCGGAACGTGTGTAGTTCTAAAGTTGCACCTATCTTGCATTTAAAAGGTGACCCAAATAGTTTAAAATGTTTAAGATATAGATTAAAACCATTTAAAGACTTATACTGTAATATGTCATCCACATGGCATTGGACCAGTGATGACAAAGGTGACAAAGTAGGAATTGTTACTGTAACATACACAACGGAAACACAACGACAACTGTTTTTAAACACTGTTAAAATACCACCCACTGTGCAAATAAGTACTGGTGTTATGTCATTGTAATTGTATTGTACAATTACTGTATGTAAACCACAAGCCAATATGTGCTGCTAAGTGTATATACAATGATATTACCTATTTTTGTTGTTTGTTTTATACTGTTTTTATGCTTGTGCATTTTTCTGCGGCCATTGGTGCTATCTATTTCTATATATGCTTGGCTGCTGGTGTTGGTGTTGCTGCTTTGGGTGTCTGTGGGGTCGGCTTTACGAATTTTTTTCTGTTACTTAATATTTTTATATATACCAATGATGTGTATTAATTTTCATGCACAATACTTAACCCAACAAGACTAACTGTATACTGGTTATGCACATGGTGGTATGGTATTGTAAATATTTACTGTTGTGTGTG-TTGTTTTTATTATTTTTATACATTTACTAATAAATACTTTTATATTTTTAGCACTGTCTTATTATGAGACACAAACGGTCTACAAGGCGCAAGCGTGCATCTGCTACACAACTTTACCAAACATGCAAGGCCTCAGGCACCTGCCCACCTGATGTTATACCCAAAGTTGAAGGCACTACTATAGCAGATCAAATATTACGATATGGTAGCTTAGGGGTGTTTTTTGGAGGTTTAGGCATTGGTACAGGGTCGGGTACAGGTGGCAGGACTGGATATGTGCCCCTTGGTAGTACCCCACCGTCTGAGGCTATACCTTTACAGCCCATACGTCCCCCAGTTACCGTTGATACTGTGGGGCCTTTGGATTCTTCTATTGTATCTTTAATAGAGGAATCTAGTTTTATAGACGCCGGTGCACCAGCCCCATCAATTCCCACTCCATCTGGCTTTGATATTACCACCTCTGCAGATACTACACCTGCAATACTTAATGTTTCCTCTATTGGAGAATCATCTATACAAACTGTTTCTACACATTTAAATCCCTCCTTTACTGAGCCATCCGTACTCCGCCCTCCTGCACCTGCAGAGGCCTCTGGACATTTAATATTTTCCTCTCCTACTGTTAGCACACATAGTTATGAAAACATACCAATGGATACCTTTGTTATTTCTACTGACAGTGGCAATGTCACGTCTAGCACACCCATTCCAGGGTCTCGCCCTGTGGCACGCCTTGGTTTATACAGTCGCAACACCCAACAGGTTAAGGTTGTTGACCCTGCTTTTTTAACATCTCCTCATAGACTTGTAACATATGATAATCCAGCATTTGAAGGCTTTAACCCTGAGGACACATTGCAGTTTCAACATAGTGACATATCGCCTGCTCCTGATCCTGATTTTCTAGATATTGTTGCATTGCACAGACCTGCATTGACCTCTCGCAGGGGTACTGTACGGTATAGTAGGGTTGGGCAAAAGGCTACACTTCGTACTCGCAGTGGAAAGCAAATAGGGGCTAAAGTACATTACTACCAAGACTTAAGTCCCATACAGCCTGTCCAGGAACAGGTACAACAGCAACAACAATTTGAATTACAATCTTTAAATACTTCTGTTTCTCCCTATAGTATTAATGATGGACTTTATGATATTTATGCTGACGATGCTGATACTATACATGATTTTCAGAGTCCTCTGCACTCACATACCTCCTTTGCCACCACACGTACCAGTAATGTGTCCATACCATTAAATACTGGATTTGACACTCCTCTTGTGTCATTGGAACCTGGTCCAGACATTACATCTTCTGTAACATCTATGTCTAGTCCATTTATTCCTATATCTCCACTACCTCCTTTTAATACCATAATTGTGGATGGTGCTGATTTTATGTTGCACCCTAGCTATTTTATTTTGCGTCGCAGACGTAAACGTTTTCCATATTTTTTTGCAGATGTCCGTGTGGCGGCCTAGTGAGGCCACTGTGTACCTGCCTCCTGTGCCTGTGTCTAAGGTTGTAAGCACTGATGAATATGTGTCACGCACAAGCATTTATTATTATGCTGGCAGTTCCAGACTTTTGGCTGTTGGCAATCCATATTTTTCCATCAAAAGTCCCAATAACAATAAAAAAGTATTAGTTCCCAAGGTATCAGGCTTACAGTATAGGGTCTTTAGGGTGCGTTTACCTGATCCCAATAAATTTGGTTTTCCTGATACATCTTTTTATAACCCTGATACACAACGTTTGGTCTGGGCATGTGTAGGCCTTGAAATAGGTAGGGGACAGCCATTGGGTGTTGGCGTAAGTGGTCATCCTTATTTCAATAAATTTGATGACACTGAAACCAGTAACAGATATCCCGCACAGCCAGGGTCTGATAACAGGGAATGCTTATCTATGGATTATAAACAAACACAATTATGTTTAATTGGCTGTAAACCTCCCACTGGTGAGCATTGGGGTAAAGGTGTTGCCTGTAACAATAATGCAGCTGCTACTGATTGTCCTCCATTGGAACTTTTTAATTCTATTATTGAGGATGGTGACATGGTAGATACAGGGTTTGGATGCATGGACTTTGGTACATTGCAGGCTAATAAAAGTGATGTGCCTATTGATATTTGTAACAGTACATGCAAATATCCAGATTATTTAAAAATGGCCAGTGAACCTTATGGAGATAGTTTGTTCTTTTTTCTTAGACGTGAGCAGATGTTTGTTAGGCACTTTTTTAATAGGGCCGGAAAACTTGGCGAGGCTGTCCCGGATGACCTTTATATTAAAGGGTCCGGTAATACTGCAGTTATCCAAAGTAGTGCATTTTTTCCAACTCCTAGTGGCTCTATGGTTACCTCAGAATCACAATTATTTAATAAGCCTTATTGGCTACAGCGTGCACAAGGTCATAACAATGGCATTTGCTGGGGCAATCAGTTATTTGTTACCGTAGTTGATACCACTCGTAGCACTAATATGACATTATGCACTGAAGTAACTAAGGAAGGTACATATAAAAATGATAATTTTAAGGAATATGTACGTCATGTTGAAGAATATGACTTACAGTTTGTTTTTCAGCTTTGCAAAATTACACTAACTGCAGAGATAATGACATATATACATACTATGGATTCCAATATTTTGGAGGACTGGCAATTTGGTTTAACACCTCCTCCGTCTGCCAGTTTACAGGACACATATAGATTTGTTACCTCCCAGGCTATTACTTGCCAAAAAACAGCACCCCCTAAAGAAAAGGAAGATCCATTAAATAAATATACTTTTTGGGAGGTTAACTTAAAGGAAAAGTTTTCTGCAGATCTAGATCAGTTTCCTTTGGGACGAAAGTTTTTATTACAATCAGGCCTTAAAGCAAAGCCCAGACTAAAACGTTCGGCCCCTACTACCCGTGCACCATCCACCAAACGCAAAAAGGTTAAAAAATAATTGTTGTGGTACTTACACTATTTTATTATACATGTTTGTTTGTTTTATGTATGTGTTGTCTGTTTGTTTATGTTTGTGTATATGTTGTATGTGTTATGTGTCATGTTTGTGTACATGTTCTATG------------TCTTTGTCAGTTTCCTGTTTCTGTATATATGTAATAAACTATTGTGTGTATTGTAAACTATTTGTATTGTTTGGGTGTATCTATGAGTAAGGTGCTGTCCCTAAATTGCCCTACCCTGCCCTGCCTATTATGCATACCTATGTAATAGTATTTGTATGATATGTATTTTATAGTTTTTAACAGTACTGCCTCCATTTTACTTTACCTCCATTTTGTGCATGTAACCGATTTCGGTTGCTGGCACAAACGTGTTTTTTTTAAACTACAATTTAAACAATACAGTTAATCCTTTCCCTTCCTGCACTGCTTTTGCCTATACTTGCATATGTGACTCATATATACATGCAGTGCAGTTGCAAAATGTTTAATTATACTCATAGTTTAAACATGCTTATAGGCACATATTTTAACTTACTTTCAATGCTTAAGTGCAGTTTTGGCTTGCACAATGGTTTGTTATGCCAAACTATGTCTTGTAAAAGTGACTCACTAACATTTATTGCCAGGTGTGGACTAACCGTTTTGGGTCACATTGTTCATGTTTCAACATTTTATATAATA
>LNS7945397_HPV58
CTAAACTATAATGCCAAATCTTGTAAAAACTAGGGTGTAACCGAAAACGGTCTGACCGAAACCGGTGCATATATAAAGCAGACATTTTTTGGTAGGCTACTGCAGGACTATGTTCCAGGACGCAGAGGAGAAACCACGGACATTGCATGATTTGTGTCAGGCGTTGGAGACATCTGTGCATGAAATCGAATTGAAATGCGTTGAATGCAAAAAGACTTTGCAGCGATCTGAGGTATATGACTTTGTATTTGCAGATTTAAGAATAGTGTATAGAGATGGAAATCCATTTGCAGTATGTAAAGTGTGTTTACGATTGCTATCTAAAATAAGTGAGTATAGACATTATAATTATTCGCTATATGGAGACACATTAGAACAAACACTAAAAAAGTGTTTAAATGAAATATTAATTAGATGTATTATTTGTCAAAGACCATTGTGTCCACAAGAAAAAAAAAGGCATGTGGATTTAAACAAAAGGTTTCATAATATTTCGGGTCGTTGGACAGGGCGCTGTGCAGTGTGTTGGAGACCCCGACGTAGACAAACACAAGTGTAACCTGTAACAACGCCATGAGAGGAAACAACCCAACGCTAAGAGAATATATTTTAGATTTACATCCTGAACCAACTGACCTATTCTGCTATGAGCAATTATGTGACAGCTCAGACGAGGATGAAATAGGCTTGGACAGGCCAGATGGACAAGCACAACCGGCCACAGCTAATTACTACATTGTAACGTGTTGTTACACTTGTGACACCACGGTTCGTTTGTGTATCAACAGTACAACAACCGACGTACGAACCCTACAGCAGCTGCTTATGGGCACATGTACCATTGTGTGCCCTAGCTGTGCACAGCAATAAACACCATCTGCAATGGATGACCCTGAAGGTACAAACGGGGTAGGGGCGGGCTGTACTGGCTGGTTTGAGGTAGAAGCAGTAATAGAACGAAGAACAGGAGATAATATTTCAGATGATGAGGACGAAACAGCAGACGATAGTGGTACAGATTTAATAGAGTTTATAGATGATTCAGTACAAAGTACTACACAGGCAGAAGCAGAGGCAGCCCGAGCGTTGTTTAATGTACAGGAAGGGGTGGACGATATAAATGCTGTGTGTGCACTAAAACGAAAGTTTGCAGCATGCTCAGAAAGTGCTGTAGAGGACTGTGTGGACCGGGCCGCAAATGTGTGTGTATCGTGGAAATATAAAAATAAAGAATGCACACACAGAAAACGAAAAATTATTGAGCTAGAAGACAGCGGATATGGCAATACTGAAGTGGAAACTGAGCAGATGGCACACCAGGTAGAAAGCCAAAATGGCGACGCAGACTTAAATGACTCGCAGTCTAGTGGGGTGGGGGCTAGTTCAGATGTAAGCAGTGAAACGGATGTAGACAGTTGTAATACTGTTCCATTACAAAATATTAGTAATATTTTACATAACAGTAATACTAAAGCAACGCTATTATATAAATTCAAAGAAGCTTATGGAGTAAGTTTTATGGAATTAGTTAGACCATTTAAAAGTGATAAAACAAGCTGTACAGATTGGTGTATAACAGGGTATGGAATAAGTCCCTCCGTAGCAGAAAGTTTAAAAGTACTAATTAAACAGCACAGTATATATACACACCTACAATGTTTAACGTGTGACAGAGGAATTATATTATTATTGTTAATTAGATTTAAATGTAGCAAAAATAGATTAACTGTGGCAAAATTAATGAGTAATTTACTATCAATTCCTGAAACATGTATGATTATTGAGCCACCAAAATTACGAAGTCAAGCATGTGCCTTATATTGGTTTAGAACAGCAATGTCAAATATAAGTGATGTGCAAGGGACAACACCAGAATGGATAGATAGATTAACAGTGTTACAGCATAGCTTTAATGATGATATATTTGATTTAAGTGAAATGATACAATGGGCATATGATAATGACATTACAGATGATAGTGACATTGCATATAAATATGCACAGTTAGCAGATGTTAATAGTAATGCAGCAGCATTTTTAAGAAGCAATGCACAAGCAAAAATAGTAAAAGACTGTGGCGTTATGTGCAGACATTATAAAAGAGCAGAAAAGCGTGGTATGACAATGGGACAATGGATACAAAGTAGGTGTGAAAAAACAAATGATGGAGGTAATTGGAGACCAATAGTACAATTTTTAAGATATCAAAATATTGAATTTACAGCATTTTTAGTTGCATTTAAACAGTTTTTACAAGGTGTACCAAAAAAAAGTTGTATGTTACTGTGTGGCCCAGCAAATACAGGGAAATCATATTTTGGAATGAGTTTAATACATTTCTTAAAAGGATGCATTATTTCATATGTAAATTCCAAAAGTCATTTTTGGTTGCAGCCATTATCAGATGCTAAACTAGGTATGATAGATGATGTAACAGCCATAAGCTGGACATATATAGATGATTATATGAGAAATGCATTAGATGGTAACGACATTTCAATAGATGTAAAACATAGGGCATTAGTACAATTAAAATGTCCACCATTAATAATTACCTCAAATACAAATGCAGGCAAAGATTCACGATGGCCATATTTGCACAGTAGACTAACAGTATTTGAATTTAACAATCCATTTCCATTTGATGCAAATGGTAATCCAGTGTATAAAATAAATGATGAAAATTGGAAATCCTTTTTCTCAAGGACGTGGTGCAAATTAGGCTTAATAGAGGAAGAGGACAAGGAAAACGATGGAGGAAATATCAGCACGTTTAAGTGCAGTGCAGGACAAAATCCTAGACATATACGAAGCTGATAAAAATGATTTAACATCACAAATTGAACATTGGAAACTAATACGCATGGAGTGTGCTATAATGTATACAGCCAGACAAATGGGAATATCACATTTGTGCCACCAGGTGGTGCCGTCCTTGGTAGCATCAAAGACTAAAGCGTTTCAAGTAATTGAACTGCAAATGGCATTAGAGACATTAAATGCATCACCATATAAAACAGATGAATGGACATTGCAACAAACAAGCTTAGAAGTGTGGTTATCAGAGCCACAAAAATGCTTTAAAAAAAAAGGCATAACAGTAACTGTACAATATGACAATGATAAAGCAAACACAATGGATTATACAAATTGGAGTGAAATATATATTATTGAGGAAACAACATGTACTTTGGTAGCAGGAGAAGTTGACTATGTGGGGTTGTATTATATACATGGCAATGAAAAGACGTATTTTAAATATTTTAAAGAGGATGCAAAAAAGTACTCTAAAACACAATTATGGGAGGTACATGTGGGTAGTCGGGTAATTGTATGTCCTACATCTATACCTAGTGATCAAATATCCACTACTGAAACTGCTGACCCAAAGACCACCGAGGCCACCAACAACGAAAGTACACAGGGGACAAAGCGACGACGACTGGATTTACCAGACTCCAGAGACAACACCCAGTACTCCACAAAGTATACAGACTGCGCCGTGGACAGTAGACCACGAGGAGGAGGACTACACAGTACAACTAACTGCACATACAAAGGGCGGAACGTGTGTAGTTCTAAAGTTGCACCTATCTTGCATTTAAAAGGTGACCCAAATAGTTTAAAATGTTTAAGATATAGATTAAAACCATTTAAAGACTTATACTGTAATATGTCATCCACATGGCATTGGACCAGTGATGACAAAGGTGACAAAGTAGGAATTGTTACTGTAACATACACAACGGAAACACAACGACAACTGTTTTTAAACACTGTTAAAATACCACCCACTGTGCAAATAAGTACTGGTGTTATGTCATTGTAATTGTATTGTACAATTACTGTATGTAAACCACAAGCCAATATGTGCTGCTAAGTGTATATACAATGATATTACCTATTTTTGTTGTTTGTTTTATACTGTTTTTATGCTTGTGCATTTTTCTGCGGCCATTGGTGCTATCTATTTCTATATATGCTTGGCTGCTGGTGTTGGTGTTGCTGCTTTGGGTGTCTGTGGGGTCGGCTTTACGAATTTTTTTCTGTTACTTAATATTTTTATATATACCAATGATGTGTATTAATTTTCATGCACAATACTTAACCCAACAAGACTAACTGTATACTGGTTATGCACATGGTGGTATGGTATTGTAAATATTTACTGTTGTGTGTG-TTGTTTTTATTATTTTTATACATTTACTAATAAATACTTTTATATTTTTAGCACTGTCTTATTATGAGACACAAACGGTCTACAAGGCGCAAGCGTGCATCTGCTACACAACTTTACCAAACATGCAAGGCCTCAGGCACCTGCCCACCTGATGTTATACCCAAAGTTGAAGGCACTACTATAGCAGATCAAATATTACGATATGGTAGCTTAGGGGTGTTTTTTGGAGGTTTAGGCATTGGTACAGGGTCGGGTACAGGTGGCAGGACTGGATATGTGCCCCTTGGTAGTACCCCACCGTCTGAGGCTATACCTTTACAGCCCATACGTCCCCCAGTTACCGTTGATACTGTGGGGCCTTTGGATTCTTCTATTGTATCCTTAATAGAGGAATCTAGTTTTATAGACGCCGGTGCACCAGCCCCATCAATTCCCACTCCATCTGGCTTTGATATTACCACCTCTGCAGATACTACACCTGCAATACTTAATGTTTCCTCTATTGGAGAATCATCTATACAAACTGTTTCTACACATTTAAATCCCTCCTTTACTGAGCCATCCGTACTCCGCCCTCCTGCACCTGCAGAGGCCTCTGGACATTTAATATTTTCCTCTCCTACTGTTAGCACACATAGTTATGAAAACATACCAATGGATACCTTTGTTATTTCTACTGACAGTGGCAATGTCACGTCTAGCACACCCATTCCAGGGTCTCGCCCTGTGGCACGCCTTGGTTTATACAGTCGCAACACCCAACAGGTTAAGGTTGTTGACCCTGCTTTTTTAACATCTCCTCATAGACTTGTAACATATGATAATCCAGCATTTGAAGGCTTTAACCCTGAGGACACATTGCAGTTTCAACATAGTGACATATCGCCTGCTCCTGATCCTGATTTTCTAGATATTGTTGCATTGCACAGACCTGCATTGACCTCTCGCAGGGGTACTGTACGGTATAGTAGGGTTGGGCAAAAGGCTACACTTCGTACTCGCAGTGGAAAGCAAATAGGGGCTAAAGTACATTACTACCAAGACTTAAGTCCCATACAGCCTGTCCAGGAACAGGTACAACAGCAACAACAATTTGAATTACAATCTTTAAATATTTCTGTTTCTCCCTATAGTATTAATGATGGACTTTATGATATTTATGCTGACGATGCTGATACTATACATGATTTTCAGAGTCCTCTGCACTCACATACCTCCTTTGCCACCACACGTACCAGTAATGTGTCCATACCATTAAATACTGGATTTGACACTCCTCTTGTGTCATTGGAACCTGGTCCAGACATTACATCTTCTGTAACATCTATGTCTAGTCCATTTATTCCTATATCTCCACTACCTCCTTTTAATACCATAATTGTGGATGGTGCTGATTTTATGTTGCACCCTAGCTATTTTATTTTGCGTCGCAGACGTAAACGTTTTCCATATTTTTTTGCAGATGTCCGTGTGGCGGCCTAGTGAGGCCACTGTGTACCTGCCTCCTGTGCCTGTGTCTAAGGTTGTAAGCACTGATGAATATGTGTCACGCACAAGCATTTATTATTATGCTGGCAGTTCCAGACTTTTGGCTGTTGGCAATCCATATTTTTCCATCAAAAGTCCCAATAACAATAAAAAAGTATTAGTTCCCAAGGTATCAGGCTTACAGTATAGGGTCTTTAGGGTGCGTTTACCTGATCCCAATAAATTTGGTTTTCCTGATACATCTTTTTATAACCCTGATACACAACGTTTGGTCTGGGCATGTGTAGGCCTTGAAATAGGTAGGGGACAGCCATTGGGTGTTGGCGTAAGTGGTCATCCTTATTTCAATAAATTTGATGACACTGAAACCAGTAACAGATATCCCGCACAGCCAGGGTCTGATAACAGGGAATGCTTATCTATGGATTATAAACAAACACAATTATGTTTAATTGGCTGTAAACCTCCCACTGGTGAGCATTGGGGTAAAGGTGTTGCCTGTAACAATAATGCAGCTGCTACTGATTGTCCTCCATTGGAACTTTTTAATTCTATTATTGAGGATGGTGACATGGTAGATACAGGGTTTGGATGCATGGACTTTGGTACATTGCAGGCTAATAAAAGTGATGTGCCTATTGATATTTGTAACAGTACATGCAAATATCCAGATTATTTAAAAATGGCCAGTGAACCTTATGGGGATAGTTTGTTCTTTTTTCTTAGACGTGAGCAGATGTTTGTTAGGCACTTTTTTAATAGGGCCGGAAAACTTGGCGAGGCTGTCCCGGATGACCTTTATATTAAAGGGTCCGGTAATACTGCAGTTATCCAAAGTAGTGCATTTTTTCCAACTCCTAGTGGCTCTATGGTTACCTCAGAATCACAATTATTTAATAAGCCTTATTGGCTACAGCGTGCACAAGGTCATAACAATGGCATTTGCTGGGGCAATCAGTTATTTGTTACCGTAGTTGATACCACTCGTAGCACTAATATGACATTATGCACTGAAGTAACTAAGGAAGGTACATATAAAAATGATAATTTTAAGGAATATGTACGTCATGTTGAAGAATATGACTTACAGTTTGTTTTTCAGCTTTGCAAAATTACACTAACTGCAGAGATAATGACATATATACATACTATGGATTCCAATATTTTGGAGGACTGGCAATTTGGTTTAACACCTCCTCCGTCTGCCAGTTTACAGGACACATATAGATTTGTTACCTCCCAGGCCATTACTTGCCAAAAAACAGCACCCCCTAAAGAAAAGGAAGATCCATTAAATAAATATACTTTTTGGGAGGTTAACTTAAAGGAAAAGTTTTCTGCAGATCTAGATCAGTTTCCTTTGGGACGAAAGTTTTTATTACAATCAGGCCTTAAAGCAAAGCCCAGACTAAAACGTTCGGCCCCTACTACCCGTGCACCATCCACCAAACGCAAAAAGGTTAAAAAATAATTGTTGTGGTACTTACACTATTTTGTTATACATGTTTGTTTGTTTTATGTATGTGTTGTCTGTTTGTTTATGTTTGTGTATATGTTGTATGTGTTATGTGTCATGTTTGTGTACATGTTCTATG------------TGTTTGTCAGTTTCCTGTTTCTGTATATATGTAATAAACTATTGTGTGTATTGTAAACTATTTGTATTGTTTGGGTGTATCTATGAGTAAGGTGCTGTCCCTAAATTGCCCTACCCTGCCCTGCCTATTATGCATACCTATGTAATAGTATTTGTATGATATGTATTTTATAGTTTTTAACAGTACTGCCTCCATTTTACTTTACCTCCATTTTGTGCATGTAACCGATTTCGGTTGCTGGCACAAACGTGTTTTTTTTAAACTACAATTTAAACAATACAGTTAATCCTTTCCCTTCCTGCACTGCTTTTGCCTATACTTGCATATGTGACTCATATATACATGCAGTGCAGTTGCAAAATGTTTAATTATACTCATAGTTTAAACATGCTTATAGGCACATATTTTAACTTACTTTCAATGCTTAAGTGCAGTTTTGGCTTGCACAATGGTTTGTTATGCCAAACTATGTCTTGTAAAAGTGACTCACTAACATTTATTGCCAGGTGTGGACTAACCGTTTTGGGTCACATTGTTCATGTTTCAACATTTTATATAATA
>LNS9424008_HPV58
CTAAACTATAATGCCAAATCTTGTAAAAACTAGGGTGTAACCGAAAACGGTCTGACCGAAACCGGTGCATATATAAAGCAGACATTTTTTGGTAGGCTACTGCAGGACTATGTTCCAGGACGCAGAGGAGAAACCACGGACATTGCATGATTTGTGTCAGGCGTTGGAGACATCTGTGCATGAAATCGAATTGAAATGCGTTGAATGCAAAAAGACTTTGCAGCGATCTGAGGTATATGACTTTGTATTTGCAGATTTAAGAATAGTGTATAGAGATGGAAATCCATTTGCAGTATGTAAAGTGTGTTTACGATTGCTATCTAAAATAAGTGAGTATAGACATTATAATTATTCGCTATATGGAGACACATTAGAACAAACACTAAAAAAGTGTTTAAATGAAATATTAATTAGATGTATTATTTGTCAAAGACCATTGTGTCCACAAGAAAAAAAAAGGCATGTGGATTTAAACAAAAGGTTTCATAATATTTCGGGTCGTTGGACAGGGCGCTGTGCAGTGTGTTGGAGACCCCGACGTAGACAAACACAAGTGTAACCTGTAACAACGCCATGAGAGGAAACAACCCAACGCTAAGAGAATATATTTTAGATTTACATCCTGAACCAACTGACCTATTCTGCTATGAGCAATTATGTGACAGCTCAGACGAGGATGAAATAGGCTTGGACAGGCCAGATGGACAAGCACAACCGGCCACAGCTAATTACTACATTGTAACGTGTTGTTACACTTGTGACACCACGGTTCGTTTGTGTATCAACAGTACAACAACCGACGTACGAACCCTACAGCAGCTGCTTATGGGCACATGTACCATTGTGTGCCCTAGCTGTGCACAGCAATAAACACCATCTGCAATGGATGACCCTGAAGGTACAAACGGGGTAGGGGCGGGCTGTACTGGCTGGTTTGAGGTAGAAGCAGTAATAGAACGAAGAACAGGAGATAATATTTCAGATGATGAGGACGAAACAGCAGACGATAGTGGTACAGATTTAATAGAGTTTATAGATGATTCAGTACAAAGTACTACACAGGCAGAAGCAGAGGCAGCCCGAGCGTTGTTTAATGTACAGGAAGGGGTGGACGATATAAATGCTGTGTGTGCACTAAAACGAAAGTTTGCAGCATGCTCAGAAAGTGCTGTAGAGGACTGTGTGGACCGGGCCGCAAATGTGTGTGTATCGTGGAAATATAAAAATAAAGAATGCACACACAGAAAACGAAAAATTATTGAGCTAGAAGACAGCGGATATGGCAATACTGAAGTGGAAACTGAGCAGATGGCACACCAGGTAGAAAGCCAAAATGGCGACGCAGACTTAAATGACTCGCAGTCTAGTGGGGTGGGGGCTAGTTCAGATGTAAGCAGTGAAACGGATGTAGACAGTTGTAATACTGTTCCATTACAAAATATTAGTAATATTTTACATAACAGTAATACTAAAGCAACGCTATTATATAAATTCAAAGAAGCTTATGGAGTAAGTTTTATGGAATTAGTTAGACCATTTAAAAGTGATAAAACAAGCTGTACAGATTGGTGTATAACAGGGTATGGAATAAGTCCCTCCGTAGCAGAAAGTTTAAAAGTACTAATTAAACAGCACAGTATATATACACACCTACAATGTTTAACGTGTGACAGAGGAATTATATTATTATTGTTAATTAGATTTAAATGTAGCAAAAATAGATTAACTGTGGCAAAATTAATGAGTAATTTACTATCAATTCCTGAAACATGTATGATTATTGAGCCACCAAAATTACGAAGTCAGGCATGTGCCTTATATTGGTTTAGAACAGCAATGTCAAATATAAGTGATGTGCAAGGGACAACACCAGAATGGATAGATAGATTAACAGTGTTACAGCATAGCTTTAATGATGATATATTTGATTTAAGTGAAATGATACAATGGGCATATGATAATGACATTACAGATGATAGTGACATTGCATATAAATATGCACAGTTAGCAGATGTTAATAGTAATGCAGCAGCATTTTTAAGAAGCAATGCACAAGCAAAAATAGTAAAAGACTGTGGCGTTATGTGCAGACATTATAAAAGAGCAGAAAAGCGTGGTATGACAATGGGACAATGGATACAAAGTAGGTGTGAAAAAACAAATGATGGAGGTAATTGGAGACCAATAGTACAATTTTTAAGATATCAAAATATTGAATTTACAGCATTTTTAGTTGCATTTAAACAGTTTTTACAAGGTGTACCAAAAAAAAGTTGTATGTTACTGTGTGGCCCAGCAAATACAGGGAAATCATATTTTGGAATGAGTTTAATACATTTCTTAAAAGGATGCATTATTTCATATGTAAATTCCAAAAGTCATTTTTGGTTGCAGCCATTATCAGATGCTAAACTAGGTATGATAGATGATGTAACAGCCATAAGCTGGACATATATAGATGATTATATGAGAAATGCATTAGATGGTAACGACATTTCAATAGATGTAAAACATAGGGCATTAGTACAATTAAAATGTCCACCATTAATAATTACCTCAAATACAAATGCAGGCAAAGATTCACGATGGCCATATTTGCACAGTAGACTAACAGTATTTGAATTTAACAATCCATTTCCATTTGATGCAAATGGTAATCCAGTGTATAAAATAAATGATGAAAATTGGAAATCCTTTTTCTCAAGGACGTGGTGCAAATTAGGCTTAATAGAGGAAGAGGACAAGGAAAACGATGGAGGAAATATCAGCACGTTTAAGTGCAGTGCAGGACAAAATCCTAGACATATACGAAGCTGATAAAAATGATTTAACATCACAAATTGAACATTGGAAACTAATACGCATGGAGTGTGCTATAATGTATACAGCCAGACAAATGGGAATATCACATTTGTGCCACCAGGTGGTGCCGTCCTTGGTAGCATCAAAGACTAAAGCGTTTCAAGTAATTGAACTGCAAATGGCATTAGAGACATTAAATGCATCACCATATAAAACAGATGAATGGACATTGCAACAAACAAGCTTAGAAGTGTGGTTATCAGAGCCACAAAAATGCTTTAAAAAAAAAGGCATAACAGTAACTGTACAATATGACAATGATAAAGCAAACACAATGGATTATACAAATTGGAGTGAAATATATATTATTGAGGAAACAACATGTACTTTGGTAGCAGGAGAAGTTGACTATGTGGGGTTGTATTATATACATGGCAATGAAAAGACGTATTTTAAATATTTTAAAGAGGATGCAAAAAAGTACTCTAAAACACAATTATGGGAGGTACATGTGGGTAGTCGGGTAATTGTATGTCCTACATCTATACCTAGTGATCAAATATCCACTACTGAAACTGCTGACCCAAAGACCACCGAGGCCACCAACAACGAAAGTACACAGGGGACAAAGCGACGACGACTGGATTTACCAGACTCCAGAGACAACACCCAGTACTCCACAAAGTATACAGACTGCGCCGTGGACAGTAGACCACGAGGAGGAGGACTACACAGTACAACTAACTGCACATACAAAGGGCGGAACGTGTGTAGTTCTAAAGTTGCACCTATCTTGCATTTAAAAGGTGACCCAAATAGTTTAAAATGTTTAAGATATAGATTAAAACCATTTAAAGACTTATACTGTAATATGTCATCCACATGGCATTGGACCAGTGATGACAAAGGTGACAAAGTAGGAATTGTTACTGTAACATACACAACGGAAACACAACGACAACTGTTTTTAAACACTGTTAAAATACCACCCACTGTGCAAATAAGTACTGGTGTTATGTCATTGTAATTGTATTGTACAATTACTGTATGTAAACCACAAGCCAATATGTGCTGCTAAGTGTATATACAATGATATTACCTATTTTTGTTGTTTGTTTTATACTGTTTTTATGCTTGTGCATTTTTCTGCGGCCATTGGTGCTATCTATTTCTATATATGCTTGGCTGCTGGTGTTGGTGTTGCTGCTTTGGGTGTCTGTGGGGTCGGCTTTACGAATTTTTTTCTGTTACTTAATATTTTTATATATACCAATGATGTGTATTAATTTTCATGCACAATACTTAACCCAACAAGACTAACTGTATACTGGTTATGCACATGGTGGTATGGTATTGTAAATATTTACTGTTGTGTGTG-TTGTTTTTATTATTTTTATACATTTACTAATAAATACTTTTATATTTTTAGCACTGTCTTATTATGAGACACAAACGGTCTACAAGGCGCAAGCGTGCATCTGCTACACAACTTTACCAAACATGCAAGGCCTCAGGCACCTGCCCACCTGATGTTATACCCAAAGTTGAAGGCACTACTATAGCAGATCAAATATTACGATATGGTAGCTTAGGGGTGTTTTTTGGAGGTTTAGGCATTGGTACAGGGTCGGGTACAGGTGGCAGGACTGGATATGTGCCCCTTGGTAGTACCCCACCGTCTGAGGCTATACCTTTACAGCCCATACGTCCCCCAGTTACCGTTGATACTGTGGGGCCTTTGGATTCTTCTATTGTATCTTTAATAGAGGAATCTAGTTTTATAGACGCCGGTGCACCAGCCCCATCAATTCCCACTCCATCTGGCTTTGATATTACCACCTCTGCAGATACTACACCTGCAATACTTAATGTTTCCTCTATTGGAGAATCATCTATACAAACTGTTTCTACACATTTAAATCCCTCCTTTACTGAGCCATCCGTACTCCGCCCTCCTGCACCTGCAGAGGCCTCTGGACATTTAATATTTTCCTCTCCTACTGTTAGCACACATAGTTATGAAAACATACCAATGGATACCTTTGTTATTTCTACTGACAGTGGCAATGTCACGTCTAGCACACCCATTCCAGGGTCTCGCCCTGTGGCACGCCTTGGTTTATACAGTCGCAACACCCAACAGGTTAAGGTTGTTGACCCTGCTTTTTTAACATCTCCTCATACACTTGTAACATATGATAATCCAGCATTTGAAGGCTTTAACCCTGAGGACACATTGCAGTTTCAACATAGTGACATATCGCCTGCTCCTGATCCTGATTTTCTAGATATTGTTGCATTGCACAGACCTGCATTGACCTCTCGCAGGGGTACTGTACGGTATAGTAGGGTTGGGCAAAAGGCTACACTTCGTACTCGCAGTGGAAAGCAAATAGGGGCTAAAGTACATTACTACCAAGACTTAAGTCCCATACAGCCTGTCCAGGAACAGGTACAACAGCAACAACAATTTGAATTACAATCTTTAAATACTTCTGTTTCTCCCTATAGTATTAATGATGGACTTTATGATATTTATGCTGACGATGCTGATACTATACATGATTTTCAGAGTCCTCTGCACTCACATACCTCCTTTGCCACCACACGTACCAGTAATGTGTCCATACCATTAAATACTGGATTTGACACTCCTCTTGTGTCATTGGAACCTGGTCCAGACATTACATCTTCTGTAACATCTATGTCTAGTCCATTTATTCCTATATCTCCACTACCTCCTTTTAATACCATAATTGTGGATGGTGCTGATTTTATGTTGCACCCTAGCTATTTTATTTTGCGTCGCAGACGTAAACGTTTTCCATATTTTTTTGCAGATGTCCGTGTGGCGGCCTAGTGAGGCCACTGTGTACCTGCCTCCTGTGCCTGTGTCTAAGGTTGTAAGCACTGATGAATATGTGTCACGCACAAGCATTTATTATTATGCTGGCAGTTCCAGACTTTTGGCTGTTGGCAATCCATATTTTTCCATCAAAAGTCCCAATAACAATAAAAAAGTATTAGTTCCCAAGGTATCAGGCTTACAGTATAGGGTCTTTAGGGTGCGTTTACCTGATCCCAATAAATTTGGTTTTCCTGATACATCTTTTTATAACCCTGATACACAACGTTTGGTCTGGGCATGTGTAGGCCTTGAAATAGGTAGGGGACAGCCATTGGGTGTTGGCGTAAGTGGTCATCCTTATTTCAATAAATTTGATGACACTGAAACCAGTAACAGATATCCCGCACAGCCAGGGTCTGATAACAGGGAATGCTTATCTATGGATTATAAACAAACACAATTATGTTTAATTGGCTGTAAACCTCCCACTGGTGAGCATTGGGGTAAAGGTGTTGCCTGTAACAATAATGCAGCTGCTACTGATTGTCCTCCATTGGAACTTTTTAATTCTATTATTGAGGATGGTGACATGGTAGATACAGGGTTTGGATGCATGGACTTTGGTACATTGCAGGCTAATAAAAGTGATGTGCCTATTGATATTTGTAACAGTACATGCAAATATCCAGATTATTTAAAAATGGCCAGTGAACCTTATGGGGATAGTTTGTTCTTTTTTCTTAGACGTGAGCAGATGTTTGTTAGGCACTTTTTTAATAGGGCCGGAAAACTTGGCGAGGCTGTCCCGGATGACCTTTATATTAAAGGGTCCGGTAATACTGCAGTTATCCAAAGTAGTGCATTTTTTCCAACTCCTAGTGGCTCTATGGTTACCTCAGAATCACAATTATTTAATAAGCCTTATTGGCTACAGCGTGCACAAGGTCATAACAATGGCATTTGCTGGGGCAATCAGTTATTTGTTACCGTCGTTGATACCACTCGTAGCACTAATATGACATTATGCACTGAAGTAACTAAGGAAGGTACATATAAAAATGATAATTTTAAGGAATATGTACGTCATGTTGAAGAATATGACTTACAGTTTGTTTTTCAGCTTTGCAAAATTACACTAACTGCAGAGATAATGACATATATACATACTATGGATTCCAATATTTTGGAGGACTGGCAATTTGGTTTAACACCTCCTCCGTCTGCCAGTTTACAGGACACATATAGATTTGTTACCTCCCAGGCTATTACTTGCCAAAAAACAGCACCCCCTAAAGAAAAGGAAGATCCATTAAATAAATATACTTTTTGGGAGGTTAACTTAAAGGAAAAGTTTTCTGCAGATCTAGATCAGTTTCCTTTGGGACGAAAGTTTTTATTACAATCAGGCCTTAAAGCAAAGCCCAGACTAAAACGTTCGGCCCCTACTACCCGTGCACCATCCACCAAACGCAAAAAGGTTAAAAAATAATTGTTGTGGTACTTACACTATTTTATTATACATGTTTGTTTGTTTTATGTATGTGTTGTCTGTTTGTTTATGTTTGTGTATATGTTGTATGTGTTATGTGTCATGTTTGTGTACATGTTCTATG------------TCTTTGTCAGTTTCCTGTTTCTGTATATATGTAATAAACTATTGTGTGTATTGTAAACTATTTGTATTGTTTGGGTGTATCTATGAGTAAGGTGCTGTCCCTAAATTGCCCTACCCTGCCCTGCCTATTATGCATACCTATGTAATAGTATTTGTATGATATGTATTTTATAGTTTTTAACAGTACTGCCTCCATTTTACTTTACCTCCATTTTGTGCATGTAACCGATTTCGGTTGCTGGCACAAACGTGTTTTTTTTAAACTACAATTTAAACAATACAGTTAATCCTTTCCCTTCCTGCACTGCTTTTGCCTATACTTGCATATGTGACTCATATATACATGCAGTGCAGTTGCAAAATGTTTAATTATACTCATAGTTTAAACATGCTTATAGGCACATATTTTAACTTACTTTCAATGCTTAAGTGCAGTTTTGGCTTGCACAATGGTTTGTTATGCCAAACTATGTCTTGTAAAAGTGACTCACTAACATTTATTGCCAGGTGTGGACTAACCGTTTTGGGTCACATTGTTCATGTTTCAACATTTTATATAATA
>D90400|HPV58|A1|
CTAAACTATAATGCCAAATCTTGTAAAAACTAGGGTGTAACCGAAAACGGTCTGACCGAAACCGGTGCATATATAAAGCAGACATTTTTTGGTAGGCTACTGCAGGACTATGTTCCAGGACGCAGAGGAGAAACCACGGACATTGCATGATTTGTGTCAGGCGTTGGAGACATCTGTGCATGAAATCGAATTGAAATGCGTTGAATGCAAAAAGACTTTGCAGCGATCTGAGGTATATGACTTTGTATTTGCAGATTTAAGAATAGTGTATAGAGATGGAAATCCATTTGCAGTATGTAAAGTGTGCTTACGATTGCTATCTAAAATAAGTGAGTATAGACATTATAATTATTCGCTATATGGAGACACATTAGAACAAACACTAAAAAAGTGTTTAAATGAAATATTAATTAGATGTATTATTTGTCAAAGACCATTGTGTCCACAAGAAAAAAAAAGGCATGTGGATTTAAACAAAAGGTTTCATAATATTTCGGGTCGTTGGACAGGGCGCTGTGCAGTGTGTTGGAGACCCCGACGTAGACAAACACAAGTGTAACCTGTAACAACGCCATGAGAGGAAACAACCCAACGCTAAGAGAATATATTTTAGATTTACATCCTGAACCAACTGACCTATTCTGCTATGAGCAATTATGTGACAGCTCAGACGAGGATGAAATAGGCTTGGACGGGCCAGATGGACAAGCACAACCGGCCACAGCTAATTACTACATTGTAACTTGTTGTTACACTTGTGGCACCACGGTTCGTTTGTGTATCAACAGTACAACAACCGACGTACGAACCCTACAGCAGCTGCTTATGGGCACATGTACCATTGTGTGCCCTAGCTGTGCACAGCAATAAACACCATCTGCAATGGATGACCCTGAAGGTACAAACGGGGTAGGGGCGGGCTGTACTGGCTGGTTTGAGGTAGAAGCGGTAATAGAACGAAGAACAGGAGATAATATTTCAGATGATGAGGACGAAACAGCAGACGATAGTGGTACAGATTTAATAGAGTTTATAGATGATTCAGTACAAAGTACTACACAGGCAGAAGCAGAGGCAGCCCGAGCGTTGTTTAATGTACAGGAAGGGGTGGACGATATAAATGCTGTGTGTGCACTAAAACGAAAGTTTGCAGCATGCTCAGAAAGTGCTGTAGAGGACTGTGTGGACCGGGCTGCAAATGTGTGTGTATCGTGGAAATATAAAAATAAAGAATGCACACACAGAAAACGAAAAATTATTGAGCTAGAAGACAGCGGATATGGCAATACTGAAGTGGAAACTGAGCAGATGGCACACCAGGTAGAAAGCCAAAATGGCGACGCAGACTTAAATGACTCGGAGTCTAGTGGGGTGGGGGCTAGTTCAGATGTAAGCAGTGAAACGGATGTAGACAGTTGTAATACTGTTCCATTACAAAATATTAGTAATATTCTACATAACAGTAATACTAAAGCAACGCTATTATATAAATTCAAAGAAGCTTATGGAGTAAGTTTTATGGAATTAGTTAGACCATTTAAAAGTGATAAAACAAGCTGTACAGATTGGTGTATAACAGGGTATGGAATAAGTCCCTCCGTAGCAGAAAGTTTAAAAGTACTAATTAAACAGCACAGTATATATACACACCTACAATGTTTAACGTGTGACAGAGGAATTATATTATTATTGTTAATTAGATTTAAATGTAGCAAAAATAGATTAACTGTGGCAAAATTAATGAGTAATTTACTATCAATTCCTGAAACATGTATGATTATCGAGCCACCAAAATTACGAAGTCAAGCATGTGCCTTATATTGGTTTAGAACAGCAATGTCAAATATAAGTGATGTGCAAGGGACAACACCAGAATGGATAGATAGATTAACAGTGTTACAGCATAGCTTTAATGATGATATATTTGATTTAAGTGAAATGATACAATGGGCATATGATAATGACATTACAGATGATAGTGACATTGCATATAAATATGCACAGTTAGCAGATGTTAATAGTAATGCAGCAGCATTTTTAAGAAGCAATGCACAAGCAAAAATAGTAAAAGACTGTGGCGTTATGTGCAGACATTATAAAAGAGCAGAAAAGCGTGGTATGACAATGGGACAATGGATACAAAGTAGGTGTGAAAAAACAAATGATGGAGGTAATTGGAGACCAATAGTACAATTTTTAAGATATCAAAATATTGAATTTACAGCATTTTTAGTTGCATTTAAACAGTTTTTACAAGGTGTACCAAAAAAAAGTTGTATGTTACTGTGTGGCCCAGCAAATACAGGGAAATCATATTTTGGAATGAGTTTAATACATTTTTTAAAAGGATGCATTATTTCATATGTAAATTCCAAAAGTCATTTTTGGTTGCAGCCATTATCAGATGCTAAACTAGGTATGATAGATGATGTAACAGCCATAAGCTGGACATATATAGATGATTATATGAGAAATGCATTAGATGGTAACGACATTTCAATAGATGTAAAACATAGGGCATTAGTACAATTAAAATGTCCACCATTAATAATTACCTCAAATACAAATGCAGGCAAAGATTCACGATGGCCATATTTGCACAGTAGACTAACAGTATTTGAATTTAACAATCCATTTCCATTTGATGCAAATGGTAATCCAGTGTATAAAATAAATGATGAAAATTGGAAATCCTTTTTCTCAAGGACGTGGTGCAAATTAGGCTTAATAGAGGAAGAGGACAAGGAAAACGATGGAGGAAATATCAGCACGTTTAAGTGCAGTGCAGGACAAAATCCTAGACATATACGAAGCTGATAAAAATGATTTAACATCACAAATTGAACATTGGAAACTAATACGCATGGAGTGTGCTATAATGTATACAGCCAGACAAATGGGAATATCACATTTGTGCCACCAGGTGGTGCCGTCATTGGTAGCATCAAAGACTAAAGCGTTTCAAGTAATTGAACTGCAAATGGCATTAGAGACATTAAATGCATCACCATATAAAACAGATGAATGGACATTGCAACAAACAAGCTTAGAAGTGTGGTTATCAGAGCCACAAAAATGCTTTAAAAAAAAAGGCATAACAGTAACTGTACAATATGACAATGATAAAGCAAACACAATGGATTATACAAATTGGAGTGAAATATATATTATTGAGGAAACAACATGTACTTTGGTAGCAGGAGAAGTTGACTATGTGGGGTTGTATTATATACATGGCAATGAAAAGACGTATTTTAAATATTTTAAAGAGGATGCAAAAAAGTACTCTAAAACACAATTATGGGAGGTACATGTGGGTAGTCGGGTAATTGTATGTCCTACATCTATACCTAGTGATCAAATATCCACTACTGAAACTGCTGACCCAAAGACCACCGAGGCCACCAACAACGAAAGTACACAGGGGACAAAGCGACGACGACTCGATTTACCAGACTCCAGAGACAACACCCAGTACTCCACAAAGTATACAGACTGCGCCGTGGACAGTAGACCACGAGGAGGAGGACTACACAGTACAACTAACTGTACATACAAAGGGCGGAACGTGTGTAGTTCTAAAGTTTCACCTATCGTGCATTTAAAAGGTGACCCAAATAGTTTAAAATGTTTAAGATATAGATTAAAACCATTTAAAGACTTATACTGTAATATGTCATCCACATGGCATTGGACCAGTGATGACAAAGGTGACAAAGTAGGAATTGTTACTGTAACATACACAACGGAAACACAACGACAACTGTTTTTAAACACTGTTAAAATACCACCCACTGTGCAAATAAGTACTGGTGTTATGTCATTGTAATTGTATTGTACAATTACTGTATGTAAACCACAAGCCAATATGTGCTGCTAAGTGTATATACAATGATATTACCTATTTTTGTTGTTTGTTTTATACTGTTTTTATGCTTGTGCATTTTTTTGCGGCCATTGGTGCTATCTATTTCTATATATGCTTGGTTGCTGGTGTTGGTGTTGCTGCTTTGGGTGTCTGTGGGGTCGGCTCTACGAATTTTTTTCTGTTACTTAATATTTTTATATATACCAATGATGTGTATTAATTTTCATGCACAATACTTAACCCAACAAGACTAACTGTATACTGGTTCTGCACATGGTGGTATGGTATTGTAAATATTTACTGTTGTGTGTG-TTGTTTTTATTATTTTTATACATTTACTAATAAATACTTTTATATTTTTAGCACTGTCTTATTATGAGACACAAACGGTCTACAAGGCGCAAGCGTGCATCTGCTACACAACTTTACCAAACATGCAAGGCCTCAGGCACCTGCCCACCTGATGTTATACCCAAAGTTGAAGGCACTACTATAGCAGATCAAATATTACGATATGGTAGCTTAGGGGTGTTTTTTGGAGGTTTAGGCATTGGTACAGGGTCGGGTACAGGTGGCAGGACTGGATATGTGCCCCTTGGTAGTACCCCACCGTCTGAGGCTATACCTTTACAGCCCATACGTCCCCCAGTTACCGTTGATACTGTGGGGCCTTTGGATTCTTCTATTGTATCTTTAATAGAGGAATCTAGTTTTATAGACGCCGGTGCACCAGCCCCATCAATTCCCACTCCATCTGGTTTTGATATTACCACCTCTGCAGATACTACACCTGCAATACTTAATGTTTCCTCTATTGGAGAATCATCTATACAAACTGTTTCTACACATTTAAATCCCTCCTTTACTGAGCCATCCGTACTCCGCCCTCCTGCACCTGCAGAGGCCTCTGGACATTTAATATTTTCCTCTCCTACTGTTAGCACACATAGTTATGAAAACATACCAATGGATACCTTTGTTATTTCTACTGACAGTGGCAATGTCACGTCTAGCACACCCATTCCAGGGTCTCGCCCTGTGGCACGCCTTGGTTTATACAGTCGCAACACCCAACAAGTTAAGGTTGTTGACCCTGCTTTTTTAACATCTCCTCATAGACTTGTAACATATGATAATCCAGCATTTGAAGGCTTTAACCCTGAGGACACATTGCAGTTTCAACATAGTGACATATCGCCTGCTCCTGATCCTGATTTTCTAGATATTGTTGCATTACACAGACCTGCATTAACCTCTCGCAGGGGTACTGTACGTTATAGTAGGGTTGGGCAAAAGGCTACACTTCGTACTCGCAGTGGAAAGCAAATAGGGGCTAAAGTACATTACTACCAAGACTTAAGTCCCATACAGCCTGTCCAGGAACAGGTACAACAGCAGCAACAATTTGAATTACAATCTTTAAATACTTCTGTTTCTCCCTATAGTATTAATGATGGACTTTATGATATTTATGCTGACGATGCTGATACTATACATGATTTTCAGAGTCCTCTGCACTCACATACGTCCTTTGCCACCACACGTACCAGTAATGTGTCCATACCATTAAATACTGGATTTGACACTCCTCTTGTGTCATTGGAACCTGGTCCAGACATTGCATCTTCTGTAACATCTATGTCTAGTCCATTTATTCCTATATCTCCACTAACTCCTTTTAATACCATAATTGTGGATGGTGCTGATTTTATGTTGCACCCTAGCTATTTTATTTTGCGTCGCAGACGTAAACGTTTTCCATATTTTTTTGCAGATGTCCGTGTGGCGGCCTAGTGAGGCCACTGTGTACCTGCCTCCTGTGCCTGTGTCTAAGGTTGTAAGCACTGATGAATATGTGTCACGCACAAGCATTTATTATTATGCTGGCAGTTCCAGACTTTTGGCTGTTGGCAATCCATATTTTTCCATCAAAAGTCCCAATAACAATAAAAAAGTATTAGTTCCCAAGGTATCAGGCTTACAGTATAGGGTCTTTAGGGTGCGTTTACCTGATCCCAATAAATTTGGTTTTCCTGATACATCTTTTTATAACCCTGATACACAACGTTTGGTCTGGGCATGTGTAGGCCTTGAAATAGGTAGGGGACAGCCATTGGGTGTTGGCGTAAGTGGTCATCCTTATTTAAATAAATTTGATGACACTGAAACCAGTAACAGATATCCCGCACAGCCAGGGTCTGATAACAGGGAATGCTTATCTATGGATTATAAACAAACACAATTATGTTTAATTGGCTGTAAACCTCCCACTGGTGAGCATTGGGGTAAAGGTGTTGCCTGTAACAATAATGCAGCTGCTACTGATTGTCCTCCATTGGAACTTTTTAATTCTATTATTGAGGATGGTGACATGGTAGATACAGGGTTTGGATGCATGGACTTTGGTACATTGCAGGCTAATAAAAGTGATGTGCCTATTGATATTTGTAACAGTACATGCAAATATCCAGATTATTTAAAAATGGCCAGTGAACCTTATGGGGATAGTTTGTTCTTTTTTCTTAGACGTGAGCAGATGTTTGTTAGACACTTTTTTAATAGGGCTGGAAAACTTGGCGAGGCTGTCCCGGATGACCTTTATATTAAAGGGTCCGGTAATACTGCAGTTATCCAAAGTAGTGCATTTTTTCCAACTCCTAGTGGCTCTATAGTTACCTCAGAATCACAATTATTTAATAAGCCTTATTGGCTACAGCGTGCACAAGGTCATAACAATGGCATTTGCTGGGGCAATCAGTTATTTGTTACCGTGGTTGATACCACTCGTAGCACTAATATGACATTATGCACTGAAGTAACTAAGGAAGGTACATATAAAAATGATAATTTTAAGGAATATGTACGTCATGTTGAAGAATATGACTTACAGTTTGTTTTTCAGCTTTGCAAAATTACACTAACTGCAGAGATAATGACATATATACATACTATGGATTCCAATATTTTGGAGGACTGGCAATTTGGTTTAACACCTCCTCCGTCTGCCAGTTTACAGGACACATATAGATTTGTTACCTCCCAGGCTATTACTTGCCAAAAAACAGCACCCCCTAAAGAAAAGGAAGATCCATTAAATAAATATACTTTTTGGGAGGTTAACTTAAAGGAAAAGTTTTCTGCAGATCTAGATCAGTTTCCTTTGGGACGAAAGTTTTTATTACAATCAGGCCTTAAAGCAAAGCCCAGACTAAAACGTTCGGCCCCTACTACCCGTGCACCATCCACCAAACGCAAAAAGGTTAAAAAATAATTGTTGTGGTACTTACACTATTTTATTATACATGTTTGTTTGTTTTATGTATGTGTTGTCTGTTTGTTTATGTTTGTGTATATGTTGTATGTGTTATGTGTCATGTTTGTGTACATGTTCTATG------------TCCTTGTCAGTTTCCTGTTTCTGTATATATGTAATAAACTATTGTGTGTATTGTAAACTATTTGTATTGTTTGGGTGTATCTATGAGTAAGGTGCTGTCCCTAAATTGCCCTACCCTGCCCTGCCTATTATGCATACCTATGTAATAGTATTTGTATGATATGTATTTTATAGTTTTTAACAGTACTGCCTCCATTTTACTTTACCTCCATTTTGTGCATGTAACCGATTTCGGTTGCTGGCACAAACGTGTTTTTTTTAAACTACAATTTAAACAATACAGTTAATCCTTTCCCTTCCTGCACTGCTTTTGCCTATACTTGCATATGTGACTCATATATACATGCAGTGCAGTTGCAAAATGTTTAATTATACTCATAGTTTAAACATGCTTATAGGCACATATTTTAACTTACTTTCAATGCTTAAGTGCAGTTTTGGCTTGCACAATAGTTTGTTATGCCAAACTATGTCTTGTAAAAGTGACTCACTAACATTTATTGCCAGGTGTGGACTAACCGTTTTGGGTCACATTGTTCATGTTTCAACATTTTATATAATA
>HQ537758|HPV58|A3|
CTAAACTATAATGCCAAATCTTGTAAAAACTAGGGTGTAACCGAAAACGGTTTGACCGAAACCGGTGCATATATAAAGCAGACATTTTTTGGTAGGCTACTGCAGGACTATGTTCCAGGACGCAGAGGAGAAACCGCGGACATTGCATGATTTGTGTCAGGCGTTGGAGACATCTGTGCATGAAATCGAATTGAAATGCGTTGAATGCAAAAAGACTTTGCAGCGATCTGAGGTATATGACTTTGTATTTGCAGATTTAAGAATAGTGTATAGAGATGGAAATCCATTTGCAGTATGTAAAGTGTGTTTACGATTGCTATCTAAAATAAGTGAGTATAGACATTATAATTATTCGCTATATGGAGACACATTAGAACAAACACTAAAAAAGTGTTTAAATGAAATATTAATTAGATGTATTATTTGTCAAAGACCATTGTGTCCACAAGAAAAAAAAAGGCATGTGGATTTAAACAAAAGGTTTCATAATATTTCGGGTCGTTGGACAGGGCGCTGTGCAGTGTGTTGGAGACCCCGACGTAGACAAACACAAGTGTAACCTGTAACAACGCCATGAGAGGAAACAACCCAACGCTAAGAGAATATATTTTAGATTTACATCCTGAACCAATTGACCTATTCTGCTATGAGCAATTATGTGACAGCTCAGACGAGGATGAAATAGGCTTGGACGGGCCAGATGGACAAGCACAACCGGCCACAGCTAATTACTACATTGTAACGTGTTGTTACACTTGTAGCACCACGGTTCGTTTGTGTATCAACAGTACAACAACCGACGTACGAACCCTACAGCAGCTGCTTATGGGCACATGTACCATTGTGTGCCCTAGCTGTGCACAGCAATAAACACCATCTGCAATGGATGACCCTGAAGGTACAAACGGGGTAGGGGCGGGCTGTACTGGCTGGTTTGAGGTAGAAGCGGTAGTAGAACGAAGAACAGGAGATAATATTTCAGATGATGAGGACGAAACAGCAGACGATAGTGGTACAGATTTAATAGAGTTTATAGATGATTCAGTACAAAGTACTACACAGGCAGAAGCAGAGGCAGCCCGAGCGTTGTTTAATGTACAGGAAGGGGTGGACGATATAAATGCTGTGTGTGCACTAAAACGAAAGTTTGCAGCATGCTCAGAAAGTGCTGTAGAGGACTGTGTGGACCGGGCCGCAAATGTGTGTGTATCGTGGAAATATAAAAATAAAGAATGCACACACAGAAAACGAAAAATTATTGAGCTAGAAGACAGCGGATATGGCAATACTGAAGTGGAAACTGAGCAGATGGCACACCAGGTAGAAAGCCAAAATGGCGACGCAGACTTAAATGACTCGGAGTCTAGTGGGGTGGGGGCTAGTTCAGATGTAAGCAGTGAAACGGATATAGACAGTTGTAATACTGTTCCATTACAAAATATTAGTAATATTTTACATAACAGTAATACTAAAGCAACGCTATTATATAAATTTAAAGAAGCTTATGGAGTAAGTTTTATGGAATTAGTTAGACCATTTAAAAGTGATAAAACAAGCTGTACAGATTGGTGTATAACAGGGTATGGAATAAGTCCCTCCGTAGCAGAAAGTTTAAAAGTACTAATTAAACAGCACAGTATATATACACACCTACAATGTTTAACGTGTGACAGAGGAATTATATTATTATTGTTAATTAGATTTAAATGTAGCAAAAATAGATTAACTGTGGCAAAATTAATGAGTAATTTACTATCAATTCCTGAAACATGTATGATTATCGAGCCACCAAAATTACGAAGTCAAGCATGTGCCTTATATTGGTTTAGAGCAGCAATGTCAAATATAAGTGATGTGCAAGGGACAACACCAGAATGGATAGATAGATTAACAGTGTTACAGCATAGCTTTAATGATGATATATTTGATTTAAGTGAAATGATACAATGGGCATATGATAATGATATTACAGATGATAGTGACATTGCACATAAATATGCACAGTTAGCAGATGTTAATAGTAATGCAGCAGCATTTTTAAGAAGCAATGCACAAGCAAAAATAGTAAAAGACTGTGGCGTTATGTGCAGACATTATAAAAGAGCAGAAAAGCGTGGTATGACAATGGGACAATGGATACAAAGTAGGTGTGAAAAAACAAATGATGGAGGTAATTGGAGACCAATAGTACAATTTTTAAGATATCAAAATATTGAATTTACAGCATTTCTAGTTGCATTTAAACAGTTTTTACAAGGTGTACCAAAAAAAAGTTGTATGTTACTGTGTGGCCCAGCAAATACAGGGAAATCATATTTTGGAATGAGTTTAATACATTTTTTAAAAGGATGCATTATTTCATATGTAAATTCCAAAAGTCATTTTTGGTTGCAGCCATTATCAGATGCTAAACTAGGTATGATAGATGATGTAACAGCCATAAGCTGGACATATATAGATGATTATATGAGAAATGCATTAGATGGTAACGACATTTCAATAGATGTAAAACACAGGGCATTAGTACAATTAAAATGTCCACCATTAATAATTACCTCAAATACAAATGCAGGCAAAGATTCACGATGGCCATATTTGCACAGTAGACTAACAGTATTTGAATTTAACAATCCATTTCCATTTGATGCAAATGGTAATCCAGTGTATAAAATAAATGATGAAAATTGGAAATCCTTTTTCTCAAGGACGTGGTGCAAATTAGGCCTAATAGAGGAAGAGGACAAGGAAAACGATGGAGGAAATATCAGCACGTTTAAGTGCAGTGCAGGACAAAATCCTAGACATATACGAAGCTGATAAAAATGATTTAACATCACAAATTGAACATTGGAAACTAATACGCATGGAGTGTGCTATAATGTATACAGCCAGACAAATGGGAATATCACATTTGTGCCACCAGGTGGTGCCGTCATTGGTAGCATCAAAGACTAAAGCGTTTCAAGTAATTGAACTGCAAATGGCATTAGAGACATTAAATGCATCACCATATAAAACAGATGAATGGACATTGCAACAAACAAGCTTAGAAGTGTGGTTATCAGAGCCACAAAAATGCTTTAAAAAAAAAGGCATAACAGTAACTGTACAATATGACAATGATAAAGCAAACACAATGGATTATACAAATTGGAGTGAAATATATATTATTGAGGAAACAACATGTACTTTGGTAGCAGGAGAAGTTGACTATGTGGGGTTGTATTATATACATGGCAATGAAAAGACGTATTTTAAATATTTTAAAGAGGATGCAAAAAAGTACTCTAAAACACAATTATGGGAGGTACATGTGGGTAGTCGGGTAATTGTATGTCCTACATCTATACCTAGTGATCAAATATCCACTACTGAAACTGCTGACCCAAAGACCACCGAGGCCACCAACAACGAAAGTACACAGGGGACAAAGCGACGACGACTCGATTTACCAGACTCCAGAGACAACACCCAGTACTCCACAAAGTATACAGACTGCGCCGTGGACAGTAGACCACGAGGAGGAGGACTACACAGTACAACTAACTGCACATACAAAGGGCGGAACGTGTGTAGTTCTAAAGTTGCACCTATCTTGCATTTAAAAGGTGACCCAAATAGTTTAAAATGTTTAAGATATAGATTAAAACCATTTAAAGACTTATACTGTAATATGTCATCCACGTGGCATTGGACCAGTGATGACAAAGGTGACAAAGTAGGAATTGTTACTGTAACATACACAACGGAAACACAACGACAACTGTTTTTAAACACTGTTAAAATACCACCCACTGTGCAAATAAGTACTGGTGTTATGTCATTGTAATTGTATTGTACAATTACTGTATGTAAACCACAAGCCAATATGTGCTGCTAAGTGTATATACAATGATATTACCTATTTTTGTTGTTTGTTTTATACTGTTTTTATGCTTGTGCATTTTTTTGCGGCCATTGGTGCTATCTATTTCTATATATGCTTGGTTGCTGGTGTTGGTGTTGCTGCTTTGGGTGTCTGTGGGGTCGGCTTTACGAATTTTTTTCTGTTACTTAATATTTTTATATATACCAATGATGTGTATTAATTTTCATGCACAATACTTAACCCAACAAGACTAACTGTATACTGGTTCTGCACATGGTGGTATGGTATTGTAAATATTTACTGTTGTGTGTG-TTGTTTTTATTCTTTTTATACATTTACTAATAAATACTTTTATATTTTTAGCACTGTCTTATTATGAGACACAAACGGTCTACAAGGCGCAAGCGTGCATCTGCTACACAACTTTACCAAACATGCAAGGCCTCAGGCACCTGCCCACCTGATGTTATACCCAAAGTTGAAGGCACTACTATAGCAGATCAAATATTACGATATGGTAGCTTAGGGGTGTTTTTTGGAGGTTTAGGCATTGGTACAGGGTCGGGTACAGGTGGCAGGACTGGATATGTGCCCCTTGGTAGTACCCCACCGTCTGAGGCTATACCTTTACAGCCCATACGTCCCCCAGTTACCGTTGATACTGTGGGGCCTTTGGATTCTTCTATTGTATCTTTAATAGAAGAATCTAGTTTTATAGACGCCGGTGCACCAGCCCCATCGATTCCCACTCCATCTGGCTTTGATATTACCACCTCTGCAGATACTACACCTGCAATACTTAATGTTTCCTCTATTGGAGAATCATCTATACAAACTGTTTCTACACATTTAAATCCCTCCTTTACTGAGCCATCCGTACTCCGCCCTCCTGCACCTGCAGAGGCCTCTGGACATTTAATATTTTCCTCTCCTACTGTTAGCACACATAGTTATGAAAACATACCAATGGATACCTTTGTTATTTCTACTGACAGTGGCAATGTCACGTCTAGCACACCCATTCCAGGGTCTCGCCCTGTGGCACGCCTTGGTTTATACAGTCGCACCACCCAACAAGTTAAGGTTGTTGACCCTGCTTTTTTAACATCTCCTCATAGACTTGTAACATATGATAATCCAGCATTTGAAGGCTTTAACCCTGAGGACACATTGCAGTTTCAACATAGTGACATATCGCCTGCTCCTGATCCTGATTTTCTAGATATTGTTGCATTACACAGACCTGCATTAACCTCTCGCAGGGGTACTGTACGTTATAGTAGGGTTGGGCAAAAGGCTACACTTCGTACTCGCAGTGGAAAGCAAATAGGGGCTAAAGTACATTACTACCAAGACTTAAGTCCCATACAGCCTGTCCAGGAACAGGTACAACAGCAACAACAATTTGAATTACAATCTTTAAATACTTCTGTTCCTCCCTATAGTATTAATGATGGACTTTATGATATTTATGCTGACGATGCTGATACTATACATGATTTTCAGAGTCCTCTGCACTCACATACCTCCTTTGCCACCACACGTACCAGTAATGTGTCCATACCATTAAATACTGGATTTGACACTCCTCTTGTGTCATTGGAACCTGGTCCAGACATTACATCTTCTGTAACATCTATGTCTAGTCCATTTATTCCTATATCTCCACTAACTCCTTTTAATACCATAATTGTGGATGGTGCTGATTTTCTGTTGCACCCTAGCTATTTTATTTTGCGTCGCAGACGTAAACGTTTTCCATATTTTTTTGCAGATGTCCGTGTGGCGGCCTAGTGAGGCCACTGTGTACCTGCCTCCTGTGCCTGTGTCTAAGGTTGTAAGCACTGATGAATATGTGTCACGCACAAGCATTTATTACTATGCTGGCAGTTCCAGACTTTTGGCTGTTGGCAATCCATATTTTTCCATCAAAAGTCCCAATAACAATAAAAAAGTATTAGTTCCCAAGGTATCAGGCTTACAGTATAGGGTCTTTAGGGTGCGTTTACCTAATCCCAATAAATTTGGTTTTCCTGATACATCTTTTTATAACCCTGATACACAACGTTTGGTCTGGGCGTGTGTAGGCCTTGAAATAGGTAGGGGACAGCCATTGGGTGTTGGCGTAAGTGGTCATCCTTATTTCAATAAATTTGATGACACTGAAACCAGTAACAGATATCCCGCACAGCCAGGGTCTGATAACAGGGAATGCTTATCTATGGATTATAAACAAACACAATTATGTTTAATTGGCTGTAAACCTCCCACTGGTGAGCATTGGGGTAAAGGTGTTGCCTGTAACAATAATGCAGCTGCTACTGATTGTCCTCCATTGGAACTTTTTAATTCTATTATTGAGGATGGTGACATGGTAGATACAGGGTTTGGATGCATGGACTTTGGTACATTGCAGGCTAATAAAAGTGATGTGCCTATTGATATTTGTAACAGTACATGCAAATATCCAGATTATTTAAAAATGGCCAGTGAACCTTATGGGGATAGTTTGTTCTTTTTTCTTAGACGTGAGCAGATGTTTGTTAGACACTTTTTTAATAGGGCTGGAAAACTTGGCGAGGCTGTCCCGGATGACCTTTATATTAAAGGGTCCGGTAATACTGCAGTTATCCAAAGTAGTGCATTTTTTCCAACTCCTAGTGGCTCTATGGTTACCTCAGAATCACAATTATTTAATAAGCCTTATTGGCTACAGCGTGCACAAGGTCATAACAATGGCATTTGCTGGGGCAATCAGTTATTTGTTACCGTGGTTGATACCACTCGTAGCACTAATATGACATTATGCACTGAGGTAACTAAGGAAGGTACATATAAAAATGATAATTTTAAGGAATATGTACGTCATGTTGAAGAATATGACTTACAGTTTGTTTTTCAGCTTTGCAAAATTACACTAACTGCAGAGATAATGACATATATACATACTATGGATTCAAATATTTTGGAGGACTGGCAATTTGGTTTAACACCTCCTCCGTCTGCCAGTTTGCAGGACACATATAGATTTGTTACCTCCCAGGCTATTACTTGCCAAAAAACAGCACCCCCTAAAGAAAAGGAAGATCCATTAAATAAATATACTTTTTGGGAGGTTAACTTAAAGGAAAAGTTTTCTGCAGATCTAGATCAGTTTCCTTTGGGACGAAAGTTTTTATTACAATCAGGCCTTAAAGCAAAGCCCAGACTAAAACGTTCGGCCCCTACTACCCGTGCACCATCCACCAAACGCAAAAAGGTTAAAAAATAATTGTTGTTGTACTTACACTATTTTATTATACATGTTTGTTTGTTTTATGTATGTCTTGTCTGTTTGTTTATGTTTGTGTATATGTTGTATGTGTTATGTGTCATGTTTGTGTACATGTTCTATGTCCTTGTCAGTTTCCTTGTCAGTTTCCTGTTTCTGTATATATGTAATAAACTGTTGTGTGTATTGTAAACTATTTGTATTGTTTGGGTGTATCTATGAGTAAGGTGCTGTCCCTAAATTGCCCTACCCTGCCCTGCTTATTATGCATACCTATGTAATAGTATTTGTATGATATGTATTTTATAGTTTTTAACAGTACTGCCTCCATTTTACTTTACCTCCATTTTGTGCATGTAACCGATTTCGGTTGCTGGCACAAACGTGTTTTTTTTAAACTACAATTTAAACAATACAGTTAATCCTTTCCCTTCCTGCACTGCTTTTGCCTATACTTGCATATGTGACTCATATATACATGCAGTGCAGTTGCAAAATGTTTAATTATACTCATAGTTTAAACATGCTTATGGGCACATATTTTAACTTACTTTCAGTGCTTAAGTGCAGTTTTGGCTTGCACAATCGTTTGTTATGCCAAACTATGTCTTGTAAAAGTGACTCACTGACATTTATTGCCAGGTGTGGACTAACCGTTTTGGGTCACATTGTTCATGTTTCAACATTTTATATAATA
>LNS5390598_HPV58
CTAAACTATAATGCCAAATCTTGTAAAAAGTAGGGTGTAACCGAAAACGGTTTAACCGAAACCGGTGCATATATAAAGCAGACATTTTTTGGTAGGCTACTGCAGGACTATGTTCCAGGACGCAGAGGAGAAACCACGGACATTGCATGATTTGTGTCAGGCGTTGGAGACATCTGTGCATGAAATCGAATTGAAATGCGTTCAATGCAAAAAGACTTTGCAGCGATCTGAGGTATATGACTTTGTATTTGCAGATTTAAGAATAGTGTATAGAGATGGAAATCCATTTGCAGTATGTAAAGTGTGTTTACGATTGCTATCTAAAATAAGTGAGTATAGACATTATAATTATTCGCTATATGGAGAAACATTAGAACAAACACTAAAAAAGTGTTTAAATGAAATATTAATTAGATGTATTATTTGTCAAAGACCATTGTGTCCACAAGAAAAAAAAAGGCATGTGGATTTAAACAAAAGGTTTCATAATATTTCGGGTCGTTGGACAGGGCGCTGTGCAGTGTGTTGGAGACCCCGACGTAGACAAACACAAGTGTAACCTGTAACAACGCCATGAGAGGAAACAACCCAACGCTAAGAGAATATATTTTAGATTTACATCCTGAACCAACTGACCTATTCTGCTATGAGCAATTATGTGACAGCTCAGACGAGGATGAAATAGGCTTGGACGGGCCAGATGGACAAGCACAACCGGCCACAGCTAATTACTACATTGTAACGTGTTGTTACACTTGTAGCACCACGGTTCGTTTGTGTATCAACAGTACAGCAACTGAAGTACGAACCCTACAGCAGCTGCTTATGGGCACATGTACCATTGTGTGCCCTAGCTGTGCACAGCAATAAACACCATCTGCAATGGATGACCCTGAAGGTACAAACGGGGTAGGGGCGGGCTGTACTGGCTGGTTTGAGGTAGAAGCGGTAATAGAACGAAGAACAGGAGATAATATTTCAGATGATGAGGACGAAACAGCAGACGATAGTGGTACAGATTTAATAGAGTTTATAGATGATTCAGTACAAAGTACTACACAGGCAGAAGCAGAGGCAGCCCGAGCGTTGTTTAATGTACAGGAAGGGGTGGACGATATAAATGCTGTGTGTGCACTAAAACGAAAGTTTGCAGCATGCTCAGAAAGTGCTGTAGAGGACTGTGTGGACCGGGCCGCAAATGTGTGTGTATCGTGGAAATATAAAAATAAAGAATGCACACACAGAAAACGAAAAATTATTGAGCTAGAAGACAGCGGATATGGCAATACTGAAGTGGAAACTGAGCAGATGGCACACCAGGTAGAAAGCCAAAATGGCGACGCAGACTTAAATGACTCTGAGTCTAGTGGGGTGGGGGCTAGTTCAGATGTAAGCTGTGAAACGGATGTAGACAGTTGTAATACTGTTCCATTACAAAATATTAGTAATATTTTACATAACAGTAATACTAAAGCAACGCTATTATATAAATTTAAAGAAGCGTATGGAGTAAGTTTTATGGAATTAGTTAGACCATTTAAAAGTGATAAAACAAGCTGTACAGATTGGTGTATAACAGGGTATGGAATAAGTCCCTCTGTAGCAGAAAGTTTAAAAGTATTAATTAAACAGCACAGTATATATACACACCTACAATGTTTAACGTGTGACAGAGGAATTATATTATTATTGTTAATTAGATTTAAATGTAGCAAAAATAGATTAACTGTGGCAAAATTAATGAGTAATTTACTATCAATTCCTGAAACATGTATGATTATTGAGCCACCAAAATTACGAAGTCAAGCATGTGCCTTATATTGGTTTAGAACAGCAATGTCAAATATAAGTGATGTGCAAGGGACAACACCAGAATGGATAGATAGATTAACAGTGTTACAGCATAGCTTTAATGATGATATATTTGATTTAAGTGAAATGATACAATGGGCATATGATAATGAAATTACAGATGATAGTGACATTGCATATAAATATGCACAGTTAGCAGATGTTAATAGTAATGCAGCAGCATTTTTAAGAAGCAATGCACAAGCAAAAATAGTAAAAGACTGTGGCGTTATGTGCAGACATTATAAAAGAGCAGAAAAGCGTGGTATGACAATGGGACAATGGATACAAAGTAGGTGTGAAAAAACAAATGATGGAGGTAATTGGAGACCAATAGTACAATTTTTAAGATATCAAAATATTGAATTTACAGCATTTTTAGTTGCATTTAAACAGTTTTTACAAGGTGTACCAAAAAAAAGTTGTATGTTACTGTGTGGCCCAGCAAATACAGGGAAATCATATTTTGGAATGAGTTTAATACATTTTCTAAAAGGATGCATTATTTCATATGTAAATTCCAAAAGTCATTTTTGGTTGCAGCCATTATCAGATGCTAAACTAGGTATGATAGATGATGTAACAGCCATAAGCTGGACATATATAGATGATTATATGAGAAATGCATTAGATGGTAACGACATTTCAATAGATGTAAAACACAGGGCATTAGTACAATTAAAATGTCCACCATTAATAATTACCTCAAATACAAATGCAGGCAAAGATTCACGATGGCCATATTTGCACAGTAGACTAACAGTATTTGAATTTAACAATCCATTTCCATTTGATGCAAATGGTAATCCAGTGTATACAATAAATGATGAAAATTGGAAATCCTTTTTCTCAAGGACGTGGTGCAAATTAGGCTTAATAGAGGAAGAGGACAAGGAAAACGATGGAGGAAATGTCAGCACGTTTAAGTGCAGTGCAGGACAAAATCCTAGACATATACGAAGCTGATAAAAATGATTTAACATCACAAATTGAACATTGGAAACTAATACGCATGGAGTGTGCTATAATGTATACAGCCAGACAAATGGGAATATCACATTTGTGCCACCAGGTGGTGCCTTCATTGGTAGCATCAAAGACCAAAGCGTTTCAAGTAATTGAACTGCAAATGGCATTAGAGACATTAAATGCATCACCATATAAAACAGATGAATGGACATTGCAACAAACAAGCTTAGAAGTGTGGTTATCAGAGCCACAAAAATGCTTTAAAAAAAAAGGCATAACAGTAACTGTACAATATGACAATGATAAAGCAAACACAATGGATTATACAAATTGGAGTGAAATATATATTATTGAGGAAACAACATGTACTTTGGTAGCAGGAGAAGTTGACTATGTGGGGTTGTATTATATACATGGCAATGAAAAGACGTATTTTAAATATTTTAAAGAGGATGCAAACAAGTACTCTAAAACACAATTATGGGAGGTACATGTGGGTAGTCGGGTAATTGTATGTCCTACATCTATACCTAGTGATCAAATATCCACTACTGAAACTGCTGACCCAAAGACCACCGAGGCCACCAACAACGAAAGTACACAGGGGACAAAGCGACGACGACTCGATTTACCAGACTCCAGAGACAACACCCAGTACTCCACAAAGTATACAGACTGCGCCGTGGACAGTAGACCACGAGGAGGAGGACTACACAGTACAACTAACTGTACATACAAAGGGCGGAACGTCTGTAGTTCTAAAGTTGCACCTATCTTGCATTTAAAAGGTGACCCAAATAGTTTAAAATGTTTAAGATATAGATTAAAACCATTTAAAGACTTATACTGTAATATGTCATCCACATGGCATTGGACCAGTGATGACAAAGGTGACAAAGTAGGAATTGTTACTGTAACATACACAACGGAGACACAACGACAAATGTTTTTAAACACTGTTAAAATACCACCCACTGTGCAAATAAGTACTGGTGTTATGTCATTGTAATTGTATTGTACAATTACTGTATGTAAACCACAAGCCAATATGTGCTGCTAAGTGTATATACAATGATATTACCTATTTTTGTTGTTTGTTTTATACTGTTTTTATGCTTGTGCATTTTTCTGCGGCCGTTGGTGCTATCTATTTCTATATATGCTTGGTTGCTGGTGTTGGTGTTGCTGCTTTGGGTGTCTGTGGGGTCGGCTTTACGAATTTTTTTCTGTTACTTAATATTTTTATATATACCAATGATGTGTATTAATTTTCATGCACAATACTTAACCCAACAAGACTAAATGTATACTGGTTTTGCACATGGTGGTATGGTATTGTAAATATTTACTGTTGTGTGTG-TTGTTTTTATTATTTTTATACATTTACTAATAAATACTTTTATATTTTTAGCACTGTCTTATTATGAGACACAAACGGTCTACAAGGCGCAAGCGTGCATCTGCTACACAACTTTATCAAACATGCAAGGCCTCAGGCACCTGCCCACCTGATGTTATACCCAAAGTTGAAGGAACTACTATAGCAGATCAAATATTACGATATGGTAGCTTAGGGGTGTTTTTTGGAGGTTTAGGCATTGGTACAGGGTCAGGTACAGGTGGCAGGACTGGATATGTGCCCCTTGGTAGTACCCCACCGTCTGAGGCTATACCTTTGCAGCCCATACGTCCCCCAGTTACCGTTGATACTGTAGGGCCTTTGGATTCTTCTATTGTATCTTTAATAGAGGAATCTAGTTTTATAGACGCCGGTGCACCAGCCCCATCAATTCCCACTCCATCTGGCTTTGATATTACCACCTCTGCAGATACTACACCTGCAATACTTAATGTTTCCTCTATTGGAGAATCATCTATACAAACTGTTTCCACACATTTAAATCCCTCCTTTACTGAGCCATCCGTACTCCGCCCTCCTGCACCTGCAGAGGCCTCTGGACATTTAATATTTTCCTCTCCTACTGTTAGCACACATAGTTATGAAAACATACCAATGGATACCTTTGTTATTTCTACTGACAGTGGCAATGTCACGTCTAGCACACCCATTCCAGGGTCGCGCCCTGTAGCACGCCTTGGTTTATACAGTCGCAACACCCAACAGGTTAAGGTTGTTGACCCTGCTTTTTTAACATCTCCTCATAGACTTGTAACATATGATAATCCAGCATTTGAAGGCTTTAACCCTGAGGACACATTGCAGTTTCAACATAGTGACATATCGCCTGCTCCTGATCCTGATTTTCTAGATATTGTTGCATTGCACAGACCTGCATTAACCTCTCGCAGGGGTACTGTACGTTATAGTAGGGTTGGGCAAAAGGCTACACTTCGTACTCGCAGTGGAAAGCAAATAGGGGCTAAAGTACATTACTACCAAGACTTAAGTCCCATACAGCCTGTCCAGGAACAGGTACAACAGCAAGAACAATTTGAATTACAATCTTTAAATAATTCTGTTTCTCCCTATAGTATTAATGATGGACTCTATGATATTTATGCTGACGATGCTGATACTATACATGATTTTCACAGTCCTATGCACTCACATACCTCCTTTGCCACCACACGTACCAGTAATGTGTCCATACCATTAAATACTGGATTTGACACTCCTTTTGTGTCATTGGAACCTGGTCCAGACATTACATCTTCTGTAACATCTATGTCTAGTCCATTTATTCCTATATCTCCACTAACTCCTTTTAATACCATAATTGTGGATGGTGCTGATTTTATGTTGCACCCTAGCTATTTTATTTTGCGTCGCAGACGTAAACGTTTTCCATATTTTTTTGCAGATGTCCGTGTGGCGGCCTAGTGAAGCCACTGTGTACCTGCCTCCTGTGCCTGTGTCTAAGGTTGTAAGCACTGATGAATATGTGTCACGCACAAGCATTTATTATTATGCTGGCAGTTCCCGACTTTTGGCTGTTGGCAATCCATATTTTTCCATCAAGAGTCCCAATAACAATAAAAAAGTATTAGTTCCCAAGGTATCAGGCTTACAGTATAGGGTCTTTAGGGTGCGTTTACCTGATCCCAATAAATTTGGTTTTCCTGATACATCTTTTTATAACCCTGATACACAACGTTTGGTCTGGGCATGTGTAGGCCTTGAAATAGGTAGAGGACAGCCATTGGGTGTTGGCATAAGTGGTCATCCTTATTTCAATAAGTTTGATGACACTGAAACCAGTAACAGATATCCCGCACAGCCAGGGTCTGATAACAGGGAATGCTTATCTATGGATTATAAACAAACACAATTATGTTTAATTGGCTGTAAACCTCCCACTGGTGAGCATTGGGGTAAAGGTGTTGCCTGTAACAATAATGCAGCTGCTACTGATTGTCCTCCATTGGAACTTTTTAATTCTATTATTGAGGATGGTGACATGGTAGATACAGGGTTTGGATGCATGGACTTTGGTACATTGCAGGCTAATAAAAGTGATGTGCCTATTGATATTTGTAACAGTACATGCAAATATCCAGATTATTTAAAAATGGCCAGTGAACCTTATGGGGATAGTTTGTTCTTTTTTCTTAGACGTGAGCAAATGTTTGTTAGACACTTTTTTAATAGGGCTGGAAAGCTTGGCGAGGCTGTCCCGGATGACCTTTATATTAAAGGGTCCGGTAATACTGCAGTTATCCAAAGTAGTGCATTTTTTCCAACTCCTAGTGGCTCTATGGTTACCTCAGAATCACAATTATTTAATAAGCCTTATTGGCTACAGCGTGCACAAGGTCATAACAATGGCATTTGCTGGGGCAATCAGTTATTTGTTACCGTGGTTGATACCACTCGTAGCACTAATATGACATTATGCACTGAAGTAACTAAGGAAGGTACATATAAAAATGATAATTTTAAGGAATATGTACGTCATGTTGAAGAATATGACTTACAGTTTGTTTTTCAGCTTTGCAAAATTACACTAACTGCAGAGGTAATGACATATATACATACTATGAATTCAGATATTTTGGAGGACTGGCAATTTGGTTTAACACCTCCTCCGTCTGCCAGTTTACAGGACACATATAGATTTGTTACCTCCCAGGCTATTACTTGCCAAAAAACAGCACCCCCTAAAGAAAAGGAAGATCCATTAAATAAATATACTTTTTGGGAGGTTAACTTAAAGGAAAAGTTTTCTGCAGATCTAGATCAGTTTCCTTTGGGACGAAAGTTTTTATTACAATCAGGCCTTAAAGCAAAGCCCAGACTGAAACGTTCAGCCCCTACTACCCGTGCACCATCCACCAAACGCAAAAAGGTTAAAAAATAATTGTTGTGGTACTTACACTATTTTATTATACATGTTTGTTTGTTTTATGTATGTGTTGTTTGTTTGTATATGTTTGTGTATATGTTGTATGTGTTATGTGTCATGTTTGTGTACATGGTCTATG------------TCCTTGTCAGTTTCCTGTTTGTGTATATATGTAATAAACTATTGTGTGTCTTGTAAACTATTTGTATTGTTTGGGTGTATCTATGAGTAAGGTGCTGTCCCTAAATTGCCCTACCCTGCCCTGCCTATTATGCATACCTATGTAATAGTATTTGTATGATATGTATTTTATAGTTTTTAACAGTACTGCCTCCATTTTACTTTACCTCCATTTTGTGCATGTAACCGATTTCGGTTGCTGGCACAAACGTGTTTTTTTC-AACTACAATTTAAACAGTACAGTTAATCCTTTCCCTTCCTGCACTGCTTTTGCCTATACTTGCATATGTGACTCATATATACATGCAGTGCAGTTACAAAATGTTTAATTATACTCATAGTTTAAACATGCTTATAGGCACATATTTTAACTTACTTTCAATGCTTAAGTGCAGTTTTGGCTTGCACAATAGTTTGTTATGCCAAACTATGTCTTGTAAAAGTGACTCACTAACATTTATTGCCAGGTGTGGACTAACCGTTTTGGGTCACATTGTTCATGTTTCAACATTTTATATAATA
>HQ537762|HPV58|B1|
CTAAACTATAATGCCAAATCTTGTAAAAAGTAGGGTGTAACCGAAAACGGTTTAACCGAAACCGGTGCATATATAAAGCAGACATTTTTTGGTAGGCTACTGCAGGACTATGTTCCAGGACGCAGAGGAGAAACCACGGACATTGCATGATTTGTGTCAGGCGTTGGAGACATCTGTGCATGAAATCGAATTGAAATGCGTTCAATGCAAAAAGACTTTGCAGCGATCTGAGGTATATGACTTTGTATTTGCAGATTTAAGAATAGTGTATAGAGATGGAAATCCATTTGCAGTATGTAAAGTGTGTTTACGATTGCTATCTAAAATAAGTGAGTATAGACATTATAATTATTCGCTATATGGAGAAACATTAGAACAAACACTAAAAAAGTGTTTAAATGAAATATTAATTAGATGTATTATTTGTCAAAGACCATTGTGTCCACAAGAAAAAAAAAGGCATGTGGATTTAAACAAAAGGTTTCATAATATTTCGGGTCGTTGGACAGGGCGCTGTGCAGTGTGTTGGAGACCCCGACGTAGACAAACACAAGTGTAACCTGTAACAACGCCATGAGAGGAAACAACCCAACGCTAAGAGAATATATTTTAGATTTACATCCTGAACCAACTGACCTATTCTGCTATGAGCAATTATGTGACAGCTCAGACGAGGATGAAATAGGCTTGGACGGGCCAGATGGACAAGCACAACCGGCCACAGCTAATTACTACATTGTAACGTGTTGTTACACTTGTAGCACCACGGTTCGTTTGTGTATCAACAGTACAGCAACTGAAGTACGAACCCTACAGCAGCTGCTTATGGGCACATGTACCATTGTGTGCCCTAGCTGTGCACAGCAATAAACACCATCTGCAATGGATGACCCTGAAGGTACAAACGGGGTAGGGGCGGGCTGTACTGGCTGGTTTGAGGTAGAAGCGGTAATAGAACGAAGAACAGGAGATAATATTTCAGATGATGAGGACGAAACAGCAGACGATAGTGGTACAGATTTAATAGAGTTTATAGATGATTCAGTACAAAGTACTACACAGGCAGAAGCAGAGGCAGCCCGAGCGTTGTTTAATGTACAGGAAGGGGTGGACGATATAAATGCTGTGTGTGCACTAAAACGAAAGTTTGCAGCATGCTCAGAAAGTGCTGTAGAGGACTGTGTGGACCGGGCCGCAAATGTGTGTGTATCGTGGAAATATAAAAATAAAGAATGCACACACAGAAAACGAAAAATTATTGAGCTAGAAGACAGCGGATATGGCAATACTGAAGTGGAAACTGAGCAGATGGCACACCAGGTAGAAAGCCAAAATGGCGACGCAGACTTAAATGACTCTGAGTCTAGTGGGGTGGGGGCTAGTTCAGATGTAAGCTGTGAAACGGATGTAGACAGTTGTAATACTGTTCCATTACAAAATATTAGTAATATTTTACATAACAGTAATACTAAAGCAACGCTATTATATAAATTTAAAGAAGCGTATGGAGTAAGTTTTATGGAATTAGTTAGACCATTTAAAAGTGATAAAACAAGCTGTACAGATTGGTGTATAACAGGGTATGGAATAAGTCCCTCTGTAGCAGAAAGTTTAAAAGTATTAATTAAACAGCACAGTATATATACACACCTACAATGTTTAACGTGTGACAGAGGAATTATATTATTATTGTTAATTAGATTTAAATGTAGCAAAAATAGATTAACTGTGGCAAAATTAATGAGTAATTTACTATCAATTCCTGAAACATGTATGATTATTGAGCCACCAAAATTACGAAGTCAAGCATGTGCCTTATATTGGTTTAGAACAGCAATGTCAAATATAAGTGATGTGCAAGGGACAACACCAGAATGGATAGATAGATTAACAGTGTTACAGCATAGCTTTAATGATGATATATTTGATTTAAGTGAAATGATACAATGGGCATATGATAATGACATTACAGATGATAGTGACATTGCATATAAATATGCACAGTTAGCAGATGTTAATAGTAATGCAGCAGCATTTTTAAGAAGCAATGCACAAGCAAAAATAGTAAAAGACTGTGGCGTTATGTGCAGACATTATAAAAGAGCAGAAAAGCGTGGTATGACAATGGGACAATGGATACAAAGTAGGTGTGAAAAAACAAATGATGGAGGTAATTGGAGACCAATAGTACAATTTTTAAGATATCAAAATATTGAATTTACAGCATTTTTAGTTGCATTTAAACAGTTTTTACAAGGTGTACCAAAAAAAAGTTGTATGTTACTGTGTGGCCCAGCAAATACAGGGAAATCATATTTTGGAATGAGTTTAATACATTTTCTAAAAGGATGCATTATTTCATATGTAAATTCCAAAAGTCATTTTTGGTTGCAGCCATTATCAGATGCTAAACTAGGTATGATAGATGATGTAACAGCCATAAGCTGGACATATATAGATGATTATATGAGAAATGCATTAGATGGTAACGACATTTCAATAGATGTAAAACACAGGGCATTAGTACAATTAAAATGTCCACCATTAATAATTACCTCAAATACAAATGCAGGCAAAGATTCACGATGGCCATATTTGCACAGTAGACTAACAGTATTTGAATTTAACAATCCATTTCCATTTGATGCAAATGGTAATCCAGTGTATACAATAAATGATGAAAATTGGAAATCCTTTTTCTCAAGGACGTGGTGCAAATTAGGCTTAATAGAGGAAGAGGACAAGGAAAACGATGGAGGAAATGTCAGCACGTTTAAGTGCAGTGCAGGACAAAATCCTAGACATATACGAAGCTGATAAAAATGATTTAACATCACAAATTGAACATTGGAAACTAATACGCATGGAGTGTGCTATAATGTATACAGCCAGACAAATGGGAATATCACATTTGTGCCACCAGGTGGTGCCTTCATTGGTAGCATCAAAGACCAAAGCGTTTCAAGTAATTGAACTGCAAATGGCATTAGAGACATTAAATGCATCACCATATAAAACAGATGAATGGACATTGCAACAAACAAGCTTAGAAGTGTGGTTATCAGAGCCACAAAAATGCTTTAAAAAAAAAGGCATAACAGTAACTGTACAATATGACAATGATAAAGCAAACACAATGGATTATACAAATTGGAGTGAAATATATATTATTGAGGAAACAACATGTACTTTGGTAGCAGGAGAAGTTGACTATGTGGGGTTGTATTATATACATGGCAATGAAAAGACGTATTTTAAATATTTTAAAGAGGATGCAAAAAAGTACTCTAAAACACAATTATGGGAGGTACATGTGGGTAGTCGGGTAATTGTATGTCCTACATCTATACCTAGTGATCAAATATCCACTACTGAAACTGCTGACCCAAAGACCACCGAGGCCACCAACAACGAAAGTACACAGGGGACAAAGCGACGACGACTCGATTTACCAGACTCCAGAGACAACACCCAGTACTCCACAAAGTATACAGACTGCGCCGTGGACAGTAGACCACGAGGAGGAGGACTACACAGTACAACTAACTGTACATACAAAGGGCGGAACGTCTGTAGTTCTAAAGTTGCACCTATCTTGCATTTAAAAGGTGACCCAAATAGTTTAAAATGTTTAAGATATAGATTAAAACCATTTAAAGACTTATACTGTAATATGTCATCCACATGGCATTGGACCAGTGATGACAAAGGTGACAAAGTAGGAATTGTTACTGTAACATACACAACGGAGACACAACGACAAATGTTTTTAAACACTGTTAAAATACCACCCACTGTGCAAATAAGTACTGGTGTTATGTCATTGTAATTGTATTGTACAATTACTGTATGTAAACCACAAGCCAATATGTGCTGCTAACTGTATATACAATGATATTACCTATTTTTGTTGTTTGTTTTATACTGTTTTTATGCTTGTGCATTTTTCTGCGGCCGTTGGTGCTATCTATTTCTATATATGCTTGGTTGCTGGTGTTGGTGTTGCTGCTTTGGGTGTCTGTGGGGTCGGCTTTACGAATTTTTTTCTGTTACTTAATATTTTTATATATACCAATGATGTGTATTAATTTTCATGCACAATACTTAACCCAACAAGACTAAATGTATACTGGTTTTGCACATGGTGGTATGGTATTGTAAATATTTACTGTTGTGTGTG-TTGTTTTTATTATTTTTATACATTTACTAATAAATACTTTTATATTTTTAGCACTGTCTTATTATGAGACACAAACGGTCTACAAGGCGCAAGCGTGCATCTGCTACACAACTTTATCAAACATGCAAGGCCTCAGGCACCTGCCCACCTGATGTTATACCCAAAGTTGAAGGAACTACTATAGCAGATCAAATATTACGATATGGTAGCTTAGGGGTGTTTTTTGGAGGTTTAGGCATTGGTACAGGGTCAGGTACAGGTGGCAGGACTGGATATGTGCCCCTTGGTAGTACCCCACCGTCTGAGGCTATACCTTTGCAGCCCATACGTCCCCCAGTTACCGTTGATACTGTAGGGCCTTTGGATTCTTCTATTGTATCTTTAATAGAGGAATCTAGTTTTATAGACGCCGGTGCACCAGCCCCATCAATTCCCACTCCATCTGGCTTTGATATTACCACCTCTGCAGATACTACACCTGCAATACTTAATGTTTCCTCTATTGGAGAATCATCTATACAAACTGTTTCCACACATTTAAATCCCTCCTTTACTGAGCCATCCGTACTCCGCCCTCCTGCACCTGCAGAGGCCTCTGGACATTTAATATTTTCCTCTCCTACTGTTAGCACACATAGTTATGAAAACATACCAATGGATACCTTTGTTATTTCTACTGACAGTGGCAATGTCACGTCTAGCACACCCATTCCAGGGTCGCGCCCTGTAGCACGCCTTGGTTTATACAGTCGCAACACCCAACAGGTTAAGGTTGTTGACCCTGCTTTTTTAACATCTCCTCATAGACTTGTAACATATGATAATCCAGCATTTGAAGGCTTTAACCCTGAGGACACATTGCAGTTTCAACATAGTGACATATCGCCTGCTCCTGATCCTGATTTTCTAGATATTGTTGCATTGCACAGACCTGCATTAACCTCTCGCAGGGGTACTGTACGTTATAGTAGGGTTGGGCAAAAGGCTACACTTCGTACTCGCAGTGGAAAGCAAATAGGGGCTAAAGTACATTACTACCAAGACTTAAGTCCCATACAGCCTGTCCAGGAACAGGTACAACAGCAAGAACAATTTGAATTACAATCTTTAAATAATTCTGTTTCTCCCTATAGTATTAATGATGGACTCTATGATATTTATGCTGACGATGCTGATACTATACATGATTTTCACAGTCCTATGCACTCACATACCTCCTTTGCCACCACACGTACCAGTAATGTGTCCATACCATTAAATACTGGATTTGACACTCCTTTTGTGTCATTGGAACCTGGTCCAGACATTACATCTTCTGTAACATCTATGTCTAGTCCATTTATTCCTATATCTCCACTAACTCCTTTTAATACCATAATTGTGGATGGTGCTGATTTTATGTTGCACCCTAGCTATTTTATTTTGCGTCGCAGACGTAAACGTTTTCCATATTTTTTTGCAGATGTCCGTGTGGCGGCCTAGTGAAGCCACTGTGTACCTGCCTCCTGTGCCTGTGTCTAAGGTTGTAAGCACTGATGAATATGTGTCACGCACAAGCATTTATTATTATGCTGGCAGTTCCAGACTTTTGGCTGTTGGCAATCCATATTTTTCCATCAAGAGTCCCAATAACAATAAAAAAGTATTAGTTCCCAAGGTATCAGGCTTACAGTATAGGGTCTTTAGGGTGCGTTTACCTGATCCCAATAAATTTGGTTTTCCTGATACATCTTTTTATAACCCTGATACACAACGTTTGGTCTGGGCATGTGTAGGCCTTGAAATAGGTAGAGGACAGCCATTGGGTGTTGGCATAAGTGGTCATCCTTATTTCAATAAGTTTGATGACACTGAAACCAGTAACAGATATCCCGCACAGCCAGGGTCTGATAACAGGGAATGCTTATCTATGGATTATAAACAAACACAATTATGTTTAATTGGCTGTAAACCTCCCACTGGTGAGCATTGGGGTAAAGGTGTTGCCTGTAACAATAATGCAGCTGCTACTGATTGTCCTCCATTGGAACTTTTTAATTCTATTATTGAGGATGGTGACATGGTAGATACAGGGTTTGGATGCATGGACTTTGGTACATTGCAGGCTAATAAAAGTGATGTGCCTATTGATATTTGTAACAGTACATGCAAATATCCAGATTATTTAAAAATGGCCAGTGAACCTTATGGGGATAGTTTGTTCTTTTTTCTTAGACGTGAGCAAATGTTTGTTAGACACTTTTTTAATAGGGCTGGAAAGCTTGGCGAGGCTGTCCCGGATGACCTTTATATTAAAGGGTCCGGTAATACTGCAGTTATCCAAAGTAGTGCATTTTTTCCAACTCCTAGTGGCTCTATGGTTACCTCAGAATCACAATTATTTAATAAGCCTTATTGGCTACAGCGTGCACAAGGTCATAACAATGGCATTTGCTGGGGCAATCAGTTATTTGTTACCGTGGTTGATACCACTCGTAGCACTAATATGACATTATGCACTGAAGTAACTAAGGAAGGTACATATAAAAATGATAATTTTAAGGAATATGTACGTCATGTTGAAGAATATGACTTACAGTTTGTTTTTCAGCTTTGCAAAATTACACTAACTGCAGAGGTAATGACATATATACATACTATGAATTCAGATATTTTGGAGGACTGGCAATTTGGTTTAACACCTCCTCCGTCTGCCAGTTTACAGGACACATATAGATTTGTTACCTCCCAGGCTATTACTTGCCAAAAAACAGCACCCCCTAAAGAAAAGGAAGATCCATTAAATAAATATACTTTTTGGGAGGTTAACTTAAAGGAAAAGTTTTCTGCAGATCTAGATCAGTTTCCTTTGGGACGAAAGTTTTTATTACAATCAGGCCTTAAAGCAAAGCCCAGACTGAAACGTTCAGCCCCTACTACCCGTGCACCATCCACCAAACGCAAAAAGGTTAAAAAATAATTGTTGTGGTACTTACACTATTTTATTATACATGTTTGTTTGTTTTATGTATGTGTTGTTTGTTTGTATATGTTTGTGTATATGTTGTATGTGTTATGTGTCATGTTTGTGTACATGGTCTATG------------TCCTTGTCAGTTTCCTGTTTGTGTATATATGTAATAAACTATTGTGTGTCTTGTAAACTATTTGTATTGTTTGGGTGTATCTATGAGTAAGGTGCTGTCCCTAAATTGCCCTACCCTGCCCTGCCTATTATGCATACCTATGTAATAGTATTTGTATGATATGTATTTTATAGTTTTTAACAGTACTGCCTCCATTTTACTTTACCTCCATTTTGTGCATGTAACCGATTTCGGTTGCTGGCACAAACGTGTTTTTTTC-AACTACAATTTAAACAGTACAGTTAATCCTTTCCCTTCCTGCACTGCTTTTGCCTATACTTGCATATGTGACTCATATATACATGCAGTGCAGTTACAAAATGTTTAATTATACTCATAGTTTAAACATGCTTATAGGCACATATTTTAACTTACTTTCAATGCTTAAGTGCAGTTTTGGCTTGCACAATAGTTTGTTATGCCAAACTATGTCTTGTAAAAGTGACTCACTAACATTTATTGCCAGGTGTGGACTAACCGTTTTGAGTCACATTGTTCATGTTTCAACATTTTATATAATA
>LNS7384732_HPV58
CTAAACTATAATGCCAAATCTTGTAAAAAGTAGGGTGTAACCGAAAACGGTTTAACCGAAACCGGTGCATATATAAAGCAGACATTTTTTGGTAGGCTACTGCAGGACTATGTTCCAGGACGCAGAGGAGAAACCACGGACATTGCATGATTTGTGTCAGGCGTTGGAGACATCTGTGCATGAAATCGAATTGAAATGCGTTCAATGCAAAAAGACTTTGCAGCGATCTGAGGTATATGACTTTGTATTTGCAGATTTAAGAATAGTGTATAGAGATGGAAATCCATTTGCAGTATGTAAAGTGTGTTTACGATTGCTATCTAAAATAAGTGAGTATAGACATTATAATTATTCGCTATATGGAGAAACATTAGAACAAACACTAAAAAAGTGTTTAAATGAAATATTAATTAGATGTATTATTTGTCAAAGACCATTGTGTCCACAAGAAAAAAAAAGGCATGTGGATTTAAACAAAAGGTTTCATAATATTTCGGGTCGTTGGACAGGGCGCTGTGCAGTGTGTTGGAGACCCCGACGTAGACAAACACAAGTGTAACCTGTAACAACGCCATGAGAGGAAACAACCCAACGCTAAGAGAATATATTTTAGATTTACATCCTGAACCAACTGACCTATTCTGCTATGAGCAATTATGTGACAGCTCAGACGAGGATGAAATAGGCTTGGACGGGCCAGATGGACAAGCACAACCGGCCACAGCTAATTACTACATTGTAACGTGTTGTTACACTTGTAGCACCACGGTTCGTTTGTGTATCAACAGTACAGCAACTGAAGTACGAACCCTACAGCAGCTGCTTATGGGCACATGTACCATTGTGTGCCCTAGCTGTGCACAGCAATAAACACCATCTGCAATGGATGACCCTGAAGGTACAAACGGGGTAGGGGCGGGCTGTACTGGCTGGTTTGAGGTAGAAGCGGTAATAGAACGAAGAACAGGAGATAATATTTCAGATGATGAGGACGAAACAGCAGACGATAGTGGTACAGATTTAATAGAGTTTATAGATGATTCAGTACAAAGTACTACACAGGCAGAAGCAGAGGCAGCCCGAGCGTTGTTTAATGTACAGGAAGGGGTGGACGATATAAATGCTGTGTGTGCACTAAAACGAAAGTTTGCAGCATGCTCAGAAAGTGCTGTAGAGGACTGTGTGGACCGGGCCGCAAATGTGTGTGTATCGTGGAAATATAAAAATAAAGAATGCACACACAGAAAACGAAAAATTATTGAGCTAGAAGACAGCGGATATGGCAATACTGAAGTGGAAACTGAGCAGATGGCACACCAGGTAGAAAGCCAAAATGGCGACGCAGACTTAAATGACTCTGAGTCTAGTGGGGTGGGGGCTAGTTCAGATGTAAGCTGTGAAACGGATGTAGACAGTTGTAATACTGTTCCATTACAAAATATTAGTAATATTTTACATAACAGTAATACTAAAGCAACGCTATTATATAAATTTAAAGAAGCGTATGGAGTAAGTTTTATGGAATTAGTTAGACCATTTAAAAGTGATAAAACAAGCTGTACAGATTGGTGTATAACAGGGTATGGAATAAGTCCCTCTGTAGCAGAAAGTTTAAAAGTATTAATTAAACAGCACAGTATATATACACACCTACAATGTTTAACGTGTGACAGAGGAATTATATTATTATTGTTAATTAGATTTAAATGTAGCAAAAATAGATTAACTGTGGCAAAATTAATGAGTAATTTACTATCAATTCCTGAAACATGTATGATTATTGAGCCACCAAAATTACGAAGTCAAGCATGTGCCTTATATTGGTTTAGAACAGCAATGTCAAATATAAGTGATGTGCAAGGGACAACACCAGAATGGATAGATAGATTAACAGTGTTACAGCATAGCTTTAATGATGATATATTTGATTTAAGTGAAATGATACAATGGGCATATGATAATGAAATTACAGATGATAGTGACATTGCATATAAATATGCACAGTTAGCAGATGTTAATAGTAATGCAGCAGCATTTTTAAGAAGCAATGCACAAGCAAAAATAGTAAAAGACTGTGGCGTTATGTGCAGACATTATAAAAGAGCAGAAAAGCGTGGTATGACAATGGGACAATGGATACAAAGTAGGTGTGAAAAAACAAATGATGGAGGTAATTGGAGACCAATAGTACAATTTTTAAGATATCAAAATATTGAATTTACAGCATTTTTAGTTGCATTTAAACAGTTTTTACAAGGTGTACCAAAAAAAAGTTGTATGTTACTGTGTGGCCCAGCAAATACAGGGAAATCATATTTTGGAATGAGTTTAATACATTTTCTAAAAGGATGCATTATTTCATATGTAAATTCCAAAAGTCATTTTTGGTTGCAGCCATTATCAGATGCTAAACTAGGTATGATAGATGATGTAACAGCCATAAGCTGGACATATATAGATGATTATATGAGAAATGCATTAGATGGTAACGACATTTCAATAGATGTAAAACACAGGGCATTAGTACAATTAAAATGTCCACCATTAATAATTACCTCAAATACAAATGCAGGCAAAGATTCACGATGGCCATATTTGCACAGTAGACTAACAGTATTTGAATTTAACAATCCATTTCCATTTGATGCAAATGGTAATCCAGTGTATACAATAAATGATGAAAATTGGAAATCCTTTTTCTCAAGGACGTGGTGCAAATTAGGCTTAATAGAGGAAGAGGACAAGGAAAACGATGGAGGAAATGTCAGCACGTTTAAGTGCAGTGCAGGACAAAATCCTAGACATATACGAAGCTGATAAAAATGATTTAACATCACAAATTGAACATTGGAAACTAATACGCATGGAGTGTGCTATAATGTATACAGCCAGACAAATGGGAATATCACATTTGTGCCACCAGGTGGTGCCTTCATTGGTAGCATCAAAGACCAAAGCGTTTCAAGTAATTGAACTGCAAATGGCATTAGAGACATTAAATGCATCACCATATAAAACAGATGAATGGACATTGCAACAAACAAGCTTAGAAGTGTGGTTATCAGAGCCACAAAAATGCTTTAAAAAAAAAGGCATAACAGTAACTGTACAATATGACAATGATAAAGCAAACACAATGGATTATACAAATTGGAGTGAAATATATATTATTGAGGAAACAACATGTACTTTGGTAGCAGGAGAAGTTGACTATGTGGGGTTGTATTATATACATGGCAATGAAAAGACGTATTTTAAATATTTTAAAGAGGATGCAAAAAAGTACTCTAAAACACAATTATGGGAGGTACATGTGGGTAGTCGGGTAATTGTATGTCCTACATCTATACCTAGTGATCAAATATCCACTACTGAAACTGCTGACCCAAAGACCACCGAGGCCACCAACAACGAAAGTACACAGGGGACAAAGCGACGACGACTCGATTTACCAGACTCCAGAGACAACACCCAGTACTCCACAAAGTATACAGACTGCGCCGTGGACAGTAGACCACGAGGAGGAGGACTACACAGTACAACTAACTGTACATACAAAGGGCGGAACGTCTGTAGTTCTAAAGTTGCACCTATCTTGCATTTAAAAGGTGACCCAAATAGTTTAAAATGTTTAAGATATAGATTAAAACCATTTAAAGACTTATACTGTAATATGTCATCCACATGGCATTGGACCAGTGATGACAAAGGTGACAAAGTAGGAATTGTTACTGTAACATACACAACGGAGACACAACGACAAATGTTTTTAAACACTGTTAAAATACCACCCACTGTGCAAATAAGTACTGGTGTTATGTCATTGTAATTGTATTGTACAATTACTGTATGTAAACCACAAGCCAATATGTGCTGCTAACTGTATATACAATGATATTACCTATTTTTGTTGTTTGTTTTATACTGTTTTTATGCTTGTGCATTTTTCTGCGGCCGTTGGTGCTATCTATTTCTATATATGCTTGGTTGCTGGTGTTGGTGTTGCTGCTTTGGGTGTCTGTGGGGTCGGCTTTACGAATTTTTTTCTGTTACTTAATATTTTTATATATACCAATGATGTGTATTAATTTTCATGCACAATACTTAACCCAACAAGACTAAATGTATACTGGTTTTGCACATGGTGGTATGGTATTGTACATATTTACTGTTGTGTGTG-TTGTTTTTATTATTTTTATACATTTACTAATAAATACTTTTATATTTTTAGCACTGTCTTATTATGAGACACAAACGGTCTACAAGGCGCAAGCGTGCATCTGCTACACAACTTTATCAAACATGCAAGGCCTCAGGCACCTGCCCACCTGATGTTATACCCAAAGTTGAAGGAACTACTATAGCAGATCAAATATTACGATATGGTAGCTTAGGGGTGTTTTTTGGAGGTTTAGGCATTGGTACAGGGTCAGGTACAGGTGGCAGGACTGGATATGTGCCCCTTGGTAGTACCCCACCGTCTGAGGCTATACCTTTGCAGCCCATACGTCCCCCAGTTACCGTTGATACTGTAGGGCCTTTGGATTCTTCTATTGTATCTTTAATAGAGGAATCTAGTTTTATAGACGCCGGTGCACCAGCCCCATCAATTCCCACTCCATCTGGCTTTGATATTACCACCTCTGCAGATACTACACCTGCAATACTTAATGTTTCCTCTATTGGAGAATCATCTATACAAACTGTTTCCACACATTTAAATCCCTCCTTTACTGAGCCATCCGTACTCCGCCCTCCTGCACCTGCAGAGGCCTCTGGACATTTAATATTTTCCTCTCCTACTGTTAGCACACATAGTTATGAAAACATACCAATGGATACCTTTGTTATTTCTACTGACAGTGGCAATGTCACGTCTAGCACACCCATTCCAGGGTCGCGCCCTGTAGCACGCCTTGGTTTATACAGTCGCAACACCCAACAGGTTAAGGTTGTTGACCCTGCTTTTTTAACATCTCCTCATAGACTTGTAACATATGATAATCCAGCATTTGAAGGCTTTAACCCTGAGGACACATTGCAGTTTCAACATAGTGACATATCGCCTGCTCCTGATCCTGATTTTCTAGATATTGTTGCATTGCACAGACCTGCATTAACCTCTCGCAGGGGTACTGTACGTTATAGTAGGGTTGGGCAAAAGGCTACACTTCGTACTCGCAGTGGAAAGCAAATAGGGGCTAAAGTACATTACTACCAAGACTTAAGTCCCATACAGCCTGTCCAGGAACAGGTACAACAGCAAGAACAATTTGAATTACAATCTTTAAATAATTCTGTTTCTCCCTATAGTATTAATGATGGACTCTATGATATTTATGCTGACGATGCTGATACTATACATGATTTTCACAGTCCTATGCACTCACATACCTCCTTTGCCACCACACGTACCAGTAATGTGTCCATACCATTAAATACTGGATTTGACACTCCTTTTGTGTCATTGGAACCTGGTCCAGACATTACATCTTCTGTAACATCTATGTCTAGTCCATTTATTCCTATATCTCCACTAACTCCTTTTAATACCATAATTGTGGATGGTGCTGATTTTATGTTGCACCCTAGCTATTTTATTTTGCGTCGCAGACGTAAACGTTTTCCATATTTTTTTGCAGATGTCCGTGTGGCGGCCTAGTGAAGCCACTGTGTACCTGCCTCCTGTGCCTGTGTCTAAGGTTGTAAGCACTGATGAATATGTGTCACGCACAAGCATTTATTATTATGCTGGCAGTTCCAGACTTTTGGCTGTTGGCAATCCATATTTTTCCATCAAGAGTCCCAATAACAATAAAAAAGTATTAGTTCCCAAGGTATCAGGCTTACAGTATAGGGTCTTTAGGGTGCGTTTACCTGATCCCAATAAATTTGGTTTTCCTGATACATCTTTTTATAACCCTGATACACAACGTTTGGTCTGGGCATGTGTAGGCCTTGAAATAGGTAGAGGACAGCCATTGGGTGTTGGCATAAGTGGTCATCCTTATTTCAATAAGTTTGATGACACTGAAACCAGTAACAGATATCCCGCACAGCCAGGGTCTGATAACAGGGAATGCTTATCTATGGATTATAAACAAACACAATTATGTTTAATTGGCTGTAAACCTCCCACTGGTGAGCATTGGGGTAAAGGTGTTGCCTGTAACAATAATGCAGCTGCTACTGATTGTCCTCCATTGGAACTTTTTAATTCTATTATTGAGGATGGTGACATGGTAGATACAGGGTTTGGATGCATGGACTTTGGTACATTGCAGGCTAATAAAAGTGATGTGCCTATTGATATTTGTAACAGTACATGCAAATATCCAGATTATTTAAAAATGGCCAGTGAACCTTATGGGGATAGTTTGTTCTTTTTTCTTAGACGTGAGCAAATGTTTGTTAGACACTTTTTTAATAGGGCTGGAAAGCTTGGCGAGGCTGTCCCGGATGACCTTTATATTAAAGGGTCCGGTAATACTGCAGTTATCCAAAGTAGTGCATTTTTTCCAACTCCTAGTGGCTCTATGGTTACCTCAGAATCACAATTATTTAATAAGCCTTATTGGCTACAGCGTGCACAAGGTCATAACAATGGCATTTGCTGGGGCAATCAGTTATTTGTTACCGTGGTTGATACCACTCGTAGCACTAATATGACATTATGCACTGAAGTAACTAAGGAAGGTACATATAAAAATGATAATTTTAAGGAATATGTACGTCATGTTGAAGAATATGACTTACAGTTTGTTTTTCAGCTTTGCAAAATTACACTAACTGCAGAGGTAATGACATATATACATACTATGAATTCAGATATTTTGGAGGACTGGCAATTTGGTTTAACACCTCCTCCGTCTGCCAGTTTACAGGACACATATAGATTTGTTACCTCCCAGGCTATTACTTGCCAAAAAACAGCACCCCCTAAAGAAAAGGAAGATCCATTAAATAAATATACTTTTTGGGAGGTTAACTTAAAGGAAAAGTTTTCTGCAGATCTAGATCAGTTTCCTTTGGGACGAAAGTTTTTATTACAATCAGGCCTTAAAGCAAAGCCCAGACTGAAACGTTCAGCCCCTACTACCCGTGCACCATCCACCAAACGCAAAAAGGTTAAAAAATAATTGTTGTGGTACTTACACTATTTTATTATACATGTTTGTTTGTTTTATGTATGTGTTGGTTGTTTGTATATGTTTGTGTATATGTTGTATGTGTTATGTGTCATGTTTGTGTACATGGTCTATG------------TCCTTGTCAGTTTCCTGTTTGTGTATATATGTAATAAACTATTGTGTGTCTTGTAAACTATTTGTATTGTTTGGGTGTATCTATGAGTAAGGTGCTGTCCCTAAATTGCCCTACCCTGCCCTGCCTATTATGCATACCTATGTAATAGTATTTGTATGATATGTATTTTATAGTTTTTAACAGTACTGCCTCCATTTTACTTTACCTCCATTTTGTGCATGTAACCGATTTCGGTTGCTGGCACAAACGTGTTTTTTTC-AACTACAATTTAAACAGTACAGTTAATCCTTTCCCTTCCTGCACTGCTTTTGCCTATACTTGCATATGTGACTCATATATACATGCAGTGCAGTTACAAAATGTTTAATTATACTCATAGTTTAAACATGCTTATAGGCACATATTTTAACTTACTTTCAATGCTTAAGTGCAGTTTTGGCTTGCACAATAGTTTGTTATGCCAAACTATGTCTTGTAAAAGTGACTCACTAACATTTATTGCCAGGTGTGGACTAACCGTTTTGGGTCACATTGTTCATGTTTCAACATTTTATATAATA
>LNS6048641_HPV58
CTAAACTATAATGCCAAATCTTGTAAAAAGTAGGGTGTAACCGAAAACGGTTTAACCGAAAACGGTGCATATATAAAGCAGACATTTTTTGGTAGGTTACTGCAGGACTATGTTCCAGGACGCAGAGGAGAAACCACGGACATTGCATGATTTGTGTCAGGCGTTGGAGACATCTGTGCATGAAATCGAATTGAAATGCGTTGAATGCAAAAAGACTTTGCAGCGATCTGAGGTATATGACTTTGTATTTGCAGATTTAAGAATAGTGTATAGAGATGGAAATCCATTTGCAGTATGTAAAGTGTGTTTACGATTGCTATCTAAAATAAGTGAGTATAGACATTATAATTATTCGCTATATGGAGAAACATTAGAACAAACACTAAAAAAGTGTTTAAATGAAATATTAATTAGATGTATTATTTGTCAAAGACCATTGTGTCCACAAGAAAAAAAAAGGCATGTGGATTTAAACAAAAGGTTTCATAATATTTCGGGTCGTTGGACAGGGCGCTGTGCAGTGTGTTGGAGACCCCGACGTAGACAAACACAAGTGTAACCTGTAACAACGCCATGAGAGGAAACAACCCAACGCTAAGAGAATATATTTTAGATTTACATCCTGAACCAACTGACCTATTCTGCTATGAGCAATTATGTGACAGCTCAGACGAGGATGAAATAGGCTTGGACGGGCCAGATGGACAAGCACAACCGGCCACAGCCAATTACTACATTGTAACGTGTTGTTACACTTGTGGCACCACGGTTCGTTTGTGTATCAACAGTACAGCAACTGAAGTACGAACCCTACAGCAGCTGCTTATGGGCACATGTACTATTGTGTGCCCTAGCTGTGCACAGCAATAAACACCATCTGCAATGGATGACCCTGAAGGTACAAACGGGGTAGGGGCGGGCTGTACTGGCTGGTTTGAGGTAGAAGCGGTAATAGAACGAAGAACAGGAGATAATATTTCAGATGATGAGGACGAAACAGCAGACGATAGTGGTACAGATTTAATAGAGTTTATAGATGATTCAGTACAAAGTACTACACAGGCAGAAGCAGAGGCAGCCCGAGCGTTGTTTAATGTACAGGAAGGGGTGGACGATATAAATGCTGTGTGTGCACTAAAACGAAAGTTTGCAGCATGCTTAGAAAGTGCTGTAGAGGACTGTGTGGACCGGGCCGCAAATGTGTGTGTATCGTGGAAATATAAAAATAAAGAATGCACACACAGAAAACGAAAAATTATTGAGCTAGAAGACAGCGGATATGGCAATACTGAAGTGGAAACTGAGCAGATGGCACACCAGGTAGAAAGCCAAAATGGCGACGCAGACTTAAATGACTCTGAGTCTAGTGGGGTGGGGGCTAGTTCAGATGTAAGCTGTGAAACGGATGTAGACAGTTGTAATACTGTTCCATTACAAAATATTAGTAATATTTTACATAATAGTAATACTAAAGCAACGCTATTATATAAATTTAAAGAAGCTTATGGAGTAAGTTTTATGGAATTAGTTAGACCATTTAAAAGTGATAAAACAAGCTGTACAGATTGGTGTATAACAGGGTATGGAATAAGTCCCTCTGTAGCAGAAAGTTTAAAAGTATTAATTAAACAGCACAGTATATATACACACCTACAATGTTTAACGTGTGACAGAGGAATTATATTATTATTGTTAATTAGATTTAAATGTAGCAAAAATAGATTAACTGTGGCAAAACTAATGAGTAATTTACTATCAATTCCTGAAACATGTATGATTATTGAGCCACCAAAATTACGAAGTCAAGCATGTGCCTTATATTGGTTTAGAACAGCAATGTCAAATATAAGTGATGTGCAAGGGACAACACCAGAATGGATAGATAGATTAACAGTGTTACAGCATAGCTTTAATGATGATATATTTGATTTAAGTGAAATGATACAATGGGCATATGATAATGAAATTACAGATGATAGTGACATTGCATATAAATATGCACAGTTAGCAGATGTTAATAGTAATGCAGCAGCATTTTTAAGAAGCAATGCACAAGCAAAAATAGTAAAAGACTGTGGCGTTATGTGCAGACATTATAAAAGAGCAGAAAAGCGTGGTATGACAATGGGACAATGGATACAAAGTAGGTGTGAAAAAACAAATGATGGAGGTAATTGGAGACCAATAGTACAATTTTTAAGATATCAAAATATTGAATTTACAGCATTTTTAGTTGCATTTAAACAGTTTTTACAAGGTGTACCAAAAAAAAGTTGTATGTTACTGTGTGGCCCAGCAAATACAGGGAAATCATATTTTGGAATGAGTTTAATACATTTCTTAAAAGGATGCATTATTTCATATGTAAATTCCAAAAGTCATTTTTGGTTGCAGCCATTGTCAGATGCTAAAATAGGTATGATAGATGATGTAACAGCCATAAGCTGGACATATATAGATGATTATATGAGAAATGCATTAGATGGTAACGACATTTCAATAGATGTAAAACACAGGGCATTAGTACAATTAAAATGTCCACCATTAATAATTACCTCAAATACAAATGCAGGCAAAGATTCACGATGGCCATATTTGCACAGTAGACTAACAGTATTTGAATTTAACAATCCATTTCCATTTGATGCAAATGGTAATCCAGTGTATACAATAAATGATGAAAATTGGAAATCCTTTTTCTCAAGGACGTGGTGCAAATTAGGCTTAATAGAGGAAGAGGACAAGGAAAACGATGGAGGAAATATCAGCACGTTTAAGTGCAGTGCAGGACAAAATCCTAGACATATACGAAGCTGATAAAAATGATTTAACATCACAAATTGAACATTGGAAACTAATACGCATGGAGTGTGCTATAATGTATACAGCCAGACAAATGGGAATATCACATTTGTGCCACCAGGTGGTGCCTTCATTGGTAGCATCAAAGACTAAAGCGTTTCAAGTAATTGAACTGCAAATGGCATTAGAGACATTAAATGCATCACCATATAAAACAGATGAATGGACATTGCAACAAACAAGCTTAGAAGTGTGGTTATCAGAGCCACAAAAATGCTTTAAAAAAAAAGGCATAACAGTAACTGTACAATATGACAATGATAAAGCAAACACAATGGATTATACAAATTGGAGTGAAATATATATTATTGAGGAAACAACATGTACTTTGGTAGCAGGAGAAGTTGACTATGTGGGGTTGTATTATATACATGGCAATGAAAAGACGTATTTTAAATATTTTAAAGAGGATGCAAAAAAGTACTCTAAAACACAATTATGGGAGGTACATGTGGGTAGTCGGGTAATTGTATGTCCTACATCTATACCTAGTGATCAAATATCCACTACTGAAACTGCTGACCCAAAGACCACCGAGGCCACCAACAACGAAAGTACACAGGGGACAAAGCGACGACGACTCGATTTACCAGACTCCAGAGACAACACCCAGTACTCCACAAAGTATACAGACTGCGCCGTGGACAGTAGACCACGAGGAGGAGGACTACACAGTACAACTAACTGCACATACAAAGGCCGGAACGTTTGTAGTTCTAAAGTTGCACCTATCTTGCATTTAAAAGGTGACCCAAATAGTTTAAAATGTTTAAGATATAGATTAAAACCATTTAAAGACTTATACTGTAATATGTCATCCACATGGCATTGGACCAGTGATGACAAAGGTGACAAAGTAGGAATTGTTACTGTAACATACACAACGGAGACACAACGACAAATGTTTTTAAACACTGTTAAAATACCACCCACTGTGCAAATAAGTACTGGTGTTATGTCATTGTAATTGTATTGTACAATTACTGTATGTAAACCACAAGCCAATATGTGCTGCTAAGTGTATATACAATGATATTACCTATTTTTGTTGTTTGTTTTATACTGTTTTTATGCTTGTGCATTTTTCTGCGGCCGTTGGTGCTATCTATTTCTATATATGCTTGGTTGCTGGTGTTGGTGTTGCTGCTTTGGGTGTCTGTGGGGTCGGCTTTACGAATTTTTTTCTGTTACTTAATATTTTTATATATACCAATGATGTGTATTAATTTTCATGCACAATACTTAACCCAACAAGACTAAATGTATACTGGTGTTGCACATGGTGGTATGGTATTGTAAATATTTACTGTTGTGTGTGTTTGTTTTTATTATTTTTATACATTTACTAATAAATACTTTTATATTTTTAGCACTGTCTTATTATGAGACACAAACGGTCTACAAGGCGCAAGCGTGCATCTGCTACACAACTTTACCAAACATGCAAGGCCTCAGGCACCTGCCCACCTGATGTTATACCAAAAGTTGAAGGAACTACTATAGCAGATCAAATATTACGATATGGTAGCTTAGGGGTGTTTTTTGGAGGTTTAGGCATTGGTACAGGGTCAGGTACAGGTGGCAGGACTGGATATGTGCCCCTTGGTAGTACCCCACCGTCTGAGGCTATACCTTTACAGCCCATACGCCCCCCAGTTACCGTTGATACTGTAGGGCCTTTAGATTCTTCTATTGTATCTTTAATAGAGGAATCTAGTTTTATAGACGCCGGTGCACCAGCCCCATCAATTCCCACTCCATCTGGCTTTGATATTACCACCTCTGCAGATACTACACCTGCAATACTTAATGTTTCATCTATTGGAGAATCATCTATACAAACTGTTTCCACACATTTAAATCCCTCCTTTACTGAGCCATCCGTACTCCGCCCTCCTGCACCTGCAGAGGCCTCTGGACATTTAATATTTTCCTCTCCTACTGTTAGCACACATAGTTATGAAAACATACCAATGGATACCTTTGTTATTTCTACTGACAGTGGCAATGTCACGTCTAGCACACCCATTCCAGGGTCTCGCCCTGTGGCACGCCTTGGTTTATACAGTCGCAACACCCAACAGGTTAAGGTTGTTGACCCTGCTTTTTTAACATCTCCTCATAGACTTGTAACATATGATAATCCAGCATTTGAAGGCTTTAACCCTGAGGACACATTGCAGTTTCAACATAGTGACATATCGCCTGCTCCTGATCCTGATTTTCTAGATATTGTTGCATTGCACAGACCTGCATTAACCTCTCGCAGGGGTACTGTACGTTATAGTAGGGTTGGGCAAAAGGCTACACTTCGTACTCGCAGTGGAAAGCAAATAGGGGCTAAAGTACATTACTACCAAGACTTAAGTCCCATACAGCCTGTCCAGGAACAGGTACAACAGCAAGAACAATTTGAATTACAATCTTTAAATACTTCTGTTTCTCCCTATAGTATTAATGATGGACTTTATGATATTTATGCTGACGATGCTGATACTATACATGATTTTCACAGTCCTATGCACTCACATACCTCCTTTGCCACCACACGTACCAGTAATGTGTCCATACCATTAAATACTGGATTTGACACTCCTCTTGTGTCATTGGAACCTGGTCCAGACATTACATCTTCTGTAACATCTATGTCTAGTCCATTTATTCCTATATCTCCACTAACGCCTTTTAATACCATAATTGTGGATGGTGCTGATTTTATGTTGCACCCTAGCTATTTTATTTTGCGTCGCAGACGTAAACGTTTTCCATATTTTTTTGCAGATGTCCGTGTGGCGGCCTAGTGAGGCCACTGTGTACCTGCCTCCTGTGCCTGTGTCTAAGGTTGTAAGCACTGATGAATATGTGTCACGCACAAGCATTTATTATTATGCTGGCAGTTCCAGACTTTTGGCTGTTGGCAATCCATACTTTTCCATCAAGAGTCCCAATAACAATAAAAAAGTATTAGTTCCCAAGGTATCAGGCTTACAGTATAGGGTCTTTAGGGTGCGTTTACCTGATCCCAATAAATTTGGTTTTCCTGATACATCTTTTTATAACCCTGATACACAACGTTTGGTCTGGGCATGTGTAGGCCTTGAAATAGGTAGGGGACAGCCATTGGGTGTTGGCATAAGTGGTCATCCTTATTTAAATAAATTTGATGACACTGAAACCAGTAACAGATATCCCGCACAGCCAGGGTCTGATAACAGGGAATGCTTATCTATGGATTATAAACAAACACAATTATGTTTAATTGGCTGTAAACCTCCCACTGGTGAGCATTGGGGTAAAGGTGTTGCCTGTAACAATAATGCAGCTGCTACTGATTGTCCTCCATTAGAACTTTTTAATTCTGTTATTGAGGATGGTGACATGGTAGATACAGGGTTTGGATGCATGGACTTTGGTACATTGCAGGCTAATAAAAGTGATGTGCCTATTGATATTTGTAACAGTACATGCAAATATCCAGATTATTTAAAAATGGCCAGTGAACCTTATGGGGATAGTTTGTTCTTTTTTCTTAGACGTGAGCAAATGTTTGTTAGACACTTTTTTAATAGGGCTGGAAAACTTGGCGAGGCTGTCCCTGATGACCTTTATATTAAAGGGTCCGGTAATACTGCAGCTATTCAAAGTAGTGCATTTTTTCCAACTCCTAGTGGCTCTATGGTTACCTCAGAATCACAATTATTTAATAAGCCTTATTGGCTACAGCGTGCACAAGGTCATAACAATGGCATTTGCTGGGGCAATCAGTTATTTGTTACCGTGGTTGATACCACTCGTAGCACTAATATGACATTATGCACTGAAGTAAATAAGGAAGGTACATATAAAAATGATAATTTTAAGGAATATGTACGTCATGTTGAAGAATATGACTTACAGTTTGTTTTTCAGCTTTGCAAAATTACACTAACTGCAGAGGTAATGACATATATACATACTATGAATTCAGATATTTTGGAGGACTGGCAATTTGGTTTAACACCTCCTCCGTCTGCCAGTTTACAGGACACATATAGGTTTGTTACCTCCCAGGCTATTACTTGCCAAAAAACAGCACCCCCTAAAGAAAAGGAAGATCCATTAAATAAATATACTTTTTGGGAGGTTAACTTAAAGGAAAAGTTTTCTGCAGATCTAGATCAGTTTCCTTTGGGACGAAAGTTTTTATTACAATCAGGCCTTAAAGCAAAGCCCAGACTAAAACGTTCGGCCCCTACTACCCGTGCACCATCCACCAAACGCAAAAAGGTTAAAAAATAAGTGTTGTGGTACTTACACTATTTTATTATACATGTTTGTTTGTTTTCTGTATGTGTTGTTTGTTTGTATATGTTTGTGTATATGTTGTATGTGTTATGTGTCATGTTTGTGTACATGTTCTATG------------TCCTTGTCAGTTTCCTGTTTGTGTATATATGTAATAAACTATTGTGTGTATTGTAAACTATTTGTATTGTTTGGGTGTATCTATGAGTCAGGTGCTGTCCCTAAATTGCCCTACCCTGCCCTGCCTATTATGCATACCTATGTAATAGTATTTGTATGATATGTATTTTATGGTTTTTAACAGTACTGCCTCCATTTTACTTTACCTCCATTTTGTGCATGTAACCGATTTCGGTTGCTGGCACAAACGTGTTTTTTTCAAACTACAATTTAAACAATACAGTTAATCCTTTCCCTTCCTGCACTGCTTTTGCCTATACTTGCATATGTGACTCATATATACATGCAGTGCAGTTGCAAAATGTTTAATTATACTCATAGTTTAAACATGCTTATAGGCACATATTTTAACTTACTTTCAATGCTTAAGTGCAGTTTTGGCTTGCACAATAGTTTGTTATGCCAAAATATGTCTTGTAAAACTGACTCACTAACATTTATTGCCAGGTGTGGACTGACCGTTTTGGGTCACATTGTTCATGTTCCAACATTTTATATAATA
>HQ537764|HPV58|B2|
CTAAACTATAATGCCAAATCTTGTAAAAAGTAGGGTGTAACCGAAAACGGTTTAACCGAAAACGGTGCATATATAAAGCAGACATTTTTTGGTAGGTTACTGCAGGACTATGTTCCAGGACGCAGAGGAGAAACCACGGACATTGCATGATTTGTGTCAGGCGTTGGAGACATCTGTGCATGAAATCGAATTGAAATGCGTTGAATGCAAAAAGACTTTGCAGCGATCTGAGGTATATGACTTTGTATTTGCAGATTTAAGAATAGTGTATAGAGATGGAAATCCATTTGCAGTATGTAAAGTGTGTTTACGATTGCTATCTAAAATAAGTGAGTATAGACATTATAATTATTCGCTATATGGAGAAACATTAGAACAAACACTAAAAAAGTGTTTAAATGAAATATTAATTAGATGTATTATTTGTCAAAGACCATTGTGTCCACAAGAAAAAAAAAGGCATGTGGATTTAAACAAAAGGTTTCATAATATTTCGGGTCGTTGGACAGGGCGCTGTGCAGTGTGTTGGAGACCCCGACGTAGACAAACACAAGTGTAACCTGTAACAACGCCATGAGAGGAAACAACCCAACGCTAAGAGAATATATTTTAGATTTACATCCTGAACCAACTGACCTATTCTGCTATGAGCAATTATGTGACAGCTCAGACGAGGATGAAATAGGCTTGGACGGGCCAGATGGACAAGCACAACCGGCCACAGCTAATTACTACATTGTAACGTGTTGTTACACTTGTGGCACCACGGTTCGTTTGTGTATCAACAGTACAGCAACTGAAGTACGAACCCTACAGCAGCTGCTTATGGGCACATGTACCATTGTGTGCCCTAGCTGTGCACAGCAATAAACACCATCTGCAATGGATGACCCTGAAGGTACAAACGGGGTAGGGGCGGGCTGTACTGGCTGGTTTGAGGTAGAAGCGGTAATAGAACGAAGAACAGGAGATAATATTTCAGATGATGAGGACGAAACAGCAGACGATAGTGGTACAGATTTAATAGAGTTTATAGATGATTCAGTACAAAGTACTACACAGGCAGAAGCAGAGGCAGCCCGAGCGTTGTTTAATGTACAGGAAGGGGTGGACGATATAAATGCTGTGTGTGCACTAAAACGAAAGTTTGCAGCATGCTCAGAAAGTGCTGTAGAGGACTGTGTGGACCGGGCCGCAAATGTGTGTGTATCGTGGAAATATAAAAATAAAGAATGCACACACAGAAAACGAAAAATTATTGAGCTAGAAGACAGCGGATATGGCAATACTGAAGTGGAAACTGAGCAGATGGCACACCAGGTAGAAAGCCAAAATGGCGACGCAGACTTAAATGACTCTGAGTCTAGTGGGGTGGGGGCTAGTTCAGATGTAAGCTGTGAAACGGATGTAGACAGTTGTAATACTGTTCCATTACAAAATATTAGTAATATTTTACATAACAGTAATACTAAAGCAACGCTATTATATAAATTTAAAGAAGCGTATGGAGTAAGTTTTATGGAATTAGTTAGACCATTTAAAAGTGATAAAACAAGCTGTACAGATTGGTGTATAACAGGGTATGGAATAAGTCCCTCTGTAGCAGAAAGTTTAAAAGTATTAATTAAACAGCACAGTATATATACACACCTACAATGTTTAACGTGTGACAGAGGAATTATATTATTATTGTTAATTAGATTTAAATGTAGCAAAAATAGATTAACTGTGGCAAAACTAATGAGTAATTTACTATCAATTCCTGAAACATGTATGATTATTGAGCCACCAAAATTACGAAGTCAAGCATGTGCCTTATATTGGTTTAGAACAGCAATGTCAAATATAAGTGATGTGCAAGGGACAACACCAGAATGGATAGATAGATTAACAGTGTTACAGCATAGCTTTAATGATGATATATTTGATTTAAGTGAAATGATACAATGGGCATATGATAATGAAATTACAGATGATAGTGACATTGCATATAAATATGCACAGTTAGCAGATGTTAATAGTAATGCAGCAGCATTTTTAAGAAGCAATGCACAAGCAAAAATAGTAAAAGACTGTGGCGTTATGTGCAGACATTATAAAAGAGCAGAAAAGCGTGGTATGACAATGGGACAATGGATACAAAGTAGGTGTGAAAAAACAAATGATGGAGGTAATTGGAGACCAATAGTACAATTTTTAAGATATCAAAATATTGAATTTACAGCATTTTTAGTTGCATTTAAACAGTTTTTACAAGGTGTACCAAAAAAAAGTTGTATGTTACTGTGTGGCCCAGCAAATACAGGGAAATCATATTTTGGAATGAGTTTAATACATTTTTTAAAAGGATGCATTATTTCATATGTAAATTCCAAAAGTCATTTTTGGTTGCAGCCATTATCAGATGCTAAAATAGGTATGATAGATGATGTAACAGCCATAAGCTGGACATATATAGATGATTATATGAGAAATGCATTAGATGGTAACGACATTTCAATAGATGTAAAACACAGGGCATTAGTACAATTAAAATGTCCACCATTAATAATTACCTCAAATACAAATGCAGGCAAAGATTCACGATGGCCATATTTGCACAGTAGACTAACAGTATTTGAATTTAACAATCCATTTCCATTTGATGCAAATGGTAATCCAGTGTATACAATAAATGATGAAAATTGGAAATCCTTTTTCTCAAGGACGTGGTGCAAATTAGGCTTAATAGAGGAAGAGGACAAGGAAAACGATGGAGGAAATATCAGCACGTTTAAGTGCAGTGCAGGACAAAATCCTAGACATATACGAAGCTGATAAAAATGATTTAACATCACAAATTGAACATTGGAAACTAATACGCATGGAGTGTGCTATAATGTATACAGCCAGACAAATGGGAATATCACATTTGTGCCACCAGGTGGTGCCTTCATTGGTAGCATCAAAGACTAAAGCGTTTCAAGTAATTGAACTGCAAATGGCATTAGAGACATTAAATGCATCACCATATAAAACAGATGAATGGACATTGCAACAAACAAGCTTAGAAGTGTGGTTATCAGAGCCACAAAAATGCTTTAAAAAAAAAGGCATAACAGTAACTGTACAATATGACAATGATAAAGCAAACACAATGGATTATACAAATTGGAGTGAAATATATATTATTGAGGAAACAACATGTACGTTGGTAGCAGGAGAAGTTGACTATGTGGGGTTGTATTATATACATGGCAATGAAAAGACGTATTTTAAATATTTTAAAGAGGATGCAAAAAAGTACTCTAAAACACAATTATGGGAGGTACATGTGGGTAGTCGGGTAATTGTATGTCCTACATCTATACCTAGTGATCAAATATCCACTACTGAAACTGCTGACCCAAAGACCACCGAGGCCACCAACAACGAAAGTACACAGGGGACAAAGCGACGACGACTCGATTTACCAGACTCCAGAGACAACACCCAGTACTCCACAAAGTATACAGACTGCGCCGTGGACAGTAGACCACGAGGAGGAGGACTACACAGTACAACTAACTGCACATACAAAGGCCGGAACGTTTGTAGTTCTAAAGTTGCACCTATCTTGCATTTAAAAGGTGACCCAAATAGTTTAAAATGTTTAAGATATAGATTAAAACCATTTAAAGACTTATACTGTAATATGTCATCCACATGGCATTGGACCAGTGATGACAAAGGTGACAAAGTAGGAATTGTTACTGTAACATACACAACGGAAACACAACGACAAATGTTTTTAAACACTGTTAAAATACCACCCACTGTGCAAATAAGTACTGGTGTTATGTCATTGTAATTGTATTGTACAATTACTGTATGTAAACCACAAGCCAATATGTGCTGCTAAGTGTATATACAATGATATTACCTATTTTTGTTGTTTGTTTTATACTGTTTTTATGCTTGTGCATTTTTTTGCGGCCGTTGGTGCTATCTATTTCTATATATGCTTGGTTGCTGGTGTTGGTGTTGCTGCTTTGGGTGTCTGTGGGGTCGGCTTTACGAATTTTTTTCTGTTACTTAATATTTTTATATATACCAATGATGTGTATTAATTTTCATGCACAATACTTAACCCAACAAGACTAAATGTATACTGGTGTTGCACATGGTGGTATGGTATTGTAAATATTTACTGTTGTGTGTGTTTGTTTGTATTATTTTTATACATTTACTAATAAATACTTTTATATTTTTAGCACTGTCTTATTATGAGACACAAACGGTCTACAAGGCGCAAGCGTGCATCTGCTACACAACTTTACCAAACATGCAAGGCCTCAGGCACCTGCCCACCTGATGTTATACCAAAAGTTGAAGGAACTACTATAGCAGATCAAATATTACGATATGGTAGCTTAGGGGTGTTTTTTGGAGGTTTAGGCATTGGTACAGGGTCAGGTACAGGTGGCAGGACTGGATATGTGCCCCTTGGTAGTACCCCACCGTCTGAGGCTATACCTTTACAGCCCATACGTCCCCCAGTTACCGTTGATACTGTAGGGCCTTTAGATTCTTCTATTGTATCTTTAATAGAGGAATTTAGTTTTATAGACGCCGGTGCACCAGCCCCATCAATTCCCACTCCATCTGGCTTTGATATTACCACCTCTGCAGATACTACACCTGCAATACTTAATGTTTCCTCTATTGGAGAATCATCTATACAAACTGTTTCCACACATTTAAATCCCTCCTTTACTGAGCCATCCGTACTCCGCCCTCCTGCACCTGCAGAGGCCTCTGGACATTTAATATTTTCCTCTCCTACTGTTAGCACACATAGTTATGAAAACATACCAATGGATACCTTTGTTATTTCTACTGACAGTGGCAATGTCACGTCTAGCACACCCATTCCAGGGTCTCGCCCTGTGGCACGCCTTGGTTTATACAGTCGCAACACCCAACAGGTTAAGGTTGTTGACCCTGCTTTTTTAACATCTCCTCATAGACTTGTAACATATGATAATCCAGCATTTGAAGGCTTTAACCCTGAGGACACATTGCAGTTTCAACATAGTGACATATCGCCTGCTCCTGATCCTGATTTTCTAGATATTGTTGCATTGCACAGACCTGCATTAACCTCTCGCAGGGGTACTGTACGTTATAGTAGGGTTGGGCAAAAGGCTACACTTCGTACTCGCAGTGGAAAGCAAATAGGGGCTAAAGTACATTACTACCAAGACTTAAGTCCCATACAGCCTGTCCAGGAACAGGTACAACAGCAAGAACAATTTGAATTACAATCTTTAAATACTTCTGTTTCTCCCTATAGTATTAATGATGGACTTTATGATATTTATGCTGACGATGCTGATACTATACATGATTTTCACAGTCCTATGCACTCACATACCTCCTTTGCCACCACACGTACCAGTAATGTGTCCATACCATTAAATACTGGATTTGACACTCCTCTTGTGTCATTGGAACCTGGTCCAGACATTACATCTTCTGTAACATCTATGTCTAGTCCATTTATTCCTATATCTCCACTAACGCCTTTTAATACCATAATTGTGGATGGTGCTGATTTTATGTTGCACCCTAGCTATTTTATTTTGCGTCGCAGACGTAAACGTTTTCCATATTTTTTTGCAGATGTCCGTGTGGCGGCCTAGTGAGGCCACTGTGTACCTGCCTCCTGTGCCTGTGTCTAAGGTTGTAAGCACTGATGAATATGTGTCACGCACAAGCATTTATTATTATGCTGGCAGTTCCAGACTTTTGGCTGTTGGCAATCCATACTTTTCCATCAAGAGTCCCAATAACAATAAAAAAGTATTAGTTCCCAAGGTATCAGGCTTACAGTATAGGGTCTTTAGGGTGCGTTTACCTGATCCCAATAAATTTGGTTTTCCTGATACATCTTTTTATAACCCTGATACACAACGTTTGGTCTGGGCATGTGTAGGCCTTGAAATAGGTAGGGGACAGCCATTGGGTGTTGGCATAAGTGGTCATCCTTATTTAAATAAATTTGATGACACTGAAACCAGTAACAGATATCCCGCACAGCCAGGGTCTGATAACAGGGAATGCCTATCTATGGATTATAAACAAACACAATTATGTTTAATTGGCTGTAAACCTCCCACTGGTGAGCATTGGGGTAAAGGTGTTGCCTGTAACAATAATGCAGCTGCTACTGATTGTCCTCCATTGGAACTTTTTAATTCTGTTATTGAGGATGGTGACATGGTAGATACAGGGTTTGGATGCATGGACTTTGGTACATTGCAGGCTAATAAAAGTGATGTGCCTATTGATATTTGTAACAGTACATGCAAATATCCAGATTATTTAAAAATGGCCAGTGAACCTTATGGGGATAGTTTGTTCTTTTTTCTTAGACGTGAGCAAATGTTTGTTAGACACTTTTTTAATAGGGCTGGAAAACTTGGCGAGGCTGTCCCTGATGACCTTTATATTAAAGGGTCCGGTAATACTGCAGCTATTCAAAGTAGTGCATTTTTTCCAACTCCTAGTGGCTCTATAGTTACCTCAGAATCACAATTATTTAATAAGCCTTATTGGCTACAGCGTGCACAAGGTCATAACAATGGCATTTGCTGGGGCAATCAGTTATTTGTTACCGTGGTTGATACCACTCGTAGCACTAATATGACATTATGCACTGAAGTAACTAAGGAAGGTACATATAAAAATGATAATTTTAAGGAATATGTACGTCATGTTGAAGAATATGACTTACAGTTTGTTTTTCAGCTTTGCAAAATTACACTAACTGCAGAGGTAATGACATATATACATACTATGAATTCAGATATTTTGGAGGACTGGCAATTTGGTTTAACACCTCCTCCGTCTGCCAGTTTACAGGACACATATAGATTTGTTACCTCCCAGGCTATTACTTGCCAAAAAACAGCACCCCCTAAAGAAAAGGAAGATCCATTAAATAAATATACTTTTTGGGAGGTTAACTTAAAGGAAAAGTTTTCTGCAGATCTAGATCAGTTTCCTTTGGGACGAAAGTTTTTATTACAATCAGGCCTTAAAGCAAAGCCCAGACTAAAACGTTCGGCCCCTACTACCCGTGCACCATCCACCAAACGCAAAAAGGTTAAAAAATAAGTGTTGTGGTACTTACACTATTTTAGTATACATGTTTGTTTGTTTTCTGTATGTGTTGTTTGTTTGTATATGTTTGTGTATATGTTGTATGTGTTATGTGTCATGTTTGTGTACATGTTCTATG------------TCCTTGTCAGTTTCCTGTTTGTGTATATATGTAATAAACTATTGTGTGTATTGTAAACTATTTGTATTGTTTGGGTGTATCTATGAGTAAGGTGCTGTCCCTAAATTGCCCTACCCTGCCCTGCCTATTATGCATACCTATGTAATAGTATTTGTATGATATGTATTTTATGGTTTTTAACAGTACTGCCTCCATTTTACTTTACCTCCATTTTGTGCATGTAACCGATTTCGGTTGCTGGCACAAACGTGTTTTTTTCAAACTACAATTTAAACAATACAGTTAATCCTTTCCCTTCCTGCACTGCTTTTGCCTATACTTGCATATGTGACTCATATATACATGCAGTGCAGTTGCAAAATGTTTAATTATACTCATAGTTTAAACATGCTTATAGGCACATATTTTAACTTACTTTCAATGCTTAAGTGCAGTTTTGGCTTGCACAATAGTTTGTTATGCCAAAATATGTCTTGTAAAACTGACTCACTAACATTTATTGCCAGGTGTGGACTGACCGTTTTGGGTCACATTGTTCATGTTTCAACATTTTATATAATA
>HQ537774|HPV58|C|
CTAAACTATAATGCCAAATCTTGTAAAAAGTAGGGTGTAACCGAAAACGGTTCAACCGAAAACGGTGCATATATAAAGCAGACATTTTTTGGTAGGCTACTGCAGGACTATGTTCCAGGACGCAGAGGAGAAACCACGGACATTGCATGATTTGTGTCAGGCGTTGGAGACATCTGTGCATGAAATTGAATTGAAATGCGTTGAATGCAAAAAGACTTTGCAGCGATCTGAGGTATATGACTTTGTATTTGCAGATTTAAGAATAGTGTATAGAGATGGAAATCCATTTGCAGTATGTAAAGTGTGTTTACGATTGCTATCTAAAATAAGTGAGTATAGACATTATAATTATTCGCTATATGGAGAAACATTAGAACAAACACTAAAAAAGTGTTTAAATGAAATATTAATTAGATGTATTATTTGTCAAAGACCATTGTGTCCACAAGAAAAAAAAAGGCATGTGGATTTAAACAAAAGGTTTCATAATATTTCGGGTCGTTGGACAGGGCGCTGTGCAGTGTGTTGGAGACCCCGACGTAGACAAACACAAGTGTAACCTGTAACAACGCCATGAGAGGAAACAACCCAACGCTAAGAGAATATATTTTAGATTTACATCCTGAACCAACTGACCTATTCTGCTATGAGCAATTATGTGACAGCTCAGACGAGGATGAAATAGGCTTGGACGGGCCAGATGGACAAGCACAACCGGCCACAGCTAATTACTACATTGTAACGTGTTGTTACACTTGTGGCACCACGGTTCGTTTGTGTATCAACAGTACAGCAACTGAAGTACGAACCCTACAGCAGCTGCTTATGGGCACATGTACTATTGTGTGCCCCAGCTGTGCACAGCAATAAACACCATCTGCAATGGATGACCCTGAAGGTACAAACGGGGTAGGGGCGGGCTGTACTGGCTGGTTTGAGGTAGAAGCGGTAATAGAACGAAGAACAGGAGATAATATTTCAGATGATGAGGACGAAACAGCAGACGATAGTGGTACAGATTTAATAGAGTTTATAGATGATTCAGTACAAAGTACTACACAGGCAGAAGCAGAGGCAGCCCGAGCGTTGTTTAATGTACAGGAAGGGGTGGACGATATAAATGCTGTGTGTGCACTAAAACGAAAGTTTGCAGCATGCTCAGAAAGTGCTGTAGAGGACTGTGTGGACCGGGCCGCAAATGTGTGTGTATCGTGGAAATATAAAAATAAAGAATGCACACACAGAAAACGAAAAATTATTGAGCTAGAAGACAGCGGATATGGCAATACTGAAGTGGAAACTGAGCAGATGGCACACCAGGTAGAAAGCCAAAATGGCGACGCAGACTTAAATGACTCTGAGTCTAGTGGGGTGGGGGCTAGTTCAGATGCAAGCTGTGAAACGGATGTAGACAGTTGTACTAGTGTTCCATTACAAAATATTAGTAATATTTTACATAACAGTAATACTAAAGCAACGCTATTATATAAATTTAAAGAAGCTTATGGAGTAAGTTTTATGGAATTAGTTAGACCATTTAAAAGTGATAAAACAAGCTGTACAGATTGGTGTATAACAGGGTATGGAATAAGTCCCTCTGTAGCAGAAAGTTTAAAAGTATTAATTAAACAGCACAGTATATATACACACCTACAATGTTTAACGTGTGACAGAGGAATTATATTATTATTGTTAATTAGATTTAAATGTAGCAAAAATAGATTAACTGTGGCAAAATTAATGAGTAACTTACTATCAATTCCTGAAACATGTATGATTATTGAGCCACCAAAATTACGAAGTCAAGCATGTGCCTTATATTGGTTTAGAACAGCAATGTCAAATATAAGTGATGTGCAAGGGACAACACCAGAATGGATAGAGAGATTAACAGTGTTACAGCATAGCTTTAATGATGATATATTTGATTTAAGTGAAATGATACAATGGGCATATGATAATGACATTACAGATGATAGTGACATTGCATATAAATATGCACAGTTAGCAGATGTTAATAGTAATGCAGCAGCATTTTTAAGAAGCAATGCACAAGCAAAAATAGTAAAAGACTGTGGCGTTATGTGCAGACATTATAAAAGAGCAGAAAAGCGTGGTATGACAATGGGACAATGGATACAAAGTAGGTGTGAAAAAACAAATGATGGAGGTAATTGGAGACCAATAGTACAATTTTTAAGATATCAAAATATTGAATTTACAGCATTTTTAGTTGCATTTAAACAGTTTTTACAAGGTGTACCAAAAAAAAGTTGTATGTTACTGTGTGGCCCAGCAAATACAGGGAAATCATATTTTGGAATGAGTTTAATACATTTTTTAAAAGGATGCATTATTTCATATGTAAATTCCAAAAGTCATTTTTGGTTGCAGCCATTATCAGATGCTAAACTAGGTATGATAGATGATGTAACAGCCATAAGCTGGACATATATAGATGATTATATGAGAAATGCATTAGATGGTAACGACATTTCAATAGATGTAAAACACAGGGCATTAGTACAATTAAAATGTCCACCATTAATAATTACCTCAAATACAAATGCAGGCAAAGATTCACGATGGCCATATTTGCACAGTAGACTAACAGTATTTGAATTTAACAATCCATTTCCATTTGATGCAAATGGTAATCCAGTGTATACAATAAATGATGAAAATTGGAAATCCTTTTTCTCAAGGACGTGGTGCAAATTAGGCTTAATAGAGGAAGAGGACAAGGAAAACGATGGAGGAAATATCAGCACGTTTAAGTGCAGTGCAGGACAGAATCCTAGACATATACGAAGCTGATAAAAATGATTTAACATCACAAATTGAACATTGGAAACTAATACGCATGGAGTGTGCTATAATGTATACAGCCAGACAAATGGGAATATCACATTTGTGCCACCAGGTGGTGCCTTCATTGGTAGCATCAAAGACTAAAGCGTTTCAAGTAATTGAACTGCAAATGGCATTAGAGACATTAAATGCATCACCATATAAAACAGATGAATGGACATTGCAACAAACAAGCTTAGAAGTGTGGTTATCAGAGCCACAAAAATGCTTTAAAAAAAAAGGCATAACAGTAACTGTACAATATGACAATGATAAAGCAAACACAATGGATTATACAAATTGGAGTGAAATATATATTATTGAGGAAACAACATGTACTTTGGTAGCAGGAGAAGTTGACTATGTGGGGTTGTATTATATACATGGCAATGAAAAGACGTATTTTAAATATTTTAAAGAGGATGCAAAAAAGTACTCTAAAACACAATTATGGGAGGTACATGTGGGTAGTCGGGTAATTGTATGTCCTACATCTATACCTAGTGATCAAATATCCACTACTGAAACTGCTGACCCAAAGACCACCGAGGCCACCAACAGCGAAAGTACACAGGGGACAAAGCGACGACGACTCGATTTACCAGACTCCAGAGACAACACCCAGTACTCCACAAAGTATACAGACTGCGCCGTGGACAGTAGACCACGAGGAGGAGGACTACACAGTACAACTAACTGCACATACAAAGGGCGGAACGTTTGTAGTTCTAAAGTTGCACCTATCTTGCATTTAAAAGGTGACCCAAATAGTTTAAAATGTTTAAGATATAGATTAAAACCATTTAAAGACTTATACTGTAATATGTCATCCACATGGCATTGGACCAGTGATGACAAAGGTGACAAAGTAGGAATTGTTACTGTAACATACACAACGGAGACACAACGACAAATGTTTTTAAACACTGTTAAAATACCACCCACTGTGCAAATAAGTACTGGTGTTATGTCATTGTAATTGTATTGTACAATTACTGTATGTAAACCACAAGCCAATATGTGCTGCTAAGTGTATATACAATGATATTACCTATTTTTGTTGTTTGTTTTATACTGTTCTTATGCTTGTGCATTTTTTTGCGGCCGTTGGTGCTATCTATTTCTATATATGCTTGGTTGCTGGTGTTGGTGTTGCTGCTTTGGGTGTCTGTGGGGTCGGCTTTACGAATTTTTTTTTGTTACTTAATATTTTTATATATACCAATGATGTGTATTAATTTTCATGCACAATACTTAACCCAACAAGACTAAATGTATACTGGTGTTGCACATGGTGGTATGGTATTGTAAATATTTACTGTTGTGTGTGTTTGTTTTTATTATTTTTATACATTTACTAATAAATACTTTTATATTTTTAGCACTGTCTTATTATGAGACACAAACGGTCTACAAGGCGCAAGCGTGCATCTGCTACACAACTTTACCAAACATGCAAGGCCTCAGGCACCTGCCCACCTGATGTTATACCAAAAGTTGAAGGAACTACTATAGCAGATCAAATATTACGATATGGTAGCTTAGGGGTGTTTTTTGGAGGTTTAGGCATTGGTACAGGGTCAGGTACAGGTGGCAGGACTGGATATGTGCCCCTTGGTAGTACCCCACCGTCTGAGGCTATACCTTTACAGCCCATACGCCCCCCAGTTACCGTTGATACTGTAGGGCCTTTAGATTCTTCTATTGTATCTTTAATAGAGGAATCTAGTTTTATAGACGCCGGTGCACCAGCCCCATCAATTCCCACTCCATCTGGCTTTGATATTACCACCTCTGCAGATACTACACCTGCAATACTTAATGTTTCCTCTATTGGAGAATCATCTATACAAAATGTTTCCACACATTTAAATCCCTCCTTTACTGAGCCATCCGTACTCCGCCCTCCTGCACCTGCAGAGGCCTCTGGACATTTAATATTTTTGTCTCCTACTGTTAGCACACATAGTTATGAAAACATACCAATGGATACCTTTGTTATTTCTACTGACAGTGGCAATGTCACGTCTAGCACACCCATTCCAGGGTCTCGCCCTGTGGCACGCCTTGGTTTATACAGTCGCAACACCCAACAGGTTAAGGTTGTTGACCCTGCTTTTTTAACATCTCCTCATAGACTTGTAACATATGATAATCCAGCATTTGAAGGCTTTAACCCTGAGGACACATTGCAGTTTCAACATAGTGACATATCGCCTGCTCCTGATCCTGATTTTCTAGATATTGTTGCATTGCACAGACCTGCATTAACCTCTCGCAGGGGTACTGTACGTTATAGTAGGGTTGGGCAAAAGGCTACACTTCGTACTCGCAGTGGAAAGCAAATAGGGGCTAAAGTACATTACTACCAAGACTTAAGTCCCATACAGCCTGTCCAGGAACAGGTACAACAGCAAGAACAATTTGAATTACAATCTTTAAATACTTCTGTTTCTCCCTATAGTATTAATGATGGACTTTATGATATTTATGCTGACGATGCTGATACTATACATGATTTTCACAGTCCTATGCACTCACATACCTCCTTTGCCACCACACGTACCAGTAATGTGTCCATACCATTAAATTCTGGATTTGACACTCCTCTTGTGTCATTGGAACCTGGTCCAGACATTACATCTTCTGTAACATCTATGTCTAGTCCATTTATTCCTATATCTCCACTAACTCCTTTTAATACCATAATTGTGGATGGTGCTGATTTTATGTTGCACCCTAGTTATTTTATTTTGCGTCGCAGACGTAAACGTTTTCCATATTTTTTTGCAGATGTCCGTGTGGCGGCCTAGTGAGGCCACTGTGTACCTGCCTCCTGTGCCTGTGTCTAAGGTTGTAAGCACTGATGAATATGTGTCACGCACAAGCATTTATTATTATGCTGGCAGTTCCAGACTTTTGGCTGTTGGCAATCCATATTTTTCCATCAAAAGTCCCAATAACAATAAAAAAGTATTAGTTCCCAAGGTATCAGGCTTACAGTATAGGGTGTTTAGGGTGCGTTTACCTGATCCCAATAAATTTGGTTTTCCTGATACATCTTTTTATAACCCTGATACACAACGTTTAGTCTGGGCATGTGTAGGCCTTGAAATAGGTAGGGGACAGCCATTGGGTGTTGGCATAAGTGGTCATCCTTATTTAAATAAATTTGATGACACTGAAACTGGTAACAGATATACCGCACAGCCAGGGTCTGATAACAGGGAATGCTTATCTATGGATTATAAACAAACACAATTATGTTTAATTGGCTGTAAACCTCCCACTGGTGAGCATTGGGGTAAAGGTGTTGCCTGTAACAATAATGCAGCTGCTACTGATTGTCCTCCATTGGAACTTTTTAATTCTATTATTGAGGATGGTGACATGGTAGATACAGGGTTTGGATGCATGGACTTTGGTACATTGCAGGCTAATAAAAGTGATGTGCCTATTGATATTTGTAACAGTACATGCAAATATCCAGATTATTTAAAAATGGCCAGTGAACCTTATGGGGATAGTTTGTTCTTTTTTCTTAGACGTGAGCAAATGTTTGTTAGACACTTTTTTAATAGGGCTGGAACCCTTGGCGAGCCTGTCCCGAATGACCTTTATATTAAAGGGTCCGGTAATACTGCAGGTATCCAAAGTAGTGCATTTTTTCCAACTCCTAGTGGCTCTATAGTTACCTCAGAATCACAATTATTTAATAAGCCTTATTGGCTACAGCGTGCACAAGGTCATAACAATGGCATTTGCTGGGGCAATCAGTTATTTGTTACCGTGGTTGATACCACTCGTAGCACTAATATGACATTATGCACTGAAGTAACTAAAGAAGATACATATAAAAATAATAATTTTAAGGAATATGTACGTCATGTTGAAGAATATGACTTACAGTTTGTTTTTCAGCTTTGCAAAATTACACTAACTGCAGAGGTAATGACATATATACATACTATGAATTCAGATATTTTGGAGGACTGGCAATTTGGTTTAACACCTCCTCCGTCTGCCAGTTTACAGGACACATATAGATTTGTTACCTCCCAGGCTATTACTTGCCAAAAAACAGCACCCCCTAAAGAAAAGGAAGATCCATTAAATAAATATACTTTTTGGGAGGTTAACTTAAAGGAAAAGTTTTCTGCAGATCTGGATCAGTTTCCTTTGGGACGAAAGTTTTTATTACAATCAGGCCTTAAAGCAAAGCCCAGACTAAAACGTTCAGCCCCTACTACCCGTGCACCATCCACCAAACGCAAAAAGGTTAAAAAATAATTGTTGTGGTACTTACACTATTTTATTATACATGTTTGTTTGTT-----CATGTGTTGTCTGTTTGTATATGTTTGTGTATATGTTGTATGTGTTATGTGTCATGTTTGTGTACATGTTCTATG------------TCCTTGTCAGTTTCCTGTTTGTGTATATATGTAATAAACTATTGTGTGTATTGTAAACTATTTGTATTGTTTGGGTGTATCCATGAGTAAGGTGCTGTCCCTAAAGTGCCCTACCCTGCCCTGCCTATTATGCATACCTATGTAATAGTATTTGTATGATATGTATTGTATAGTTTTTAACAGTACTGCCTCCATTTTACTTTACCTCCATTTTGTGCAGGTAACCGATTTCGGTTGCTGGCACAAACGTGTTTTTTTTAAACTACAATTTAAACAATACAGTTAATCCTTTCCCTTCCTGCACTGCTTTTGCCTATACTTGCATATGTGACTCATATATACATGCAGTGCAGTTGCAAAATGTTTAATTATACTCATAGTTTAAACATGCTTATAGGCACATATTTTAACTTACTTTCAATGCTTAAGTGCAGTTTTGGCTTGCACAATAGTTTGTTATGCCAAAATATGTCTTGTAAAAGTGACTCACTAACATTTATTGCCAGGTGTGGACTGACCGTTTTGGGTCACATTGTTCATGTTTCAACATTTTATATAATA
>HQ537768|HPV58|D1|
CTAAACTATAATGCCAAATCTTGTAAAAAGTAGGGTGTAACCGAAAACGGTTTAACCGAAACCGGTGCATATATAAAGCAGACATTTTTTGGTAGGCTACTGCAGGACTATGTTCCAGGACGCAGAGGAGAAACCACGGACATTGCATGATTTGTGTCAGGCGTTGGAGACATCTGTGCATGAAATCGAATTAAAATGCGTTGAATGCAAAAAGACTTTGCAGCGATCTGAGGTATATGACTTTATATTTGCAGATTTACGAATAGTGTATAGAGATGGAAATCCATTTGCAGTATGTAAAGTGTGTTTACGATTGCTATCTAAAATAAGTGAGTATAGACATTATAATTATTCGCTATATGGAGACACATTAGAACAAACACTAAAAAAGTGTTTAGATGAAATATTAATTAGATGTATTATTTGTCAAAGACCATTGTGTCCACAAGAAAAAAAAAGGCATGTGGATTTAAACAAAAGGTTTCATAATATTTCGGGTCGTTGGACAGGGCGCTGTGCAGTGTGTTGGAGACCCCGACGTAGACAAACACAAGTGTAACCTGTAACAACGCCATGAGAGGAAACAGCCCAACGCTAAGAGAATATATTTTAGATTTACATCCTGAACCAACTGACCTATTCTGCTATGAGCAATTATGTGACAGCTCAGACGAGGATGAAATAGGCTTGGACGGGCCAGATGGACAAGCACAACCGGCCACAGCTAATTACTACATTGTAACGTGTTGTTACACTTGTCACACCACGGTTCGTTTGTGTATCAACAGTACAGCAACTGAAGTACGAACCCTACAGCAGCTGCTTATGGGCACATGTACTATTGTGTGCCCTAGCTGTGCACAGCAATAAACACCATCTGCAATGGATGACCCTGAAGGTACAAACGGGGTAGGGGCGGGCTGTACTGGCTGGTTTGAGGTAGAAGCGGTAATAGAACGAAGAACAGGAGATAATATTTCAGATGATGAGGACGAAACAGCAGACGATAGTGGTACAGATTTAATAGAGTTTATAGATGATTCAGTACAAAGTACTACACAGGCAGATGCAGAGGCAGCCCGAGCGTTGTTTAATGTACAGGAAGGGGTGGACGATAGAAATGCTGTGTGTGCACTAAAACGAAAGTTTGCAGCATGCTCAGAAAGTGCTGTAGAGGACTGTGTGGACCGGGCTGCAAATGTGTGTGTATCGTGGAAATATAAAAATAAAGAATGCACACACAGAAAACGAAAAATTATTGAGCTAGAAGACAGCGGATATGGCAATACTGAAGTGGAAACTGAGCAGATGGCACACCAGGTAGAAAGCCAAAATGGCGACGCAGACTTAAATGACTCTGAGTCTAGTGGGGTGGGGGCTAGTTCAGATGTAAGCTGTGAAACGGATGTAGACAGTTGTAATAGTGTTCCATTACAAAATATTAGTAATATTTTACATAACAGTAATACTAAAGCAACGCTATTATATAAATTTAAAGAAGCTTATGGAGTAAGTTTTATGGAATTAGTTAGACCATTTAAAAGTGATAAAACAAGCTGTACAGATTGGTGTATAACAGGGTATGGAATAAGTCCCTCTGTAGCAGAAAGTTTAAAAGTATTAATTAAACAGCACAGTATATATACACACCTACAATGTTTAACGTGTGACAGAGGAATTATATTATTATTGTTAATTAGATTTAAATGTAGCAAAAATAGATTAACTGTGGCAAAATTAATGAGTAACTTACTATCAATTCTTGAAACATGTATGATTATTGAGCCACCAAAATTACGAAGTCAAGCATGTGCCTTATATTGGTTTAGAACAGCAATGTCAAATATAAGTGATGTGCAAGGGACAACACCAGAATGGATAGATAGATTAACAGTGTTACAGCATAGCTTTAATGATGATATATTTGATTTAAGTGAAATGATACAATGGGCATATGATAATGAAATTACAGATGATAGTGACATTGCATATAAATATGCACAGTTAGCCGATGTTAATAGTAATGCAGCAGCATTTTTAAGAAGCAATGCACAAGCAAAAATAGTAAAAGACTGTGGCGTTATGTGCAGACATTATAAAAGAGCAGAAAAGCGTGGTATGACAATGGGACAATGGATACAAAGTAGGTGTGAAAAAACAAATGATGGAGGTAATTGGAGACCAATAGTACAATTTTTAAGATATCAAAATATTGAATTTACAGCATTTTTAGTTGCATTCAAACAGTTTTTACAAGGTGTACCAAAAAAAAGTTGTATGTTACTGTGTGGCCCAGCAAATACAGGGAAATCATATTTTGGAATGAGTTTAATACATTTTTTAAAAGGATGCATTATTTCATATGTAAATTCCAAAAGTCATTTTTGGTTGCAGCCATTATCAGATGCTAAAATAGGTATGATAGATGATGTAACAGCCATAAGCTGGACATATATAGATGATTATATGAGAAATGCATTAGATGGTAACGACATTTCAATAGATGTAAAACACAGGGCATTAGTACAATTAAAATGTCCACCATTAATAATTACCTCAAATACAAATGCAGGCAAAGATTCACGATGGCCATATTTGCACAGTAGACTAACAGTATTTGAATTTAACAATCCATTTCCATTTGATGCAAATGGTAATCCAGTGTATACAATAAATGATGAAAATTGGAAATCCTTTTTCTCAAGGACGTGGTGCAAATTAGGCTTAATAGAGGAAGAGGACAAGGAAAACGATGGAGGAAATATCAGCACGTTTAAGTGCAGTGCAGGACAAAATCCTAGACATATACGAAGCTGATAAAAATGATTTAACATCACAAATTGAACATTGGAAACTAATACGCATGGAGTGTGCTATAATGTATACAGCCAGACAAATGGGAATATCACATTTGTGCCACCAGGTGGTGCCTTCATTGGTAGCATCAAAGACTAAAGCGTTTCAAGTAATTGAACTGCAAATGGCATTAGAGACATTAAATGCATCACCATATAAAACAGATGAATGGACATTGCAACAAACAAGCTTAGAAGTGTGGTTATCAGAGCCACAAAAATGCTTTAAAAAAAAAGGCATAACAGTAACTGTACAATATGACAATGATAAAGCAAACACAATGGATTATACAAATTGGAGTGAAATATATATTATTGAGGAAACAACATGTACTTTGGTAGCAGGAGAAGTTGACTATGTGGGGTTGTATTATATACATGGCAATGAAAAGACGTATTTTAAATATTTTAAAGAGGATGCAAAAAAGTACTCTAAAACACAATTATGGGAGGTACATGTGGGTAGTCGGGTAATTGTATGTCCTACATCTATACCTAGTGATCAAATATCCACTACTGAAACTGCTGACCCAAAGACCACCGAGGCCACCAACAACGAAAGTACACAGGGGACAAAGCGACGACGACTCGAGTTACCAGACTCCAGAGACAACACCCAGTACTCCACAAAGTATACAGACTGCGCCGTGGACAGTAGACCAC---GAGGAGGACTACACAGTACAACTAACTGCACATACAAAGGGCGGAACGTTTGTAGTTCTAAAGTTGCACCTATCGTGCATTTAAAAGGTGACCCAAATAGTTTAAAATGTTTAAGATATAGATTAAAACCATTTAAAGACTTATACTGTAATATGTCATCCACATGGCATTGGACCAGTGATGACAAAGGTGACAAAGTAGGAATTGTTACTGTAACATACACAACGGAGACACAACGACAAATGTTTTTAAACACTGTTAAAATACCACCCACTGTGCAAATAAGTACTGGTGTTATGTCATTGTAATTGTATTGTACAATTACTGTATGTAAACCACAAGCCAATATGTGCTGCTAAGTGTATATACAATGATATTACCTATTTTTGTTGTTTGTTTTATACTGTTCTTATGCTTGTGCATTTTTTTGCGGCCGTTGGTGCTATCTATTTCTATATATGCTTGGTTGCTGGTGTTGGTGTTGCTGCTTTGGGTGTCTGTGGGGTCGGCTTTACGAATTTTTTTTTGTTACTTAATATTTTTATATATACCAATGATGTGTATTAATTTTCATGCACAATACTTAACCCAACAAGACTAAATGTATACAGGTTTTACACATGGTGGTATGGTATTGTAAATATTTACTGTTGTGTGTGTTTGTTTTTGTTATTTTTATACATTTACTAATAAATACTTTTATATTTTTAGCACTGTCTTATTATGAGACACAAACGGTCTACAAGGCGCAAGCGTGCATCTGCTACACAACTTTACCAAACATGCAAGGCCTCAGGCACCTGCCCACCCGATGTTATACCAAAAGTAGAAGGAACTACTATAGCAGATCAAATATTACGATATGGTAGCTTAGGGGTGTTTTTTGGAGGTTTAGGCATTGGTACAGGGTCAGGTACAGGTGGCAGGACTGGATATGTGCCCCTTGGTAGTACCCCACCGTCTGAGGCTATACCTTTACAGCCCATACGCCCCCCAGTTACCGTTGATACTGTAGGGCCTTTAGATTCTTCTATTGTATCTTTAATAGAGGAATCTAGTTTTATAGACGCCGGTGCACCAGCCCCATCAATTCCCACTCCATCTGGCTTTGATATTACCACCTCTGCAGATACTACACCTGCAATACTTAATGTTTCCTCTATTGGAGAATCATCTATACAAACTGTTTCCACACATTTAAATCCCTCATTTACTGAGCCATCCGTACTCCGCCCTCCTGCACCTGCAGAGGCCTCTGGACATTTAATATTTTCGTCTCCTACTGTTAGCACACATAGTTATGAAAACATACCAATGGATACCTTTGTTATTTCTACTGACAGTGGCAATGTCACGTCTAGCACACCCATTCCAGGGTCTCGCCCTGTGGCACGCCTTGGTTTATACAGTCGCAACACCCAACAGGTTAAGGTTGTTGACCCTGCTTTTTTAACATCTCCTCATAGACTTGTAACATATGATAATCCAGCATTTGAAGGCTTTAACCCTGAGGACACATTGCAGTTTCAACATAGTGACATATCGCCTGCTCCTGATCCTGATTTTCTAGATATTGTTGCATTGCACAGACCTGCATTAACCTCTCGCAGGGGTACTGTACGTTATAGTAGGGTTGGGCAAAAGGCTACACTTCGTACTCGCAGTGGAAAGCAAATAGGGGCTAAAGTACATTACTACCAAGACTTAAGTCCCATACAGCCTGTCCAGGAACAGGTACAACAGCAAGAACAATTTGAATTACAATCTTTAAATACTTCTGTTTCTCCCTATAGTATTAATGATGGACTTTATGATATTTATGCTGACGATGCTGATACTATACATGATTTTCACAGTCCTATGCACTCACATACCTCCTTTGCCACCACACGTACCAGTAATGTGTCCATACCATTAAATACTGGATTTGACACTCCTCTTGTGTCATTGGAACCTGGTCCAGACATTACATCTTCTGTAACATCTATGTCTAGTCCATTTATTCCTATATCTCCACTAACTCCTTTTAATACCATAATTGTGGATGGTGCTGATTTTATGTTGCACCCTAGTTATTTTATTTTGCGTCGCAGACGTAAACGTTTTCCATATTTTTTTGCAGATGTCCGTGTGGCGGCCTAGTGAGGCCACTGTGTACCTGCCTCCTGTGCCTGTGTCTAAGGTTGTAAGCACTGATGAATATGTGTCACGCACAAGCATTTATTATTATGCTGGCAGTTCCAGACTTTTGGCTGTTGGCAATCCATATTTTTCCATCAAAAGTCCCAATAACAATAAGAAAGTATTAGTTCCCAAGGTATCAGGCTTACAGTATAGGGTCTTTAGGGTGCGTTTACCTGATCCCAATAAATTTGGTTTTCCTGATACATCTTTTTATAACCCTGATACACAACGTTTGGTCTGGGCATGTGTAGGCCTTGAAATAGGTAGGGGACAGCCATTGGGTGTTGGCATAAGTGGTCATCCTTATTTAAATAAATTTGATGACACTGAAACCAGTAACAGATATCCCGCACAGCCAGGGTCTGATAACAGGGAATGCTTATCTATGGATTATAAACAAACACAATTATGTTTAATTGGCTGTAAACCTCCCACTGGTGAGCATTGGGGTAAAGGTGTTGCCTGTAACAATAATGCAGCTGCTACTGATTGTCCTCCATTGGAACTTTTTAATTCTATTATTGAGGATGGTGACATGGTAGATACAGGGTTTGGATGCATGGACTTTGGTACATTGCAGGCTAATAAAAGTGATGTGCCTATTGATATTTGTAACAGTACATGCAAATATCCAGATTATTTAAAAATGGCCAGTGAACCTTATGGGGATAGTTTGTTCTTTTTTCTTAGACGTGAGCAAATGTTTGTTAGACACTTTTTTAATAGGGCTGGAAAACTTGGCGAGGCTGTCCCAGATGACCTTTATATTAAAGGGTCCGGTAATACTGCAGTTATCCAAAGTAGTGCATTTTTTCCAACTCCTAGTGGCTCTATAGTTACCTCAGAATCACAATTATTTAATAAGCCTTATTGGCTACAGCGTGCACAAGGTCATAACAATGGCATTTGCTGGGGCAATCAGTTATTTGTTACCGTGGTTGATACCACTCGTAGCACTAATATGACATTATGCACTGAAGTAACTAAGGAAGGTACATATAAAAATGATAATTTTAAGGAATATGTACGTCATGTTGAAGAATATGACTTACAGTTTGTTTTTCAGCTTTGCAAAATTACACTAACTGCAGAGATAATGACATATATACATACTATGAATTCAGATATTTTGGAGGACTGGCAATTTGGTTTAACACCTCCTCCGTCTGCCAGTTTACAGGACACATATAGATTTGTTACCTCCCAGGCTATTACTTGCCAAAAAACAGCACCCCCTAAAGAAAAGGAAGATCCATTAAATAAATATACTTTTTGGGAGGTTAACTTAAAGGAAAAGTTTTCTGCGGATCTGGATCAGTTTCCTTTGGGACGAAAGTTTTTATTACAATCAGGCCTTAAAGCAAAGCCCAGACTCAAACGTTCGGCCCCTACTACCCGTGCACCATCCACCAAACGCAAAAAGGTTAAAAAATAATTGTTGTGGTACTTACACTATTTT-------ATGTTTGTTTGTT-CATGTATGTGTTGTCTGTTTGTATATGTTTGTGTATATGTTGTATATGTTATGTGTAATGTTTGTGTACATGTTCTATG------------TCCTTGTCAGTTTCCTGTTTGTGTATATATGTAATAAACTATTGTGTGTATTGTAAACTATTTGTATTATTTGGGTGTATCTATGAGTAAGGTGCTGTCCCTAAATTGCCCTACCCTGCCCTGCCTATTATGCATACCTATGTAATAGTATTTGTATGATATGTAGTTTATAGTTTTTAACAGTACTGCCTCCATTTTACTTTACCTCCATTTTGTGCATGTAACCGATTTCGGTTGCTGGCACAAACGTGTTTTTTTTAAACTACAATTTAAACAATACAGTTAATCCTTTCCCTTCCTGCACTGCTTTTGCCTATACTTGCATATGTGACTCATATATACATGCAGTGCAGTTGCAAAATGTTTAATTATACTCATAGTTTAAACATGCTTATAGGCACATATTTTAACTTACTTTCAATGCTTAAGTGCAGTTTTGGCTTGCACAATAGTGTGTTATGCCAAAATATGTCTTGTAAAAGTGACTCACTAACATTTATTGCCAGGTGTGGACCGACCGTTTTGGGTCGCATTGTTCATGTTTCAACATTTTATATAATA
>HQ537770|HPV58|D2|
CTAAACTATAATGCCAAATCTTGTAAAAAGTAGGGTGTAACCGAAAACGGTTTAACCGAAACCGGTGCATATATAAAGCAGACATTTTTTGGTAGGCTACTGCAGGACTATGTTCCAGGACGCAGAGGAGAAACCACGGACATTGCATGATTTGTGTCAGGCGTTGGAGACATCTGTGCATGAAATCGAATTGAAATGCGTTGAATGCAAAAAGACTTTGCAGCGATCTGAGGTATATGACTTTACATTTGCAGATTTAAGAATAGTGTATAGAGATGGAAATCCATTTGCAGTATGTAAAGTGTGTTTACGATTGCTATCTAAAATAAGTGAGTATAGACATTATAATTATTCGCTATATGGAGACACATTAGAACAAACACTAAAAAAGCGTTTAGAGGAAATATTAATTAGATGTATTATTTGTCAAAGACCATTGTGTCCACAAGAAAAAAAAAGGCATGTGGATTTAAACAAAAGGTTTCATAATATTTCGGGTCGTTGGACAGGGCGCTGTGCAGTGTGTTGGAGACCCCGACGTAGACAAACACAAGTGTAACCTGTAACAACGCCATGAGAGGAAACAACCCAACGCTAAGAGAATATATTTTAGATTTACATCCTGAACCAACTGACCTATTCTGCTATGAGCAATTATGTGACAGCTCAGACGAGGATGAAATAGGCTTGGACGGGCCAGATGGACAAGCACAACCGGCCACAGCTAATTACTACATTGTAACGTGTTGTTACACTTGTGACGCCACGGTTCGTTTGTGTATCAACAGTACAGCAACTGAAGTACGAACCCTACAGCAGCTGCTTATGGGCACATGTACTATTGTGTGCCCTAGCTGTGCACAGCAATAAACACCATCTGCAATGGATGACCCTGAAGGTACAAACGGGGTAGGGGCGGGCTGTACTGGCTGGTTTGAGGTAGAAGCGGTAATAGAACGAAGAACAGGAGATAATATTTCAGATGATGAGGACGAAACAGCAGACGATAGTGGTACAGATTTAATAGAGTTTATAGATGATTCAGTACAAAGTGCTACACAGGCAGAAGCAGAGGCAGCCCGAGCGTTGTTTAATGTACAGGAAGGGGTGGACGATATAAATGCTGTGTGTGCACTAAAACGAAAGTTTGCAGCATGCTCAGAAAGTGCTGTAGAGGACTGTGTGGACCGGGCTGCAAATGTGTGTGTATCGTGGAAATATAAAAATAAAGAATGCACACACAGAAAACGAAAAATTATTGAGCTAGAAGACAGCGGATATGGCAATACTGAAGTGGAAACTGAGCAGATGGCACACCAGGTAGAAAGCCAAAATGGCGACGCAGACTTAAATGACTCTGAGTCTAGTGGGGTGGGGGCTAGTTCAGATGTAAGCTGTGAAACGGATGTAGACAGTTGTAATAGTGTTCCATTACAAAATATTAGTAATATTTTACATAACAGTAATACTAAAGCAACGCTATTATATAAATTTAAAGAAGCTTATGGAGTAAGTTTTATGGAATTAGTTAGACCATTTAAAAGTGATAAAACAAGCTGTACAGATTGGTGTATAACAGGGTATGGAATAAGTCCCTCTGTAGCAGAAAGTTTAAAAGTATTAATTAAACAGCACAGTATATATACACACCTACAATGTTTAACGTGTGACAGAGGAATTATATTATTATTGTTAATTAGATTTAAATGTAGCAAAAATAGATTAACTGTGGCAAAATTAATGAGTAACTTACTATCAATTCCTGAAACATGTATGATTATTGAGCCACCAAAATTACGAAGTCAAGCATGTGCCTTATATTGGTTTAGAACAGCAATGTCAAATATAAGTGATGTGCAAGGGACAACACCAGAATGGATAGATAGATTAACAGTGTTACAGCATAGCTTTAATGATGATATATTTGATTTAAGTGAAATGATACAATGGGCATATGATAATGAAATTACAGATGATAGTGACATTGCATATAAATATGCACAGTTAGCCGATGTTAATAGTAATGCAGCAGCATTTTTAAGAAGCAATGCACAAGCAAAAATAGTAAAAGACTGTGGCGTCATGTGCAGACATTATAAAAGAGCAGAAAAGCGTGGTATGACAATGGGACAATGGATACAAAGTAGGTGTGAAAAAACAAATGATGGAGGTAATTGGAGACCAATAGTACAATTTTTAAGATATCAAAATATTGAATTTACAGCATTTCTAGTTGCATTCAAACAGTTTTTACAAGGTGTACCAAAAAAAAGTTGTATGTTACTGTGTGGCCCAGCAAATACAGGGAAATCATATTTTGGAATGAGTTTAATACATTTTTTAAAAGGATGCATTATTTCATATGTAAATTCCAAAAGTCATTTTTGGTTGCAGCCATTATCAGATGCTAAAATAGGTATGATAGATGATGTAACAGCCATAAGCTGGACATATATAGATGATTATATGAGAAATGCATTAGATGGTAACGACATTTCAATAGATGTAAAACACAGGGCATTAGTACAATTAAAATGTCCACCATTAATAATTACCTCAAATACAAATGCAGGCAAAGATTCACGATGGCCATATTTGCACAGTAGACTAACAGTATTTGAATTTAACAATCCATTTCCATTTGATGCAAATGGTAATCCAGTGTATACAATAAATGATGAAAATTGGAAATCCTTTTTCTCAAGGACGTGGTGCAAATTAGGCTTAATAGAGGAAGAGGACAAGGAAAACGATGGAGGAAATATCAGCACGTTTAAGTGCAGTGCAGGACAAAATCCTAGACATATACGAAGCTGATAAAAATGATTTAACATCACAAATTGAACATTGGAAACTAATACGCATGGAGTGTGCTATAATGTATACAGCCAGACAAATGGGAATATCACATTTGTGCCACCAGGTGGTGCCTTCATTGGTAGCATCAAAGACTAAAGCGTTTCAAGTAATTGAACTGCAAATGGCATTAGAGACATTAAATGCATCACCATATAAAACAGATGAATGGACATTGCAACAAACAAGCTTAGAAGTGTGGTTATCAGAGCCACAAAAATGCTTTAAAAAAAAAGGCATAACAGTAACTGTACAATATGACAATGATAAAGCAAACACAATGGATTATACAAATTGGAGTGAAATATATATTATTGAGGAAACAACATGTACTTTGGTAGCAGGAGAAGTTGACTATGTGGGGTTGTATTATATACATGGCAATGAAAAGACGTATTTTAAATATTTTAAAGAGGATGCAAAAAAGTACTCTAAAACACAATTATGGGAGGTACATGTGGGTAGTCGGGTAATTGTATGTCCTACATCTATACCTAGTGATCAAATATCCACTACTGAAACTGCTGACCCAAAGACCACCGAGGCCACCAACAACGAAAGTACACAGGGGACAAAGCGACGACGACTCGATTTACCAGACTCCAGAGACAACACCCAGTACTCCACAAAGTATACAGACTGCGCCGTGGACAGTAGACCACGAGGAGGAGGACTACACAGTACAACTAACTGCACATACAAAGGGCGGAACGTTTGTAGTTCTAAAGTTGCACCTATCGTGCATTTAAAAGGTGACCCAAATAGTTTAAAATGTTTAAGATATAGATTAAAACCATTTAAAGACTTATACTGTAATATGTCATCCACATGGCATTGGACCAGTGATGACAAAGGTGACAAAGTAGGAATTGTTACTGTAACATACACAACGGAGACACAACGACAAATGTTTTTAAACACTGTTAAAATACCACCCACTGTGCAAATAAGTACTGGTGTTATGTCATTGTAATTGTATTGTACAATTACTGTATGTAAACCACAAGCCAATATGTGCTGCTAAGTGTATATACAATGATATTACCTATTTTTGTTGTTTGTTTTATACTGTTCTTATGCTTGTGCATTTTTTTGCGGCCGTTGGTGCTATCTATTTCTATATATGCTTGGTTGCTGGTGTTGGTGTTGCTGCTTTGGGTGTCTGTGGGGTCGGCTTTACGAATTTTTTTTTGTTACTTAATATTTTTATATATACCAATGATGTGTATTAATTTTCATGCACAATACTTAACCCAACAAGACTAAATGTATACTGGTGTTGCACATGGTGGTATTGTATTGTAAATATTTACTGTTGTGTGTGTTTGTTTTTGTTATTTTTATACATTTACTAATAAATACTTTTATATTTTTAGCACTGTCTTATTATGAGACACAAACGGTCTACAAGGCGCAAGCGTGCATCTGCTACACAACTTTACCAAACATGCAAGGCCTCAGGCACCTGCCCACCTGATGTTATACCAAAAGTTGAAGGAACTACTATAGCAGATCAAATATTACGATATGGTAGCTTAGGGGTGTTTTTTGGAGGTTTAGGCATTGGTACAGGGTCAGGTACAGGTGGCAGGACTGGATATGTGCCCCTTGGTAGTACCCCACCGTCTGAGGCTATACCGTTACAGCCCATACGCCCCCCAGTTACCGTTGATACTGTAGGGCCTTTAGATTCTTCTATTGTATCTTTAATAGAGGAATCTAGTTTTATAGACGCCGGTGCACCAGCCCCATCAATTCCCACTCCATCTGGCTTTGATATTACCACCTGTGCAGATATTACACCTGCAATAATTAATGTTTCCTCTATTGGAGAATCATCTATACAAACTGTTTCCACACATTTAAATCCCTCATTTAGTGAGCCATCCGTATTCCGCCCTCCTGCACCTGCAGAGGCCTTTGGACATTTAATATTTTCGTCTCCTACTGTTAGCACACATAGTTATGAAAACATACCAATGGATACCTTTGTTATTTCTACTGACAGTGGCAATGTCACGTCTAGCACACCCATTCCAGGGTCTCGCCCTGTGGCACGCCTTGGTTTATACAGTCGCAACACCCAACAGGTTAAGGTTGTTGACCCTGCTTTTTTAACATCTCCTCATAGACTTGTAACATATGATAATCCAGCATTTGAAGGCTTTAACCCTGAGGACACATTGCAGTTTCAACATAGTGACATATCGCCTGCTCCTGATCCTGATTTTCTAGATATTGTTGCATTGCACAGACCTGCATTAACCTCTCGCAGGGGTACTGTACGTTATAGTAGGGTTGGGCAAAAGGCTACACTTCGTACTCGCAGTGGAAAGCAAATAGGGGCTAAAGTACATTACTACCAAGACTTAAGTCCCATACAGCCTGTCCAGGAACAGGTACAACAGCACGAACAATTTGAATTACAATCTTTAAATACTTCTGTTTCTCCCTATAGTATTAATGATGGACTTTATGATATTTATGCTGACGATGCTGATACTATACATGATTTTCACAGTCCTATGCACTCACATACCTCCTTTGCCACCACACGTACCAGTAATGTGTCCATACCATTAAATACTGGATTTGACACTCCTCTTGTGTCATTGGAACCTGGTCCAGACATTACATCTTCTGTAACATCTATGTCTAGTCCATTTATTCCTATATCTCCACTAACTCCTTTTAATACCATAATTGTGGATGGTGCTGATTTTATGTTGCACCCTAGTTATTTTATTTTGCGTCGCAGACGTAAACGTTTTCCATATTTTTTTGCAGATGTCCGTGTGGCGGCCTAGTGAGGCCACTGTGTACCTGCCTCCTGTGCCTGTGTCTAAGGTTGTAAGCACTGATGAATATGTGTCACGCACAAGCATTTATTATTATGCTGGCAGTTCCAGACTTTTGGCTGTTGGCAATCCATATTTTTCCATCAAAAGTCCCAATAACAATAAGAAAGTATTAGTTCCCAAGGTATCAGGCTTACAGTATAGGGTCTTTAGGGTGCGTTTACCTGATCCCAATAAATTTGGTTTTCCTGATACATCTTTTTATAACCCTGATACACAACGTTTGGTCTGGGCATGTGTAGGCCTTGAAATAGGTAGGGGACAGCCATTGGGTGTTGGCATAAGTGGTCATCCTTATTTAAATAAATTTGATGACACTGAAACCAGTAACAAATATCCCGCACAGCCAGGGTCTGATAACAGGGAATGCTTATCTATGGATTATAAACAAACACAATTATGTTTAATTGGCTGTAAACCTCCCACTGGTGAGCATTGGGGTAAAGGTGTTGCCTGTAACAATAATGCAGCTGCTACTGATTGTCCTCCATTGGAACTTTTTAATTCTATTATTGAGGATGGTGACATGGTAGATACAGGGTTTGGATGCATGGACTTTGGTACATTGCAGGCTAATAAAAGTGATGTGCCTATTGATATTTGTAACAGTACATGCAAATATCCAGATTATTTAAAAATGGCCAGTGAACCTTATGGGGATAGTTTGTTCTTTTTTCTTAGACGTGAGCAAATGTTTGTTAGACACTTTTTTAATAGGGCTGGAAAACTTGGCGAGGCTGTCCCAGATGACCTTTATATTAAAGGGTCCGGTAATACTGCAGTTATCCAAAGTAGTGCATTTTTTCCAACTCCTAGTGGCTCTATAGTTACCTCAGAATCACAATTATTTAATAAGCCTTATTGGCTACAGCGTGCACAAGGTCATAACAATGGCATTTGCTGGGGCAATCAGTTATTTGTTACCGTGGTTGATACCACTCGTAGCACTAATATGACATTATGCACTGAAGTAACTAAAGAAGGTACATATAAAAATGATAATTTTAAGGAATATGTACGTCATGTTGAAGAATATGACTTACAGTTTGTTTTTCAGCTTTGCAAAATTACACTAACTGCAGAGGTAATGACATATATACATACTATGAATTCAGATATTTTGGAGGACTGGCAATTTGGTTTAACACCTCCTCCGTCTGCCAGTTTACAGGACACATATAGATTTGTTACCTCCCAGGCTATTACTTGCCAAAAAACAGCACCCCCTAAAGAAAAGGAAGATCCATTAAATAAATATACTTTTTGGGAGGTTAACTTAAAGGAAAAGTTTTCTGCGGATCTGGATCAGTTTCCTTTGGGACGAAAGTTTTTATTACAATCAGGCCTTAAAGCAAAGCCCAGACTCAAACGTTCGGCCCCTACTACCCGTGCACCATCCACCAAACGCAAAAAGGTTAAAAAATAATTGTTGTGGTACTTACACTATTTT-------ATGTTTGTTTGTT-CATGTATGTGTTGTCTGTTTGTATATGTTTGTGTATATGTTGTATATGTTATGTGTAATGTTTGTGTACATGTTCTATG------------TCCTTGTCAGTTTCCTGTTTGTGTATATATGTAATAAACTATTGTGTGTATTGTAAACTATTTGTATTATTTGGGTGTATCTATGAGTAAGGTGCTGTCCCTAAATTGCCCTACCCTGCCCTGCCTATTATACATACCTATGTAATAGTATTTGTATAATATGTAGTTTATAGTTTTTAACAGTACTGCCTCCATTTTACTTTACCTCCATTTTGTGCATGTAACCGATTTCGGTTGCTGGCACAAACGTGTTTTTTTCAAACTACAATTTAAACAATACAGTTAATCCTTTCCCTTCCTGCACTGCTTTTGCCTATACTTGCATATGTGACTCATATATACATGCAGTGCAGTTGCAAAATGTTTAATTATACTCATAGTTTAAACATGCTTATAGGCACATATTTTAACTTACTTTCAATACTTAAGTGCAGTTTTGGCTTGCACAATAGTTTGTTATGCCAAAATATGTCTTGTAAAAGTGACTCACTAACATTTATTGCCAGGTGTGGACCGACCGTTTTGGGTCACATTGTTCATGTTTCAACATTTTATATAATA
