# Supplementary material for: Characterization and Diversity of 243 Complete Human Papillomavirus Genomes in Cervical Swabs Using Next Generation Sequencing
Source: Viruses. 2020 Dec 14;12(12):1437. doi: 10.3390/v12121437 (PMC7764970; doi:10.3390/v12121437)
Supplement: Supplementary file 1 [file viruses-12-01437-s001.zip › Supplementary material/Alignments/HPV59_alignment.fasta]

>X77858|HPV59|A1|
GTTAAGACCGAAAACGGTGCATATAAAGGTAGTTGAAAAGAAAAGGGCAACGGCATGGCACGCTTTGAGGATCCTACACAACGACCATACAAACTGCCTGATTTGAGCACAACATTGAATATTCCTCTGCATGATATTCGCATCAATTGTGTGTTTTGCAAAGGGGAACTGCAAGAAAGAGAGGTATTTGAATTTGCTTTTAATGACTTATTTATAGTGTATAGAGACTGTACACCGTATGCAGCGTGTCTGAAATGCATTTCATTTTATGCAAGAGTAAGAGAATTAAGATATTATAGAGATTCCGTGTATGGAGAAACATTAGAGGCTGAAACCAAGACACCGTTACATGAGCTGCTGATACGCTGTTATAGATGCCTAAAACCTCTATGTCCAACAGATAAATTAAAGCATATAACTGAAAAAAGAAGATTCCATAATATAGCTGGAATATATACAGGACAGTGTCGTGGGTGTCGGACCCGAGCAAGACACCTAAGACAGCAACGACAAGCGCG---------TAGTGAAACACTGGTGTAAAACAATGCATGGACCAAAAGCAACACTTTGTGACATTGTTTTAGATTTGGAACCACAAAATTATGAGGAAGTTGACCTTGTGTGCTACGAGCAATTACCTGACTCCGACTCCGAGAATGAAAAAGATGAACCAGATGGAGTTAATCATCCTTTGCTACTAGCTAGACGAGCTGAACCACAGCGTCACAACATTGTGTGTGTGTGTTGTAAGTGTAATAATCAACTTCAGCTAGTAGTAGAAACCTCGCAAGACGGATTGCGAGCCTTACAGCAGCTGTTTATGGACACACTATCCTTTGTGTGTCCTTTGTGTGCAGCAAACCAGTAACCTGCAATGGCCGATTCGGAAGGTACAGATGGGGAAGGGACGGGGTGCAATGGATGGTTTTTTGTGCAGGCAATAGTAGATAAAAAAACAGGTGACAAAATTTCAGATGACGAGGATGAAAATGCAACAGATACAGGTTCAGACTTGGTAGATTTTATTGATGATACCACAACAATTTGTGTACAGGCAGAGCGCGAGACAGCACAGGCCTTGTTTAATGTGCAGGAAGCCCAAAGGGATGCACGGGAAATGCATGTTTTAAAACGAAAGTTTGGGTGCAGTATAGAAAACAGTAGTGAGAAAGCGGCGGCAGGAAAAAAAGCTAAGTCACCATTACAAGAAATATCAGTAAATGTTAACCACCCAAAAGTAAAAAGAAGGTTAATAACAGTGCCAGACAGCGGCTATGGCTATTCTGAAGTGGAAATGCTCGAGACTCAGGTAACCGTGGAGAATACTGGAAATGGGGATAGCAATGGCAGTGTTTGTAGCGACAGTCAAATAGACTGTAGCGACAGCAGTAACATGGATGTTGAAAACATAGTTCCAACATCCCCCACTAATCAATTGTTACAGTTATTACATAGCAAAAATAAGAAAGCAGCTATGTATGCAAAATTTAAAGAATTGTATGGGTTATCATTTCAAGATTTGGTTAGGACATTTAAAAGTGACAGAACTACCTGTAGCGATTGGGTAACCGCCATTTTTGGTGTTAATCCAACTGTAGCAGAAGGATTTAAAACATTAATACAACCCTATGTGCTATATGCACATATACAATGCTTAGATTGTGCATGGGGAGTAGTAATATTAGCATTATTAAGATATAAATGTGGAAAAAATAGAATAACAGTTGCAAAAGGACTTAGCACATTACTACATGTACCAGATACGTGCATGTTAATTGAACCACCCAAATTGCGTAGTGGTGTTGCAGCACTATATTGGTACAGAACAGGAATGTCCAATATTAGTGAAGTTATAGGGGAAACGCCCGAATGGATACAAAGACTAACAATTATACAACATGGAGTTGATGATAGCGTGTTTGACCTGTCAGAAATGATACAATGGGCGTTTGATAATGACCTAACAGATGAAAGTGATATTGCATATGAATATGCATTAATAGCAGATAGTAATAGTAACGCCGCTGCATTTTTAAAAAGCAACTGCCAGGCAAAATACCTAAAAGATTGTGCAGTTATGTGTAGGCATTATAAAAGAGCACAAAAAAGACAAATGAGTATGTCACAGTGGATAAAATGGAGATGTGATAAAATAGAAGAGGGGGGAGATTGGAAACCCATAGTACAATTTTTAAGATATCAAGGAGTAGAATTTATAACGTTTTTATGTGCATTAAAAGATTTTTTAAAAGGTACCCCAAAAAGAAATTGCATTGTGCTGTGTGGGCCAGCAAATACAGGCAAGTCATACTTTGGAATGAGCCTGCTACATTTTTTACAAGGAACTGTAATTTCACATGTAAATTCAAATAGTCACTTTTGGCTAGAACCTTTAACAGATCGTAAATTAGCTATGCTAGACGATGCAACAGATAGTTGTTGGACATATTTTGATACATATATGCGAAATGCTTTGGATGGCAATCCTATAAGTGTAGATAGAAAGCATAGGCACCTAGTACAAATTAAATGTCCACCAATGCTTATTACATCAAATACAAATCCAGTTACAGATAACAGGTGGCCATATTTAAATAGCAGATTAATGGTATTTAAATTTCCAAACAAATTGCCATTTGACAAAAATAGAAATCCAGTATATACAATTAATGACAGAAACTGGAAATGTTTTTTTGAAAGGACGTGGTGCAGATTAGATTTGAACGAGGAAGAGGAAGATGCAGACAGTGATGGACACCCTTTCGCAGCGTTTAAGTGTGTTACAGGATCAAATATTAGAACATTATGAAAACGATAGTAAAGACATTAATGAACACATAAACTATTGGAAACTGGTGCGTATGGAAAATGTAATTTTATTTGCAGCAAGAGAGAACAATATACATACATTAAACCACCAGGTGGTGCCAACGTTTTTGGTGTCTAAAAACAAGGCATGTGAAGCTATTGAACTGCAGATGGCGTTAGAGAGTTTGGCACAAACTGAGTTTAAAAATGAGCAATGGACAATGCAAGAAACATGCCAAGAACTATGGCAAACAGCACCTAAAAAATGTTTTAAAAAACAGGGCATTACAGTGGAAGTACGGTTTGACTGCAGCAAGGAAAACACAATGCATTACACAAGCTGGACATTTATATATTATGTAAATGATGTAGGACAGTGGTGTAAAACCACAGGAAATGTGGACTTTTGGGGACTATATTATAAAGTGGAAGAGGAACAGGTGTACTATGTAAAATTTATACATGATGCCAAAAAATATGGGACTACAGACAAGTGGGAAGTGCATTATAATGGCAAGGTTATTGATTGTTATGACTCTATGTGCAGTACCAGTGACGAGCAAGTATCCACTGCTGGATCTTCTGAGCAACTATCATACCCCTCCGCAACGCCCCCCGAAGCCACGTACTTGGGCCCCCAAACGTGGAACCGTCAGACGAAGACTGGAAAGCGACCAAGACAGTGTGGATACACACAGCACCCTCAGTCTACCAGCGTGTCAGTGGACTACTGTGACAACCCAGTCGTCCGTTTGCATCCAGGCAACAACCCGCGACGGCACATCCCTTGCAGTAACACTACGCCTATAATACACTTAAAAGGTGACAAAAATGGCCTTAAGTGTTTAAGGTATAGATTAAGAAAAGTACACTGGTTATTTGAAAATATTTCCTCTACCTGGCATTGGACAGGAAACAGAGGATCAGCCAAAACAGGCATTTTAACATTAACATATACAAGCGAAACACAACGCAATGAATTTTTAGATACTGTAAAAATTCCTAATAGTGTACAAATACATGTTGGGTATATGAGTGTGTAATGGTTGTTATGCAAATG----------------TAACACAAGCCAATACTGCTGCTATATTGTATAGCTGAGGAAATGATAACCCTTGTATTTGTGTGTTGTGTTTGTGTTTGCTTGTGTGTGTGTTGCAATGTCCCGCTTCTGCAATCTGTCTATATGTGTGCATATACATGGTTACTAGTATTTGTGTATATTGTGGTTATCACCTCCTCATATGAGTGTTTTTTACTATATATATTGTTTTTTATAATTCCACTGTTACTACTATATGCCCATGCAATACTGTCCATACAATAATTGCTGTATATTGTAAATTACATTGCACTGTATTGTACAGTATATTTTAAACACATTATTATTTTTGTTAGGTGTTGGTTTTGTTACATTTATAATAAAACATGGTTTCCCATCGTGCTGCTCGTCGTAAACGTGCCTCAGCAACAGACTTATATAAAACTTGCAAGCAGGCAGGTACATGCCCTTCTGATGTTATTAATAAAGTTGAAGGTACAACTTTAGCTGATAAAATATTGCAGTGGACCAGCCTAGGAATATTTTTAGGTGGACTAGGTATTGGTACTGGATCTGGTACCGGTGGCAGAACAGGGTACATACCTTTAGGGGGGCGTACAAACACTATAGTAGATGTATCGCCTGCTAAACCACCAGTAGTTATTGAACCTGTTGGACCTACAGATCCATCTATAGTTACATTAGTTGAGGATTCTAGTGTTATAACATCTGGAGCCCCTGCCCCAACATTTACAGGTACTTCAGGATTTGAAATATCTACCTCTAGTACAACAACACCAGCTGTTTTGGATATAACCCCAACCTCTTCTGTTCAAATTAGTAGCTCTAGTTTTATAAATCCTGCATTTACAGACCCTTCTGTCATTGAGGTTCCCCAAACAGGTGAAATTTCTGGTAATATATTAATTAGTACCCCTACCTCTGGTGCACATGGCTATGAAGAAATTCCAATGCAAACGTTTGCTACGGAAGGTACTGGTTTGGAACCCATTAGCAGTACCCCCAATCCAACAGTACGTCGTGTGGCTGGACCTAGATTGTACAGTAGGGCTAATCAACAAGTTCGGGTGTCTAACGCTGACTTTTTAACACGTCCATCCACATTTGTTACATATGATAACCCTGCTTATGATCCAATTGATACTACATTAACTTTTGACCCCTCATCAGAGGTTCCAGACCCGGACTTTATGGATATAGTTCGTTTGCATAGGCCTGCATTAACATCCAGACGCAGCACTGTAAGGTTTAGTAGGCTAGGACAACGGGCAACCATGTTTACCCGTAGTGGTAAACAAATTGGGGCCCGTGTACATTTTTATCATGATATAAGCCCTATACCACATGCTGAAGATATTGAATTGCAACCTCTTGTTTCTTCCCAGGCTGCTACTGATGATATATATGATATATATGCAGATATTACAGATGAAGCACCTACTAGTACTGCCAACACTGCATTTACAATTCCTAAATCTTCTTTTCAAAGTTTGTCATTAACACGGTCGGCATCTAGCACCTTTTCAAATGTAACTGTTCCTTTGGCTACTGCCTGGGATGTTCCTGTAAATACAGGACCCGATATAGTTTTACCTAATACTAATATTGTTGAACCCACTTATTCTACTACACCCTTTACCACCATACAGTCTATTAATATAGAAGGCACAAATTATTTTTTATGGCCTATATATTATTTTTTACCTCGTAAACGTAAACGTGTTCCCTATTTTTTTACAGATGGCTCTATGGCGTTCTAGTGACAACAAGGTGTATCTACCTCCACCTTCGGTAGCTAAGGTTGTCAGCACTGATGAGTATGTCACCCGTACCAGTATTTTCTACCACGCAGGCAGTTCCAGACTTCTTACAGTTGGACATCCATATTTTAAAGTACCTAAAGGTGGTAATGGTAGACAGGATGTTCCTAAGGTGTCTGCATATCAATACAGAGTATTTAGGGTTAAGTTACCTGATCCCAATAAATTTGGCCTTCCAGATAACACAGTATATGATCCTAACTCTCAACGCTTGGTCTGGGCCTGTGTAGGTGTTGAAATCGGTCGGGGCCAACCTTTAGGGGTAGGACTCAGTGGTCATCCATTATATAATAAATTGGATGACACTGAAAACTCTCATGTAGCATCTGCTGTTGATACCAAAGATACACGTGATAATGTATCTGTGGATTATAAACAAACTCAGCTGTGTATTATTGGCTGTGTACCTGCCATTGGAGAACACTGGACAAAGGGCACTGCTTGTAAGCCTACTACTGTGGTTCAGGGCGATTGTCCTCCACTAGAATTAATAAATACACCAATTGAAGATGGTGATATGGTAGACACAGGATATGGGGCTATGGACTTTAAATTGTTGCAGGATAACAAAAGTGAAGTACCATTGGATATTTGTCAGTCTATTTGTAAATATCCTGATTATTTACAAATGTCAGCAGATGCTTATGGAGACAGTATGTTTTTTTGTTTAAGGCGAGAACAGGTTTTTGCCAGACATTTTTGGAATAGATCTGGTACTATGGGTGATCAACTTCCTGAATCACTATATATTAAAGGTACTGACATACGTGCCAACCCAGGCAGTTATTTATATTCCCCTTCCCCAAGTGGGTCTGTGGTTACTTCTGATTCACAATTATTTAATAAACCATATTGGCTGCACAAGGCTCAGGGTTTAAACAATGGTATATGTTGGCACAATCAATTGTTTTTAACAGTTGTAGATACTACTCGCAGCACCAATCTTTCTGTGTGTGCTTCTACTACTTCTTCTATTCCTAATGTATACACACCTACCAGTTTTAAAGAATATGCCAGACATGTGGAGGAATTTGATTTGCAGTTTATATTTCAACTGTGTAAAATAACATTAACTACAGAGGTAATGTCATACATTCATAATATGAATACCACTATTTTGGAGGATTGGAATTTTGGTGTTACACCACCTCCTACTGCTAGTTTAGTTGACACATACCGTTTTGTTCAATCTGCTGCTGTAACTTGTCAAAAGGACACCGCACCGCCAGTTAAACAGGACCCTTATGACAAACTAAAGTTTTGGCCTGTAGATCTTAAGGAAAGGTTTTCTGCAGATCTTGATCAGTTTCCTTTGGGACGTAAATTTTTATTGCAATTAGGAGCTAGACCTAAGCCCACTATAGGCCCACGCAAACGTGCAGCGCCTGCCCCTACCTCTACCCCATCACCAAAACGTGTTAAGCGTCGCAAGTCTTCCAGAAAATAGTGTTGTTTGTTATGTGTTTGTATGTGTGCATGTTGTATGTTTTGTATTGTTTGCCTGTTTGTATGTTGTGTATATGTACATGTTTGTTTGTCTGCTGTATGTGTGTATTTGTTTTTGTACATAATAAAGTATGCATGACAGTTTCATGTGTGGTTGCACCCAATGAGTAAGGTACTGTCCCTTTATTGTTTCTTTGTCCTTATTACACATTATTACACATTGCCCTACTTACATAGGTGTGTTTGTTCCTTCATTTTGTCCTGAATGTCCAGTTTTGCATTTGCACATTATATGGCGTCCATTTTATCCTTTAAATCCTCCATTTTGCTGTGCAACCGTTTTCGGTTACCTTGGTTTAACCTTACCTTTTTGAACAATTAATCTGTTTAAACATCAGCAAAACAGTTAATCCCCATCTTGTTTCCTCCTACACGCCTAGACTACTAACACAACTTACAAACGCCAAATAGTTAGTCATCATCCTGTCCAGGTGCACTCTAACAATA-CTTGCATAACTTTGGTGGCGCCCTTGTTAATAAAACAGCTTTTAGGCACATATTTTCACTGTTTTTACTACTTTAATTGCATAATTGGCTTGCAAAACTACTGTGCAATCCAAGAATGTGTCTATAATTTATTGTA-AAAAACATGACTAAGGTTTTTGTCATTGTTAAGCAACCGAAAAAGGTCGGGCAAGTACATGCACACTTTCTACTTATTACTTTTTACAATCATAGTAATAAAAAAGGGTGTAACCGAAAACG
>LNS7199256_HPV59
GTTAAGACCGAAAACGGTGCATATAAAGGTAGTTGAAAAGAAAAGGGCAACGGCATGGCACGCTTTGAGGATCCTACACAACGACCATACAAACTGCCTGATTTGAGCACAACATTGAATATTCCTCTGCATGATATTCGCATCAATTGTGTGTTTTGCAAAGGGGAACTGCAAGAAAGAGAGGTATTTGAATTTGCTTTTAATGACTTATTTATAGTGTATAGAGACTGTACACCGTATGCAGCGTGTCTGAAATGCATTTCATTTTATGCAAGAGTAAGAGAATTAAGATATTATAGAGATTCCGTGTATGGAGAAACATTAGAGGCTGAAACCAAGACACCGTTACATGAGCTGCTGATACGCTGTTATAGATGCCTAAAACCTCTATGTCCAACAGATAAATTAAAGCATATAACTGAAAAAAGAAGATTCCATAATATAGCTGGAATATATACAGGACAGTGTCGTGGGTGTCGGACCCGAGCAAGACACCTAAGACAGCAACGACAAGCGCG---------TAGTGAAACACTGGTGTAAAACAATGCATGGACCAAAAGCAACACTTTGTGACATTGTTTTAGATTTGGAACCACAAAATTATGAGGAAGTTGACCTTGTGTGCTACGAGCAATTACCTGACTCCGACTCCGAGAATGAAAAAGATGAACCAGATGGAGTTAATCATCCTTTGCTACTAGCTAGACGAGCTGAACCACAGCGTCACAACATTGTGTGTGTGTGTTGTAAGTGTAATAATCAACTTCAGCTAGTAGTAGAAACCTCGCAAGACGGATTGCGAGCCTTACAGCAGCTGTTTATGGACACACTATCCTTTGTGTGTCCTTTGTGTGCAGCAAACCAGTAACCTGCAATGGCCGATTCGGAAGGTACAGATGGGGAAGGGACGGGGTGCAATGGATGGTTTTTTGTGCAGGCAATAGTAGATAAAAAAACAGGTGACAAAATTTCAGATGACGAGGATGAAAATGCAACAGATACAGGTTCAGACTTGGTAGATTTTATTGATGATACCACAACAATTTGTGTACAGGCAGAGCGCGAGACAGCACAGGCCTTGTTTAATGTGCAGGAAGCCCAAAGGGATGCACGGGAAATGCATGTTTTAAAACGAAAGTTTGGGTGCAGTATAGAAAACAGTAGTGAGAAAGCGGCGGCAGGAAAAAAAGCTAAGTCACCATTACAAGAAATATCAGTAAATGTTAACCACCCAAAAGTAAAAAGAAGGTTACTAACAGTGCCAGACAGCGGCTATGGCTATTCTGAAGTGGAAATGCTCGAGACTCAGGTAACCGTGGAGAATACTGGAAATGGGGATAGCAATGGCAGTGTTTGTAGCGACAGTCAAATAGACTGTAGCGACAGCAGTAACATGGATGTTGAAAACATAGTTCCAACATCCCCCACTAATCAATTGTTACAGTTATTACATAGCAAAAATAAGAAAGCAGCTATGTATGCAAAATTTAAAGAATTGTATGGGTTATCATTTCAAGATTTGGTTAGGACATTTAAAAGTGACAGAACTACCTGTAGCGATTGGGTAACCGCCATTTTTGGTGTCAATCCAACTGTAGCAGAAGGATTTAAAACATTAATACAACCCTATGTGCTATATGCACATATACAATGCTTAGATTGTGCATGGGGAGTAGTAATATTAGCATTATTAAGATATAAATGTGGAAAAAATAGAATAACAGTTGCAAAAGGACTTAGCACATTACTACATGTACCAGATACGTGCATGTTAATTGAACCACCCAAATTGCGTAGTGGTGTTGCAGCACTATATTGGTACAGAACAGGAATGTCCAATATTAGTGAAGTTATAGGGGAAACGCCCGAATGGATACAAAGACTAACAATTATACAACATGGAGTTGATGATAGCGTGTTTGACCTGTCAGAAATGATACAATGGGCGTTTGATAATGACCTAACAGATGAAAGTGATATTGCATATGAATATGCATTAATAGCAGATAGTAATAGTAACGCCGCTGCATTTTTAAAAAGCAACTGCCAGGCAAAATACCTAAAAGATTGTGCAGTTATGTGTAGGCATTATAAAAGAGCACAAAAAAGACAAATGAGTATGTCACAGTGGATAAAATGGAGATGTGATAAAATAGAAGAGGGGGGAGATTGGAAACCCATAGTACAATTTTTAAGATATCAAGGAGTAGAATTTATAACGTTTTTATGTGCATTAAAAGATTTTTTAAAAGGTACCCCAAAAAGAAATTGCATTGTGCTGTGTGGGCCAGCAAATACAGGCAAGTCATACTTTGGAATGAGCCTGCTACATTTTTTACAAGGAACTGTAATTTCACATGTAAATTCAAATAGTCACTTTTGGCTAGAACCTTTAACAGATGCTAAATTAGCTATGCTAGACGATGCAACAGATAGTTGTTGGACATATTTTGATACATATATGCGAAATGCTTTGGATGGCAATCCTATAAGTGTAGATAGAAAGCATAGGCACCTAGTACAAATTAAATGTCCACCAATGCTTATTACATCAAATACAAATCCAGTTACAGATAACAGGTGGCCATATTTAAATAGCAGATTAATGGTATTTAAATTTCCAAACAAATTGCCATTTGACAAAAATAGAAATCCAGTATATACAATTAATGACAGAAACTGGAAATGTTTTTTTGAAAGGACGTGGTGCAGATTAGATTTGAACGAGGAAGAGGAAGATGCAGACAGTGATGGACACCCTTTCGCAGCGTTTAAGTGTGTTACAGGATCAAATATTAGAACATTATGAAAACGATAGTAAAGACATTAATGAACACATAAACTATTGGAAACTGGTGCGTATGGAAAATGTAATTTTATTTGCAGCAAGAGAGAACAATATACATACATTAAACCACCAGGTGGTGCCAACGTTTTTGGTGTCTAAAAACAAGGCATGTGAAGCTATTGAACTGCAGATGGCGTTAGAGAGTTTGGCACAAACTGAGTTTAAAAATGAGCAATGGACAATGCAAGAAACATGCCAAGAACTATGGCAAACAGCACCTAAAAAATGTTTTAAAAAACAGGGCATTACAGTGGAAGTACGGTTTGACTGCAGCAAGGAAAACACAATGCATTACACAAGCTGGACATTTATATATTATGTAAATGATGTAGGACAGTGGTGTAAAACCACAGGAAATGTGGACTTTTGGGGACTATATTATAAAGTGGAAGAGGAACAGGTGTACTATGTAAAATTTATACATGATGCCAAAAAATATGGGACTACAGACAAGTGGGAAGTGCATTATAATGGCAAGGTTATTGATTGTTATGACTCTATGTGCAGTACCAGTGACGAGCAAGTATCCACTGCTGGATCTTCTGAGCAACTATCATACCCCTCCGCAACGCCCCCCGAAGCCACGTACTTGGGCCCCCAAACGTCCAACCGTCAGACGAAGACTGGAAAGCGACCAAGACAGTGTGGACACACACAGCACCCTCAGTCTACCAGCGTGTCAGTGGACTACTGTGACAACCCAGTCGTCCGTTTGCATCCAGGCAACAACCCGCGACGGCACATCCCTTGCAGTAACACTACGCCTATAATACACTTAAAAGGTGACAAAAATGGCCTTAAGTGTTTAAGGTATAGATTAAGAAAAGTACACTGGTTATTTGAAAATATTTCCTCTACCTGGCATTGGACAGGAAACAGAGGATCAGCCAAAACAGGCATTTTAACATTAACATATACAAGCGAAACACAACGCAATGAATTTTTAGATACTGTAAAAATTCCTAATAGTGTACAAATACATGTTGGGTATATGAGTGTGTAATGGTTGTTATGCAAATGTAACACAAGCCAATACTAACACAAGCCAATACTGCTGCTATATTGTATAGCTGAGGAAATGATAACCCTTGTATTTGTGTGTTGTGTTTGTGTTTGCTTGTGTGTGTGTTGCAATGTCCCGCTTCTGCAATCTGTCTATATGTGTGCATATACATGGTTACTAGTATTTGTGTATATTGTGGTTATCACCTCCTCATATGAGTGTTTTCTACTATATATATTGTTTTTTATAATTCCACTGTTACTACTATATGCCCATGCAATACTGTCCATACAATAATTGTTGTATATTGTAAATTACATTGCACTGTATTGTACAGTATATTTTAAACACATTATTATTTTTGTTAGGTGTTGGTTTTGTTACATTTATAATAAAACATGGTTTCCCATCGTGCTGCTCGTCGTAAACGTGCCTCAGCAACAGACTTATATAAAACCTGCAAGCAGGCAGGTACATGCCCTTCTGATGTTATTAATAAAGTTGAAGGTACAACTTTAGCTGATAAAATATTGCAGTGGACCAGCCTAGGAATATTTTTAGGTGGACTAGGTATTGGTACTGGATCTGGTACCGGTGGCAGAACAGGGTACATACCTTTAGGGGGGCGTACAAACACTATAGTAGATGTATCGCCTGCTAAACCACCAGTAGTTATTGAACCTGTTGGACCTACAGATCCATCTATAGTTACATTAGTTGAGGATTCTAGTGTTATAACATCTGGAGCCCCTGCCCCAACATTTACAGGTACTTCAGGATTTGAAATATCTACCTCTAGTACAACAACACCAGCTGTTTTGGATATAACCCCAACCTCTTCTGTTCAAATTAGTAGCTCTAGTTTTATAAATCCTGCATTTACAGACCCTTCTGTCATTGAGGTTCCCCAAACAGGTGAAATTTCTGGTAATATATTAATTAGTACCCCTACCTCTGGTGCACATGGCTATGAAGAAATTCCAATGCAAACGTTTGCTACGGAAGGTACTGGTTTGGAACCCATTAGCAGTACCCCCAATCCAACAGTACGTCGTGTGGCTGGACCTAGATTGTACAGTAGGGCTAATCAACAAGTTCGGGTGTCTAACGCTGACTTTTTAACACGTCCATCCACATTTGTTACATATGATAACCCTGCTTATGATCCAATTGATACTACATTAACTTTTGACCCCTCATCAGAGGTTCCAGACCCGGACTTTATGGATATAGTTCGTTTGCATAGGCCTGCATTAACATCCAGACGCAGCACTGTAAGGTTTAGTAGGCTAGGACAACGGGCAACCATGTTTACCCGTAGTGGTAAACAAATTGGGGCCCGTGTACATTTTTATCATGATATAAGCCCTATACCACATGCTGAAGATATTGAATTGCAACCTCTTGTTTCTTCCCAGGCTGCTACTGATGATATATATGATATATATGCAGATATTACAGATGAAGCACCTACTAGTACTGCCAACACTGCATTTACAATTCCTAAATCTTCTTTTCAAAGTTTGTCATTAACACGGTCGGCATCTAGCACCTTTTCAAATGTAACTGTTCCTTTGGCTACTGCCTGGGATGTTCCTGTAAATACAGGACCCGATATAGTTTTACCTAATACTAATATTGTTGAACCCACTTATTCTACTACACCCTTTACCACCATACAGTCTATTAATATAGAAGGCACAAATTATTTTTTATGGCCTATATATTATTTTTTACCTCGTAAACGTAAACGTGTTCCCTATTTTTTTACAGATGGCTCTATGGCGTTCTAGTGACAACAAGGTGTATCTACCTCCACCTTCGGTAGCTAAGGTTGTCAGCACTGATGAGTATGTCACCCGTACCAGTATTTTCTACCACGCAGGCAGTTCCAGACTTCTTACAGTTGGACATCCATATTTTAAAGTACCTAAAGGTGGTAATGGTAGACAGGATGTTCCTAAGGTGTCTGCATATCAATACAGAGTATTTAGGGTTAAGTTACCTGATCCCAATAAATTTGGCCTTCCAGATAACACAGTATATGATCCTAACTCTCAACGCTTGGTCTGGGCCTGTGTAGGTGTTGAAATCGGTCGGGGCCAACCTTTAGGGGTAGGACTCAGTGGTCATCCATTATATAATAAATTGGATGACACTGAAAACTCTCATGTAGCATCTGCTGTTGATACCAAAGATACACGTGATAATGTATCTGTGGATTATAAACAAACTCAGCTGTGTATTATTGGCTGTGTACCTGCCATTGGAGAACACTGGACAAAGGGCACTGCTTGTAAGCCTACTACTGTGGTTCAGGGCGATTGTCCTCCACTAGAATTAATAAATACACCAATTGAAGATGGTGATATGGTAGACACAGGATATGGGGCTATGGACTTTAAATTGTTGCAGGATAACAAAAGTGAAGTACCATTGGATATTTGTCAGTCTATTTGTAAATATCCTGATTATTTACAAATGTCAGCAGATGCTTATGGAGACAGTATGTTTTTTTGTTTAAGGCGAGAACAGGTTTTTGCCAGACATTTTTGGAATAGATCTGGTACTATGGGTGATCAACTTCCTGAATCACTATATATTAAAGGTACTGACATACGTGCCAACCCAGGCAGTTATTTATATTCCCCTTCCCCAAGTGGGTCTGTGGTTACTTCTGATTCACAATTATTTAATAAACCATATTGGCTGCACAAGGCTCAGGGTTTAAACAATGGTATATGTTGGCACAATCAATTGTTTTTAACAGTTGTAGATACTACTCGCAGCACCAATCTTTCTGTGTGTGCTTCTACTACTTCTTCTATTCCTAATGTATACACACCTACCAGTTTTAAAGAATATGCCAGACATGTGGAGGAATTTGATTTGCAGTTTATATTTCAACTGTGTAAAATAACATTAACTACAGAGGTAATGTCATACATTCATAATATGAATACCACTATTTTGGAGGATTGGAATTTTGGTGTTACACCACCTCCTACTGCTAGTTTAGTTGACACATACCGTTTTGTTCAATCTGCTGCTGTAACTTGTCAAAAGGACACCGCACCGCCAGTTAAACAGGACCCTTATGACAAACTAAAGTTTTGGCCTGTAGATCTTAAGGAAAGGTTTTCTGCAGATCTTGATCAGTTTCCTTTGGGACGTAAATTTTTATTGCAATTGGGAGCTAGACCTAAGCCCACTATAGGCCCACGCAAACGTGCAGCGCCCGCCCCTACCTTTACCCCATCACCAAAACGTGTTAAGCGTCGCAAGTCTTCCAGAAAATAGTGTTGTTTGTTATGTGTTTGTATGTGTGCATGTTGTATGTTTTGTATTGTTTGCCTGTTTGTATGTTGTGTATATGTACATGTTTGTTTGTCTGCTGTATGTGTGTATTTGTTTTTGTACATAATAAAGTATGCATGACAGTTTCATGTGTGGTTGCACCCAATGAGTAAGGTACTGTCCCTTTATTGTTTCTTTGTCCTTATTACACATTATTACACATTGCCCTACTTACATAGGTGTGTTTGTTCCTTCATTTTGTCCTGAATGTCCAGTTTTGCATTTGCACATTATATGGCGTCCATTTTATCCTTTAAATCCTCCATTTTGCTGTGCAACCGTTTTCGGTTACCTTGGTTTAACCTTACCTTTTTGAACAATTAATCTGTTTAAACATCAGCAAAACAGTTAATCCCCATCTTGTTTCCTCCTACACGCCTAGACTACTAACACAACTTACAAACGCCAAATAGTTAGTCATCATCCTGTCCAGGTGCACTCTAACAATACCTTGCATAACTTTGGTGGCGCCCTTGTTAATAAAACAGCTTTTAGGCACATATTTTCACTGTTTTTACTACTTTAATTGCATAATTGGCTTGCAAAACTACTGTGCAATCCAAGAATGTGTCTATAATTTATTGTA-AAAAACATGACTAAGGTTTTTGTCATTGTTAAGCAACCGAAAAAGGTCGGGCAAGTACATGCACACTTTCTACTTATTACTTTTTACAATCATAGTAATAAAAAAGGGTGTAACCGAAAACG
>KC470261|HPV59|A2|
GTTAAGACCGAAAACGGTGCATATAAAGGTAGTTGAAAAGAAAAGGGCAACGGCATGGCACGCTTTGAGGATCCTACACAACGACCATACAAACTGCCTGATTTGAGCACAACATTGAATATTCCTCTGCATGATATTCGCATAAATTGTGTGTTTTGCAAAGGGGAACTGCAAGAAAGAGAGGTATTTGAATTTGCTTTTAATGACTTATTTATAGTGTATAGAGACTGTACACCGTATGCAGCGTGTCTGAAATGCATTTCATTTTATGCAAGAGTAAGAGAATTAAGATATTATAGAGATTCCGTGTATGGAGAAACATTAGAGGCTGAAACCAAGACACCGTTACATGAGCTGCTGATACGCTGTTATAGATGCCTAAAACCTCTATGTCCAACAGATAAATTAAAGCATATAACTGAAAAAAGAAGATTCCATAATATAGCTGGAATATATACAGGACAGTGTCGTGGGTGTCGGACCCGAGCAAGACACCTAAGACAGCAACGACAAGCGCG---------TAGTGAAACACTGGTGTAAAACAATGCATGGACCAAAAGCAACACTTTGTGACATTGTTTTAGATTTGGAACCACAAAATTATGAGGAAGTTGACCTTGTGTGCTACGAGCAATTACCTGACTCCGACTCCGAGAATGAAAAAGATGAACCAGATGGAGTTAATCATCCTTTGCTACTAGCTAGACGAGCTGAACCACAGCGTCACAACATTGTGTGTGTGTGTTGTAAGTGTAATAATCAACTTCAGCTAGTAGTAGAAACCTCGCAAGACGGATTGCGAGCCTTACAGCAGCTGTTTATGGACGCACTATCCTTTGTGTGTCCTTTGTGTGCAGCAAACCAGTAACCTGCAATGGCCGATTCGGAAGGTACAGATGGGGAAGGGACGGGGTGCAATGGATGGTTTTTTGTGCAGGCAATAGTAGATAAAAAAACAGGTGACAAAATTTCAGATGACGAGGATGAAAATGCAACAGATACAGGTTCAGACTTGGTAGATTTTATTGATGATACCACAACAATTTGTGTACAGGCAGAGCGCGAGACAGCACAGGCCTTGTTTAATGTGCAGGAAGCCCAAAGGGATGCACGGGAAATGCATGTTTTAAAACGAAAGTTTGGGTGTAGTATAGAAAACAGTAGTGAGAAAGCGGCGGCAGGAAAAAAAGCTAAGTCACCATTACAAAAAATATCAGTAAATGTTAACCACCCAAAAGTAAAAAGAAGGTTACTAACAGTGCCAGACAGCGGCTATGGCTATTCTGAAGTGGAAATGCTCGAGACTCAGGTAACCGTGGAGAATACTGGAAATGGGGATAGCAATGGCAGTGTTTGTAGCGACAGTCAAATAGACTGTAGCGACAGCAGTAACATGGATGTTGAAAACATAGTTCCAACATCCCCCACTAATCAATTGTTACAGTTATTACATAGCAAAAATAAGAAAGCAGCTATGTATGCAAAATTTAAAGAATTGTATGGGTTATCATTTCAAGATTTGGTTAGGACATTTAAAAGTGACAGAACTACCTGTAGCGATTGGGTAACCGCCATTTTTGGTGTAAATCCAACTGTAGCAGAAGGATTTAAAACATTAATACAACCCTATGTGCTATATGCACATATACAATGTTTAGATTGTGCATGGGGAGTAGTAATATTAGCATTATTAAGATATAAATGTGGAAAAAATAGAATAACAGTTGCAAAAGGACTTAGCACATTACTACATGTACCAGATACGTGCATGTTAATTGAACCACCCAAATTGCGTAGTGGTGTTGCAGCACTATATTGGTACAGAACAGGAATGTCCAATATTAGTGAAGTTATAGGGGAAACGCCCGAATGGATACAAAGACTAACAATTATACAACATGGAGTTGATGATAGTGTGTTTGACCTGTCAGAAATGATACAATGGGCGTTTGATAATGACCTAACAGATGAAAGTGATATTGCATATGAATATGCATTAATAGCAGATAGTAATAGTAACGCCGCTGCATTTTTAAAAAGCAACTGCCAGGCAAAATACCTAAAAGATTGTGCAGTTATGTGCAGGCATTATAAAAGAGCACAAAAAAGACAAATGAGTATGTCACAGTGGATAAAATGGAGATGTGATAAAATAGAAGAGGGGGGAGATTGGAAACCCATAGTACAATTTTTAAGATATCAAGGAGTAGAATTTATAACGTTTTTATGTGCATTAAAAGATTTTTTAAAAGGTACCCCAAAAAGAAATTGCATTGTGCTGTGTGGGCCAGCAAATACAGGCAAGTCATACTTTGGAATGAGCCTGCTACATTTTTTACAAGGAACTGTAATTTCACATGTAAATTCAAATAGTCACTTTTGGCTAGAACCTTTAACAGATGCTAAATTAGCTATGCTAGACGATGCAACAGATAGTTGTTGGACATATTTTGATACATATATGCGAAATGCTTTGGATGGCAATCCTATAAGTGTAGATAGAAAGCATAGGCACCTAGTACAAATTAAATGTCCACCAATGCTTATTACATCAAATACAAATCCAGTTACAGATAACAGGTGGCCATATTTAAATAGCAGATTAATGGTATTTAAATTTCCAAACAAATTTCCATTTGACAAAAATAGAAATCCAGTATATACAATTAATGACAGAAACTGGAAATGTTTTTTTGAAAGGACGTGGTGCAGATTAGATTTGAACGAGGAAGAGGAAGATGCAGACAGTGATGGACACCCTTTCGCAGCGTTTAAGTGTGTTACAGGATCAAATATTAGAACATTATGAAAACGATAGTAAAGACATTAATGAACACATAAACTATTGGAAACTGGTGCGTATGGAAAATGTAATTTTATTTGCAGCAAGAGAGAACAATATACATACATTAAACCACCAGGTGGTGCCAACGTTTTTGGTGTCTAAAAACAAGGCATGTGAAGCTATTGAACTGCAGATGGCGTTAGAGAGTTTGGCACAAACTGAGTTTAAAAATGAGCAATGGACAATGCAAGAAACATGCCAAGAACTATGGCAAACAGCACCTAAAAAGTGTTTTAAAAAACAGGGCATTACAGTGGAAGTACGGTTTGACTGCAGCAAGGAAAACACAATGCATTACACAAGCTGGACATTTATATATTATGTAAATGATGTAGGACAGTGGTGTAAAACCACAGGAAATGTGGACTTTTGGGGACTATATTATAAAGTGGAAGAGGAACAGGTGTACTATGTAAAATTTATACATGATGCCAAAAAATATGGGACTACAGACAAGTGGGAAGTGCATTATAATGGCAAGGTTATTGATTGTTATGACTCTATGTGCAGTACCAGTGACGAGCAAGTATCCACTTCTGGATCTTCTGAGCAACTATCATACCCCTCCGCAACGCCCCCCGAAGCCACGTACTTGGGCCCCCAAACGTCCAACCGTCCGACGACGACTGGAAAGCGACCAAGACAGTGTGGACACACACAGCACCCTCAGTCTACCAGCGTGTCAGTGGACCACTGTGACAACCCAGTCGTCCGTTTGCATCCAGGCAACAACCCGCGACGGCACATCCCTTGCAGTAACACTACGCCTATAATACACTTAAAAGGTGACAAAAATGGCCTTAAGTGTTTAAGGTATAGACTAAGAAAAGTACAATGGTTATTTGAAAATATTTCCTCTACCTGGCATTGGACAGGAAACAGAGGATCAGCCAAAACAGGCATTTTAACATTAACATATACAAGCGAAACACAACGCAATGAATTTTTAGATAATGTAAAAATTCCTAATAGTGTACAAATACAAGTTGGGTATATGAGTGTGTAATGGTTGTTATGCAAATG----------------TAACACAAGCCAATACTGCTGCTATATTGTATAGCTGAGGAAATGATAACCCTTGTATTTGTGTGTTGTGTTTGTGTTTGCTTGTGTGTGTGTTGCAATGTCCCGCTTCTGCAATCTGTCTATATGTGTGCATATGCATGGTTACTAGTATTTGTGTATATTTTGGTTATCACCTCCTCATATGAGTGTTTTATACTATATATATTGTTTTTTATAATTCCACTGTTATTACTATATGCCCATGCAATACTGTCCATACAATAATTGTTGTATATTGTAAATTACATTGCACTGTATTGTACAGTATAGTTTAAACACATTATTATTTTTGTTAGGTGTTGGTTTTGTTACATTTATAATAAAACATGGTTTCCCATCGTGCTGCTCGTCGTAAACGTGCCTCAGCAACAGACTTATATAAAACCTGCAAGCAGGCAGGCACATGCCCTTCTGATGTTATTAATAAAGTTGAAGGTACAACTTTAGCTGATAAAATATTGCAGTGGACCAGCCTAGGAATATTTTTAGGTGGACTAGGTATTGGTACTGGATCTGGTACCGGTGGCAGAACAGGGTACATACCTTTAGGGGGGCGTACAAACACTATAGTAGATGTATCGCCTGCTAAACCACCAGTAGTTATTGAACCTGTTGGACCTACAGATCCATCTATAGTTACATTGGTTGAGGATTCTAGTGTTATAACATCTGGAGCCCCTGCCCCAACATTTACAGGTACTTCAGGATTTGAAATATCTACCTCTAGTACAACAACACCAGCTGTTTTGGATATAACCCCAACCTCTTCTGTTCAAATTAGTAGCTCTAGTTTTATAAATCCTGCATTTACAGACCCTTCTGTCATTGAGGTTCCCCAAACAGGTGAAATTTCTGGTAATATATTAATTAGTACCCCTACCTCTGGTGCACATGGCTATGAAGAAATTCCAATGCAAACGTTTGCTACGGAAGGTACTGGTTTGGAACCCATTAGCAGTACCCCCAATCCAACAGTACGTCGTGTGGCTGGACCTAGATTGTACAGTAGGGCTAATCAACAAGTTCGGGTGTCCAATGCTAACTTTTTAACACGTCCATCCACATTTGTTACATATGATAACCCTGCTTATGATCCAATTGATACTACATTAACTTTTGACCCCTCATCAGAGGTTCCAGACCCGGACTTTATGGATATAGTTCGTTTGCATAGGCCTGCATTAACATCCAGACGCAGCACTGTAAGGTTTAGTAGGCTAGGACAACGGGCAACCATGTTTACCCGTAGTGGTAAACAAATTGGGGCCCGTGTACATTTTTATCATGATATAAGCCCTATACCACATGCTGAAGATATTGAATTGCAACCTCTTGTTTCTTCCCAGGCTGCTACTGATGATATATATGATATATATGCAGATATTACAGATGAAGCACCTACTAGTACTGCCAACACTGCATTTACAATTCCTAAATCTTCTTTTCAAAGTTTGTCATTAACACGGTCGGCATCTAGCACCTTTTCAAATGTAACTGTTCCTTTGGCTACTGCCTGGGATGTTCCTGTAAATACAGGACCCGATATAGTTTTACCTAATACTAATATTGTTGAACCCACTTATTCTACTACACCCTTTACCACCATACAGTCTATTAATATAGAAGGCACAAATTATTTTTTATGGCCTATATATTATTTTTTACCTCGTAAACGTAAACGTGTTCCCTATTTTTTTACAGATGGCTCTATGGCGTTCTAGTGACAACAAGGTGTATCTACCTCCACCTTCGGTAGCTAAGGTTGTCAGCACTGATGATTATGTCACCCGTACCAGTATTTTCTACCACGCAGGCAGTTCCAGACTTCTTACAGTTGGACATCCATATTTTAAAGTACCTAAAGGTGGTAATGGTAGACAGGATGTTCCTAAGGTGTCTGCATATCAATACAGAGTATTTAGGGTTAAGTTACCTGATCCCAATAAATTTGGCCTTCCAGATAACACAGTATATGATCCTAACTCTCAACGCTTGGTCTGGGCCTGTGTAGGTGTTGAAATCGGTCGGGGCCAACCTTTAGGGGTAGGACTCAGTGGTCATCCATTATATAATAAATTGGATGACACTGAAAACTCTCATGTAGCATCTGCTGTTGATACCAAAGATACACGTGATAATGTATCTGTGGATTATAAACAAACTCAGCTGTGTATTATTGGCTGTGTACCTGCCATTGGAGAACACTGGACAAAGGGCACTGCTTGTAAGCCTACTACTGTGGTTCAGGGCGATTGTCCTCCACTAGAATTAATAAATACACCAATTGAAGATGGTGATATGGTAGACACAGGATATGGGGCTATGGACTTTAAATTGTTGCAGGATAACAAAAGTGAAGTACCATTGGATATTTGTCAGTCTATTTGTAAATATCCTGATTATTTACAAATGTCAGCAGATGCTTATGGAGACAGTATGTTTTTTTGTTTAAGGCGAGAACAGATTTTTGCCAGACATTTTTGGAATAGATCTGGTACTATGGGTGATCAACTTCCTGAATCACTATATATTAAAGGTACTGACATACGTGCCACCCCAGGCAGTTATTTATATTCCCCTTCCCCAAGTGGGTCTGTGGTTACTTCTGATTCACAATTATTTAATAAACCATATTGGCTGCACAAGGCTCAGGGTTTAAACAATGGTATATGTTGGCACAATCAATTGTTTTTAACAGTTGTAGATACTACTCGCAGCACCAATCTTTCTGTGTGTGCTTCTACTACTGCTTCTATTCCTAATGTATACACACCTACCAGTTTTAAGGAATATGCCAGACATGTGGAGGAATTTGATTTGCAGTTTATATTTCAACTGTGTAAAATAACATTAACTACAGAGGTAATGTCATACATTCATAATATGAATACCACTATTTTGGAGGATTGGAATTTTGGTGTTACACCACCTCCTACTGCTAGTTTAGTTGACACATACCGTTTTGTTCAATCTGCTGCTGTAACTTGTCAAAAGGACACCGCACCGCCAGTTAAACAGGACCCTTATGACAAACTAAAGTTTTGGACTGTAGATCTTAAGGAAAGGTTTTCTGCAGATCTTGATCAGTTTCCTTTGGGACGTAAATTTTTATTGCAATTAGGAGCTAGACCTAAGCCCACTATAGGCCCACGCAAACGTGCAGCGCCCGCCCCTACCTCTACCCCATCACCAAAACGTGTTAAGCGTCGCAAGTCTTCCAGAAAATAGTGTTGTTTGTTATGTGTTTGTATGTGTGCATGTTGTATGTTTTGTATTGTTTGCCTGTTTGTATGTTGTGTATATGTACATGTTTGTTTGTCTGCTGTATGTGTGTATTTGTTTTTGTACATAATAAAGTATGCATGACAGTTTCATGTGTGGTTGCACCCAATGAGTAAGGTACTGTCCCTTTATTGTTTCTTTGTCCTTATTACACATTATTACACATTGCCCTACTTACATAGGTGTGTTTGTTCCTTCATTTTGTCCTGAATATCCAGTTTTGCATTTGCACATTATATGGCGTCCATTTTATCCTTTAAATCCTCCATTTTGCTGTGCAACCGTTTTCGGTTACCTTGGTTTAACCTTACCTTTTTGAACAATTAATCTGTTTAAACATCAGCAAAACAGTTAATCCCCATCTTGTTTCCTCCTACACGCCTAGACTACTAACACAACTTACAAACGCCAAATAGTTAGTCATCATCCTGTCCAGGTGCACTCTAACAATACCTTGCATAACTTTGGTGGCGCCCTTGTTAATAAAACAGCTTTTAGGCACATATTTTCACTGTTTTTACTACTTTAATTGCATAATTGGCTTGCAAAACTACTGTGCAATCCAAGAATGTGTCTATAATTTATTGTACAAAAACATGACTAAGGTTTTTGTCATTGTTAAGCAACCGAAAAAGGTCGGGCAAGTACATGCACACTTTCTACTTATTACTTTTTACAATCATAGTAATAAAAAAGGGTGTAACCGAAAACG
>KC470263|HPV59|A3|
GTTAAGACCGAAAACGGTGCATATAAAGGTAGTTGAAAAGAAAAGGGCAACGGCATGGCACGCTTTGAGGATCCTACACAACGACCATACAAACTGCCTGATTTGAGCACAACATTGAATATTCCTCTGCATGATATTCGCATCAATTGTGTGTTTTGCAAAGGGGAACTGCAAGAAAGAGAGGTATTTGAATTTGCTTTCAATGACTTATTTATAGTGTATAGAGACTGTACACCGTATGCAGCGTGTCTGAAATGCATTTCATTTTATGCAAGAGTAAGAGAATTAAGATATTATAGAGATTCCGTGTATGGAGAAACATTAGAGGCTGAAACCAAGACACCGTTACATGAGCTGCTGATACGCTGTTATAGATGCCTAAAACCTTTATGTCCAACAGATAAATTAAAGCATATAACTGAAAAAAGAAGATTCCATAATATAGCTGGAGTATATACAGGACAGTGTCGTGGGTGTCGGACCCGAGCAAGACACCTAAGACAGCAACGACAAGCGCG---------TAGTGAAACACTGGTGTAAAACAATGCATGGACCAAAAGCAACACTTTGTGACATTGTTTTAGATTTGGAACCACAAAATTTTGAGGAAGTTGACCTTGTGTGCTACGAGCAATTACCTGACTCCGACTCCGAGAATGAAAAAGATGAACCAGATGGAGTTAATCATCCTTTGCTACTAGCTAGACGAGCTGAACCACAGCGTCACAACATTGTGTGTGTGTGTTGTAAGTGTAATAATCAACTTCAGCTAGTAGTAGAAACCTCGCAAGACGGATTGCGAGCCTTACAGCAGCTGTTTATGGACGCACTATCCTTTGTGTGTCCTTTGTGTGCAGCAAACCAGTAACCTGCAATGGCCGATTCGGAAGGTACAGATGGGGAAGGGACGGGGTGCAATGGATGGTTTTTTGTGCAGGCAATAGTAGATAAAAAAACAGGTGACAAAATTTCAGATGACGAGGATGAAAATGCAACAGATACAGGTTCAGACTTGGTAGACTTTATTGATGATACCACAACAATTTGTGTACAGGCAGAGCGCGAGACAGCACAGGCCTTGTTTAATGTGCAGGAAGCCCAAAGGGATGCACGGGAAATGCATGTTTTAAAACGAAAGTTTGGGTGCAGTATAGAAAACAGTAGTGAGAAAGCGGCGGCAGGACAAAAAGCTAAGTCACCATTACAAGAAATATCAGTAAATGTTAACCACCCAAAAGTAAAAAGAAGGTTACTAACAGTGCCAGACAGCGGCTATGGCTATTCTGAAGTGGAAATGCTCGAGACTCAGGTAACCGTGGAGAATACTGGAAATGGGGATAGCAATGGCAGTGTTTGTAGCGACAGTCAAATAGACTGTAGCGACAGCAGTAACATGGATGTTGAAAACATAGTTCCAACATCCCCCACTAATCAATTGTTACAGTTATTACATAGCAAAAATAAGAAAGCAGCTATGTATGCAAAATTTAAAGAATTGTATGGGTTATCATTTCAAGATTTGGTTAGGACATTTAAAAGTGACAGAACTACCTGTAGCGATTGGGTAACCGCCATTTTTGGTGTAAATCCAACTGTAGCAGAAGGATTTAAAACATTAATACAACCCTATGTGCTATATGCACATATACAATGTTTAGATTGTGCATGGGGAGTAGTAATATTAGCATTATTAAGATATAAATGTGGAAAAAATAGAATAACAGTTGCAAAAGGACTTAGCACATTACTACATGTACCAGATACGTGCATGTTAATTGAACCACCCAAATTGCGTAGTGGTGTTGCAGCATTATATTGGTACAGAACAGGAATGTCCAATATTAGTGAAGTTATAGGGGAAACGCCCGAATGGATACAAAGACTAACAATTATACAACATGGAGTTGATGATAGCGTGTTTGACCTGTCAGAAATGATACAATGGGCGTTTGATAATGACCTAACAGATGAAAGTGATATTGCATATGAATATGCATTAATAGCAGATAGTAATAGTAACGCCGCTGCATTTTTAAAAAGCAACTGCCAGGCAAAATACCTAAAAGATTGTGCAGTTATGTGTAGGCATTATAAAAGAGCACAAAAAAGACAAATGAGTATGTCACAGTGGATAAAATGGAGATGTGATAAAATAGAAGAGGGGGGAGATTGGAAACCCATAGTACAATTTTTAAGATATCAAGGAGTAGAATTTATAACGTTTTTATGTGCATTAAAAGATTTTTTAAAAGGTACCCCAAAAAGAAATTGCATTGTGCTGTGTGGGCCAGCAAATACAGGCAAGTCATACTTTGGAATGAGCCTGCTACATTTTTTACAAGGAACTGTAATTTCACATGTAAATTCAAATAGTCACTTTTGGCTAGAACCTTTAACAGATGCTAAATTAGCTATGCTAGACGATGCAACAGATAGTTGTTGGACATATTTTGATACATATATGCGAAATGCTTTGGATGGCAATCCTATAAGTGTAGATAGAAAGCATAGGCACCTAGTACAAATTAAATGTCCACCAATGCTTATTACATCAAATACAAATCCAGTTACAGATAACAGGTGGCCATATTTAAATAGCAGATTAATGGTATTTAAATTTCCAAACAAATTTCCATTTGACAAAAATAGAAATCCAGTATATACAATTAATGACAGAAACTGGAAATGTTTTTTTGAAAGGACGTGGTGCAGATTAGATTTGAACGAGGAAGAGGAAGATGCAGACAGTGATGGACACCCTTTCGCAGCGTTTAAGTGTGTTACAGGATCAAATATTAGAACATTATGAAAACGATAGTAAAGACATTAATGAACACATAAACTATTGGAAACTGGTGCGTATGGAAAATGTAATTTTATTTGCAGCAAGAGAGAACAATATACATACATTAAACCACCAGGTGGTGCCAACGTTTTTGGTGTCTAAAAACAAGGCATGTGAAGCTATTGAACTGCAGATGGCGTTAGAGAGTTTGGCACAAACTGAGTTTAAAAATGAGCAATGGACAATGCAAGAAACATGCCAAGAACTATGGCAAACAGCACCTAAAAAGTGTTTTAAAAAACAGGGCATTACAGTGGAAGTACGGTTTGACTGCAGCAAGGAAAACACAATGCATTACACAAGCTGGACATTTATATATTATGTAAATGATGTAGGACAGTGGTGTAAAACCACAGGAAATGTGGACTTTTGGGGACTATATTATAAAGTGGAAGAGGAACAGGTGTACTATGTAAAATTTATACATGATGCCAAAAAATATGGGACTACAGACAAGTGGGAAGTGCATTATAATGGCAAGGTTATTGATTGTTATGACTCTATGTGCAGTACCAGTGACGAGCAAGTATCCACTTCTGGATCTTCTGAGCAACTATCATACCCCTCCGCAACGCCCCCCGAAGCCACGTACCTGGGCCCCCAAACGTCCACCTGTCAGACGAAGACTGGAAAGCGACCAAGACAGTGTGGATACACACAGCACCCTCAGTCTACCAGCGTGTCAGTGGACCACTGTGACAACCCAGTCGTCCGTTTGCATCCAGGCAACAACCCGCGACGGCACATCCCTTGCAGTAACACTACGCCTATAATACACTTAAAAGGTGACAAAAATGGCCTTAAGTGTTTAAGGTATAGATTAAGAAAAGTACACTGGTTATTTGAAAATATTTCCTCTACCTGGCATTGGACAGGAAACAGAGGATCAGCCAAAACAGGCATTTTAACATTAACATATACAAGCGAAACACAACGCAATGAATTTTTAGATACTGTAAAAATTCCTAATAGTGTACAAATACAAGTTGGGTATATGAGTGTGTAATGGTTGTTATGCAAATG----------------TAACACAAGCCAATACTGCTGCTATATTGTATAGCTGAGGAAATGATAACCCTTGTATTTGTGTGTTGTGTTTGTGTTTGCTTGTGTGTGTGTTGCAATGTCCCGCTTCTGCAATCTGTCTATATGTGTGCATATGCATGGTTACTATTATTTGTGTATATTGTGGTTATCACCTCCTCATATGAGTGTTTTATACTATATATATTGTTTTTTATAATTCCACTGTTACTACTATATGCCCATGCAATACTGTCCATACAATAATTGTTGTATATTGTAAATTACATTACACTGTATTGTACAGTATATTTTAAACACATTATTATTTTTGTTAGGTGTTGGTTTTGTTACATTTATAATAAAATATGGTTTCCCATCGTGCTGCTCGTCGTAAACGTGCCTCAGCAACAGACTTATATAAAACCTGCAAGCAGGCAGGTACATGCCCTTCTGATGTTATTAATAAAGTTGAAGGTACAACGTTAGCTGATAAAATATTGCAGTGGACCAGCCTAGGAATATTTTTAGGTGGACTAGGTATTGGTACTGGATCTGGTACCGGTGGCAGAACAGGGTACATACCTTTAGGGGGGCGTACAAACACTATAGTAGATGTATCGCCTGCTAAACCACCAGTAGTTATTGAACCTGTTGGACCTACAGATCCCTCTATAATTACATTAGTTGAGGATTCTAGTGTTATAACATCTGGAGCCCCTGCCCCAGCATTTACAGGTACTTCAGGATTTGAAATATCTACCTCTAGTACAACAACACCAGCTGTTTTGGATATAACCCCAACCTCTTCTGTTCGAATTAGTAGCTCTAGTTTTATAAATCCTGCATTTACAGACCCTTCTGTCATTGAGGTTCCCCAAACAGGTGAAATTTCTGGTAATATATTAATTAGTACCCCTACCTCTGGTGCACATGGCTATGAAAAAATTCCAATGCAAACGTTTGCTACCGAAGGTACTGGTTTGGAACCCATTAGCACTACCCCCAATCCAACAGTACGTCGAGTGGCTGGACCTAGATTGTACAGTAGGGCTAATCAACAGGTTCGGGTGTCTAATGCTAACTTTTTAACACGTCCATCCACATTTGTTACATATGATAACCCTGCGTATGATCCAATTGATACTACATTAACCTTTGACCCCTCATCAGAGGTTCCAGACCCGGACTTTATGGATATAGTTCGTTTGCATAGGCCTGCATTAACATCCAGACGCAGCACTGTAGGATTTAGTAGGCTAGGACAACGGGCAACCATGTTTACCCGTAGTGGTAAACAAATTGGGGCCCGTGTACATTTTTATCATGATATAAGCCCTATACCACATGCTGAAGATATTGAATTGCAACCTCTTGTTTCTTCCCAGGCTGCTACTGATGATATATATGATATATATGCAGATATTACAGATGAAGCACCTACTAGTACTGCCAACACTGCATTTACAATTCCTAAATCTTCTTTTCAAAGTTTGTCTTTAACACGGTCAGCATCTAGCACCTTTTCAAATGTAACTGTTCCTTTGGCTACTGCCTGGGATGTTCCTGTAAATACAGGACCCGATATAGTTTTACCTAATACTAATATTGTTGAACCCACTTATTCTACTACACCCTTTACCACCATACAGTCTATTAATATAGAAGGCACAAATTATTTTTTATGGCCTATATATTATTTGTTACCTCGTAAACGTAAACGTGTTCCCTATTTTTTTACAGATGGCTCTATGGCGTTCTAGTGACAACAAGGTGTATCTACCTCAACCTTCGGTAGCTAAGGTTGTCAGCACTGATGATTATGTCACCCGTACCAGTATTTTCTACCACGCAGGCAGTTCCAGACTTCTGACAGTTGGACATCCATATTTTAAAGTACCTAAAGGGGGTAATGGTAGACAGGATGTTCCTAAGGTGTCTGCATATCAATACAGAGTATTTAGGGTTAATTTACCTGATCCCAATAAATTCGGCCTTCCAGATAACACAGTATATGATCCTAACTCTCAACGCTTGGTCAGGGCCTGTGTAGGTGTTGAAATCGGTCGGGGCCAACCTTTAGGGGTAGGACTCAGTGGTCATCCATTATATAATAAATTGGATGACACTGAAAACTCTCATGTAGCATCTGCTGTTGATACCAAAGATACACGTGATAATGTATCTGTGGATTATAAACAAACTCAGCTGTGTATTATTGGCTGTGTACCTGCCATTGGAGAACACTGGACAAAGGGCACTGCTTGTAAGCCTAATACTGTGGTTCAGGGCGATTGTCCTCCACTAGAATTAATAAATACACCAATTGAAGATGGTGATATGGTAGACACAGGATATGGGGCTATGGACTTTAAATTGTTGCAGGATAACAAAAGTGAAGTACCATTGGATATTTGTCAGTCTATTTGTAAATATCCTGATTATTTACAAATGTCAGCAGATGCTTATGGAGACAGTATGTTTTTTTGTTTAAGGCGAGAACAGGTTTTTGCCAGACATTTTTGGAATAGATCTGGTACTATGGGTGATCAACTTCCTGAATCACTATATATTAAAGGTACTGACATACGTGCCACCCCAGGCAGTTATTTATATTCTCCTTCCCCAAGTGGGTCTGTGGTTACTTCTGATTCACAATTATTTAATAAACCATATTGGCTGCACAAGGCTCAGGGTTTAAACAATGGTATATGTTGGCACAATCAATTGTTTTTAACAGTTGTAGATACTACTCGCAGCACCAATCTTTCTGTGTGTGCTTCTACTACTTCTTCTATTCCTAATGTATACACACCTACCAGTTTTAAAGAATATGCCAGACATGTGGAGGAATTTGATTTGCAGTTTATATTTCAACTGTGTAAAATAACATTAACTACAGAGGTAATGTCATACATTCATAATATGAATACCACTATTTTGGAGGATTGGAATTTTGGTGTTACACCACCTCCTACTGCTAGTTTAGTTGACACATACCGTTTTGTTCAATCTGCTGCTGTAACTTGTCAAAAGGACACCGCACCGCCAGTTAAACAGGACCCTTATGACAAACTAAAGTTTTGGACTGTAGATCTTAAGGAAAGGTTTTCTGCAGATCTTGATCAGTTTCCTTTGGGACGTAAATTTTTATTGCAATTAGGAGCTAGACCTAAGCCCACTATAGGCCCACGCAAACGTGCAGCGCCCGCCCCTACCTCTACCCCATCACCAAAACGTGTTAAGCGTCGCAAGTCTTCCAGAAAATAGTGTTGTTTGTTATGTGTTTGTATGTGTGCATGTTGTATGTTTTGTATTGTTTGCCTGTTTGTATGTTCTGTATATGTACATGTTTGTTTGTCTGCTGTATGTGTGTATTTGTTTTTGTACATAATAAAGTATGCATGACAGTTTCATGTGTGGTTGCACCCAATGAGTAAGGTACTGTCCCTTTATTGTTTCTTTGTCCTTATTACACATTATTACACATTGCCCTACTTACATAGGTGTGTTTGTTCCTTCATTTTGTCCTGAATATCCAGTTTTGCCTTTGCACATTATATGGCGTCCATTTTATCCTTTAAATCCTCCATTTTGCTGTGCAACCGTTTTCGGTTACCTTGGTTTAACCTTACCTTTTTGAACAATTAATCTGTTTAAACATCAGCAAAACAGTTAATCTCCATCTTGTTTCCTCCTACACGCCTAGACTACTAACACAACTTACAAACGCCAAATAGTTAGTCATCATCCTGTCCAGGTGCACTCTAACAATACCTTGCATAACTTTGGTCGCGCCCTTGTTAATAAAACAGCTTTTAGGCACATATTTTCACTGTTTTTACTACGTTAATTGCATAATTGGCTTGCAAAACTACTGTGCAATCCAAGAATGTGTCTATAATTTATTTTA-AAAAACATGACTAAGGTTTTTGTCATTGTTAAGCAACCGAAAAAGGTCGGGCAAGTACATGCACACTTTCTACTTATTACTTTTTACAATCATAGTAATAAAAAAGGGTGTAACCGAAAACG
>KC470264|HPV59|B1|
GTTAAGACCGAAAACGGTGCATATAAAGGTAGTTAGAAAGAAAAGGGCAACGGCATGGCACGCTTTGAGGATCCTACACAACGACCATACAAACTGCCTGACTTGAGCACAACATTGAATATTCCTCTGCATGATATTCGCATCAATTGTGTGTTTTGCAAAGGGGAACTGCAAGAAAGAGAGGTATTTGAATTTGCTTTTAATGACTTATTTATAGTGTATAGAGACTGTACACCGTATGCAGCGTGTCTGAAATGCATTTCATTTTATGCAAGAGTAAGAGAATTAAGATATTATAGAGATTCTGTGTATGGAGAAACATTAGAGGCTGAAACCAAGACACCGTTACATGAGCTGCTGATACGCTGTTATAGATGCCTAAAACCTCTATGTCCAACAGACAAATTAAAGCATATAACTGAAAAAAGAAGATTCCATAATATAGCTGGAATATATACAGGACAGTGTCGTGGGTGTCGGACCCGAGCAAGACACCTAAGACAGCAACGACAAGCGCG---------TAGTGAAACACTGGTGTAAAACAATGCATGGACCAAAAGCAACACTTTGTGACATTGTTTTAGATTTGGAACCACACAATTTTGAGGAAGTTGACCTTGTGTGCTACGAGCAATTACCTGACTCCGACTCCGAGAATGAAAAAGATGAACCAGATGGAGTTAATCATCCTTTGCTACTAGCTAGACGAGCTGAACCACAGCGTCACAACATTGTGTGTGTGTGTTGTAAGTGTAATAATCAACTTCAGCTAGTAGTAGAAACCTCGCAAGACGGATTGCGAGCCTTACAGCAGCTGTTTATGGACGCACTATCCTTTGTGTGTCCTTTGTGTGCAGCAAACCAGTAACCTGCGATGGCCGATTCGGAAGGTACAGATGGGGAAGGGACGGGGTGCAATGGATGGTTTTTTGTGCAGGCAATAGTAGATAAAAAAACAGGTGACAAAATTTCAGATGACGAGGATGAAAATGCAACAGATACAGGTTCAGACTTGGTAGACTTTATTGATGATACCACAACAATTTGTGTACAGGCAGAGCGCGAGACAGCACAGGCCTTGTTTAATGTGCAGGAAGCCCAAAGGGATGCACGGGAAATGCATGTTTTAAAACGAAAGTTTGGGTGCAGTATAGAAAACAGTAGTGAGAAAGCGGCGGCAGGAACAAAAGCTAAGTCACCATTACAAGAAATATCAGTAAATGTTAACCACCCAAAAGTAAAGAGAAGGTTACTAACAGTGCCAGACAGCGGCTATGGCTATTCTGAAGTGGAAATGCTCGAGACTCAGGTAACCGTGGAGAATACTGGAAATGGGGACAGCAATGGCAGTGTTTGTAGCGACAGTCAAATAGACGGTAGCGACAGCAGAAACATGGATGTTGAAAACATAGTTCCAACATCCCCCACTAATCAATTGTTACAGTTATTACATAGCAAAAATAAGAAAGCAGCTATGTATGCAAAATTTAAAGAATTGTATGGGTTATCATTTCAAGATTTGGTTAGGACATTTAAAAGTGACAGAACTACCTGTAGCGATTGGGTAACCGCCATTTTTGGTGTAAATCCAACTGTAGCAGAAGGATTTAAAACATTAATACAACCCTATGTGCTATATGCACATATACAATGTTTAGATTGTGCATGGGGAGTAGTAATATTAGCATTATTAAGATATAAATGTGGAAAAAATAGAATAACAGTTGCAAAAGGACTTAGCACATTACTACATGTACCAGATACGTGCATGTTAATTGAACCACCCAAATTGCGTAGTGGTGTTGCAGCATTATATTGGTACAGAACAGGAATGTCCAATATTAGTGAAGTTATAGGGGAAACGCCCGAATGGATACAAAGACTAACAATTATACAACATGGAGTTGATGATAGCGTGTTTGACCTGTCAGAAATGATACAATGGGCGTTTGATAATGACCTAACAGATGAAAGTGATATTGCATATGAATATGCATTAATAGCAGATAGTAATAGTAACGCCGCTGCATTTTTAAAAAGCAACTGCCAGGCAAAATACCTAAAAGATTGTGCAGTTATGTGTAGGCATTATAAAAGAGCACAAAAAAGACAAATGAGTATGTCACAGTGGATAAAATGGAGATGTGATAAAATAGAAGAGGGGGGAGATTGGAAACCCATAGTACAATTTTTAAGATATCAAGGAGTAGAATTTATAACGTTTTTATGTGCATTAAAAGATTTTTTAAAAGGTACCCCAAAAAGAAATTGCATTGTGCTGTGTGGGCCAGCAAATACAGGCAAGTCATACTTTGGAATGAGCCTGCTACATTTCTTACAAGGAACTGTAATTTCACATGTAAATTCAAATAGTCACTTTTGGCTAGAACCTTTAACAGATGCTAAATTAGCTATGCTAGACGATGCAACAGATAGTTGTTGGACATATTTTGATACATATATGCGAAATGCTCTGGATGGCAATCCTATAAGTGTAGATAGAAAGCATAGGCACCTAGTACAAATTAAATGTCCACCAATGCTTATTACATCAAATACAAATCCAGTTACAGATAACAGGTGGCCATACCTAAATAGCAGACTAATGGTATTTAAATTTCCAAACAAATTTCCATTTGACAAAAATAGAAATCCAGTATATACAATTAATGACAGAAACTGGAAATGTTTTTTTGAAAGGACGTGGTGCAGATTAGATTTGAACGAGGAAGAGGATGATGCAGACAGTGATGGACACCCTTTCGCAGCGTTTAAGTGTGTTACAGGATCAAATATTAGAACATTATGAAAACGATAGTAAAGACATTAATGAACACATAAACTATTGGAAACTGGTGCGTATGGAAAATGTAATTTTATTTGCAGCAAGAGAGAACAATATACATACATTAAACCACCAGGTGGTGCCAACGTTTTTGGTGTCTAAAAACAAGGCATGTGAAGCTATTGAACTGCAGATGGCGTTAGAGAGTTTGGCACAAACTGAGTTTAAAAATGAGCAATGGACAATGCAAGAAACATGCCAAGAACTATGGCAAACAGCACCTAAAAAGTGTTTTAAAAAACAGGGCATTACAGTGGAAGTACGGTTTGACTGCAGCAAGGAAAACACAATGCATTACACAAGCTGGAAATTTATATATTATGTAAATGATGTAGGACAGTGGTGTAAAACCACAGGAAGTGTGGACTTTTGGGGACTATATTATAATGTGGAAGAGGAACAGGTGTACTATGTAAAATTTATACATGATGCCAAAAAATATGGGACTACAGACAAGTGGGAAGTGCATTATAATGGCAAGGTTATTGATTGTTATGACTCTATGTGCAGTACCAGTGACGAGCAAGTATCCACTTCTGGATCTTCTGAGCAACTATCATACCCCTCCGCAACGCCCCCCGAAGCCACGTACGTGGGCCCCCAAACGTCCAACTGTCCGACGAAGACTGGAAAGCGACCAAGACAGTGTGGATACACACAGCACCCTCAGTCTACCAGCGTGTCAGTGGACCACTGTGACAACCCAGTCGTCCGTTTGCATCCAGGCAACAACCCGCGACGGCACATCCCTTGCAGTAACACTACGCCTATAATACACTTAAAAGGTGACAAAAATGGCCTTAAGTGTTTAAGGTATAGATTAAAAAAAGTACAATGGTTATTTGAAAATATTTCCTCTACCTGGCATTGGACAGGAAACAGAGGATCAGCCAAAACAGGCATTTTAACATTAACATATACAAGCGAAACACAACGCAATGAATTTTTAGATACTGTAAAAATTCCTAATAGTGTACAAATACAAGTTGGGTATATGAGTGTGTAATGGTTGTTATGCAAATG----------------TAACACAAGCCAATACTGCTGCTATATTGTATAGCTGAGGAAATGATAACCCTTGTATTTGTGTGTTGTGTTTGTGTTTGCTTGTGTGTGTGTTGCAATGTCCCGCTTCTGCCATCTGTCTATATGTGTGCATATGCATGGTTACTAGTATTTGTGTATATTTTGGTTATCACCTCCTCATATGAGTGTTTTATACTATATATATTGTTTTTTATAATTCCACTGTTAATACTATATGCCCATGCAATACTGTCCATACAATAATCGTTGTATATTGTAAATTACATTGCACTGTATTGTACAGTATATTTTAAACACATTATTATTTTTGTTAGGTGTTGGTTTTGTTACATTTATAATAAAATATGGTTTCCCATCGTGCTGCTCGTCGTAAACGTGCCTCAGCAACAGACTTATATAAAACCTGCAAGCAGGCAGGTACATGCCCTTCTGATGTTATTAATAAAGTTGAAGGTACAACTTTAGCTGATAAAATATTGCAGTGGACCAGCCTAGGAATATTTTTAGGTGGACTTGGTATTGGTACTGGATCTGGTACCGGTGGCAGAACAGGGTACATACCTTTAGGTGGGCGTACAAACACTATAGTAGATGTATCGCCTGCTAAACCACCAGTAGTTATTGAACCTGTTGGACCTACAGATCCATCTATAGTTACATTAGTTGAGGATTCTAGTGTTATAACATCTGGAGCCCCTGCCCCAACATTTACAGGTACTTCGGGATTTGAAATATCTACCTCTAGTACAACAACACCAGCTGTTTTGGATATAACTCCAACCTCTTCTGTTCAAATTAGTAGCTCTAGTTTTATAAATCCTGCATTTACAGACCCTTCTGTAATTGAGGTTCCCCAAACAGGTGAAATTTCTGGTAATATATTAATTAGTACCCCTACCTCTGGTGCACATGGCTATGAAGAAATACCAATGCAAACGTTTGCTACGGAAGGTACTGGTTTGGAACCCATTAGCAGTACCCCCAATCCAACAGTACGTCGTGTGGCTGGACCTAGATTGTACAGTAGGGCTAATCAACAGGTTCGGGTGTCTGATGCTAACTTTTTAACACGTCCATCCACATTTGTTACATATGATAACCCTGCTTATGATCCAATTGATACTACATTGACTTTTGACCCCTCATCAGAGGTTCCAGACCCGGACTTTATGGATATAGTTCGTTTGCATAGGCCTGCATTAACATCCAGACGCAGCACTGTCAGATTTAGTAGGCTGGGACAACGGGCAACCATGTTTACCCGTAGTGGTAAACAAATTGGGGCCCGTGTACATTTTTATCATGATATAAGCCCTATACCACATGCTGAAGATATTGAATTGCAACCTCTTGTTTCTTCCCAGGCTGCTACTGATGATATATATGATATATATGCAGATATTACAGATGAAGCACCTACTAGTACTGCCAACACTGCATTTACAATTCCTAAATCTTCTTTTCAAAGTTTGTCATTAACACGGTCGGCATCTAGCACCTTTTCAAATGTAACTGTTCCTTTGGCTACTGCCTGGGATGTTCCTGTAAATACAGGACCCGATATAGTTTTACCTAATACTAATATTGTTGGACCCACTTATTCTACTACCCCCTTTACCACCATACAGTCTATTAATATAGAAGGCACAAATTATTTTTTATGGCCTATATATTATTTTTTACCTCGTAAACGTAAACGTGTTCCCTATTTTTTTACAGATGGCTCTATGGCGTTCTAGTGACAACAAGGTGTATCTACCTCCACCTTCGGTAGCTAAGGTTGTCAGCACTGATGATTATGTCACCCGTACCAGTATTTTCTACCACGCAGGCAGTTCCAGACTTCTTACAGTTGGACATCCATATTTTAAAGTACCTAAAGGTGGTAATGGTAGACAGGATGTTCCTAAGGTGTCTGCATATCAATACAGAGTATTTAGGGTTAATTTACCTGATCCTAATAAATTTGGCCTTCCAGATAACACAGTATATGATCCTAACTCTCAACGCCTGGTCTGGGCCTGTGTAGGTGTTGAAATCGGTCGGGGCCAACCTTTAGGGGTAGGACTTAGTGGTCATCCATTCTATAATAAATTGGATGACACTGAAAACTCTCATGTAGCATCTGCTGTTGATAACAAAGATACACGTGATAATGTATCTGTGGATTATAAACAAACTCAGCTGTGTATTATTGGCTGTGTACCTGCCATTGGAGAACACTGGACGAAGGGCACTGCTTGTAAGCCTAATACTGTGGTTCAGGGCGATTGTCCTCCACTAGAATTAATAAATACACCAATTGAAGATGGTGATATGGTAGACACAGGATATGGGGCTATGGACTTTAAATTGTTGCAGGATACCAAAAGTGAAGTACCATTAGATATTTGTCAGTCTATTTGTAAATATCCTGATTATTTACAAATGTCAGCAGATGCTTATGGAGACAGCATGTTTTTTTGTTTAAGGCGAGAACAGGTTTTTGCCAGACATTTTTGGAATAGATCTGGTACTATGGGTGATCAAATTCCTGAATCGCTATATATTAAAGGTACTGACATACGTGCCACCCCAGGCAGTTATTTATATTCTCCTTCCCCAAGTGGGTCTGTGGTTACTTCTGATTCACAATTATTTAATAAACCATATTGGCTGCACAAGGCTCAGGGTTTAAACAATGGTATATGTTGGCACAATCAATTGTTTTTAACAGTTGTAGATACTACTCGCAGCACCAATCTTTCTGTGTGTGCTTCTACTACTTCTTCTATTCCTAATGTATACACACCTACCAGTTTTAAAGAATATGCCAGACATGTGGAGGAATTTGATTTGCAGTTTATATTTCAACTGTGTAAAATAACATTAACTACAGAGGTAATGTCATACATTCATAATATGAATACCACTATTTTGGAGGATTGGAATTTTGGTGTTACACCACCTCCTACTGCTAGTTTAGTTGACACATACCGTTTTGTTCAATCTGCTGCTGTAACTTGTCAAAAGGACACCGCACCGCCAGTTAAACAGGACCCTTATGACAAACTAAAGTTTTGGACTGTAGATCTTAAGGAAAGGTTTTCTGCAGATCTTGATCAGTTTCCTTTGGGACGTAAATTTTTATTGCAATTAGGAGCTAGACCTAAGCCCACTATAGGCCCACGCAAACGTGCAGCGCCCGCCCCTACCTCTACCCCATCACCAAAACGTGTTAAGCGTCGCAAGTCTTCCAGAAAATAGTGTTGTTTGTCATGTGTTTGTATGTGTGTATGTTGTATGTTTTGTATTGTTTGCCTGTTTGTATGTTGTGTATATGTACATGTTTGTTTGTCTGCTGTATGTGTGTATTTGTTTTTGTACATAATAAAGTATGCATGACAGTTTCATGTGTGGTTGCACCCAATGAGTAAGGTACTGTCCCTTTATTGTTTCTTTGTCCTTATTACACATTATTACACATTGCCCTACTTACATAGGTGTGTTTGTTCCTTCATTTTGTCCTGAATATCCAGTTTTGCATTTGCACATTATATGGCGTCCATTTTATCCTTTAAATCCTCCATTTTGCTGTGCAACCGTTTTCGGTTGCCTTGGTTTGACCTTACCTTTTTGAACAATTAATCTGTTTAAACATCAGCAAAACAGTTAATCTCCATCTTGTTTCCTCCTACACGCCTAGACTACTAACACAACTTACAAACGCCAAATAGTTAGTCATCATCCTGTCCAGGTGCACTCTAACAATACCTTGCATAACTTTGGTCGCGCCCTTGTTAATAAAACAGCTTTTAGGCACATATTTTCACTGTTTTTACTAGTTTAATTGCATAATTGGCTTGCAAAACTACTGTGCAATCCAAGAATGTGTCTATAATTTATTTTAAAAAAACATGACTAAGGTTTTTGTCATTGTTAAGCAACCGAAAAAGGTCGGGCAGGTACATGCACACTTTCTACTTATTACTTTTTACAATCATACTAATAAAAAAGGGTGTAACCGAAAACG
>LNS6759684_HPV59
GTTAAGACCGAAAACGGTGCATATAAAGGTAGTTAGAAAGAAAAGGGCAACGGCATGGCACGCTTTGAGGATCCTACACAACGACCATACAAACTGCCTGACTTGAGCACAACATTGAATATTCCTCTGCATGATATTCGCATCAATTGTGTGTTTTGCAAAGGGGAACTGCAAGAAAGAGAGGTATTTGAATTTGCTTTTAATGACTTATTTATAGTGTATAGAGACTGTACACCGTATGCAGCGTGTCTGAAATGCATTTCATTTTATGCAAGAGTAAGAGAATTAAGATATTATAGAGATTCTGTGTATGGAGAAACATTAGAGGCTGAAACCAAGACACCGTTACATGAGCTGCTGATACGCTGTTATAGATGCCTAAAACCTCTATGTCCAACAGACAAATTAAAGCATATAACTGAAAAAAGAAGATTCCATAATATAGCTGGAATATATACAGGACAGTGTCGTGGGTGTCGGACCCGAGCAAGACACCTAAGACAGCAACGACAAGCGCG---------TAGTGAAACACTGGTGTAAAACAATGCATGGACCAAAAGCAACACTTTGTGACATTGTTTTAGATTTGGAACCACACAATTTTGAGGAAGTTGACCTTGTGTGCTACGAGCAATTACCTGACTCCGACTCCGAGAATGAAAAAGATGAACCAGATGGAGTTAATCATCCTTTGCTACTAGCTAGACGAGCTGAACCACAGCGTCACAACATTGTGTGTGTGTGTTGTAAGTGTAACAATCAACTTCAGCTAGTAGTAGAAACCTCGCAAGACGGATTGCGAGCCTTACAGCAGCTGTTTATGGACGCACTATCCTTTGTGTGTCCTTTGTGTGCAGCAAACCAGTAACCTGCGATGGCCGATTCGGAAGGTACAGATGGGGAAGGGACGGGGTGCAATGGATGGTTTTTTGTGCAGGCAATAGTAGATAAAAAAACAGGTGACAAAATTTCAGATGACGAGGATGAAAATGCAACAGATACAGGTTCAGACTTGGTAGACTTTATTGATGATACCACAACAATTTGTGTACAGGCAGAGCGCGAGACAGCACAGGCCTTGTTTAATGTGCAGGAAGCCCAAAGGGATGCACGGGAAATGCATGTTTTAAAACGAAAGTTTGGGTGCAGTATAGAAAACAGTAGTGAGAAAGCGGCGGCAGGAACAAAAGCTAAGTCACCATTACAAGAAATATCAGTAAATGTTAACCACCCAAAAGTAAAGAGAAGGTTACTAACAGTGCCAGACAGCGGCTATGGCTATTCTGAAGTGGAAATGCTCGAGACTCAGGTAACCGTGGAGAATACTGGAAATGGGGACAGCAATGGCAGTGTTTGTAGCGACAGTCAAATAGACGGTAGCGACAGCAGTAACATGGATGTTGAAAACATAGTTCCAACATCCCCCACTAATCAATTGTTACAGTTATTACATAGCAAAAATAAGAAAGCAGCTATGTATGCAAAATTTAAAGAATTGTATGGGTTATCATTTCAAGATTTGGTTAGGACATTTAAAAGTGACAGAACTACCTGTAGCGATTGGGTAACCGCCATTTTTGGTGTAAATCCAACTGTAGCAGAAGGATTTAAAACATTAATACAACCCTATGTGCTATATGCACATATACAATGTTTAGATTGTGCATGGGGAGTAGTAATATTAGCATTATTAAGATATAAATGTGGAAAAAATAGAATAACAGTTGCAAAAGGACTTAGCACATTACTACATGTACCAGATACGTGCATGTTAATTGAACCACCCAAATTGCGTAGTGGTGTTGCAGCATTATATTGGTACAGAACAGGAATGTCCAATATTAGTGAAGTTATAGGGGAAACGCCCGAATGGATACAAAGACTAACAATTATACAACATGGAGTTGATGATAGCGTGTTTGACCTGTCAGAAATGATACAATGGGCGTTTGATAATGACCTAACAGATGAAAGTGATATTGCATATGAATATGCATTAATAGCAGATAGTAATAGTAACGCCGCTGCATTTTTAAAAAGCAACTGCCAGGCAAAATACCTAAAAGATTGTGCAGTTATGTGTAGGCATTATAAAAGAGCACAAAAAAGACAAATGAGTATGTCACAGTGGATAAAATGGAGATGTGATAAAATAGAAGAGGGGGGAGATTGGAAACCCATAGTACAATTTTTAAGATATCAAGGAGTAGAATTTATAACGTTTTTATGTGCATTAAAAGATTTTTTAAAAGGTACCCCAAAAAGAAATTGCATTGTGCTGTGTGGGCCAGCAAATACAGGCAAGTCATACTTTGGAATGAGCCTGCTACATTTCTTACAAGGAACTGTAATTTCACATGTAAATTCAAATAGTCACTTTTGGCTAGAACCTTTAACAGATGCTAAATTAGCTATGCTAGACGATGCAACAGATAGTTGTTGGACATATTTCGATACATATATGCGAAATGCTCTGGATGGCAATCCTATAAGTGTAGATAGAAAGCATAGGCACCTAGTACAAATTAAATGTCCACCAATGCTTATTACATCAAATACAAATCCAGTTACAGATAACAGGTGGCCATACCTAAATAGCAGACTAATGGTATTTAAATTTCCAAACAAATTTCCATTTGACAAAAATAGAAATCCAGTATATACAATTAATGACAGAAACTGGAAATGTTTTTTTGAAAGGACGTGGTGCAGATTAGATTTGAACGAGGAAGAGGATGATGCAGACAGTGATGGACACCCTTTCGCAGCGTTTAAGTGTGTTACAGGATCAAATATTAGAACATTATGAAAACGATAGTAAAGACATTAATGAACACATAAACTATTGGAAACTGGTGCGTATGGAAAATGTAATTTTATTTGCAGCAAGAGAGAACAATATACATACATTAAACCACCAGGTGGTGCCAACGTTTTTGGTGTCTAAAAACAAGGCATGTGAAGCTATTGAACTGCAGATGGCGTTAGAGAGTTTGGCACAAACTGAGTTTAAAAATGAGCAATGGACAATGCAAGAAACATGCCAAGAACTATGGCAAACAGCACCTAAAAAGTGTTTTAAAAAACAGGGCATTACAGTGGAAGTACGGTTTGACTGCAGCAAGGAAAACACAATGCATTACACAAGCTGGAAATTTATATATTATGTAAATGATGTAGGACAGTGGTGTAAAACCACAGGAAGTGTGGACTTTTGGGGACTATATTATAATGTGGAAGAGGAACAGGTGTACTATGTAAAATTTATACATGATGCCAAAAAATATGGGACTACAGACAAGTGGGAAGTGCATTTTAATGGCAAGGTTATTGATTGTTATGACTCTATGTGCAGTACCAGTGACGAGCAAGTATCCACTTCTGGATCTTCTGAGCAACTATCATACCCCTCCGCAACGCCCCCCGAAGCCACGTACGTGGGCCCCCAAACGTCCAACTGTCCGACGAAGACTGGAAAGCGACCAAGACAGTGTGGATACACACAGCACCCTCAGTCTACCAGCGTGTCAGTGGACCACTGTGACAACCCAGTCGTCCGTTTGCATCCAGGCAACAACCCGCGACGGCACATCCCTTGCAGTAACACTACGCCTATAATACACTTAAAAGGTGACAAAAATGGCCTTAAGTGTTTAAGGTATAGATTAAAAAAAGTACAATGGTTATTTGAAAATATTTCCTCTACCTGGCATTGGACAGGAAACAGAGGATCAGCCAAAACAGGCATTTTAACATTAACATATACAAGCGAAACACAACGCAATGAATTTTTAGATACTGTAAAAATTCCTAATAGTGTACAAATACAAGTTGGGTATATGAGTGTGTAATGGTTGTTATGCAAATG----------------TAACACAAGCCAATACTGCTGCTATATTGTATAGCTGAGGAAATGATAACCCTTGTATTTGTGTGTTGTGTTTGTGTTTGCTTGTGTGTGTGTTGCAATGTCCCGCTTCTGCCATCTGTCTATATGTGTGCATATGCATGGTTACTAGTATTTGTGTATATTTTGGTTATCACCTCCTCATATGAGTGTTTTATACTATATATATTGTTTTTTATAATTCCACTGTTAATACTATATGCCCATGCAATACTGTCCATACAATAATCGTTGTATATTGTAAATTACATTGCACTGTATTGTACAGTATATTTTAAACACATTATTATTTTTGTTAGGTGTTGGTTTTGTTACATTTATAATAAAATATGGTTTCCCATCGTGCTGCTCGTCGTAAACGTGCCTCAGCAACAGACTTATATAAAACCTGCAAGCAGGCAGGTACATGCCCTTCTGATGTTATTAATAAAGTTGAAGGTACAACTTTAGCTGATAAAATATTGCAGTGGACCAGCCTAGGAATATTTTTAGGTGGACTTGGTATTGGTACTGGATCTGGTACCGGTGGCAGAACAGGGTACATACCTTTAGGTGGGCGTACAAACACTATAGTAGATGTATCGCCTGCTAAACCACCAGTAGTTATTGAACCTGTTGGACCTACAGATCCATCTATAGTTACATTAGTTGAGGATTCTAGTGTTATAACATCTGGAGCCCCTGCTCCAACATTTACAGGTACTTCGGGATTTGAAATATCTACCTCTAGTACAACAACACCAGCTGTTTTGGATATAACTCCAACCTCTTCTGTTCAAATTAGTAGCTCTAGTTTTATAAATCCTGCATTTACAGACCCTTCTGTAATTGAGGTTCCCCAAACAGGTGAAATTTCTGGTAATATATTAATTAGTACCCCTACCTCTGGTGCACATGGCTATGAAGAAATACCAATGCAAACGTTTGCTACGGAAGGTACTGGTTTGGAACCCATTAGCAGTACCCCCAATCCAACAGTACGTCGTGTGGCTGGACCTAGATTGTACAGTAGGGCTAATCAACAGGTTCGGGTGTCTGATGCTAACTTTTTAACACGTCCATCCACATTTGTTACATATGATAACCCTGCTTATGATCCAATTGATACTACATTGACTTTTGACCCCTCATCAGAGGTTCCAGACCCGGACTTTATGGATATAGTTCGTTTGCATAGGCCTGCATTAACATCCAGACGCAGCACTGTCAGATTTAGTAGGCTGGGACAACGGGCAACCATGTTTACCCGTAGTGGTAAACAAATTGGGGCCCGTGTACATTTTTATCATGATATAAGCCCTATACCACATGCTGAAGATATTGAATTGCAACCTCTTGTTTCTTCCCAGGCTGCTACTGATGATATATATGATATATATGCAGATATTACAGATGAAGCACCTACTAGTACTGCCAACACTGCATTTACATTTCCTAAATCTTCTTTTCAAAGTTTGTCATTAACACGGTCGGCATCTAGCACCTTTTCAAATGTAACTGTTCCTTTGGCTACTGCCTGGGATGTTCCTGTAAATACAGGACCCGATATAGTTTTACCTAATACTAATATTGTTGGACCCACTTATTCTACTACCCCCTTTACCACCATACAGTCTATTAATATAGAAGGCACAAATTATTTTTTATGGCCTATATATTATTTTTTACCTCGTAAACGTAAACGTGTTCCCTATTTTTTTACAGATGGCTCTATGGCGTTCTAGTGACAACAAGGTGTATCTACCTCCACCTTCGGTAGCTAAGGTTGTCAGCACTGATGATTATGTCACCCGTACCAGTATTTTCTACCACGCAGGCAGTTCCAGACTTCTTACAGTTGGACATCCATATTTTAAAGTACCTAAAGGTGGTAATGGTAGACAGGATGTTCCTAAGGTGTCTGCATATCAATACAGAGTATTTAGGGTTAATTTACCTGATCCTAATAAATTTGGCCTTCCAGATAACACAGTATATGATCCTAACTCTCAACGCCTGGTCTGGGCCTGTGTAGGTGTTGAAATCGGTCGGGGCCAACCTTTAGGGGTAGGACTTAGTGGTCATCCATTCTATAATAAATTGGATGACACTGAAAACTCTCATGTAGCATCTGCTGTTGATAACAAAGATACACGTGATAATGTATCTGTGGATTATAAACAAACTCAGCTGTGTATTATTGGCTGTGTACCTGCCATTGGAGAACACTGGACGAAGGGCACTGCTTGTAAGCCTAATACTGTGGTTCAGGGCGATTGTCCTCCACTAGAATTAATAAATACACCAATTGAAGATGGTGATATGGTAGACACAGGATATGGGGCTATGGACTTTAAATTGTTGCAGGATACCAAAAGTGAAGTACCATTAGATATTTGTCAGTCTATTTGTAAATATCCTGATTATTTACAAATGTCAGCAGATGCTTATGGAGACAGCATGTTTTTTTGTTTAAGGCGAGAACAGGTTTTTGCCAGACATTTTTGGAATAGATCTGGTACTATGGGTGATCAAATTCCTGAATCGCTATATATTAAAGGTACTGACATACGTGCCACCCCAGGCAGTTATTTATATTCTCCTTCCCCAAGTGGGTCTGTGGTTACTTCTGATTCACAATTATTTAATAAACCATATTGGCTGCACAAGGCTCAGGGTTTAAACAATGGTATATGTTGGCACAATCAATTGTTTTTAACAGTTGTAGATACTACTCGCAGCACCAATCTTTCTGTGTGTGCTTCTACTACTTCTTCTATTCCTAATGTATACACACCTACCAGTTTTAAAGAATATGCCAGACATGTGGAGGAATTTGATTTGCAGTTTATATTTCAACTGTGTAAAATAACATTAACTACAGAGGTAATGTCATACATTCATAATATGAATACCACTATTTTGGAGGATTGGAATTTTGGTGTTACACCACCTCCTACTGCTAGTTTAGTTGACACATACCGTTTTGTTCAATCTGCTGCTGTAACTTGTCAAAAGGACACCGCACCGCCAGTTAAACAGGACCCTTATGACAAACTAAAGTTTTGGACTGTAGATCTTAAGGAAAGGTTTTCTGCAGATCTTGATCAGTTTCCTTTGGGACGTAAATTTTTATTGCAATTAGGAGCTAGACCTAAGCCCACTATAGGCCCACGCAAACGTGCAGCGCCCGCCCCTACCTCTACCCCATCACCAAAACGTGTTAAGCGTCGCAAGTCTTCCAGAAAATAGTGTTGTTTGTCATGTGTTTGTATGTGTGTATGTTGTATGTTTTGTATTGTTTGCCTGTTTGTATGTTGTGTATATGTACATGTTTGTTTGTCTGCTGTATGTGTGTATTTGTTTTTGTACATAATAAAGTATGCATGACAGTTTCATGTGTGGTTGCACCCAATGAGTAAGGTACTGTCCCTTTATTGTTTCTTTGTCCTTATTACACATTATTACACATTGCCCTACTTACATAGGTGTGTTTGTTCCTTCATTTTGTCCTGAATATCCAGTTTTGCATTTGCACATTATATGGCGTCCATTTTATCCTTTAAATCCTCCATTTTGCTGTGCAACCGTTTTCGGTTGCCTTGGTTTGACCTTACCTTTTTGAACAATTAATCTGTTTAAACATCAGCAAAACAGTTAATCTCCATCTTGTTTCCTCCTACACGCCTAGACTACTAACACAACTTACAAACGCCAAATAGTTAGTCATCATCCTGTCCAGGTGCACTCTAACAATACCTTGCATAACTTTGGTCGCGCCCTTGTTAATAAAACAGCTTTTAGGCACATATTTTCACTGTTTTTACTAGTTTAATTGCATAATTGGCTTGCAAAACTACTGTGCAATCCAAGAATGTGTCTATAATTTATTTTAAAAAAACATGACTAAGGTTTTTGTCATTGTTAAGCAACCGAAAAAGGTCGGGCAGGTACATGCACACTTTCTACTTATTACTTTTTACAATCATACTAATAAAAAAGGGTGTAACCGAAAACG
>LNS7721975_HPV59
GTTAAGACCGAAAACGGTGCATATAAAGGTAGTTAGAAAGAAAAGGGCAACGGCATGGCACGCTTTGAGGATCCTACACAACGACCATACAAACTGCCTGACTTGAGCACAACATTGAATATTCCTCTGCATGATATTCGCATCAATTGTGTGTTTTGCAAAGGGGAACTGCAAGAAAGAGAGGTATTTGAATTTGCTTTTAATGACTTATTTATAGTGTATAGAGACTGTACACCGTATGCAGCGTGTCTGAAATGCATTTCATTTTATGCAAGAGTAAGAGAATTAAGATATTATAGAGATTCTGTGTATGGAGAAACATTAGAGGCTGAAACCAAGACACCGTTACATGAGCTGCTGATACGCTGTTATAGATGCCTAAAACCTCTATGTCCAACAGACAAATTAAAGCATATAACTGAAAAAAGAAGATTTCATAATATAGCTGGAATATATACAGGACAGTGTCGTGGGTGTCGGACCCGAGCAAGACACCTAAGACAGCAACGACAAGCGCG---------TAGTGAAACACTGGTGTAAAACAATGCATGGACCAAAAGCAACACTTTGTGACATTGTTTTAGATTTGGAACCACACAATTTTGAGGAAGTTGACCTTGTGTGCTACGAGCAATTACCTGACTCCGACTCCGAGAATGAAAAAGATGAACCAGATGGAGTTAATCATCCTTTGCTACTAGCTAGACGAGCTGAACCACAGCGTCACAACATTGTGTGTGTGTGTTGTAAGTGTAACAATCAACTTCAGCTAGTAGTAGAAACCTCGCAAGACGGATTGCGAGCCTTACAGCAGCTGTTTATGGACGCACTATCCTTTGTGTGTCCTTTGTGTGCAGCAAACCAGTAACCTGCGATGGCCGATTCGGAAGGTACAGATGGGGAAGGGACGGGGTGCAATGGATGGTTTTTTGTGCAGGCAATAGTAGATAAAAAAACAGGTGACAAAATTTCAGATGACGAGGATGAAAATGCAACAGATACAGGTTCAGACTTGGTAGACTTTATTGATGATACCACAACAATTTGTGTACAGGCAGAGCGCGAGACAGCACAGGCCTTGTTTAATGTGCAGGAAGCCCAAAGGGATGCACGGGAAATGCATGTTTTAAAACGAAAGTTTGGGTGCAGTATAGAAAACAGTAGTGAGAAAGCGGCGGCAGGAACAAAAGCTAAGTCACCATTACAAGAAATATCAGTAAATGTTAACCACCCAAAAGTAAAGAGAAGGTTACTAACAGTGCCAGACAGCGGCTATGGCTATTCTGAAGTGGAAATGCTCGAGACTCAGGTAACCGTGGAGAATACTGGAAATGGGGACAGCAATGGCAGTGTTTGTAGCGACAGTCAAATAGACGGTAGCGACAGCAGTAACATGGATGTTGAAAACATAGTTCCAACATCCCCCACTAATCAATTGTTACAGTTATTACATAGCAAAAATAAGAAAGCAGCTATGTATGCAAAATTTAAAGAATTGTATGGGTTATCATTTCAAGATTTGGTTAGGACATTTAAAAGTGACAGAACTACCTGTAGCGATTGGGTAACCGCCATTTTTGGTGTAAATCCAACTGTAGCAGAAGGATTTAAAACATTAATACAACCCTATGTGCTATATGCACATATACAATGTTTAGATTGTGCATGGGGAGTAGTAATATTAGCATTATTAAGATATAAATGTGGAAAAAATAGAATAACAGTTGCAAAAGGACTTAGCACATTACTACATGTACCAGATACGTGCATGTTAATTGAACCACCCAAATTGCGTAGTGGTGTTGCAGCATTATATTGGTACAGAACAGGAATGTCCAATATTAGTGAAGTTATAGGGGAAACGCCCGAATGGATACAAAGACTAACAATTATACAACATGGAGTTGATGATAGCGTGTTTGACCTGTCAGAAATGATACAATGGGCGTTTGATAATGACCTAACAGATGAAAGTGATATTGCATATGAATATGCATTAATAGCAGATAGTAATAGTAACGCCGCTGCATTTTTAAAAAGCAACTGCCAGGCAAAATACCTAAAAGATTGTGCAGTTATGTGTAGGCATTATAAAAGAGCACAAAAAAGACAAATGAGTATGTCACAGTGGATAAAATGGAGATGTGATAAAATAGAAGAGGGGGGAGATTGGAAACCCATAGTACAATTTTTAAGATATCAAGGAGTAGAATTTATAACGTTTTTATGTGCATTAAAAGATTTTTTAAAAGGTACCCCAAAAAGAAATTGCATTGTGCTGTGTGGGCCAGCAAATACAGGCAAGTCATACTTTGGAATGAGCCTGCTACATTTCTTACAAGGAACTGTAATTTCACATGTAAATTCAAATAGTCACTTTTGGCTAGAACCTTTAACAGATGCTAAATTAGCTATGCTAGACGATGCAACAGATAGTTGTTGGACATATTTTGATACATATATGCGAAATGCTCTGGATGGCAATCCTATAAGTGTAGATAGAAAGCATAGGCACCTAGTACAAATTAAATGTCCACCAATGCTTATTACATCAAATACAAATCCAGTTACAGATAACAGGTGGCCATACCTAAATAGCAGACTAATGGTATTTAAATTTCCAAACAAATTTCCATTTGACAAAAATAGAAATCCAGTATATACAATTAATGACAGAAACTGGAAATGTTTTTTTGAAAGGACGTGGTGCAGATTAGATTTGAACGAGGAAGAGGATGATGCAGACAGTGATGGACACCCTTTCGCAGCGTTTAAGTGTGTTACAGGATCAAATATTAGAACATTATGAAAACGATAGTAAAGACATTAATGAACACATAAACTATTGGAAACTGGTGCGTATGGAAAATGTAATTTTATTTGCAGCAAGAGAGAACAATATACATACATTAAACCACCAGGTGGTGCCAACGTTTTTGGTGTCTAAAAACAAGGCATGTGAAGCTATTGAACTGCAGATGGCGTTAGAGAGTTTGGCACAAACTGAGTTTAAAAATGAGCAATGGACAATGCAAGAAACATGCCAAGAACTATGGCAAACAGCACCTAAAAAGTGTTTTAAAAAACAGGGCATTACAGTGGAAGTACGGTTTGACTGCAGCAAGGAAAACACAATGCATTACACAAGCTGGAAATTTATATATTATGTAAATGATGTAGGACAGTGGTGTAAAACCACAGGAAGTGTGGACTTTTGGGGACTATATTATAATGTGGAAGAGGAACAGGTGTACTATGTAAAATTTATACATGATGCCAAAAAATATGGGACTACAGACAAGTGGGAAGTGCATTTTAATGGCAAGGTTATTGATTGTTATGACTCTATGTGCAGTACCAGTGACGAGCAAGTATCCACTTCTGGATCTTCTGAGCAACTATCATACCCCTCCGCAACGCCCCCCGAAGCCACGTACGTGGGCCCCCAAACGTCCAACTGTCCAACGAAGACTGGAAAGCGACCAAGACAGTGTGGATACACACAGCACCCTCAGTCTACCAGCGTGTCAGTGGACCACTGTGACAACCCAGTCGTCCGTTTGCATCCAGGCAACAACCCGCGACGGCACATCCCTTGCAGTAACACTACGCCTATAATACACTTAAAAGGTGACAAAAATGGCCTTAAGTGTTTAAGGTATAGATTAAAAAAAGTACAATGGTTATTTGAAAATATTTCCTCTACCTGGCATTGGACAGGAAACAGAGGATCAGCCAAAACAGGCATTTTAACATTAACATATACAAGCGAAACACAACGCAATGAATTTTTAGATACTGTAAAAATTCCTAATAGTGTACAAATACAAGTTGGGTATATGAGTGTGTAATGGTTGTTATGCAAATG----------------TAACACAAGCCAATACTGCTGCTATATTGTATAGCTGAGGAAATGATAACCCTTGTATTTGTGTGTTGTGTTTGTGTTTGCTTGTGTGTGTGTTGCAATGTCCCGCTTCTGCCATCTGTCTATATGTGTGCATATGCATGGTTACTAGTATTTGTGTATATTTTGGTTATCACCTCCTCATATGAGTGTTTTATACTATATATATTGTTTTTTATAATTCCACTGTTAATACTATATGCCCATGCAATACTGTCCATACAATAATCGTTGTATATTGTAAATTACATTGCACTGTATTGTACAGTATATTTTAAACACATTATTATGTTTGTTAGGTGTTGGTTTTGTTACATTTATAATAAAATATGGTTTCCCATCGTGCTGCTCGTCGTAAACGTGCCTCAGCAACAGACTTATATAAAACCTGCAAGCAGGCAGGTACATGCCCTTCTGATGTTATTAATAAAGTTGAAGGTACAACTTTAGCTGATAAAATATTGCAGTGGACCAGCCTAGGAATATTTTTAGGTGGACTTGGTATTGGTACTGGATCTGGTACCGGTGGCAGAACAGGGTACATACCTTTAGGTGGGCGTACAAACACTATAGTAGATGTATCGCCTGCTAAACCACCAGTAGTTATTGAACCTGTTGGACCTACAGATCCATCTATAGTTACATTAGTTGAGGATTCTAGTGTTATAACATCTGGAGCCCCTGCCCCAACATTTACAGGTACTTTGGGATTTGAAATATCTACCTCTAGTACAACAACACCAGCTGTTTTGGATATAACTCCAACCTCTTCTGTTCAAATTAGTAGCTCTAGTTTTATAAATCCTGCATTTACAGACCCTTCTGTAATTGAGGTTCCCCAAACAGGTGAAATTTCTGGTAATATATTAATTAGTACCCCTACCTCTGGTGCACATGGCTATGAAGAAATACCAATGCAAACGTTTGCTACGGAAGGTACTGGTTTGGAACCCATTAGCAGTACCCCCAATCCAACAGTACGTCGTGTGGCTGGACCTAGATTGTACAGTAGGGCTAATCAACAGGTTCGGGTGTCTGATGCTAACTTTTTAACACGTCCATCCACATTTGTTACATATGATAACCCTGCTTATGATCCAATTGATACTACATTGACTTTTGACCCCTCATCAGAGGTTCCAGACCCGGACTTTATGGATATAGTTCGTTTGCATAGGCCTGCATTAACATCCAGACGCAGCACTGTCAGATTTAGTAGGCTGGGACAACGGGCAACCATGTTTACCCGTAGTGGTAAACAAATTGGGGCCCGTGTACATTTTTATCATGATATAAGCCCTATACCACATGCTGAAGATATTGAATTGCAACCTCTTGTTTCTTCCCAGGCTGCTACTGATGATATATATGATATATATGCAGATATTACAGATGAAGCACCTACTAGTACTGCCAACACTGCATTTACAATTCCTAAATCTTCTTTTCAAAGTTTGTCATTAACACGGTCGGCATCTAGCACCTTTTCAAATGTAACTGTTCCTTTGGCTACTGCCTGGGATGTTCCTGTAAATACAGGACCCGATATAGTTTTACCTAATACTAATATTGTTGGACCCACTTATTTTACTACCCCCTTTACCACCATACAGTCTATTAATATAGAAGGCACAAATTATTTTTTATGGCCTATATATTATTTTTTACCTCGTAAACGTAAACGTGTTCCCTATTTTTTTACAGATGGCTCTATGGCGTTCTAGTGACAACAAGGTGTATCTACCTCCACCTTCGGTAGCTAAGGTTGTCAGCACTGATGATTATGTCACCCGTACCAGTATTTTCTACCACGCAGGCAGTTCCAGACTTCTTACAGTTGGACATCCATATTTTAAAGTACCTAAAGGTGGTAATGGTAGACAGGATGTTCCTAAGGTGTCTGCATATCAATACAGAGTATTTAGGGTTAATTTACCTGATCCTAATAAATTTGGCCTTCCAGATAACACAGTATATGATCCTAACTCTCAACGCCTGGTCTGGGCCTGTGTAGGTGTTGAAATCGGTCGGGGCCAACCTTTAGGGGTAGGACTTAGTGGTCATCCATTCTATAATAAATTGGATGACACTGAAAACTCTCATGTAGCATCTGCTGTTGATAACAAAGATACACGTGATAATGTATCTGTGGATTATAAACAAACTCAGCTGTGTATTATTGGCTGTGTACCTGCCATTGGAGAACACTGGACGAAGGGCACTGCTTGTAAGCCTAATACTGTGGTTCAGGGCGATTGTCCTCCACTAGAATTAATAAATACACCAATTGAAGATGGTGATATGGTAGACACAGGATATGGGGCTATGGACTTTAAATTGTTGCAGGATACCAAAAGTGAAGTACCATTAGATATTTGTCAGTCTATTTGTAAATATCCTGATTATTTACAAATGTCAGCAGATGCTTATGGAGACAGCATGTTTTTTTGTTTAAGGCGAGAACAGGTTTTTGCCAGACATTTTTGGAATAGATCTGGTACTATGGGTGATCAAATTCCTGAATCGCTATATATTAAAGGTACTGACATACGTGCCACCCCAGGCAGTTATTTATATTCTCCTTCCCCAAGTGGGTCTGTGGTTACTTCTGATTCACAATTATTTAATAAACCATATTGGCTGCACAAGGCTCAGGGTTTAAACAATGGTATATGTTGGCACAATCAATTGTTTTTAACAGTTGTAGATACTACTCGCAGCACCAATCTTTCTGTGTGTGCTTCTACTACTTCTTCTATTCCTAATGTATACACACCTACCAGTTTTAAAGAATATGCCAGACATGTGGAGGAATTTGATTTGCAGTTTATATTTCAACTGTGTAAAATAACATTAACTACAGAGGTAATGTCATACATTCATAATATGAATACCACTATTTTGGAGGATTGGAATTTTGGTGTTACACCACCTCCTACTGCTAGTTTAGTTGACACATACCGTTTTGTTCAATCTGCTGCTGTAACTTGTCAAAAGGACACCGCACCGCCAGTTAAACAGGACCCTTATGACAAACTAAAGTTTTGGACTGTAGATCTTAAGGAAAGGTTTTCTGCAGATCTTGATCAGTTTCCTTTGGGACGTAAATTTTTATTGCAATTAGGAGCTAGACCTAAGCCCACTATAGGCCCACGCAAACGTGCAGCGCCCGCCCCTACCTCTACCCCATCACCAAAACGTGTTAAGCGTCGCAAGTCTTCCAGAAAATAGTGTTGTTTGTCATGTGTTTGTATGTGTGTATGTTGTATGTTTTGTATTGTTTGCCTGTTTGTATGTTGTGTATATGTACATGTTTGTTTGTCTGCTGTATGTGTGTATTTGTTTTTGTACATAATAAAGTATGCATGACAGTTTCATGTGTGGTTGCACCCAATGAGTAAGGTACTGTCCCTTTATTGTTTCTTTGTCCTTATTACACATTATTACACATTGCCCTACTTACATAGGTGTGTTTGTTCCTTCATTTTGTCCTGAATATCCAGTTTTGCATTTGCACATTATATGGCGTCCATTTTATCCTTTAAATCCTCCATTTTGCTGTGCAACCGTTTTCGGTTGCCTTGGTTTGACCTTACCTTTTTGAACAATTAATCTGTTTAAACATCAGCAAAACAGTTAATCTCCATCTTGTTTCCTCCTACACGCCTAGACTACTAACACAACTTACAAACGCCAAATAGTTAGTCATCATCCTGTCCAGGTGCACTCTAACAATACCTTGCATAACTTTGGTCGCGCCCTTGTTAATAAAACAGCTTTTAGGCACATATTTTCACTGTTTTTACTAGTTTAATTGCATAATTGGCTTGCAAAACTACTGTGCAATCCAAGAATGTGTCTATAATTTATTTTAAAAAAACATGACTAAGGTTTTTGTCATTGTTAAGCAACCGAAAAAGGTCGGGCAGGTACATGCACACTTTCTACTTATTACTTTTTACAATCATACTAATAAAAAAGGGTGTAACCGAAAACG
>LNS4940018_HPV59
GTTAAGACCGAAAACGGTGCATATAAAGGTAGTTAGAAAGAAAAGGGCAACGGCATGGCACGCTTTGAGGATCCTACACAACGACCATACAAACTGCCTGACTTGAGCACAACATTGAATATTCCTCTGCATGATATTCGCATCAATTGTGTGTTTTGCAAAGGGGAACTGCAAGAAAGAGAGGTATTTGAATTTGCTTTTAATGACTTATTTATAGTGTATAGAGACTGTACACCGTATGCAGCGTGTCTGAAATGCATTTCATTTTATGCAAGAGTAAGAGAATTAAGATATTATAGAGATTCTGTGTATGGAGAAACATTAGAGGCTGAAACCAAGACACCGTTACATGAGCTGCTGATACGCTGTTATAGATGCCTAAAACCTCTATGTCCAACAGACAAATTAAAGCATATAACTGAAAAAAGAAGATTCCATAATATAGCTGGAATATATACAGGACAGTGTCGTGGGTGTCGGACCCGAGCAAGACACCTAAGACAGCAACGACAAGCGCG---------TAGTGAAACACTGGTGTAAAACAATGCATGGACCAAAAGCAACACTTTGTGACATTGTTTTAGATTTGGAACCACACAATTTTGAGGAAGTTGACCTTGTGTGCTACGAGCAATTACCTGACTCCGACTCCGAGAATGAAAAAGATGAACCAGATGGAGTTAATCATCCTTTGCTACTAGCTAGACGAGCTGAACCACAGCGTCACAACATTGTGTGTGTGTGTTGTAAGTGTAATAATCAACTTCAGCTAGTAGTAGAAACCTCGCAAGACGGATTGCGAGCCTTACAGCAGCTGTTTATGGACGCACTATCCTTTGTGTGTCCTTTGTGTGCAGCAAACCAGTAACCTGCGATGGCCGATTCGGAAGGTACAGATGGGGAAGGGACGGGGTGCAATGGATGGTTTTTTGTGCAGGCAATAGTAGATAAAAAAACAGGTGACAAAATTTCAGATGACGAGGATGAAAATGCAACAGATACAGGTTCAGACTTGGTAGACTTTATTGATGATACCACAACAATTTGTGTACAGGCAGAGCGCGAGACAGCACAGGCCTTGTTTAATGTGCAGGAAGCCCAAAGGGATGCACGGGAAATGCATGTTTTAAAACGAAAGTTTGGGTGCAGTATAGAAAACAGTAGTGAGAAAGCGGCGGCAGGAACAAAAGCTAAGTCACCATTACAAGAAATATCAGTAAATGTTAACCACCCAAAAGTAAAGAGAAGGTTACTAACAGTGCCAGACAGCGGCTATGGCTATTCTGAAGTGGAAATGCTCGAGACTCAGGTAACCGTGGAGAATACTGGAAATGGGGACAGCAATGGCAGTGTTTGTAGCGACAGTCAAATAGACGGTAGCGACAGCAGTAACATGGATGTTGAAAACATAGTTCCAACATCCCCCACTAATCAATTGTTACAGTTATTACATAGCAAAAATAAGAAAGCAGCTATGTATGCAAAATTTAAAGAATTGTATGGGTTATCATTTCAAGATTTGGTTAGGACATTTAAAAGTGACAGAACTACCTGTAGCGATTGGGTAACCGCCATTTTTGGTGTAAATCCAACTGTAGCAGAAGGATTTAAAACATTAATACAACCCTATGTGCTATATGCACATATACAATGTTTAGATTGTGCATGGGGAGTAGTAATATTAGCATTATTAAGATATAAATGTGGAAAAAATAGAATAACAGTTGCAAAAGGACTTAGCACATTACTACATGTACCAGATACGTGCATGTTAATTGAACCACCCAAATTGCGTAGTGGTGTTGCAGCATTATATTGGTACAGAACAGGAATGTCCAATATTAGTGAAGTTATAGGGGAAACGCCCGAATGGATACAAAGACTAACAATTATACAACATGGAGTTGATGATAGCGTGTTTGACCTGTCAGAAATGATACAATGGGCGTTTGATAATGACCTAACAGATGAAAGTGATATTGCATATGAATATGCATTAATAGCAGATAGTAATAGTAACGCCGCTGCATTTTTAAAAAGCAACTGCCAGGCAAAATACCTAAAAGATTGTGCAGTTATGTGTAGGCATTATAAAAGAGCACAAAAAAGACAAATGAGTATGTCACAGTGGATAAAATGGAGATGTGATAAAATAGAAGAGGGGGGAGATTGGAAACCCATAGTACAATTTTTAAGATATCAAGGAGTAGAATTTATAACGTTTTTATGTGCATTAAAAGATTTTTTAAAAGGTACCCCAAAAAGAAATTGCATTGTGCTGTGTGGGCCAGCAAATACAGGCAAGTCATACTTTGGAATGAGCCTGCTACATTTCTTACAAGGAACTGTAATTTCACATGTAAATTCAAATAGTCACTTTTGGCTAGAACCTTTAACAGATGCTAAATTAGCTATGCTAGACGATGCAACAGATAGTTGTTGGACATATTTTGATACATATATGCGAAATGCTCTGGATGGCAATCCTATAAGTGTAGATAGAAAGCATAGGCACCTAGTACAAATTAAATGTCCACCAATGCTTATTACATCAAATACAAATCCAGTTACAGATAACAGGTGGCCATACCTAAATAGCAGACTAATGGTATTTAAATTTCCAAACAAATTTCCATTTGACAAAAATAGAAATCCAGTATATACAATTAATGACAGAAACTGGAAATGTTTTTTTGAAAGGACGTGGTGCAGATTAGATTTGAACGAGGAAGAGGATGATGCAGACAGTGATGGACACCCTTTCGCAGCGTTTAAGTGTGTTACAGGATCAAATATTAGAACATTATGAAAACGATAGTAAAGACATTAATGAACACATAAACTATTGGAAACTGGTGCGTATGGAAAATGTAATTTTATTTGCAGCAAGAGAGAACAATATACATACATTAAACCACCAGGTGGTGCCAACGTTTTTGGTGTCTAAAAACAAGGCATGTGAAGCTATTGAACTGCAGATGGCGTTAGAGAGTTTGGCACAAACTGAGTTTAAAAATGAGCAATGGACAATGCAAGAAACATGCCAAGAACTATGGCAAACAGCACCTAAAAAGTGTTTTAAAAAACAGGGCATTACAGTGGAAGTACGGTTTGACTGCAGCAAGGAAAACACAATGCATTACACAAGCTGGAAATTTATATATTATGTAAATGATGTAGGACAGTGGTGTAAAACCACAGGAAGTGTGGACTTTTGGGGACTATATTATAATGTGGAAGAGGAACAGGTGTACTATGTAAAATTTATACATGATGCCAAAAAATATGGGACTACAGACAAGTGGGAAGTGCATTATAATGGCAAGGTTATTGATTGTTATGACTCTATGTGCAGTACCAGTGACGAGCAAGTATCCACTTCTGGATCTTCTGAGCAACTATCATACCCCTCCGCAACGCCCCCCGAAGCCACGTACGTGGGCCCCCAAACGTCCAACTGTCCGACGAAGACTGGAAAGCGACCAAGACAGTGTGGATACACACAGCACCCTCAGTCTACCAGCGTGTCAGTGGACCACTGTGACAACCCAGTCGTCCGTTTGCATCCAGGCAACAACCCGCGACGGCACATCCCTTGCAGTAACACTACGCCTATAATACACTTAAAAGGTGACAAAAATGGCCTTAAGTGTTTAAGGTATAGATTAAAAAAAGTACAATGGTTATTTGAAAATATTTCCTCTACCTGGCATTGGACAGGAAACAGAGGATCAGCCAAAACAGGCATTTTAACATTAACATATACAAGCGAAACACAACGCAATGAATTTTTAGATACTGTAAAAATTCCTAATAGTGTACAAATACAAGTTGGGTATATGAGTGTGTAATGGTTGTTATGCAAATG----------------TAACACAAGCCAATACTGCTGCTATATTGTATAGCTGAGGAAATGATAACCCTTGTATTTGTGTGTTGTGTTTGTGTTTGCTTGTGTGTGTGTTGCAATGTCCCGCTTCTGCCATCTGTCTATATGTGTGCATATGCATGGTTACTAGTATTTGTGTATATTTTGGTTATCACCTCCTCATATGAGTGTTTTATACTATATATATTGTTTTTTATAATTCCACTGTTAATACTATATGCCCATGCAATACTGTCCATACAATAATCGTTGTATATTGTAAATTACATTGCACTGTATTGTACAGTATATTGTAAACACATTATTATTTTTGTTAGGTGTTGGTTTTGTTACATTTATAATAAAATATGGTTTCCCATCGTGCTGCTCGTCGTAAACGTGCCTCAGCAACAGACTTATATAAAACCTGCAAGCAGGCAGGTACATGCCCTTCTGATGTTATTAATAAAGTTGAAGGTACAACTTTAGCTGATAAAATATTGCAGTGGACCAGCCTAGGAATATTTTTAGGTGGACTTGGTATTGGTACTGGATCTGGTACCGGTGGCAGAACAGGGTACATACCTTTAGGTGGGCGTACAAACACTATAGTAGATGTATCGCCTGCTAAACCACCAGTAGTTATTGAACCTGTTGGACCTACAGATCCATCTATAGTTACATTAGTTGAGGATTCTAGTGTTATAACATCTGGAGCCCCTGCCCCAACATTTACAGGTACTTCGGGATTTGAAATATCTACCTCTAGTACAACAACACCAGCTGTTTTGGATATAACTCCAACCTCTTCTGTTCAAATTAGTAGCTCTAGTTTTATAAATCCTGCATTTACAGACCCTTCTGTAATTGAGGTTCCCCAAACAGGTGAAATTTCTGGTAATATATTAATTAGTACCCCTACCTCTGGTGCACATGGCTATGAAGAAATACCAATGCAAACGTTTGCTACGGAAGGTACTGGTTTGGAACCCATTAGCAGTACCCCCAATCCAACAGTACGTCGTGTGGCTGGACCTAGATTGTACAGTAGGGCTAATCAACAGGTTCGGGTGTCTGATGCTAACTTTTTAACACGTCCATCCACATTTGTTACATATGATAACCCTGCTTATGATCCAATTGATACTACATTGACTTTTGACCCCTCATCAGAGGTTCCAGACCCGGACTTTATGGATATAGTTCGTTTGCATAGGCCTGCATTAACATCCAGACGCAGCACTGTCAGATTTAGTAGGCTGGGACAACGGGCAACCATGTTTACCCGTAGTGGTAAACAAATTGGGGCCCGTGTACATTTTTATCATGATATAAGCCCTATACCACATGCTGAAGATATTGAATTGCAACCTCTTGTTTCTTCCCAGGCTGCTACTGATGATATATATGATATATATGCAGATATTACAGATGAAGCACCTACTAGTACTGCCAACACTGCATTTACAATTCCTAAATCTTCTTTTCAAAGTTTGTCATTAACACGGTCGGCATCTAGCACCTTTTCAAATGTAACTGTTCCTTTGGCTACTGCCTGGGATGTTCCTGTAAATACAGGACCCGATATAGTTTTACCTAATACTAATATTGTTGGACCCACTTATTCTACTACCCCCTTTACCACCATACAGTCTATTAATATAGAAGGCACAAATTATTTTTTATGGCCTATATATTATTTTTTACCTCGTAAACGTAAACGTGTTCCCTATTTTTTTACAGATGGCTCTATGGCGTTCTAGTGACAACAAGGTGTATCTACCTCCACCTTCGGTAGCTAAGGTTGTCAGCACTGATGATTATGTCACCCGTACCAGTATTTTCTACCACGCAGGCAGTTCCAGACTTCTTACAGTTGGACATCCATATTTTAAAGTACCTAAAGGTGGTAATGGTAGACAGGATGTTCCTAAGGTGTCTGCATATCAATACAGAGTATTTAGGGTTAATTTACCTGATCCTAATAAATTTGGCCTTCCAGATAACACAGTATATGATCCTAACTCTCAACGCCTGGTCTGGGCCTGTGTAGGTGTTGAAATCGGTCGGGGCCAACCTTTAGGGGTAGGACTTAGTGGTCATCCATTCTATAATAAATTGGATGACACTGAAAACTCTCATGTAGCATCTGCTGTTGATAACAAAGATACACGTGATAATGTATCTGTGGATTATAAACAAACTCAGCTGTGTATTATTGGCTGTGTACCTGCCATTGGAGAACACTGGACGAAGGGCACTGCTTGTAAGCCTAATACTGTGGTTCAGGGCGATTGTCCTCCACTAGAATTAATAAATACACCAATTGAAGATGGTGATATGGTAGACACAGGATATGGGGCTATGGACTTTAAATTGTTGCAGGATACCAAAAGTGAAGTACCATTAGATATTTGTCAGTCTATTTGTAAATATCCTGATTATTTACAAATGTCAGCAGATGCTTATGGAGACAGCATGTTTTTTTGTTTAAGGCGAGAACAGGTTTTTGCCAGACATTTTTGGAATAGATCTGGTACTATGGGTGATCAAATTCCTGAATCGCTATATATTAAAGGTACTGACATACGTGCCACCCCAGGCAGTTATTTATATTCTCCTTCCCCAAGTGGGTCTGTGGTTACTTCTGATTCACAATTATTTAATAAACCATATTGGCTGCACAAGGCTCAGGGTTTAAACAATGGTATATGTTGGCACAATCAATTGTTTTTAACAGTTGTAGATACTACTCGCAGCACCAATCTTTCTGTGTGTGCTTCTACTACTTCTTCTATTCCTAATGTATACACACCTACCAGTTTTAAAGAATATGCCAGACATGTGGAGGAATTTGATTTGCAGTTTATATTTCAACTGTGTAAAATAACATTAACTACAGAGGTAATGTCATACATTCATAATATGAATACCACTATTTTGGAGGATTGGAATTTTGGTGTTACACCACCTCCTACTGCTAGTTTAGTTGACACATACCGTTTTGTTCAATCTGCTGCTGTAACTTGTCAAAAGGACACCGCACCGCCAGTTAAACAGGACCCTTATGACAAACTAAAGTTTTGGACTGTAGATCTTAAGGAAAGGTTTTCTGCAGATCTTGATCAGTTTCCTTTGGGACGTAAATTTTTATTGCAATTAGGAGCTAGACCTAAGCCCACTATAGGCCCACGCAAACGTGCAGCGCCCGCCCCTACCTCTACCCCATCACCAAAACGTGTTAAGCGTCGCAAGTCTTCCAGAAAATAGTGTTGTTTGTCATGTGTTTGTATGTGTGTATGTTGTATGTTTTGTATTGTTTGCCTGTTTGTATGTTGTGTATATGTACATGTTTGTTTGTCTGCTGTATGTGTGTATTTGTTTTTGTACATAATAAAGTATGCATGACAGTTTCATGTGTGGTTGCACCCAATGAGTAAGGTACTGTCCCTTTATTGTTTCTTTGTCCTTATTACACATTATTACACATTGCCCTACTTACATAGGTGTGTTTGTTCCTTCATTTTGTCCTGAATATCCAGTTTTGCATTTGCACATTATATGGCGTCCATTTTATCCTTTAAATCCTCCATTTTGCTGTGCAACCGTTTTCGGTTGCCTTGGTTTGACCTTACCTTTTTGAACAATTAATCTGTTTAAACATCAGCAAAACAGTTAATCTCCATCTTGTTTCCTCCTACACGCCTAGACTACTAACACAACTTACAAACGCCAAATAGTTAGTCATCATCCTGTCCAGGTGCACTCTAACAATACCTTGCATAACTTTGGTCGCGCCCTTGTTAATAAAACAGCTTTTAGGCACATATTTTCACTGTTTTTACTAGTTTAATTGCATAATTGGCTTGCAAAACTACTGTGCAATCCAAGAATGTGTCTATAATTTATTTTAAAAAAACATGACTAAGGTTTTTGTCATTGTTAAGCAACCGAAAAAGGTCGGGCAGGTACATGCACACTTTCTACTTATTACTTTTTACAATCATACTAATAAAAAAGGGTGTAACCGAAAACG
>LNS6122674_HPV59
GTTAAGACCGAAAACGGTGCATATAAAGGTAGTTAGAAAGAAAAGGGCAACGGCATGGCACGCTTTGAGGATCCTACACAACGACCATACAAACTGCCTGACTTGAGCACAACATTGAATATTCCTCTGCATGATATTCGCATCAATTGTGTGTTTTGCAAAGGGGAACTGCAAGAAAGAGAGGTATTTGAATTTGCTTTTAATGACTTATTTATAGTGTATAGAGACTGTACACCGTATGCAGCGTGTCTGAAATGCATTTCATTTTATGCAAGAGTAAGAGAATTAAGATATTATAGAGATTCTGTGTATGGAGAAACATTAGAGGCTGAAACCAAGACACCGTTACATGAGCTGCTGATACGCTGTTATAGATGCCTAAAACCTCTATGTCCAACAGACAAATTAAAGCATATAACTGAAAAAAGAAGATTCCATAATATAGCTGGAATATATACAGGACAGTGTCGTGGGTGTCGGACCCGAGCAAGACACCTAAGACAGCAACGACAAGCGCG---------TAGTGAAACACTGGTGTAAAACAATGCATGGACCAAAAGCAACACTTTGTGACATTGTTTTAGATTTGGAACCACACAATTTTGAGGAAGTTGACCTTGTGTGCTACGAGCAATTACCTGACTCCGACTCCGAGAATGAAAAAGATGAACCAGATGGAGTTAATCATCCTTTGCTACTAGCTAGACGAGCTGAACCACAGCGTCACAACATTGTGTGTGTGTGTTGTAAGTGTAATAATCAACTTCAGCTAGTAGTAGAAACCTCGCAAGACGGATTGCGAGCCTTACAGCAGCTGTTTATGGACGCACTATCCTTTGTGTGTCCTTTGTGTGCAGCAAACCAGTAACCTGCGATGGCCGATTCGGAAGGTACAGATGGGGAAGGGACGGGGTGCAATGGATGGTTTTTTGTGCAGGCAATAGTAGATAAAAAAACAGGTGACAAAATTTCAGATGACGAGGATGAAAATGCAACAGATACAGGTTCAGACTTGGTAGACTTTATTGATGATACCACAACAATTTGTGTACAGGCAGAGCGCGAGACAGCACAGGCCTTGTTTAATGTGCAGGAAGCCCAAAGGGATGCACGGGAAATGCATGTTTTAAAACGAAAGTTTGGGTGCAGTATAGAAAACAGTAGTGAGAAAGCGGCGGCAGGAACAAAAGCTAAGTCACCATTACAAGAAATATCAGTAAATGTTAACCACCCAAAAGTAAAGAGAAGGTTACTAACAGTGCCAGACAGCGGCTATGGCTATTCTGAAGTGGAAATGCTCGAGACTCAGGTAACCGTGGAGAATACTGGAAATGGGGACAGCAATGGCAGTGTTTGTAGCGACAGTCAAATAGACGGTAGCGACAGCAGTAACATGGATGTTGAAAACATAGTTCCAACATCCCCCACTAATCAATTGTTACAGTTATTACATAGCAAAAATAAGAAAGCAGCTATGTATGCAAAATTTAAAGAATTGTATGGGTTATCATTTCAAGATTTGGTTAGGACATTTAAAAGTGACAGAACTACCTGTAGCGATTGGGTAACCGCCATTTTTGGTGTAAATCCAACTGTAGCAGAAGGATTTAAAACATTAATACAACCCTATGTGCTATATGCACATATACAATGTTTAGATTGTGCATGGGGAGTAGTAATATTAGCATTATTAAGATATAAATGTGGAAAAAATAGAATAACAGTTGCAAAAGGACTTAGCACATTACTACATGTACCAGATACGTGCATGTTAATTGAACCACCCAAATTGCGTAGTGGTGTTGCAGCATTATATTGGTACAGAACAGGAATGTCCAATATTAGTGAAGTTATAGGGGAAACGCCCGAATGGATACAAAGACTAACAATTATACAACATGGAGTTGATGATAGCGTGTTTGACCTGTCAGAAATGATACAATGGGCGTTTGATAATGACCTAACAGATGAAAGTGATATTGCATATGAATATGCATTAATAGCAGATAGTAATAGTAACGCCGCTGCATTTTTAAAAAGCAACTGCCAGGCAAAATACCTAAAAGATTGTGCAGTTATGTGTAGGCATTATAAAAGAGCACAAAAAAGACAAATGAGTATGTCACAGTGGATAAAATGGAGATGTGATAAAATAGAAGAGGGGGGAGATTGGAAACCCATAGTACAATTTTTAAGATATCAAGGAGTAGAATTTATAACGTTTTTATGTGCATTAAAAGATTTTTTAAAAGGTACCCCAAAAAGAAATTGCATTGTGCTGTGTGGGCCAGCAAATACAGGCAAGTCATACTTTGGAATGAGCCTGCTACATTTCTTACAAGGAACTGTAATTTCACATGTAAATTCAAATAGTCACTTTTGGCTAGAACCTTTAACAGATGCTAAATTAGCTATGCTAGACGATGCAACAGATAGTTGTTGGACATATTTTGATACATATATGCGAAATGCTCTGGATGGCAATCCTATAAGTGTAGATAGAAAGCATAGGCACCTAGTACAAATTAAATGTCCACCAATGCTTATTACATCAAATACAAATCCAGTTACAGATAACAGGTGGCCATACCTAAATAGCAGACTAATGGTATTTAAATTTCCAAACAAATTTCCATTTGACAAAAATAGAAATCCAGTATATACAATTAATGACAGAAACTGGAAATGTTTTTTTGAAAGGACGTGGTGCAGATTAGATTTGAACGAGGAAGAGGATGATGCAGACAGTGATGGACACCCTTTCGCAGCGTTTAAGTGTGTTACAGGATCAAATATTAGAACATTATGAAAACGATAGTAAAGACATTAATGAACACATAAACTATTGGAAACTGGTGCGTATGGAAAATGTAATTTTATTTGCAGCAAGAGAGAACAATATACATACATTAAACCACCAGGTGGTGCCAACGTTTTTGGTGTCTAAAAACAAGGCATGTGAAGCTATTGAACTGCAGATGGCGTTAGAGAGTTTGGCACAAACTGAGTTTAAAAATGAGCAATGGACAATGCAAGAAACATGCCAAGAACTATGGCAAACAGCACCTAAAAAGTGTTTTAAAAAACAGGGCATTACAGTGGAAGTACGGTTTGACTGCAGCAAGGAAAACACAATGCATTACACAAGCTGGAAATTTATATATTATGTAAATGATGTAGGACAGTGGTGTAAAACCACAGGAAGTGTGGACTTTTGGGGACTATATTATAATGTGGAAGAGGAACAGGTGTACTATGTAAAATTTATACATGATGCCAAAAAATATGGGACTACAGACAAGTGGGAAGTGCATTATAATGGCAAGGTTATTGATTGTTATGACTCTATGTGCAGTACCAGTGACGAGCAAGTATCCACTTCTGGATCTTCTGAGCAACTATCATACCCCTCCGCAACGCCCCCCGAAGCCACGTACGTGGGCCCCCAAACGTCCAACTGTCCGACGAAGACTGGAAAGCGACCAAGACAGTGTGGATACACACAGCACCCTCAGTCTACCAGCGTGTCAGTGGACCACTGTGACAACCCAGTCGTCCGTTTGCATCCAGGCAACAACCCGCGACGGCACATCCCTTGCAGTAACACTACGCCTATAATACACTTAAAAGGTGACAAAAATGGCCTTAAGTGTTTAAGGTATAGATTAAAAAAAGTACAATGGTTATTTGAAAATATTTCCTCTACCTGGCATTGGACAGGAAACAGAGGATCAGCCAAAACAGGCATTTTAACATTAACATATACAAGCGAAACACAACGCAATGAATTTTTAGATACTGTAAAAATTCCTAATAGTGTACAAATACAAGTTGGGTATATGAGTGTGTAATGGTTGTTATGCAAATG----------------TAACACAAGCCAATACTGCTGCTATATTGTATAGCTGAGGAAATGATAACCCTTGTATTTGTGTGTTGTGTTTGTGTTTGCTTGTGTGTGTGTTGCAATGTCCCGCTTCTGCCATCTGTCTATATGTGTGCATATGCATGGTTACTAGTATTTGTGTATATTTTGGTTATCACCTCCTCATATGAGTGTTTTATACTATATATATTGTTTTTTATAATTCCACTGTTAATACTATATGCCCATGCAATACTGTCCATACAATAATCGTTGTATATTGTAAATTACATTGCACTGTATTGTACAGTATATTGTAAACACATTATTATTTTTGTTAGGTGTTGGTTTTGTTACATTTATAATAAAATATGGTTTCCCATCGTGCTGCTCGTCGTAAACGTGCCTCAGCAACAGACTTATATAAAACCTGCAAGCAGGCAGGTACATGCCCTTCTGATGTTATTAATAAAGTTGAAGGTACAACTTTAGCTGATAAAATATTGCAGTGGACCAGCCTAGGAATATTTTTAGGTGGACTTGGTATTGGTACTGGATCTGGTACCGGTGGCAGAACAGGGTACATACCTTTAGGTGGGCGTACAAACACTATAGTAGATGTATCGCCTGCTAAACCACCAGTAGTTATTGAACCTGTTGGACCTACAGATCCATCTATAGTTACATTAGTTGAGGATTCTAGTGTTATAACATCTGGAGCCCCTGCCCCAACATTTACAGGTACTTCGGGATTTGAAATATCTACCTCTAGTACAACAACACCAGCTGTTTTGGATATAACTCCAACCTCTTCTGTTCAAATTAGTAGCTCTAGTTTTATAAATCCTGCATTTACAGACCCTTCTGTAATTGAGGTTCCCCAAACAGGTGAAATTTCTGGTAATATATTAATTAGTACCCCTACCTCTGGTGCACATGGCTATGAAGAAATACCAATGCAAACGTTTGCTACGGAAGGTACTGGTTTGGAACCCATTAGCAGTACCCCCAATCCAACAGTACGTCGTGTGGCTGGACCTAGATTGTACAGTAGGGCTAATCAACAGGTTCGGGTGTCTGATGCTAACTTTTTAACACGTCCATCCACATTTGTTACATATGATAACCCTGCTTATGATCCAATTGATACTACATTGACTTTTGACCCCTCATCAGAGGTTCCAGACCCGGACTTTATGGATATAGTTCGTTTGCATAGGCCTGCATTAACATCCAGACGCAGCACTGTCAGATTTAGTAGGCTGGGACAACGGGCAACCATGTTTACCCGTAGTGGTAAACAAATTGGGGCCCGTGTACATTTTTATCATGATATAAGCCCTATACCACATGCTGAAGATATTGAATTGCAACCTCTTGTTTCTTCCCAGGCTGCTACTGATGATATATATGATATATATGCAGATATTACAGATGAAGCACCTACTAGTACTGCCAACACTGCATTTACAATTCCTAAATCTTCTTTTCAAAGTTTGTCATTAACACGGTCGGCATCTAGCACCTTTTCAAATGTAACTGTTCCTTTGGCTACTGCCTGGGATGTTCCTGTAAATACAGGACCCGATATAGTTTTACCTAATACTAATATTGTTGGACCCACTTATTCTACTACCCCCTTTACCACCATACAGTCTATTAATATAGAAGGCACAAATTATTTTTTATGGCCTATATATTATTTTTTACCTCGTAAACGTAAACGTGTTCCCTATTTTTTTACAGATGGCTCTATGGCGTTCTAGTGACAACAAGGTGTATCTACCTCCACCTTCGGTAGCTAAGGTTGTCAGCACTGATGATTATGTCACCCGTACCAGTATTTTCTACCACGCAGGCAGTTCCAGACTTCTTACAGTTGGACATCCATATTTTAAAGTACCTAAAGGTGGTAATGGTAGACAGGATGTTCCTAAGGTGTCTGCATATCAATACAGAGTATTTAGGGTTAATTTACCTGATCCTAATAAATTTGGCCTTCCAGATAACACAGTATATGATCCTAACTCTCAACGCCTGGTCTGGGCCTGTGTAGGTGTTGAAATCGGTCGGGGCCAACCTTTAGGGGTAGGACTTAGTGGTCATCCATTCTATAATAAATTGGATGACACTGAAAACTCTCATGTAGCATCTGCTGTTGATAACAAAGATACACGTGATAATGTATCTGTGGATTATAAACAAACTCAGCTGTGTATTATTGGCTGTGTACCTGCCATTGGAGAACACTGGACGAAGGGCACTGCTTGTAAGCCTAATACTGTGGTTCAGGGCGATTGTCCTCCACTAGAATTAATAAATACACCAATTGAAGATGGTGATATGGTAGACACAGGATATGGGGCTATGGACTTTAAATTGTTGCAGGATACCAAAAGTGAAGTACCATTAGATATTTGTCAGTCTATTTGTAAATATCCTGATTATTTACAAATGTCAGCAGATGCTTATGGAGACAGCATGTTTTTTTGTTTAAGGCGAGAACAGGTTTTTGCCAGACATTTTTGGAATAGATCTGGTACTATGGGTGATCAAATTCCTGAATCGCTATATATTAAAGGTACTGACATACGTGCCACCCCAGGCAGTTATTTATATTCTCCTTCCCCAAGTGGGTCTGTGGTTACTTCTGATTCACAATTATTTAATAAACCATATTGGCTGCACAAGGCTCAGGGTTTAAACAATGGTATATGTTGGCACAATCAATTGTTTTTAACAGTTGTAGATACTACTCGCAGCACCAATCTTTCTGTGTGTGCTTCTACTACTTCTTCTATTCCTAATGTATACACACCTACCAGTTTTAAAGAATATGCCAGACATGTGGAGGAATTTGATTTGCAGTTTATATTTCAACTGTGTAAAATAACATTAACTACAGAGGTAATGTCATACATTCATAATATGAATACCACTATTTTGGAGGATTGGAATTTTGGTGTTACACCACCTCCTACTGCTAGTTTAGTTGACACATACCGTTTTGTTCAATCTGCTGCTGTAACTTGTCAAAAGGACACCGCACCGCCAGTTAAACAGGACCCTTATGACAAACTAAAGTTTTGGACTGTAGATCTTAAGGAAAGGTTTTCTGCAGATCTTGATCAGTTTCCTTTGGGACGTAAATTTTTATTGCAATTAGGAGCTAGACCTAAGCCCACTATAGGCCCACGCAAACGTGCAGCGCCCGCCCCTACCTCTACCCCATCACCAAAACGTGTTAAGCGTCGCAAGTCTTCCAGAAAATAGTGTTGTTTGTCATGTGTTTGTATGTGTGTATGTTGTATGTTTTGTATTGTTTGCCTGTTTGTATGTTGTGTATATGTACATGTTTGTTTGTCTGCTGTATGTGTGTATTTGTTTTTGTACATAATAAAGTATGCATGACAGTTTCATGTGTGGTTGCACCCAATGAGTAAGGTACTGTCCCTTTATTGTTTCTTTGTCCTTATTACACATTATTACACATTGCCCTACTTACATAGGTGTGTTTGTTCCTTCATTTTGTCCTGAATATCCAGTTTTGCATTTGCACATTATATGGCGTCCATTTTATCCTTTAAATCCTCCATTTTGCTGTGCAACCGTTTTCGGTTGCCTTGGTTTGACCTTACCTTTTTGAACAATTAATCTGTTTAAACATCAGCAAAACAGTTAATCTCCATCTTGTTTCCTCCTACACGCCTAGACTACTAACACAACTTACAAACGCCAAATAGTTAGTCATCATCCTGTCCAGGTGCACTCTAACAATACCTTGCATAACTTTGGTCGCGCCCTTGTTAATAAAACAGCTTTTAGGCACATATTTTCACTGTTTTTACTAGTTTAATTGCATAATTGGCTTGCAAAACTACTGTGCAATCCAAGAATGTGTCTATAATTTATTTTAAAAAAACATGACTAAGGTTTTTGTCATTGTTAAGCAACCGAAAAAGGTCGGGCAGGTACATGCACACTTTCTACTTATTACTTTTTACAATCATACTAATAAAAAAGGGTGTAACCGAAAACG
>LNS6048641_HPV59
GTTAAGACCGAAAACGGTGCATATAAAGGTAGTTAGAAAGAAAAGGGCAACGGCATGGCACGCTTTGAGGATCCTACACAACGACCATACAAACTGCCTGACTTGAGCACAACATTGAATATTCCTCTGCATGATATTCGCATCAATTGTGTGTTTTGCAAAGGGGAACTGCAAGAAAGAGAGGTATTTGAATTTGCTTTTAATGACTTATTTATAGTGTATAGAGACTGTACACCGTATGCAGCGTGTCTGAAATGCATTTCATTTTATGCAAGAGTAAGAGAATTAAGATATTATAGAGATTCTGTGTATGGAGAAACATTAGAGGCTGAAACCAAGACACCGTTACATGAGCTGCTGATACGCTGTTATAGATGCCTAAAACCTCTATGTCCAACAGACAAATTAAAGCATATAACTGAAAAAAGAAGATTCCATAATATAGCTGGAATATATACAGGACAGTGTCGTGGGTGTCGGACCCGAGCAAGACACCTAAGACAGCAACGACAAGCGCG---------TAGTGAAACACTGGTGTAAAACAATGCATGGACCAAAAGCAACACTTTGTGACATTGTTTTAGATTTGGAACCACACAATTTTGAGGAAGTTGACCTTGTGTGCTACGAGCAATTACCTGACTCCGACTCCGAGAATGAAAAAGATGAACCAGATGGAGTTAATCATCCTTTGCTACTAGCTAGACGAGCTGAACCACAGCGTCACAACATTGTGTGTGTGTGTTGTAAGTGTAATAATCAACTTCAGCTAGTAGTAGAAACCTCGCAAGACGGATTGCGAGCCTTACAGCAGCTGTTTATGGACGCACTATCCTTTGTGTGTCCTTTGTGTGCAGCAAACCAGTAACCTGCGATGGCCGATTCGGAAGGTACAGATGGGGAAGGGACGGGGTGCAATGGATGGTTTTTTGTGCAGGCAATAGTAGATAAAAAAACAGGTGACAAAATTTCAGATGACGAGGATGAAAATGCAACAGATACAGGTTCAGACTTGGTAGACTTTATTGATGATACCACAACAATTTGTGTACAGGCAGAGCGCGAGACAGCACAGGCCTTGTTTAATGTGCAGGAAGCCCAAAGGGATGCACGGGAAATGCATGTTTTAAAACGAAAGTTTGGGTGCAGTATAGAAAACAGTAGTGAGAAAGCGGCGGCAGGAACAAAAGCTAAGTCACCATTACAAGAAATATCAGTAAATGTTAACCACCCAAAAGTAAAGAGAAGGTTACTAACAGTGCCAGACAGCGGCTATGGCTATTCTGAAGTGGAAATGCTCGAGACTCAGGTAACCGTGGAGAATACTGGAAATGGGGACAGCAATGGCAGTGTTTGTAGCGACAGTCAAATAGACGGTAGCGACAGCAGTAACATGGATGTTGAAAACATAGTTCCAACATCCCCCACTAATCAATTGTTACAGTTATTACATAGCAAAAATAAGAAAGCAGCTATGTATGCAAAATTTAAAGAATTGTATGGGTTATCATTTCAAGATTTGGTTAGGACATTTAAAAGTGACAGAACTACCTGTAGCGATTGGGTAACCGCCATTTTTGGTGTAAATCCAACTGTAGCAGAAGGATTTAAAACATTAATACAACCCTATGTGCTATATGCACATATACAATGTTTAGATTGTGCATGGGGAGTAGTAATATTAGCATTATTAAGATATAAATGTGGAAAAAATAGAATAACAGTTGCAAAAGGACTTAGCACATTACTACATGTACCAGATACGTGCATGTTAATTGAACCACCCAAATTGCGTAGTGGTGTTGCAGCATTATATTGGTACAGAACAGGAATGTCCAATATTAGTGAAGTTATAGGGGAAACGCCCGAATGGATACAAAGACTAACAATTATACAACATGGAGTTGATGATAGCGTGTTTGACCTGTCAGAAATGATACAATGGGCGTTTGATAATGACCTAACAGATGAAAGTGATATTGCATATGAATATGCATTAATAGCAGATAGTAATAGTAACGCCGCTGCATTTTTAAAAAGCAACTGCCAGGCAAAATACCTAAAAGATTGTGCAGTTATGTGTAGGCATTATAAAAGAGCACAAAAAAGACAAATGAGTATGTCACAGTGGATAAAATGGAGATGTGATAAAATAGAAGAGGGGGGAGATTGGAAACCCATAGTACAATTTTTAAGATATCAAGGAGTAGAATTTATAACGTTTTTATGTGCATTAAAAGATTTTTTAAAAGGTACCCCAAAAAGAAATTGCATTGTGCTGTGTGGGCCAGCAAATACAGGCAAGTCATACTTTGGAATGAGCCTGCTACATTTCTTACAAGGAACTGTAATTTCACATGTAAATTCAAATAGTCACTTTTGGCTAGAACCTTTAACAGATGCTAAATTAGCTATGCTAGACGATGCAACAGATAGTTGTTGGACATATTTTGATACATATATGCGAAATGCTCTGGATGGCAATCCTATAAGTGTAGATAGAAAGCATAGGCACCTAGTACAAATTAAATGTCCACCAATGCTTATTACATCAAATACAAATCCAGTTACAGATAACAGGTGGCCATACCTAAATAGCAGACTAATGGTATTTAAATTTCCAAACAAATTTCCATTTGACAAAAATAGAAATCCAGTATATACAATTAATGACAGAAACTGGAAATGTTTTTTTGAAAGGACGTGGTGCAGATTAGATTTGAACGAGGAAGAGGATGATGCAGACAGTGATGGACACCCTTTCGCAGCGTTTAAGTGTGTTACAGGATCAAATATTAGAACATTATGAAAACGATAGTAAAGACATTAATGAACACATAAACTATTGGAAACTGGTGCGTATGGAAAATGTAATTTTATTTGCAGCAAGAGAGAACAATATACATACATTAAACCACCAGGTGGTGCCAACGTTTTTGGTGTCTAAAAACAAGGCATGTGAAGCTATTGAACTGCAGATGGCGTTAGAGAGTTTGGCACAAACTGAGTTTAAAAATGAGCAATGGACAATGCAAGAAACATGCCAAGAACTATGGCAAACAGCACCTAAAAAGTGTTTTAAAAAACAGGGCATTACAGTGGAAGTACGGTTTGACTGCAGCAAGGAAAACACAATGCATTACACAAGCTGGAAATTTATATATTATGTAAATGATGTAGGACAGTGGTGTAAAACCACAGGAAGTGTGGACTTTTGGGGACTATATTATAATGTGGAAGAGGAACAGGTGTACTATGTAAAATTTATACATGATGCCAAAAAATATGGGACTACAGACAAGTGGGAAGTGCATTATAATGGCAAGGTTATTGATTGTTATGACTCTATGTGCAGTACCAGTGACGAGCAAGTATCCACTTCTGGATCTTCTGAGCAACTATCATACCCCTCCGCAACGCCCCCCGAAGCCACGTACGTGGGCCCCCAAACGTCCAACTGTCCGACGAAGACTGGAAAGCGACCAAGACAGTGTGGATACACACAGCACCCTCAGTCTACCAGCGTGTCAGTGGACCACTGTGACAACCCAGTCGTCCGTTTGCATCCAGGCAACAACCCGCGACGGCACATCCCTTGCAGTAACACTACGCCTATAATACACTTAAAAGGTGACAAAAATGGCCTTAAGTGTTTAAGGTATAGATTAAAAAAAGTACAATGGTTATTTGAAAATATTTCCTCTACCTGGCATTGGACAGGAAACAGAGGATCAGCCAAAACAGGCATTTTAACATTAACATATACAAGCGAAACACAACGCAATGAATTTTTAGATACTGTAAAAATTCCTAATAGTGTACAAATACAAGTTGGGTATATGAGTGTGTAATGGTTGTTATGCAAATG----------------TAACACAAGCCAATACTGCTGCTATATTGTATAGCTGAGGAAATGATAACCCTTGTATTTGTGTGTTGTGTTTGTGTTTGCTTGTGTGTGTGTTGCAATGTCCCGCTTCTGCCATCTGTCTATATGTGTGCATATGCATGGTTACTAGTATTTGTGTATATTTTGGTTATCACCTCCTCATATGAGTGTTTTATACTATATATATTGTTTTTTATAATTCCACTGTTAATACTATATGCCCATGCAATACTGTCCATACAATAATCGTTGTATATTGTAAATTACATTGCACTGTATTGTACAGTATATTTTAAACACATTATTATTTTTGTTAGGTGTTGGTTTTGTTACATTTATAATAAAATATGGTTTCCCATCGTGCTGCTCGTCGTAAACGTGCCTCAGCAACAGACTTATATAAAACCTGCAAGCAGGCAGGTACATGCCCTTCTGATGTTATTAATAAAGTTGAAGGTACAACTTTAGCTGATAAAATATTGCAGTGGACCAGCCTAGGAATATTTTTAGGTGGACTTGGTATTGGTACTGGATCTGGTACCGGTGGCAGAACAGGGTACATACCTTTAGGTGGGCGTACAAACACTATAGTAGATGTATCGCCTGCTAAACCACCAGTAGTTATTGAACCTGTTGGACCTACAGATCCATCTATAGTTACATTAGTTGAGGATTCTAGTGTTATAACATCTGGAGCCCCTGCCCCAACATTTACAGGTACTTCGGGATTTGAAATATCTACCTCTAGTACAACAACACCAGCTGTTTTGGATATAACTCCAACCTCTTCTGTTCAAATTAGTAGCTCTAGTTTTATAAATCCTGCATTTACAGACCCTTCTGTAATTGAGGTTCCCCAAACAGGTGAAATTTCTGGTAATATATTAATTAGTACCCCTACCTCTGGTGCACATGGCTATGAAGAAATACCAATGCAAACGTTTGCTACGGAAGGTACTGGTTTGGAACCCATTAGCAGTACCCCCAATCCAACAGTACGTCGTGTGGCTGGACCTAGATTGTACAGTAGGGCTAATCAACAGGTTCGGGTGTCTGATGCTAACTTTTTAACACGTCCATCCACATTTGTTACATATGATAACCCTGCTTATGATCCAATTGATACTACATTGACTTTTGACCCCTCGTCAGAGGTTCCAGACCCGGACTTTATGGATATAGTTCGTTTGCATAGGCCTGCATTAACATCCAGACGCAGCACTGTCAGATTTAGTAGGCTGGGACAACGGGCAACCATGTTTACCCGTAGTGGTAAACAAATTGGGGCCCGTGTACATTTTTATCATGATATAAGCCCTATACCACATGCTGAAGATATTGAACTGCAACCTCTTGTTTCTTCCCAGGCTGCTACTGATGATATATATGATATATATGCAGATATTACAGATGAAGCACCTACTAGTACTGCCAACACTGCATTTACAATTCCTAAATCTTCTTTTCAAAGTTTGTCATTAACACGGTCGGCATCTAGCACCTTTTCAAATGTAACTGTTCCTTTGGCTACTGCCTGGGATGTTCCTGTAAATACAGGACCCGATATAGTTTTACCTAATACTAATATTGTTGGACCCACTTATTCTACTACCCCCTTTACCACCATACAGTCTATTAATATAGAAGGCACAAATTATTTTTTATGGCCTATATATTATTTTTTACCTCGTAAACGTAAACGTGTTCCCTATTTTTTTACAGATGGCTCTATGGCGTTCTAGTGACAACAAGGTGTATCTACCTCCACCTTCGGTAGCTAAGGTTGTCAGCACTGATGATTATGTCACCCGTACCAGTATTTTCTACCACGCAGGCAGTTCCAGACTTCTTACAGTTGGACATCCATATTTTAAAGTACCTAAAGGTGGTAATGGTAGACAGGATGTTCCTAAGGTGTCTGCATATCAATACAGAGTATTTAGGGTTAATTTACCTGATCCTAATAAATTTGGCCTTCCAGATAACACAGTATATGATCCTAACTCTCAACGCCTGGTCTGGGCCTGTGTAGGTGTTGAAATCGGTCGGGGCCAACCTTTAGGGGTAGGACTTAGTGGTCATCCATTCTATAATAAATTGGATGACACTGAAAACTCTCATGTAGCATCTGCTGTTGATAACAAAGATACACGTGATAATGTATCTGTGGATTATAAACAAACTCAGCTGTGTATTATTGGCTGTGTACCTGCCATTGGAGAACACTGGACGAAGGGCACTGCTTGTAAGCCTAATACTGTGGTTCAGGGCGATTGTCCTCCACTAGAATTAATAAATACACCAATTGAAGATGGTGATATGGTAGACACAGGATATGGGGCTATGGACTTTAGATTGTTGCAGGATACCAAAAGTGAAGTACCATTAGATATTTGTCAGTCTATTTGTAAATATCCTGATTATTTACAAATGTCAGCAGATGCTTATGGAGACAGCATGTTTTTTTGTTTAAGGCGAGAACAGGTTTTTGCCAGACATTTTTGGAATAGATCTGGTACTATGGGTGATCAAATTCCTGAATCGCTATATATTAAAGGTACTGACATACGTGCCACCCCAGGCAGTTATTTATATTCTCCTTCCCCAAGTGGGTCTGTGGTTACTTCTGATTCACAATTATTTAATAAACCATATTGGCTGCACAAGGCTCAGGGTTTAAACAATGGTATATGTTGGCACAATCAATTGTTTTTAACAGTTGTAGATACTACTCGCAGCACCAATCTTTCTGTGTGTGCTTCTACTACTTCTTCTATTCCTAATGTATACACACCTACCAGTTTTAAAGAATATGCCAGACATGTGGAGGAATTTGATTTGCAGTTTATATTTCAACTGTGTAAAATAACATTAACTACAGAGGTAATGTCATACATTCATAATATGAATACCACTATTTTGGAGGATTGGAATTTTGGTGTTACACCACCTCCTACTGCTAGTTTAGTTGACACATACCGTTTTGTTCAATCTGCTGCTGTAACTTGTCAAAAGGACACCGCACCGCCAGTTAAACAGGACCCTTATGACAAACTAAAGTTTTGGACTGTAGATCTTAAGGAAAGGTTTTCTGCAGATCTTGATCAGTTTCCTTTGGGACGTAAATTTTTATTGCAATTAGGAGCTAGACCTAAGCCCACTATAGGCCCACGCAAACGTGCAGCGCCCGCCCCTACCTCTACCCCATCACCAAAACGTGTTAAGCGTCGCAAGTCTTCCAGAAAATAGTGTTGTTTGTCATGTGTTTGTATGTGTGTATGTTGTATGTTTTGTATTGTTTGCCTGTTTGTATGTTGTGTATATGTACATGTTTGTTTGTCTGCTGTATGTGTGTATTTGTTTTTGTACATAATAAAGTATGCATGACAGTTTCATGTGTGGTTGCACCCAATGAGTAAGGTACTGTCCCTTTATTGTTTCTTTGTCCTTATTACACATTATTACACATTGCCCTACTTACATAGGTGTGTTTGTTCCTTCATTTTGTCCTGAATATCCAGTTTTGCATTTGCACATTATATGGCGTCCATTTTATCCTTTAAATCCTCCATTTTGCTGTGCAACCGTTTTCGGTTGCCTTGGTTTGACCTTACCTTTTTGAACAATTAATCTGTTTAAACATCAGCAAAACAGTTAATCTCCATCTTGTTTCCTCCTACACGCCTAGACTACTAACACAACTTACAAACGCCAAATAGTTAGTCATCATCCTGTCCAGGTGCACTCTAACAATACCTTGCATAACTTTGGTCGCGCCCTTGTTAATAAAACAGCTTTTAGGCACATATTTTCACTGTTTTTACTAGTTTAATTGCATAATTGGCTTGCAAAACTACTGTGCAATCCAAGAATGTGTCTATAATTTATTTTAAAAAAACATGACTAAGGTTTTTGTCATTGTTAAGCAACCGAAAAAGGTCGGGCAGGTACATGCACACTTTCTACTTATTACTTTTTACAATCATACTAATAAAAAAGGGTGTAACCGAAAACG
>LNS3279856_HPV59
GTTAAGACCGAAAACGGTGCATATAAAGGTAGTTAGAAAGAAAAGGGCAACGGCATGGCACGCTTTGAGGATCCTACACAACGACCATACAAACTGCCTGACTTGAGCACAACATTGAATATTCCTCTGCATGATATTCGCATCAATTGTGTGTTTTGCAAAGGGGAACTGCAAGAAAGAGAGGTATTTGAATTTGCTTTTAATGACTTATTTATAGTGTATAGAGACTGTACACCGTATGCAGCGTGTCTGAAATGCATTTCATTTTATGCAAGAGTAAGAGAATTAAGATATTATAGAGATTCTGTGTATGGAGAAACATTAGAGGCTGAAACCAAGACACCGTTACATGAGCTGCTGATACGCTGTTATAGATGCCTAAAACCTCTATGTCCAACAGACAAATTAAAGCATATAACTGAAAAAAGAAGATTCCATAATATAGCTGGAATATATACAGGACAGTGTCGTGGGTGTCGGACCCGAGCAAGACACCTAAGACAGCAACGACAAGCGCG---------TAGTGAAACACTGGTGTAAAACAATGCATGGACCAAAAGCAACACTTTGTGACATTGTTTTAGATTTGGAACCACACAATTTTGAGGAAGTTGACCTTGTGTGCTACGAGCAATTACCTGACTCCGACTCCGAGAATGAAAAAGATGAACCAGATGGAGTTAATCATCCTTTGCTACTAGCTAGACGAGCTGAACCACAGCGTCACAACATTGTGTGTGTGTGTTGTAAGTGTAATAATCAACTTCAGCTAGTAGTAGAAACCTCGCAAGACGGATTGCGAGCCTTACAGCAGCTGTTTATGGACGCACTATCCTTTGTGTGTCCTTTGTGTGCAGCAAACCAGTAACCTGCGATGGCCGATTCGGAAGGTACAGATGGGGAAGGGACGGGGTGCAATGGATGGTTTTTTGTGCAGGCAATAGTAGATAAAAAAACAGGTGACAAAATTTCAGATGACGAGGATGAAAATGCAACAGATACAGGTTCAGACTTGGTAGACTTTATTGATGATACCACAACAATTTGTGTACAGGCAGAGCGCGAGACAGCACAGGCCTTGTTTAATGTGCAGGAAGCCCAAAGGGATGCACGGGAAATGCATGTTTTAAAACGAAAGTTTGGGTGCAGTATAGAAAACAGTAGTGAGAAAGCGGCGGCAGGAACAAAAGCTAAGTCACCATTACAAGAAATATCAGTAAATGTTAACCACCCAAAAGTAAAGAGAAGGTTACTAACAGTGCCAGACAGCGGCTATGGCTATTCTGAAGTGGAAATGCTCGAGACTCAGGTAACCGTGGAGAATACTGGAAATGGGGACAGCAATGGCAGTGTTTGTAGCGACAGTCAAATAGACTGTAGCGACAGCAGTAACATGGATGTTGAAAACATAGTTCCAACATCCCCCACTAATCAATTGTTACAGTTATTACATAGCAAAAATAAGAAAGCAGCTATGTATGCAAAATTTAAAGAATTGTATGGGTTATCATTTCAAGATTTGGTTAGGACATTTAAAAGTGACAGAACTACCTGTAGCGATTGGGTAACCGCCATTTTTGGTGTAAATCCAACTGTAGCAGAAGGATTTAAAACATTAATACAACCCTATGTGCTATATGCACATATACAATGTTTAGATTGTGCATGGGGAGTAGTAATATTAGCATTATTAAGATATAAATGTGGAAAAAATAGAATAACAGTTGCAAAAGGACTTAGCACATTACTACATGTACCAGATACGTGCATGTTAATTGAACCACCCAAATTGCGTAGTGGTGTTGCAGCATTATATTGGTACAGAACAGGAATGTCCAATATTAGTGAAGTTATAGGGGAAACGCCCGAATGGATACAAAGACTAACAATTATACAACATGGAGTTGATGATAGCGTGTTTGACCTGTCAGAAATGATACAATGGGCGTTTGATAATGACCTAACAGATGAAAGTGATATTGCATATGAATATGCATTAATAGCAGATAGTAATAGTAACGCCGCTGCATTTTTAAAAAGCAACTGCCAGGCAAAATACCTAAAAGATTGTGCAGTTATGTGTAGGCATTATAAAAGAGCACAAAAAAGACAAATGAGTATGTCACAGTGGATAAAATGGAGATGTGATAAAATAGAAGAGGGGGGAGATTGGAAACCCATAGTACAATTTTTAAGATATCAAGGAGTAGAATTTATAACGTTTTTATGTGCATTAAAAGATTTTTTAAAAGGTACCCCAAAAAGAAATTGCATTGTGCTGTGTGGGCCAGCAAATACAGGCAAGTCATACTTTGGAATGAGCCTGCTACATTTCTTACAAGGAACTGTAATTTCACATGTAAATTCAAATAGTCACTTTTGGCTAGAACCTTTAACAGATGCTAAATTAGCTATGCTAGACGATGCAACAGATAGTTGTTGGACATATTTTGATACATATATGCGAAATGCTCTGGATGGCAATCCTATAAGTGTAGATAGAAAGCATAGGCACCTAGTACAAATTAAATGTCCACCAATGCTTATCACATCAAATACAAATCCAGTTACAGATAACAGGTGGCCATACCTAAATAGCAGACTAATGGTATTTAAATTTCCAAACAAATTTCCATTTGACAAAAATAGAAATCCAGTATATACAATTAATGACAGAAACTGGAAATGTTTTTTTGAAAGGACGTGGTGCAGATTAGATTTGAACGAGGAAGAGGATGATGCAGACAGTGATGGACACCCTTTCGCAGCGTTTAAGTGTGTTACAGGATCAAATATTAGAACATTATGAAAACGATAGTAAAGACATTAATGAACACATAAACTATTGGAAACTGGTGCGTATGGAAAATGTAATTTTATTTGCAGCAAGAGAGAACAATATACATACATTAAACCACCAGGTGGTGCCAACGTTTTTGGTGTCTAAAAACAAGGCATGTGAAGCTATTGAACTGCAGATGGCGTTAGAGAGTTTGGCACAAACTGAGTTTAAAAATGAGCAATGGACAATGCAAGAAACATGCCAAGAACTATGGCAAACAGCACCTAAAAAGTGTTTTAAAAAACAGGGCATTACAGTGGAAGTACGGTTTGACTGCAGCAAGGAAAACACAATGCATTACACAAGCTGGAAATTTATATATTATGTAAATGATGTAGGACAGTGGTGTAAAACCACAGGAAGTGTGGACTTTTGGGGACTATTTTATAAAGTGGAAGAGGAACAGGTGTACTATGTAAAATTTATACATGATGCCAAAAAATATGGGACTACAGACAAGTGGGAAGTGCATTATAATGGCAAGGTTATTGATTGTTATGACTCTATGTGCAGTACCAGTGACGAGCAAGTATCCACTTCTGGATCTTCTGAGCAACTATCATACCCCTCCGCAACGCCCCCCGAAGCCACGTACGTGGGCCCCCAAACGTCCAACTGTCCGACGAAGACTGGAAAGCGACCAAGACAGTGTGGATACACACAGCACCCTCAGTCTACCAGCGTGTCAGTGGACCACTGTGACAACCCAGTCGTCCGTTTGCATCCAGGCAACAACCCGCGACGGCACATCCCTTGCAGTAACACTACGCCTATAATACACTTAAAAGGTGACAAAAATGGCCTTAAGTGTTTAAGGTATAGATTAAAAAAAGTACAATGGTTATTTGAAAATATTTCCTCTACCTGGCATTGGACAGGAAACAGAGGATCAGCCAAAACAGGCATTTTAACATTAACATATACAAGCGAAACACAACGCAATGAATTTTTAGATACTGTAAAAATTCCTAATAGTGTACAAATACAAGTTGGGTATATGAGTGTGTAATGGTTGTTATGCAAATG----------------TAACACAAGCCAATACTGCTGCTATATTGTATAGCTGAGGAAATGATAACCCTTGTATTTGTGTGTTGTGTTTGTGTTTGCTTGTGTGTGTGTTGCAATGTCCCGCTTCTGCCATCTGTCTATATGTGTGCATATGCATGGTTACTAGTATTTGTGTATATTTTGGTTATCACCTCCTCATATGAGTGTTTTATACTATATATATTGTTTTTTATAATTCCACTGTTAATACTATATGCCCATGCAATACTGTCCATACAATAATTGTTGTATATTGTAAATTACATTGCACTGTATTGTACAGTATATTTTAAACACATTATTATTTTTGGTAGGTGTTGGTTTTGTTACATTTATAATAAAATATGGTTTCCCATCGTGCTGCTCGTCGTAAACGTGCCTCAGCAACAGACTTATATAAAACCTGCAAGCAGGCAGGTACATGCCCTTCTGATGTTATTAATAAAGTTGAAGGTACAACTTTAGCTGATAAAATATTGCAGTGGACCAGCCTAGGAATATTTTTAGGTGGACTTGGTATTGGTACTGGATCTGGTACCGGTGGCAGAACAGGGTACATACCTTTAGGAGGGCGTACAAACACTATAGTAGATGTATCGCCTGCTAAACCACCAGTAGTTATTGAACCTGTTGGACCTACAGATCCATCTATAGTTACATTAGTTGAGGATTCTAGTGTTATAACATCTGGAGCCCCTGCCCCAACATTTACAGGTACTTCGGGATTTGAAATATCTACCTCTAGTACAACAACACCAGCTGTTTTGGATATAACTCCAACCTCTTCTGTTCAAATTAGTAGCTCTAGTTTTATAAATCCTGCATTTACAGACCCTTCTGTAATTGAGGTTCCCCAAACAGGTGAAATTTCTGGTAATATATTAATTAGTACCCCTACCTCTGGTGCACATGGCTATGAAGAAATTCCAATGCAAACGTTTGCTACGGAAGGTACTGGTTTGGAACCCATTAGCAGTACCCCCAATCCAACAGTACGTCGTGTGGCTGGACCTAGATTGTACAGTAGGGCTAATCAACAGGTTCGGGTGTCTGATGCTAACTTTTTAACACGTCCATCCACATTTGTTACATATGATAACCCTGCTTATGATCCAATTGATACTACATTGACTTTTGACCCCTCATCAGAGGTTCCAGACCCGGACTTTATGGATATAGTTCGTTTGCATAGGCCTGCATTAACATCCAGACGCAGCACTGTCAGATTTAGTAGGCTAGGACAACGGGCAACCATGTTTACCCGTAGTGGTAAACAAATTGGGGCCCGTGTACATTTTTATCATGATATAAGCCCTATACCACATGCTGAAGATATTGAATTGCAACCTCTTGTTTCTTCCCAGGCTGCTACTGATGATATATATGATATATATGCAGATATTACAGATGAAGCACCTACTAGTACTGCCAACACTGCATTTACAATTCCTAAATCTTCTTTTCAAAGTTTGTCATTAACACGGTCGGCATCTAGCACCTTTTCAAATGTAACTGTTCCTTTGGCTACTGCCTGGGATGTTCCTGTAAATACAGGACCCGATATAGTTTTACCTAATACTGATATTGTTGGACCCACTTATTCTACTACCCCCTTTACCACCATACAGTCTATTAATATAGAAGGCACAAATTATTTTTTATGGCCTATATATTATTTTTTACCTCGTAAACGTAAACGTGTTCCCTATTTTTTTACAGATGGCTCTATGGCGTTCTAGTGACAACAAGGTGTATCTACCTCCACCTTCGGTAGCTAAGGTTGTCAGCACTGATGATTATGTCACCCGTACCAGTATTTTCTACCACGCAGGCAGTTCCAGACTTCTTACAGTTGGACATCCATATTTTAAAGTACCTAAAGGTGGTAATGGTAGACAGGATGTTCCTAAGGTGTCTGCATATCAATACAGAGTATTTAGGGTTAATTTACCTGATCCTAATAAATTTGGCCTTCCAGATAACACAGTATATGATCCTAACTCTCAACGCCTGGTCTGGGCCTGTGTAGGTGTTGAAATCGGTCGGGGCCAACCTTTAGGGGTAGGACTTAGTGGTCATCCATTCTATAATAAATTGGATGACACTGAAAACTCTCATGTAGCATCTGCTGTTGATAACAAAGATACACGTGATAATGTATCTGTGGATTATAAACAAACTCAGCTGTGTATTATTGGCTGTGTACCTGCCATTGGAGAACACTGGACAAAGGGCACTGCTTGTAAGCCTAATACTGTGGTTCAGGGCGATTGTCCTCCACTAGAATTAATAAATACACCAATTGAAGATGGTGATATGGTAGACACAGGATATGGGGCTATGGACTTTAAATTGTTGCAGGATACCAAAAGTGAAGTACCATTAGATATTTGTCAGTCTATTTGTAAATATCCTGATTATTTACAAATGTCAGCAGATGCTTATGGAGACAGCATGTTTTTTTGTTTAAGGCGAGAACAGGTTTTTGCCAGACATTTTTGGAATAGATCTGGTACTATGGGTGATCAAATTCCTGAATCGCTATATATTAAAGGTACTGACATACGTGCCACCCCAGGCAGTTATTTATATTCTCCTTCCCCAAGTGGGTCTGTGGTTACTTCTGATTCACAATTATTTAATAAACCATATTGGCTGCACAAGGCTCAGGGTTTAAACAATGGTATATGTTGGCACAATCAATTGTTTTTAACAGTTGTAGATACTACTCGCAGCACCAATCTTTCTGTGTGTGCTTCTACTACTTCTTCTATTCCTAATGTATACACACCTACCAGTTTTAAAGAATATGCCAGACATGTGGAGGAATTTGATTTGCAGTTTATATTTCAACTGTGTAAAATAACATTAACTACAGAGGTAATGTCATACATTCATAATATGAATACCACTATTTTGGAGGATTGGAATTTTGGTGTTACACCACCTCCTACTGCTAGTTTAGTTGACACATACCGTTTTGTTCAATCTGCTGCTGTAACTTGTCAAAAGGACACCGCACCGCCAGTTAAACAGGACCCTTATGACAAACTAAAGTTTTGGACTGTAGATCTTAAGGAAAGGTTTTCTGCAGATCTTGATCAGTTTCCTTTGGGACGTAAATTTTTATTGCAATTAGGAGCTAGACCTAAGCCCACTATAGGCCCACGCAAACGTGCAGCGCCCGCCCCTACCTCTACCCCATCACCAAAACGTGTTAAGCGTCGCAAGTCTTCCAGAAAATAGTGTTGTTTGTCATGTGTTTGTATGTGTGTATGTTGTATGTTTTGTATTGTTTGCCTGTTTGTATGTTGTGTATATGTACATGTTTGTTTGTCTGCTGTATGTGTGTATTTGTTTTTGTACATAATAAAGTATGCATGACAGTTTCATGTGTGGTTGCACCCAATGAGTAAGGTACTGTCCCTTTATTGTTTCTTTGTCCTTATTACACATTATTACACATTGCCCTACTTACATAGGTGTGTTTGTTCCTTCATTTTGTCCTGAATATCCAGTTTTGCATTTGCACATTATATGGCGTCCATTTTATCCTTTAAATCCTCCATTTTGCTGTGCAACCGTTTTCGGTTGCCTTGGTTTGACCTTACCTTTTTGAACAATTAATCTGTTTAAACATCAGCAAAACAGTTAATCTCCATCTTGTTTCCTCCTACACGCCTAGACTACTAACACAACTTACAAACGCCAAATAGTTAGTCATCATCCTGTCCAGGTGCACTCTAACAATACCTTGCATAACTTTGGTCGCGCCCTTGTTAATAAAACAGCTTTTAGGCACATATTTTCACTGTTTTTACTAGTTTAATTGCATAATTGGCTTGCAAAACTACTGTGCAATCCAAGAATGTGTCTATAATTTATTTTAAAAAAACATGACTAAGGTTTTTGTCATTGTTAAGCAACCGAAAAAGGTCGGGCAGGTACATGCACACTTTCTACTTATTACTTTTTACAATCATACTAATAAAAAAGGGTGTAACCGAAAACG
>LNS5859951_HPV59
GTTAAGACCGAAAACGGTGCATATAAAGGTAGTTAGAAAGAAAAGGGCAACGGCATGGCACGCTTTGAGGATCCTACACAACGACCATACAAACTGCCTGACTTGAGCACAACATTGAATATTCCTCTGCATGATATTCGCATCAATTGTGTGTTTTGCAAAGGGGAACTGCAAGAAAGAGAGGTATTTGAATTTGCTTTTAATGACTTATTTATAGTGTATAGAGACTGTACACCGTATGCAGCGTGTCTGAAATGCATTTCATTTTATGCAAGAGTAAGAGAATTAAGATATTATAGAGATTCTGTGTATGGAGAAACATTAGAGGCGGAAACCAAGACACCGTTACATGAGCTGCTGATACGCTGTTATAGATGCCTAAAACCTCTATGTCCAACAGACAAATTAAAGCATATAACTGAAAAAAGAAGATTCCATAATATAGCTGGAATATATACAGGACAGTGTCGTGGGTGTCGGACCCGAGCAAGACACCTAAGACAGCAACGACAAGCGCG---------TAGTGAAACACTGGTGTAAAACAATGCATGGACCAAAAGCAACACTTTGTGACATTGTTTTAGATTTGGAACCACACAATTTTGAGGAAGTTGACCTTGTGTGCTACGAGCAATTACCTGACTCCGACTCCGAGAATGAAAAAGATGAACCAGATGGAGTTAATCATCCTTTGCTACTAGCTAGACGAGCTGAACCACAGCGTCACAACATTGTGTGTGTGTGTTGTAAGTGTAATAATCAACTTCAGCTAGTAGTAGAAACCTCGCAAGACGGATTGCGAGCCTTACAGCAGCTGTTTATGGACGCACTATCCTTTGTGTGTCCTTTGTGTGCAGCAAACCAGTAACCTGCGATGGCCGATTCGGAAGGTACAGATGGGGAAGGGACGGGGTGCAATGGATGGTTTTTTGTGCAGGCAATAGTAGATAAAAAAACAGGTGACAAAATTTCAGATGACGAGGATGAAAATGCAACAGATACAGGTTCAGACTTGGTAGACTTTATTGATGATACCACAACAATTTGTGTACAGGCAGAGCGCGAGACAGCACAGGCCTTGTTTAATGTGCAGGAAGCCCAAAGGGATGCACGGGAAATGCATGTTTTAAAACGAAAGTTTGGGTGCAGTATAGAAAACAGTAGTGAGAAAGCGGCGGCAGGAACAAAAGCTAAGTCACCATTACAAGAAATATCAGTAAATGTTAACCACCCAAAAGTAAAGAGAAGGTTACTAACAGTGCCAGACAGCGGCTATGGCTATTCTGAAGTGGAAATGCTCGAGACTCAGGTAACCGTGGAGAATACTGGAAATGGGGACAGCAATGGCAGTGTTTGTAGCGACAGTCAAATAGACTGTAGCGACAGCAGTAACATGGATGTTGAAAACATAGTTCCAACATCCCCCACTAATCAATTGTTACAGTTATTACATAGCAAAAATAAGAAAGCAGCTATGTATGCAAAATTTAAAGAATTGTATGGGTTATCATTTCAAGATTTGGTTAGGACATTTAAAAGTGACAGAACTACCTGTAGCGATTGGGTAACCGCCATTTTTGGTGTAAATCCAACTGTAGCAGAAGGATTTAAAACATTAATACAACCCTATGTGCTATATGCACATATACAATGTTTAGATTGTGCATGGGGAGTAGTAATATTAGCATTATTAAGATATAAATGTGGAAAAAATAGAATAACAGTTGCAAAAGGACTTAGCACATTACTACATGTACCAGATACGTGCATGTTAATTGAACCACCCAAATTGCGTAGTGGTGTTGCAGCATTATATTGGTACAGAACAGGAATGTCCAATATTAGTGAAGTTATAGGGGAAACGCCCGAATGGATACAAAGACTAACAATTATACAACATGGAGTTGATGATAGCGTGTTTGACCTGTCAGAAATGATACAATGGGCGTTTGATAATGACCTAACAGATGAAAGTGATATTGCATATGAATATGCATTAATAGCAGATAGTAATAGTAACGCCGCTGCATTTTTAAAAAGCAACTGCCAGGCAAAATACCTAAAAGATTGTGCAGTTATGTGTAGGCATTATAAAAGAGCACAAAAAAGACAAATGAGTATGTCACAGTGGATAAAATGGAGATGTGATAAAATAGAAGAGGGGGGAGATTGGAAACCCATAGTACAATTTTTAAGATATCAAGGAGTAGAATTTATAACGTTTTTATGTGCATTAAAAGATTTTTTAAAAGGTACCCCAAAAAGAAATTGCATTGTGCTGTGTGGGCCAGCAAATACAGGCAAGTCATACTTTGGAATGAGCCTGCTACATTTCTTACAAGGAACTGTAATTTCACATGTAAATTCAAATAGTCACTTTTGGCTAGAACCTTTAACAGATGCTAAATTAGCTATGCTAGACGATGCAACAGATAGTTGTTGGACATATTTTGATACATATATGCGAAATGCTCTGGATGGCAATCCTATAAGTGTAGATAGAAAGCATAGGCACCTAGTACAAATTAAATGTCCACCAATGCTTATTACATCAAATACAAATCCAGTTACAGATAACAGGTGGCCATACCTAAATAGCAGACTAATGGTATTTAAATTTCCAAACAAATTTCCATTTGACAAAAATAGAAATCCAGTATATACAATTAATGACAGAAACTGGAAATGTTTTTTTGAAAGGACGTGGTGCAGATTAGATTTGAACGAGGAAGAGGATGATGCAGACAGTGATGGACACCCTTTCGCAGCGTTTAAGTGTGTTACAGGATCAAATATTAGAACATTATGAAAACGATAGTAAAGACATTAATGAACACATAAACTATTGGAAACTGGTGCGTATGGAAAATGTAATTTTATTTGCAGCAAGAGAGAACAATATACATACATTAAACCACCAGGTGGTGCCAACGTTTTTGGTGTCTAAAAACAAGGCATGTGAAGCTATTGAACTGCAGATGGCGTTAGAGAGTTTGGCACAAACTGAGTTTAAAAATGAGCAATGGACAATGCAAGAAACATGCCAAGAACTATGGCAAACAGCACCTAAAAAGTGTTTTAAAAAACAGGGCATTACAGTGGAAGTACGGTTTGACTGCAGCAAGGAAAACACAATGCATTACACAAGCTGGAAATTTATATATTATGTAAATGATGTAGGACAGTGGTGTAAAACCACAGGAAGTGTGGACTTTTGGGGACTATTTTATAAAGTGGAAGAGGAACAGGTGTACTATGTAAAATTTATACATGATGCCAAAAAATATGGGACTACAGACAAGTGGGAAGTGCATTATAATGGCAAGGTTATTGATTGTTATGACTCTATGTGCAGTACCAGTGACGAGCAAGTATCCACTTCTGGATCTTCTGAGCAACTATCATACCCCTCCGCAACGCCCCCCGAAGCCACGTACGTGGGCCCCCAAACGTCCAACTGTCCGACGAAGACTGGAAAGCGACCAAGACAGTGTGGATACACACAGCACCCTCAGTCTACCAGCGTGTCAGTGGACCACTGTGACAACCCAGTCGTCCGTTTGCATCCAGGCAACAACCCGCGACGGCACATCCCTTGCAGTAACACTACGCCTATAATACACTTAAAAGGTGACAAAAATGGCCTTAAGTGTTTAAGGTATAGATTAAAAAAAGTACAATGGTTATTTGAAAATATTTCCTCTACCTGGCATTGGACAGGAAACAGAGGATCAGCCAAAACAGGCATTTTAACATTAACATATACAAGCGAAACACAACGCAATGAATTTTTAGATACTGTAAAAATTCCTAATAGTGTACAAATACAAGTTGGGTATATGAGTGTGTAATGGTTGTTATGCAAATG----------------TAACACAAGCCAATACTGCTGCTATATTGTATAGCTGAGGAAATGATAACCCTTGTATTTGTGTGTTGTGTTTGTGTTTGCTTGTGTGTGTGTTGCAATGTCCCGCTTCTGCCATCTGTCTATATGTGTGCATATGCATGGTTACTAGTATTTGTGTATATTTTGGTTATCACCTCCTCATATGAGTGTTTTATACTATATATATTGTTTTTTATAATTCCACTGTTAATACTATATGCCCATGCAATACTGTCCATACAATAATTGTTGTATATTGTAAATTACATTGCACTGTATTGTACAGTATATTTTAAACACATTATTATTTTTGTTAGGTGTTGGTTTTGTTACATTTATAATAAAATATGGTTTCCCATCGTGCTGCTCGTCGTAAACGTGCCTCAGCAACAGACTTATATAAAACCTGCAAGCAGGCAGGTACATGCCCTTCTGATGTTATTAATAAAGTTGAAGGTACAACTTTAGCTGATAAAATATTGCAGTGGACCAGCCTAGGAATATTTTTAGGTGGACTTGGTATTGGTACTGGATCTGGTACCGGTGGCAGAACAGGGTACATACCTTTAGGAGGGCGTACAAACACTATAGTAGATGTATCGCCTGCTAAACCACCAGTAGTTATTGAACCTGTTGGACCTACAGATCCATCTATAGTTACATTAGTTGAGGATTCTAGTGTTATAACATCTGGAGCCCCTGCCCCAACATTTACAGGTACTTCAGGATTTGAAATATCTACCTCTAGTACAACAACACCAGCTGTTTTGGATATAACTCCAACCTCTTCTGTTCAAATTAGTAGCTCTAGTTTTATAAATCCTGCATTTACAGACCCTTCTGTAATTGAGGTTCCCCAAACAGGTGAAATTTCTGGTAATATATTAATTAGTACCCCTACCTCTGGTGCACATGGCTATGAAGAAATTCCAATGCAAACGTTTGCTACGGAAGGTACTGGTTTGGAACCCATTAGCAGTACCCCCAATCCAACAGTACGTCGTGTGGCTGGACCTAGATTGTACAGTAGGGCTAATCAACAGGTTCGGGTGTCTGATGCTAACTTTTTAACACGTCCATCCACATTTGTTACATATGATAACCCTGCTTATGATCCAATTGATACTACATTGACTTTTGACCCCTCATCAGAGGTTCCAGACCCGGACTTTATGGATATAGTTCGTTTGCATAGGCCTGCATTAACATCCAGACGCAGCACTGTCAGATTTAGTAGGCTAGGACAACGGGCAACCATGTTTACCCGTAGTGGTAAACAAATTGGGGCCCGTGTACATTTTTATCATGATATAAGCCCTATACCACATGCTGAAGATATTGAATTGCAACCTCTTGTTTCTTCCCAGGCTGCTACTGATGATATATATGATATATATGCAGATATTACAGATGAAGCACCTACTAGTACTGCCAACACTGCATTTACAATTCCTAAATCTTCTTTTCAAAGTTTGTCATTAACACGGTCGGCATCTAGCACCTTTTCAAATGTAACTGTTCCTTTGGCTACTGCCTGGGATGTTCCTGTAAATACAGGACCCGATATAGTTTTACCTAATACTAATATTGTTGGACCCACTTATTCTACTACCCCCTTTACCACCATACAGTCTATTAATATAGAAGGCACAAATTATTTTTTATGGCCTATATATTATTTTTTACCTCGTAAACGTAAACGTGTTCCCTATTTTTTTACAGATGGCTCTATGGCGTTCTAGTGACAACAAGGTGTATCTACCTCCACCTTCGGTAGCTAAGGTTGTCAGCACTGATGATTATGTCACCCGTACCAGTATTTTCTACCACGCAGGCAGTTCCAGACTTCTTACAGTTGGACATCCATATTTTAAAGTACCTAAAGGTGGTAATGGTAGACAGGATGTTCCTAAGGTGTCTGCATATCAATACAGAGTATTTAGGGTTAATTTACCTGATCCTAATAAATTTGGCCTTCCAGATAACACAGTATATGATCCTAACTCTCAACGCCTGGTCTGGGCCTGTGTAGGTGTTGAAATCGGTCGGGGCCAACCTTTAGGGGTAGGACTTAGTGGTCATCCATTCTATAATAAATTGGATGACACTGAAAACTCTCATGTAGCATCTGCTGTTGATAACAAAGATACACGTGATAATGTATCTGTGGATTATAAACAAACTCAGCTGTGTATTATTGGCTGTGTACCTGCCATTGGAGAACACTGGACAAAGGGCACTGCTTGTAAGCCTAATACTGTGGTTCAGGGCGATTGTCCTCCACTAGAATTAATAAATACACCAATTGAAGATGGTGATATGGTAGACACAGGATATGGGGCTATGGACTTTAAATTGTTGCAGGATACCAAAAGTGAAGTACCATTAGATATTTGTCAGTCTATTTGTAAATATCCTGATTATTTACAAATGTCAGCAGATGCTTATGGAGACAGCATGTTTTTTTGTTTAAGGCGAGAACAGGTTTTTGCCAGACATTTTTGGAATAGATCTGGTACTATGGGTGATCAAATTCCTGAATCGCTATATATTAAAGGTACTGACATACGTGCCACCCCAGGCAGTTATTTATATTCTCCTTCCCCAAGTGGGTCTGTGGTTACTTCTGATTCACAATTATTTAATAAACCATATTGGCTGCACAAGGCTCAGGGTTTAAACAATGGTATATGTTGGCACAATCAATTGTTTTTAACAGTTGTAGATACTACTCGCAGCACCAATCTTTCTGTGTGTGCTTCTACTACTTCTTCTATTCCTAATGTATACACACCTACCAGTTTTAAAGAATATGCCAGACATGTGGAGGAATTTGATTTGCAGTTTATATTTCAACTGTGTAAAATAACATTAACTACAGAGGTAATGTCATACATTCATAATATGAATACCACTATTTTGGAGGATTGGAATTTTGGTGTTACACCACCTCCTACTGCTAGTTTAGTTGACACATACCGTTTTGTTCAATCTGCTGCTGTAACTTGTCAAAAGGACACCGCACCGCCAGTTAAACAGGACCCTTATGACAAACTAAAGTTTTGGACTGTAGATCTTAAGGAAAGGTTTTCTGCAGATCTTGATCAGTTTCCTTTGGGACGTAAATTTTTATTGCAATTAGGAGCTAGACCTAAGCCCACTATAGGCCCACGCAAACGTGCAGCGCCCGCCCCTACCTCTACCCCATCACCAAAACGTGTTAAGCGTCGCAAGTCTTCCAGAAAATAGTGTTGTTTGTCATGTGTTTGTATGTGTGTATGTTGTATGTTTTGTATTGTTTGCCTGTTTGTATGTTGTGTATATGTACATGTTTGTTTGTCTGCTGTATGTGTGTATTTGTTTTTGTACATAATAAAGTATGCATGACAGTTTCATGTGTGGTTGCACCCAATGAGTAAGGTACTGTCCCTTTATTGTTTCTTTGTCCTTATTACACATTATTACACATTGCCCTACTTACATAGGTGTGTTTGTTCCTTCATTTTGTCCTGAATATCCAGTTTTGCATTTGCACATTATATGGCGTCCATTTTATCCTTTAAATCCTCCATTTTGCTGTGCAACCGTTTTCGGTTGCCTTGGTTTGACCTTACCTTTTTGAACAATTAATCTGTTTAAACATCAGCAAAACAGTTAATCTCCATCTTGTTTCCTCCTACACGCCTAGACTACTAACACAACTTACAAACGCCAAATAGTTAGTCATCATCCTGTCCAGGTGCACTCTAACAATACCTTGCATAACTTTGGTCGCGCCCTTGTTAATAAAACAGCTTTTAGGCACATATTTTCACTGTTTTTACTAGTTTAATTGCATAATTGGCTTGCAAAACTACTGTGCAATCCAAGAATGTGTCTATAATTTATTTTAAAAAAACATGACTAAGGTTTTTGTCATTGTTAAGCAACCGAAAAAGGTCGGGCAGGTACATGCACACTTTCTACTTATTACTTTTTACAATCATACTAATAAAAAAGGGTGTAACCGAAAACG
>LNS3618728_HPV59
GTTAAGACCGAAAACGGTGCATATAAAGGTAGTTAGAAAGAAAAGGGCAACGGCATGGCACGCTTTGAGGATCCTACACAACGACCATACAAACTGCCTGACTTGAGCACAACATTGAATATTCCTCTGCATGATATTCGCATCAATTGTGTGTTTTGCAAAGGGGAACTGCAAGAAAGAGAGGTATTTGAATTTGCTTTTAATGACTTATTTATAGTGTATAGAGACTGTACACCGTATGCAGCGTGTCTGAAATGCATTTCATTTTATGCAAGAGTAAGAGAATTAAGATATTATAGAGATTCTGTGTATGGAGAAACATTAGAGGCTGAAACCAAGACACCGTTACATGAGCTGCTGATACGCTGTTATAGATGCCTAAAACCTCTATGTCCAACAGACAAATTAAAGCATATCACTGAAAAAAGAAGATTCCATAATATAGCTGGAATATATACAGGACAGTGTCGTGGGTGTCGGACCCGAGCAAGACACCTAAGACAGCAACGACAAGCGCGTAGTGAAACTAGTGAAACACTGGTGTAAAACAATGCATGGACCAAAAGCAACACTTTGTGACATTGTTTTAGATTTGGAACCACACAATTTTGAGGAAGTTGACCTTGTGTGCTACGAGCAATTACCTGACTCCGACTCCGAGAATGAAAAAGATGAACCAGATGGAGTTAATCATCCTTTGCTACTAGCTAGACGAGCTGAACCACAGCGTCACAACATTGTGTGTGTGTGTTGTAAGTGTAATAATCAACTTCAGCTAGTAGTAGAAACCTCGCAAGACGGATTGCGAGCCTTACAGCAGCTGTTTATGGACGCACTATCCTTTGTGTGTCCTTTGTGTGCAGCAAACCAGTAACCTGCGATGGCCGATTCGGAAGGTACAGATGGGGAAGGGACGGGGTGCAATGGATGGTTTTTTGTGCAGGCAATAGTAGATAAAAAAACAGGTGACAAAATTTCAGATGACGAGGATGAAAATGCAACAGATACAGGTTCAGACTTGGTAGACTTTATTGATGATACCACAACAATTTGTGTACAGGCAGAGCGCGAGACAGCACAGGCCTTGTTTAATGTGCAGGAAGCCCAAAGGGATGCACGGGAAATGCATGTTTTAAAACGAAAGTTTGGGTGCAGTATAGAAAACAGTAGTGAGAAAGCGGCGGCAGGAACAAAAGCTAAGTCACCATTACAAGAAATATCAGTAAATGTTAACCACCCAAAAGTAAAGAGAAGGTTACTAACAGTGCCAGACAGCGGCTATGGCTATTCTGAAGTGGAAATGCTCGAGACTCAGGTAACCGTGGAGAATACTGGAAATGGGGATAGCAATGGCAGTGTTTGTAGCGACAGTCAAATAGACTGTAGCGACAGCAGTAACATGGATGTTGAAAACATAGGTCCAACATCCCCCACTAATCAATTGTTACAGTTATTACATAGCAAAAATAAGAAAGCAGCTATGTATGCAAAATTTAAAGAATTGTATGGGTTATCATTTCAAGATTTGGTTAGGACATTTAAAAGTGACAGAACTACCTGTAGCGATTGGGTAACCGCCATTTTTGGTGTAAATCCAACTGTAGCAGAAGGATTTAAAACATTAATACAACCCTATGTGCTATATGCACATATACAATGTTTAGATTGTGCATGGGGAGTAGTAATATTAGCATTATTAAGATATAAATGTGGAAAAAATAGAATAACAGTTGCAAAAGGACTTAGCACATTACTACATGTACCAGATACGTGCATGTTAATTGAACCACCCAAATTGCGTAGTGGTGTTGCAGCATTATATTGGTACAGAACAGGAATGTCCAATATTAGTGAAGTTATAGGGGAAACGCCCGAATGGATACAAAGACTAACAATTATACAACATGGAGTTGATGATAGCGTGTTTGACCTGTCAGAAATGATACAATGGGCGTTTGATAATGACCTAACAGATGAAAGTGATATTGCATATGAATATGCATTAATAGCAGATAGTAATAGTAACGCCGCTGCATTTTTAAAAAGCAACTGCCAGGCAAAATACCTAAAAGATTGTGCAGTTATGTGTAGGCATTATAAAAGAGCACAAAAAAGACAAATGAGTATGTCACAGTGGATAAAATGGAGATGTGATAAAATAGAAGAGGGGGGAGATTGGAAACCCATAGTACAATTTTTAAGATATCAAGGAATAGAATTTATAACGTTTTTATGTGCATTAAAAGATTTTTTAAAAGGTACCCCAAAAAGAAATTGCATTGTGCTGTGTGGGCCAGCAAATACAGGCAAGTCATACTTTGGAATGAGCCTGCTACATTTTTTACAAGGAACTGTAATTTCACATGTAAATTCAAATAGTCACTTTTGGCTAGAACCTTTAACAGATGCTAAATTAGCTATGCTAGACGATGCAACAGATAGTTGTTGGACATATTTTGATACATATATGCGAAATGCTCTGGATGGCAATCCTATAAGTGTAGATAGAAAGCATAGGCACCTAGTACAAATTAAATGTCCACCAATGCTTATTACATCAAATACAAATCCAGTTACAGATAACAGGTGGCCATACCTAAATAGCAGACTAATGGTATTTAAATTTCCAAACAAATTTCCATTTGACAAAAATAGAAATCCAGTATATACAATTAATGACAGAAACTGGAAATGTTTTTTTGAAAGGACGTGGTGCAGATTAGATTTGAACGAGGAAGAGGATGATGCAGACAGTGATGGACACCCTTTCGCAGCGTTTAAGTGTGTTACAGGATCAAATATTAGAACATTATGAAAACGATAGTAAAGACATTAATGAACACATAAACTATTGGAAACTGGTGCGTATGGAAAATGTAATTTTATTTGCAGCAAGAGAGAACAATATACATACATTAAACCACCAGGTGGTGCCAACGTTTTTGGTGTCTAAAAACAAGGCATGTGAAGCTATTGAACTGCAGATGGCGTTAGAGAGTTTGGCACAAACTGAGTTTAAAAATGAGCAATGGACAATGCAAGAAACATGCCAAGAACTATGGCAAACAGCACCTAAAAAGTGTTTTAAAAAACAGGGCATTACAGTGGAAGTACGGTTTGACTGCAGCAAGGAAAACACAATGCATTACACAAGCTGGAAATTTATATATTATGTAAATGATGTAGGACAGTGGTGTAAAACCACAGGAAGTGTGGACTTTTGGGGACTATATTATAAAGTGGAAGAGGAACAGGTGTACTATGTAAAATTTATACATGATGCCAAAAAATATGGGACTACAGACAAGTGGGAAGTGCATTATAATGGCAAGGTTATTGATTGTTATGACTCTATGTGCAGTACCAGTGACGAGCAAGTATCCACTTCTGGATCTTCTGAGCAACTATCATACCCCTCCGCAACGCCCCCCGAAGCCACGTACGTGGGCCCCCAAACGTCCAACTGTCAGACGAAGACTGGAAAGCGACCAAGACAGTGTGGATACACACAGCACCCTGAGTCTACCAGCGTGTCAGTGGACCACTGTGACAACCCAGTCGTCCGTTTGCATCCAGGCAACAACCCGCGACGGCACATCCCTTGCAGTAACACTACGCCTATAATACACCTAAAAGGTGACAAAAATGGCCTTAAGTGTTTAAGGTATAGATTAAGAAAAGTACAATGGTTATTTGAAAATATTTCCTCTACCTGGCATTGGACAGGAAACAGAGGATCAGCCAAAACAGGCATTTTAACATTGACATATACAAGCGAAACACAACGCAATGAATTTTTAGATACTGTAAAAATTCCTAATAGTGTACAAATACAAGTTGGGTATATGAGTGTGTAATGGTTGTTATGCAAATG----------------TAACACAAGCCAATACTGCTGCTATATTGTATAGCTGAGGAAATGATAACCCTTGTATTTGTGTGTTGTGTTTGTGTTTGCTTGTGTGTGTGTTGCAATGTCCCGCTTCTGCCATCTGTCTATATGTGTGCATATGCATGGTTACTAGTATTTGTGTATATTTTGGTTATCACCTCCTCATATGAGTGTTTTATACTATATATATTGTTTTTTATAATTCCACTGTTAATACTATATGCCCATGCAATACTGTCCATACAATAATTGTTGTATATTGTAAATTACATTGCACTGTATTGTACAGTATATTTTAAACACATTATTATTTTTGTTAGGTGTTGGTTTTGTTACATTTATAATAAAATATGGTTTCCCATCGTGCTGCTCGTCGTAAACGTGCCTCAGCAACAGACTTATATAAAACCTGCAAGCAGGCAGGTACATGCCCTTCTGATGTTATTAATAAAGTTGAAGGTACAACGTTAGCTGATAAAATATTGCAGTGGACCAGCCTAGGAATATTTTTAGGTGGACTTGGTATTGGTACTGGATCTGGTACCGGTGGCAGAACAGGGTACATACCTTTAGGAGGGCGTACAAACACTATAGTAGATGTATCGCCTGCTAAACCACCAGTAGTTATTGAACCTGTTGGACCTACAGATCCATCTATAGTTACATTAGTTGAGGATTCTAGTGTTATAACATCTGGAGCCCCTGCCCCAACATTTACAGGTACTTCGGGATTTGAAATATCTACCTCTAGTACAACAACACCAGCTGTTTTGGATATAACTCCAACCTCTTCTGTTCAAATTAGTAGCTCTAGTTTTATAAATCCTGCATTTACAGACCCTTCTGTAATTGAGGTTCCCCAAACAGGTGAAATTTCTGGTAATATATTAATTAGTACCCCTACCTCTGGTGCACATGGCTATGAAGAAATTCCAATGCAAACGTTTGCTACGGAAGGTACTGGTTTGGAACCCATTAGCAGTACCCCCAATCCAACAGTACGTCGTGTGGCTGGACCTAGATTGTACAGTAGGGCTAATCAACAGGTTCGGGTGTCTGATGCTAACTTTTTAACACGTCCATCCACATTTGTTACATATAATAACCCTGCTTATGATCCAATTGATACTACATTAACTTTTGACCCCTCATCAGAGGTTCCAGACCCGGACTTTATGGATATAGTTCGTTTGCATAGGCCTGCATTAACATCCAGACGCAGCACTGTAAGATTTAGTAGGCTAGGACAACGGGCAACCATGTTTACCCGTAGTGGTAAGCAAATTGGGGCCCGTGTACATTTTTATCATGATATAAGCCCTATACCACATGCTGAAGATATTGAATTGCAACCTCTTGTTTCTTCCCAGGCTGCTACTGATGATATATATGATATATATGCAGATATTACAGATGAAGCACCTACTAGTACTGCCAACACTGCATTTACAATTCCTAAATCTTCTTTTCAAAGTTTGTCATTAACACGGTCGGCATCTAGCACCTTTTCAAATGTAACTGTTCCTTTGGCTACTGCCTGGGATGTTCCTGTAAATACAGGACCCGATATAGTTTTACCTAATACTAATATTGTTGGACCCACTTATTCTACTACCCCCTTTACCACCATACAGTCTATTAATATAGAAGGCACAAATTATTTTTTATGGCCTATATATTATTTTTTACCTCGTAAACGTAAACGTGTTCCCTATTTTTTTACAGATGGCTCTATGGCGTTCTAGTGACAACAAGGTGTATCTACCTCCACCTTCGGTAGCTAAGGTTGTCAGCACTGATGATTATGTCACCCGTACCAGTATTTTCTACCACGCAGGCAGTTCCAGACTTCTTACAGTTGGACATCCATATTTTAAAGTACCTAAAGGTGGTAATGGTAGACAGGATGTTCCTAAGGTGTCTGCATATCAATACAGAGTATTTAGGGTTAATTTACCTGATCCTAATAAATTTGGCCTTCCAGATAACACAGTATATGATCCTAACTCTCAACGCTTGGTCTGGGCCTGTGTAGGTGTTGAAATCGGTCGGGGCCAACCTTTAGGGGTAGGACTTAGTGGTCATCCATTCTATAATAAATTGGATGACACTGAAAACTCTCATGTAGCATCTGCTGTTGATAACAAAGATACACGTGATAATGTATCTGTGGATTATAAACAAACTCAGCTGTGTATTATTGGCTGTGTACCTGCCATTGGAGAACACTGGACAAAGGGCACTGCTTGTAAGCCTAATACTGTGGTTCAGGGCGATTGTCCTCCACTAGAATTAATAAATACACCAATTGAAGATGGTGATATGGTAGACACAGGATATGGGGCTATGGACTTTAAATTGTTGCAGGATACCAAAAGTGAAGTACCATTAGATATTTGTCAGTCTATTTGTAAATATCCTGATTATTTACAAATGTCAGCAGATGCTTATGGAGACAGCATGTTTTTTTGTTTAAGGCGAGAACAGGTTTTTGCCAGACATTTTTGGAATAGATCTGGTACTATGGGTGATCAAATTCCTGAATCGCTATATATTAAAGGTACTGACATACGTGCCAGCCCAGGCAGTTATTTATATTCTCCTTCCCCAAGTGGGTCTGTGGTTACTTCTGATTCACAATTATTTAATAAACCATATTGGCTGCACAAGGCTCAGGGTTTAAACAATGGTATATGTTGGCACAATCAATTGTTTTTAACAGTTGTAGATACTACTCGCAGCACCAATCTTTCTGTGTGTGCTTCTACTACTTCTTCTATTCCTAATGTATACACACCTACCAGTTTTAAAGAATATGCCAGACATGTGGAGGAATTTGATTTGCAGTTTATATTTCAACTGTGTAAAATAACATTAACTACAGAGGTAATGTCATACATTCATAATATGAATACCACTATTTTGGAGGATTGGAATTTTGGTGTTACACCACCTCCTACTGCTAGTTTAGTTGACACATACCGTTTTGTTCAATCTGCTGCTGTAACTTGTCAAAAGGACACCGCACCGCCAGTTAAACAGGACCCTTATGACAAACTAAAGTTTTGGACTGTAGATCTTAAGGAAAGGTTTTCTGCAGATCTTGATCAGTTTCCTTTGGGACGTAAATTTTTATTGCAATTAGGAGCTAGACCTAAGCCCACTATAGGCCCACGCAAACGTGCAGCGCCCGCCCCTACCTCTACCCCATCACCAAAACGTGTTAAGCGTCGCAAGTCTTCCAGAAAATAGTGTTGTTTGTCATGTGTTTGTATGTGTGTATGTTGTATGTTTTGTATTGTTTGCCTGTTTGTATGTTGTGTATATGTACATGTTTGTTTGTCTGCTGTATGTGTGTATTTGTTTTTGTACATAATAAAGTCTGCATGACAGTTTCATGTGTGGTTGCACCCAATGAGTAAGGTACTGTCCCTTTATTGTTTCTTTGTCCTTATTACACATTATTACACATTGCCCTACTTACATAGGTGTGTTTGTTCCTTCATTTTGTCCTGAATATCCAGTTTTGCATTTGCACATTATATGGCGTCCATTTTATCCTTTAAATCCTCCATTTTGCTGTGCAACCGTTTTCGGTTGCCTTGGTTTGACCTTACCTTTTTGAACAATTAATCTGTTTAAACATCAGCAAAACAGTTAATCTCCATCTTGTTTCCTCCTACACGCCTATACTACTAACACAACTTACAAACGCCAAATAGTTAGTCATCATCCTGTCCAGGTGCACTCTAACAATACCTTGCATAACTTTGGTCGCGCCCTTGTTAATAAAACAGCTTTTAGGCACATATTTTCACTGTTTTTACTAGTTTAATTGCATAATTGGCTTGCAAAACTACTGTGCAATCCAAGAATGTGTCTATAATTTATTTTAAAAAAACATGACTAAGGTTTTTGTCATTGTTAAGCAACCGAAAAAGGTCGGGCAAGTACATGCACACTTTCTACTTATTACTTTTTACAATCATACTAATAAAAAAGGGTGTAACCGAAAACG
>LNS7498733_HPV59
GTTAAGACCGAAAACGGTGCATATAAAGGTAGTTAGAAAGAAAAGGGCAACGGCATGGCACGCTTTGAGGATCCTACACAACGACCATACAAACTGCCTGACTTGAGCACAACATTGAATATTCCTCTGCATGATATTCGCATCAATTGTGTGTTTTGCAAAGGGGAACTGCAAGAAAGAGAGGTATTTGAATTTGCTTTTAATGACTTATTTATAGTGTATAGAGACTGTACACCGTATGCAGCGTGTCTGAAATGCATTTCATTTTATGCAAGAGTAAGAGAATTAAGATATTATAGAGATTCTGTGTATGGAGAAACATTAGAGGCTGAAACCAAGACACCGTTACATGAGCTGCTGATACGCTGTTATAGATGCCTAAAACCTCTATGTCCAACAGACAAATTAAAGCATATCACTGAAAAAAGAAGATTCCATAATATAGCTGGAATATATACAGGACAGTGTCGTGGGTGTCGGACCCGAGCAAGACACCTAAGACAGCAACGACAAGCGCGTAGTGAAACTAGTGAAACACTGGTGTAAAACAATGCATGGACCAAAAGCAACACTTTGTGACATTGTTTTAGATTTGGAACCACACAATTTTGAGGAAGTTGACCTTGTGTGCTACGAGCAATTACCTGACTCCGACTCCGAGAATGAAAAAGATGAACCAGATGGAGTTAATCATCCTTTGCTACTAGCTAGACGAGCTGAACCACAGCGTCACAACATTGTGTGTGTGTGTTGTAAGTGTAATAATCAACTTCAGCTAGTAGTAGAAACCTCGCAAGACGGATTGCGAGCCTTACAGCAGCTGTTTATGGACGCACTATCCTTTGTGTGTCCTTTGTGTGCAGCAAACCAGTAACCTGCGATGGCCGATTCGGAAGGTACAGATGGGGAAGGGACGGGGTGCAATGGATGGTTTTTTGTGCAGGCAATAGTAGATAAAAAAACAGGTGACAAAATTTCAGATGACGAGGATGAAAATGCAACAGATACAGGTTCAGACTTGGTAGACTTTATTGATGATACCACAACAATTTGTGTACAGGCAGAGCGCGAGACAGCACAGGCCTTGTTTAATGTGCAGGAAGCCCAAAGGGATGCACGGGAAATGCATGTTTTAAAACGAAAGTTTGGGTGCAGTATAGAAAACAGTAGTGAGAAAGCGGCGGCAGGAACAAAAGCTAAGTCACCATTACAAGAAATATCAGTAAATGTTAACCACCCAAAAGTAAAGAGAAGGTTACTAACAGTGCCAGACAGCGGCTATGGCTATTCTGAAGTGGAAATGCTCGAGACTCAGGTAACCGTGGAGAATACTGGAAATGGGGATAGCAATGGCAGTGTTTGTAGCGACAGTCAAATAGACTGTAGCGACAGCAGTAACATGGATGTTGAAAACATAGGTCCAACATCCCCCACTAATCAATTGTTACAGTTATTACATAGCAAAAATAAGAAAGCAGCTATGTATGCAAAATTTAAAGAATTGTATGGGTTATCATTTCAAGATTTGGTTAGGACATTTAAAAGTGACAGAACTACCTGTAGCGATTGGGTAACCGCCATTTTTGGTGTAAATCCAACTGTAGCAGAAGGATTTAAAACATTAATACAACCCTATGTGCTATATGCACATATACAATGTTTAGATTGTGCATGGGGAGTAGTAATATTAGCATTATTAAGATATAAATGTGGAAAAAATAGAATAACAGTTGCAAAAGGACTTAGCACATTACTACATGTACCAGATACGTGCATGTTAATTGAACCACCCAAATTGCGTAGTGGTGTTGCAGCATTATATTGGTACAGAACAGGAATGTCCAATATTAGTGAAGTTATAGGGGAAACGCCCGAATGGATACAAAGACTAACAATTATACAACATGGAGTTGATGATAGCGTGTTTGACCTGTCAGAAATGATACAATGGGCGTTTGATAATGACCTAACAGATGAAAGTGATATTGCATATGAATATGCATTAATAGCAGATAGTAATAGTAACGCCGCTGCATTTTTAAAAAGCAACTGCCAGGCAAAATACCTAAAAGATTGTGCAGTTATGTGTAGGCATTATAAAAGAGCACAAAAAAGACAAATGAGTATGTCACAGTGGATAAAATGGAGATGTGATAAAATAGAAGAGGGGGGAGATTGGAAACCCATAGTACAATTTTTAAGATATCAAGGAATAGAATTTATAACGTTTTTATGTGCATTAAAAGATTTTTTAAAAGGTACCCCAAAAAGAAATTGCATTGTGCTGTGTGGGCCAGCAAATACAGGCAAGTCATACTTTGGAATGAGCCTGCTACATTTTTTACAAGGAACTGTAATTTCACATGTAAATTCAAATAGTCACTTTTGGCTAGAACCTTTAACAGATGCTAAATTAGCTATGCTAGACGATGCAACAGATAGTTGTTGGACATATTTTGATACATATATGCGAAATGCTCTGGATGGCAATCCTATAAGTGTAGATAGAAAGCATAGGCACCTAGTACAAATTAAATGTCCACCAATGCTTATTACATCAAATACAAATCCAGTTACAGATAACAGGTGGCCATACCTAAATAGCAGACTAATGGTATTTAAATTTCCAAACAAATTTCCATTTGACAAAAATAGAAATCCAGTATATACAATTAATGACAGAAACTGGAAATGTTTTTTTGAAAGGACGTGGTGCAGATTAGATTTGAACGAGGAAGAGGATGATGCAGACAGTGATGGACACCCTTTCGCAGCGTTTAAGTGTGTTACAGGATCAAATATTAGAACATTATGAAAACGATAGTAAAGACATTAATGAACACATAAACTATTGGAAACTGGTGCGTATGGAAAATGTAATTTTATTTGCAGCAAGAGAGAACAATATACATACATTAAACCACCAGGTGGTGCCAACGTTTTTGGTGTCTAAAAACAAGGCATGTGAAGCTATTGAACTGCAGATGGCGTTAGAGAGTTTGGCACAAACTGAGTTTAAAAATGAGCAATGGACAATGCAAGAAACATGCCAAGAACTATGGCAAACAGCACCTAAAAAGTGTTTTAAAAAACAGGGCATTACAGTGGAAGTACGGTTTGACTGCAGCAAGGAAAACACAATGCATTACACAAGCTGGAAATTTATATATTATGTAAATGATGTAGGACAGTGGTGTAAAACCACAGGAAGTGTGGACTTTTGGGGACTATATTATAAAGTGGAAGAGGAACAGGTGTACTATGTAAAATTTATACATGATGCCAAAAAATATGGGACTACAGACAAGTGGGAAGTGCATTATAATGGCAAGGTTATTGATTGTTATGACTCTATGTGCAGTACCAGTGACGAGCAAGTATCCACTTCTGGATCTTCTGAGCAACTATCATACCCCTCCGCAACGCCCCCCGAAGCCACGTACGTGGGCCCCCAAACGTCCAACTGTCAGACGAAGACTGGAAAGCGACCAAGACAGTGTGGATACACACAGCACCCTGAGTCTACCAGCGTGTCAGTGGACCACTGTGACAACCCAGTCGTCCGTTTGCATCCAGGCAACAACCCGCGACGGCACATCCCTTGCAGTAACACTACGCCTATAATACACCTAAAAGGTGACAAAAATGGCCTTAAGTGTTTAAGGTATAGATTAAGAAAAGTACAATGGTTATTTGAAAATATTTCCTCTACCTGGCATTGGACAGGAAACAGAGGATCAGCCAAAACAGGCATTTTAACATTGACATATACAAGCGAAACACAACGCAATGAATTTTTAGATACTGTAAAAATTCCTAATAGTGTACAAATACAAGTTGGGTATATGAGTGTGTAATGGTTGTTATGCAAATG----------------TAACACAAGCCAATACTGCTGCTATATTGTATAGCTGAGGAAATGATAACCCTTGTATTTGTGTGTTGTGTTTGTGTTTGCTTGTGTGTGTGTTGCAATGTCCCGCTTCTGCCATCTGTCTATATGTGTGCATATGCATGGTTACTAGTATTTGTGTATATTTTGGTTATCACCTCCTCATATGAGTGTTTTATACTATATATATTGTTTTTTATAATTCCACTGTTAATACTATATGCCCATGCAATACTGTCCATACAATAATTGTTGTATATTGTAAATTACATTGCACTGTATTGTACAGTATATTTTAAACACATTATTATTTTTGTTAGGTGTTGGTTTTGTTACATTTATAATAAAATATGGTTTCCCATCGTGCTGCTCGTCGTAAACGTGCCTCAGCAACAGACTTATATAAAACCTGCAAGCAGGCAGGTACATGCCCTTCTGATGTTATTAATAAAGTTGAAGGTACAACGTTAGCTGATAAAATATTGCAGTGGACCAGCCTAGGAATATTTTTAGGTGGACTTGGTATTGGTACTGGATCTGGTACCGGTGGCAGAACAGGGTACATACCTTTAGGAGGGCGTACAAACACTATAGTAGATGTATCGCCTGCTAAACCACCAGTAGTTATTGAACCTGTTGGACCTACAGATCCATCTATAGTTACATTAGTTGAGGATTCTAGTGTTATAACATCTGGAGCCCCTGCCCCAACATTTACAGGTACTTCGGGATTTGAAATATCTACCTCTAGTACAACAACACCAGCTGTTTTGGATATAACTCCAACCTCTTCTGTTCAAATTAGTAGCTCTAGTTTTATAAATCCTGCATTTACAGACCCTTCTGTAATTGAGGTTCCCCAAACAGGTGAAATTTCTGGTAATATATTAATTAGTACCCCTACCTCTGGTGCACATGGCTATGAAGAAATTCCAATGCAAACGTTTGCTACGGAAGGTACTGGTTTGGAACCCATTAGCAGTACCCCCAATCCAACAGTACGTCGTGTGGCTGGACCTAGATTGTACAGTAGGGCTAATCAACAGGTTCGGGTGTCTGATGCTAACTTTTTAACACGTCCATCCACATTTGTTACATATGATAACCCTGCTTATGATCCAATTGATACTACATTAACTTTTGACCCCTCATCAGAGGTTCCAGACCCGGACTTTATGGATATAGTTCGTTTGCATAGGCCTGCATTAACATCCAGACGCAGCACTGTAAGATTTAGTAGGCTAGGACAACGGGCAACCATGTTTACCCGTAGTGGTAAGCAAATTGGGGCCCGTGTACATTTTTATCATGATATAAGCCCTATACCACATGCTGAAGATATTGAATTGCAACCTCTTGTTTCTTCCCAGGCTGCTACTGATGATATATATGATATATATGCAGATATTACAGATGAAGCACCTACTAGTACTGCCAACACTGCATTTACAATTCCTAAATCTTCTTTTCAAAGTTTGTCATTAACACGGTCGGCATCTAGCACCTTTTCAAATGTAACTGTTCCTTTGGCTACTGCCTGGGATGTTCCTGTAAATACAGGACCCGATATAGTTTTACCTAATACTAATATTGTTGGACCCACTTATTCTACTACCCCCTTTACCACCATACAGTCTATTAATATAGAAGGCACAAATTATTTTTTATGGCCTATATATTATTTTTTACCTCGTAAACGTAAACGTGTTCCCTATTTTTTTACAGATGGCTCTATGGCGTTCTAGTGACAACAAGGTGTATCTACCTCCACCTTCGGTAGCTAAGGTTGTCAGCACTGATGATTATGTCACCCGTACCAGTATTTTCTACCACGCAGGCAGTTCCAGACTTCTTACAGTTGGACATCCATATTTTAAAGTACCTAAAGGTGGTAATGGTAGACAGGATGTTCCTAAGGTGTCTGCATATCAATACAGAGTATTTAGGGTTAATTTACCTGATCCTAATAAATTTGGCCTTCCAGATAACACAGTATATGATCCTAACTCTCAACGCTTGGTCTGGGCCTGTGTAGGTGTTGAAATCGGTCGGGGCCAACCTTTAGGGGTAGGACTTAGTGGTCATCCATTCTATAATAAATTGGATGACACTGAAAACTCTCATGTAGCATCTGCTGTTGATAACAAAGATACACGTGATAATGTATCTGTGGATTATAAACAAACTCAGCTGTGTATTATTGGCTGTGTACCTGCCATTGGAGAACACTGGACAAAGGGCACTGCTTGTAAGCCTAATACTGTGGTTCAGGGCGATTGTCCTCCACTAGAATTAATAAATACACCAATTGAAGATGGTGATATGGTAGACACAGGATATGGGGCTATGGACTTTAAATTGTTGCAGGATACCAAAAGTGAAGTACCATTAGATATTTGTCAGTCTATTTGTAAATATCCTGATTATTTACAAATGTCAGCAGATGCTTATGGAGACAGCATGTTTTTTTGTTTAAGGCGAGAACAGGTTTTTGCCAGACATTTTTGGAATAGATCTGGTACTATGGGTGATCAAATTCCTGAATCGCTATATATTAAAGGTACTGACATACGTGCCAGCCCAGGCAGTTATTTATATTCTCCTTCCCCAAGTGGGTCTGTGGTTACTTCTGATTCACAATTATTTAATAAACCATATTGGCTGCACAAGGCTCAGGGTTTAAACAATGGTATATGTTGGCACAATCAATTGTTTTTAACAGTTGTAGATACTACTCGCAGCACCAATCTTTCTGTGTGTGCTTCTACTACTTCTTCTATTCCTAATGTATACACACCTACCAGTTTTAAAGAATATGCCAGACATGTGGAGGAATTTGATTTGCAGTTTATATTTCAACTGTGTAAAATAACATTAACTACAGAGGTAATGTCATACATTCATAATATGAATACCACTATTTTGGAGGATTGGAATTTTGGTGTTACACCACCTCCTACTGCTAGTTTAGTTGACACATACCGTTTTGTTCAATCTGCTGCTGTAACTTGTCAAAAGGACACCGCACCGCCAGTTAAACAGGACCCTTATGACAAACTAAAGTTTTGGACTGTAGATCTTAAGGAAAGGTTTTCTGCAGATCTTGATCAGTTTCCTTTGGGACGTAAATTTTTATTGCAATTAGGAGCTAGACCTAAGCCCACTATAGGCCCACGCAAACGTGCAGCGCCCGCCCCTACCTCTACCCCATCACCAAAACGTGTTAAGCGTCGCAAGTCTTCCAGAAAATAGTGTTGTTTGTCATGTGTTTGTATGTGTGTATGTTGTATGTTTTGTATTGTTTGCCTGTTTGTATGTTGTGTATATGTACATGTTTGTTTGTCTGCTGTATGTGTGTATTTGTTTTTGTACATAATAAAGTCTGCATGACAGTTTCATGTGTGGTTGCACCCAATGAGTAAGGTACTGTCCCTTTATTGTTTCTTTGTCCTTATTACACATTATTACACATTGCCCTACTTACATAGGTGTGTTTGTTCCTTCATTTTGTCCTGAATATCCAGTTTTGCATTTGCACATTATATGGCGTCCATTTTATCCTTTAAATCCTCCATTTTGCTGTGCAACCGTTTTCGGTTGCCTTGGTTTGACCTTACCTTTTTGAACAATTAATCTGTTTAAACATCAGCAAAACAGTTAATCTCCATCTTGTTTCCTCCTACACGCCTAGACTACTAACACAACTTACAAACGCCAAATAGTTAGTCATCATCCTGTCCAGGTGCACTCTAACAATACCTTGCATAACTTTGGTCGCGCCCTTGTTAATAAAACAGCTTTTAGGCACATATTTTCACTGTTTTTACTAGTTTAATTGCATAATTGGCTTGCAAAACTACTGTGCAATCCAAGAATGTGTCTATAATTTATTTTAAAAAAACATGACTAAGGTTTTTGTCATTGTTAAGCAACCGAAAAAGGTCGGGCAAGTACATGCACACTTTCTACTTATTACTTTTTACAATCATACTAATAAAAAAGGGTGTAACCGAAAACG
>LNS3271300_HPV59
GTTAAGACCGAAAACGGTGCATATAAAGGTAGTTAGAAAGAAAAGGGCAACGGCATGGCACGCTTTGAGGATCCTACACAACGACCATACAAACTGCCTGACTTGAGCACAACATTGAATATTCCTCTGCATGATATTCGCATCAATTGTGTGTTTTGCAAAGGGGAACTGCAAGAAAGAGAGGTATTTGAATTTGCTTTTAATGACTTATTTATAGTGTATAGAGACTGTACACCGTATGCAGCGTGTCTGAAATGCATTTCATTTTATGCAAGAGTAAGAGAATTAAGATATTATAGAGATTCTGTGTATGGAGAAACATTAGAGGCTGAAACCAAGACACCGTTACATGAGCTGCTGATACGCTGTTATAGATGCCTAAAACCTCTATGTCCAACAGACAAATTAAAGCATATCACTGAAAAAAGAAGATTCCATAATATAGCTGGAATATATACAGGACAGTGTCGTGGGTGTCGGACCCGAGCAAGACACCTAAGACAGCAACGACAAGCGCGTAGTGAAACTAGTGAAACACTGGTGTAAAACAATGCATGGACCAAAAGCAACACTTTGTGACATTGTTTTAGATTTGGAACCACACAATTTTGAGGAAGTTGACCTTGTGTGCTACGAGCAATTACCTGACTCCGACTCCGAGAATGAAAAAGATGAACCAGATGGAGTTAATCATCCTTTGCTACTAGCTAGACGAGCTGAACCACAGCGTCACAACATTGTGTGTGTGTGTTGTAAGTGTAATAATCAACTTCAGCTAGTAGTAGAAACCTCGCAAGACGGATTGCGAGCCTTACAGCAGCTGTTTATGGACGCACTATCCTTTGTGTGTCCTTTGTGTGCAGCAAACCAGTAACCTGCGATGGCCGATTCGGAAGGTACAGATGGGGAAGGGACGGGGTGCAATGGATGGTTTTTTGTGCAGGCAATAGTAGATAAAAAAACAGGTGACAAAATTTCAGATGACGAGGATGAAAATGCAACAGATACAGGTTCAGACTTGGTAGACTTTATTGATGATACCACAACAATTTGTGTACAGGCAGAGCGCGAGACAGCACAGGCCTTGTTTAATGTGCAGGAAGCCCAAAGGGATGCACGGGAAATGCATGTTTTAAAACGAAAGTTTGGGTGCAGTATAGAAAACAGTAGTGAGAAAGCGGCGGCAGGAACAAAAGCTAAGTCACCATTACAAGAAATATCAGTAAATGTTAACCACCCAAAAGTAAAGAGAAGGTTACTAACAGTGCCAGACAGCGGCTATGGCTATTCTGAAGTGGAAATGCTCGAGACTCAGGTAACCGTGGAGAATACTGGAAATGGGGATAGCAATGGCAGTGTTTGTAGCGACAGTCAAATAGACTGTAGCGACAGCAGTAACATGGATGTTGAAAACATAGGTCCAACATCCCCCACTAATCAATTGTTACAGTTATTACATAGCAAAAATAAGAAAGCAGCTATGTATGCAAAATTTAAAGAATTGTATGGGTTATCATTTCAAGATTTGGTTAGGACATTTAAAAGTGACAGAACTACCTGTAGCGATTGGGTAACCGCCATTTTTGGTGTAAATCCAACTGTAGCAGAAGGATTTAAAACATTAATACAACCCTATGTGCTATATGCACATATACAATGTTTAGATTGTGCATGGGGAGTAGTAATATTAGCATTATTAAGATATAAATGTGGAAAAAATAGAATAACAGTTGCAAAAGGACTTAGCACATTACTACATGTACCAGATACGTGCATGTTAATTGAACCACCCAAATTGCGTAGTGGTGTTGCAGCATTATATTGGTACAGAACAGGAATGTCCAATATTAGTGAAGTTATAGGGGAAACGCCCGAATGGATACAAAGACTAACAATTATACAACATGGAGTTGATGATAGCGTGTTTGACCTGTCAGAAATGATACAATGGGCGTTTGATAATGACCTAACAGATGAAAGTGATATTGCATATGAATATGCATTAATAGCAGATAGTAATAGTAACGCCGCTGCATTTTTAAAAAGCAACTGCCAGGCAAAATACCTAAAAGATTGTGCAGTTATGTGTAGGCATTATAAAAGAGCACAAAAAAGACAAATGAGTATGTCACAGTGGATAAAATGGAGATGTGATAAAATAGAAGAGGGGGGAGATTGGAAACCCATAGTACAATTTTTAAGATATCAAGGAATAGAATTTATAACGTTTTTATGTGCATTAAAAGATTTTTTAAAAGGTACCCCAAAAAGAAATTGCATTGTGCTGTGTGGGCCAGCAAATACAGGCAAGTCATACTTTGGAATGAGCCTGCTACATTTTTTACAAGGAACTGTAATTTCACATGTAAATTCAAATAGTCACTTTTGGCTAGAACCTTTAACAGATGCTAAATTAGCTATGCTAGACGATGCAACAGATAGTTGTTGGACATATTTTGATACATATATGCGAAATGCTCTGGATGGCAATCCTATAAGTGTAGATAGAAAGCATAGGCACCTAGTACAAATTAAATGTCCACCAATGCTTATTACATCAAATACAAATCCAGTTACAGATAACAGGTGGCCATACCTAAATAGCAGACTAATGGTATTTAAATTTCCAAACAAATTTCCATTTGACAAAAATAGAAATCCAGTATATACAATTAATGACAGAAACTGGAAATGTTTTTTTGAAAGGACGTGGTGCAGATTAGATTTGAACGAGGAAGAGGATGATGCAGACAGTGATGGACACCCTTTCGCAGCGTTTAAGTGTGTTACAGGATCAAATATTAGAACATTATGAAAACGATAGTAAAGACATTAATGAACACATAAACTATTGGAAACTGGTGCGTATGGAAAATGTAATTTTATTTGCAGCAAGAGAGAACAATATACATACATTAAACCACCAGGTGGTGCCAACGTTTTTGGTGTCTAAAAACAAGGCATGTGAAGCTATTGAACTGCAGATGGCGTTAGAGAGTTTGGCACAAACTGAGTTTAAAAATGAGCAATGGACAATGCAAGAAACATGCCAAGAACTATGGCAAACAGCACCTAAAAAGTGTTTTAAAAAACAGGGCATTACAGTGGAAGTACGGTTTGACTGCAGCAAGGAAAACACAATGCATTACACAAGCTGGAAATTTATATATTATGTAAATGATGTAGGACAGTGGTGTAAAACCACAGGAAGTGTGGACTTTTGGGGACTATATTATAAAGTGGAAGAGGAACAGGTGTACTATGTAAAATTTATACATGATGCCAAAAAATATGGGACTACAGACAAGTGGGAAGTGCATTATAATGGCAAGGTTATTGATTGTTATGACTCTATGTGCAGTACCAGTGACGAGCAAGTATCCACTTCTGGATCTTCTGAGCAACTATCATACCCCTCCGCAACGCCCCCCGAAGCCACGTACGTGGGCCCCCAAACGTCCAACTGTCAGACGAAGACTGGAAAGCGACCAAGACAGTGTGGATACACACAGCACCCTGAGTCTACCAGCGTGTCAGTGGACCACTGTGACAACCCAGTCGTCCGTTTGCATCCAGGCAACAACCCGCGACGGCACATCCCTTGCAGTAACACTACGCCTATAATACACCTAAAAGGTGACAAAAATGGCCTTAAGTGTTTAAGGTATAGATTAAGAAAAGTACAATGGTTATTTGAAAATATTTCCTCTACCTGGCATTGGACAGGAAACAGAGGATCAGCCAAAACAGGCATTTTAACATTGACATATACAAGCGAAACACAACGCAATGAATTTTTAGATACTGTAAAAATTCCTAATAGTGTACAAATACAAGTTGGGTATATGAGTGTGTAATGGTTGTTATGCAAATG----------------TAACACAAGCCAATACTGCTGCTATATTGTATAGCTGAGGAAATGATAACCCTTGTATTTGTGTGTTGTGTTTGTGTTTGCTTGTGTGTGTGTTGCAATGTCCCGCTTCTGCCATCTGTCTATATGTGTGCATATGCATGGTTACTAGTATTTGTGTATATTTTGGTTATCACCTCCTCATATGAGTGTTTTATACTATATATATTGTTTTTTATAATTCCACTGTTAATACTATATGCCCATGCAATACTGTCCATACAATAATTGTTGTATATTGTAAATTACATTGCACTGTATTGTACAGTATATTTTAAACACATTATTATTTTTGTTAGGTGTTGGTTTTGTTACATTTATAATAAAATATGGTTTCCCATCGTGCTGCTCGTCGTAAACGTGCCTCAGCAACAGACTTATATAAAACCTGCAAGCAGGCAGGTACATGCCCTTCTGATGTTATTAATAAAGTTGAAGGTACAACGTTAGCTGATAAAATATTGCAGTGGACCAGCCTAGGAATATTTTTAGGTGGACTTGGTATTGGTACTGGATCTGGTACCGGTGGCAGAACAGGGTACATACCTTTAGGAGGGCGTACAAACACTATAGTAGATGTATCGCCTGCTAAACCACCAGTAGTTATTGAACCTGTTGGACCTACAGATCCATCTATAGTTACATTAGTTGAGGATTCTAGTGTTATAACATCTGGAGCCCCTGCCCCAACATTTACAGGTACTTCGGGATTTGAAATATCTACCTCTAGTACAACAACACCAGCTGTTTTGGATATAACTCCAACCTCTTCTGTTCAAATTAGTAGCTCTAGTTTTATAAATCCTGCATTTACAGACCCTTCTGTAATTGAGGTTCCCCAAACAGGTGAAATTTCTGGTAATATATTAATTAGTACCCCTACCTCTGGTGCACATGGCTATGAAGAAATTCCAATGCAAACGTTTGCTACGGAAGGTACTGGTTTGGAACCCATTAGCAGTACCCCCAATCCAACAGTACGTCGTGTGGCTGGACCTAGATTGTACAGTAGGGCTAATCAACAGGTTCGGGTGTCTGATGCTAACTTTTTAACACGTCCATCCACATTTGTTACATATGATAACCCTGCTTATGATCCAATTGATACTACATTAACTTTTGACCCCTCATCAGAGGTTCCAGACCCGGACTTTATGGATATAGTTCGTTTGCATAGGCCTGCATTAACATCCAGACGCAGCACTGTAAGATTTAGTAGGCTAGGACAACGGGCAACCATGTTTACCCGTAGTGGTAAGCAAATTGGGGCCCGTGTACATTTTTATCATGATATAAGCCCTATACCACATGCTGAAGATATTGAATTGCAACCTCTTGTTTCTTCCCAGGCTGCTACTGATGATATATATGATATATATGCAGATATTACAGATGAAGCACCTACTAGTACTGCCAACACTGCATTTACAATTCCTAAATCTTCTTTTCAAAGTTTGTCATTAACACGGTCGGCATCTAGCACCTTTTCAAATGTAACTGTTCCTTTGGCTACTGCCTGGGATGTTCCTGTAAATACAGGACCCGATATAGTTTTACCTAATACTAATATTGTTGGACCCACTTATTCTACTACCCCCTTTACCACCATACAGTCTATTAATATAGAAGGCACAAATTATTTTTTATGGCCTATATATTATTTTTTACCTCGTAAACGTAAACGTGTTCCCTATTTTTTTACAGATGGCTCTATGGCGTTCTAGTGACAACAAGGTGTATCTACCTCCACCTTCGGTAGCTAAGGTTGTCAGCACTGATGATTATGTCACCCGTACCAGTATTTTCTACCACGCAGGCAGTTCCAGACTTCTTACAGTTGGACATCCATATTTTAAAGTACCTAAAGGTGGTAATGGTAGACAGGATGTTCCTAAGGTGTCTGCATATCAATACAGAGTATTTAGGGTTAATTTACCTGATCCTAATAAATTTGGCCTTCCAGATAACACAGTATATGATCCTAACTCTCAACGCTTGGTCTGGGCCTGTGTAGGTGTTGAAATCGGTCGGGGCCAACCTTTAGGGGTAGGACTTAGTGGTCATCCATTCTATAATAAATTGGATGACACTGAAAACTCTCATGTAGCATCTGCTGTTGATAACAAAGATACACGTGATAATGTATCTGTGGATTATAAACAAACTCAGCTGTGTATTATTGGCTGTGTACCTGCCATTGGAGAACACTGGACAAAGGGCACTGCTTGTAAGCCTAATACTGTGGTTCAGGGCGATTGTCCTCCACTAGAATTAATAAATACACCAATTGAAGATGGTGATATGGTAGACACAGGATATGGGGCTATGGACTTTAAATTGTTGCAGGATACCAAAAGTGAAGTACCATTAGATATTTGTCAGTCTATTTGTAAATATCCTGATTATTTACAAATGTCAGCAGATGCTTATGGAGACAGCATGTTTTTTTGTTTAAGGCGAGAACAGGTTTTTGCCAGACATTTTTGGAATAGATCTGGTACTATGGGTGATCAAATTCCTGAATCGCTATATATTAAAGGTACTGACATACGTGCCAGCCCAGGCAGTTATTTATATTCTCCTTCCCCAAGTGGGTCTGTGGTTACTTCTGATTCACAATTATTTAATAAACCATATTGGCTGCACAAGGCTCAGGGTTTAAACAATGGTATATGTTGGCACAATCAATTGTTTTTAACAGTTGTAGATACTACTCGCAGCACCAATCTTTCTGTGTGTGCTTCTACTACTTCTTCTATTCCTAATGTATACACACCTACCAGTTTTAAAGAATATGCCAGACATGTGGAGGAATTTGATTTGCAGTTTATATTTCAACTGTGTAAAATAACATTAACTACAGAGGTAATGTCATACATTCATAATATGAATACCACTATTTTGGAGGATTGGAATTTTGGTGTTACACCACCTCCTACTGCTAGTTTAGTTGACACATACCGTTTTGTTCAATCTGCTGCTGTAACTTGTCAAAAGGACACCGCACCGCCAGTTAAACAGGACCCTTATGACAAACTAAAGTTTTGGACTGTAGATCTTAAGGAAAGGTTTTCTGCAGATCTTGATCAGTTTCCTTTGGGACGTAAATTTTTATTGCAATTAGGAGCTAGACCTAAGCCCACTATAGGCCCACGCAAACGTGCAGCGCCCGCCCCTACCTCTACCCCATCACCAAAACGTGTTAAGCGTCGCAAGTCTTCCAGAAAATAGTGTTGTTTGTCATGTGTTTGTATGTGTGTATGTTGTATGTTTTGTATTGTTTGCCTGTTTGTATGTTGTGTATATGTACATGTTTGTTTGTCTGCTGTATGTGTGTATTTGTTTTTGTACATAATAAAGTCTGCATGACAGTTTCATGTGTGGTTGCACCCAATGAGTAAGGTACTGTCCCTTTATTGTTTCTTTGTCCTTATTACACATTATTACACATTGCCCTACTTACATAGGTGTGTTTGTTCCTTCATTTTGTCCTGAATATCCAGTTTTGCATTTGCACATTATATGGCGTCCATTTTATCCTTTAAATCCTCCATTTTGCTGTGCAACCGTTTTCGGTTGCCTTGGTTTGACCTTACCTTTTTGAACAATTAATCTGTTTAAACATCAGCAAAACAGTTAATCTCCATCTTGTTTCCTCCTACACGCCTAGACTACTAACACAACTTACAAACGCCAAATAGTTAGTCATCATCCTGTCCAGGTGCACTCTAACAATACCTTGCATAACTTTGGTCGCGCCCTTGTTAATAAAACAGCTTTTAGGCACATATTTTCACTGTTTTTACTAGTTTAATTGCATAATTGGCTTGCAAAACTACTGTGCAATCCAAGAATGTGTCTATAATTTATTTTAAAAAAACATGACTAAGGTTTTTGTCATTGTTAAGCAACCGAAAAAGGTCGGGCAAGTACATGCACACTTTCTACTTATTACTTTTTACAATCATACTAATAAAAAAGGGTGTAACCGAAAACG
>LNS2917513_HPV59
GTTAAGACCGAAAACGGTGCATATAAAGGTAGTTAGAAAGAAAAGGGCAACGGCATGGCACGCTTTGAGGATCCTACACAACGACCATACAAACTGCCTGACTTGAGCACAACATTGAATATTCCTCTGCATGATATTCGCATCAATTGTGTGTTTTGCAAAGGGGAACTGCAAGAAAGAGAGGTATTTGAATTTGCTTTTAATGACTTATTTATAGTGTATAGAGACTGTACACCGTATGCAGCGTGTCTGAAATGCATTTCATTTTATGCAAGAGTAAGAGAATTAAGATATTATAGAGATTCTGTGTATGGAGAAACATTAGAGGCTGAAACCAAGACACCGTTACATGAGCTGCTGATACGCTGTTATAGATGCCTAAAACCTCTATGTCCAACAGACAAATTAAAGCATATAACTGAAAAAAGAAGATTCCATAATATAGCTGGAATATATACAGGACAGTGTCGTGGGTGTCGGACCCGAGCAAGACACCTAAGACAGCAACGACAAGCGCG---------TAGTGAAACACTGGTGTAAAACAATGCATGGACCAAAAGCAACACTTTGTGACATTGTTTTAGATTTGGAACCACACAATTTTGAGGAAGTTGACCTTGTGTGCTACGAGCAATTACCTGACTCCGACTCCGAGAATGAAAAAGATGAACCAGATGGAGTTAATCATCCTTTGCTACTAGCTAGACGAGCTGAACCACAGCGTCACAACATTGTGTGTGTGTGTTGTAAGTGTAATAATCAACTTCAGCTAGTAGTAGAAACCTCGCAAGACGGATTGCGAGCCTTACAGCAGCTGTTTATGGACGCACTATCCTTTGTGTGTCCTTTGTGTGCAGCAAACCAGTAACCTGCGATGGCCGATTCGGAAGGTACAGATGGGGAAGGGACGGGGTGCAATGGATGGTTTTTTGTGCAGGCAATAGTAGATAAAAAAACAGGTGACAAAATTTCAGATGACGAGGATGAAAATGCAACAGATACAGGTTCAGACTTGGTAGACTTTATTGATGATACCACAACAATTTGTGTACAGGCAGAGCGCGAGACAGCACAGGCCTTGTTTAATGTGCAGGAAGCCCAAAGGGATGCACGGGAAATGCATGTTTTAAAACGAAAGTTTGGGTGCAGTATAGAAAACAGTAGTGAGAAAGCGGCGGCAGGAACAAAAGCTAAGTCACCATTACAAGAAATATCAGTAAATGTTAACCACCCAAAAGTAAAGAGAAGGTTACTAACAGTGCCAGACAGCGGCTATGGCTATTCTGAAGTGGAAATGCTCGAGACTCAGGTAACCGTGGAGAATACTGGAAATGGGGATAGCAATGGCAGTGTTTGTAGCGACAGTCAAATAGACTGTAGCGACAGCAGTAACATGGATGTTGAAAACATAGGTCCAACATCCCCCACTAATCAATTGTTACAGTTATTACATAGCAAAAATAAGAAAGCAGCTATGTATGCAAAATTTAAAGAATTGTATGGGTTATCATTTCAAGATTTGGTTAGGACATTTAAAAGTGACAGAACTACCTGTAGCGATTGGGTAACCGCCATTTTTGGTGTAAATCCAACTGTAGCAGAAGGATTTAAAACATTAATACAACCCTATGTGCTATATGCACATATACAATGTTTAGATTGTGCATGGGGAGTAGTAATATTAGCATTATTAAGATATAAATGTGGAAAAAATAGAATAACAGTTGCAAAAGGACTTAGCACATTACTACATGTACCAGATACGTGCATGTTAATTGAACCACCCAAATTGCGTAGTGGTGTTGCAGCATTATATTGGTACAGAACAGGAATGTCCAATATTAGTGAAGTTATAGGGGAAACGCCCGAATGGATACAAAGACTAACAATTATACAACATGGAGTTGATGATAGCGTGTTTGACCTGTCAGAAATGATACAATGGGCGTTTGATAATGACCTAACAGATGAAAGTGATATTGCATATGAATATGCATTAATAGCAGATAGTAATAGTAACGCCGCTGCATTTTTAAAAAGCAACTGCCAGGCAAAATACCTAAAAGATTGTGCAGTTATGTGTAGGCATTATAAAAGAGCACAAAAAAGACAAATGAGTATGTCACAGTGGATAAAATGGAGATGTGATAAAATAGAAGAGGGGGGAGATTGGAAACCCATAGTACAATTTTTAAGATATCAAGGAATAGAATTTATAACGTTTTTATGTGCATTAAAAGATTTTTTAAAAGGTACCCCAAAAAGAAATTGCATTGTGCTGTGTGGGCCAGCAAATACAGGCAAGTCATACTTTGGAATGAGCCTGCTACATTTTTTACAAGGAACTGTAATTTCACATGTAAATTCAAATAGTCACTTTTGGCTAGAACCTTTAACAGATGCTAAATTAGCTATGCTAGACGATGCAACAGATAGTTGTTGGACATATTTTGATACATATATGCGAAATGCTCTGGATGGCAATCCTATAAGTGTAGATAGAAAGCATAGGCACCTAGTACAAATTAAATGTCCACCAATGCTTATTACATCAAATACAAATCCAGTTACAGATAACAGGTGGCCATACCTAAATAGCAGACTAATGGTATTTAAATTTCCAAACAAATTTCCATTTGACAAAAATAGAAATCCAGTATATACAATTAATGACAGAAACTGGAAATGTTTTTTTGAAAGGACGTGGTGCAGATTAGATTTGAACGAGGAAGAGGATGATGCAGACAGTGATGGACACCCTTTCGCAGCGTTTAAGTGTGTTACAGGATCAAATATTAGAACATTATGAAAACGATAGTAAAGACATTAATGAACACATAAACTATTGGAAACTGGTGCGTATGGAAAATGTAATTTTATTTGCAGCAAGAGAGAACAATATACATACATTAAACCACCAGGTGGTGCCAACGTTTTTGGTGTCTAAAAACAAGGCATGTGAAGCTATTGAACTGCAGATGGCGTTAGAGAGTTTGGCACAAACTGAGTTTAAAAATGAGCAATGGACAATGCAAGAAACATGCCAAGAATTATGGCAAACAGCACCTAAAAAGTGTTTTAAAAAACAGGGCATTACAGTGGAAGTACGGTTTGACTGCAGCAAGGAAAACACAATGCATTACACAAGCTGGAAATTTATATATTATGTAAATGATGTAGGACAGTGGTGTAAAACCACAGGAAGTGTGGACTTTTGGGGACTATATTATAAAGTGGAAGAGGAACAGGTGTACTATGTAAAATTTATACATGATGCCAAAAAATATGGGACTACAGACAAGTGGGAAGTGCATTATAATGGCAAGGTTATTGATTGTTATGACTCTATGTGCAGTACCAGTGACGAGCAAGTATCCACTTCTGGATCTTCTGAGCAACTATCATACCCCTCCGCAACGCCCCCCGAAGCCACGTACGTGGGCCCCCAAACGTCCAACTTTCAGACGAAGACTGGAAAGCGACCAAGACAGTGTGGATACACACAGCACCCTGAGTCTACCAGCGTGTCAGTGGACCACTGTGACAACCCAGTCGTCCGTTTGCATCCAGGCAACAACCCGCGACGGCACATCCCTTGCAGTAACACTACGCCTATAATACACCTAAAAGGTGACAAAAATGGCCTTAAGTGTTTAAGGTATAGATTAAGAAAAGTACAATGGTTATTTGAAAATATTTCCTCTACCTGGCATTGGACAGGAAACAGAGGATCAGCCAAAACAGGCATTTTAACATTGACATATACAAGCGAAACACAACGCAATGAATTTTTAGATACTGTAAAAATTCCTAATAGTGTACAAATACAAGTTGGGTATATGAGTGTGTAATGGTTGTTATGCAAATG----------------TAACACAAGCCAATACTGCTGCTATATTGTATAGCTGAGGAAATGATAACCCTTGTATTTGTGTGTTGTGTTTGTGTTTGCTTGTGTGTGTGTTGCAATGTCCCGCTTCTGCCATCTGTCTATATGTGTGCATATGCATGGTTACTAGTATTTGTGTATATTTTGGTTATCACCTCCTCATATGAGTGTTTTATACTATATATATTGTTTTTTATAATTCCACTGTTAATACTATATGCCCATGCAATACTGTCCATACAATAATTGTTGTATATTGTAAATTACATTGCACTGTATTGTACAGTATATTTTAAACACATTATTGTTTTTGTTAGGTGTTGGTTTTGTTACATTTATAATAAAATATGGTTTCCCATCGTGCTGCTCGTCGTAAACGTGCCTCAGCAACAGACTTATATAAAACCTGCAAGCAGGCAGGTACATGCCCTTCTGATGTTATTAATAAAGTTGAAGGTACAACTTTAGCTGATAAAATATTGCAGTGGACCAGCCTAGGAATATTTTTAGGTGGACTTGGTATTGGTACTGGATCTGGTACCGGTGGCAGAACAGGGTACATACCTTTAGGAGGGCGTACAAACACTATAGTAGATGTATCGCCTGCTAAACCACCAGTAGTTATTGAACCTGTTGGACCTACAGATCCATCTATAGTTACATTAGTTGAGGATTCTAGTGTTATAACATCTGGAGCCCCTGCCCCAACATTTACAGGTACTTCTGGATTTGAAATATCTACCTCTAGTACAACAACACCAGCTGTTTTGGATATAACTCCAACCTCTTCTGTTCAAATTAGTAGCTCTAGTTTTATAAATCCTGCATTTACAGACCCTTCTGTAATTGAGGTTCCCCAACCAGGTGAAATTTCTGGTAATATATTAATTAGTACCCCTACCTCTGGTGCACATGGCTATGAAGAAATTCCAATGCAAACGTTTGCTACGGAAGGTACTGGTTTGGAACCCATTAGCAGTACCCCCAATCCAACAGTACGTCGTGTGGCTGGACCTAGATTGTACAGTAGGGCTAATCAACAGGTTCGGGTGTCTGATGCTAACTTTTTAACACGTCCATCCACATTTGTTACATATGATAACCCTGCTTATGATCCAATTGATACTACATTAACTTTTGACCCCTCATCAGAGGTTCCAGACCCGGACTTTATGGATATAGTTCGTTTGCATAGGCCTGCATTAACATCCAGACGCAGCACTGTAAGATTTAGTAGGCTAGGACAACGGGCAACCATGTTTACCCGTAGTGGTAAGCAAATTGGGGCCCGTGTACATTTTTATCATGATATAAGCCCTATACCACATGCTGAAGATATTGAATTGCAACCTCTTGTTTCTTCCCAGGCTACTACTGATGATATATATGATATATATGCAGATATTACAGATGAAGCACCTACTAGTACTGCCAACACTGCATTTACAATTCCTAAATCTTCTTTTCAAAGTTTGTCATTAACACGGTCGGCATCTAGCACCTTTTCAAATGTAACTGTTCCTTTGGCTACTGCCTGGGATGTTCCTGTAAATACAGGACCCGATATAGTTTTACCTAATACTAATATAGTTGGACCCACTTATTCTACTACCCCCTTTACCACCATACAGTCTATTAATATAGAAGGCACAAATTATTTTTTATGGCCTATATATTATTTTTTACCTCGTAAACGTAAACGTGTTCCCTATTTTTTTACAGATGGCTCTATGGCGTTCTAGTGACAACAAGGTGTATCTACCTCCACCTTCGGTAGCTAAGGTTGTCAGCACTGATGATTATGTCACCCGTACCAGTATTTTCTACCACGCAGGCAGTTCCAGACTTCTTACAGTTGGACATCCATATTTTAAAGTACCTAAAGGTGGTAATGGTAGACAGGATGTTCCTAAGGTGTCTGCATATCAATACAGAGTATTTAGGGTTAATTTACCTGATCCTAATAAATTTGGCCTTCCAGATAACACAGTATATGATCCTAACTCTCAACGCTTGGTCTGGGCCTGTGTAGGTGTTGAAATCGGTCGGGGCCAACCTTTAGGGGTAGGACTTAGTGGTCATCCATTCTATAATAAATTAGATGACACTGAAAACTCTCATGTAGCATCTGCTGTTGATAACAAAGATACACGTGATAATGTATCTGTGGATTATAAACAAACTCAGCTGTGTATTATTGGCTGTGTACCTGCCATTGGAGAACACTGGACAAAGGGCACTGCTTGTAAGCCTAATACTGTGGTTCAGGGCGATTGTCCTCCACTAGAATTAATAAATACACCAATTGAAGATGGTGATATGGTAGACACAGGATATGGGGCTATGGACTTTAAATTGTTGCAGGATACGAAAAGTGAAGTACCATTAGATATTTGTCAGTCTATTTGTAAATATCCTGATTATTTACAAATGTCAGCAGATGCTTATGGAGACAGCATGTTTTTTTGTTTAAGGCGAGAACAGGTTTTTGCCAGACATTTTTGGAATAGATCTGGTACTATGGGTGATCAAATTCCTGAATCGCTATATATTAAAGGTACTGACATACGTGCCACCCCAGGCAGTTATTTATATTCTCCTTCCCCAAGTGGGTCTGTGGTTACTTCTGATTCACAATTATTTAATAAACCATATTGGCTGCACAAGGCCCAGGGTTTGAACAATGGTATATGTTGGCACAATCAATTGTTTTTAACAGTTGTAGATACTACTCGCAGCACCAATCTTTCTGTGTGTGCTTCTACTACTTCTCCTATTCCTAATGTATACACACCTACCAGTTTTAAAGAATATGCCAGACATGTGGAGGAATTTGATTTGCAGTTTATATTTCAACTGTGTAAAATAACATTAACTACAGAGGTAATGTCATACATTCATAATATGAATACCACTATTTTGGAGGATTGGAATTTTGGTGTTACACCACCTCCTACTGCTAGTTTAGTTGACACATACCGTTTTGTTCAATCTGCTGCTGTAACTTGTCAAAAGGACACCGCACCGCCAGTTAAACAGGACCCTTATGACAAACTAAAGTTTTGGTCTGTAGATCTTAAGGAAAGGTTTTCTGCAGATCTTGATCAGTTTCCTTTGGGACGTAAATTTTTATTGCAATTAGGAGCTAGACCTAAGCCCACTATAGGCCCACGCAAACGTGCAGCGCCCGCCCCTACCTCTACCCCATCACCAAAACGTGTTAAGCGTCGCAAGTCTTCCAGAAAATAGTGTTGTTTGTCATGTGTTTGTATGTGTGTATGTTGTATGTTTTGTATTGTTTGCCTGTTTGTATGTTGTGTATATGTACATGTTTGTTTGTCTGCTGTATGTGTGTATTTGTTTTTGTACATAATAAAGTCTGCATGACAGTTTCATGTGTGGTTGCACCCAATGAGTAAGGTACTGTCCCTTTATTGTTTCTTTGTCCTTATTACACATTATTACACATTGCCCTACTTACATAGGTGTGTTTGTTCCTTCATTTTGTCCTGAATATCCAGTTTTGCATTTGCACATTATATGGCGTCCATTTTATCCTTTAAATCCTCCATTTTGCTGTGCAACCGTTTTCGGTTGCCTTGGTTTGACCTTACCTTTTTGAACAATTAATCTGTTTAAACATCAGCAAAACAGTTAATCTCCATCTTGTTTCCTCCTACACGCCTAGACTACTAACACAACTTACAAACGCCAAATAGTTAGTCATCATCCTGTCCAGGTGCACTCTAACAATACCTTGCATAACTTTGGTCGCGCCCTTGTTAATAAAACAGCTTTTAGGCACATATTTTCACTGTTTTTACTAGTTTAATTGCATAATTGGCTTGCAAAACTACTGTGCAATCCAAGAATGTGTCTATAATTTATTTTAAAAAAACATGACTAAGGTTTTTGTCATTGTTAAGCAACCGAAAAAGGTCGGGCAAGTACATGCACACTTTCTACTTATTACTTTTTACAATCATACTAATAAAAAAGGGTGTAACCGAAAACG
>LNS6249536_HPV59
GTTAAGACCGAAAACGGTGCATATAAAGGTAGTTAGAAAGAAAAGGGCAACGGCATGGCACGCTTTGAGGATCCTACACAACGACCATACAAACTGCCTGACTTGAGCACAACATTGAATATTCCTCTGCATGATATTCGCATCAATTGTGTGTTTTGCAAAGGGGAACTGCAAGAAAGAGAGGTATTTGAATTTGCTTTTAATGACTTATTTATAGTGTATAGAGACTGTACACCGTATGCAGCGTGTCTGAAATGCATTTCATTTTATGCAAGAGTAAGAGAATTAAGATATTATAGAGATTCTGTGTATGGAGAAACATTAGAGGCTGAAACCAAGACACCGTTACATGAGCTGCTGATACGCTGTTATAGATGCCTAAAACCTCTATGTCCAACAGACAAATTAAAGCATATAACTGAAAAAAGAAGATTCCATAATATAGCTGGAATATATACAGGACAGTGTCGTGGGTGTCGGACCCGAGCAAGACACCTAAGACAGCAACGACAAGCGCG---------TAGTGAAACACTGGTGTAAAACAATGCATGGACCAAAAGCAACACTTTGTGACATTGTTTTAGATTTGGAACCACACAATTTTGAGGAAGTTGACCTTGTGTGCTACGAGCAATTACCTGACTCCGACTCCGAGAATGAAAAAGATGAACCAGATGGAGTTAATCATCCTTTGCTACTAGCTAGACGAGCTGAACCACAGCGTCACAACATTGTGTGTGTGTGTTGTAAGTGTAATAATCAACTTCAGCTAGTAGTAGAAACCTCGCAAGACGGATTGCGAGCCTTACAGCAGCTGTTTATGGACGCACTATCCTTTGTGTGTCCTTTGTGTGCAGCAAACCAGTAACCTGCGATGGCCGATTCGGAAGGTACAGATGGGGAAGGGACGGGGTGCAATGGATGGTTTTTTGTGCAGGCAATAGTAGATAAAAAAACAGGTGACAAAATTTCAGATGACGAGGATGAAAATGCAACAGATACAGGTTCAGACTTGGTAGACTTTATTGATGATACCACAACAATTTGTGTACAGGCAGAGCGCGAGACAGCACAGGCCTTGTTTAATGTGCAGGAAGCCCAAAGGGATGCACGGGAAATGCATGTTTTAAAACGAAAGTTTGGGTGCAGTATAGAAAACAGTAGTGAGAAAGCGGCGGCAGGAACAAAAGCTAAGTCACCATTACAAGAAATATCAGTAAATGTTAACCACCCAAAAGTAAAGAGAAGGTTACTAACAGTGCCAGACAGCGGCTATGGCTATTCTGAAGTGGAAATGCTCGAGACTCAGGTAACCGTGGAGAATACTGGAAATGGGGATAGCAATGGCAGTGTTTGTAGCGACAGTCAAATAGACTGTAGCGACAGCAGTAACATGGATGTTGAAAACATAGGTCCAACATCCCCCACTAATCAATTGTTACAGTTATTACATAGCAAAAATAAGAAAGCAGCTATGTATGCAAAATTTAAAGAATTGTATGGGTTATCATTTCAAGATTTGGTTAGGACATTTAAAAGTGACAGAACTACCTGTAGCGATTGGGTAACCGCCATTTTTGGTGTAAATCCAACTGTAGCAGAAGGATTTAAAACATTAATACAACCCTATGTGCTATATGCACATATACAATGTTTAGATTGTGCATGGGGAGTAGTAATATTAGCATTATTAAGATATAAATGTGGAAAAAATAGAATAACAGTTGCAAAAGGACTTAGCACATTACTACATGTACCAGATACGTGCATGTTAATTGAACCACCCAAATTGCGTAGTGGTGTTGCAGCATTATATTGGTACAGAACAGGAATGTCCAATATTAGTGAAGTTATAGGGGAAACGCCCGAATGGATACAAAGACTAACAATTATACAACATGGAGTTGATGATAGCGTGTTTGACCTGTCAGAAATGATACAATGGGCGTTTGATAATGACCTAACAGATGAAAGTGATATTGCATATGAATATGCATTAATAGCAGATAGTAATAGTAACGCCGCTGCATTTTTAAAAAGCAACTGCCAGGCAAAATACCTAAAAGATTGTGCAGTTATGTGTAGGCATTATAAAAGAGCACAAAAAAGACAAATGAGTATGTCACAGTGGATAAAATGGAGATGTGATAAAATAGAAGAGGGGGGAGATTGGAAACCCATAGTACAATTTTTAAGATATCAAGGAATAGAATTTATAACGTTTTTATGTGCATTAAAAGATTTTTTAAAAGGTACCCCAAAAAGAAATTGCATTGTGCTGTGTGGGCCAGCAAATACAGGCAAGTCATACTTTGGAATGAGCCTGCTACATTTTTTACAAGGAACTGTAATTTCACATGTAAATTCAAATAGTCACTTTTGGCTAGAACCTTTAACAGATGCTAAATTAGCTATGCTAGACGATGCAACAGATAGTTGTTGGACATATTTTGATACATATATGCGAAATGCTCTGGATGGCAATCCTATAAGTGTAGATAGAAAGCATAGGCACCTAGTACAAATTAAATGTCCACCAATGCTTATTACATCAAATACAAATCCAGTTACAGATAACAGGTGGCCATACCTAAATAGCAGACTAATGGTATTTAAATTTCCAAACAAATTTCCATTTGACAAAAATAGAAATCCAGTATATACAATTAATGACAGAAACTGGAAATGTTTTTTTGAAAGGACGTGGTGCAGATTAGATTTGAACGAGGAAGAGGATGATGCAGACAGTGATGGACACCCTTTCGCAGCGTTTAAGTGTGTTACAGGATCAAATATTAGAACATTATGAAAACGATAGTAAAGACATTAATGAACACATAAACTATTGGAAACTGGTGCGTATGGAAAATGTAATTTTATTTGCAGCAAGAGAGAACAATATACATACATTAAACCACCAGGTGGTGCCAACGTTTTTGGTGTCTAAAAACAAGGCATGTGAAGCTATTGAACTGCAGATGGCGTTAGAGAGTTTGGCACAAACTGAGTTTAAAAATGAGCAATGGACAATGCAAGAAACATGCCAAGAATTATGGCAAACAGCACCTAAAAAGTGTTTTAAAAAACAGGGCATTACAGTGGAAGTACGGTTTGACTGCAGCAAGGAAAACACAATGCATTACACAAGCTGGAAATTTATATATTATGTAAATGATGTAGGACAGTGGTGTAAAACCACAGGAAGTGTGGACTTTTGGGGACTATATTATAAAGTGGAAGAGGAACAGGTGTACTATGTAAAATTTATACATGATGCCAAAAAATATGGGACTACAGACAAGTGGGAAGTGCATTATAATGGCAAGGTTATTGATTGTTATGACTCTATGTGCAGTACCAGTGACGAGCAAGTATCCACTTCTGGATCTTCTGAGCAACTATCATACCCCTCCGCAACGCCCCCCGAAGCCACGTACGTGGGCCCCCAAACGTCCAACTGTCAGACGAAGACTGGAAAGCGACCAAGACAGTGTGGATACACACAGCACCCTGAGTCTACCAGCGTGTCAGTGGACCACTGTGACAACCCAGTCGTCCGTTTGCATCCAGGCAACAACCCGCGACGGCACATCCCTTGCAGTAACACTACGCCTATAATACACCTAAAAGGTGACAAAAATGGCCTTAAGTGTTTAAGGTATAGATTAAGAAAAGTACAATGGTTATTTGAAAATATTTCCTCTACCTGGCATTGGACAGGAAACAGAGGATCAGCCAAAACAGGCATTTTAACATTGACATATACAAGCGAAACACAACGCAATGAATTTTTAGATACTGTAAAAATTCCTAATAGTGTACAAATACAAGTTGGGTATATGAGTGTGTAATGGTTGTTATGCAGATG----------------TAACACAAGCCAATACTGCTGCTATATTGTATAGCTGAGGAAATGATAACCCTTGTATTTGTGTGTTGTGTTTGTGTTTGCTTGTGTGTGTGTTGCAATGTCCCGCTTCTGCCATCTGTCTATATGTGTGCATATGCATGGTTACTAGTATTTGTGTATATTTTGGTTATCACCTCCTCATATGAGTGTTTTATACTATATATATTGTTTTTTATAATTCCACTGTTAATACTATATGCCCATGCAATACTGTCCATACAATAATTGTTGTATATTGTAAATTACATTGCACTGTATTGTACAGTATATTTTAAACACATTATTATTTTTGTTAGGTGTTGGTTTTGTTACATTTATAATAAAATATGGTTTCCCATCGTGCTGCTCGTCGTAAACGTGCCTCAGCAACAGACTTATATAAAACCTGCAAGCAGGCAGGTACATGCCCTTCTGATGTTATTAATAAAGTTGAAGGTACAACTTTAGCTGATAAAATATTGCAGTGGACCAGCCTAGGAATATTTTTAGGTGGACTTGGTATTGGTACTGGATCTGGTACCGGTGGCAGAACAGGGTACATACCTTTAGGAGGGCGTACAAACACTATAGTAGATGTATCGCCTGCTAAACCACCAGTAGTTATTGAACCTGTTGGACCTACAGATCCATCTATAGTTACATTAGTTGAGGATTCTAGTGTTATAACATCTGGAGCCCCTGCCCCAACATTTACAGGTACTTCGGGATTTGAAATATCTACCTCTAGTACAACAACACCAGCTGTTTTGGATATAACTCCAACCTCTTCTGTTCAAATTAGTAGCTCTAGTTTTATAAATCCTGCATTTACAGACCCTTCTGTAATTGAGGTTCCCCAAACAGGTGAAATTTCTGGTAATATATTAATTAGTACCCCTACCTCTGGTGCACATGGCTATGAAGAAATTCCAATGCAAACGTTTGCTACGGAAGGTACTGGTTTGGAACCCATTAGCAGTACCCCCAATCCAACAGTACGTCGTGTGGCTGGACCTAGATTGTACAGTAGGGCTAATCAACAGGTTCGGGTGTCTGATGCTAACTTTTTAACACGTCCATCCACATTTGTTACATATGATAACCCTGCTTATGATCCAATTGATACTACATTGACTTTTGACCCCTCATCAGAGGTTCCAGACCCGGACTTTATGGATATAGTTCGTTTGCATAGGCCTGCATTAACATCCAGACGCAGCACTGTAAGATTTAGTAGGCTAGGACAACGGGCAACCATGTTTACCCGTAGTGGTAAGCAAATTGGGGCCCGTGTACATTTTTATCATGATATAAGCCCTATACCACATGCTGAAGATATTGAATTGCAACCTCTTGTTTCTTCCCAGGCTACTACTGATGATATATATGATATATATGCAGATATTACAGATGAAGCACCTACTAGTACTGCCAACACTGCATTTACAATTCCTAAATCTTCTTTTCAAAGTTTGTCATTAACACGGTCGGCATCTAGCACCTTTTCAAATGTAACTGTTCCTTTGGCTACTGCCTGGGATGTTCCTGTAAATACAGGACCCGATATAGTTTTACCTAATACTAATATAGTTGGACCCACTTATTCTACTACCCCCTTTACCACCATACAGTCTATTAATATAGAAGGCACAAATTATTTTTTATGGCCTATATATTATTTTTTACCTCGTAAACGTAAACGTGTTCCCTATTTTTTTACAGATGGCTCTATGGCGTTCTAGTGACAACAAGGTGTATCTACCTCCACCTTCGGTAGCTAAGGTTGTCAGCACTGATGATTATGTCACCCGTACCAGTATTTTCTACCACGCAGGCAGTTCCAGACTTCTTACAGTTGGACATCCATATTTTAAAGTACCTAAAGGTGGTAATGGTAGACAGGATGTTCCTAAGGTGTCTGCATATCAATACAGAGTATTTAGGGTTAATTTACCTGATCCTAATAAATTTGGCCTTCCAGATAACACAGTATATGATCCTAACTCTCAACGCTTGGTCTGGGCCTGTGTAGGTGTTGAAATCGGTCGGGGCCAACCTTTAGGGGTAGGACTTAGTGGTCATCCATTCTATAATAAATTGGATGACACTGAAAACTCTCATGTAGCATCTGCTGTTGATAACAAAGATACACGTGATAATGTATCTGTGGATTATAAACAAACTCAGCTGTGTATTATTGGCTGTGTACCTGCCATTGGAGAACACTGGACAAAGGGCACTGCTTGTAAGCCTAATACTGTGGTTCAGGGCGATTGTCCTCCACTAGAATTAATAAATACACCAATTGAAGATGGTGATATGGTAGACACAGGATATGGGGCTATGGACTTTAAATTGTTGCAGGATACCAAAAGTGAAGTACCATTAGATATTTGTCAGTCTATTTGTAAATATCCTGATTATTTACAAATGTCAGCAGATGCTTATGGAGACAGCATGTTTTTTTGTTTAAGGCGAGAACAGGTTTTTGCCAGACATTTTTGGAATAGATCTGGTACTATGGGTGATCAAATTCCTGAATCGCTATATATTAAAGGTACTGACATACGTGCCAACCCAGGCAGTTATTTATATTCTCCTTCCCCAAGTGGGTCTGTGGTTACTTCTGATTCACAATTATTTAATAAACCATATTGGCTGCACAAGGCCCAGGGTTTGAACAATGGTATATGTTGGCACAATCAATTGTTTTTAACAGTTGTAGATACTACTCGCAGCACCAATCTTTCTGTGTGTGCTTCTACTACTTCTCCTATTCCTAATGTATACACACCTACCAGTTTTAAAGAATATGCCAGACATGTGGAGGAATTTGATTTGCAGTTTATATTTCAACTGTGTAAAATAACATTAACTACAGAGGTAATGTCATACATTCATAATATGAATACCACTATTTTGGAGGATTGGAATTTTGGTGTTACACCACCTCCTACTGCTAGTTTAGTTGACACATACCGTTTTGTTCAATCTGCTGCTGTAACTTGTCAAAAGGACACCGCACCGCCAGTTAAACAGGACCCTTATGACAAACTAAAGTTTTGGTCTGTAGATCTTAAGGAAAGGTTTTCTGCAGATCTTGATCAGTTTCCTTTGGGACGTAAATTTTTATTGCAATTAGGAGCTAGACCTAAGCCCACTATAGGCCCACGCAAACGTGCAGCGCCCGCCCCTACCTCTACCCCATCACCAAAACGTGTTAAGCGTCGCAAGTCTTCCAGAAAATAGTGTTGTTTGTCATGTGTTTGTATGTGTGTATGTTGTATGTTTTGTATTGTTTGCCTGTTTGTATGTTGTGTATATGTACATGTTTGTTTGTCTGCTGTATGTGTGTATTTGTTTTTGTACATAATAAAGTCTGCATGACAGTTTCATGTGTGGTTGCACCCAATGAGTAAGGTACTGTCCCTTTATTGTTTCTTTGTCCTTATTACACATTATTACACATTGCCCTACTTACATAGGTGTGTTTGTTCCTTCATTTTGTCCTGAATATCCAGTTTTGCATTTGCACATTATATGGCGTCCATTTTATCCTTTAAATCCTCCATTTTGCTGTGCAACCGTTTTCGGTTGCCTTGGTTTGACCTTACCTTTTTGAACAATTAATCTGTTTAAACATCAGCAAAACAGTTAATCTCCATCTTGTTTCCTCCTACACGCCTAGACTACTAACACAACTTACAAACGCCAAATAGTTAGTCATCATCCTGTCCAGGTGCACTCTAACAATACCTTGCATAACTTTGGTCGCGCCCTTGTTAATAAAACAGCTTTTAGGCACATATTTTCACTGTTTTTACTAGTTTAATTGCATAATTGGCTTGCAAAACTACTGTGCAATCCAAGAATGTGTCTATAATTTATTTTAAAAAAACATGACTAAGGTTTTTGTCATTGTTAAGCAACCGAAAAAGGTCGGGCAAGTACATGCACACTTTCTACTTATTACTTTTTACAATCATACTAATAAAAAAGGGTGTAACCGAAAACG
>LNS5649440_HPV59
GTTAAGACCGAAAACGGTGCATATAAAGGTAGTTAGAAAGAAAAGGGCAACGGCATGGCACGCTTTGAGGATCCTACACAACGACCATACAAACTGCCTGACTTGAGCACAACATTGAATATTCCTCTGCATGATATTCGCATCAATTGTGTGTTTTGCAAAGGGGAACTGCAAGAAAGAGAGGTATTTGAATTTGCTTTTAATGACTTATTTATAGTGTATAGAGACTGTACACCGTATGCAGCGTGTCTGAAATGCATTTCATTTTATGCAAGAGTAAGAGAATTAAGATATTATAGAGATTCTGTGTATGGAGAAACATTAGAGGCTGAAACCAAGACACCGTTACATGAGCTGCTGATACGCTGTTATAGATGCCTAAAACCTCTATGTCCAACAGACAAATTAAAGCATATAACTGAAAAAAGAAGATTCCATAATATAGCTGGAATATATACAGGACAGTGTCGTGGGTGTCGGACCCGAGCAAGACACCTAAGACAGCAACGACAAGCGCG---------TAGTGAAACACTGGTGTAAAACAATGCATGGACCAAAAGCAACACTTTGTGACATTGTTTTAGATTTGGAACCACACAATTTTGAGGAAGTTGACCTTGTGTGCTACGAGCAATTACCTGACTCCGACTCCGAGAATGAAAAAGATGAACCAGATGGAGTTAATCATCCTTTGCTACTAGCTAGACGAGCTGAACCACAGCGTCACAACATTGTGTGTGTGTGTTGTAAGTGTAATAATCAACTTCAGCTAGTAGTAGAAACCTCGCAAGACGGATTGCGAGCCTTACAGCAGCTGTTTATGGACACACTATCCTTTGTGTGTCCTTTGTGTGCAGCAAACCAGTAACCTGCGATGGCCGATTCGGAAGGTACAGATGGGGAAGGGACGGGGTGCAATGGATGGTTTTTTGTGCAGGCAATAGTAGATAAAAAAACAGGTGACAAAATTTCAGATGACGAGGATGAAAATGCAACAGATACAGGTTCAGACTTGGTAGACTTTATTGATGATACCACAACAATTTGTGTACAGGCAGAGCGCGAGACAGCACAGGCCTTGTTTAATGTGCAGGAAGCCCAAAGGGATGCACGGGAAATGCATGTTTTAAAACGAAAGTTTAGGTGCAGTATAGAAAACAGTAGTGAGAAAGCGGCGGCAGGAACAAAAGCTAAGTCACCATTACAAGAAATATCAGTAAATGTTAACCACCCAAAAGTAAAGAGAAGGTTACTAACAGTGCCAGACAGCGGCTATGGCTATTCTGAAGTGGAAATGCTCGAGACTCAGGTAACCGTGGAGAATACTGGAAATGGGGATAGCAATGGCAGTGTTTGTAGCGACAGTCAAATAGACTGTAGCGACAGCAGTAACATGGATGTTGAAAACATAGGTCCAACATCCCCCACTAATCAATTGTTACAGTTATTACATAGCAAAAATAAGAAAGCAGCTATGTATGCAAAATTTAAAGAATTGTATGGGTTATCATTTCAAGATTTGGTTAGGACATTTAAAAGTGACAGAACTACCTGTAGCGATTGGGTAACCGCCATTTTTGGTGTAAATCCAACTGTAGCAGAAGGATTTAAAACATTAATACAACCCTATGTGCTATATGCACATATACAATGTTTAGATTGTGCATGGGGAGTAGTAATATTAGCATTATTAAGATATAAATGTGGAAAAAATAGAATAACAGTTGCAAAAGGACTTAGCACATTACTACATGTACCAGATACGTGCATGTTAATTGAACCACCCAAATTGCGTAGTGGTGTTGCAGCATTATATTGGTACAGAACAGGAATGTCCAATATTAGTGAAGTTATAGGGGAAACGCCCGAATGGATACAAAGACTAACAATTATACAACATGGAGTTGATGATAGCGTGTTTGACCTGTCAGAAATGATACAATGGGCGTTTGATAATGACCTAACAGATGAAAGTGATATTGCATATGAATATGCATTAATAGCAGATAGTAATAGTAACGCCGCTGCATTTTTAAAAAGCAACTGCCAGGCAAAATACCTAAAAGATTGTGCAGTTATGTGTAGGCATTATAAAAGAGCACAAAAAAGACAAATGAGTATGTCACAGTGGATAAAATGGAGATGTGATAAAATAGAAGAGGGGGGAGATTGGAAACCCATAGTACAATTTTTAAGATATCAAGGAATAGAATTTATAACGTTTTTATGTGCATTAAAAGATTTTTTAAAAGGTACCCCAAAAAGAAATTGCATTGTGCTGTGTGGGCCAGCAAATACAGGCAAGTCATACTTTGGAATGAGCCTGCTACATTTTTTACAAGGAACTGTAATTTCACATGTAAATTCAAATAGTCACTTTTGGCTAGAACCTTTAACAGATGCTAAATTAGCTATGCTAGACGATGCAACAGATAGTTGTTGGACATATTTTGATACATATATGCGAAATGCTCTGGATGGCAATCCTATAAGTGTAGATAGAAAGCATAGGCACCTAGTACAAATTAAATGTCCACCAATGCTTATTACATCAAATACAAATCCAGTTACAGATAACAGGTGGCCATACCTAAATAGCAGACTAATGGTATTTAAATTTCCAAACAAATTTCCATTTGACAAAAATAGAAATCCAGTATATACAATTAATGACAGAAACTGGAAATGTTTTTTTGAAAGGACGTGGTGCAGATTAGATTTGAACGAGGAAGAGGATGATGCAGACAGTGATGGACACCCTTTCGCAGCGTTTAAGTGTGTTACAGGATCAAATATTAGAACATTATGAAAACGATAGTAAAGACATTAATGAACACATAAACTATTGGAAACTGGTGCGTATGGAAAATGTAATTTTATTTGCAGCAAGAGAGAACAATATACATACATTAAACCACCAGGTGGTGCCAACGTTTTTGGTGTCTAAAAACAAGGCATGTGAAGCTATTGAACTGCAGATGGCGTTAGAGAGTTTGGCACAAACTGAGTTTAAAAATGAGCAATGGACAATGCAAGAAACATGCCAAGAACTATGGCAAACAGCACCTAAAAAGTGTTTTAAAAAACAGGGCATTACAGTGGAAGTACGGTTTGACTGCAGCAAGGAAAACACAATGCATTACACAAGCTGGAAATTTATATATTATGTAAATGATGTAGGACAGTGGTGTAAAACCACAGGAAGTGTGGACTTTTGGGGACTATATTATAAAGTGGACGAGGAACAGGTGTACTATGTAAAATTTATACATGATGCCAAAAAATATGGGACTACAGACAAGTGGGAAGTGCATTATAATGGCAAGGTTATTGATTGTTATGACTCTATGTGCAGTACCAGTGACGAGCAAGTATCCACTTCTGGATCTTCTGAGCAACTATCATACCCCTCCGCAACGCCCCCCGAAGCCACGTACGTGGGCCCCCAAACGTCCAACTGTCAGACGAAGACTGGAAAGCGACCAAGACAGTGTGGATACACACAGCACCCTGAGTCTACCAGCGTGTCAGTGGACCACTGTGACAACCCAGTCGTCCGTTTGCATCCAGGCAACAACCCGCGACGGCACATCCCTTGCAGTAACACTACGCCTATAATACACCTAAAAGGTGACAAAAATGGCCTTAAGTGTTTAAGGTATAGATTAAGAAAAGTACAATGGTTATTTGAAAATATTTCCTCTACCTGGCATTGGACAGGAAACAGAGGATCAGCCAAAACAGGCATTTTAACATTGACATATACAAGCGAAACACAACGCAATGAATTTTTAGATACTGTAAAAATTCCTAATAGTGTACAAATACAAGTTGGGTATATGAGTGTGTAATGGTTGTTATGCAAATG----------------TAACACAAGCCAATACTGCTGCTATATTGTATAGCTGAGGAAATGATAACCCTTGTATTTGTGTGTTGTGTTTGTGTTTGCTTGTGTGTGTGTTGCAATGTCCCGCTTCTGCCATCTGTCTATATGTGTGCATATGCATGGTTACTAGTATTTGTGTATATTTTGGTTATCACCTCCTCATATGAGTGTTTTATACTATATATATTGTTTTTTATAATTCCACTGTTAATACTATATGCCCATGCAATACTGTCCATACAATAATTGTTGTATATTGTAAATTACATTGCACTGTATTGTACAGTATATTTTAAACACATTATTATTTTTGTTAGGTGTTGGTTTTGTTACATTTATAATAAAATATGGTTTCCCATCGTGCTGCTCGTCGTAAACGTGCCTCAGCAACAGACTTATATAAAACCTGCAAGCAGGCAGGTACATGCCCTTCTGATGTTATTAATAAAGTTGAAGGTACAACTTTAGCTGATAAAATATTGCAGTGGACCAGCCTAGGAATATTTTTAGGTGGACTTGGTATTGGTACTGGATCTGGTACCGGTGGCAGAACAGGGTACATACCTTTAGGAGGGCGTACAAACACTATAGTAGATGTATCGCCTGCTAAACCACCAGTAGTTATTGAACCTGTTGGACCTACAGATCCATCTATAGTTACATTAGTTGAGGATTCTAGTGTTATAACATCTGGAGCCCCTGCCCCAACATTTACAGGTACTTCGGGATTTGAAATATCCACCTCTAGTACAACAACACCAGCTGTTTTGGATATAACTCCAACCTCTTCTGTTCAAATTAGTAGCTCTAGTTTTATAAATCCTGCATTTACAGACCCTTCTGTAATTGAGGTTCCCCAAACAGGTGAAATTTCTGGTAATATATTAATTAGTACCCCTACCTCTGGTGCACATGGCTATGAAGAAATTCCAATGCAAACGTTTGCTACGGAAGGTACTGGTTTGGAACCCATTAGCAGTACCCCCAATCCAACAGTACGTCGTGTGGCTGGACCTAGATTGTACAGTAGGGCTAATCAACAGGTTCGGGTGTCTGATGCTAACTTTTTAACACGTCCATCCACATTTGTTACATATGATAACCCTGCTTATGATCCAATTGATACTACATTGACTTTTGACCCCTCATCAGAGGTTCCAGACCCGGACTTTATGGATATAGTTCGTTTGCATAGGCCTGCATTAACATCCAGACGCAGCACTGTAAGATTTAGTAGGCTAGGACAACGGGCAACCATGTTTACCCGTAGTGGTAAGCAAATTGGGGCCCGTGTACATTTTTATCATGATATAAGCCCTATACCACATGCTGAAGATATTGAATTGCAACCTCTTGTTTCTTCCCAGGCTGCTACTGATGATATATATGATATATATGCAGATATTACAGATGAAGCACCTACTAGTACTGCCAACACTGCATTTACAATTCCTAAATCTTCTTTTCAAAGTTTGTCATTAACACGGTCGGCATCTAGCACCTTTTCAAATGTAACTGTTCCTTTGGCTACTGCCTGGGATGTTCCTGTAAATACAGGACCCGATATAGTTTTACCTAATACTAATATTGTTGGACCCACTTATTCTACTACCCCCTTTACCACCATACAGTCTATTAATATAGAAGGCACAAATTATTTTTTATGGCCTATATATTATTTTTTACCTCGTAAACGTAAACGTGTTCCCTATTTTTTTACAGATGGCTCTATGGCGTTCTAGTGACAACAAGGTGTATCTACCTCCACCTTCGGTAGCTAAGGTTGTCAGCACTGATGATTATGTCACCCGTACCAGTATTTTCTACCACGCAGGCAGTTCCAGACTTCTTACAGTTGGACATCCATATTTTAAAGTACCTAAAGGTGGTAATGGTAGACAGGATGTTCCTAAGGTGTCTGCATATCAATACAGAGTATTTAGGGTTAATTTACCTGATCCTAATAAATTTGGACTTCCAGATAACACAGTATATGATCCTAACTCTCAACGCTTGGTCTGGGCCTGTGTAGGTGTTGAAATCGGTCGGGGCCAACCTTTAGGGGTAGGACTTAGTGGTCATCCATTCTATAATAAATTGGATGACACTGAAAACTCTCATGTAGCATCTGCTGTTGATAACAAAGATACACGTGATAATGTATCTGTGGATTATAAACAAACTCAGCTGTGTATTATTGGCTGTGTACCTGCCATTGGAGAACACTGGACAAAGGGCACTGCTTGTAAGCCTAATACTGTGGTTCAGGGCGATTGTCCTCCACTAGAATTAATAAATACACCAATTGAAGATGGTGATATGGTAGACACAGGATATGGGGCTATGGACTTTAAATTGTTGCAGGATACCAAAAGTGAAGTACCATTAGATATTTGTCAGTCTATTTGTAAATATCCTGATTATTTACAAATGTCAGCAGATGCTTATGGAGACAGCATGTTTTTTTGTTTAAGGCGTGAACAGGTTTTTGCCAGACATTTTTGGAATAGATCTGGTACTATGGGTGATCAAATTCCTGAATCGCTATATATTAAAGGTACTGACATACGTGCCAACCCAGGCAGTTATTTATATTCTCCTTCCCCAAGTGGGTCTGTGGTTACTTCTGATTCACAATTATTTAATAAACCATATTGGCTGCACAAGGCTCAGGGTTTAAACAATGGTATATGTTGGCACAATCAATTGTTTTTAACAGTTGTAGATACTACTCGCAGCACCAATCTTTCTGTGTGTGCTTCTACTACGTCTTCTATTCCTAATGTATACACACCTACCAGTTTTAAAGAATATGCCAGACATGTGGAGGAATTTGATTTGCAGTTTATATTTCAACTGTGTAAAATAACATTAACTACAGAGGTAATGTCATACATTCATAATATGAATACCACTATTTTGGAGGATTGGAATTTTGGTGTTACACCACCTCCTACTGCTAGTTTAGTTGACACATACCGTTTTGTTCAATCTGCTGCTGTAACTTGTCAAAAGGACACCGCACCGCCAGTTAAACAGGACCCTTATGACAAACTAAAGTTTTGGACTGTAGATCTTAAGGAAAGGTTTTCTGCAGATCTTGATCAGTTTCCTTTGGGACGTAAATTTTTATTGCAATTAGGAGCTAGACCTAAGCCCACTATAGGCCCACGCAAACGTGCAGCGCCCGCCCCTACCTCTACCCCATCACCAAAACGTGTTAAGCGTCGCAAGTCTTCCAGAAAATAGTGTTGTTTGTCATGTGTTTGTATGTGTGTATGTTGTATGTTTTGTATTGTTTGCCTGTTTGTATGTTGTGTATATGTACATGTTTGTTTGTCTGCTGTATGTGTGTATTTGTTTTTGTACATAATAAAGTCTGCATGACAGTTTCATGTGTGGTTGCACCCAATGAGTAAGGTACTGTCCCTTTATTGTTTCTTTGTCCTTATTACACATTATTACACATTGCCCTACTTACATAGGTGTGTTTGTTCCTTCATTTTGTCCTGAATATCCAGTTTTGCATTTGCACATTATATGGCGTCCATTTTATCCTTTAAATCCTCCATTTTGCTGTGCAACCGTTTTCGGTTGCCTTGGTTTGACCTTACCTTTTTGAACAATTAATCTGTTTAAACATCAGCAAAACAGTTAATCTCCATCTTGTTTCCTCCTACACGCCTAGACTACTAACACAACTTACAAACGCCAAATAGTTAGTCATCATCCTGTCCAGGTGCACTCTAACAATACCTTGCATAACTTTGGTCGCGCCCTTGTTAATAAAACAGCTTTTAGGCACATATTTTCACTGTTTTTACTAGTTTAATTGCATAATTGGCTTGCAAAACTACTGTGCAATCCAAGAATGTGTCTATAATTTATTTTAAAAAAACATGACTAAGGTTTTTGTCATTGTTAAGCAACCGAAAAAGGTCGGGCAAGTACATGCACACTTTCTACTTATTACTTTTTACAATCATACTAATAAAAAAGGGTGTAACCGAAAACG
>LNS3929176_HPV59
GTTAAGACCGAAAACGGTGCATATAAAGGTAGTTAGAAAGAAAAGGGCAACGGCATGGCACGCTTTGAGGATCCTACACAACGACCATACAAACTGCCTGACTTGAGCACAACATTGAATATTCCTCTGCATGATATTCGCATCAATTGTGTGTTTTGCAAAGGGGAACTGCAAGAAAGAGAGGTATTTGAATTTGCTTTTAATGACTTATTTATAGTGTATAGAGACTGTACACCGTATGCAGCGTGTCTGAAATGCATTTCATTTTATGCAAGAGTAAGAGAATTAAGATATTATAGAGATTCTGTGTATGGAGAAACATTAGAGGCTGAAACCAAGACACCGTTACATGAGCTGCTGATACGCTGTTATAGATGCCTAAAACCTCTATGTCCAACAGACAAATTAAAGCATATAACTGAAAAAAGAAGATTCCATAATATAGCTGGAATATATACAGGACAGTGTCGTGGGTGTCGGACCCGAGCAAGACACCTAAGACAGCAACGACAAGCGCG---------TAGTGAAACACTGGTGTAAAACAATGCATGGACCAAAAGCAACACTTTGTGACATTGTTTTAGATTTGGAACCACACAATTTTGAGGAAGTTGACCTTGTGTGCTACGAGCAATTACCTGACTCCGACTCCGAGAATGAAAAAGATGAACCAGATGGAGTTAATCATCCTTTGCTACTAGCTAGACGAGCTGAACCACAGCGTCACAACATTGTGTGTGTGTGTTGTAAGTGTAATAATCAACTTCAGCTAGTAGTAGAAACCTCGCAAGACGGATTGCGAGCCTTACAGCAGCTGTTTATGGACGCACTATCCTTTGTGTGTCCTTTGTGTGCAGCAAACCAGTAACCTGCGATGGCCGATTCGGAAGGTACAGATGGGGAAGGGACGGGGTGCAATGGATGGTTTTTTGTGCAGGCAATAGTAGATAAAAAAACAGGTGACAAAATTTCAGATGACGAGGATGAAAATGCAACAGATACAGGTTCAGACTTGGTAGACTTTATTGATGATACCACAACAATTTGTGTACAGGCAGAGCGCGAGACAGCACAGGCCTTGTTTAATGTGCAGGAAGCCCAAAGGGATGCACGGGAAATGCATGTTTTAAAACGAAAGTTTGGGTGCAGTATAGAAAACAGTAGTGAGAAAGCGGCGGCAGGAACAAAAGCTAAGTCACCATTACAAGAAATATCAGTAAATGTTAACCACCCAAAAGTAAAGAGAAGGTTACTAACAGTGCCAGACAGCGGCTATGGCTATTCTGAAGTGGAAATGCTCGAGACTCAGGTAACCGTGGAGAATACTGGAAATGGGGATAGCAATGGCAGTGTTTGTAGCGACAGTCAAACAGACTGTAGCGACAGCAGTAACATGGATGTTGAAAACATAGGTCCAACATCCCCCACTAATCAATTGTTACAGTTATTACATAGCAAAAATAAGAAAGCAGCTATGTATGCAAAATTTAAAGAATTGTATGGGTTATCATTTCAAGATTTGGTTAGGACATTTAAAAGTGACAGAACTACCTGTAGCGATTGGGTAACCGCCATTTTTGGTGTAAATCCAACTGTAGCAGAAGGATTTAAAACATTAATACAACCCTATGTGCTATATGCACATATACAATGTTTAGATTGTGCATGGGGAGTAGTAATATTAGCATTATTAAGATATAAATGTGGAAAAAATAGAATAACAGTTGCAAAAGGACTTAGCACATTACTACATGTACCAGATACGTGCATGTTAATTGAACCACCCAAATTGCGTAGTGGTGTTGCAGCATTATATTGGTACAGAACAGGAATGTCCAATATTAGTGAAGTTATAGGGGAAACGCCCGAATGGATACAAAGACTAACAATTATACAACATGGAGTTGATGATAGCGTGTTTGACCTGTCAGAAATGATACAATGGGCGTTTGATAATGACCTAACAGATGAAAGTGATATTGCATATGAATATGCATTAATAGCAGATAGTAATAGTAACGCCGCTGCATTTTTAAAAAGCAACTGCCAGGCAAAATACCTAAAAGATTGTGCAGTTATGTGTAGGCATTATAAAAGAGCACAAAAAAGACAAATGAGTATGTCACAGTGGATAAAATGGAGATGTGATAAAATAGAAGAGGGGGGAGATTGGAAACCCATAGTACAATTTTTAAGATATCAAGGAATAGAATTTATAACGTTTTTATGTGCATTAAAAGATTTTTTAAAAGGTACCCCAAAAAGAAATTGCATTGTGCTGTGTGGGCCAGCAAATACAGGCAAGTCATACTTTGGAATGAGCCTGCTACATTTTTTACAAGGAACTGTAATTTCACATGTAAATTCAAATAGTCACTTTTGGCTAGAACCTTTAACAGATGCTAAATTAGCTATGCTAGACGATGCAACAGATAGTTGTTGGACATATTTTGATACATATATGCGAAATGCTCTGGATGGCAATCCTATAAGTGTAGATAGAAAGCATAGGCACCTAGTACAAATTAAATGTCCACCAATGCTTATTACATCAAATACAAATCCAGTTACAGATAACAGGTGGCCATACCTAAATAGCAGACTAATGGTATTTAAATTTCCAAACAAATTTCCATTTGACAAAAATAGAAATCCAGTATATACAATTAATGACAGAAACTGGAAATGTTTTTTTGAAAGGACGTGGTGCAGATTAGATTTGAACGAGGAAGAGGATGATGCAGACAGTGATGGACACCCTTTCGCAGCGTTTAAGTGTGTTACAGGATCAAATATTAGAACATTATGAAAACGATAGTAAAGACATTAATGAACACATAAACTATTGGAAACTGGTGCGTATGGAAAATGTAATTTTATTTGCAGCAAGAGAGAACAATATACATACATTAAACCACCAGGTGGTGCCAACGTTTTTGGTGTCTAAAAACAAGGCATGTGAAGCTATTGAACTGCAGATGGCGTTAGAGAGTTTGGCACAAACTGAGTTTAAAAATGAGCAATGGACAATGCAAGAAACATGCCAAGAACTATGGCAAACAGCACCTAAAAAGTGTTTTAAAAAACAGGGCATTACAGTGGAAGTACGGTTTGACTGCAGCAAGGAAAACACAATGCATTACACAAGCTGGAAATTTATATATTATGTAAATGATGTAGGACAGTGGTGTAAAACCACAGGAAGTGTGGACTTTTGGGGACTATATTATAAAGTGGACGAGGAACAGGTGTACTATGTAAAATTTATACATGATGCCAAAAAATATGGGACTACAGACAAGTGGGAAGTGCATTATAATGGCAAGGTTATTGATTGTTATGACTCTATGTGCAGTACCAGTGACGAGCAAGTATCCACTTCTGGATCTTCTGAGCAACTATCATACCCCTCCGCAACGCCCCCCGAAGCCACGTACGTGGGCCCCCAAACGTCCAACTGTCCGACGAAGACTGGAAAGCGACCAAGACAGTGTGGATACACACAGCACCCTGAGTCTACCAGCGTGTCAGTGGACCACTGTGACAACCCAGTCGTCCGTTTGCATCCAGGCAACAACCCGCGACGGCACATCCCTTGCAGTAACACTACGCCTATAATACACCTAAAAGGTGACAAAAATGGCCTTAAGTGTTTAAGGTATAGATTAAGAAAAGTACAATGGTTATTTGAAAATATTTCCTCTACCTGGCATTGGACAGGAAACAGAGGATCAGCCAAAACAGGCATTTTAACATTGACATATACAAGCGAAACACAACGCAATGAATTTTTAGATACTGTAAAAATTCCTAATAGTGTACAAATACAAGTTGGGTATATGAGTGTGTAATGGTTGTTATGCAAATG----------------TAACACAAGCCAATACTGCTGCTATATTGTATAGCTGAGGAAATGATAACCCTTGTATTTGTGTGTTGTGTTTGTGTTTGCTTGTGTGTGTGTTGCAATGTCCCGCTTCTGCCATCTGTCTATATGTGTGCATATGCATGGTTACTAGTATTTGTGTATATTTTGGTTATCACCTCCTCATATGAGTGTTTTATACTATATATATTGTTTTTTATAATTCCACTGTTAATACTATATGCCCATGCAATACTGTCCATACAATAATTGTTGTATATTGTAAATTACATTGCACTGTATTGTACAGTATATTTTAAACACATTATTATTTTTGTTAGGTGTTGGTTTTGTTACATTTATAATAAAATATGGTTTCCCATCGTGCTGCTCGTCGTAAACGTGCCTCAGCAACAGACTTATATAAAACCTGCAAGCAGGCAGGTACATGCCCTTCTGATGTTATTAATAAAGTTGAAGGTACAACTTTAGCTGATAAAATATTGCAGTGGACCAGCCTAGGAATATTTTTAGGTGGACTTGGTATTGGTACTGGATCTGGTACCGGTGGCAGAACAGGGTACATACCTTTAGGAGGGCGTACAAACACTATAGTAGATGTATCGCCTGCTAAACCACCAGTAGTTATTGAACCTGTTGGACCTACAGATCCATCTATAGTTACATTAGTTGAAGATTCTAGTGTTATAACATCTGGAGCCCCTGCCCCAACATTTACAGGTACTTCGGGATTTGAAATATCTACCTCTAGTACAACAACACCAGCTGTTTTGGATATAACTCCAACCTCTTCTGTTCAAATTAGTAGCTCTAGTTTTATAAATCCTGCATTTACAGACCCTTCTGTAATTGAGGTTCCCCAAACAGGTGAAATTTCTGGTAATATATTAATTAGTACCCCTACCTCTGGTGCACATGGCTATGAAGAAATTCCAATGCAAACGTTTGCTACGGAAGGTACTGGTTTGGAACCCATTAGCAGTACCCCCAATCCAACAGTACGTCGTGTGGCTGGACCTAGATTGTACAGTAGGGCTAATCAACAGGTTCGGGTGTCTGATGCTAACTTTTTAACACGTCCATCCACATTTGTTACATATGATAACCCTGCTTATGATCCAATTGATACTACATTGACTTTTGACCCCTCATCAGAGGTTCCAGACCCGGACTTTATGGATATAGTTCGTTTGCATAGGCCTGCATTAACATCCAGACGCAGCACTGTAAGATTTAGTAGGCTAGGACAACGGGCAACCATGTTTACCCGTAGTGGTAAGCAAATTGGGGCCCGTGTACATTTTTATCATGATATAAGCCCTATACCACATGCTGAAGATATTGAATTGCAACCTCTTGTTTCTTCCCAGGCTGCTACTGATGATATATATGATATATATGCAGATATTACAGATGAAGCACCTACTAGTACTGCCAACACTGCATTTACAATTCCTAAATCTTCTTTTCAAAGTTTGTCATTAACACGGTCGGCATCTAGCACCTTTTCAAATGTAACTGTTCCTTTGGCTACTGCCTGGGATGTTCCTGTAAATACAGGACCCGATATAGTTTTACCTAATACTAATATTGTTGGACCCACTTATTCTACTACCCCCTTTACCACCATACAGTCTATTAATATAGAAGGCACAAATTATTTTTTATGGCCTATATATTATTTTTTACCTCGTAAACGTAAACGTGTTCCCTATTTTTTTACAGATGGCTCTATGGCGTTCTAGTGACAACAAGGTGTATCTACCTCCACCTTCGGTAGCTAAGGTTGTCAGCACTGATGATTATGTCACCCGTACCAGTATTTTCTACCACGCAGGCAGTTCCAGACTTCTTACAGTTGGACATCCATATTTTAAAGTACCTAAAGGTGGTAATGGTAGACAGGATGTTCCTAAGGTGTCTGCATATCAATACAGAGTATTTAGGGTTAATTTACCTGATCCTAATAAATTTGGCCTTCCAGATAACACAGTATATGATCCTAACTCTCAACGCTTGGTCTGGGCCTGTGTAGGTGTTGAAATCGGTCGGGGCCAACCTTTAGGGGTAGGACTTAGTGGTCATCCATTCTATAATAAATTGGATGACACTGAAAACTCTCATGTAGCATCTGCTGTTGATAACAAAGACACACGTGATAATGTATCTGTGGATTATAAACAAACTCAGCTGTGTATTATTGGCTGTGTACCTGCCATTGGAGAACACTGGACAAAGGGCACTGCTTGTAAGCCTAATACTGTGGTTCAGGGCGATTGTCCTCCACTGGAATTAATAAATACACCAATTGAAGATGGTGATATGGTAGACACAGGATATGGGGCTATGGACTTTAAATTGTTGCAGGATACCAAAAGTGAAGTACCATTAGATATTTGTCAGTCTATTTGTAAATATCCTGATTATTTACAAATGTCAGCAGATGCTTATGGAGACAGCATGTTTTTTTGTTTAAGGCGAGAACAGGTTTTTGCCAGACATTTTTGGAATAGATCTGGTACTATGGGTGATCAAATTCCTGAATCGCTATATATTAAAGGTACTGACATACGTGCCAACCCAGGCAGTTATTTATATTCTCCTTCCCCAAGTGGGTCTGTGGTTACTTCTGATTCACAATTATTTAATAAACCATATTGGCTGCACAAGGCTCAGGGTTTAAACAATGGTATATGTTGGCACAATCAATTGTTTTTAACAGTTGTAGATACTACTCGCAGCACCAATCTTTCTGTGTGTGCTTCTACTACGTCTTCTATTCCTAATGTATACACACCTACCAGTTTTAAAGAATATGCCAGACATGTGGAGGAATTTGATTTGCAGTTTATATTTCAACTGTGTAAAATAACATTAACTACAGAGGTAATGTCATACATTCATAATATGAATACCACTATTTTGGAGGATTGGAATTTTGGTGTTACACCACCTCCTACTGCTAGTTTAGTTGACACATACCGTTTTGTTCAATCTGCTGCTGTAACTTGTCAAAAGGACACCGCACCGCCAGTTAAACAGGACCCTTATGACAAACTAAAGTTTTGGACTGTGGATCTTAAGGAAAGGTTTTCTGCAGATCTTGATCAGTTTCCTTTGGGACGTAAATTTTTATTGCAATTAGGAGCTAGACCTAAGCCCACTATAGGCCCACGCAAACGTGCAGCGCCCGCCCCTACCTCTACCCCATCACCAAAACGTGTTAAGCGTCGCAAGTCTTCCAGAAAATAGTGTTGTTTGTCATGTGTTTGTATGTGTGTATGTTGTATGTTTTGTATTGTTTGCCTGTTTGTATGTTGTGTATATGTACATGTTTGTTTGTCTGCTGTATGTGTGTATTTGTTTTTGTACATAATAAAGTCTGCATGACAGTTTCATGTGTGGTTGCACCCAATGAGTAAGGTACTGTCCCTTTATTGTTTCTTTGTCCTTATTACACATTATTACACATTGCCCTACTTACATAGGTGTGTTTGTTCCTTCATTTTGTCCTGAATATCCAGTTTTGCATTTGCACATTATATGGCGTCCATTTTATCCTTTAAATCCTCCATTTTGCTGTGCAACCGTTTTCGGTTGCCTTGGTTTGACCTTACCTTTTTGAACAATTAATCTGTTTAAACATCAGCAAAACAGTTAATCTCCATCTTGTTTCCTCCTACACGCCTAGACTACTAACACAACTTACAAACGCCAAATAGTTAGTCATCATCCTGTCCAGGTGCACTCTAACAATACCTTGCATAACTTTGGTCGCGCCCTTGTTAATAAAACAGCTTTTAGGCACATATTTTCACTGTTTTTACTAGTTTAATTGCATAATTGGCTTGCAAAACTACTGTGCAATCCAAGAATGTGTCTATAATTTATTTTAAAAAAACATGACTAAGGTTTTTGTCATTGTTAAGCAACCGAAAAAGGTCGGGCAAGTACATGCACACTTTCTACTTATTACTTTTTACAATCATACTAATAAAAAAGGGTGTAACCGAAAACG
>LNS9786324_HPV59
GTTAAGACCGAAAACGGTGCATATAAAGGTAGTTAGAAAGAAAAGGGCAACGGCATGGCACGCTTTGAGGATCCTACACAACGACCATACAAACTGCCTGACTTGAGCACAACATTGAATATTCCTCTGCATGATATTCGCATCAATTGTGTGTTTTGCAAAGGGGAACTGCAAGAAAGAGAGGTATTTGAATTTGCTTTTAATGACTTATTTATAGTGTATAGAGACTGTACACCGTATGCAGCGTGTCTGAAATGCATTTCATTTTATGCAAGAGTAAGAGAATTAAGATATTATAGAGATTCTGTGTATGGAGAAACATTAGAGGCTGAAACCAAGACACCGTTACATGAGCTGCTGATACGCTGTTATAGATGCCTAAAACCTCTATGTCCAACAGACAAATTAAAGCATATAACTGAAAAAAGAAGATTCCATAATATAGCTGGAATATATACAGGACAGTGTCGTGGGTGTCGGACCCGAGCAAGACACCTAAGACAGCAACGACAAGCGCG---------TAGTGAAACACTGGTGTAAAACAATGCATGGACCAAAAGCAACACTTTGTGACATTGTTTTAGATTTGGAACCACACAATTTTGAGGAAGTTGACCTTGTGTGCTACGAGCAATTACCTGACTCCGACTCCGAGAATGAAAAAGATGAACCAGATGGAGTTAATCATCCTTTGCTACTAGCTAGACGAGCTGAACCACAGCGTCACAACATTGTGTGTGTGTGTTGTAAGTGTAATAATCAACTTCAGCTAGTAGTAGAAACCTCGCAAGACGGATTGCGAGCCTTACAGCAGCTGTTTATGGACGCACTATCCTTTGTGTGTCCTTTGTGTGCAGCAAACCAGTAACCTGCGATGGCCGATTCGGAAGGTACAGATGGGGAAGGGACGGGGTGCAATGGATGGTTTTTTGTGCAGGCAATAGTAGATAAAAAAACAGGTGACAAAATTTCAGATGACGAGGATGAAAATGCAACAGATACAGGTTCAGACTTGGTAGACTTTATTGATGATACCACAACAATTTGTGTACAGGCAGAGCGCGAGACAGCACAGGCCTTGTTTAATGTGCAGGAAGCCCAAAGGGATGCACGGGAAATGCATGTTTTAAAACGAAAGTTTGGGTGCAGTATAGAAAACAGTAGTGAGAAAGCGGCGGCAGGAACAAAAGCTAAGTCACCATTACAAGAAATATCAGTAAATGTTAACCACCCAAAAGTAAAGAGAAGGTTACTAACAGTGCCAGACAGCGGCTATGGCTATTCTGAAGTGGAAATGCTCGAGACTCAGGTAACCGTGGAGAATACTGGAAATGGGGATAGCAATGGCAGTGTTTGTAGCGACAGTCAAACAGACTGTAGCGACAGCAGTAACATGGATGTTGAAAACATAGGTCCAACATCCCCCACTAATCAATTGTTACAGTTATTACATAGCAAAAATAAGAAAGCAGCTATGTATGCAAAATTTAAAGAATTGTATGGGTTATCATTTCAAGATTTGGTTAGGACATTTAAAAGTGACAGAACTACCTGTAGCGATTGGGTAACCGCCATTTTTGGTGTAAATCCAACTGTAGCAGAAGGATTTAAAACATTAATACAACCCTATGTGCTATATGCACATATACAATGTTTAGATTGTGCATGGGGAGTAGTAATATTAGCATTATTAAGATATAAATGTGGAAAAAATAGAATAACAGTTGCAAAAGGACTTAGCACATTACTACATGTACCAGATACGTGCATGTTAATTGAACCACCCAAATTGCGTAGTGGTGTTGCAGCATTATATTGGTACAGAACAGGAATGTCCAATATTAGTGAAGTTATAGGGGAAACGCCCGAATGGATACAAAGACTAACAATTATACAACATGGAGTTGATGATAGCGTGTTTGACCTGTCAGAAATGATACAATGGGCGTTTGATAATGACCTAACAGATGAAAGTGATATTGCATATGAATATGCATTAATAGCAGATAGTAATAGTAACGCCGCTGCATTTTTAAAAAGCAACTGCCAGGCAAAATACCTAAAAGATTGTGCAGTTATGTGTAGGCATTATAAAAGAGCACAAAAAAGACAAATGAGTATGTCACAGTGGATAAAATGGAGATGTGATAAAATAGAAGAGGGGGGAGATTGGAAACCCATAGTACAATTTTTAAGATATCAAGGAATAGAATTTATAACGTTTTTATGTGCATTAAAAGATTTTTTAAAAGGTACCCCAAAAAGAAATTGCATTGTGCTGTGTGGGCCAGCAAATACAGGCAAGTCATACTTTGGAATGAGCCTGCTACATTTTTTACAAGGAACTGTAATTTCACATGTAAATTCAAATAGTCACTTTTGGCTAGAACCTTTAACAGATGCTAAATTAGCTATGCTAGACGATGCAACAGATAGTTGTTGGACATATTTTGATACATATATGCGAAATGCTCTGGATGGCAATCCTATAAGTGTAGATAGAAAGCATAGGCACCTAGTACAAATTAAATGTCCACCAATGCTTATTACATCAAATACAAATCCAGTTACAGATAACAGGTGGCCATACCTAAATAGCAGACTAATGGTATTTAAATTTCCAAACAAATTTCCATTTGACAAAAATAGAAATCCAGTATATACAATTAATGACAGAAACTGGAAATGTTTTTTTGAAAGGACGTGGTGCAGATTAGATTTGAACGAGGAAGAGGATGATGCAGACAGTGATGGACACCCTTTCGCAGCGTTTAAGTGTGTTACAGGATCAAATATTAGAACATTATGAAAACGATAGTAAAGACATTAATGAACACATAAACTATTGGAAACTGGTGCGTATGGAAAATGTAATTTTATTTGCAGCAAGAGAGAACAATATACATACATTAAACCACCAGGTGGTGCCAACGTTTTTGGTGTCTAAAAACAAGGCATGTGAAGCTATTGAACTGCAGATGGCGTTAGAGAGTTTGGCACAAACTGAGTTTAAAAATGAGCAATGGACAATGCAAGAAACATGCCAAGAACTATGGCAAACAGCACCTAAAAAGTGTTTTAAAAAACAGGGCATTACAGTGGAAGTACGGTTTGACTGCAGCAAGGAAAACACAATGCATTACACAAGCTGGAAATTTATATATTATGTAAATGATGTAGGACAGTGGTGTAAAACCACAGGAAGTGTGGACTTTTGGGGACTATATTATAAAGTGGACGAGGAACAGGTGTACTATGTAAAATTTATACATGATGCCAAAAAATATGGGACTACAGACAAGTGGGAAGTGCATTATAATGGCAAGGTTATTGATTGTTATGACTCTATGTGCAGTACCAGTGACGAGCAAGTATCCACTTCTGGATCTTCTGAGCAACTATCATACCCCTCCGCAACGCCCCCCGAAGCCACGTACGTGGGCCCCCAAACGTCCAACTGTCCGACGAAGACTGGAAAGCGACCAAGACAGTGTGGATACACACAGCACCCTAAGTCTACCAGCGTGTCAGTGGACCACTGTGACAACCCAGTCGTCCGTTTGCATCCAGGCAACAACCCGCGACGGCACATCCCTTGCAGTAACACTACGCCTATAATACACCTAAAAGGTGACAAAAATGGCCTTAAGTGTTTAAGGTATAGATTAAGAAAAGTACAATGGTTATTTGAAAATATTTCCTCTACCTGGCATTGGACAGGAAACAGAGGATCAGCCAAAACAGGCATTTTAACATTGACATATACAAGCGAAACACAACGCAATGAATTTTTAGATACTGTAAAAATTCCTAATAGTGTACAAATACAAGTTGGGTATATGAGTGTGTAATGGTTGTTATGCAAATG----------------TAACACAAGCCAATACTGCTGCTATATTGTATAGCTGAGGAAATGATAACCCTTGTATTTGTGTGTTGTGTTTGTGTTTGCTTGTGTGTGTGTTGCAATGTCCCGCTTCTGCCATCTGTCTATATGTGTGCATATGCATGGTTACTAGTATTTGTGTATATTTTGGTTATCACCTCCTCATATGAGTGTTTTATACTATATATATTGTTTTTTATAATTCCACTGTTAATACTATATGCCCATGCAATACTGTCCATACAATAATTGTTGTATATTGTAAATTACATTGCACTGTATTGTACAGTATATTTTAAACACATTATTATTTTTGTTAGGTGTTGGTTTTGTTACATTTATAATAAAATATGGTTTCCCATCGTGCTGCTCGTCGTAAACGTGCCTCAGCAACAGACTTATATAAAACCTGCAAGCAGGCAGGTACATGCCCTTCTGATGTTATTAATAAAGTTGAAGGTACAACTTTAGCTGATAAAATATTGCAGTGGACCAGCCTAGGAATATTTTTAGGTGGACTTGGTATTGGTACTGGATCTGGTACCGGTGGCAGAACAGGGTACATACCTTTAGGAGGGCGTACAAACACTATAGTAGATGTATCGCCTGCTAAACCACCAGTAGTTATTGAACCTGTTGGACCTACAGATCCATCTATAGTTACATTAGTTGAAGATTCTAGTGTTATAACATCTGGAGCCCCTGCCCCAACATTTACAGGTACTTCGGGATTTGAAATATCTACCTCTAGTACAACAACACCAGCTGTTTTGGATATAACTCCAACCTCTTCTGTTCAAATTAGTAGCTCTAGTTTTATAAATCCTGCATTTACAGACCCTTCTGTAATTGAGGTTCCCCAAACAGGTGAAATTTCTGGTAATATATTAATTAGTACCCCTACCTCTGGTGCACATGGCTATGAAGAAATTCCAATGCAAACGTTTGCTACGGAAGGTACTGGTTTGGAACCCATTAGCAGTACCCCCAATCCAACAGTACGTCGTGTGGCTGGACCTAGATTGTACAGTAGGGCTAATCAACAGGTTCGGGTGTCTGATGCTAACTTTTTAACACGTCCATCCACATTTGTTACATATGATAACCCTGCTTATGATCCAATTGATACTACATTGACTTTTGACCCCTCATCAGAGGTTCCAGACCCGGACTTTATGGATATAGTTCGTTTGCATAGGCCTGCATTAACATCCAGACGCAGCACTGTAAGATTTAGTAGGCTAGGACAACGGGCAACCATGTTTACCCGTAGTGGTAAGCAAATTGGGGCCCGTGTACATTTTTATCATGATATAAGCCCTATACCACATGCTGAAGATATTGAATTGCAACCTCTTGTTTCTTCCCAGGCTGCTACTGATGATATATATGATATATATGCAGATATTACAGATGAAGCACCTACTAGTACTGCCAACACTGCATTTACAATTCCTAAATCTTCTTTTCAAAGTTTGTCATTAACACGGTCGGCATCTAGCACCTTTTCAAATGTAACTGTTCCTTTGGCTACTGCCTGGGATGTTCCTGTAAATACAGGACCCGATATAGTTTTACCTAATACTAATATTGTTGGACCCACTTATTCTACTACCCCCTTTACCACCATACAGTCTATTAATATAGAAGGCACAAATTATTTTTTATGGCCTATATATTATTTTTTACCTCGTAAACGTAAACGTGTTCCCTATTTTTTTACAGATGGCTCTATGGCGTTCTAGTGACAACAAGGTGTATCTACCTCCACCTTCGGTAGCTAAGGTTGTCAGCACTGATGATTATGTCACCCGTACCAGTATTTTCTACCACGCAGGCAGTTCCAGACTTCTTACAGTTGGACATCCATATTTTAAAGTACCTAAAGGTGGTAATGGTAGACAGGATGTTCCTAAGGTGTCTGCATATCAATACAGAGTATTTAGGGTTAATTTACCTGATCCTAATAAATTTGGCCTTCCAGATAACACAGTATATGATCCTAACTCTCAACGCTTGGTCTGGGCCTGTGTAGGTGTTGAAATCGGTCGGGGCCAACCTTTAGGGGTAGGACTTAGTGGTCATCCATTCTATAATAAATTGGATGACACTGAAAACTCTCATGTAGCATCTGCTGTTGATAACAAAGATACACGTGATAATGTATCTGTGGATTATAAACAAACTCAGCTGTGTATTATTGGCTGTGTACCTGCCATTGGAGAACACTGGACAAAGGGCACTGCTTGTAAGCCTAATACTGTGGTTCAGGGCGATTGTCCTCCACTGGAATTAATAAATACACCAATTGAAGATGGTGATATGGTAGACACAGGATATGGGGCTATGGACTTTAAATTGTTGCAGGATACCAAAAGTGAAGTACCATTAGATATTTGTCAGTCTATTTGTAAATATCCTGATTATTTACAAATGTCAGCAGATGCTTATGGAGACAGCATGTTTTTTTGTTTAAGGCGAGAACAGGTTTTTGCCAGACATTTTTGGAATAGATCTGGTACTATGGGTGATCAAATTCCTGAATCGCTATATATTAAAGGTACTGACATACGTGCCAACCCAGGCAGTTATTTATATTCTCCTTCCCCAAGTGGGTCTGTGGTTACTTCTGATTCACAATTATTTAATAAACCATATTGGCTGCACAAGGCTCAGGGTTTAAACAATGGTATATGTTGGCACAATCAATTGTTTTTAACAGTTGTAGATACTACTCGCAGCACCAATCTTTCTGTGTGTGCTTCTACTACGTCTTCTATTCCTAATGTATACACACCTACCAGTTTTAAAGAATATGCCAGACATGTGGAGGAATTTGATTTGCAGTTTATATTTCAACTGTGTAAAATAACATTAACTACAGAGGTAATGTCATACATTCATAATATGAATACCACTATTTTGGAGGATTGGAATTTTGGTGTTACACCACCTCCTACTGCTAGTTTAGTTGACACATACCGTTTTGTTCAATCTGCTGCTGTAACTTGTCAAAAGGACACCGCACCGCCAGTTAAACAGGACCCTTATGACAAACTAAAGTTTTGGACTGTGGATCTTAAGGAAAGGTTTTCTGCAGATCTTGATCAGTTTCCTTTGGGACGTAAATTTTTATTGCAATTAGGAGCTAGACCTAAGCCCACTATAGGCCCACGCAAACGTGCAGCGCCCGCCCCTACCTCTACCCCATCACCAAAACGTGTTAAGCGTCGCAAGTCTTCCAGAAAATAGTGTTGTTTGTCATGTGTTTGTATGTGTGTATGTTGTATGTTTTGTATTGTTTGCCTGTTTGTATGTTGTGTATATGTACATGTTTGTTTGTCTGCTGTATGTGTGTATTTGTTTTTGTACATAATAAAGTCTGCATGACAGTTTCATGTGTGGTTGCACCCAATGAGTAAGGTACTGTCCCTTTATTGTTTCTTTGTCCTTATTACACATTATTACACATTGCCCTACTTACATAGGTGTGTTTGTTCCTTCATTTTGTCCTGAATATCCAGTTTTGCATTTGCACATTATATGGCGTCCATTTTATCCTTTAAATCCTCCATTTTGCTGTGCAACCGTTTTCGGTTGCCTTGGTTTGACCTTACCTTTTTGAACAATTAATCTGTTTAAACATCAGCAAAACAGTTAATCTCCATCTTGTTTCCTCCTACACGCCTAGACTACTAACACAACTTACAAACGCCAAATAGTTAGTCATCATCCTGTCCAGGTGCACTCTAACAATACCTTGCATAACTTTGGTCGCGCCCTTGTTAATAAAACAGCTTTTAGGCACATATTTTCACTGTTTTTACTAGTTTAATTGCATAATTGGCTTGCAAAACTACTGTGCAATCCAAGAATGTGTCTATAATTTATTTTAAAAAAACATGACTAAGGTTTTTGTCATTGTTAAGCAACCGAAAAAGGTCGGGCAAGTACATGCACACTTTCTACTTATTACTTTTTACAATCATACTAATAAAAAAGGGTGTAACCGAAAACG
>LNS1839688_HPV59
GTTAAGACCGAAAACGGTGCATATAAAGGTAGTTAGAAAGAAAAGGGCAACGGCATGGCACGCTTTGAGGATCCTACACAACGACCATACAAACTGCCTGACTTGAGCACAACATTGAATATTCCTCTGCATGATATTCGCATCAATTGTGTGTTTTGCAAAGGGGAACTGCAAGAAAGAGAGGTATTTGAATTTGCTTTTAATGACTTATTTATAGTGTATAGAGACTGTACACCGTATGCAGCGTGTCTGAAATGCATTTCATTTTATGCAAGAGTAAGAGAATTAAGATATTATAGAGATTCTGTGTATGGAGAAACATTAGAGGCTGAAACCAAGACACCGTTACATGAGCTGCTGATACGCTGTTATAGATGCCTAAAACCTCTATGTCCAACAGACAAATTAAAGCATATAACTGAAAAAAGAAGATTCCATAATATAGCTGGAATATATACAGGACAGTGTCGTGGGTGTCGGACCCGAGCAAGACACCTAAGACAGCAACGACAAGCGCG---------TAGTGAAACACTGGTGTAAAACAATGCATGGACCAAAAGCAACACTTTGTGACATTGTTTTAGATTTGGAACCACACAATTTTGAGGAAGTTGACCTTGTGTGCTACGAGCAATTACCTGACTCCGACTCCGAGAATGAAAAAGATGAACCAGATGGAGTTAATCATCCTTTGCTACTAGCTAGACGAGCTGAACCACAGCGTCACAACATTGTGTGTGTGTGTTGTAAGTGTAATAATCAACTTCAGCTAGTAGTAGAAACCTCGCAAGACGGATTGCGAGCCTTACAGCAGCTGTTTATGGACGCACTATCCTTTGTGTGTCCTTTGTGTGCAGCAAACCAGTAACCTGCGATGGCCGATTCGGAAGGTACAGATGGGGAAGGGACGGGGTGCAATGGATGGTTTTTTGTGCAGGCAATAGTAGATAAAAAAACAGGTGACAAAATTTCAGATGACGAGGATGAAAATGCAACAGATACAGGTTCAGACTTGGTAGACTTTATTGATGATACCACAACAATTTGTGTACAGGCAGAGCGCGAGACAGCACAGGCCTTGTTTAATGTGCAGGAAGCCCAAAGGGATGCACGGGAAATGCATGTTTTAAAACGAAAGTTTGGGTGCAGTATAGAAAACAGTAGTGAGAAAGCGGCGGCAGGAACAAAAGCTAAGTCACCATTACAAGAAATATCAGTAAATGTTAACCACCCAAAAGTAAAGAGAAGGTTACTAACAGTGCCAGACAGCGGCTATGGCTATTCTGAAGTGGAAATGCTCGAGACTCAGGTAACCGTGGAGAATACTGGAAATGGGGATAGCAATGGCAGTGTTTGTAGCGACAGTCAAACAGACTGTAGCGACAGCAGTAACATGGATGTTGAAAACATAGGTCCAACATCCCCCACTAATCAATTGTTACAGTTATTACATAGCAAAAATAAGAAAGCAGCTATGTATGCAAAATTTAAAGAATTGTATGGGTTATCATTTCAAGATTTGGTTAGGACATTTAAAAGTGACAGAACTACCTGTAGCGATTGGGTAACCGCCATTTTTGGTGTAAATCCAACTGTAGCAGAAGGATTTAAAACATTAATACAACCCTATGTGCTATATGCACATATACAATGTTTAGATTGTGCATGGGGAGTAGTAATATTAGCATTATTAAGATATAAATGTGGAAAAAATAGAATAACAGTTGCAAAAGGACTTAGCACATTACTACATGTACCAGATACGTGCATGTTAATTGAACCACCCAAATTGCGTAGTGGTGTTGCAGCATTATATTGGTACAGAACAGGAATGTCCAATATTAGTGAAGTTATAGGGGAAACGCCCGAATGGATACAAAGACTAACAATTATACAACATGGAGTTGATGATAGCGTGTTTGACCTGTCAGAAATGATACAATGGGCGTTTGATAATGACCTAACAGATGAAAGTGATATTGCATATGAATATGCATTAATAGCAGATAGTAATAGTAACGCCGCTGCATTTTTAAAAAGCAACTGCCAGGCAAAATACCTAAAAGATTGTGCAGTTATGTGTAGGCATTATAAAAGAGCACAAAAAAGACAAATGAGTATGTCACAGTGGATAAAATGGAGATGTGATAAAATAGAAGAGGGGGGAGATTGGAAACCCATAGTACAATTTTTAAGATATCAAGGAATAGAATTTATAACGTTTTTATGTGCATTAAAAGATTTTTTAAAAGGTACCCCAAAAAGAAATTGCATTGTGCTGTGTGGGCCAGCAAATACAGGCAAGTCATACTTTGGAATGAGCCTGCTACATTTTTTACAAGGAACTGTAATTTCACATGTAAATTCAAATAGTCACTTTTGGCTAGAACCTTTAACAGATGCTAAATTAGCTATGCTAGACGATGCAACAGATAGTTGTTGGACATATTTTGATACATATATGCGAAATGCTCTGGATGGCAATCCTATAAGTGTAGATAGAAAGCATAGGCACCTAGTACAAATTAAATGTCCACCAATGCTTATTACATCAAATACAAATCCAGTTACAGATAACAGGTGGCCATACCTAAATAGCAGACTAATGGTATTTAAATTTCCAAACAAATTTCCATTTGACAAAAATAGAAATCCAGTATATACAATTAATGACAGAAACTGGAAATGTTTTTTTGAAAGGACGTGGTGCAGATTAGATTTGAACGAGGAAGAGGATGATGCAGACAGTGATGGACACCCTTTCGCAGCGTTTAAGTGTGTTACAGGATCAAATATTAGAACATTATGAAAACGATAGTAAAGACATTAATGAACACATAAACTATTGGAAACTGGTGCGTATGGAAAATGTAATTTTATTTGCAGCAAGAGAGAACAATATACATACATTAAACCACCAGGTGGTGCCAACGTTTTTGGTGTCTAAAAACAAGGCATGTGAAGCTATTGAACTGCAGATGGCGTTAGAGAGTTTGGCACAAACTGAGTTTAAAAATGAGCAATGGACAATGCAAGAAACATGCCAAGAACTATGGCAAACAGCACCTAAAAAGTGTTTTAAAAAACAGGGCATTACAGTGGAAGTACGGTTTGACTGCAGCAAGGAAAACACAATGCATTACACAAGCTGGAAATTTATATATTATGTAAATGATGTAGGACAGTGGTGTAAAACCACAGGAAGTGTGGACTTTTGGGGACTATATTATAAAGTGGACGAGGAACAGGTGTACTATGTAAAATTTATACATGATGCCAAAAAATATGGGACTACAGACAAGTGGGAAGTGCATTATAATGGCAAGGTTATTGATTGTTATGACTCTATGTGCAGTACCAGTGACGAGCAAGTATCCACTTCTGGATCTTCTGAGCAACTATCATACCCCTCCGCAACGCCCCCCGAAGCCACGTACGTGGGCCCCCAAACGTCCAACTGTCCGACGAAGACTGGAAAGCGACCAAGACAGTGTGGATACACACAGCACCCTGAGTCTACCAGCGTGTCAGTGGACCACTGTGACAACCCAGTCGTCCGTTTGCATCCAGGCAACAACCCGCGACGGCACATCCCTTGCAGTAACACTACGCCTATAATACACCTAAAAGGTGACAAAAATGGCCTTAAGTGTTTAAGGTATAGATTAAGAAAAGTACAATGGTTATTTGAAAATATTTCCTCTACCTGGCATTGGACAGGAAACAGAGGATCAGCCAAAACAGGCATTTTAACATTGACATATACAAGCGAAACACAACGCAATGAATTTTTAGATACTGTAAAAATTCCTAATAGTGTACAAATACAAGTTGGGTATATGAGTGTGTAATGGTTGTTATGCAAATG----------------TAACACAAGCCAATACTGCTGCTATATTGTATAGCTGAGGAAATGATAACCCTTGTATTTGTGTGTTGTGTTTGTGTTTGCTTGTGTGTGTGTTGCAATGTCCCGCTTCTGCCATCTGTCTATATGTGTGCATATGCATGGTTACTAGTATTTGTGTATATTTTGGTTATCACCTCCTCATATGAGTGTTTTATACTATATATATTGTTTTTTATAATTCCACTGTTAATACTATATGCCCATGCAATACTGTCCATACAATAATTGTTGTATATTGTAAATTACATTGCACTGTATTGTACAGTATATTTTAAACACATTATTATTTTTGTTAGGTGTTGGTTTTGTTACATTTATAATAAAATATGGTTTCCCATCGTGCTGCTCGTCGTAAACGTGCCTCAGCAACAGACTTATATAAAACCTGCAAGCAGGCAGGTACATGCCCTTCTGATGTTATTAATAAAGTTGAAGGTACAACTTTAGCTGATAAAATATTGCAGTGGACCAGCCTAGGAATATTTTTAGGTGGACTTGGTATTGGTACTGGATCTGGTACCGGTGGCAGAACAGGGTACATACCTTTAGGAGGGCGTACAAACACTATAGTAGATGTATCGCCTGCTAAACCACCAGTAGTTATTGAACCTGTTGGACCTACAGATCCATCTATAGTTACATTAGTTGAAGATTCTAGTGTTATAACATCTGGAGCCCCTGCCCCAACATTTACAGGTACTTCGGGATTTGAAATATCTACCTCTAGTACAACAACACCAGCTGTTTTGGATATAACTCCAACCTCTTCTGTTCAAATTAGTAGCTCTAGTTTTATAAATCCTGCATTTACAGACCCTTCTGTAATTGAGGTTCCCCAAACAGGTGAAATTTCTGGTAATATATTAATTAGTACCCCTACCTCTGGTGCACATGGCTATGAAGAAATTCCAATGCAAACGTTTGCTACGGAAGGTACTGGTTTGGAACCCATTAGCAGTACCCCCAATCCAACAGTACGTCGTGTGGCTGGACCTAGATTGTACAGTAGGGCTAATCAACAGGTTCGGGTGTCTGATGCTAACTTTTTAACACGTCCATCCACATTTGTTACATATGATAACCCTGCTTATGATCCAATTGATACTACATTGACTTTTGACCCCTCATCAGAGGTTCCAGACCCGGACTTTATGGATATAGTTCGTTTGCATAGGCCTGCATTAACATCCAGACGCAGCACTGTAAGATTTAGTAGGCTAGGACAACGGGCAACCATGTTTACCCGTAGTGGTAAGCAAATTGGGGCCCGTGTACATTTTTATCATGATATAAGCCCTATACCACATGCTGAAGATATTGAATTGCAACCTCTTGTTTCTTCCCAGGCTGCTACTGATGATATATATGATATATATGCAGATATTACAGATGAAGCACCTACTAGTACTGCCAACACTGCATTTACAATTCCTAAATCTTCTTTTCAAAGTTTGTCATTAACACGGTCGGCATCTAGCACCTTTTCAAATGTAACTGTTCCTTTGGCTACTGCCTGGGATGTTCCTGTAAATACAGGACCCGATATAGTTTTACCTAATACTAATATTGTTGGACCCACTTATTCTACTACCCCCTTTACCACCATACAGTCTATTAATATAGAAGGCACAAATTATTTTTTATGGCCTATATATTATTTTTTACCTCGTAAACGTAAACGTGTTCCCTATTTTTTTACAGATGGCTCTATGGCGTTCTAGTGACAACAAGGTGTATCTACCTCCACCTTCGGTAGCTAAGGTTGTCAGCACTGATGATTATGTCACCCGTACCAGTATTTTCTACCACGCAGGCAGTTCCAGACTTCTTACAGTTGGACATCCATATTTTAAAGTACCTAAAGGTGGTAATGGTAGACAGGATGTTCCTAAGGTGTCTGCATATCAATACAGAGTATTTAGGGTTAATTTACCTGATCCTAATAAATTTGGCCTTCCAGATAACACAGTATATGATCCTAACTCTCAACGCTTGGTCTGGGCCTGTGTAGGTGTTGAAATCGGTCGGGGCCAACCTTTAGGGGTAGGACTTAGTGGTCATCCATTCTATAATAAATTGGATGACACTGAAAACTCTCATGTAGCATCTGCTGTTGATAACAAAGATACACGTGATAATGTATCTGTGGATTATAAACAAACTCAGCTGTGTATTATTGGCTGTGTACCTGCCATTGGAGAACACTGGACAAAGGGCACTGCTTGTAAGCCTAATACTGTGGTTCAGGGCGATTGTCCTCCACTGGAATTAATAAATACACCAATTGAAGATGGTGATATGGTAGACACAGGATATGGGGCTATGGACTTTAAATTGTTGCAGGATACCAAAAGTGAAGTACCATTAGATATTTGTCAGTCTATTTGTAAATATCCTGATTATTTACAAATGTCAGCAGATGCTTATGGAGACAGCATGTTTTTTTGTTTAAGGCGAGAACAGGTTTTTGCCAGACATTTTTGGAATAGATCTGGTACTATGGGTGATCAAATTCCTGAATCGCTATATATTAAAGGTACTGACATACGTGCCAACCCAGGCAGTTATTTATATTCTCCTTCCCCAAGTGGGTCTGTGGTTACTTCTGATTCACAATTATTTAATAAACCATATTGGCTGCACAAGGCTCAGGGTTTAAACAATGGTATATGTTGGCACAATCAATTGTTTTTAACAGTTGTAGATACTACTCGCAGCACCAATCTTTCTGTGTGTGCTTCTACTACGTCTTCTATTCCTAATGTATACACACCTACCAGTTTTAAAGAATATGCCAGACATGTGGAGGAATTTGATTTGCAGTTTATATTTCAACTGTGTAAAATAACATTAACTACAGAGGTAATGTCATACATTCATAATATGAATACCACTATTTTGGAGGATTGGAATTTTGGTGTTACACCACCTCCTACTGCTAGTTTAGTTGACACATACCGTTTTGTTCAATCTGCTGCTGTAACTTGTCAAAAGGACACCGCACCGCCAGTTAAACAGGACCCTTATGACAAACTAAAGTTTTGGACTGTGGATCTTAAGGAAAGGTTTTCTGCAGATCTTGATCAGTTTCCTTTGGGACGTAAATTTTTATTGCAATTAGGAGCTAGACCTAAGCCCACTATAGGCCCACGCAAACGTGCAGCGCCCGCCCCTACCTCTACCCCATCACCAAAACGTGTTAAGCGTCGCAAGTCTTCCAGAAAATAGTGTTGTTTGTCATGTGTTTGTATGTGTGTATGTTGTATGTTTTGTATTGTTTGCCTGTTTGTATGTTGTGTATATGTACATGTTTGTTTGTCTGCTGTATGTGTGTATTTGTTTTTGTACATAATAAAGTCTGCATGACAGTTTCATGTGTGGTTGCACCCAATGAGTAAGGTACTGTCCCTTTATTGTTTCTTTGTCCTTATTACACATTATTACACATTGCCCTACTTACATAGGTGTGTTTGTTCCTTCATTTTGTCCTGAATATCCAGTTTTGCATTTGCACATTATATGGCGTCCATTTTATCCTTTAAATCCTCCATTTTGCTGTGCAACCGTTTTCGGTTGCCTTGGTTTGACCTTACCTTTTTGAACAATTAATCTGTTTAAACATCAGCAAAACAGTTAATCTCCATCTTGTTTCCTCCTACACGCCTAGACTACTAACACAACTTACAAACGCCAAATAGTTAGTCATCATCCTGTCCAGGTGCACTCTAACAATACCTTGCATAACTTTGGTCGCGCCCTTGTTAATAAAACAGCTTTTAGGCACATATTTTCACTGTTTTTACTAGTTTAATTGCATAATTGGCTTGCAAAACTACTGTGCAATCCAAGAATGTGTCTATAATTTATTTTAAAAAAACATGACTAAGGTTTTTGTCATTGTTAAGCAACCGAAAAAGGTCGGGCAAGTACATGCACACTTTCTACTTATTACTTTTTACAATCATACTAATAAAAAAGGGTGTAACCGAAAACG
>LNS0754030_HPV59
GTTAAGACCGAAAACGGTGCATATAAAGGTAGTTAGAAAGAAAAGGGCAACGGCATGGCACGCTTTGAGGATCCTACACAACGACCATACAAACTGCCTGACTTGAGCACAACATTGAATATTCCTCTGCATGATATTCGCATCAATTGTGTGTTTTGCAAAGGGGAACTGCAAGAAAGAGAGGTATTTGAATTTGCTTTTAATGACTTATTTATAGTGTATAGAGACTGTACACCGTATGCAGCGTGTCTGAAATGCATTTCATTTTATGCAAGAGTAAGAGAATTAAGATATTATAGAGATTCTGTGTATGGAGAAACATTAGAGGCTGAAACCAAGACACCGTTACATGAGCTGCTGATACGCTGTTATAGATGCCTAAAACCTCTATGTCCAACAGACAAATTAAAGCATATAACTGAAAAAAGAAGATTCCATAATATAGCTGGAATATATACAGGACAGTGTCGTGGGTGTCGGACCCGAGCAAGACACCTAAGACAGCAACGACAAGCGCG---------TAGTGAAACACTGGTGTAAAACAATGCATGGACCAAAAGCAACACTTTGTGACATTGTTTTAGATTTGGAACCACACAATTTTGAGGAAGTTGACCTTGTGTGCTACGAGCAATTACCTGACTCCGACTCCGAGAATGAAAAAGATGAACCAGATGGAGTTAATCATCCTTTGCTACTAGCTAGACGAGCTGAACCACAGCGTCACAACATTGTGTGTGTGTGTTGTAAGTGTAATAATCAACTTCAGCTAGTAGTAGAAACCTCGCAAGACGGATTGCGAGCCTTACAGCAGCTGTTTATGGACGCACTATCCTTTGTGTGTCCTTTGTGTGCAGCAAACCAGTAACCTGCGATGGCCGATTCGGAAGGTACAGATGGGGAAGGGACGGGGTGCAATGGATGGTTTTTTGTGCAGGCAATAGTAGATAAAAAAACAGGTGACAAAATTTCAGATGACGAGGATGAAAATGCAACAGATACAGGTTCAGACTTGGTAGACTTTATTGATGATACCACAACAATTTGTGTACAGGCAGAGCGCGAGACAGCACAGGCCTTGTTTAATGTGCAGGAAGCCCAAAGGGATGCACGGGAAATGCATGTTTTAAAACGAAAGTTTGGGTGCAGTATAGAAAACAGTAGTGAGAAAGCGGCGGCAGGAACAAAAGCTAAGTCACCATTACAAGAAATATCAGTAAATGTTAACCACCCAAAAGTAAAGAGAAGGTTACTAACAGTGCCAGACAGCGGCTATGGCTATTCTGAAGTGGAAATGCTCGAGACTCAGGTAACCGTGGAGAATACTGGAAATGGGGATAGCAATGGCAGTGTTTGTAGCGACAGTCAAACAGACTGTAGCGACAGCAGTAACATGGATGTTGAAAACATAGGTCCAACATCCCCCACTAATCAATTGTTACAGTTATTACATAGCAAAAATAAGAAAGCAGCTATGTATGCAAAATTTAAAGAATTGTATGGGTTATCATTTCAAGATTTGGTTAGGACATTTAAAAGTGACAGAACTACCTGTAGCGATTGGGTAACCGCCATTTTTGGTGTAAATCCAACTGTAGCAGAAGGATTTAAAACATTAATACAACCCTATGTGCTATATGCACATATACAATGTTTAGATTGTGCATGGGGAGTAGTAATATTAGCATTATTAAGATATAAATGTGGAAAAAATAGAATAACAGTTGCAAAAGGACTTAGCACATTACTACATGTACCAGATACGTGCATGTTAATTGAACCACCCAAATTGCGTAGTGGTGTTGCAGCATTATATTGGTACAGAACAGGAATGTCCAATATTAGTGAAGTTATAGGGGAAACGCCCGAATGGATACAAAGACTAACAATTATACAACATGGAGTTGATGATAGCGTGTTTGACCTGTCAGAAATGATACAATGGGCGTTTGATAATGACCTAACAGATGAAAGTGATATTGCATATGAATATGCATTAATAGCAGATAGTAATAGTAACGCCGCTGCATTTTTAAAAAGCAACTGCCAGGCAAAATACCTAAAAGATTGTGCAGTTATGTGTAGGCATTATAAAAGAGCACAAAAAAGACAAATGAGTATGTCACAGTGGATAAAATGGAGATGTGATAAAATAGAAGAGGGGGGAGATTGGAAACCCATAGTACAATTTTTAAGATATCAAGGAATAGAATTTATAACGTTTTTATGTGCATTAAAAGATTTTTTAAAAGGTACCCCAAAAAGAAATTGCATTGTGCTGTGTGGGCCAGCAAATACAGGCAAGTCATACTTTGGAATGAGCCTGCTACATTTTTTACAAGGAACTGTAATTTCACATGTAAATTCAAATAGTCACTTTTGGCTAGAACCTTTAACAGATGCTAAATTAGCTATGCTAGACGATGCAACAGATAGTTGTTGGACATATTTTGATACATATATGCGAAATGCTCTGGATGGCAATCCTATAAGTGTAGATAGAAAGCATAGGCACCTAGTACAAATTAAATGTCCACCAATGCTTATTACATCAAATACAAATCCAGTTACAGATAACAGGTGGCCATACCTAAATAGCAGACTAATGGTATTTAAATTTCCAAACAAATTTCCATTTGACAAAAATAGAAATCCAGTATATACAATTAATGACAGAAACTGGAAATGTTTTTTTGAAAGGACGTGGTGCAGATTAGATTTGAACGAGGAAGAGGATGATGCAGACAGTGATGGACACCCTTTCGCAGCGTTTAAGTGTGTTACAGGATCAAATATTAGAACATTATGAAAACGATAGTAAAGACATTAATGAACACATAAACTATTGGAAACTGGTGCGTATGGAAAATGTAATTTTATTTGCAGCAAGAGAGAACAATATACATACATTAAACCACCAGGTGGTGCCAACGTTTTTGGTGTCTAAAAACAAGGCATGTGAAGCTATTGAACTGCAGATGGCGTTAGAGAGTTTGGCACAAACTGAGTTTAAAAATGAGCAATGGACAATGCAAGAAACATGCCAAGAACTATGGCAAACAGCACCTAAAAAGTGTTTTAAAAAACAGGGCATTACAGTGGAAGTACGGTTTGACTGCAGCAAGGAAAACACAATGCATTACACAAGCTGGAAATTTATATATTATGTAAATGATGTAGGACAGTGGTGTAAAACCACAGGAAGTGTGGACTTTTGGGGACTATATTATAAAGTGGACGAGGAACAGGTGTACTATGTAAAATTTATACATGATGCCAAAAAATATGGGACTACAGACAAGTGGGAAGTGCATTATAATGGCAAGGTTATTGATTGTTATGACTCTATGTGCAGTACCAGTGACGAGCAAGTATCCACTTCTGGATCTTCTGAGCAACTATCATACCCCTCCGCAACGCCCCCCGAAGCCACGTACGTGGGCCCCCAAACGTCCAACTGTCCGACGAAGACTGGAAAGCGACCAAGACAGTGTGGATACACACAGCACCCTGAGTCTACCAGCGTGTCAGTGGACCACTGTGACAACCCAGTCGTCCGTTTGCATCCAGGCAACAACCCGCGACGGCACATCCCTTGCAGTAACACTACGCCTATAATACACCTAAAAGGTGACAAAAATGGCCTTAAGTGTTTAAGGTATAGATTAAGAAAAGTACAATGGTTATTTGAAAATATTTCCTCTACCTGGCATTGGACAGGAAACAGAGGATCAGCCAAAACAGGCATTTTAACATTGACATATACAAGCGAAACACAACGCAATGAATTTTTAGATACTGTAAAAATTCCTAATAGTGTACAAATACAAGTTGGGTATATGAGTGTGTAATGGTTGTTATGCAAATG----------------TAACACAAGCCAATACTGCTGCTATATTGTATAGCTGAGGAAATGATAACCCTTGTATTTGTGTGTTGTGTTTGTGTTTGCTTGTGTGTGTGTTGCAATGTCCCGCTTCTGCCATCTGTCTATATGTGTGCATATGCATGGTTACTAGTATTTGTGTATATTTTGGTTATCACCTCCTCATATGAGTGTTTTATACTATATATATTGTTTTTTATAATTCCACTGTTAATACTATATGCCCATGCAATACTGTCCATACAATAATTGTTGTATATTGTAAATTACATTGCACTGTATTGTACAGTATATTTTAAACACATTATTATTTTTGTTAGGTGTTGGTTTTGTTACATTTATAATAAAATATGGTTTCCCATCGTGCTGCTCGTCGTAAACGTGCCTCAGCAACAGACTTATATAAAACCTGCAAGCAGGCAGGTACATGCCCTTCTGATGTTATTAATAAAGTTGAAGGTACAACTTTAGCTGATAAAATATTGCAGTGGACCAGCCTAGGAATATTTTTAGGTGGACTTGGTATTGGTACTGGATCTGGTACCGGTGGCAGAACAGGGTACATACCTTTAGGAGGGCGTACAAACACTATAGTAGATGTATCGCCTGCTAAACCACCAGTAGTTATTGAACCTGTTGGACCTACAGATCCATCTATAGTTACATTAGTTGAAGATTCTAGTGTTATAACATCTGGAGCCCCTGCCCCAACATTTACAGGTACTTCGGGATTTGAAATATCTACCTCTAGTACAACAACACCAGCTGTTTTGGATATAACTCCAACCTCTTCTGTTCAAATTAGTAGCTCTAGTTTTATAAATCCTGCATTTACAGACCCTTCTGTAATTGAGGTTCCCCAAACAGGTGAAATTTCTGGTAATATATTAATTAGTACCCCTACCTCTGGTGCACATGGCTATGAAGAAATTCCAATGCAAACGTTTGCTACGGAAGGTACTGGTTTGGAACCCATTAGCAGTACCCCCAATCCAACAGTACGTCGTGTGGCTGGACCTAGATTGTACAGTAGGGCTAATCAACAGGTTCGGGTGTCTGATGCTAACTTTTTAACACGTCCATCCACATTTGTTACATATGATAACCCTGCTTATGATCCAATTGATACTACATTGACTTTTGACCCCTCATCAGAGGTTCCAGACCCGGACTTTATGGATATAGTTCGTTTGCATAGGCCTGCATTAACATCCAGACGCAGCACTGTAAGATTTAGTAGGCTAGGACAACGGGCAACCATGTTTACCCGTAGTGGTAAGCAAATTGGGGCCCGTGTACATTTTTATCATGATATAAGCCCTATACCACATGCTGAAGATATTGAATTGCAACCTCTTGTTTCTTCCCAGGCTGCTACTGATGATATATATGATATATATGCAGATATTACAGATGAAGCACCTACTAGTACTGCCAACACTGCATTTACAATTCCTAAATCTTCTTTTCAAAGTTTGTCATTAACACGGTCGGCATCTAGCACCTTTTCAAATGTAACTGTTCCTTTGGCTACTGCCTGGGATGTTCCTGTAAATACAGGACCCGATATAGTTTTACCTAATACTAATATTGTTGGACCCACTTATTCTACTACCCCCTTTACCACCATACAGTCTATTAATATAGAAGGCACAAATTATTTTTTATGGCCTATATATTATTTTTTACCTCGTAAACGTAAACGTGTTCCCTATTTTTTTACAGATGGCTCTATGGCGTTCTAGTGACAACAAGGTGTATCTACCTCCACCTTCGGTAGCTAAGGTTGTCAGCACTGATGATTATGTCACCCGTACCAGTATTTTCTACCACGCAGGCAGTTCCAGACTTCTTACAGTTGGACATCCATATTTTAAAGTACCTAAAGGTGGTAATGGTAGACAGGATGTTCCTAAGGTGTCTGCATATCAATACAGAGTATTTAGGGTTAATTTACCTGATCCTAATAAATTTGGCCTTCCAGATAACACAGTATATGATCCTAACTCTCAACGCTTGGTCTGGGCCTGTGTAGGTGTTGAAATCGGTCGGGGCCAACCTTTAGGGGTAGGACTTAGTGGTCATCCATTCTATAATAAATTGGATGACACTGAAAACTCTCATGTAGCATCTGCTGTTGATAACAAAGATACACGTGATAATGTATCTGTGGATTATAAACAAACTCAGCTGTGTATTATTGGCTGTGTACCTGCCATTGGAGAACACTGGACAAAGGGCACTGCTTGTAAGCCTAATACTGTGGTTCAGGGCGATTGTCCTCCACTGGAATTAATAAATACACCAATTGAAGATGGTGATATGGTAGACACAGGATATGGGGCTATGGACTTTAAATTGTTGCAGGATACCAAAAGTGAAGTACCATTAGATATTTGTCAGTCTATTTGTAAATATCCTGATTATTTACAAATGTCAGCAGATGCTTATGGAGACAGCATGTTTTTTTGTTTAAGGCGAGAACAGGTTTTTGCCAGACATTTTTGGAATAGATCTGGTACTATGGGTGATCAAATTCCTGAATCGCTATATATTAAAGGTACTGACATACGTGCCAACCCAGGCAGTTATTTATATTCTCCTTCCCCAAGTGGGTCTGTGGTTACTTCTGATTCACAATTATTTAATAAACCATATTGGCTGCACAAGGCTCAGGGTTTAAACAATGGTATATGTTGGCACAATCAATTGTTTTTAACAGTTGTAGATACTACTCGCAGCACCAATCTTTCTGTGTGTGCTTCTACTACGTCTTCTATTCCTAATGTATACACACCTACCAGTTTTAAAGAATATGCCAGACATGTGGAGGAATTTGATTTGCAGTTTATATTTCAACTGTGTAAAATAACATTAACTACAGAGGTAATGTCATACATTCATAATATGAATACCACTATTTTGGAGGATTGGAATTTTGGTGTTACACCACCTCCTACTGCTAGTTTAGTTGACACATACCGTTTTGTTCAATCTGCTGCTGTAACTTGTCAAAAGGACACCGCACCGCCAGTTAAACAGGACCCTTATGACAAACTAAAGTTTTGGACTGTGGATCTTAAGGAAAGGTTTTCTGCAGATCTTGATCAGTTTCCTTTGGGACGTAAATTTTTATTGCAATTAGGAGCTAGACCTAAGCCCACTATAGGCCCACGCAAACGTGCAGCGCCCGCCCCTACCTCTACCCCATCACCAAAACGTGTTAAGCGTCGCAAGTCTTCCAGAAAATAGTGTTGTTTGTCATGTGTTTGTATGTGTGTATGTTGTATGTTTTGTATTGTTTGCCTGTTTGTATGTTGTGTATATGTACATGTTTGTTTGTCTGCTGTATGTGTGTATTTGTTTTTGTACATAATAAAGTCTGCATGACAGTTTCATGTGTGGTTGCACCCAATGAGTAAGGTACTGTCCCTTTATTGTTTCTTTGTCCTTATTACACATTATTACACATTGCCCTACTTACATAGGTGTGTTTGTTCCTTCATTTTGTCCTGAATATCCAGTTTTGCATTTGCACATTATATGGCGTCCATTTTATCCTTTAAATCCTCCATTTTGCTGTGCAACCGTTTTCGGTTGCCTTGGTTTGACCTTACCTTTTTGAACAATTAATCTGTTTAAACATCAGCAAAACAGTTAATCTCCATCTTGTTTCCTCCTACACGCCTAGACTACTAACACAACTTACAAACGCCAAATAGTTAGTCATCATCCTGTCCAGGTGCACTCTAACAATACCTTGCATAACTTTGGTCGCGCCCTTGTTAATAAAACAGCTTTTAGGCACATATTTTCACTGTTTTTACTAGTTTAATTGCATAATTGGCTTGCAAAACTACTGTGCAATCCAAGAATGTGTCTATAATTTATTTTAAAAAAACATGACTAAGGTTTTTGTCATTGTTAAGCAACCGAAAAAGGTCGGGCAAGTACATGCACACTTTCTACTTATTACTTTTTACAATCATACTAATAAAAAAGGGTGTAACCGAAAACG
