# Supplementary material for: Characterization and Diversity of 243 Complete Human Papillomavirus Genomes in Cervical Swabs Using Next Generation Sequencing
Source: Viruses. 2020 Dec 14;12(12):1437. doi: 10.3390/v12121437 (PMC7764970; doi:10.3390/v12121437)
Supplement: Supplementary file 1 [file viruses-12-01437-s001.zip › Supplementary material/Alignments/HPV61_alignment.fasta]

>U31793|HPV61|A1|
TAACAATCATATATGTAAAAAGTAGGTTGGCACCGAAAACGGTCGGACCGACCTGGGTACATATATAAAGAAACCGTAGGGTCAGCAAAGCACACTCATCTATGGGACCGTGCAATCCAACTAATATTTTCCTGCTCTGCAAGGACTACGAGGTGGACTTTGAGGATTTAAGGCTGACATGTGTATTTTGCAAAAATGAATTAACAACAGAAGAATTGCTGGCGTTTGCACTAAAGGAGCTAAGCATTGTGTGGAGACATAACTGGCCATTTGGAGTATGCGCACCATGCTTGGCACGTGAAGTAAAAGTGAGGGAGCTGCGACATTGGGACCATTCCTGTTACGGACCCACTGTGGAACAGACAACAGGACGGTCATTAGCTGAACTATATATACGGTGCCATGCATGCAGCAAACCGTTAAGTATACAGGAAAAGGAGCATCAGGTACAGGCATACATCCACTTCCACTATATAGCTGGACAGTGGACGGGAAGGTGTTGCCAGTGTAGAGGGCCATGCACGGCCAGGTGGCAACCATAAAGGACATAGTCCTTGAAGAGCGTCCTGAGGTGGTTGACCTACATTGCAATGAGCAGTTATTAGACAGCTCAGAGTCAGAGGAGGAGGATAGTGTGCGTGAGCAACTTGTTGAACAAGCACAGCAGGCCTACAGGGTGGTTACTACCTGTGGCATTTGTAAGTGTCCAGTTAGGCTGGTGGTGCAGTGCGGAGACGCAGACCTGAAGGTGCTACATGAACTACTGCTGGGCGACTTGTCCATAGTGTGTCCTGGCTGCGCATAAGGGACATGGCTGACAGTGAAGGTACAGAAAGCGGGGATGGGACCGAGGCCGCGGAACGCGCAGGGGGGTGGTTTCTGGTAGAAGCCGTGGTAGACCGCACCACAGGATACCAGGTGTCCAGTGATGAGGAGGACAATAGCATTGACACAGGGGAAGACCTAGTAGACTTCATAGATACAAGGCGCCCCGGGGATGGGCAGGAAGTGCCGCTTGCGTTGTTCGTTCAACAAAATGCACAGGATGACGCTGCAACGGTGCAGGCACTAAAACGAAAGTATACATGTAGCCCTGCAAGCAGCACCTGTGTGTCCTTGGTGGACAGTGAATTAAGTCCCCGGCTGGACGCCATACGGATACACCGGGGACAGGACAGGGCTAGGAGAAGGCTGTTTGAGCAAGATAGTGGCTATGGCCATACGCAAGTGGAAATTGGAGCATCAGAAAGTCAGGTACCGGGGGATGCGCAACATGAGGGGGGGGGGGAATCCGTGCAGGAAGCAGAGGAGGAGCGTGGGGGGGGGGACGGAGAGGCCGAG---GCCACAGGTAACCAGGAAACGCAAGCGCAGGAGCAGGCGGCAGACATATTAGAGGTGTTTAAGGTTAGTAATTTAAAAGCAAAATTACTGTACAAATTCAAGGACCTATTTGGACTAGCATTTGGGGAGCTGGTAAGAAATTTTAAAAGTGATAAGTCAATATGTGGGGACTGGGTAATATGTGCGTTTGGTGTATACCATGCTGTGGCAGAGGCTGTAAAAACCTTAATACAACCTATATGTGTGTATGCACACATACAAATACAGACATGCCAGTGGGGAATGGTAATATTAATGCTTGTGCGATACAAATGTGGGAAGAGCAGGGAAACAGTAGCACACAGCATGGGAAAACTGTTAAACATACCGGAAAGACAGATGCTAATTGAACCACCAAAGATTAGAAGCGCACCGTGCGCACTATATTGGTATAGAACAGCCATGGGAAACGCCAGCGAGGTGTATGGCGAAACACCTGAATGGATAGTAAGACAAACAGTGGTAGGACATGCAATGCAAGAAGCACAGTTTAGTTTGTCCATGTTAGTGCAATGGGCATATGACAATGACATAACAGATGAAAGTGTGCTGGCCTATGAATATGCATTGCTGGGAAATGAGGACCCAAATGCGGCGGCCTTCTTGGCCAGTAACTGCCAAGCAAAGTATATTAAAGATGCAATTACAATGTGTAAGCATTATAGACGTGCAGAGCAGGCAAAAATGACAATGGCACAGTGGATTACACATAGAGGCCGCAAGGTGGCAGACACAGGGGATTGGAAGGCTATTGTAAAGTATTTAAGATATCAACAGGTAGAATTTGTACCATTTATTAGTGCCCTTAAATTGTTTCTAAAGGGGGTACCAAAAAAAAGCTGCATGGTATTTTACGGACCAAGCGACACAGGGAAGTCGCTATTTTGCATGAGCCTACTAAATTTTCTGGGAGGAGCTGTGATTTCATATGTAAATTCAAGCAGCCATTTTTGGTTATCACCTTTAGCAGATACTAAAGTGGGACTACTGGACGATGCCACCTATCAGTGCTGGCAATACATAGATACATATTTACGGACAGTATTAGATGGCAATGCCATAAGCATAGATAGGAAACACAGAAATTTAACACAGCTGAAGTGTCCTCCATTAATGATAACAACAAATATAAATCCACTAGAGGATCCTACGTTTAAATACCTGCACAGTAGAATAGTGGTGTTTCAGTTTTTACATAAGTGTCCACTAAACAGTAATGGGGACCCAGTATATACCCTGAATAATGAAAATTGGAAATCATTTTTCCGAAGGTCCTGGGCACGCATAGAGGGATCTGATCAACAGGAGGAGGAGGAGGAGGAGGATGAGGATGGAGTCACTAGCCGACCGTTTAGATGCGTGCCAGGAGAAATTACTAGACCTCTATGAAAAAGATAGCAACAAGCTTGAGGACCAAATATTGCATTGGCACTATGTGCGTTTGGAAAATGCAATGTTATTTAAGGCACGACAAGCAGGACTAACGCGTGTGGGCCACCAGATGGTGCCAACACTTAGTGTTACAAAAGGCAAAGCACATAAAGCAATTGAAGTACATCTGTCATTGCAAGGGTTACAAACAAGTGCATATGCGCATGAACCCTGGACATTGCAAACCACCTCTTTGGAAATGTGGAATACGCAGCCACAACGATGCTGGAAGAAAAAAGGACGCAGACTAACAGTTAAATTTGATGGCGAGGACCACAAAGCAGTGGAATACGTTAGTTGGGGGTATATTTATGTACAAAGCACAGAAACTGATCTGTGGTATAAGGTTCCTGGAAAAGTGTCATATAAGGGCCTATATTATGAAATGGAGGGACAGGAACACTATTATGTGACATTTGCACAGGAGGCCCAAAAATATGGGGAAACAGGCAAATGGGAGGTACATATGGGAAACACAGTGATTTATGAACCCTGCGCCTCTGTATCTAGTACCCAGGACGCCGTGCGAGAAGTATCCACTGCTGAAACTGCTGGACACCTGCGGGACAACACCACACAGACCACCACCACCCCCACGTGCGTGGGCCCCACCCAGACATCCACCTCGGTGCAGACGCCGCCTCATAAGCGACAGCGACTCCACAGAGACAGAGAGCAGCAGCCCGACACAACACAAAAAGACAACCACAAGCGGGTGGACAGTACTGACCAGTGGATCAACGGTCACCGTAACAGCACAGAAACAGGGGACAACTGTGACAGTTACAGTTCACCTGTAATACACCTAAAAGGTGATCCAAATAAATTAAAGTGTTTTCGGTATAGGTTACAACATTCAGTACCTGAGCTGTTTGACAAAGCATCATCCACATGGCATTGGGCCGGTGGACAAAGTACAACCAGAGCAGCATTTGTAACATTGTGGTATGTTAATGTGGAACAACGAAAACAATTTTTAAATCGTGTAACCATTCCAAAGGGTATACAAGCCACTGCAGGCTATATGTCAATGTGTATATAAGTGTGTGTATACAAAAACATAAATACTGTGTTGCAAGTATTGAGCCAGCTACAGCTATTTACATACCACACCTGCATTATTGTGTAAACCATAAACAATCCTGGACGAGCTTGTGTGTTTGATAGATGGATGGTGTACGATACTCCTGCTGCTTATACTTTTCTGGCTTTCCTATCTTTCCTCACTAAGCGCATTTTTGGTGTTTTTCTGTGCCATATATGTAGGATTGTTGTGCATATACATGCAAGTGTTGTGGTATATGGAATAACTGTGGCGCCACCAGCCATACACTGCTGCTCATATGTAAATAGTGTTCCTTGTGTCTGTTGTTCGTTTGCAATATGTATCCCCTTGTAGTTAGTTCCCCTCAGGGGTTTGCATTACTGGTTGTGGATCAGCAAAACTGCGGATTGTTATTTTTGTTTTTGCTATTACTGCTTATTGCAATACTGTTGTACAGGCTTTTACATTAGGTGGTGTACCTTGTGTGTTTTCCCTCCCCACAGTTTTTTACTTTGTTATATTTTTATATGTTTATGGCCTAATAAACATTATGGCTCTTAAACGTCGCAAGCGTGCATCTGCAACTGACCTCTATCGTACATGTAAACAATCAGGCACATGTCCCCCTGATGTTGTTCCAAAGGTGGAAGGGGATACCCTTGCTGACCGCATTTTAAAGTGGGCTAGTTTGGGGGTTTTCTTTGGGGGATTGGGTATAGGCACCGGCTCTGGTACTGGGGGTCGTACTGGGTATGTGCCTATTGGCACCCGGCCTCCTACTGTAGTGGATATTGGCCCTGTGTCCCGCCCCCCTGTAGTTATTGATCCAGTGGGTGCTGCCGATCCCTCTATAGTTACCCTTGTAGAGGAATCCAGCGTCATTGAGGCTGGGGCTACAGTCCCTACATTTTCCGGGTCCGGGGGCTTCAATGTCACGTCGTCTTCTACTACCACCCCGGCTGTGTTGGACATTACTCCATCGGGTGGGTCTGTGCAGGTTAGCAGCACCAGTTTTATTAATCCTTTATTCACTGAGCCTTCTATTATTGAACCTCCTCAGGCAGGGGACCTTGCCGGCCATGTCATTTCCAGTACCCCTACCGCTGGGTCCCACAGTTTTGAGGAAATCCCAATGCACACCTTTGCTACCTCTGAGGGTCCTGGAAGTAGTACCCCGCTGCCTGGCATCCGTCGCCTTGCACGGCCCCGCCTGAATTTATACAGTAAGGCTAACCAACAAATTAAGGTTGCTAACCCTACATTTATGTCTGATCCAGCCTCCTTAATTACATATGACAATCCTATATTTGATCCTGAGGAAACTATTATATTTGAACATCCTAGTATATATACACCTCCTGACCCGGACTTTTTAGATATTGTGTCCTTACACAGGCCCGCGCTCACATCCCGCCAGGGAACTGTACGGTTTAGTCGCCTTGGTCAACGTGCCACCTTGCGTACCCGTAGTGGTAGGCGCATTGGCGCTCGGGTACACTTTTACCATGACATTAGTCCCATTCCATCGGATGCTGTGGAGTTACAGCCTTTGGTGCCGTCCTCGTCCCCTAGTATAACATATGATATATATGCTGACCCTGAGGTGTTGGATCTTCCTGCACAACATACACAACCCACACTTACAGTACAGGGCCCTTCCCTCTCTGCTGCATCTGCATCTACCAAGGTACACAATGTCACTGTTCCACTGGCCACAGGGCTTGATACGCCTGTGACATCTGGCCCTGATGTTGATTTTGCACATGCTCCTGCGCCTGTACCAGCTGTACCATATGTACCTGCCACCCATCCACATTCTATATATATTCAGGGCTCTGATTTTTATTTGTTGCCTGCTTATGTGTTTTTTCCTAAACGTCGTAAACGTGTACCCTATTCTTTTTCAGATGGCTTTGTGGCGGCCTGGTGACGGCAAGGTATACCTGCCTCCCACTCCTGTGTCTAAAGTTATCAGTACTGACCGTTATGTGCAACGCACCAACTTATTTTATTATGGTGGCAGTTCCCGTCTGCTTACTGTAGGACATCCCTATTGTAGTTTGCAGCTTGATGGGCTGCAGGGCAAGAAAAACACTATCCCCAAGGTGTCTGGCTATCAATATAGGGTGTTTAGGGTACAGCTTCCTGACCCTAATAAATTTGCTTTGCCTGATGGCACCTTGTATAATCCTGATACTGAGCGCATGGTGTGGGCCTGCAGGGGCATTGAGGTTGGTAGGGGGCAGCCATTGGGGGTTGGTACTAGTGGTCACCCGCTGTACAATCGCCTGGATGACACTGAAAACACCACATTACTTGTTGCAGAGTCCTCTGACAGTCGTGACAATGTGTCTGTTGATTATAAGCAGACCCAGCTACTTATTGTAGGTTGCAAACCCCCTATTGGGGAACACTGGACAAAGGGTACTGCTTGTGCTAACCCCGCGCCCCGGCCCACTGACTGTCCTCCATTGGAATTTACAAATACCACCATACAGGATGGCGATATGGTGGAAACAGGCTATGGGGCCATTGATTTTGCTGCATTGCAGGAAAATAAATCTGAAGTGCCATTGGATATTTGCACCACTATATGCAAGTATCCTGATTATTTACAAATGGCTGCTGAACCATATGGAGACTGTATGTTTTTTTGTTTACGCAGGGAACAAATGTTTGCTCGCCACTTTTTCAATCGCCAGGGTGTCATGGGTGAGGCACTGCCTGACTCTTATTATCTTAAGGGTGCGAATGACAAGGCGGCCCCTGGTAGTTATATTTATTCCCCTACGCCTAGTGGCTCTATGGTGTCCTCTGATTCCCAATTATTTAATAAGCCATATTGGCTGCAACGTGCCCAGGGCCACAACAATGGTATTTGTTGGTTTAATGAATTGTTTGTAACCGTTGTGGATACCACCCGCAGTACTAATTTAACCATTTGTACTGCTACATCCCCCCCTGTATCTGAATATAAAGCCACAAGCTTTAGGGAATATTTGCGCCATACAGAGGAGTTTGATTTGCAATTTATTTTTCAGTTATGTAAAATACATTTAACCCCTGAAATTATGGCCTACCTACATAATATGAATAAGGCCTTGTTGGATGACTGGAACTTTGGTGTGGTACCACCACCCTCTACCAGTTTAGAAGACACATATAGGTTTTTGCAGTCCAGAGCTATTACATGTCAGAAGGGTGCTGCTGCCCCGCCGCCCAAGGAGGATCGCTATGCCAAGTTATCCTTTTGGACTGTTGATTTACGAGACAAGTTTTCCACTGATTTGGATCAGTTTCCTTTGGGGCGCAAGTTTTTATTGCAGGCCGGTCCCCGCTCAGTATCTGTGTCACGCAAACGTGCTGCCCCCAGCTCTACCCCTACATCCTCCCCTGCTACAAAACGCAAAAAGCGTAAACAGTAGTGATGTTTGTCTGTATGCTGTTGTTGTGCATGTGTTGTTTTGTATTGTGCTGTACTGGCCTTGTGCATGTGCTGTTTGTATGGTGCCTGGTTTGTATGACTGTATTTGCTATGGTTGTGTATTGTGTGACCCTGTACTGACCCTTGTCCCCTGTGTTGTGTATCTGTGGAATGTGTGTTACACTGTGTGTGCATTAATAAACTGTGTGTCATGTGTGTGTGGTGTCCGGTGCACCCTGTGAGTAAGTGTGTTTATTGTTGCACGCCTT----ATTTTGTGCAGCTTCCCCATTTCTGTGTTCCTTGTGTTC-------------------GGGTAGCCATTTTGTGTTGCCGACCGTTTTCGGTCTCCCGCCTTTTTTGTTGCCGACCGGTTTCGGTCGCCCGCCTTTTTGGTTGTGGCACTATGCCACTGTACACA-------------------TACCACATCCTGTTTAAACAAACTTTATGTGTTGCACCTGGGTGTGTTTGACAGGTTGCTAACACACACAGTTTGGAACAATGCTCCATCTATCTTTTTTGACATGTTGTGCAATTACTGTGCTTTTAGGCACATATTTTGTGCTGACTACTTTCCCTTAATTGCTGGTTTGGCATTGCTTGTATACTTTTCTAGCCAGGAAACTGTCTTGCAACTTTGGGCATGTTTTACACACATTATGTTACAAAGCCGATCCGGTCGCTCCCTATGTCTCATTCTTTTTATGATAGTTTA
>LNS7945397_HPV61
TAACAATCATATATGTAAAAAGTAGGTTGGCACCGAAAACGGTCGGACCGACCTGGGTACATATATAAAGAAACCGTAGGGTCAGCAAAGCACACTCATCTATGGGACCGTGCAATCCAACTAATATTTTCCTGCTCTGCAAGGACTACGAGGTGGACTTTGAGGATTTAAGGCTGACATGTGTATTTTGCAAAAATGAATTAACAACAGAAGAATTGCTGGTGTTTGCACTAAAGGAGCTAAGCATTGTGTGGAGACATAACTGGCCATTTGGAGTATGCGCACCATGCTTGGCACGTGAAGTAAAAGTGAGGGAGCTGCGACATTGGGACCATTCCTGTTACGGACCCACTGTGGAACAGACAACAGGACGGTCATTAGCTGAACTATATATACGGTGCCATGCATGCTGCAAACCGTTAAGTATACAGGAAAAGGAGCATCAGGTACAGGCATACATCCACTTCCACTATATTGCTGGACAGTGGACGGGAAGGTGTTGCCAGTGTAGAGGGCCATGCACGGCCAGGTGGCAACCATAAAGGACATAGTCCTTGAAGAGCGTCCTGAGGTGGTTGACCTACATTGCAATGAGCAGTTATTAGACAGCTCAGAGTCAGAGGAGGAGGATAGTGTGCGTGAGCAACTTGCTGAACAAGCACAGCAGGCCTACAGGGTGGTTACTACCTGTGGCATTTGTAAGTGTCCAGTTAGGCTGGTGGTGCAGTGCGGAGACGCAGACCTGAAGGTGCTACATGAACTACTGCTGGGCGACTTGTCCATAGTGTGTCCTGGCTGCGCATAAGGGACATGGCTGACAGTGAAGGTACAGAAAGCGGGGATGGGACCGAGGCCGCGGAACGCGCAGGGGGGTGGTTTCTGGTAGAAGCCGTGGTAGACCGCACCACAGGATACCAGGTGTCCAGTGATGAGGAGGACAATAGCATTGACACAGGGGAAGACCTAGTAGACTTCATAGATACAAGGCGCCCCGGGGATGGGCAGGAAGTGCCGCTTGCGTTGTTCGTTCAACAAAATGCACAGGATGACGCTGCAACGGTGCAGGCACTAAAACGAAAGTATACATGTAGCCCTGCAAGCAGCACTTGTGTGTCCTTGGTGGACAGTGAATTAAGTCCCCGGCTGGACGCCATACGGATACACCGGGGACAGGACAGGGCTAGGAGAAGGCTGTTTGAGCAAGATAGTGGCTATGGCCATACGCAAGTGGAAATTGGAGCATCAGAAAGTCAGGTACCGGGGGATGCGCAACATGNNNNNNNNNNNNNNTCCGTGCAGGAAGCAGAGGAGGAGCGTGGGGGGGGGGACGGAGAGGCCGAG---GCCACAGGTAACCAGGAAACGCAAGCGCAAGAGCAGGCGGCAGACATATTAGAGGTGTTTAAGGTTAGTAATTTAAAAGCAAAATTACTGTACAAATTCAAGGACCTATTTGGACTAGCATTTGGGGAGCTGGTAAGAAATTTTAAAAGTGATAAGTCAATATGTGGGGACTGGGTAATATGTGCGTTTGGTGTATACCATGCTGTGGCAGAGGCTGTAAAAACCTTAATACAACCTATATGTGTGTATGCACACATACAAATACAGACATGCCAGTGGGGAATGGTAATATTAATGCTTGTGCGATACAAATGTGGGAAGAGCAGGGAAACAGTAGCACACAGCATGGGAAAACTGTTAAACATACCGGAAAGACAGATGCTAATTGAACCACCAAAGATTAGAAGCGCACCGTGCGCACTATATTGGTATAGAACAGCCATGGGAAACGCCAGCGAGGTGTATGGCGAAACACCTGAATGGATAGTAAGACAAACAGTGGTAGGACATGCAATGCAAGAAGCACAGTTTAGTTTGTCCATGTTAGTGCAATGGGCATATGACAATGACATAACAGATGAAAGTGTGCTGGCCTATGAATATGCATTGCTGGGAAATGAGGACCCAAATGCGGCGGCCTTCTTGGCCAGTAACTGCCAAGCAAAGTATATTAAAGATGCAATTACAATGTGTAAGCATTATAGACGTGCAGAGCAGGCAAAAATGACAATGGCACAGTGGATTACACATAGAGGCCGCAAGGTGGCAGACACAGGGGATTGGAAGGCTATTGTAAAGTATTTAAGATATCAACAGGTAGAATTTGTACCATTTATTAGTGCCCTTAAATTGTTTCTAAAGGGGGTACCAAAAAAAAGCTGCATGGTATTTTACGGACCAAGCGACACAGGGAAGTCGCTATTTTGCATGAGCCTACTAAATTTTCTGGGAGGAGCTGTGATTTCATATGTAAATTCAAGCAGCCATTTTTGGTTATCACCTTTAGCAGATACTAAAGTGGGACTACTGGACGATGCCACCTATCAGTGCTGGCAATACATAGATACATATTTACGGACAGTATTAGATGGCAATGCCATAAGCATAGATAGGAAACACAGAAATTTAACACAGCTGAAGTGTCCTCCATTAATGATAACAACAAATATAAATCCACTAGAGGATCCTACGTTTAAATACCTGCACAGTAGAATAGTGGTGTTTCAGTTTCTACATAAGTGTCCACTAAACAGTAATGGGGACCCAGTATATACCCTGAATAATGAAAATTGGAAATCATTCTTCCGAAGGTCCTGGGCACGCATAGAGGGATCTGATCAACAGGAGGAGGAGGAGGAGGAGGATGAGGATGGAGTCACTAGCCGACCGTTTAGATGCGTGCCAGGAGAAATTACTAGACCTCTATGAAAAAGATAGCAACAAGCTTGAGGACCAAATATTGCATTGGCACTATGTGCGTTTGGAAAATGCAATGTTATTTAAGGCACGACAAGCAGGACTAACGCATGTGGGCCACCAGATGGTGCCAACACTTAGTGTTACAAAAGGCAAAGCACATAAAGCAATTGAAGTACATCTGTCATTGCAAGGGTTACAAACAAGTGCATATGCGCATGAACCCTGGACATTGCAAACCACCTCTTTGGAAATGTGGAATACGCAGCCACAACGATGCTGGAAGAAAAAAGGACGCAGACTAACAGTTAAATTTGATGGCGAGGACCACAAAGCAGTGGAATACGTTAGTTGGGGGTATATTTATGTACAAAGCACAGAAACTGATCTGTGGTATAAGGTTCCTGGAAAAGTGTCATATAAGGGCCTATATTATGAAATGGAGGGACAGGAACACTATTATGTGACATTTGCACAGGAGGCCCAAAAATATGGGGAAACAGGCAAATGGGAGGTACATATGGGAAACACAGTGATTTATGAACCCTGCGCCTCTGTATCTAGTACCCAGGACGCCGTGCGAGAAGTATCCCCTGCTGAAACTGCTGGACACCTGCGGGACAACACCACACAGACCACCACCACCCCCACGTGCGTGGGCCCCACCCAGACATCCACCTCAGTGCAGACGCCGCCTCATAAGCGACAGCGACTCCACAGAGACAGAGAGCAGCAGCCCGACACAACACAAAAAGACAACCACAAGCGGGTGGACAGTACTGACCAGTGGATCAACGGTCACCGTAACAGCACAGAAACAGGGGACAACTGTGACAGTAACAGTTCACCTGTAATACACCTAAAAGGTGATCCAAATAAATTAAAGTGTTTTCGGTATAGGTTACAACATTCAGTACCTGAGCTGTTTGACAAAGCATCATCCACATGGCATTGGGCCGGTGGACAAAGTACAACCAGAGCAGCATTTGTAACATTGTGGTATGTTAATGTGGAACAACGAAAACAATTTTTAAATCGTGTAACCATTCCAAAGGGTATACAAGCCACTGCAGGCTATATGTCAATGTGTATATAAGTGTGTGTATACAAAAACATAAATACTGTGTTGCAAGTATTGAGCCAGCTACAGCTATTTACATACCACACCTGCATTATTGTGTAAACCATAAACAATCCTGGACGAGCTTGTGTGTTTGATAGATGGATGGTGTACGATACTCCTGCTGCTTATACTTTTCTGGCTTTCCTATCTTTCCTCACTAAGCGCCTTTTTGGTGTTTTTCTGTGCCATATATGTAGGATTGTTGTGCATATACATGCAAGTGTTGTGGTATATGGAATAACTGTGGCGCCACCAGCCATACACTGCTGCTCATATGTAAATAGTGTTCCTTGTGTCTGTTGTTGGTTTGCAATATGTATCCCCTTGTAGTTAGTTCCCCTCAGGGGTTTGCATTACTGGTTGTGGATCAGCAAAACTGCGGATTGTTATTTTTGTTTTTGCTATTACTGCTTATTGCAATACTGTTGTACAGGCTTTTACATTAGGTGGTGTACCTTGTGTGTTTTCCCTCCCCACAGTTTTTTACTTTGTTATATTTTTATATGTTTATGGCCTAATAAACATTATGGCTCTTAAACGTCGCAAGCGTGCATCTGCAACTGACCTCTATCGTACATGTAAACAATCAGGCACATGTCCCCCTGATGTTGTTCCAAAGGTGGAAGGGGATACCCTTGCTGACCGCATTTTAAAGTGGGCTAGTTTGGGGGTTTTCTTTGGGGGATTGGGTATAGGCACCGGCTCTGGTACTGGGGGTCGTACTGGGTATGTGCCTATTGGCACCCGGCCTCCTACTGTAGTGGATATTGGCCCTGTGTCCCGCCCCCCTGTAGTTATTGATCCAGTGGGTGCTGCCGATCCCTCTATAGTTACCCTTGTAGAGGAATCCAGCGTCATTGAGGCTGGGGCTACAGTCCCTACATTTTCCGGGTCCGGGGGCTTCAATGTCACGTCGTCTTCTACTACCACCCCGGCTGTGTTGGACATTACTCCCTCGGGTGGGTCTGTGCAGGTTAGCAGCACCAGTTTTATTAATCCTTTATTCACTGAGCCTTCTATTATTGAACCTCCTCAGGCAGGGGACCTTGCCGGCCATGTCATTTCCAGTACCCCTACCGCTGGGTCCCACAGTTTTGAGGAAATCCCAATGCACACATTTGCTACCTCTGAGGGTCCTGGAAGTAGTACCCCGCTGCCTGGCATCCGTCGCCTTGCACGGCCCCGCCTGAATTTATACAGTAAGGCTAACCAACAAATTAAGGTTGCTAACCCTACATTTCTGTCTGATCCAGCCTCCTTAATTACATATGACAATCCTATATTTGATCCTGAGGAAACTATTATATTTGAACATCCTAGTATATATACACCTCCTGACCCGGACTTTTTAGATATTGTGTCCTTACACAGGCCCGCGCTCACATCTCGCCAGGGAACTGTACGGTTCAGTCGCCTTGGTCAACGTGCCACCTTGCGTACCCGTAGTGGTAGGCGCATTGGCGCTCGGGTACACTTTTACCATGACATTAGTCCCATTCCATCGGATGCTGTGGAGTTACAGCCTTTGGTGCCGTCCTCGTCCCCTAGTATAACATATGATATATATGCTGACCCTGAGGTGTTGGATCTTCCTGCACAACATACACAACCCACACTTACAGTACAGGGCCCTTCCCTCTCTGCTGCATCTGCATCTACCAAGGTACACAATGTCACTGTTCCACTGGCCACAGGGCTTGATACGCCTGTGACATCTGGCCCTGATGTTGATTTTGCACATGCTCCTGCGCCTGTACCAGCTGTACCATATGTACCTGCCACCCATCCACATTCTATATATATTGAGGGCTCTGATTTTTATTTGTTGCCTGCTTATGTGTTTTTTCCTAAACGTCGTAAACGTGTACCCTATTCTTTTTCAGATGGCTTTGTGGCGGCCTGGTGACGGCAAGGTATACCTGCCTCCCACTCCTGTGTCTAAAGTTATCAGTACTGACCGTTATGTGCAACGCACCAACTTATTTTATTATGGTGGCAGTTCCCGTCTGCTTACTGTAGGACATCCCTATTGTAGTTTGCAGCTTGATGGGCTGCAGGGCAAGAAAAACACTATCCCCAAGGTGTCTGGCTATCAATATAGGGTGTTTAGGGTACAGCTTCCTGACCCTAATAAATTTGCTTTGCCTGATGGCACCTTGTATAATCCTGATACTGAGCGCATGGTGTGGGCCTGCAGGGGCATTGAGGTTGGTAGGGGGCAGCCATTGGGGGTTGGTACTAGTGGTCACCCGCTGTACAATCGCCTGGATGACACTGAAAACACCACATTACTTGTTGCAGAGTCCTCTGACAGTCGTGACAATGTGTCTGTTGATTATAAGCAAACCCAGCTACTTATTGTAGGTTGCAAACCCCCTATTGGGGAACACTGGACAAAGGGTACTGCTTGTGCTAACCCCGCGCCCCGGCCCACTGACTGTCCTCCATTGGAATTTACAAATACCACCATACAGGATGGCGATATGGTGGAAACAGGCTATGGGGCCCTTGATTTTGCTGCATTGCAGGAAAATAAATCTGAAGTGCCATTGGATATTTGCACCACTATATGCAAATATCCTGATTATTTACAAATGGCTGCTGAACCATATGGGGACTGTATGTTTTTTTGTTTACGCAGGGAACAAATGTTTGCTCGCCACTTTTTCAATCGCCAGGGTCTTATGGGTGAGGCACTGCCTGACTCTTATTATCTTAAGGGTGCGAATGACAAGGCGGCCCCTGGTAGTTATATTTATTCCCCTACGCCTAGTGGCTCTATGGTGTCCTCTGATTCCCAATTATTTAATAAGCCATATTGGCTGCAACGTGCCCAGGGCCACAACAATGGTATTTGTTGGTTTAATGAATTGTTTGTAACCGTTGTGGATACCACCCGCAGTACTAATGTAACCATTTGTACTGCTACATCCCCCCCTGTATCTGAATATAAAGCCACAAGCTTTAGGGAATATTTGCGCCATACAGAGGAGTTTGATTTGCAATTTATTTTTCAGTTATGTAAAATACATTTAACCCCTGAAATTATGGCCTACCTACATAATATGAATAAGGCCTTGTTGGATGACTGGAACTTTGGTGTGGTACCACCACCCTCTACCAGTTTAGAAGACACATATAGGTTTTTGCAGTCCAGAGCTATTACATGTCAGAAGGGTGCTGCTGCCCCGCCGCCCAAGGAGGATCGCTATGCCAAGTTATCCTTTTGGACTGTTGATTTACGAGACAAGTTTTCCACTGATTTGGATCAGTTTCCTTTGGGGCGCAAGTTTTTATTGCAGGCCGGTCCCCGCTCAGTATCTGTGTCACGCAAACGTGCTGCCCCCAGCTCTACCCCTTCATCCTCCCCTGCTACAAAACGCAAAAAGCGTAAACAGTAGTGATGTTTGTCTGTATGCTGTTGTTGTGCATGTGTTGTTTTGTATTGTGCTGTACTGGCCTTGTGCATGTGCTGTTTGTATGGTGCCTGGTTTGTATGACTGTATTTGCTATGGTTGTGTATTGTGTGACCCTGTACTGACCCTTGTCCCCTGTGTTGTGTATCTGTGGAATGTGTGTTACACTGTGTGTGCATTAATAAACTGTGTGTCATGTGTGTGTGGTGTCCGGTGCACCCTGTGAGTAAGTGTGTTTATTGTTGCACGCCTT----ATTTTGTGCAGCTTCCCCATTTCTGTGTTCCTTGTGTTC-------------------GGGTAGCCATTTTGTGTTGCCGACCGTTTTCGGTCTCCCGCCTTTTTTGTTGCCGACCGGTTTCGGTCGCCCGCCTTTTTGGTTGTGGCACTATGCCACTGTACACA-------------------TACCACATCCTGTTTAAACAACCTTTATGTGTTGCACCTGGGTGTGTTTGACAGGTTGCTAACACACACAGTTTGGAACAATGCTCCATCTATCTTTTTTGACATGTTGTGCAATTACTGTGCTTTTAGGCACATATTTTGTGCTGACTACTTTCCCTTAATTGCTGGTTTGGCATTGCTTGTATACTTTTTTAGCCAGGAAACTGTCTTGCAACTTTGGGCATGTTTTACACACATTATGTTACAAAGCCGATCCGGTCGCTCCCTATGTCTCATTCTTTTTATGATAGTTTA
>KF436853|HPV61|A2|
TAACAATCATATATGTAAAAAGTAGGTTGGCACCGAAAACGGTCGGACCGACCTGGGTACATATATAAAGAAACCGTAGGGTCAGCAAAGCACACTCATCTATGGGACCGTGCAATCCAACTAATATTTTCCTGCTCTGCAAGGACTACGAGGTGGACTTTGAGGATTTAAGGCTGACATGTGTATTTTGCAAAAATGAATTAACAACAGAAGAATTGCTGGCGTTTGCACTAAAGGAGCTAAGCATTGTGTGGAGACATAACTGGCCATTTGGAGTATGCGCCCCATGCTTGGCACGTGAAGTAAAAGTGAGGGAGCTGCGACATTGGGACCATTCCTGTTACGGACCCACTGTGGAACAGACAACAGGACGGGCATTAGCTGAACTATATATACGGTGCCATGCATGCTGCAAACCGTTAAGTATACAGGAAAAGGAGCATCAGGTACAGGCATACATCCACTTCCACTATATTGCTGGACAGTGGACGGGAAGGTGTTGCCAGTGTAGAGGGCCATGCACGGCCAGGTGGCAACCATAAAGGACATAGTCCTTGAAGAGCGTCCTGAGGTGGTTGACCTACATTGCAATGAGCAGTTATTAGACAGCTCAGAGTCAGAGGAGGAGGATAGTGTGCGTGAGCAACTTGTTGAACAAGCACAGCAGGCCTACAGGGTGGTTACTACCTGTGGCATTTGTAAGTGTCCAGTTAGGCTGGTGGTGCAGTGCGGAGACGCAGACCTGAAGGTGCTACAGGAACTACTGCTGGGCGACCTGTCCATAGTGTGTCCTGGCTGCGCATAAGGGACATGGCTGACAGTGAAGGTACAGAAAGCGGGGATGGGACCGAGGCCGCGGAACGCGCAGGGGGGTGGTTTCTGGTAGAAGCCGTGGTAGACCGCACCACAGGATACCAGGTGTCCAGTGATGAGGAGGACAATAGCATTGACACAGGGGAAGACCTAGTAGACTTCATAGATACAAGGCGCCCCGGGGATGGGCAGGAAGTGCCGCTTGCGTTGTTCGTTCAACAAAATGCACAGGATGACGCTGCAACGGTGCAGGCACTAAAACGAAAGTATACATGTAGCCCTGCAAGCAGCACTTGTGTGTCCTTGGTGGACAGTGAATTAAGTCCCCGGCTGGACGCCATACGGATACACCGGGGACAGGACAGGGCTAGGAGAAGGCTGTTTGAGCAAGATAGTGGCTATGGCCATACGCAAGTGGAAATTGGAGCATCAGAAAGTCAGGTACCGGGGGATGCGCAACAGGAGGGGGGGGGGGAATCCGTGCAGGAAGCAGAGGAGGAGCGTGGGGGGGGGGACGGAGAGGCCGAG---GCCACAGGTAACCAGGAAACGCAAGCGCAAGAGCAGGCGGCAGACATATTAGAGGTGTTTAAGGTTAGTAATTTAAAAGCAAAATTACTGTACAAATTCAAGGACCTATTTGGACTAGCATTTGGGGAGCTGGTAAGAAATTTTAAAAGTGATAAGTCAATATGTGGGGACTGGGTAATATGTGCGTTTGGTGTATACCATGCTGTGGCAGAGGCTGTAAAAACCTTAATACAACCTATATGTGTGTATGCACACATACAAATACAGACATGCCAGTGGGGAATGGTAATATTAATGCTTGTGCGATACAAATGTGGGAAGAGCAGGGAAACAGTAGCACACAGCATGGGAAAACTGTTAAACATACCGGAAAGACAGATGCTAATTGAACCACCAAAGATTAGAAGCGCACCGTGCGCACTATATTGGTATAGAACAGCCATGGGAAACGCCAGCGAGGTGTATGGCGAAACACCTGAATGGATAGTAAGACAAACAGTGGTAGGACATGCAATGCAAGAAGCACAGTTTAGTTTGTCCATGTTAGTGCAATGGGCATATGACAATGACATAACAGATGAAAGTGTGCTGGCCTATGAATATGCATTGCTGGGAAATGAGGACCCAAATGCGGCGGCCTTCTTGGCCAGTAACTGCCAAGCAAAGTATATTAAAGATGCAATTACAATGTGTAAGCATTATAGACGTGCAGAGCAGGCAAAAATGACAATGGCACAGTGGATTACCCATAGAGGCCGCAAGGTGGCAGACACAGGGGATTGGAAGGCTATTGTAAAGTATTTAAGATATCAACAGGTAGAATTTGTACCATTTATTAGTGCCCTTAAATTGTTTCTAAAGGGGGTACCAAAAAAAAGCTGCATGGTATTTTACGGACCAAGCGACACAGGGAAGTCGCTATTTTGCATGAGCCTACTAAATTTTCTGGGAGGAGCTGTGATTTCATATGTAAATTCAAGCAGCCATTTTTGGTTATCACCTTTAGCAAATACTAAAGTGGGACTACTGGACGATGCCACCTATCAGTGCTGGCAATACATAGATACATATTTACGGACAGTATTAGATGGCAATGCCATAAGCATAGATAGGAAACACAGAAATTTAACACAGCTGAAGTGTCCTCCATTAATGATAACAACAAATATAAATCCACTAGAGGATCCTACGTTTAAATACCTGCACAGTAGAATAGTGGTGTTTCAGTTTCTACATAAGTGTCCACTAAACAGTAATGGGGACCCAGTATATACCCTGAATAATGAAAATTGGAAATCATTTTTCCGAAGGTCCTGGGCACGCATAGAGGGATCTGATCAACAGGAGGAGGAGGAGGAGGAGGATGAGGATGGAGTCACTAGCCGACCGTTTAGATGCGTGCCAGGAGAAATTACTAGACCTCTATGAAAAAGATAGCAACAAGCTTGAGGACCAAATATTGCATTGGCACTATGTGCGTTTGGAAAATGCAATGTTATTTAAGGCACGACAAGCAGGACTAACGCATGTGGGCCACCAGATGGTGCCAACACTTAGTGTTACAAAAGGCAAAGCACATAAAGCAATTGAAGTGCATCTGTCATTGCAAGGGTTACAAACAAGTGCATATGCGCATGAACCCTGGACATTGCAAACCACCTCTTTGGAAATGTGGAATACGCAGCCACAACGATGCTGGAAGAAAAAAGGACGCAGACTAACAGTTAAATTTGATGGCGAGGACCACAAAGCAGTGGAATACGTTAGTTGGGGGCATATTTATGTACAAAGCACAGAAACTGATATGTGGTATAAGGTTCCTGGAAAAGTGTCATATAAGGGCCTATATTATGAAATGGAGGGACAGGAACACTATTATGTGACATTTGCACAGGAGGCCCAAAAATATGGGGAAACAGGCAAATGGGAGGTACATATGGGAAACACAGTGATTTATGAACCCTGCGCCTCTGTATCTAGTACCCAGGACGCCGTGCGAGAAGTATCCACTGCTGAAACTGCTGGACACCTGCGGGACAACACCACACAGACCACCACCACCCCCACGTGCGTGGGCCCCACCCAGACATCCACCTCAGTGCAGACGCCGCCTCATAAGCGACAGCGACTCCACAGAGACAGAGAGCAGCAGCCCGACACAACACAAAAAGACAACCACAAGCGGGTGGACAGTACTGACCAGTGGATCAACGGTCACCGTAACAGCACAGAAACAGGGGACAACTGTGACAGTGACAGTTCACCTGTAATACACCTAAAAGGTGATCCAAATAAATTAAAGTGTTTTCGGTATCGGTTACAACATTCAGTACCTGAGCTGTTTGACAAAGCATCATCCACATGGCATTGGGCCGGTGGACAAAGTACAACCAGAGCAGCATTTGTAACATTGTGGTATGTTAATGTGGAACAACGAAAACAATTTTTAAATCGTGTAACCATTCCAAAGGGTATACAAGCCACTGCAGGCTATATGTCAATGTGTATATAAGTGTGTGTATACAAAAACATAAATACTGTGTTGCATGTATTGAGCCAGCTACAGCTATTTACATACCACACCTGCATTATTGTGTAAACCATAAACAATCCTGGACGAGCTTGTGTGTTTGATAGATGGATGGTGTACGATACTCCTGCTGCTTATACTTTTCTGGCTTTCCTATCTTTCCTCACTAAGCGCATTTCTGGTGTTTTTCTGTGCCATATATGTAGGATTGTTGTGCATATACATGCAAGTGTTGTGGTATATGGAATAACTGTGGCGCCACCAGCCATACACTGCTGCTCATATGTAAATAGTGTTCCTTGTGTCTGTTGTTAGTTTGCAATATGTATCCCCTTGTAGTTAGTTCCCAGCAGGGGTTTGCATTACTGGTTGTGGATCAGCAAAACTGTGGATTGTTATTTTTGTTTTTGCTATTACTGCTTATTGCAATACTGTTGTACAGGCTTTTACATTAGGTGGTGTACCTTGTGTGTTTTCCCTCCCCACAGTTTTTTACTTTGTTATATTTTTATATGTTTATGGCCTAATAAACATTATGGCTCTTAAACGTCGCAAGCGTGCATCTGCAACTAACCTCTATCGTACATGTAAACAATCAGGCACATGTCCCCCTGATGTTGTTCCAAAGGTGGAAGGGGATACCCTTGCTGACCGCATTTTAAAGTGGGCTAGTTTGGGGGTTTTCTTTGGGGGATTGGGTATAGGCACCGGCTCTGGTACTGGGGGTCGTACTGGGTATGTGCCTATTGGCACCCGGCCTCCTACTGTAGTGGATATTGGCCCTGTGTCCCGCCCCCCTGTAGTTATTGATCCGGTGGGTGCTGCCGATCCCTCTATAGTTACCCTTGTAGAGGAATCCAGCGTCATTGAGGCTGGGGCTACAGTCCCTACATTTTCCGGGTCCGGGGGCTTCAATGTCACGTCGTCTTCTACTACCACCCCGGCTGTGTTGGACATTACTCCATCGGGTGGGTCTGTGCAGGTTAGCAGCACCAGTTTTATTAATCCTTTATTCACTGAGCCTTCTATTATTGAACCTCCTCAGGCAGGGGACCTTGCCGGCCATGTTATTTCCAGTACCCCTACCGCTGGGTCCCACAGTTTTGAGGAAATCCCAATGCACACATTTGCTACCTCTGAGGGTCCTGGAAGTAGTACCCCGCTGCCTGGCATCCGTCGCCTTGCACGGCCCCGCCTGAATTTATACAGTAAGGCTAACCAACAAATTAAGGTTGCTAACCCTACATTTCTGTCTGATCCAGCCTCCTTAATTACATATGACAATCCTATATTTGATCCGGAGGAAACTATTATATTTGAACATCCTAGTATATATACACCTCCTGACCCGGACTTTTTAGATATTGTGTCCTTACACAGGCCCGCGCTCACGTCCCGCCAGGGAACTGTACGGGTTAGTCGCCTTGGTCAACGTGCCACCTTGCGTACCCGTAGTGGTAGGCGCATTGGCGCTCGGGTACACTTTTACCATGACATTAGTCCCATTCCATCCGATGCTGTGGAGTTACAGCCTTTGGTGCCGTCCTCGTCCCCTAGTATAACATATGATATATATGCTGACCCTGAGGTGTTGGATCTTCCTGCACAACATACACAACCCACACTTACAGTACAGGGCCCTTCCCTCTCTGCTGCATCTGCCTTTTCCAAGGTACACAATGTCACTGTTCCACTGGCCACAGGGCTTGATACGCCTGTGACATCTGGCCCTGATGTTGATTTTGCACATGCTCCTGCGCCTGTACCAGCTGTACCATATGTACCTGCCACCCATCCACATTCTATATATATTCAGGGCTCTGATTTTTATTTGTTGCCTGCTTATGTGTTTTTTCCTAAACGTCGTAAACGTGTACCCTATTCTTTTTCAGATGGCTTTGTGGCGGCCTGGTGACGGCAAGGTATACCTGCCTCCCACTCCTGTGTCTAAAGTTATCAGTACTGACCGTTATGTGCAACGCACCAACTTATTTTATTATGGTGGCAGTTCCCGTCTGCTTACTGTAGGACATCCCTATTGTAGTTTGCAGCTTGATGGGCTGCAGGGCAAGAAAAACACTATCCCCAAGGTGTCTGGCTATCAATATAGGGTGTTTAGGGTACAGCTTCCTGACCCTAATAAATTTGCTTTGCCTGATGGCACCTTGTATAATCCTGATACTGAGCGCATGGTGTGGGCCTGCAGGGGCATTGAGGTTGGTAGGGGGCAGCCATTGGGGGTTGGTACTAGTGGTCACCCGCTGTACAATCGCCTGGATGACACTGAAAACACCACATTACTTGTTGCAGAGTCCTCTGACAGTCGTGACAATGTGTCTGTTGATTATAAGCAAACCCAGCTACTTATTGTAGGTTGCAAACCCCCTATTGGGGAACACTGGACAAAGGGTACTGCCTGTGCTAACCCCGCGCCCCGGCCCACTGACTGTCCTCCATTGGAATTTACAAATACCACCATACAGGATGGCGATATGGTGGAAACAGGCTATGGGGCCATTGATTTTGCTGCATTGCAGGAAAATAAATCTGAAGTGCCATTGGATATTTGCACCACTATATGCAAGTATCCTGATTATTTACAAATGGCTGCTGAACCATATGGAGACTGTATGTTTTTTTGTTTACGCAGGGAACAAATGTTTGCTCGCCACTTTTTCAATCGCCAGGGTGTCATGGGTGAGGCACTGCCTGACTCTTATTATCTTAAGGGTGCGAATGACAAGGCGGCCCCTGGTAGTTATATTTATTCCCCTACGCCTAGTGGCTCTATGGTGTCCTCTGATTCCCAATTATTTAATAAGCCATATTGGCTGCAACGTGCCCAGGGCCACAACAATGGTATTTGTTGGTTTAATGAATTGTTTGTAACCGTTGTGGATACCACCCGCAGTACTAATTTAACCATTTGTACTGCTACATCCCCCCCTGTATCTGAATATAAAGCCACAAGCTTTAGGGAATATTTGCGCCATACAGAGGAGTTTGATTTGCAATTCATTTTTCAGTTATGTAAAATACATTTAACCCCTGAAATTATGGCCTACCTACATAATATGAATAAGGCCTTGTTGGATGACTGGAACTTTGGTGTGGTACCACCGCCCTCTACCAGTTTAGAAGACACATATAGGTTTTTGCAGTCCAGAGCTATTACATGTCAGAAGGGTGCTGCTGCCCCGCCGCCCAAGGAGGATCGCTATGCCAAGTTATCCTTTTGGACTGTTGATTTACGAGACAAGTTTTCCACTGATTTGGATCAGTTTCCTTTGGGGCGCAAGTTTTTATTGCAGGCCGGTCCCCGCTCAGTATCTGTGTCACGCAAACGTGCTGCCCCCAGCTCTACCCCTACATCCTCCCCTGCTACAAAACGCAAAAAGCGTAAACAGTAGTGGTGTTTGTCTGTATGCTGTTGTTGTGCATGTGTTGTTTTGTATTGTGCTGTACTGGCCTTGTGCATGTGCTGTTTGTATGGTGCCTGGTTTGTATGACTGTATTTGCTATGGTTGTGTATTGTGTGACCCTGTACTGACCCTTGTCCCCTGTGTTTTGTATCTGTGGAATGTGTGTTACACTGTGTGTGCATTAATAAACTGTGTGTCATGTGTGTGTGGTGTCCGGTGCACCCTGTGAGTAAGTGTGTTTATTGTTGCACGCCTT----ATTTTGTGCAGCTTCCCCATTTCTGTGTTCCTTGTGTTC-------------------GGGTAGCCATTTTGTGTTACCGACCGTTTTCGGTCTCCCGCCTTTTTTATTGCCGACCGGTTTCGGTCGCCCGCCTTTTTGGTTGTGGCACTATGCCACTGTACACA-------------------TACCACATCCTGTTTAAACAAACTTTATGTGTTGCACCTGGGTGTGTTTGACAGGTTGCTAACACACACAGTTTGGAACAATGCTCCATCTATCTTTTTTGACATGTTGTGCAATTACTGTGCTTTTAGGCACATATTTTGTGCTGACTACTTTCCCCTAATTGCTGGTTTGGCATTGCTTGTATACTTTTCTAGCCAGGAAACTGTCTTGCAACTTTGGGCATGTTTTACACACATTATGTTACAAAGCCAATTCGGTCGCACCCTATGTCTCATTCTTTTTATAATAGTTTA
>KF436856|HPV61|B|
TAACAATCATACATATAAAAAGTAGGTTGGCACCGAAAACGGTCGGACCGACCTGGGTACATATATAAAGAAACCGTAGGGTCAGCAAAGCACACTCATCTATGGGACCGTGCAATCCAACTAATATTTTCCTGCTCTGCAAGGACTACGAGGTGGACTTTGAGGATTTAAGGCTGACATGTGTATTTTGCAAAAATGAATTAACAACAGAAGAATTGCTGGTGTTTGCACTAAAGGAGCTATGCATTGTGTGGAGACATAACTGGCCATTTGGAGTATGCGCACCATGCTTGGCACGTGAAGTAAAAGTGAGGGAGCTGCGACACTGGGACCATTCCTGTTACGGACCCACTGTGGAACAGACAACAGGACGGTCATTAGCTGAACTATATATACGGTGCCATGCATGCTGCAAACCGTTAAGTATACAGGAAAAGGAGCATCAGGTACAGGCATACATCCACTTCCACTATATTGCTGGACAGTGGACGGGAAGGTGCTGCCAGTGTAGAGGGCCATGCACGGCCAGGTGGCAACCATAAAGGACATAGTCCTTGAAGAGCGTCCTGAAGTGGTTGACCTACATTGCAATGAGCAGTTATTAGACAGCTCAGAGTCAGAGGAGGAGGATAGTGTGCGTGAGCAACTTGTTCAACAAGCACAGCAAGCCTACAGGGTGGTTACTACCTGTGGCATTTGTAAGTGTCCAGTTAGGCTGGTGGTGCAGTGCGGAGACGCAGACCTGAAGGTGCTACAGGAACTACTGCTGGGCGAATTGTCCATAGTGTGTCCTGGCTGCGCATAAGGGACATGGCTGACAGTGAAGGTACAGAAAGCGGGGATGGGACCGAGGCCGCGGAACGCGCAGGGGGGTGGTTTCTGGTAGAAGCCGTGGTAGACCGCACCACAGGATACCAGGTGTCCAGTGATGAGGAGGACAATAGTATTGACACAGGGGAAGACCTAGTAGACTTTATAGATACAAGGCGCCCCGGGGATGGGCAGGAAGTGCCGCTAGCGTTGTTCGTTCAACAAAATGCACAGGATGACGCTGCAACGGTGCAGGCACTAAAACGAAAGTATACATGTAGCCCTGCAAGCAGCTCCTGTGTGTCCTTGGTGGACAGTGAATTAAGTCCCCGGCTGGACGCCATACGGATACACCGGGGACAGGACAGGGCTAGGAGAAGGCTGTTTGAGCAAGATAGTGGCTATGGCCATACGCAAGTGGAAATTGGAGCATCAGAAAGTCAGGTACCGGGGGATGCGCAACATGAGGGGGGGGGGGAATCCGTGCAGGAAGCAGAGGAGGAGCGTGGGGGGGGGGACGGAGAGGCCGAGGCCGCCACAGGTAACCAGGAAACGCAAGCGCAAGAGCAGGCGGCAGACATATTAGAGGTGTTTAAGGTTAGTAATTTAAAAGCCAAATTACTGTACAAATTCAAGGACCTATTTGGACTGGCATTTGGGGAGCTAGTAAGAAATTTTAAAAGTGATAAGTCAATATGTGGGGACTGGGTAATATGTGCGTTTGGTGTATACCATGCTGTGGCAGAGGCTGTAAAAACCTTAATACAACCTATATGTGTGTATGCACACATACAAATACAGACATGCCAGTGGGGAATGGTAATATTAATGCTTGTGCGATACAAATGTGGGAAGAGCAGGGAAACAGTAGCACACAGCATGGGAAAACTGTTAAACATACCGGAGAGACAGATGCTAATTGAACCACCAAAGATTAGAAGCGCACCGTGCGCACTATATTGGTATAGAACAGCCATGGGAAACGCCAGCGAGGTGTATGGTGAAACACCTGAATGGATAGTAAGACAAACAGTGGTAGGACATGCAATGCAAGAAGCACAGTTTAGTTTGTCCATGTTAGTGCAATGGGCATATGACAATGACATAACAGATGAAAGTGTGCTGGCCTATGAATATGCATTGCTGGGAAATGAGGACCCAAATGCGGCGGCCTTCTTGGCCAGTAACTGCCAAGCAAAGTATATTAAAGATGCAATTACAATGTGTAAGCATTATAGACGTGCAGAGCAGGCAAAAATGACAATGGCACAGTGGATTACACATAGAGGCCGCAAGGTGGCAGACACAGGGGATTGGAAGGCTATTGTAAAGTATTTAAGATATCAACAGGTAGAATTTGTACCATTTATTAGTGCCCTTAAATTGTTTCTAAAGGGGGTACCAAAAAAAAGCTGCATGGTATTTTACGGACCAAGCGACACAGGGAAGTCGCTATTTTGCATGACCCTACTAAATTTTCTGGGAGGAGCTGTGATTTCATATGTAAATTCAAGCAGCCATTTTTGGTTATCACCTTTAGCAAATGCTAAAGTGGGATTACTGGACGATGCCACCTATCAGTGCTGGCAATACATAAATACATATTTACGGACAGTACTAGATGGCAATGCCATAAGCATAAATAGAAAACACAGAAATTTAACACAGCTGAAGTGTCCTCCATTAATGATAACAACAAATATAAATCCACTAGAGGATCCTACGTTTAAATACCTGCACAGTAGAATAGTGGTGTTTCAGTTTTTACATAAGTGTCCACTAAACAGTAATGGGGACCCAGTATATACCCTGAATAATGAAAATTGGAAATCATTCTTCCGAAGGTCCTGGGCACGCATAGAGGGATCTGATCAACAGGAGGAGGAGGAGGAGGAGGATGAGGATGGAGTCACTAGCCGACCGTTTAGATGCGTGCCAGGAGAAATTGCTAGACCTCTATGAAAAAGATAGCAACAAGCTTGAGGACCAAATATTGCATTGGCACTATGTGCGTTTGGAAAATGCAATGTTATTTAAGGCACGACAAGCAGGACTAACTCGTGTGGGCCACCAGATGGTGCCAACACTTAGTGTTACAAAAGGCAAAGCACATAAAGCAATTGAAGTACATCTGTCATTGCAAGGGTTACAAACAAGTGCATATGCGCATGAACCCTGGACATTGCAAACCACCTCTTTGGAAATGTGGAATACGCAGCCACAACGATGCTGGAAGAAAAAAGGACGCAGACTAACAGTTAAATTCGATGGCGAGGACCACAAAGCAGTGGAATACGTTAGTTGGGGGTATATTTATGTACAAAGCACAGAAACTGATCTGTGGTATAAGGTTCCTGGAAAAGTGTCACATAAGGGCCTATATTATGAAATGGAGGGACAGGAACACTATTATGTGACATTTGCACAGGAGGCCCAAAAATATGGGGAAACAGGCAAATGGGAGGTACATATGGGAAACACAGTGATTTATGAACCCTGCGCCTCTGTATCTAGTACCCAGGACGCCGTGCGAGAAGTATCCCCTGCTGAAACTGCTGGACACCTGCGGGACAACACCACACAGACCACCACCACCCCCACGTGCGTGGGCCCCACCCAGACATCCACCCCAGTGCAGACGCCGCCTCATAAGCGACAGCGACTCCACAGAGACGGAGAGCAGCAGCCCGACACAACACAAAAAGACAACCACAAGCGGGTGGACAGTACTGACCAGTGGATCAACGGTCACCGTAACAGCACAGAAACAGGGGACAACTGTGACAGTTACAGTTCACCTGTAATACACCTAAAAGGTGATCCAAATAAATTAAAGTGTTTTCGGTATAGGTTACAACATTCAGTACCTGAGCTGTTTGACAGAGCATCATCCACATGGCATTGGGCCGGTGGACAAAGTACAACCAGAGCAGCATTTGTAACATTGTGGTATGTTAATGTGGAACAACGAAAACAATTTTTAAATCGTGTAACCATTCCAAAGGGTATACAAGCCACTGCAGGCTATATGTCAATGTGTATATAAGTGTGTGTATACAAAAACATAAATACTGTGTTGCAAGTATTGAGCCAGCTACAGCTATTTACATACCACACCTGCATTATTGTGTAAACCATAAACAATCCTGGACGGGCTTGTGTGTTTGATAGATGGATGGTGTACGATACTCCTGCTGCTTATACTTTTCTGGCTTTCCTATCTTTCCTCACTAAGCGCATTTTTGGTGTTTTTCTGTGCCATATATGTAGGATTGTTGTGCATATACATGCAAGTGTTGTGGTATATGGAATAACTGTGGCGCCACCAGCCATACACTGCTGCTTATATGTAAATAGTGTTCCTTGTGTCTGTTGTTAGTTTGCAATATGTATCCCCTTGTAGTTAGTTCCCCTCAGGGCTTTGCATTACTTGTTGTGGATCAGCAAAACTGCGGATTGTTATTTTTGTTTTTGCTATTACTGCTTATTGCAATACTGTTATACAGGCTTTTACATTAGGGGGTGTACCTTGTGTGTTTGCCCTCCCCACAGTTTTTTACTTTGTTATATTTTTATATGTTTATGGCATAATAAACATTATGGCTCTTAAACGTCGCAAGCGTGCATCTGCAACTGACCTCTATCGTACATGTAAACAATCAGGCACATGTCCACCTGATGTTGTTCCAAAGGTAGAAGGGGATACCCTTGCTGACCGCATTTTAAAGTGGGCTAGTTTGGGGGTTTTCTTTGGGGGATTGGGTATAGGCACCGGTTCTGGTACTGGGGGTCGTACTGGGTATGTGCCTATTGGCACACGGCCTCCTACTGTAGTGGATATCGGCCCTGTGTCCCGCCCCCCTGTAGTTATTGATCCTGTGGGTGCTGCCGATCCCTCTATAGTTACCCTTGTGGAGGAATCCAGCGTAATTGAGGCTGGGGCTACAGTCCCCACATTTTCCGGGTCCGGGGGCTTTAATGTCACGTCGTCTTCTACTACCACCCCGGCTGTGTTGGACATTACTCCCTCGGGTGGGTCTGTGCAGGTTAGCAGCACCAGTTTTATTAATCCTTTATTCACTGAGCCTTCTATTATTGAACCTCCTCAGGCAGGGGACCTTGCCGGCCATGTCATTTCCAGTACCCCTACCGCTGGGTCCCACAGTTTTGAGGAAATCCCAATGCACACATTTGCTACCTCTGAGGGTCCTGGAAGTAGTACCCCGCTGCCTGGCATCCGTCGCCTTGCACGGCCCCGCCTGAATTTATACAGTAAGGCTAACCAACAAATTAAGGTTGCTAACCCTACATTTCTGTCTGATCCAGCCTCCTTAATTACATATGACAATCCTATATTTGATCCTGAGGAAACTATTATATTTGAACATCCTAGTATATATACACCTCCTGACCCGGACTTTTTAGATATTGTGTCCTTACACAGGCCCGCACTCACATCTCGCCAGGGAACTGTACGGTTTAGTCGCCTTGGTCAACGTGCCACCTTGCGTACCCGTAGTGGTAAGCGCATTGGCGCTCGGGTACACTTTTACCATGACATTAGTCCCATTCCATCGGATGCTGTGGAGTTACAGCCTTTGGTGCCTTCCTCGTCCCCTAGTATAACATATGATATATATGCTGACCCTGAGGTGTTGGATCTTCCTGCACAACATACACAGCCCACACTTACAGTACAGGGCCCTTCCCTCTCTGCTGCATCTGCATCTACCAAGGTACACAATGTCACTGTTCCACTGGCCACAGGGCTTGATACGCCTGTGACATCTGGCCCTGATGTTGATTTTGCACATGCTCCTGCGCCTGTACCAGCTGTACCATATGTACCTGCCACCCATCCACATTCTATATATATTCAGGGATCTGATTTTTATTTGTTGCCTGCTTATGTGTTTTTTCCTAAACGTCGTAAACGTGTACCCTATTCTTTTTCAGATGGCTTTGTGGCGGCCTGGTGACGGCAAGGTATACCTGCCTCCCACTCCTGTGTCTAAAGTTATCAGTACTGACCGTTATGTGCAACGCACCAACTTATTTTATTATGGTGGCAGTTCCCGTCTGCTTACTGTAGGACATCCCTATTGTAGTTTGCAGCTTGATGGGCTGCAGGGAAAGAAAAACACTATCCCCAAGGTGTCTGGCTATCAATATAGGGTGTTTAGGGTACAGCTTCCTGACCCTAATAAATTTGCTTTGCCTGATGGCACCTTGTATAATCCTGATACTGAGCGCATGGTGTGGGCCTGCAGGGGCATTGAGGTTGGTAGGGGGCAGCCATTGGGGGTTGGTACTAGTGGTCACCCACTGTACAATCGCCTGGATGACACTGAAAACACCACATTACTTGTTGCAGAGTCCTCTGACAGTCGTGACAATGTGTCTGTTGATTATAAGCAAACCCAGCTACTTATTGTAGGTTGCAAACCCCCTATTGGGGAACACTGGACAAAGGGTACTGCTTGTGCTAACCCCGCGCCCCGGCCCACTGACTGTCCTCCATTGGAATTTACAAATACCACCATACAGGATGGCGATATGGTGGAAACAGGCTATGGGGCCCTTGATTTTGCTGCATTGCAGGAAAATAAATCTGAAGTGCCATTGGATATTTGCACCACTATCTGCAAATATCCTGATTATTTACAAATGGCTGCTGAACCATATGGAGACTGTATGTTTTTTTGTTTACGCAGGGAACAAATGTTTGCTCGCCACTTTTTCAATCGCCAGGGTCTCATGGGGGAGGCACTGCCTGACTCTTATTTTCTTAAGGGTGCGAATGACAAGGCAGCCCCTGGTAGTTATATTTATTCCCCTACGCCTAGTGGCTCTATGGTGTCCTCTGATTCCCAATTATTTAATAAGCCATATTGGCTGCAACGTGCTCAGGGCCACAACAATGGTATTTGTTGGTTTAATGAATTGTTTGTAACCGTTGTGGATACCACCCGCAGTACTAATGTAACCATTTGTACTGCTACATCCCCCCCTGTATCTGAATATAAAGCCACAAGCTTTAGGGAATATTTGCGCCATACAGAGGAGTTTGATTTGCAATTTATTTTTCAGTTATGTAAAATACATTTAACCCCTGAAATTATGGCCTACCTACATAATATGAATAAGGCCTTGTTGGATGACTGGAACTTTGGTGTGGTACCTCCACCCTCTACCAGTTTAGAAGACACATATAGGTTTCTGCAGTCCAGAGCTATTACATGTCAGAAGGGTGCTGCTGCCCCGCCGCCCAAGGAGGATCGCTATGCCAAGTTATCATTTTGGACTGTTGATTTACGAGACAAGTTTTCCACTGATTTGGATCAGTTTCCTTTGGGGCGCAAGTTTTTATTGCAGGCCGGTCCCCGCTCAGTATCTGTGTCACGCAAACGTGCTGCCCCCAGCTCTACCCCTACATCCTCCCCTGCTACAAAACGCAAAAAGCGTAAACAGTAGTGATGTTTGTCTGTATGCTGTTGTTGTGCATGTGTTGTTTTGTATTGTGCTGTACTGGCCTTGTGCATGTGCTGTTTGTATGGTGCCTGGTTTGTATGAATGTATTTGCTATGGTTGTGTATTGTGTGACCCTGTACTGACCCTTGTCCCCTGTGTTGTGTATCTGTGGAATGTGTGTTACACTGTGTGTGCATTAATAAACTGTGTGTCATGTGTGTGTGGTGTCCGGTGCACCCTGTGAGTAAGTGTGTTTATTGTTGCACGCCTTACACATTTTGTGCAGCTTCCCCATTTTTGTGTTCTTTGTGTTCTTTGTAGGCTTATAGGTGTGGGTAGCCATTTTGTGTTGCCGACCGTTTTCGGTCTCCCGCCTTTTTTGTTGCCAACCGGTTTCGGTCGCCCGCCTTTTTGGTTGTGGCGCTATGCCACTGTACACA-------------------TACCACATCCTGTTTAAACAAACTTTATGTGTTGCACCTGGGTGTGTTTGACAGGTTGCTAACACACACAGTTTGGAACAATGCTCCATCTATCTTTTTTGACATGTTATGCAATTACTGTGCTTTTAGGCACATATTTTGTGCTGACTACTTTCCCTTAATTGCTGGTTTGGCATTGCTTGTATACTTTTCTAGCCAGAAAACTGTCTTGCAACTTTGGGCATGTTTTACACACAGTATGTTACAAATCCAATCCGGTCGCTCCCTATGTCTCATTCTTTTTATAATAGTTTA
>KF436858|HPV61|C|
TAACAATCATATATGTAAAAAGTAGGTTGGTACCGAAAACGGTCGGACCGACCTGGGTACATATATAAAGAAACCGTAGGGTCAGCAAAGCACACTCATCTATGGGACCGTGCAATCCAACTAATATTTTCCTGCTCTGCAAGGACTACGAGGTGGACTTTGAGGATTTAAGGCTGACATGTGTATTTTGCAAAAATGAATTAACAACAGAAGAATTGCTGGTGTTTGCACTAAAGGAGCTATGCATTGTGTGGAGACATAACTGGCCATTCGGAGTATGCGCACCATGCTTGGCACGTGAGGTAAAAGTGAGGGAGCTGCGACATTGGGACCATTCCTGTTACGGACCCACAGTGGAACAGACAACAGGACGGTCATTAGCTGAACTATATATACGGTGCCATGCATGCTGCAAACCGTTAAGTATACAGGAAAAGGAGCATCAGGTACAGACATACATCCACTTCCACTTGATTGCTGGACAGTGGACGGGAAGGTGTTGCCAGTGTAGAGGGCCATGCACGGCCAGGTGGCAACCATAAAGGACATAGTCCTTGAAGAGCGTCCTGAAGTGGTTGACCTACATTGCAATGAGCAGTTATTAGACAGCTCAGAGTCAGAGGAGGAGGATAGTGTGCGTGAGCAACTTGTTCAACAAGCACAGCAAGCCTACAGGGTGGTTACTACCTGTGGCATTTGTAAGTGTCCAGTTAGGCTGGTGGTGCAGTGCGGAGACGCAGACCTGAAGGTGCTACATGATCTACTGCTGGGCGAATTGTCCATAGTGTGTCCTGGCTGCGCATAAGGGACATGGCTGACAGTGAAGGTACAGAAAGCGGGGATGGGACCGAGGCCGCGGACCGCGCAGGGGGGTGGTTTTTGGTAGAAGCCGTGGTAGACCGCACCACTGGATACCAGGTGTCCAGTGATGAGGAGGACGATAGCATTGACACAGGGGAAGACCTAGTAGACTTCATAGATACAAGGCGCCCCGGGGATGGGCAGGAAGTGCCGCTAGCATTGTTTGTTCAACAAAATGCACAGGATGACGCTGCAACGGTGCAGGCACTAAAACGAAAGTATACATGTAGCCCTGCAAGCAGCTCCTGTGTGTCCTTGGTGGACAGTGAATTAAGTCCCCGGCTGGACGCCATACGTATACACCGGGGACAGGACAGGGCTAGGAGAAGGCTGTTTGATCAAGATAGTGGCTATGGCCATACGCAGGTGGAAATTGGAGCATCAGAAAGTCAGGTACCGGGGGATGCGCAACATGAGGGGGGGGGGGGATCCGTGCAGGAAGTAGAGGAGGAGCGTGGGGGGGGGGACGGAGAGGCCGAGGGCGCCACAGGTAACCAGGAAAAGCAAGCGCAAGAGCAGGCGGCAGACATATTAGAGGTGTTTAAGGTTAGTAATTTAAAAGCAAAATTACTGTACAAATTCAAGGACCTATTTGGACTAGCATTTGGGGAGCTAGTAAGGAATTTTAAAAGTGATAAGTCAATATGTGGGGACTGGGTAATATGTGCGTTTGGTGTATACCATGCTGTGGCAGAGGCTGTAAAGACCTTAATACAACCTATATGTGTGTATGCACACATACAAATACAGACATGCCAGTGGGGAATGGTAATATTAATGCTTGTGCGATACAAATGTGGGAAGAGCAGGGAAACAGTAGCACACAGCATGGGAAAACTGTTAAACATACCAGAGAGACAGATGCTAATCGAACCACCAAAGATTAGAAGCGCACCGTGTGCACTATATTGGTATAGAACAGCCATGGGAAACGCCAGCGAGGTGTATGGGGAAACACCTGAATGGATAGTAAGACAAACAGTGGTAGGGCATGCAATGCAAGAAGCACAGTTTAGTTTGTCCATGTTAGTGCAATGGGCATATGACAATGACATAACAGATGAAAGTGTGCTGGCCTATGAATATGCATTGCTGGGAAATGAGGACCCAAATGCGGCGGCCTTCCTGGCCAGTAACTGCCAAGCAAAGTATATTAAAGATGCAATTACAATGTGTAAGCATTATAGACGTGCAGAGCAGGCAAAAATGACAATGGCACAGTGGATTACACATAGAGGCCGCAAGGTGGCAGACACAGGGGATTGGAAGGCTATTGTAAAGTATTTAAGATATCAACAGATAGAATTTGTACCATTTATCAGTGCCCTGAAATTGTTTTTAAAGGGGGTACCAAAAAAAAGCTGCATGGTATTTTACGGACCAAGCGACACAGGGAAGTCGCTATTTTGCATGAGCCTACTAAATTTTCTGGGAGGTGCTGTAATCTCATATGTAAATTCAAGCAGCCATTTTTGGTTATCACCTTTAGCAGATGCTAAAGTGGGATTACTGGACGATGCCACCTATCAGTGCTGGCAATACATAGATACATATTTACGGACGGTATTAGATGGCAATGCCATAAGCATAGATAGAAAACACAGAAATTTAACACAGCTGAAGTGTCCTCCATTAATGATAACAACAAATATAAATCCACTAGAGGATCCTACGTTTAAATACCTGCACAGTAGAATAGTGGTGTTCCAGTTTTTACATAAGTGTCCACTAAACAGTAATGGGGACCCAGTATATACCCTGAATAATGAAAATTGGAAATCATTCTTCCGAAGGTCCTGGGCACGCATAGAGGGATCTGATCAACAGGAGGAGGAGGAGGAGGAGGATGAGGATGGAGTCACTAGCCGACCGTTTAGATGCGTGCCAGGAGAAATTACTAGACCTCTATGAAAAAGATAGCAACAAGCTTGAGGACCAAATATTGCATTGGCACTATGTGCGTTTGGAAAATGCAATGTTATTTAAGGCACGACAAGCAGGACTAACTCATGTGGGCCACCAGATGGTGCCAACACTTAGTGTTACAAAAGGCAAAGCACATAAAGCAATTGAAGTACATCTGTCATTGCAAGGGTTACAAACAAGTGCATATGCGCATGAACCCTGGACATTGCAAACCACCTCTTTGGAAATGTGGAATACGCAGCCACAACGATGCTGGAAGAAAAAAGGACGCAGACTAACAGTTAAATTTGATGGCGAGGACCACAAAGCAGTGGAATACGTTAGTTGGGGGTTTATTTATGTACAAAGCACAGAAACTGATCTGTGGCATAAGGTACCTGGAAAGGTGTCATACAAGGGCCTATATTACGAAATGGAGGGACAGGAACACTATTATGTGACATTTGCACAGGAGGCCCAAAAATATGGGGAAACAGGCAAATGGGAGGTACATATGGGAAACACAGTGATTTATGAACCCTGCGCCTCTGTATCTAGTACCCAGGACGCCGTGCGAGAAGTATCCACTGCTGAAACTGCTGGACACCTGCGGGACAACACCACACAGACCACCACCACCCCCACGTACGTGGGCCCCACCCAGACATCCACCCCAGTGCAGACGCCGCCTCATAAGCGACAGCGACTCAACAGAGACAGAGAGCAGCAGCCCGACACAACACAAAAAGACAACTACAAGCGGTTGGACAGTACTGACCAGTGGATCAACGGTCACCGTAACAGCACAGAAACAGGGGACATCTGTGACAGTTACAGTTCACCTGTAATACACCTAAAAGGTGATCCAAATAAATTAAAGTGTTTTCGGTATAGGTTACAACATTCAGTACCTGAGCTGTTTGACAAAGCATCATCCACATGGCATTGGGCCGGTGGACAAAGTACAACCAAAGCAGCATTTGTAACATTGTGGTATGTTAATGTGGAACAACGAAAACAATTTTTAAATCGTGTAACCATTCCAAAGGGTATACAAGCCACTGCAGGCTATATGTCAATGTGTATATAAGTGTGTGTATACAAAAACATAAATACTGTGTTGCAAGTATTGAGCCAGCTACAGCTATTTACATACCACACCTGCATTATTGTGTAAACCATAAACAATCCTGGACGAGCTTGTGTGTTTGATAGATGGATGGTGTACAATACTCCTGCTGCTTATACTTTTCTGGCTTTCCTATCTTTCCTCACTAAGCGCATTTTTGGTGTTTTTCTGTGCCATATATGTAGGATTGTGGTGCATATACATGCAAGTGTTGTGGTATATGGAATAACTGTGGCGCCACCAGCCATACACTGCTGCTAATATGTAAATAGTGTTCCTTGTGTTTGTTGTTAGTGTGCACTATGTATCCCCTTGTAGTTAGTTCCCATCAGGGGTTTGCATTACTTATTGTGGATCAGCAAAACTGCGGATTGTTATTTTTGTTTTTGCTATTACTGCTTATTGCAATACTGTTGTACAGGCTTTTACATTAGGTGGTGTACCTTGTGTGTTTT-CCTCCCCACAGTTTTTTACTTTGTTATATTTTTATATGTTTATGGCATAATAAACATTATGGCTCTTAAACGTCGCAAGCGTGCATCTGCAACTGACCTCTATCGTACATGTAAACAATCAGGCACATGTCCACCTGATGTTGTTCCAAAGGTGGAAGGGGATACCCTTGCTGACCGCATTTTAAAGTGGGCTAGTTTGGGGGTTTTCTTTGGGGGATTGGGTATAGGCACCGGCTCTGGTTCTGGGGGTCGTACTGGGTATGTGCCTATTGGCACACGGCCTCCTACTGTAGTAGATATTGGCCCTGTGTCCCGCCCCCCTGTAGTTATTGATCCAGTGGGTGCTGCCGATCCCTCTATAGTTACCCTTGTGGAGGAATCCAGCTTAATTGAGGCAGGGGCTACGGTCCCTACATTTTCCGGGTCCGGGGGCTTTAATGTCACGTCGTCTTCTACTACCACCCCGGCTGTGTTGGACATTACTCCATCGGGTGAGTCTGTGCAGGTTAGCAGCACCAGTTTTATTAATCCTTTATTCACTGAGCCTTCTATTATTGAGCCTCCTCAGGCAGGGGACCTTGCCGGCCATGTCATTTCCAGTACCCCTACCGCTGGGTCCCACAGTTTTGAGGAGATCCCAATGCACACCTTTGCTACCTCTGAGGGTCCTGGAAGTAGTACCCCGCTGCCTGGCATCCGTCGCCTTGCACGGCCCCGCCTGAATTTATACAGTAAGGCTAACCAACAGGTTAAGGTTGCTAACCCTACATTTATGTCTGATCCAGCCTCCTTAATTACATATGACAATCCTATATTTGATCCTGAGGAAACTATTATATTTGAACATCCTAGTATATATACACCTCCTGACCCGGACTTTTTGGATATTGTGTCCTTACACAGGCCCGCGCTCACATCTCGCCAGGGAACTGTACGGTTTAGTCGCCTTGGTCAACGTGCCACCTTACGTACCCGTAGTGGTAGGCGCATTGGCGCTCGGGTACACTTTTACCATGACATTAGTCCCATTCCAGCGGATGCTGTGGAGTTACAGCCTTTGGTGCCTTCCTCGTCCCCTAGTATAACATATGATATATATGCCGACCCTGAGATGTTGGATCTTCCTGCACAACATACACAACCCACACTTACAGTACAGGGCCCTTCCCTCTCTGCTGCATCTGCATCTACCAAGGTACACAATGTCACTGTTCCACTGGCCACAGGGCTTGATACGCCTGTGACATCTGGCCCTGATGTTGATTTTGCACATGCTCCTGCGCCTATACCAGCTGTACCATATGTACCTGCCACCCATCCACATTCTATATATATTCAGGGATCTGATTTTTATTTGTTGCCTGCTTATGTGTTTTTTCCTAAACGTCGTAAACGTGTACCCTATTCTTTTTCAGATGGCTTTGTGGCGGCCTGGTGACGGCAAGGTATACCTGCCTCCCACTCCTGTGTCTAAAGTTATCAGTACTGACCGTTATGTGCAACGCACCAACCTATTTTATTATGGGGGCAGTTCCCGTCTGCTTACTGTAGGACATCCCTATTGTAGTTTGCAGCTTGATGGGCTGCAGGGCAAGAAAAACACTATCCCCAAGGTGTCTGGCTATCAATATAGGGTGTTTCGGGTACAGCTTCCTGACCCTAATAAATTTGCTTTGCCTGATAGCACCTTGTATAATCCTGATACTGAGCGCATGGTGTGGGCCTGCAGGGGCATTGAGGTTGGTAGGGGGCAGCCATTGGGGGTTGGTACCAGTGGTCACCCGCTGTACAATCGCCTGGATGACACTGAAAACACCACATTACTTGTTGCAGAGTCCTCTGACAGTCGTGACAATGTTTCTGTTGATTATAAGCAAACCCAGCTACTTATTGTAGGTTGCAAACCCCCTATTGGGGAACACTGGACAAAGGGTACTGCTTGTACTAACCCCGCGCCCCGGCCCACTGACTGTCCTCCATTGGAATTTACCAATACCACCATACAGGATGGCGATATGGTGGAAACAGGCTATGGGGCCATTGATTTTGCTGCATTGCAGGAAAATAAATCTGAAGTGCCATTGGATATTTGCACCACTGTATGCAAATATCCTGATTATTTACAAATGGCTGCTGAACCATATGGAGACTGTATGTTTTTTTGTTTACGAAGGGAGCAAATGTTTGCTCGCCACTTTTTCAATCGCCAGGGTACCATGGGTGAGACACTGCCTGACACCTATTATCTTAAGGGTGCGAATGACAAGGCAACCCCTGGTAGTTATATTTATTCCCCTACGCCTAGTGGCTCTATGGTGTCCTCTGATTCCCAATTATTTAATAAGCCATATTGGCTGCAACGTGCTCAGGGCCACAACAATGGTATTTGTTGGTTTAATGAATTGTTTGTAACCGTTGTGGATACCACCCGCAGTACTAATGTAACCATTTGTACTGCTACATCCCCCCCTGTATCTGAATATAAAGCCACGAGCTTTAGGGAATATTTGCGCCATACAGAGGAGTTTGATTTGCAATTCATTTTTCAGTTATGTAAAATACATTTAACCCCTGAAATTATGGCCTACCTACATAATATGAATAAAGCCTTGTTGGATGACTGGAACTTTGGTGTGGTACCTCCACCCTCTACCAGTCTAGAAGACACATATAGGTTTTTGCAGTCCAGAGCTATTACATGTCAGAAGGGTGCTGCTGCCCCGCCGCCCAAGGAGGATCGCTATGCCAAATTATCATTTTGGACTGTTGATTTACGAGACAAGTTTTCCACTGATTTGGATCAGTTTCCTTTGGGGCGCAAGTTTTTATTGCAGGCCAGTCCCCGCTCAGTATCTGTGTCACGCAAACGTGCTGCCCCCAGCTCTACCCCTACATCCTCCCCTGCTACAAAACGCAAAAAGCGTAAACAGTAGTGATGTTTGTCTGTATGCTGTTGTTGTGCATGTGTTGTTTTGTATTGTGCTGTACTGGCCTTGTGCATGTGCTGTTTGTATGGTGCCTGGTTTGTATGAATGTATTTGCTATGGCTGTGTATTGTATGACCCTGTACTGACCCTTGTCCCCTGTGTTGTGTATCTGTGGAATGTGTGTTACACTGTGTGTGCATTAATAAACTGTGTGTCATGTGTGTGTGGTGTCCGGTGCACCCTGTGAGTAAGTGTGTTTATTGTTGCACGCCTTACACATTTTATGCAGCTTCCCCATTTTTGTGTTCTTTGTGTTCTTTGTAGGCTTATAGGTTTGGGTAGCCATTTTGTGTTGCCGACCGTTTTCGGTCTCCCGCCTTTTTTGTTGCCGACCGGTTTCGGTCGCCCGCCTTTTTGGTTGTGGCACTATGCCACTGTACACATAACCTATGAGTTACAGTTTACCACATCCTGTTTAAACAAACTTTATGTGTTGCACCTGGGTGTGTTTGACAGGTTGCTAACACACACAGTTTGGAACAATGCTCCATCTATCTTTTTTGACATGTTATGCAAGTACTGTGCTTTTAGGCACATATTTTGTGCTGACTACTTTCCCTTAATTGCTGGTTTGGCATTGCTTGTATACTTTTCTAGCCAAAAAACTGTCTTGCAACTTCGGGCATGTTTTACACACA------TACAAAGCCAATCCGGTCGCTCCCTATGTCTCATTCTTTTTATAATAGTTTA
