# Supplementary material for: Characterization and Diversity of 243 Complete Human Papillomavirus Genomes in Cervical Swabs Using Next Generation Sequencing
Source: Viruses. 2020 Dec 14;12(12):1437. doi: 10.3390/v12121437 (PMC7764970; doi:10.3390/v12121437)
Supplement: Supplementary file 1 [file viruses-12-01437-s001.zip › Supplementary material/Alignments/HPV62_alignment.fasta]

>LNS4251545_HPV62
ATGACTGCGGGGCCAGCAAGGCCCACAAACCTGTTTCTGCTGTGTAAGGAGTATGATGTGGACCTGGACGACCTGCACCTAACCTGCATATTTTGCAAAACAGACCTGTCCGCCGGTGAACTGCTGTCCTTTGCAATACGGGAGCTACACGTGGTGTGGCGAAAGGACTGGCCATTTGGAGTATGCGCAGCATGCCTATTGAGAGAGATTAAAGTAAGAGAGCTACGGCGGTGGCAGCACTCATGCTTTGGAATAACAGTAGAAGAGGAAACAGGCAGTCCGCTTGCACAAATATATATTAGATGCCATGCATGCTGTATGCCATTAACCTGTCAGGAAAAGGAGTATCAGGTAGAGAGGGGAGTGCACTTCCACAAAATAGCAGGAGTGTGGACAGGACGGTGCCGCAATTGTAGAGGAGTATGCACGGCCAGGCAGCAACTATAAAGGACATTGTCCTACAAGAGCGTCCCGATGTGGTTGACCTACATTGCCACGAGCAATTGTTAGACAGCTCAGAGGAAGAGGTGGATGATAGGGACAGTGGTGAGCAACCTGTAGAACGGGCACAGCAGGCCCATAGGGTGGTTACTACGTGTGGTATTTGCAACTGTTTAGTTAGGTTGGTGGTGTTAAGTGGAGACGCAGAACTCAGACGGCTGCAACAACTACTGACGGATGCACTGGAGATAGTGTGTCCCGGCTGCGCATAAGTGACATGGCCGATGCGGAAGGTACCAATGGCGGGGACGGGATAGATGGTACAAACGGGGCCGGAGGGTGGTTTATGGTGGAAGCCATAGTAGAACAAACAACAGGGTACCAGGTGTCCAGTGATGAAGATGAAAACAGTATAGACACAGGGGAAGATCTGGTAGACTTTATAGACAATACCAGACATCCCGGGGACGGGCAGGAAGTGCCGTTAGAATTGTTTGTTCAACAAAATGCACGGGATGACGCTGCAGCTGTGCAGGCACTAAAACGAAAGTATACATATAGTCCTGCAACAAGCTCATGTGTATCCTGGGTGGACTGTGAATTGAGCCCGCGGTTGAACGCAATAAGCCTAGACCGGGGACACGAAAGGGCCAGAAGGAGGTTGTTTGACCAAGACAGTGGGTATGGCCATACGCAGGTGGATACGGGACCATCCGAAGGACAGGTACCGGGGGATACACAACAAACAGATGAAAACGTAGAGCAGGAAGTGCAAGAGGATGTAAGGGGGNNNNNNNNNNNNNNNNNGGAACGCAGTGTAGATGTGCAACAATCGCAGGAACGCACAGCAAGTATTGTAGAGCTGTTAAAAACCAGTAACCTGCGAGCAACACTGCTAAGTAAGTTTAAGGAGCTGTATGGGCTGGCATTTGGAGAGCTGGTAAGACAATTTAAAAGTGATAAATCAGTGTGTGGGGACTGGGTTGTATGTGCCTTTGGTGTATACCATGCAGTGGCAGAGGCTATTAAAACATTAATACAGCCTGTGTGCCTATATGCCCATATACAAAGCCAAACCTGTTCGTGGGGTATGGTAATATTAATGCTTATTAGATTTAAATGTAGTAAAAGCAGGGAAACAGTGGCCAAATGCATTGGTACATTGCTAAATGTGCCTGACAAGCAAATGTTAATTGAACCACCAAAAATTAGAAGCGCGCCCTGCGCACTATATTGGTTTAGGACAGCCATGGGGAATGCAAGTGAAATATTAGGGGAAACACCTGAGTGGATAACAAGACAAACAGTTGTGGGACATGCAATGCAAGAAACACAATTTAGCCTATCAGTGCTTGTACAGTGGGCATATGATAATGATATAGTGGACGAAAGTGACCTAGCATATCAATACGCATTGCTGGGCAATGAAGACCCCAATGCAGCAGCCTTTTTAGCAAGCAACTGCCAAGCAAAGTATATAAAGGATGCAATTACAATGTGCAAATATTATAAACGGGCAGAACAAAAACGTATGTCTATGGCACAGTGGATAGCACATAGAAGCCAAAAGGTAGCTGATACAGGGGACTGGAGACCTATAGTACGGTTTTTAAGGTATCAAAAAATAGAATTTGTGACATTCATGAGTGCACTAAAAATGTTTTTAAGAAATATACCCAAAAAAAGCTGTATAGTAATATATGGGCCAAGTGATACAGGGAAATCATTGTTTTGCATGAGCCTATTAAAGTTTTTAGGAGGGGCAGTAATATCCTATGTAAATTCCACCAGCCACTTTTGGTTATCCCCCCTAACAGATGCTAAAGTGGGGCTACTGGACGATGCCACGTACCCATGCTGGGTATATATAGATACACATTTACGTAGCGTGCTGGATGGAAACCAAATAAGCATAGATAGAAAACATAAAAACCTGACACAGATACAATGTCCTCCCTTATTTATTACCACCAATATAAATCCTTTGGAAGACGCAAATCTAAAATACCTGCATAGTAGAATTGCAGTATTCCACTTTATGTACAAGTGTCCATTGGATGACAAGGGGGACCCAGTGTATCAATTTAATAATGAAAACTGGAAATCCTTTTTTCAAAGGTCCTGGGCACAAATAGAGGGTACTCCTGAGGAGGAGGAGGAGGAGGAGGAGGAGGACAATGGCAACACTGGCCGACCGTTTAGATGCGTGCCAGGAGAAACTAATAGACTTTTATGAAAAGGATAGCGACAAGCTTGATGACCAAGTAAAACACTGGCAGTGCATACGCCTGGAACATGCCATTTTATTTAAGGCAAGACAAGCAGGACTAACACAGTTGGGCCACCAGGTGGTGCCACCACTTAGTGTTACAAGAGGAAAAGCCCACCTGGCAATAGAAGTGCATTTAGCATTGAAAAGTTTATATGCAAGTGTGTATAAAGACGAACCATGGACATTGCAAAGCACGTCTTTGGACATGTGGAACACAAAGCCACAAAAATGCTGGAAGAAAAAAGGACGAACAGTTACAGTTAAATTTGATTGTGAGGACTCTAAAATAATGGAGTATGTAAGCTGGGGGTACATATATGTGCAAACAGATACCGAGCAATGGTGTAAAGTACAAGGAAAGGTAAGCTATGAAGGGCTATACTACGAACTGGAGGGCCACAGACACTACTATGTAGTATTTGCAGACGAGGCTAAAAAATATGGGGACCTTGACAAATGGGAGGTCCATTGGGGGAACACAGTAATTTATGAACCATGCAACTCTGTATCTAGCACCCAGGACATTGTGCGAGAGATACCCCCTGCTGAAACTACTAGACTGCTACACACCCCCGAACCCACCACCAGTGCCCAGCACGTGGGCACCACCCAGACCACCAAAGCCACCCCGGTGCCGACGCCGCCTTGTAAGCGACAGCGAGTCCACGGACACGGAGCGGAGCGGCAGCCCACAGTTACAGAAGCGGACAGCAGGGTCGTGGACAATAACGAGTACGGGACCAACAGTTACCCTGACAGCACAAAAGGACGACACGTGTGTGACGGTGGCGCTGCACCTGTAATACACCTGCGAGGTGAACCAAACAAATTAAAGTGTCTTAGATATAGATTACGCGGGTCTGTACCACATTTATTTGTAAAGGTGTCCTCCACGTGGCATTGGACCTGTGGGGACAGCACACACAAGGATGCATTTGTAACATTTTGGTATGCCAATATAGAACAACGCACAGAATTCCTGCAACGTGTAACAATACCAAAAGGCATACAAGCAATGCAAGGGTATATGACCATGTGTATGTAACCATATATATATGTACATATATATTACTGTAATCATATATAGCTACGTGTGTAAACAATATTGTTTGTGCTGTATCTGAGCCAGGTTTATACAGTAAGGTACCACACCTGCATTGTGCAAACGTTACCAATCCTGGATAACTTGCTATGTTGTATATGTGGGTGGTGTGATGTGCTTTTGCTGCTTATACTTTTCTGGCTTTCCCAGCTGTCTGCCCTAACTGCCTTTGCTGTGTTTTTTTGTATTATATATGTGGGATTTGGGCTTTTGTATTTGCAGGTTATGTGGTACATTGGTATGCTGTAAACCACAACCAGCCAACCACTGCTGCTATTGTGTATATACATAGTAGGTGTATTTGCAGGTGTTTAGTAGGTATGCATCCTGTTATGGTACGCTCCTATGACGGGGGCACCGATATTGTGGTGTTGGGGTCTGATGACAGTGGTCTACTGTTTTTATTGTGCCTTATAGTGGCATTAATACTGTTTGCTATATACAAGTTGTTGCAATTGTAAATACCAGCGTTGTACATACCATATTTCTGTTATTGTTGCTTTATTTTTTATATTTTGTATGTTGCAATAAATACATTTATACATTGGCTTTCAATATGCCCAAGGTACTGCATCGTCGCAAGCGTGCATCTGCCACTGACCTTTATCGTACCTGCAAAGTATCAGGCACGTGTCCTTCTGATGTCATTCCCAAGGTGGAAGGCAATACATTGGCAGATAAAATATTAAAGTGGGCCAGCCTTGGGGTATTTTTCGGAGGTCTAGGTATTGGTACGGCCTCTGGCACGGGTGGGCGCACCGGCTACATACCTATAGGGGGCCGGCCCCCGTCTGTGGTGGACATTGGCCCCGTGTCCCGCCCCCCTGTGGTTATTGAACCTGTGGGCGCTACGGATCCATCTATTGTTACCCTTGTTGAGGATTCCAGTATTATTGAGGCCGGGGCTGTGCATCCAAATTTTACAGGGTCCTCAGGGTTTGAGGTCACCACATCCTCTACCACCACCCCTGCTGTTTTGGACATTTCCCCTACCGGTACCACTGTACAGGTTAGCAGTACCAACTTTTTAAATCCTGCATATACTGAGCCATCCATTATAGACCCTCCCCAAACTGGTGAGCTTTCGGGTCATGTGCTTACCAGTACACCCACAGCTGGGTCACACAGTTATGAGGAAATCCCTATGGTTACCTTTGCATCAAATGCTGGTACAGGCTCTGAACCTATTAGTAGCACCCCATTGCCTGGTGTGCGGCGCGTTGCAGGGCCCCGCCTTGGTTTATACACAAAGGCCACTCAGCAGGTGCCTGTGGCTGACCCTGCCTTTGTGTCTCGTCCTGCATCCTTTGCAACATTTGACAATCCTATATATGACCCCGAGGAAACTATTATTTTTGAGCACCCCAGTATTTACACACCGCCTGATCCTGACTTTTTAGATATTGTGACTTTACACAGGCCTGCTTTAACCTCTCGCCAGGGCACTGTACGCCTTAGTCGTGTTGGCCAGCGTGCGTCATTGCGCACCCGTAGTGGTAAGCGTATTGGGGCCAGGGTACACTTTTACCATGACATCAGCCCTATACCCAGTACCACCACTGGTGACATTGAGTTGCAGCCCTTGCTGCCTTCTGGCTCCTCCTCTGCTGATACATTGTATGATGTATATGCAGATGACCAGCACCTTGATGCTGTATTACAGTCTGTGCCTTCTATGTCTTCCAGGCCCTTGGTTCCAAGCAATGCCACCATATCTGCCACGTCTGTGGCATCCTCTCATACTAATGTCACTGTACCATTATCCACTGGGTTGTCCGTTCCAGCGTCCACTGGCCCTGATGTGGAATTGCCTCAGTTTTCTGTACCTGTGTCTGTGCTAACGCCTTCCGTCCCTGCAACTACCCCATATTCTATATATATTGTAGGTTCTGATTATTATTTGTTCCCTTCCTATATTTTTTTCCCAAAAAAACATAAACGTCTTCACTATTTTTTTACAGATGGCTATGTGGCGGCCTGGTGACGGCAAGGTATACCTGCCTCCCACTCCTGTTTCTAAGGTTCTCAGTACGGACACCTATGTTACACGCACCAACCTTTTTTATTATGGGGGCAGCTCCCGCCTCCTTACTGTGGGACATCCATATTGTACTTTACAGGTTGGCCAGGGTAAACGGGCCACCATTCCTAAGGTGTCTGGGTATCAGTACAGGGTGTTTCGTGTGAAATTACCTGACCCTAATAAATTTGCTTTACCTGATGGAACCTTATATAATCCAGACACGGAACGCATGGTATGGGCCTGCAGGGGCATTGAGGTCGGCCGTGGGCAGCCACTGGGTGTTGGCACCAGTGGCCACCCGTTATATAACAGGTTGGATGATACAGAAAATACCTCTTTGTTGGCTGCTGCTAATGATGACAGTCGGGACAATATCTCTGTGGATTATAAGCAGACCCAGTTGTTAATTGTGGGGTGTAAGCCCCCTATAGGAGAGCACTGGACCAAAGGTACCTTATGCCCCAATGCTGCCCCGGCCCCCACGGAATGCCCTCCGTTGGAATTTAAAAATACAACTATTCAGGATGGTGACATGGTAGAAACGGGCTATGGGGCTATTGATTTCAAAAGCTTGCAGGAAAGTAAATCTGAGGTGCCCTTGGATATATGCACCTCCACATGTAAATATCCTGACTATTTGCAAATGGCTGCAGAACCTTATGGCGATTGTATGTTTTTTTGTTTGCGCCGTGAGCAAATGTTTGCCAGACATTTCTTTAACAGACATGGCACTATGGGCGAGGCCCTGCCCACTGACCTGTATATGAAAGGTCCCCCAGGCAGTGACAGACAAATGCCGGGCAGTTACATTTATGCCCCCACTCCTAGTGGGTCTATGGTGTCGTCTGATTCTCAGTTGTTTAATAAGCCATATTGGCTGCAGCGGGCGCAGGGCCATAATAATGGTATTTGTTGGTTTAATGACCTGTTTGTTACTGTGGTGGATACTACTAGGAGTACTAATTTTACTATTTGTACCGCCTCCACTACTGCAGCAGAATACAAGGCCACCAACTTTAGGGAATTTTTGCGACACACGGAGGAATTTGATTTGCAATTTATATTTCAATTGTGCAAAATACAGTTGACCCCCGAAATCATGGCCTACCTGCATAATATGAACAAGGACCTTTTGGATGACTGGAACTTTGGGGTTTTACCTCCCCCTTCCACTAGTTTAGATGAGACATATCACTATTTGCAGTCTCGGGCTATTGCATGTCAAAAGGGGGCTGCTTCCCCGTCCCCCAAGGTGGACCCGTATGCGCAAATGACCTTTTGGACTGTGGATCTTAAGGACAAGTTGTCTACTGATTTGGACCAGTTTCCTTTGGGGCGTAAGTTCTTGCTACAAGCGGGGTCTCGCCCTCGGTCTGTTGCTGTGTCCCGTAAGCGTTCTGCACCTACTAAGCAGTCCCCTACCTCTGCTAAACGAAAGCGCAGGAAGTAACTGTATGTATGGTATGTGTGTGTGTGCTCTGTACTGTGTTGTGCGCGTTTGTCAGTGTGTTTTGTTATATGTATGTATGGCCTGTTTGTATATGTTGTGTATGTACCCCCCTCCTCCCGCTGTTGTATATGTATTTATGGAATGTATGTGTTGTTTGTGCATTATTAAACTGTGTGTCACTGTGCCTAATGTCCGGTGCGCCCTGTGAGTAAGTGTGTGTGTGTGTATTTGTTTGTACGCCTTGCACACTATGTTATTTCCTTACCACTCCTTACATTAGTGCCTCCATTTTGTGTGCTACATTTTGTATGACCCCATTGTGTTACCCCGACCGTTTTCGGTTGCGCGCCTTTTTGGTTTCTATAGTGGCACACTGCCACACTGTACACAAAAGGTTTCTAATCCTTAGGCAACTCATTTCCTGCGTTGGCAGCATACTGTGTTTTACACCTGGGCGTGCCTGACATATTCTTGGCGGCCGACAACTGTTTTGCACACAAATTATACAGTGCACTTACTCATTTTGCAATAAAACTGCTTTTAGGCACATTCTTTGTGCTGACTACCATGTCCTAATTGCTGGTTTGGCTTTTATAAACTTTCTACAAGCCAACTATGTGTCCTATAAACTAAGCATGCTTTGTGCAAACCTGTTTTAACATACAAGGTGGGGCAATGTGTAAGTCTACTTTTCCCTTATAATAATTTACAACAATCATCTGTATAATAAAGTAGGGAGGTACCGAAAACGGTCGACCGGGAAGGGTACATATAAAAGCAAACCGTGTGGTCAGCACAGTAGCA
>LNS6249536_HPV62
ATGACTGCGGGGCCAGCAAGGCCCACGAACCTGTTTTTGCTGTGTAAGGAGTATGATGTGGACCTGGACGACCTGCACCTAACCTGCATATTTTGCAAAACAGACCTGTCCGCCGGTGAACTGCTGTCCTTTGCAATACGGGAGCTACACGTGGTGTGGCGAAAGGACTGGCCATTTGGAGTATGCGCAGCATGCCTATTGAGAGAGATTAAAGTAAGAGAGCTACGGCGGTGGCAGCACTCATGCTTTGGAATAACAGTAGAAGAGGAAACAGGCAGTCCGCTTGCACAAATATATATTAGATGCCATGCATGCTGTATGCCATTAACCTGTCAGGAAAAGGAGTATCAGGTAGAGAGGGGAGTGCACTTCCACAAAATAGCAGGAGTGTGGACAGGACGGTGCCGCAATTGTAGAGGAGTATGCACGGCCAGGCAGCAACTATAAAGGACATTGTCCTACAAGAGCGTCCCGATGTGGTTGACCTACATTGCCACGAGCAATTGTTAGACAGCTCAGAGGAAGAGGTGGATGATAGGGACAGTGGTGAGCAACCTGTAGAACGGGCACAGCAGGCCCATAGGGTGGTTACTACGTGTGGTATTTGCAACTGTTTAGTTAGGTTGGTGGTGTTAAGTGGAGACGCAGAACTCAGACGGCTGCAACAACTACTGACGGATGCACTGGAGATAGTGTGTCCCGGCTGCGCATAAGTGACATGGCCGATGCGGAAGGTACCAATGGCGGGGATGGGATAGATGGTACAAACGGGGCCGGAGGGTGGTTTATGGTGGAAGCCATAGTAGAACAAACAACAGGGTACCAGGTGTCCAGTGATGAAGATGAAAACAGTATAGACACAGGGGAAGATCTGGTAGACTTTATAGACAATACCAGACATCCCGGGGACGGGCAGGAAGTGCCGTTAGAATTGTTTGTTCAACAAAATGCACGGGATGACGCTGCAGCTGTGCAGGCACTAAAACGAAAGTATACATATAGTCCTGCAACAAGCTCATGTGTATCCTGGGTGGACTGTGAATTGAGCCCGCGGTTGAACGCAATAAGCCTAGACCGGGGACACGAAAGGGCCAGAAGGAGGTTGTTTGACCAAGACAGTGGGTATGGCCATACGCAGGTGGATACGGGACCATCCGAAGGACAGGTACCGGGGGATACACAACAAACAGATGAAAACGTAGAGCAGGAAGTGCAAGAGGATGTAAGGGGGGGGGGGGATGGGGAACCGGAACGCAGTGTAGATGTGCAACAATCGCAGGAACGCACAGCAAGTATTGTAGAGCTGTTAAAAACCAGTAACCTGCGAGCAACACTGCTAAGTAAGTTTAAGGAGCTGTATGGGCTGGCATTTGGAGAGCTGGTAAGACAATTTAAAAGTGATAAATCAGTGTGTGGGGACTGGGTTGTATGTGCCTTTGGTGTATACCATGCAGTGGCAGAGGCTATTAAAACATTAATACAGCCTGTGTGCCTATATGCCCATATACAAAGCCAAACCTGTTCGTGGGGTATGGTAATATTAATGCTTATTAGATTTAAATGTAGTAAAAGCAGGGAAACAGTGGCCAAATGCATTGGCACATTGCTAAATGTGCCTGACAAGCAAATGTTAATTGAACCACCAAAAATTAGAAGCGCGCCCTGCGCACTATATTGGTTTAGGACAGCCATGGGGAATGCAAGTGAAATATTAGGGGAAACACCTGAGTGGATAACAAGACAAACAGTTGTGGGACATGCAATGCAAGAAACACAATTTAGCCTATCAGTGCTTGTACAGTGGGCATATGATAATGATATAGTGGACGAAAGTGACCTAGCATATCAATACGCATTGCTGGGCAATGACGACCCCAATGCAGCAGCCTTTTTAGCAAGCAACTGCCAAGCAAAGTATATAAAGGATGCAATTACAATGTGTAAATATTATAAACGGGCAGAACAAAAACGTATGTCTATGGCACAGTGGATAGCACATAGAAGCCAAAAGGTAGCTGATACAGGGGACTGGAGACCTATAGTACGGTTTTTAAGGTATCAAAAAATAGAATTTGTGACATTCATGAGTGCACTAAAAATGTTTTTAAGAAATATACCCAAAAAAAGCTGTATAGTAATATATGGGCCAAGTGATACAGGGAAATCATTGTTTTGCATGAGCCTATTAAAGTTTTTAGGAGGGGCAGTAATATCCTATGTGAATTCCACCAGCCACTTTTGGTTATCCCCCCTAACAGATGCTAAAGTGGGGCTACTGGACGATGCCACGTACCCATGCTGGGTATATATAGATACACATTTACGGAGCGTGCTGGATGGAAACCAAATAAGCATAGATAGAAAACATAAAAACCTGACACAGATACAATGTCCTCCCTTATTTATTACCACCAATATAAATCCTTTGGAAGACGCAAATCTAAAATACCTGCATAGTAGAATTGCAGTATTCCACTTTATGTACAAGTGTCCATTGGATGACAAGGGGGACCCAGTGTATCAATTTAATAATGAAAACTGGAAATCCTTTTTTCAAAGGTCCTGGGCACAAATAGAGGGTACTCCTGAGGAGGAGGAGGAGGAGGAGGAGGAGGACAATGGCAACACTGGCCGACCGTTTAGATGCGTGCCAGGAGAAACTAATAGACTTTTATGAAAAGGATAGCGACAAGCTTGATGACCAAGTAAAACACTGGCAGTGCATACGCCTGGAACATGCCATTTTATTTAAGGCAAGACAAGCAGGACTAACACAGTTGGGCCACCAGGTGGTGCCAGCACTTAGTGTTACAAAAGGAAAAGCCCACCTGGCAATAGAAGTGCATTTAGCATTGAAAAGTTTATATGCAAGTGTGTATAAAGACGAACCATGGACATTGCAAAGCACGTCTTTGGACATGTGGAACGCAAAGCCACAAAAATGCTGGAAGAAAAAAGGACGAACAGTTACAGTTAAATTTGATTGTGAGGACTCTAAAATAATGGAGTATGTAAGCTGGGGGTACATATATGTGCAAACAGATACCGAGCAATGGTGTAAAGTACAAGGAAAGGTAAGCTATGAAGGGCTATACTACGAACTGGAGGGCCACAGACACTACTATGTAGTATTTGCAGACGAGGCTAAAAAATATGGGGACCTTGACAAATGGGAGGTCCATTGGGGGAACACAGTGATTTATGAACCATGCAACTCTGTATCTAGCACCCAGGACATTGTGCGAGAGATACCCCCTGCTGAAACTACTAGACTGCTACACACCCCCGAACCCACCACCAGTGCCCAGCACGTGGGCACCACCCAGACCACCAAAGCCACCCCGGTGCCGACGCCGCCTTGTAAGCGACAGCGAGTCCACGGACACGGAGCGGAGCGGCAGCCCACCGTTACAGAAGCGGACAGCAGGGTCGTGGACAATAACGAGTACGGGACCAACAGTTACCCTGACAGCACAAAAGGACGACACGTGTGTGACGGTGGCGCTGCACCTGTAATACACCTGCGAGGTGAACCAAACAAATTAAAGTGTCTTAGATATAGATTACGCGGGTCTGTACCACATTTATTTGTAAAGGCGTCCTCCACGTGGCATTGGACCTGTGGGGACAGCACAGAAAAGGATGCATTTGTAACATTTTGGTATGCCAATATAGAACAACGCACAGAATTCCTGCAACGTGTAACAATACCAAAAGGCATACAAGCAATGCAAGGGTATATGACCATGTGTATGTAACCATATATATATGTACATATATATTACTGTAATCATATATAGCTACGTGTGTAAACAATATTGTTTGTGCTGTATCTGAGCCAGGTTTATACAGTAAGGTACCACACCTGCATTGTGCAAACGTTACCAATCCTGGATAACTTGCTATGTTGTATATGTGGGTGGTGTGATGTGCTTTTGCTGCTTATACTTTTCTGGCTTTCCCAGCTGTCTGCCCTAACTGCCTTTGCTGTGTTTTTTTGTATTATATATGTGGGATTTGGGCTTTTGTATTTGCAGGTTATGTGGTACATTGGTATGCTGTAAACCACAACCAGCCAACCACTGCTGCTATTGTGTATATACATAGTAGGTGTATTTGCAGGTGTTTAGTAGGTATGCATCCTGTTATGGTACGCTCCTATGACGGGGGCACCGATATTGTGGTGTTGGGGTCTGATGACAGTGGTCTACTGTTTTTATTGTGCCTCATAGTGGCATTAATACTGTTTGCTATATACAAGTTGTTGCAATTGTAACTACCAGCGTTGTACATACCATATTTCTGTTATTGTTGCTTTATTTTTTATATTTTGTATGTTGCAATAAATACATTTATACATTGGCTTTCAATATGCCCAAGGTACTGCATCGTCGCAAGCGTGCATCTGCCACTGACCTTTATCGTACCTGCAAAGTATCAGGCACGTGTCCTTCTGATGTCATTCCCAAGGTGGAAGGCAATACATTGGCAGATAAAATATTAAAGTGGGCCAGCCTTGGGGTATTTTTTGGGGGTCTAGGTATTGGTACGGCCTCTGGCACGGGTGGGCGCACCGGCTACATACCTATAGGGGGCCGGCCCCCGTCTGTGGTGGACATCGGCCCCGTGTCCCGCCCCCCTGTGGTTATTGAACCTGTGGGCGCTACGGATCCATCTATTGTTACCCTTGTTGAGGATTCCAGTATTATTGAGGCCGGGGCTGTGCATCCAAATTTTACAGGGTCCTCAGGGTTTGAGGTCACCACATCCTCTACCACCACCCCTGCTGTTTTGGACATTTCCCCTACCGGTACCACTGTACAGGTTAGCAGTACCAACTTTTTAAATCCTGCATATACTGAGCCATCCATTATAGACCCTCCCCAAACTGGTGAGCTTTCGGGTCATGTGCTTACCAGTACACCCACAGCTGGGTCACACAGTTATGAGGAAATCCCTATGGTTACCTTTGCATCAAATGCTGGTACAGGCTCAGAACCTATTAGTAGCACCCCATTGCCTGGTGTGCGGCGCGTTGCAGGGCCCCGCCTTGGTTTATACACAAAGGCCACTCAGCAGGTGCCTGTGGCTGACCCTGCCTTTGTGTCTCGTCCTGCATCCTTTGCAACATTCGACAATCCTATATATGACCCCGAGGAAACTATTATTTTTGAGCACCCCAGTATTTACACACCGCCTGATCCTGACTTTTTAGATATTGTGACTTTACACAGGCCTGCTTTAACCTCTCGCCAGGGCACTGTACGCCTTAGTCGTGTTGGCCAGCGTGCGTCATTACGCACCCGTAGTGGTAAGCGTATTGGGGCCAGGGTACACTTTTACCATGACATCAGCCCTATACCCAGTACCACCACTGGTGACATTGAGTTGCAGCCCTTGCTGCCTTCTGGCTCCTCCTCTGCTGATACATTGTATGATGTATATGCAGATGACCAGCACCTTGATGCTGTATTACAGTCTGTGCCTTCTATGTCTTCCAGGCCCTTGGTTCCCAGCAATGCCACCATATCTGCCACGTCTGTGGCATCCTCTCATACTAATGTCACTGTACCATTATCCACTGGGTTGTCCGTTCCAGCGTCCACTGGCCCTGATGTGGAATTGCCTCAGTTTTCTGTACCTGTGTCTGTGCTAACGCCTTCCTTCCCTGCAACTACCCCATATTCTATCTATATTGTAGGTTCTGATTATTATTTGTTCCCTTCCTATATTTTTTTCCCCAAAAAACATAAACGTCTTCACTATTTTTTTACAGATGGCTATGTGGCGGCCTGGTGACGGCAAGGTATACCTGCCTCCCACTCCTGTTTCTAAGGTTCTCAGTACGGACACCTATGTTACACGCACCAACCTTTTTTATTATGGGGGCAGCTCCCGCCTCCTTACTGTGGGACATCCATATTGTACTTTACAGGTTGGCCAGGGTAAACGGGCCACCATTCCTAAGGTGTCTGGGTATCAGTACAGGGTGTTTCGTGTGAAATTACCAGACCCTAATAAATTTGCTTTACCTGATGCAACCTTATATAATCCAGACACGGAACGCATGGTATGGGCCTGCAGGGGCATTGAGGTCGGCCGTGGGCAGCCACTGGGTGTTGGCACCAGTGGCCACCCGTTATATAACAGGTTGGATGATACAGAAAATACCTCTTTGTTGGCTGCTGCTAATGATGACAGTCGGGACAATATCTCTGTGGATTATAAGCAGACCCAGTTGTTAATTGTGGGGTGTAAGCCCCCTATAGGAGAGCACTGGACCAAAGGTACCTTATGCCCCAATGCTGCCCCGGCCCCCACGGAATGCCCTCCGTTGGAATTTAAAAATACAACTATTCAGGATGGTGACATGGTAGAAACGGGCTATGGGGCTATTGATTTCAAAAGCTTGCAGGAAAGTAAATCTGAGGTGCCCTTGGATATATGCACCTCCACATGTAAATATCCTGACTATTTGCAAATGGCTGCAGAACCTTATGGCGATTGTATGTTTTTTTGTTTGCGCCGTGAGCAAATGTTTGCCAGACATTTCTTTAACAGACATGGCACTATGGGCGAGGCCCTGCCCACTGACCTGTATATGAAAGGTACCCCAGGCAGTGACAGACAAATGCCGGGCAGTTACATTTATGCCCCCACTCCTAGTGGGTCTATGGTGTCGTCTGATTCTCAGTTGTTTAATAAGCCATATTGGCTGCAGCGGGCGCAGGGCCATAATAATGGTATTTGTTGGTTTAATGAACTGTTTGTTACTGTGGTGGATACTACTAGGAGTACTAATTTTACTATTTGTACCGCCTCCACTGCTGCAGCAGAATACAAGGCTACCAACTTTAGGGAATTTTTGCGACACACGGAGGAATTTGATTTGCAATTTATATTTCAATTGTGCAAAATACAGTTAACCCCCGAAATCATGGCCTACCTGCATAATATGAACAAGGACCTTTTGGATGACTGGAACTTTGGGGTTTTACCTCCCCCTTCCACTAGTTTAGATGAGACATATCACTATTTGCAGTCTCGGGCTATTACATGTCAAAAGGGGGCTGCTTCCCCGTCCCCCAAGGTGGACCCGTATGCGCAAATGACATTTTGGACTGTGGATCTTAAGGACAAGTTGTCTACTGATTTGGACCAGTTTCCTTTGGGGCGTAAGTTCTTGCTACAAGCAGGGTCTCGCCCTCGGTCTGTTGCTGTGTCCCGTAAGCGTTCTGCACCTACTAAGCAGTCCCCTACCTCTGCTAAACGAAAGCGCAGGAAGTAACTGTATGTATGGTATGTGTGTGTGTGCTCTGTACTGTGTTGTGCGCGTTTGTCAGTGTGTTTTGTTATATGTATGTATGGCCTGTTTGTATATGTTGTGTATGTACCCCCCTCCTCCCGCTGTTGTATATGTATTTATGGAATGTATGTGTTGTTTGTGCATTATTAAACTGTGTGTCACTGTGCCTAATGTCCGGTGCGCCCTGTGAGTAAGTGTGTGTGTGTGTATTTGTTTGTACGCCTTGCACACTATGTTATTTCCTTACCACTCCTTACATTAGTGCCTCCATTTTGTGTGCTACATTTTGTATGACCCCATTGTGTTACCCCGACCGTTTTCGGTTGCGCGCCTTTTTGGTTTCTATAGTGGCACACTGCCACACTGTACACAAAAGGTTTCTAATCCTTAGGCAACTCATTTCCTGCGTTGGCAGCATACTGTGTTTTACACCTGGGCGTGCCTGACATATTCTTGGCGGCCTACAACTGTTTTGCACACAAATTATACAGTGCACTTACTCATTTTGCAATAAAACTGCTTTTAGGCACATTCTTTGTGCTGACTACCATGTCCTAATTGCTGGTTTGGCTTTTATAAACTTTCTACAAGCCAACTATGTGTCCTATAAACTAAGCATGCTTTGTGCAAACCTGTTTTAACATACAAGGTGGGGCAATGTGTAAGTCTACTTTTCCCTTATAATAATTTACAACAATCATCTGTATAATAAAGTAGGGAGGTACCGAAAACGGTCGACCGGGAAGGGTACATATAAAAGCAAACCGTGTGGTCAGCACAGTAGCA
>LNS7798956_HPV62
ATGACTGCGGGGCCAGCAAGGCCCACGAACCTGTTTTTGCTGTGTAAGGAGTATGATGTGGACCTGGACGACCTGCACCTAACCTGCATATTTTGCAAAACAGACCTGTCCGCCGGTGAACTGCTGTCCTTTGCAATACGGGAGCTACACGTGGTGTGGCGAAAGGACTGGCCATTTGGAGTATGCGCAGCATGCCTATTGAGAGAGATTAAAGTAAGAGAGCTACGGCGGTGGCAGCACTCATGCTTTGGAATAACAGTAGAAGAGGAAACAGGCAGTCCGCTTGCACAAATATATATTAGATGCCATGCATGCTGTATGCCATTAACCTGTCAGGAAAAGGAGTATCAGGTAGAGAGGGGAGTGCACTTCCACAAAATAGCAGGAGTGTGGACAGGACGGTGCCGCAATTGTAGAGGAGTATGCACGGCCAGGCAGCAACTATAAAGGACATTGTCCTACAAGAGCGTCCCGATGTGGTTGACCTACATTGCCACGAGCAATTGTTAGACAGCTCAGAGGAAGAGGTGGATGATAGGGACAGTGGTGAGCAACCTGTAGAACGGGCACAGCAGGCCCATAGGGTGGTTACTACGTGTGGTATTTGCAACTGTTTAGTTAGGTTGGTGGTGTTAAGTGGAGACGCAGAACTCAGACGGCTGCAACAACTACTGACGGATGCACTGGAGATAGTGTGTCCCGGCTGCGCATAAGTGACATGGCCGATGCGGAAGGTACCAATGGCGGGGATGGGATAGATGGTACAAACGGGGCCGGAGGGTGGTTTATGGTGGAAGCCATAGTAGAACAAACAACAGGGTACCAGGTGTCCAGTGATGAAGATGAAAACAGTATAGACACAGGGGAAGATCTGGTAGACTTTATAGACAATACCAGACATCCCGGGGACGGGCAGGAAGTGCCGTTAGAATTGTTTGTTCAACAAAATGCACGGGATGACGCTGCAGCTGTGCAGGCACTAAAACGAAAGTATACATATAGTCCTGCAACAAGCTCATGTGTATCCTGGGTGGACTGTGAATTGAGCCCGCGGTTGAACGCAATAAGCCTAGACCGGGGACACGAAAGGGCCAGAAGGAGGTTGTTTGACCAAGACAGTGGGTATGGCCATACGCAGGTGGATACGGGACCATCCGAAGGACAGGTACCGGGGGATACACAACAAACAGATGAAAACGTAGAGCAGGAAGTGCAAGAGGATGTAAGGGGGGGGGGGGATGGGGAACCGGAACGCAGTGTAGATGTGCAACAATCGCAGGAACGCACAGCAAGTATTGTAGAGCTGTTAAAAACCAGTAACCTGCGAGCAACACTGCTAAGTAAGTTTAAGGAGCTGTATGGGCTGGCATTTGGAGAGCTGGTAAGACAATTTAAAAGTGATAAATCAGTGTGTGGGGACTGGGTTGTATGTGCCTTTGGTGTATACCATGCAGTGGCAGAGGCTATTAAAACATTAATACAGCCTGTGTGCCTATATGCCCATATACAAAGCCAAACCTGTTCGTGGGGTATGGTAATATTAATGCTTATTAGATTTAAATGTAGTAAAAGCAGGGAAACAGTGGCCAAATGCATTGGCACATTGCTAAATGTGCCTGACAAGCAAATGTTAATTGAACCACCAAAAATTAGAAGCGCGCCCTGCGCACTATATTGGTTTAGGACAGCCATGGGGAATGCAAGTGAAATATTAGGGGAAACACCTGAGTGGATAACAAGACAAACAGTTGTGGGACATGCAATGCAAGAAACACAATTTAGCCTATCAGTGCTTGTACAGTGGGCATATGACAATGATATAGTGGACGAAAGTGACCTAGCATATCAATACGCATTGCTGGGCAATGACGACCCCAATGCAGCAGCCTTTTTAGCAAGCAACTGCCAAGCAAAGTATATAAAGGATGCAATTACAATGTGTAAATATTATAAACGGGCAGAACAAAAACGTATGTCTATGGCACAGTGGATAGCACATAGAAGCCAAAAGGTAGCTGATACAGGGGACTGGAGACCTATAGTACGGTTTTTAAGGTATCAAAAAATAGAATTTGTGACATTCATGAGTGCACTAAAAATGTTTTTAAGAAATATACCCAAAAAAAGCTGTATAGTAATATATGGGCCAAGTGATACAGGGAAATCATTGTTTTGCATGAGCCTATTAAAGTTTTTAGGAGGGGCAGTAATATCCTATGTGAATTCCACCAGCCACTTTTGGTTATCCCCCCTAACAGATGCTAAAGTGGGGCTACTGGACGATGCCACGTACCCATGCTGGGTATATATAGATACACATTTACGGAGCGTGCTGGATGGAAACCAAATAAGCATAGATAGAAAACATAAAAACCTGACACAGATACAATGTCCTCCCTTATTTATTACCACCAATATAAATCCTTTGGAAGACGCAAATCTAAAATACCTGCATAGTAGAATTGCAGTATTCCACTTTATGTACAAGTGTCCATTGGATGACAAGGGGGACCCAGTGTATCAATTTAATAATGAAAACTGGAAATCCTTTTTTCAAAGGTCCTGGGCACAAATAGAGGGTACTCCTGAGGAGGAGGAGGAGGAGGAGGAGGAGGACAATGGCAACACTGGCCGACCGTTTAGATGCGTGCCAGGAGAAACTAATAGACTTTTATGAAAAGGATAGCGACAAGCTTGATGACCAAGTAAAACACTGGCAGTGCATACGCCTGGAACATGCCATTTTATTTAAGGCAAGACAAGCAGGACTAACACAGTTGGGCCACCAGGTGGTGCCAGCACTTAGTGTTACAAAAGGAAAAGCCCACCTGGCAATAGAAGTGCATTTAGCATTGAAAAGTTTATATGCAAGTGTGTATAAAGACGAACCATGGACATTGCAAAGCACGTCTTTGGACATGTGGAACGCAAAGCCACAAAAATGCTGGAAGAAAAAAGGACGAACAGTTACAGTTAAATTTGATTGTGAGGACTCTAAAATAATGGAGTATGTAAGCTGGGGGTACATATATGTGCAAACAGATACCGAGCAATGGTGTAAAGTACAAGGAAAGGTAAGCTATGAAGGGCTATACTACGAACTGGAGGGCCACAGACACTACTATGTAGTATTTGCAGACGAGGCTAAAAAATATGGGGACCTTGACAAATGGGAGGTCCATTGGGGGAACACAGTGATTTATGAACCATGCAACTCTGTATCTAGCACCCAGGACATTGTGCGAGAGATACCCCCTGCTGAAACTACTAGACTGCTACACACCCCCGAACCCACCACCAGTGCCCAGCACGTGGGCACCACCCAGACCACCAAAGCCACCCCGGTGCCGACGCCGCCTTGTAAGCGACAGCGAGTCCACGGACACGGAGCGGAGCGGCAGCCCACCGTTACAGAAGCGGACAGCAGGGTCGTGGACAATAACGAGTACGGGACCAACAGTTACCCTGACAGCACAAAAGGACGACACGTGTGTGACGGTGGCGCTGCACCTGTAATACACCTGCGAGGTGAACCAAACAAATTAAAGTGTCTTAGATATAGATTACGCGGGTCTGTACCACATTTATTTGTAAAGGCGTCCTCCACGTGGCATTGGACCTGTGGGGACAGCACAGAAAAGGATGCATTTGTAACATTTTGGTATGCCAATATAGAACAACGCACAGAATTCCTGCAACGTGTAACAATACCAAAAGGCATACAAGCAATGCAAGGGTATATGACCATGTGTATGTAACCATATATATATGTACATATATATTACTGTAATCATATATAGCTACGTGTGTAAACAATATTGTTTGTGCTGTATCTGAGCCAGGTTTATACAGTAAGGTACCACACCTGCATTGTGCAAACGTTACCAATCCTGGATAACTTGCTATGTTGTATATGTGGGTGGTGTGATGTGCTTTTGCTGCTTATACTTTTCTGGCTTTCCCAGCTGTCTGCCCTAACTGCCTTTGCTGTGTTTTTTTGTATTATATATGTGGGATTTGGGCTTTTGTATTTGCAGGTTATGTGGTACATTGGTATGCTGTAAACCACAACCAGCCAACCACTGCTGCTATTGTGTATATACATAGTAGGTGTATTTGCAGGTGTTTAGTAGGTATGCATCCTGTTATGGTACGCTCCTATGACGGGGGCACCGATATTGTGGTGTTGGGGTCTGATGACAGTGGTCTACTGTTTTTATTGTGCCTCATAGTGGCATTAATACTGTTTGCTATATACAAGTTGTTGCAATTGTAACTACCAGCGTTGTACATACCATATTTCTGTTATTGTTGCTTTATTTTTTATATTTTGTATGTTGCAATAAATACATTTATACATTGGCTTTCAATATGCCCAAGGTACTGCATCGTCGCAAGCGTGCATCTGCCACTGACCTTTATCGTACCTGCAAAGTATCAGGCACGTGTCCTTCTGATGTCATTCCCAAGGTGGAAGGCAATACATTGGCAGATAAAATATTAAAGTGGGCCAGCCTTGGGGTATTTTTTGGGGGTCTAGGTATTGGTACGGCCTCTGGCACGGGTGGGCGCACCGGCTACATACCTATAGGGGGCCGGCCCCCGTCTGTGGTGGACATTGGCCCCGTGTCCCGCCCCCCTGTGGTTATTGAACCTGTGGGCGCTACGGATCCATCTATTGTTACCCTTGTTGAGGATTCCAGTATTATTGAGGCCGGGGCTGTGCATCCAAATTTTACAGGGTCCTCAGGGTTTGAGGTCACCACATCCTCTACCACCACCCCTGCTGTTTTGGACATTTCCCCTACCGGTACCACTGTACAGGTTAGCAGTACCAACTTTTTAAATCCTGCATATACTGAGCCATCCATTATAGACCCTCCCCAAACTGGTGAGCTTTCGGGTCATGTGCTTACCAGTACACCCACAGCTGGGTCACACAGTTATGAGGAAATCCCTATGGTTACCTTTGCATCAAATGCTGGTACAGGCTCTGAACCTATTAGTAGCACCCCATTGCCTGGTGTGCGGCGCGTTGCAGGGCCCCGCCTTGGTTTATACACAAAGGCCACTCAGCAGGTGCCTGTGGCTGACCCTGCCTTTGTGTCTCGTCCTGCATCCTTTGCAACATTCGACAATCCTATATATGACCCCGAGGAAACTATTATTTTTGAGCACCCCAGTATTTACACACCGCCTGATCCTGACTTTTTAGATATTGTGACTTTACACAGGCCTGCTTTAACCTCTCGCCAGGGCACTGTACGCCTTAGTCGTGTTGGCCAGCGTGCGTCATTACGCACCCGTAGTGGTAAGCGTATTGGGGCCAGGGTACACTTTTACCATGACATCAGCCCTATACCCAGTACCACCACTGGTGACATTGAGTTGCAGCCCTTGCTGCCTTCTGGCTCCTCCTCTGCTGATACATTGTATGATGTATATGCAGATGACCAGCACCTTGATGCTGTATTACAGTCTGTGCCTTCTATGTCTTCCAGGCCCTTGGTTCCCAGCAATGCCACCATATCTGCCACGTCTGTGGCATCCTCTCATACTAATGTCACTGTACCATTATCCACTGGGTTGTCCGTTCCAGCGTCCACTGGCCCTGATGTGGAATTGCCTCAGTTTTCTGTACCTGTGTCTGTGCTAACGCCTTCCTTCCCTGCAACTACCCCATATTCTATATATATTGTAGGTTCTGATTATTATTTGTTCCCTTCCTATATTTTTTTCCCAAAAAAACATAAACGTCTTCACTATTTTTTTACAGATGGCTATGTGGCGGCCTGGTGACGGCAAGGTATACCTGCCTCCCACTCCTGTTTCTAAGGTTCTCAGTACGGACACCTATGTTACACGCACCAACCTTTTTTATTATGGGGGCAGCTCCCGCCTCCTTACTGTGGGACATCCATATTGTACTTTACAGGTTGGCCAGGGTAAACGGGCCACCATTCCTAAGGTGTCTGGGTATCAGTACAGGGTGTTTCGTGTGAAATTACCAGACCCTAATAAATTTGCTTTACCTGATGCAACCTTATATAATCCAGACACGGAACGCATGGTATGGGCCTGCAGGGGCATTGAGGTCGGCCGTGGGCAGCCACTGGGTGTTGGCACCAGTGGCCACCCGTTATATAACAGGTTGGATGATACAGAAAATACCTCTTTGTTGGCTGCTGCTAATGATGACAGTCGGGACAATATCTCTGTGGATTATAAGCAGACCCAGTTGTTAATTGTGGGGTGTAAGCCCCCTATAGGAGAGCACTGGACCAAAGGTACCTTATGCCCCAATGCTGCCCCGGCCCCCACGGAATGCCCTCCGTTGGAATTTAAAAATACAACTATTCAGGATGGTGACATGGTAGAAACGGGCTATGGGGCTATTGATTTCAAAAGCTTGCAGGAAAGTAAATCTGAGGTGCCCTTGGATATATGCACCTCCACATGTAAATATCCTGACTATTTGCAAATGGCTGCAGAACCTTATGGCGATTGTATGTTTTTTTGTTTGCGCCGTGAGCAAATGTTTGCCAGACATTTCTTTAACAGACATGGCACTATGGGCGAGGCCCTGCCCACTGACCTGTATATGAAAGGTACCCCAGGCAGTGACAGACAAATGCCGGGCAGTTACATTTATGCCCCCACTCCTAGTGGGTCTATGGTGTCGTCTGATTCTCAGTTGTTTAATAAGCCATATTGGCTGCAGCGGGCGCAGGGCCATAATAATGGTATTTGTTGGTTTAATGAACTGTTTGTTACTGTGGTGGATACTACTAGGAGTACTAATTTTACTATTTGTACCGCCTCCACTGCTGCAGCAGAATACAAGGCTACCAACTTTAGGGAATTTTTGCGACACACGGAGGAATTTGATTTGCAATTTATATTTCAATTGTGCAAAATACAGTTAACCCCCGAAATCATGGCCTACCTGCATAATATGAACAAGGACCTTTTGGATGACTGGAACTTTGGGGTTTTACCTCCCCCTTCCACTAGTTTAGATGAGACATATCACTATTTGCAGTCTCGGGCTATTACATGTCAAAAGGGGGCTGCTTCCCCGTCCCCCAAGGTGGACCCGTATGCGCAAATGACATTTTGGACTGTGGATCTTAAGGACAAGTTGTCTACTGATTTGGACCAGTTTCCTTTGGGGCGTAAGTTCTTGCTACAAGCAGGGTCTCGCCCTCGGTCTGTTGCTGTGTCCCGTAAGCGTTCTGCACCTACTAAGCAGTCCCCTACCTCTGCTAAACGAAAGCGCAGGAAGTAACTGTATGTATGGTATGTGTGTGTGTGCTCTGTACTGTGTTGTGCGCGTTTGTCAGTGTGTTTTGTTATATGTATGTATGGCCTGTTTGTATATGTTGTGTATGTACCCCCCTCCTCCCGCTGTTGTATATGTATTTATGGAATGTATGTGTTGTTTGTGCATTATTAAACTGTGTGTCACTGTGCCTAATGTCCGGTGCGCCCTGTGAGTAAGTGTGTGTGTGTGTATTTGTTTGTACGCCTTGCACACTATGTTATTTCCTTACCACTCCTTACATTAGTGCCTCCATTTTGTGTGCTACATTTTGTATGACCCCATTGTGTTACCCCGACCGTTTTCGGTTGCGCGCCTTTTTGGTTTCTATAGTGGCACACTGCCACACTGTACACAAAAGGTTTCTAATCCTTAGGCAACTCATTTCCTGCGTTGGCAGCATACTGTGTTTTACACCTGGGCGTGCCTGACATATTCTTGGCGGCCTACAACTGTTTTGCACACAAATTATACAGTGCACTTACTCATTTTGCAATAAAACTGCTTTTAGGCACATTCTTTGTGCTGACTACCATGTCCTAATTGCTGGTTTGGCTTTTATAAACTTTCTACAAGCCAACTATGTGTCCTATAAACTAAGCATGCTTTGTGCAAACCTGTTTTAACATACAAGGTGGGGCAATGTGTAAGTCTACTTTTCCCTTATAATAATTTACAACAATCATCTGTATAATAAAGTAGGGAGGTACCGAAAACGGTCGACCGGGAAGGGTACATATAAAAGCAAACCGTGTGGTCAGCACAGTAGCA
>KU298924|HPV62|
ATGACTGCGGGGCCAGCAAGGCCCACGAACCTGTTTTTGCTGTGTAAGGAGTATGATGTGGACCTGGACGACCTGCACCTAACCTGCATATTTTGCAAAACAGACCTGTCCGCCGGTGAACTGCTGTCCTTTGCAATACGGGAGCTACACGTGGTGTGGCGAAAGGACTGGCCATTTGGAGTATGCGCAGCATGCCTATTGAGAGAGATTAAAGTAAGAGAGCTACGGCGGTGGCAGCACTCATGCTTTGGAATAACAGTAGAAGAGGAAACAGGCAGTCCGCTTGCACAAATATATATTAGATGCCATGCATGCTGTATGCCATTAACCTGTCAGGAAAAGGAGTATCAGGTAGAGAGGGGAGTGCACTTCCACAAAATAGCAGGAGTGTGGACAGGACGGTGCCGCAATTGTAGAGGAGTATGCACGGCCAGGCAGCAACTATAAAGGACATTGTCCTACAAGAGCGTCCCGATGTGGTTGACCTACATTGCCACGAGCAATTGTTAGACAGCTCAGAGGAAGAGGTGGATGATAGGGACAGTGGTGAGCAACCTGTAGAACGGGCACAGCAGGCCCATAGGGTGGTTACTACGTGTGGTATTTGCAACTGTTTAGTTAGGTTGGTGGTGTTAAGTGGAGACGCAGAACTCAGACGGCTGCAACAACTACTGACGGATGCACTGGAGATAGTGTGTCCCGGCTGCGCATAAGTGACATGGCCGATGCGGAAGGTACCAATGGCGGGGATGGGATAGATGGTACAAACGGGGCCGGAGGGTGGTTTATGGTGGAAGCCATAGTAGAACAAACAACAGGGTACCAGGTGTCCAGTGATGAAGATGAAAACAGTATAGACACAGGGGAAGATCTGGTAGACTTTATAGACAATACCAGACATCCCGGGGACGGGCAGGAAGTGCCGTTAGAATTGTTTGTTCAACAAAATGCACGGGATGACGCTGCAGCTGTGCAGGCACTAAAACGAAAGTATACATATAGTCCTGCAACAAGCTCATGTGTATCCTGGGTGGACTGTGAATTGAGCCCGCGGTTGAACGCAATAAGCCTAGACCGGGGACACGAAAGGGCCAGAAGGAGGTTGTTTGACCAAGACAGTGGGTATGGCCATACGCAGGTGGATACGGGACCATCCGAAGGACAGGTACCGGGGGATACACAACAAACAGATGAAAACGTAGAGCAGGAAGTGCAAGAGGATGTAAGGGGGGGGGGGGATGGGGAACCGGAACGCAGTGTAGATGTGCAACAATCGCAGGAACGCACAGCAAGTATTGTAGAGCTGTTAAAAACCAGTAACCTGCGAGCAACACTGCTAAGTAAGTTTAAGGAGCTGTATGGGCTGGCATTTGGAGAGCTGGTAAGACAATTTAAAAGTGATAAATCAGTGTGTGGGGACTGGGTTGTATGTGCCTTTGGTGTATACCATGCAGTGGCAGAGGCTATTAAAACATTAATACAGCCTGTGTGCCTATATGCCCATATACAAAGCCAAACCTGTTCGTGGGGTATGGTAATATTAATGCTTATTAGATTTAAATGTAGTAAAAGCAGGGAAACAGTGGCCAAATGCATTGGCACATTGCTAAATGTGCCTGACAAGCAAATGTTAATTGAACCACCAAAAATTAGAAGCGCGCCCTGCGCACTATATTGGTTTAGGACAGCCATGGGGAATGCAAGTGAAATATTAGGGGAAACACCTGAGTGGATAACAAGACAAACAGTTGTGGGACATGCAATGCAAGAAACACAATTTAGCCTATCAGTGCTTGTACAGTGGGCATATGATAATGATATAGTGGACGAAAGTGACCTAGCATATCAATACGCATTGCTGGGCAATGACGACCCCAATGCAGCAGCCTTTTTAGCAAGCAACTGCCAAGCAAAGTATATAAAGGATGCAATTACAATGTGTAAATATTATAAACGGGCAGAACAAAAACGTATGTCTATGGCACAGTGGATAGCACATAGAAGCCAAAAGGTAGCTGATACAGGGGACTGGAGACCTATAGTACGGTTTTTAAGGTATCAAAAAATAGAATTTGTGACATTCATGAGTGCACTAAAAATGTTTTTAAGAAATATACCCAAAAAAAGCTGTATAGTAATATATGGGCCAAGTGATACAGGGAAATCATTGTTTTGCATGAGCCTATTAAAGTTTTTAGGAGGGGCAGTAATATCCTATGTGAATTCCACCAGCCACTTTTGGTTATCCCCCCTAACAGATGCTAAAGTGGGGCTACTGGACGATGCCACGTACCCATGCTGGGTATATATAGATACACATTTACGGAGCGTGCTGGATGGAAACCAAATAAGCATAGATAGAAAACATAAAAACCTGACACAGATACAATGTCCTCCCTTATTTATTACCACCAATATAAATCCTTTGGAAGACGCAAATCTAAAATACCTGCATAGTAGAATTGCAGTATTCCACTTTATGTACAAGTGTCCATTGGATGACAAGGGGGACCCAGTGTATCAATTTAATAATGAAAACTGGAAATCCTTTTTTCAAAGGTCCTGGGCACAAATAGAGGGTACTCCTGAGGAGGAGGAGGAGGAGGAGGAGGAGGACAATGGCAACACTGGCCGACCGTTTAGATGCGTGCCAGGAGAAACTAATAGACTTTTATGAAAAGGATAGCGACAAGCTTGATGACCAAGTAAAACACTGGCAGTGCATACGCCTGGAACATGCCATTTTATTTAAGGCAAGACAAGCAGGACTAACACAGTTGGGCCACCAGGTGGTGCCAGCACTTAGTGTTACAAAAGGAAAAGCCCACCTGGCAATAGAAGTGCATTTAGCATTGAAAAGTTTATATGCAAGTGTGTATAAAGACGAACCATGGACATTGCAAAGCACGTCTTTGGACATGTGGAACGCAAAGCCACAAAAATGCTGGAAGAAAAAAGGACGAACAGTTACAGTTAAATTTGATTGTGAGGACTCTAAAATAATGGAGTATGTAAGCTGGGGGTACATATATGTGCAAACAGATACCGAGCAATGGTGTAAAGTACAAGGAAAGGTAAGCTATGAAGGGCTATACTACGAACTGGAGGGCCACAGACACTACTATGTAGTATTTGCAGACGAGGCTAAAAAATATGGGGACCTTGACAAATGGGAGGTCCATTGGGGGAACACAGTGATTTATGAACCATGCAACTCTGTATCTAGCACCCAGGACATTGTGCGAGAGATACCCCCTGCTGAAACTACTAGACTGCTACACACCCCCGAACCCACCACCAGTGCCCAGCACGTGGGCACCACCCAGACCACCAAAGCCACCCCGGTGCCGACGCCGCCTTGTAAGCGACAGCGAGTCCACGGACACGGAGCGGAGCGGCAGCCCACCGTTACAGAAGCGGACAGCAGGGTCGTGGACAATAACGAGTACGGGACCAACAGTTACCCTGACAGCACAAAAGGACGACACGTGTGTGACGGTGGCGCTGCACCTGTAATACACCTGCGAGGTGAACCAAACAAATTAAAGTGTCTTAGATATAGATTACGCGGGTCTGTACCACATTTATTTGTAAAGGCGTCCTCCACGTGGCATTGGACCTGTGGGGACAGCACAGAAAAGGATGCATTTGTAACATTTTGGTATGCCAATATAGAACAACGCACAGAATTCCTGCAACGTGTAACAATACCAAAAGGCATACAAGCAATGCAAGGGTATATGACCATGTGTATGTAACCATATATATATGTACATATATATTACTGTAATCATATATAGCTACGTGTGTAAACAATATTGTTTGTGCTGTATCTGAGCCAGGTTTATACAGTAAGGTACCACACCTGCATTGTGCAAACGTTACCAATCCTGGATAACTTGCTATGTTGTATATGTGGGTGGTGTGATGTGCTTTTGCTGCTTATACTTTTCTGGCTTTCCCAGCTGTCTGCCCTAACTGCCTTTGCTGTGTTTTTTTGTATTATATATGTGGGATTTGGGCTTTTGTATTTGCAGGTTATGTGGTACATTGGTATGCTGTAAACCACAACCAGCCAACCACTGCTGCTATTGTGTATATACATAGTAGGTGTATTTGCAGGTGTTTAGTAGGTATGCATCCTGTTATGGTACGCTCCTATGACGGGGGCACCGATATTGTGGTGTTGGGGTCTGATGACAGTGGTCTACTGTTTTTATTGTGCCTCATAGTGGCATTAATACTGTTTGCTATATACAAGTTGTTGCAATTGTAACTACCAGCGTTGTACATACCATATTTCTGTTATTGTTGCTTTATTTTTTATATTTTGTATGTTGCAATAAATACATTTATACATTGGCTTTCAATATGCCCAAGGTACTGCATCGTCGCAAGCGTGCATCTGCCACTGACCTTTATCGTACCTGCAAAGTATCAGGCACGTGTCCTTCTGATGTCATTCCCAAGGTGGAAGGCAATACATTGGCAGATAAAATATTAAAGTGGGCCAGCCTTGGGGTATTTTTTGGGGGTCTAGGTATTGGTACGGCCTCTGGCACGGGTGGGCGCACCGGCTACATACCTATAGGGGGCCGGCCCCCGTCTGTGGTGGACATTGGCCCCGTGTCCCGCCCCCCTGTGGTTATTGAACCTGTGGGCGCTACGGATCCATCTATTGTTACCCTTGTTGAGGATTCCAGTATTATTGAGGCCGGGGCTGTGCATCCAAATTTTACAGGGTCCTCAGGGTTTGAGGTCACCACATCCTCTACCACCACCCCTGCTGTTTTGGACATTTCCCCTACCGGTACCACTGTACAGGTTAGCAGTACCAACTTTTTAAATCCTGCATATACTGAGCCATCCATTATAGACCCTCCCCAAACTGGTGAGCTTTCGGGTCATGTGCTTACCAGTACACCCACAGCTGGGTCACACAGTTATGAGGAAATCCCTATGGTTACCTTTGCATCAAATGCTGGTACAGGCTCTGAACCTATTAGTAGCACCCCATTGCCTGGTGTGCGGCGCGTTGCAGGGCCCCGCCTTGGTTTATACACAAAGGCCACTCAGCAGGTGCCTGTGGCTGACCCTGCCTTTGTGTCTCGTCCTGCATCCTTTGCAACATTCGACAATCCTATATATGACCCCGAGGAAACTATTATTTTTGAGCACCCCAGTATTTACACACCGCCTGATCCTGACTTTTTAGATATTGTGACTTTACACAGGCCTGCTTTAACCTCTCGCCAGGGCACTGTACGCCTTAGTCGTGTTGGCCAGCGTGCGTCATTACGCACCCGTAGTGGTAAGCGTATTGGGGCCAGGGTACACTTTTACCATGACATCAGCCCTATACCCAGTACCACCACTGGTGACATTGAGTTGCAGCCCTTGCTGCCTTCTGGCTCCTCCTCTGCTGATACATTGTATGATGTATATGCAGATGACCAGCACCTTGATGCTGTATTACAGTCTGTGCCTTCTATGTCTTCCAGGCCCTTGGTTCCCAGCAATGCCACCATATCTGCCACGTCTGTGGCATCCTCTCATACTAATGTCACTGTACCATTATCCACTGGGTTGTCCGTTCCAGCGTCCACTGGCCCTGATGTGGAATTGCCTCAGTTTTCTGTACCTGTGTCTGTGCTAACGCCTTCCTTCCCTGCAACTACCCCATATTCTATATATATTGTAGGTTCTGATTATTATTTGTTCCCTTCCTATATTTTTTTCCCAAAAAAACATAAACGTCTTCACTATTTTTTTACAGATGGCTATGTGGCGGCCTGGTGACGGCAAGGTATACCTGCCTCCCACTCCTGTTTCTAAGGTTCTCAGTACGGACACCTATGTTACACGCACCAACCTTTTTTATTATGGGGGCAGCTCCCGCCTCCTTACTGTGGGACATCCATATTGTACTTTACAGGTTGGCCAGGGTAAACGGGCCACCATTCCTAAGGTGTCTGGGTATCAGTACAGGGTGTTTCGTGTGAAATTACCAGACCCTAATAAATTTGCTTTACCTGATGCAACCTTATATAATCCAGACACGGAACGCATGGTATGGGCCTGCAGGGGCATTGAGGTCGGCCGTGGGCAGCCACTGGGTGTTGGCACCAGTGGCCACCCGTTATATAACAGGTTGGATGATACAGAAAATACCTCTTTGTTGGCTGCTGCTAATGATGACAGTCGGGACAATATCTCTGTGGATTATAAGCAGACCCAGTTGTTAATTGTGGGGTGTAAGCCCCCTATAGGAGAGCACTGGACCAAAGGTACCTTATGCCCCAATGCTGCCCCGGCCCCCACGGAATGCCCTCCGTTGGAATTTAAAAATACAACTATTCAGGATGGTGACATGGTAGAAACGGGCTATGGGGCTATTGATTTCAAAAGCTTGCAGGAAAGTAAATCTGAGGTGCCCTTGGATATATGCACCTCCACATGTAAATATCCTGACTATTTGCAAATGGCTGCAGAACCTTATGGCGATTGTATGTTTTTTTGTTTGCGCCGTGAGCAAATGTTTGCCAGACATTTCTTTAACAGACATGGCACTATGGGCGAGGCCCTGCCCACTGACCTGTATATGAAAGGTACCCCAGGCAGTGACAGACAAATGCCGGGCAGTTACATTTATGCCCCCACTCCTAGTGGGTCTATGGTGTCGTCTGATTCTCAGTTGTTTAATAAGCCATATTGGCTGCAGCGGGCGCAGGGCCATAATAATGGTATTTGTTGGTTTAATGAACTGTTTGTTACTGTGGTGGATACTACTAGGAGTACTAATTTTACTATTTGTACCGCCTCCACTGCTGCAGCAGAATACAAGGCTACCAACTTTAGGGAATTTTTGCGACACACGGAGGAATTTGATTTGCAATTTATATTTCAATTGTGCAAAATACAGTTAACCCCCGAAATCATGGCCTACCTGCATAATATGAACAAGGACCTTTTGGATGACTGGAACTTTGGGGTTTTACCTCCCCCTTCCACTAGTTTAGATGAGACATATCACTATTTGCAGTCTCGGGCTATTACATGTCAAAAGGGGGCTGCTTCCCCGTCCCCCAAGGTGGACCCGTATGCGCAAATGACATTTTGGACTGTGGATCTTAAGGACAAGTTGTCTACTGATTTGGACCAGTTTCCTTTGGGGCGTAAGTTCTTGCTACAAGCAGGGTCTCGCCCTCGGTCTGTTGCTGTGTCCCGTAAGCGGTCTGCACCTACTAAGCAGTCCCCTACCTCTGCTAAACGAAAGCGCAGGAAGTAACTGTATGTATGGTATGTGTGTGTGTGCTCTGTACTGTGTTGTGCGCGTTTGTCAGTGTGTTTTGTTATATGTATGTATGGCCTGTTTGTATATGTTGTGTATGTACCCCCCTCCTCCCGCTGTTGTATATGTATTTATGGAATGTATGTGTTGTTTGTGCATTATTAAACTGTGTGTCACTGTGCCTAATGTCCGGTGCGCCCTGTGAGTAAGTGTGTGTGTGTGTATTTGTTTGTACGCCTTGCACACTATGTTATTTCCTTACCACTCCTTACATTAGTGCCTCCATTTTGTGTGCTACATTTTGTATGACCCCATTGTGTTACCCCGACCGTTTTCGGTTGCGCGCCTTTTTGGTTTCTATAGTGGCACACTGCCACACTGTACACAAAAGGTTTCTAATCCTTAGGCAACTCATTTCCTGCGTTGGCAGCATACTGTGTTTTACACCTGGGCGTGCCTGACATATTCTTGGCGGCCTACAACTGTTTTGCACACAAATTATACAGTGCACTTACTCATTTTGCAATAAAACTGCTTTTAGGCACATTCTTTGTGCTGACTACCATGTCCTAATTGCTGGTTTGGCTTTTATAAACTTTCTACAAGCCAACTATGTGTCCTATAAACTAAGCATGCTTTGTGCAAACCTGTTTTAACATACAAGGTGGGGCAATGTGTAAGTCTACTTTTCCCTTATAATAATTTACAACAATCATCTGTATAATAAAGTAGGGAGGTACCGAAAACGGTCGACCGGGAAGGGTACATATAAAAGCAAACCGTGTGGTCAGCACAGTAGCA
>AY395706|HPV62|A1|
ATGACTGCAGGGCCAGCAAGGCCCACGAACCTGTTTTTGCTGTGTAAGGAGTATGATGTGGACCTGGACGACCTGCACCTAACCTGCATATTTTGCAAAACAGACCTGTCCGCCGGTGAACTGCTGTCCTTTGCAATACGGGAGCTACACGTGGTGCGGCGAAAGGACTGGCCATTTGGAGTATGCGCAGCATGCCTATTGAGAGAGATTAAAGTAAGAGAGCTACGGCGGTGGCAGCACTCATGCTTTGGAATAACAGTAGAAGAGGAAACAGGCAGTCCGCTTGCACAAATATATATTAGATGCCATGCATGCTGTATGCCATTAACCTGTCAGGAAAAGGAGTATCAGGTAGAGAGGGGAGTGCACTTCCACAAAATAGCAGGAGTGTGGACAGGACGGTACCGCAATTGTAGAGGAGTATGCACGGCCAGGCAGCAACTATAAAGGACATTGTCCTACAAGAGCGTCCCGATGTGGTTGACCTACATTGCCACGAGCAATTGTTAGACAGCTCAGAGGAAGAGGTGGATGATAGGGACAGTGCTGAGCAACCTGTAGAACGGGCACAGCAGGCCCATAGGGTGGTTACTACGTGTGGTATTTGCAACTGTTTAGTTAGGTTGGTGGTGTTAAGTGGAGACGCAGAACTCAGACGGCTGCAACAACTACTGACGGATGCACTGGAGATAGTGTGTCCCGGCTGCGCATAAGTGACATGGCCGATGCGGAAGGTACCAATGGCGGGGATGGGATAGATGGTACAAACGGGGCCGGAGGGTGGTTTATGGTGGAAGTCATAGTAGAACAAACAACAGGGTACCAGGTGTCCAGTGATGAAGATGAAAACAGTATAGACACAGGGGAAGATCTGGTAGACTTTATAGACAATACCAGACATCCCGGGGACGGGCAGGAAGTGCCGTTAGAATTGTTTGTTCAACAAAATGCACGGGATGACGCTGCAGCTGTGCAGGCACTAAAACGAAAGTATACATATAGTCCTGCAACAAGCTCATGTGTATCCTGGGTGGACTGTGAATTGAGCCCGCGGTTGAACGCAATAAGCCTAGACCGGGGACACGAAAGGGCCAGAAGGAGGTTGTTTGACCAAGACAGTGGGTATGGCCATACGCAGGTGGATACGGGACCATCCGAAGGACAGGTACCGGGGGATACACAACAAACAGATGAAAACGTAGAGCAGGAAGTGCAAGAGGATGTAAGGGGGGGGGGGGATGGGGAACCGGAACGCAGTGTAGATGTGCAACAATCGCAGGAACGCACAGCAAGTATTGTAGAGCTGTTAAAAACCAGTAACCTGCGAGCAACACTGCTAAGTAAGTTTAAGGAGCTGTATGGGCTGGCATTTGGAGAGCTGGTAAGACAATTTAAAAGTGATAAATCAGTGTGTGGGGACTGGGTTGTATGTGCCTTTGGTGTATACCATGCAGTGGCAGAGGCTATTAAAACATTAATACAGCCTGTGTGCCTATATGCCCATATACAAAGCCAAACCTGTTCGTGGGGTATGGTAATATTAATGCTTATTAGATTTAAATGTAGTAAAAGCAGGGAAACAGTGGCCAAATGCATTGGCACATTGCTAAATGTGCCTGACAAGCAAATGTTAATTGAACCACCAAAAATTAGAAGCGCGCCCTGCGCACTATATTGGTTTAGGACGGCCATGGGGAATGCAAGTGAAATATTAGGGGAAACACCTGAGTGGATAACAAGACAAACAGTTGTGGGACATGCAATGCAAGAAACACAATTTAGCCTATCAGTGCTTGTACAGTGGGCATATGATAATGATATAGTGGACGAAAGTGACCTAGCATATCAATACGCATTGCTGGGCAATGACGACCCCAATGCAGCAGCCTTTTTAGCAAGCAACTGCCAAGCAAAGTATATAAAGGATGCAATTACAATGTGTAAATATTATAAACGGGCAGAACAAAAACGTATGTCTATGGCACAGTGGATAGCACATAGAAGCCAAAAGGTAGCTGATACAGGGGACTGGAGACCTATAGTACGGTTTTTAAGGTATCAAAAAATAGAATTTGTGACATTTATGAGTGCACTAAAAATGTTTTTAAGAAATATACCCAAAAAAAGCTGTATAGTAATATATGGGCCAAGTGATACAGGGAAATCATTGTTTTGCATGAGCCTATTAAAGTTTTTAGGAGGGGCAGTAATATCCTATGTGAATTCCACCAGCCACTTTTGGTTATCCCCCCTAACAGATGCTAAAGTGGGGCTACTGGACGATGCCACGTACCCATGCTGGGTATATATAGATACACATTTACGGAGCGTGCTGGATGGAAACCAAATAAGCATAGATAGAAAACATAAAAACCTGACACAGATACAATGTCCTCCCTTATTTATTACCACCAATATAAATCCTTTGGAAGACGCAAATCTAAAATACCTGCATAGTAGAATTGCAGTATTCCACTTTATGTACAAGTGTCCATTGGATGACAAGGGGGACCCAGTGTATCAATTTAATAATGAAAACTGGAAATCCTTTTTTCAAAGGTCCTGGGCACAAATAGAGGGTACTCCTGAGGAGGAGGAGGAGGAGGAGGAGGAGGACAATGGCAACACTGGCCGACCGTTTAGATGCGTGCCAGGAGAAACTAATAGACTTTTATGAAAAGGATAGCGACAAGCTTGATGACCAAGTAAAACACTGGCAGTGCATACGCCTGGAACATGCCATTTTATTTAAGGCAAGACAAGCAGGACTAACACAGTTGGGCCACCAGGTGGTGCCAGCACTTAGTGTTACAAAAGGAAAAGCCCACCTGGCAATAGAAGTGCATTTAGCATTGAAAAGTTTATATGCAAGTGTGTATAAAGACGAACCATGGACATTGCAAAGCACGTCTTTGGACATGTGGAACGCAAAGCCACAAAAATGCTGGAAGAAAAAAGGACGAACAGTTACAGTTAAATTTGATTGTGAGGACTCTAAAATAATGGAGTATGTAAGCTGGGGGTACATATATGTGCAAACAGATACCGAGCAATGGTGTAAAGTACAAGGAAAGGTAAGCTATGAAGGGCTATACTACGAACTGGAGGGCCACAGACACTACTATGTAGTATTTGCAGACGAGGCTAAAAAATATGGGGACCTTGACAAATGGGAGGTCCATTGGGGGAACACAGTGATTTATGAACCATGCAACTCTGTATCTAGCACCCAGGACATTGTGCGAGAGATACCCCCTGCTGAAACTACTAGACTGCTACACACCCCCGAACCCACCACCAGTGCCCAGCACGTGGGCACCACCCAGACCACCAAAGCCACCCCGGTGCCGACGCCGCCTTGTAAGCGACAGCGAGTCCACGGACACGGAGCGGAGCGGCAGCCCACCGTTACAGAAGCGGACAGCAGGGTCGTGGACAATAACGAGTACGGGACCAACAGTTACCCTGACAGCACAAAAGGACGACACGTGTGTGACGGTGGCGCTGCACCTGTAATACACCTGCGAGGTGAACCAAACAAATTAAAGTGTCTTAGATATAGATTACGCGGGTCTGTACCACATTTATTTGTAAAGGCGTCCTCCACGTGGCATTGGACCTGTGGGGACAGCACAGAAAAGGATGCATTTGTAACATTTTGGTATGCCAATATAGAACAACGCACAGAATTCCTGCAACGTGTAACAATACCAAAAGGCATACAAGCAATGCAAGGGTATATGACCATGTGTATGTAACCATATATATATGTACATATATATTACTGTAATCACATATAGCTACGTGTGTAAACAATATTGTTTGTGCTGTATCTGAGCCAGGTTTATACAGTAAGGTACCACACCTGCATTGTGCAAACGTTACCAATCCTGGATAACTTGCTATGTTGTATATGTGGGTGGTGTGATGTGCTTTTGCTGCTTATACTTTTCTGGCTTTCCCAGCTGTCTGCCCTAACTGCCTTTGCTGTGTTTTTTTGTATTATATATGTGGGATTTGGGCTTTTGTATTTGCAGGTTATGTGGTACATTGGTATGCTGTAAACCACAACCAGCCAACCACTGCTGCTATTGTGTATATACATAGTAGGTGTATTTGCAGGTGTTTAGTAGGTATGCATCCTGTTATGGTACGCTCCTATGACGGGGGCACCGATATTGTGGTGTTGGGGTCTGATGACAGTGGTCTACTGTTTTTATTGTGCCTCATAGTGGCATTAATACTGTTTGCTATATACAAGTTGTTGCAATTGTAACTACCAGCGTTGTACATACCATATTTCTGTTATTGTTGCTTTATTTTTTATATTTTGTATGTTGCAATAAATACATTTATACATTGGCTTTCAATATGCCCAAGGTACTGCATCGTCGCAAGCGTGCATCTGCCACTGACCTTTATCGTACCTGCAAAGTATCAGGCACGTGTCCTTCTGATGTCATTCCCAAGGTGGAAGGCAATACATTGGCAGATAAAATATTAAAGTGGGCCAGCCTTGGGGTATTTTTTGGGGGTCTAGGTATTGGTACGGCCTCTGGCACGGGTGGGCGCACCGGCTACATACCTATAGGGGGCCGGCCCCCGTCTGTGGTGGACATTGGCCCCGTGTCCCGCCCCCCTGTGGTTATTGAACCTGTGGGCGCTACGGATCCATCTATTGTTACCCTTGTTGAGGATTCCAGTATTATTGAGGCCGGGGCTGTGCATCCCAATTTTACAGGGTCCTCAGGGTTTGAGGTCACCACATCCTCTACCGCCACCCCTGCTGTTTTGGACATTTCCCCTACCGGTACCACTGTACAGGTTAGCAGTACCAACTTTTTAAATCCTGCATATACTGAGCCATCCATTATAGACCCTCCCCAAACTGGTGAGCTTTCGGGTCATGTGCTTACCAGTACACCCACAGCTGGGTCACACAGTTATGAGGAAATCCCTATGGTTACCTTTGCATCAAATGCTGGTACAGGCTCTGAACCTATTAGTAGCACCCCATTGCCTGGTGTGCGGCGCGTTGCAGGGCCCCGCCTTGGTTTATACACAAAGGCCACTCAGCAGGTGCCTGTGGCTGACCCTGCCTTTGTGTCTCGTCCTGCATCCTTTGCAACATTCGACAATCCTATATATGACCCCGAGGAAACTATTATTTTTGAGCACCCCAGTATTTACACACCGCCTGATCCTGACTTTTTAGATATTGTGACTTTACACAGGCCTGCTTTAACCTCTCGCCAGGGCACTGTACGCCTTAGTCGTGTTGGCCAGCGTGCGTCATTACGCACCCGTAGTGGTAAGCGTATTGGGGCCAGGGTACACTTTTACCATGACATCAGCCCTATACCCAGTACCACCACTGGTGACATTGAGTTGCAGCCCTTGCTGCCTTCTGGCTCCTCCTCTGCTGATACATTGTATGATGTATATGCAGATGACCAGCACCTTGATGCTGTATTACAGTCTGTGCCTTCTATGTCTTCCAGGCCCTTGGTTCCCAGCAATGCCACCATATCTGCCACGTCTGTGGCATCCTCTCATACTAATGTCACTGTACCATTATCCACTGGGTTGTCCGTTCCAGCGTCCACTGGCCCTGATGTGGAATTGCCTCAGTTTTCTGTACCTGTGTCTGTGCTAACGCCTTCCTTCCCTGCAACTACCCCATATTCTATATATATTGTAGGTTCTGATTATTATTTGTTCCCTTCCTATATTTTTTTCCCAAAAAAACATAAACGTCTTCACTATTTTTTTACAGATGGCTATGTGGCGGCCTGGTGACGGCAAGGTATACCTGCCTCCCACTCCTGTTTCTAAGGTTCTCAGTACGGACACCTATGTTACACGCACCAACCTTTTTTATTATGGGGGCAGCTCCCGCCTTCTTACTGTGGGACATCCATATTGTACTTTACAGGTTGGCCAGGGTAAACGGGCCACCATTCCTAAGGTGTCTGGGTATCAGTACAGGGTGTTTCGTGTGAAATTACCAGACCCTAATAAATTTACTTTACCTGATGCAACCTTATATAATCCAGACACGGAACGCATGGTATGGGCCTGCAGGGGCATTGAGGTCGGCCGTGGGCAGCCACTGGGTGTTGGCACCAGTGGCCACCCGTTATATAACAGGTTGGATGATACAGAAAATACCTCTTTGTTGGCTGCTGCTAATGATGACAGTCGGGACAATATCTCTGTGGATTATAAGCAGACCCAGTTGTTAATTGTGGGGTGTAAGCCCCCTATAGGAGAGCACTGGACCAAAGGTACCTTATGCCCCAATGCTGCCCCGGCCCCCACGGAATGCCCTCCGTTGGAATTTAAAAATACAACTATTCAGGATGGTGACATGGTAGAAACGGGCTATGGGGCTATTGATTTCAAAAGCTTGCAGGAAAGTAAATCTGAGGTGCCCTTGGATATATGCACCTCCACATGTAAATATCCTGACTATTTGCAAATGGCTGCAGAACCTTATGGCGATTGTATGTTTTTTTGTTTGCGCCGTGAGCAAATGTTTGCCAGACATTTCTTTAACAGACATGGCACTATGGGCGAGGCCCTGCCCACTGACCTGTATATGAAAGGTACCCCAGGCAGTGACAGACAAATGCCGGGCAGTTACATTTATGCCCCCACTCCTAGTGGGTCTATGGTGTCGTCTGATTCTCAGTTGTTTAATAAGCCATATTGGCTGCAGCGGGCGCAGGGCCATAATAATGGTATTTGTTGGTTTAATGAACTGTTTGTTACTGTGGTGGATACTACTAGGAGTACTAATTTTACTATTTGTACCGCCTCCACTGCTGCAGCAGAATACAAGGCTACCAACTTTAGGGAATTTTTGCGACACACGGAGGAATTTGATTTGCAATTTATATTTCAATTGTGCAAAATACAGTTAACCCCCGAAATCATGGCCTACCTGCATAATATGAACAAGGACCTTTTGGATGACTGGAACTTTGGGGTTTTACCTCCCCCTTCCACTAGTTTAGATGAGACATATCACTATTTGCAGTCTCGGGCTATTACATGTCAAAAGGGGGCTGCTTCCCCGTCCCCCAAGGTGGACCCGTATGCGCAAATGACATTTTGGACTGTGGATCTTAAGGACAAGTTGTCTACTGATTTGGACCAGTTTCCTTTGGGGCGTAAGTTCTTGCTACAAGCAGGGTCTCGCCCTCGGTCTGTTGCTGTGTCCCGTAAGCGTTCTGCACCTACTAAGCAGTCCCCTACCTCTGCTAAACGAAAGCGCAGGAAGTAACTGTATGTATGGTATGTGTGTGTGTGCTCTGTACTGTGTTGTGCGCGTTTGTCAGTGTGTTTTGTTATATGTATGTATGGCCTGTTTGTATATGTTGTGTATGTACCCCCCTCCTCCCGCTGTTGTATATGTATTTATGGAATGTATGTGTTGTTTGTGCATTATTAAACTGTGTGTCACTGTGCCTAATGTCCGGTGCGCCCTGTGAGTAAGTGTGTGTGTGTGTATTTGTTTGTACGCCTTGCACACTATGTTATTTCCTTACCACTCCTTACATTAGTGCCTCCATTTTGTGTGCTACATTTTGTATGACCCCATTGTGTTACCCCGACCGTTTTCGGTTGCGCGCCTTTTTGGTTTCTATAGTGGCACACTGCCACACTGTACACAAAAGGTTTCTAATCCTTAGGCAACTCATTTCCTGCGTTGGCAGCATACTGTGTTTTACACCTGGGCGTGCCTGACATATTCTTGGCGGCCTACAACTGTTTTGCACACAAATTATACAGTGCACTTACTCATTTTGCAATAAAACTGCTTTTAGGCACATTCTTTGTGCTGACTACCATGTCCTAATTGCTGGTTTGGCTTTTATAAACTTTCTACAAGCCAACTATGTGTCCTATAAACTAAGCATGCTTTGTGCAAACCTGTTTTAACATACAAGGTGGGGCAATGTGTAAGTCTACTTTTCCCTTATAATAATTTACAACAATCATCTGTATAATAAAGTAGGGAGGTACCGAAAACGGTCGACCGGGAAGGGTACATATAAAAGCAAACCGTGTGGTCAGCACAGTAGCA
>HW350066|HPV62|
ATGACTGCAGGGCCAGCAAGGCCCACGAACCTGTTTTTGCTGTGTAAGGAGTATGATGTGGACCTGGACGACCTGCACCTAACCTGCATATTTTGCAAAACAGACCTGTCCGCCGGTGAACTGCTGTCCTTTGCAATACGGGAGCTACACGTGGTGCGGCGAAAGGACTGGCCATTTGGAGTATGCGCAGCATGCCTATTGAGAGAGATTAAAGTAAGAGAGCTACGGCGGTGGCAGCACTCATGCTTTGGAATAACAGTAGAAGAGGAAACAGGCAGTCCGCTTGCACAAATATATATTAGATGCCATGCATGCTGTATGCCATTAACCTGTCAGGAAAAGGAGTATCAGGTAGAGAGGGGAGTGCACTTCCACAAAATAGCAGGAGTGTGGACAGGACGGTACCGCAATTGTAGAGGAGTATGCACGGCCAGGCAGCAACTATAAAGGACATTGTCCTACAAGAGCGTCCCGATGTGGTTGACCTACATTGCCACGAGCAATTGTTAGACAGCTCAGAGGAAGAGGTGGATGATAGGGACAGTGCTGAGCAACCTGTAGAACGGGCACAGCAGGCCCATAGGGTGGTTACTACGTGTGGTATTTGCAACTGTTTAGTTAGGTTGGTGGTGTTAAGTGGAGACGCAGAACTCAGACGGCTGCAACAACTACTGACGGATGCACTGGAGATAGTGTGTCCCGGCTGCGCATAAGTGACATGGCCGATGCGGAAGGTACCAATGGCGGGGATGGGATAGATGGTACAAACGGGGCCGGAGGGTGGTTTATGGTGGAAGTCATAGTAGAACAAACAACAGGGTACCAGGTGTCCAGTGATGAAGATGAAAACAGTATAGACACAGGGGAAGATCTGGTAGACTTTATAGACAATACCAGACATCCCGGGGACGGGCAGGAAGTGCCGTTAGAATTGTTTGTTCAACAAAATGCACGGGATGACGCTGCAGCTGTGCAGGCACTAAAACGAAAGTATACATATAGTCCTGCAACAAGCTCATGTGTATCCTGGGTGGACTGTGAATTGAGCCCGCGGTTGAACGCAATAAGCCTAGACCGGGGACACGAAAGGGCCAGAAGGAGGTTGTTTGACCAAGACAGTGGGTATGGCCATACGCAGGTGGATACGGGACCATCCGAAGGACAGGTACCGGGGGATACACAACAAACAGATGAAAACGTAGAGCAGGAAGTGCAAGAGGATGTAAGGGGGGGGGGGGATGGGGAACCGGAACGCAGTGTAGATGTGCAACAATCGCAGGAACGCACAGCAAGTATTGTAGAGCTGTTAAAAACCAGTAACCTGCGAGCAACACTGCTAAGTAAGTTTAAGGAGCTGTATGGGCTGGCATTTGGAGAGCTGGTAAGACAATTTAAAAGTGATAAATCAGTGTGTGGGGACTGGGTTGTATGTGCCTTTGGTGTATACCATGCAGTGGCAGAGGCTATTAAAACATTAATACAGCCTGTGTGCCTATATGCCCATATACAAAGCCAAACCTGTTCGTGGGGTATGGTAATATTAATGCTTATTAGATTTAAATGTAGTAAAAGCAGGGAAACAGTGGCCAAATGCATTGGCACATTGCTAAATGTGCCTGACAAGCAAATGTTAATTGAACCACCAAAAATTAGAAGCGCGCCCTGCGCACTATATTGGTTTAGGACGGCCATGGGGAATGCAAGTGAAATATTAGGGGAAACACCTGAGTGGATAACAAGACAAACAGTTGTGGGACATGCAATGCAAGAAACACAATTTAGCCTATCAGTGCTTGTACAGTGGGCATATGATAATGATATAGTGGACGAAAGTGACCTAGCATATCAATACGCATTGCTGGGCAATGACGACCCCAATGCAGCAGCCTTTTTAGCAAGCAACTGCCAAGCAAAGTATATAAAGGATGCAATTACAATGTGTAAATATTATAAACGGGCAGAACAAAAACGTATGTCTATGGCACAGTGGATAGCACATAGAAGCCAAAAGGTAGCTGATACAGGGGACTGGAGACCTATAGTACGGTTTTTAAGGTATCAAAAAATAGAATTTGTGACATTTATGAGTGCACTAAAAATGTTTTTAAGAAATATACCCAAAAAAAGCTGTATAGTAATATATGGGCCAAGTGATACAGGGAAATCATTGTTTTGCATGAGCCTATTAAAGTTTTTAGGAGGGGCAGTAATATCCTATGTGAATTCCACCAGCCACTTTTGGTTATCCCCCCTAACAGATGCTAAAGTGGGGCTACTGGACGATGCCACGTACCCATGCTGGGTATATATAGATACACATTTACGGAGCGTGCTGGATGGAAACCAAATAAGCATAGATAGAAAACATAAAAACCTGACACAGATACAATGTCCTCCCTTATTTATTACCACCAATATAAATCCTTTGGAAGACGCAAATCTAAAATACCTGCATAGTAGAATTGCAGTATTCCACTTTATGTACAAGTGTCCATTGGATGACAAGGGGGACCCAGTGTATCAATTTAATAATGAAAACTGGAAATCCTTTTTTCAAAGGTCCTGGGCACAAATAGAGGGTACTCCTGAGGAGGAGGAGGAGGAGGAGGAGGAGGACAATGGCAACACTGGCCGACCGTTTAGATGCGTGCCAGGAGAAACTAATAGACTTTTATGAAAAGGATAGCGACAAGCTTGATGACCAAGTAAAACACTGGCAGTGCATACGCCTGGAACATGCCATTTTATTTAAGGCAAGACAAGCAGGACTAACACAGTTGGGCCACCAGGTGGTGCCAGCACTTAGTGTTACAAAAGGAAAAGCCCACCTGGCAATAGAAGTGCATTTAGCATTGAAAAGTTTATATGCAAGTGTGTATAAAGACGAACCATGGACATTGCAAAGCACGTCTTTGGACATGTGGAACGCAAAGCCACAAAAATGCTGGAAGAAAAAAGGACGAACAGTTACAGTTAAATTTGATTGTGAGGACTCTAAAATAATGGAGTATGTAAGCTGGGGGTACATATATGTGCAAACAGATACCGAGCAATGGTGTAAAGTACAAGGAAAGGTAAGCTATGAAGGGCTATACTACGAACTGGAGGGCCACAGACACTACTATGTAGTATTTGCAGACGAGGCTAAAAAATATGGGGACCTTGACAAATGGGAGGTCCATTGGGGGAACACAGTGATTTATGAACCATGCAACTCTGTATCTAGCACCCAGGACATTGTGCGAGAGATACCCCCTGCTGAAACTACTAGACTGCTACACACCCCCGAACCCACCACCAGTGCCCAGCACGTGGGCACCACCCAGACCACCAAAGCCACCCCGGTGCCGACGCCGCCTTGTAAGCGACAGCGAGTCCACGGACACGGAGCGGAGCGGCAGCCCACCGTTACAGAAGCGGACAGCAGGGTCGTGGACAATAACGAGTACGGGACCAACAGTTACCCTGACAGCACAAAAGGACGACACGTGTGTGACGGTGGCGCTGCACCTGTAATACACCTGCGAGGTGAACCAAACAAATTAAAGTGTCTTAGATATAGATTACGCGGGTCTGTACCACATTTATTTGTAAAGGCGTCCTCCACGTGGCATTGGACCTGTGGGGACAGCACAGAAAAGGATGCATTTGTAACATTTTGGTATGCCAATATAGAACAACGCACAGAATTCCTGCAACGTGTAACAATACCAAAAGGCATACAAGCAATGCAAGGGTATATGACCATGTGTATGTAACCATATATATATGTACATATATATTACTGTAATCACATATAGCTACGTGTGTAAACAATATTGTTTGTGCTGTATCTGAGCCAGGTTTATACAGTAAGGTACCACACCTGCATTGTGCAAACGTTACCAATCCTGGATAACTTGCTATGTTGTATATGTGGGTGGTGTGATGTGCTTTTGCTGCTTATACTTTTCTGGCTTTCCCAGCTGTCTGCCCTAACTGCCTTTGCTGTGTTTTTTTGTATTATATATGTGGGATTTGGGCTTTTGTATTTGCAGGTTATGTGGTACATTGGTATGCTGTAAACCACAACCAGCCAACCACTGCTGCTATTGTGTATATACATAGTAGGTGTATTTGCAGGTGTTTAGTAGGTATGCATCCTGTTATGGTACGCTCCTATGACGGGGGCACCGATATTGTGGTGTTGGGGTCTGATGACAGTGGTCTACTGTTTTTATTGTGCCTCATAGTGGCATTAATACTGTTTGCTATATACAAGTTGTTGCAATTGTAACTACCAGCGTTGTACATACCATATTTCTGTTATTGTTGCTTTATTTTTTATATTTTGTATGTTGCAATAAATACATTTATACATTGGCTTTCAATATGCCCAAGGTACTGCATCGTCGCAAGCGTGCATCTGCCACTGACCTTTATCGTACCTGCAAAGTATCAGGCACGTGTCCTTCTGATGTCATTCCCAAGGTGGAAGGCAATACATTGGCAGATAAAATATTAAAGTGGGCCAGCCTTGGGGTATTTTTTGGGGGTCTAGGTATTGGTACGGCCTCTGGCACGGGTGGGCGCACCGGCTACATACCTATAGGGGGCCGGCCCCCGTCTGTGGTGGACATTGGCCCCGTGTCCCGCCCCCCTGTGGTTATTGAACCTGTGGGCGCTACGGATCCATCTATTGTTACCCTTGTTGAGGATTCCAGTATTATTGAGGCCGGGGCTGTGCATCCCAATTTTACAGGGTCCTCAGGGTTTGAGGTCACCACATCCTCTACCGCCACCCCTGCTGTTTTGGACATTTCCCCTACCGGTACCACTGTACAGGTTAGCAGTACCAACTTTTTAAATCCTGCATATACTGAGCCATCCATTATAGACCCTCCCCAAACTGGTGAGCTTTCGGGTCATGTGCTTACCAGTACACCCACAGCTGGGTCACACAGTTATGAGGAAATCCCTATGGTTACCTTTGCATCAAATGCTGGTACAGGCTCTGAACCTATTAGTAGCACCCCATTGCCTGGTGTGCGGCGCGTTGCAGGGCCCCGCCTTGGTTTATACACAAAGGCCACTCAGCAGGTGCCTGTGGCTGACCCTGCCTTTGTGTCTCGTCCTGCATCCTTTGCAACATTCGACAATCCTATATATGACCCCGAGGAAACTATTATTTTTGAGCACCCCAGTATTTACACACCGCCTGATCCTGACTTTTTAGATATTGTGACTTTACACAGGCCTGCTTTAACCTCTCGCCAGGGCACTGTACGCCTTAGTCGTGTTGGCCAGCGTGCGTCATTACGCACCCGTAGTGGTAAGCGTATTGGGGCCAGGGTACACTTTTACCATGACATCAGCCCTATACCCAGTACCACCACTGGTGACATTGAGTTGCAGCCCTTGCTGCCTTCTGGCTCCTCCTCTGCTGATACATTGTATGATGTATATGCAGATGACCAGCACCTTGATGCTGTATTACAGTCTGTGCCTTCTATGTCTTCCAGGCCCTTGGTTCCCAGCAATGCCACCATATCTGCCACGTCTGTGGCATCCTCTCATACTAATGTCACTGTACCATTATCCACTGGGTTGTCCGTTCCAGCGTCCACTGGCCCTGATGTGGAATTGCCTCAGTTTTCTGTACCTGTGTCTGTGCTAACGCCTTCCTTCCCTGCAACTACCCCATATTCTATATATATTGTAGGTTCTGATTATTATTTGTTCCCTTCCTATATTTTTTTCCCAAAAAAACATAAACGTCTTCACTATTTTTTTACAGATGGCTATGTGGCGGCCTGGTGACGGCAAGGTATACCTGCCTCCCACTCCTGTTTCTAAGGTTCTCAGTACGGACACCTATGTTACACGCACCAACCTTTTTTATTATGGGGGCAGCTCCCGCCTTCTTACTGTGGGACATCCATATTGTACTTTACAGGTTGGCCAGGGTAAACGGGCCACCATTCCTAAGGTGTCTGGGTATCAGTACAGGGTGTTTCGTGTGAAATTACCAGACCCTAATAAATTTACTTTACCTGATGCAACCTTATATAATCCAGACACGGAACGCATGGTATGGGCCTGCAGGGGCATTGAGGTCGGCCGTGGGCAGCCACTGGGTGTTGGCACCAGTGGCCACCCGTTATATAACAGGTTGGATGATACAGAAAATACCTCTTTGTTGGCTGCTGCTAATGATGACAGTCGGGACAATATCTCTGTGGATTATAAGCAGACCCAGTTGTTAATTGTGGGGTGTAAGCCCCCTATAGGAGAGCACTGGACCAAAGGTACCTTATGCCCCAATGCTGCCCCGGCCCCCACGGAATGCCCTCCGTTGGAATTTAAAAATACAACTATTCAGGATGGTGACATGGTAGAAACGGGCTATGGGGCTATTGATTTCAAAAGCTTGCAGGAAAGTAAATCTGAGGTGCCCTTGGATATATGCACCTCCACATGTAAATATCCTGACTATTTGCAAATGGCTGCAGAACCTTATGGCGATTGTATGTTTTTTTGTTTGCGCCGTGAGCAAATGTTTGCCAGACATTTCTTTAACAGACATGGCACTATGGGCGAGGCCCTGCCCACTGACCTGTATATGAAAGGTACCCCAGGCAGTGACAGACAAATGCCGGGCAGTTACATTTATGCCCCCACTCCTAGTGGGTCTATGGTGTCGTCTGATTCTCAGTTGTTTAATAAGCCATATTGGCTGCAGCGGGCGCAGGGCCATAATAATGGTATTTGTTGGTTTAATGAACTGTTTGTTACTGTGGTGGATACTACTAGGAGTACTAATTTTACTATTTGTACCGCCTCCACTGCTGCAGCAGAATACAAGGCTACCAACTTTAGGGAATTTTTGCGACACACGGAGGAATTTGATTTGCAATTTATATTTCAATTGTGCAAAATACAGTTAACCCCCGAAATCATGGCCTACCTGCATAATATGAACAAGGACCTTTTGGATGACTGGAACTTTGGGGTTTTACCTCCCCCTTCCACTAGTTTAGATGAGACATATCACTATTTGCAGTCTCGGGCTATTACATGTCAAAAGGGGGCTGCTTCCCCGTCCCCCAAGGTGGACCCGTATGCGCAAATGACATTTTGGACTGTGGATCTTAAGGACAAGTTGTCTACTGATTTGGACCAGTTTCCTTTGGGGCGTAAGTTCTTGCTACAAGCAGGGTCTCGCCCTCGGTCTGTTGCTGTGTCCCGTAAGCGTTCTGCACCTACTAAGCAGTCCCCTACCTCTGCTAAACGAAAGCGCAGGAAGTAACTGTATGTATGGTATGTGTGTGTGTGCTCTGTACTGTGTTGTGCGCGTTTGTCAGTGTGTTTTGTTATATGTATGTATGGCCTGTTTGTATATGTTGTGTATGTACCCCCCTCCTCCCGCTGTTGTATATGTATTTATGGAATGTATGTGTTGTTTGTGCATTATTAAACTGTGTGTCACTGTGCCTAATGTCCGGTGCGCCCTGTGAGTAAGTGTGTGTGTGTGTATTTGTTTGTACGCCTTGCACACTATGTTATTTCCTTACCACTCCTTACATTAGTGCCTCCATTTTGTGTGCTACATTTTGTATGACCCCATTGTGTTACCCCGACCGTTTTCGGTTGCGCGCCTTTTTGGTTTCTATAGTGGCACACTGCCACACTGTACACAAAAGGTTTCTAATCCTTAGGCAACTCATTTCCTGCGTTGGCAGCATACTGTGTTTTACACCTGGGCGTGCCTGACATATTCTTGGCGGCCTACAACTGTTTTGCACACAAATTATACAGTGCACTTACTCATTTTGCAATAAAACTGCTTTTAGGCACATTCTTTGTGCTGACTACCATGTCCTAATTGCTGGTTTGGCTTTTATAAACTTTCTACAAGCCAACTATGTGTCCTATAAACTAAGCATGCTTTGTGCAAACCTGTTTTAACATACAAGGTGGGGCAATGTGTAAGTCTACTTTTCCCTTATAATAATTTACAACAATCATCTGTATAATAAAGTAGGGAGGTACCGAAAACGGTCGACCGGGAAGGGTACATATAAAAGCAAACCGTGTGGTCAGCACAGTAGCA
>KU298925|HPV62|B|
-----------------------------------------GTGTAAGGAGTATGATGTGGACCTGGACGACCTGCACCTAACCTGCATATTTTGCAAAACAGACCTGTCCGCCGGTGAACTGCTGTCCTTTGCAATACGGGAGCTACACGTGGTGTGGCGAAAGGACTGGCCATTTGGAGTATGCGCAGCATGCCTATTGAGAGAGATTAAAGTAAGAGAGCTACGGCGGTGGCAGTACTCATGCCTTGGAATAACAGTAGAAGAGGAAACAGGCAGTCCGCTTGCACAAATATATATTAGATGCCATGCATGCTGCATGCCATTAACCTGTCAGGAAAAGGAGTATCAGGTAGAGAGGGGAGTGCACTTCCACAAAATAGCAGGAGTGTGGACAGGACGGTGCCGCAATTGTAGAGGAGTATGCACGGCCAGGCAGCAACTATAAAGGACATTGTCCTACAAGAGCGTCCCGATGTGGTTGACCTACATTGCCACGAGCAATTGTTAGACAGCTCAGAGGAAGAGGTGGATGATAGGGACAGTGGTGAGCAACCTGTAGAACGGGCACAGCAGGCCCATAGGGTGGTTACTACGTGTGGTATTTGCAACTGTTTAGTTAGGTTGGTGGTGTTAAGTGGAGACGCAGAACTCAGACGGCTGCAACAACTACTGACGGATGCACTGGAGATAGTGTGTCCCGGCTGCGCATAGGTGACATGGCCGATGCGGAAGGTACCAATGGCGGGGATGGGATAGATGGTACAAACGGGGCCGGAGGGTGGTTTATGGTGGAAGCCATAGTAGAACAAACAACAGGGTACCAGGTGTCCAGTGATGAAGATGAAAACAGTATAGACACAGGGGAAGATCTTGTAGACTTTATAGACAATACCAGACATCCCGGGGACGGGCAGGAAGTGCCGTTAGAATTGTTTGTTCAACAAAATGCACGGGATGACGCTGCTGCTGTGCAGGCACTAAAACGAAAGTATACATATAGTCCTGCAACAAGCTCATGTGTATCCTGGGTGGACTGTGAACTGAGCCCGCGGTTGAACGCAATAAGCCTAGACCGGGGACACGAAAGGGCCAGAAGGAGGTTGTTTGACCAAGACAGTGGGTATGGCCATACGCAGGTGGATACGGGACCATCCGAAGGACAGGTACCGGGGGATACACAACAAACAGATGAAAACGTAGAGCAGGAAGTGCAAGAGGATGTAAGGGGGGGGGGGGATGGGGAACCGGAACGCAGTGTAGATGTGCAACAATCGCAGGAACGCACAGCAAGTATTGTAGAGCTGTTAAAAACCAGTAACCTGCGAGCAACACTGCTAAGTAAGTTTAAGGAGCTGTATGGGCTGGCATTTGGAGAGCTGGTAAGACAATTTAAAAGTGATAAATCAGTGTGTGGGGACTGGGTTGTATGTGCCTTTGGTGTATACCATGCAGTGGCAGAGGCTATTAAAACATTAATACAGCCTGTGTGCCTATATGCCCATATACAAAGCCAAACCTGTTCGTGGGGTATGGTAATATTAATGCTTATTAGATTTAAATGTAGTAAAAGCAGGGAGACAGTGGCCAAATGCATTGGTACACTGCTAAATGTGCCTGACAAGCAAATGTTAATTGAACCACCAAAAATAAGAAGCGCGCCCTGTGCACTATATTGGTTTAGGACAGCCATGGGGAACGCAAGTGAAATATTAGGGGAAACACCTGAGTGGATAACAAGACAAACAGTTGTGGGACATGCAATGCAAGAAACACAATTTAGCCTATCAGTGCTTGTACAGTGGGCATATGATAATGATATAGTGGAGGAAAGTGACCTAGCATATCAATACGCATTGCTGGGCAATGAAGACCCCAATGCAGCAGCCTTTTTAGCAAGCAACTGCCAAGCAAAGTATATAAAGGATGCAATTACAATGTGTAAATATTATAAACGGGCAGAACAAAAACGTATGTCTATGGCACAGTGGATAGCACATAGAAGCCAAAAGGTAGCTGATACAGGGGACTGGAGACCTATAGTACGGTTTTTAAGGTATCAAAAAATAGAATTTGTGACATTTATGAGTGCACTAAAAATGTTTCTAAGAAATATACCCAAGAAAAGCTGTATAGTAATATATGGGCCAAGTGATACAGGGAAATCATTGTTTTGCATGAGCCTATTAAAATTTTTAGGAGGGGCAGTAATATCCTATGTAAATTCCACCAGCCACTTTTGGTTATCCCCCCTAACAGATGCTAAAGTGGGGCTACTGGACGATGCCACGTACCCATGCTGGGTATATATAGATACACATTTACGTAGCGTGCTGGATGGAAACCAAATAAGCATAGATAGAAAACATAAAAACCTGACACAGATACAATGTCCTCCCTTATTTATTACCACCAATATAAATCCTTTGGAAGACGCAAATTTAAAATACTTGCATAGTAGAATTGCAGTATTCCACTTTATGTACAAGTGTCCATTGGATGACAAGGGGGACCCAGTGTATCAATTTAATAATGAAAACTGGAAATCCTTTTTTCAGAGGTCCTGGGCACAAATAGAGGGTACTCCTGAGGAGGAGGAGGAGGAGGAGGAGGAGGACAATGGCAACACTGGCCGACCGTTTAGATGCGTGCCAGGAGAAACTAATAGACTTTTATGAAAAGGATAGCGACAAGCTTGATGACCAAGTAAGACACTGGCAGTGCATACGTCTGGAACATGCCATTTTATTTAAGGCAAGACAAGCAGGACTAACACAGTTGGGCCACCAGGTGGTGCCACCACTTAGTGTTACAAAAGGAAAAGCCCACCTGGCAATAGAAGTGCATTTAGCATTGAAAAGTTTATATGCAAGTGTGTATAAAGACGAACCATGGACATTGCAAAGCACATCTTTGGACATGTGGAACACAAAGCCACAAAAATGCTGGAAGAAAAAAGGACGAACAGTTACAGTTAAATTTGATTGTGAGGACTCTAAAATAATGGAGTATGTAAGCTGGGGGTACATATATGTGCAAACAGATGCCGAGCAATGGTGTAAAGTACAAGGAAGGGTAAGCTATGAAGGGCTATACTACGAACTGGAGGGCCACAGACACTACTATGTAGTATTTGCAGACGAGGCTAAAAAATATGGGGACCTGGACAAATGGGAGGTCCATTGGGGGAACACAGTGATTTATGAACCATGCAACTCTGTATCTAGCACCCAGGACATTGTGCGAGAGATACCCCCTGCTGAAACTACTAGACTGCTACACACCCCCGAACCCACCACCAGTGCCCAGCACGTGGGCACCACCCAGACCACCAAAGCCACCCCGGTGTCGACGCCGCCTTGTAAGCGACAGCGAGTCCACGGACACGGAGCGGAGTGGCAGCCCACCGTTACAGAAGCGGACAGCAGGGTCGTGGACAATAACGAGTACGGGACCAACAGTTACCCTGACAGCACAAAAGGACGACACGTGTGTGACGGTGGCGCTGCACCTGTAATACACCTGCGAGGTGAACCAAACAAATTAAAGTGTCTTAGATATAGATTACGCGGGTCTGTACCACATTTATTTGTAAAGGCGTCCTCCACGTGGCATTGGACCTGTGGGGACAGCACACAAAAGGATGCATTTGTAACATTTTGGTATGCCAATATAGAACAACGCACAGAATTCCTGCAACGTGTAACAATACCAAAAGGCATACAAGCAATGCAAGGGTATATGACCATGTGTATGTAACCATATATATATGTACATATATATTACTGTAATCATATATAGCTACGTGTGTAAACAATATTGTTTGTGCTGTATCTGAGCCAGGTTTATACAGTAAGGTACCACACCTGCATTGTGCAAACGTTACCAATCCTGGATAACTTGCTATGTTGTATATGTGGGTGGTGTGATGTGCTTTTGCTGCTTATACTTTTCTGGCTTTCCCAGCTGTCTGCCCTAACTGCCTTTGCTGTGTTTTTTTGTATTATATATGTTGGATTTGGGCTTTTGTATTTGCAGGTTATGTGGTACATTGGTATGCTGTAATCCACAACCAGCCAACCACTGCTGCTATTGTGTATATACATATTAGGTGTAGTTGCCGGTGTGTAGTAGGTATGCATCCTGTTATGGTACGCTCCTATGACGGGGGCACCGATATGGTGGTGTTGGGGTCTGATGACAGTGGTCTACTGTTTTTATTGTGCCTTATAGTGGCATTAATACTGTTTGTTATATACAAGTTGTTGCAATTGTAAATACCAGCGTTGTACATACCATATTTCTGTTATTGTTGCTTTACTTTTTATATTTTGTATGTTGCAATAAATACATTTATACATTGGCTTTCAATATGCCCAAGGTACTGCATCGTCGCAAGCGTGCATCTGCCACCGACCTTTATCGTACCTGCAAGGTATCAGGCACGTGTCCTTCTGATGTCATTCCCAAGGTGGAAGGCAATACATTGGCAGATAMAATATTAAAGTGGGCCAGCCTTGGGGTATTTTTTGGAGGTCTAGGTATTGGTACGGCCTCTGGCACGGGTGGGCGCACCGGCTACATACCTATAGGGGGCCGGCCCCCGTCTGTGGTGGACATTGGCCCTGTGTCCCGCCCCCCTGTGGTTATTGAACCTGTGGGCGCTACAGATCCATCTATTGTTACCCTTGTTGAGGATTCTAGTATTATTGAGGCCGGGGCTGTACATCCAAATTTTACAGGGTCCTCAGGGTTTGAGGTCACCACCTCCTCTACCACCACCCCTGCTGTTTTGGACATTTCCCCTACCGGTACCACTGTACAGGTTAGCAGTACCAACTTTTTAAATCCCGCATATACTGAGCCGTCCATTATAGACCCTCCCCAAACTGGTGAGCTTTCGGGTCATGTGCTTACCAGTACACCCACAGCTGGGTCGCACAGTTATGAGGAAATCCCTATGGTTACCTTTGCATCACATGCTGGTACAGGCTCTGAACCTATTAGTAGCACCCCATTGCCTGGTGTGCGGCGCGTTGCAGGGCCCCGCCTTGGTTTATACACAAAGGCCACTCAGCAGGTATCTGTGTCTGACCCTGCCTTTGTGTCTCGTCCTGCATCCTTTGCAACATTTGACAATCCTATATATGACCCCGAGGAAACTATTATTTTTGAGCACCCCAGTATTTACACACCACCTGATCCTGACTTTTTAGATATTGTGACTTTACACAGGCCTGCTTTGACCTCTCGCCAGGGCACTGTACGCCTTAGTCGTGTTGGCCAGCGTGCGTCATTGCGCACCCGTAGTGGTAAGCGTATTGGGGCCAGGGTACACTTTTACCATGACATCAGCCCTATACCCAGTACTACCACTGGTGACATTGAGTTGCAGCCCTTGCTGCCTTCTGGCTCCTCCTCTGCTGATACATTGTATGATGTATATGCAGATGACCAGCACCTTGATGCTGTATTACAGTCTGTGCCTTCTATGTCCTCCAGGCCCTTGGTTCCTAGCAATGCCACCATATCTGCCACGTCTGTGGCATCCTCTCATACTAATGTCACTATACCATTATCTACTGGGTTGTCCGTTCCAGCGTCCACTGGCCCTGATGTGGAATTGCCTCAGTTTTCTGTACCTGTGTCTGTGCTAACGCCTTCCTTTCCTGCAACTACCCCATATTCCATATATATTGTAGGTTCTGATTATTATTTGTTCCCTTCCTATATTTTTTTCCCAAAAAAACATAAACGTCTTCACTATTTTTTTACAGATGGCTATGTGGCGGCCTGGTGACGGCAAGGTATACCTGCCTCCCACTCCTGTTTCTAAGGTTCTCAGTACGGACACCTATGTTACACGCACCAACCTTTTTTATTATGGGGGCAGTTCCCGCCTCCTTACTGTGGGACATCCATATTGTACTTTACAGGTTGGCCAGGGTAAACGGGCCACCATTCCTAAGGTGTCTGGGTATCAGTACAGGGTGTTTCGTGTGAAATTACCAGACCCTAATAAATTTGCTTTACCTGATGGAACCTTATATAATCCAGACACGGAACGCATGGTATGGGCCTGCAGGGGCATTGAGGTCGGCCGTGGGCAGCCACTGGGTGTTGGCACCAGTGGCCACCCGTTATATAACAGGTTGGATGATACAGAAAATACCTCTTTGTTGGCTGCTGTTAATGATGACAGTCGGGACAATGTCTCTGTGGATTATAAGCAGACCCAGTTGTTGATTGTGGGGTGTAAGCCCCCTATAGGGGAGCACTGGACCAAAGGTACCTTATGCCCCAATGCTGCCCCGGCCCCCACGGAATGCCCTCCGTTGGAATTTACAAATACAACTATTCAGGATGGTGACATGGTAGAAACGGGCTATGGGGCTATTGATTTCAAAWGCTTGCAGGAAAGTAAATCTGAGGTGCCCTTAGATATATGCACCTCCACATGTAAATATCCTGACTATTTGCAAATGGCTGCAGAACCTTATGGCGATTGTATGTTTTTTTGTTTGCGCCGTGAGCAAATGTTTGCCAGACATTTCTTTAACAGACATGGCACTATGGGCGAGGCCCTGCCCACTGACCTGTATATGAAAGGTACCCCAGGCAGTGACAGACAAATGCCGGGCAGTTACATTTATGCCCCCACTCCTAGTGGGTCTATGGTGTCGTCTGATTCTCAGTTGTTTAATAAGCCATATTGGCTGCAGCGGGCGCAGGGCCATAATAATGGTATTTGTTGGTTTAATGAACTGTTTGTTACTGTGGTGGATACTACTAGAAGTACTAATTTTACTATTTGTACCGCCTCCACTGCTGCAGCAGAATACAAGGCTACCAMCTTTAGGGAATTTTTGCGACACACAGAAGAATTTGATTTGCAATTTATATTTCAATTGTGCAAAATACAGTTAACCCCCGAAATCATGGCCTACCTGCATAATATGAACAAGGACCTTTTGGATGACTGGAACTTTGGGGTTTTACCTCCCCCTTCCACTAGTTTAGATGAGACATATCACTATTTGCAGTCTCGGGCTATTACATGTCAAAAGGGGGCTGCTTCCCCGTCCCCCAAGGTGGACCCGTATGCGCAAATGACATTTTGGACTGTGGATCTTAAGGACAAGTTGTCTACTGATTTGGACCAGTTTCCTTTGGGGCGTAAGTTCTTGCTACAGGCAGGGTCTCGCCCTCGGTCTGTTGCTGTGTCCCGTAAGCGTTCTGCCCCTACTAAGCAGTCCCCTACCTCTGCTAAACGAAAGCGCAGGAAGTAACTGTATGTATAGTATGTGTGTGTGTGCTATGTACTGTGTTGTGCGCGTTTGTCAGTGTGTTTTGTTATATGTATGTATGGCCTGTTTGTATATGTTGTGTATGTACCCCCCTCCTTCCGCTGTTGTATATGTATTTATGGAATGTATGTGTTGTTTGTGCATTATTAAAATGTGTGTCACTGTGCCTAATGTCCGGTGCGCCCTGTGAGTAAGTGTGTGTGTGTGTGTTTGTTTGTACGCCTTGCACACTATATTATTTCCTTACCACTCCTTACATTAGTGCCTCCATTTTGTGTGCTACATTTTGTATGACCCCATTGTGTTACCCCAACCGTTTTCGGTTGCGCGCCTTTTTGGTTTCTATAGTGGCACACTGCCACACTGTACACAAAAGGTTTCTAATCCTTAGGCAACTCATTTCCTGCGTTGGCAGCATACTGTGTTTTACACCTGGGCGTGCCTGACATATTCTTGGCGGCCTACAACTGTTTTGCACACAAATTATACAGTGCACTTACTCATTTTGCAATAAAACTGCTTTTAGGCACATTCTTTGTGCTGACTACCATGTCCTAATTGCTGGTTTGGCTTTTATAAACTTTCTACAAGCCAACTATGTGTCCTATAAACTAAGCATGCTTTGTGCAAACCTGTTTTAACAGACAAGGTGGGGCAATGTGTAAGTCTACTTTTCCCTTATAATAATTTACAACAACCATCTGTATAATAAAGTAGGGAGGTACCGAAAACGGTCGACCGGGAAGGGTACATATAAAAGCAAACCGTGTGGTCAGCACAGTAGCA
