# Supplementary material for: Characterization and Diversity of 243 Complete Human Papillomavirus Genomes in Cervical Swabs Using Next Generation Sequencing
Source: Viruses. 2020 Dec 14;12(12):1437. doi: 10.3390/v12121437 (PMC7764970; doi:10.3390/v12121437)
Supplement: Supplementary file 1 [file viruses-12-01437-s001.zip › Supplementary material/Alignments/HPV66_alignment.fasta]

>U31794|HPV66|A|
GAAAGTTTCAATCATACTTTATTATATTGGGAGTAACCGAAATGGGTTTAGGACCGAAAACGGTACATATAAAAGGCAGCCTGTTGTGCCTGTAGATATCCATGGATTCCATATTCAGCAATACACAGGAACGTCCACGAAGCCTGCACCATCTGAGCGAGGTATTACAAATACCTTTACTTGATCTTAGATTATCATGTGTATACTGCAAAAAGGAACTTACAAGTTTAGAGCTATATAGGTTTGCATGTATTGAGTTAAAACTAGTATATAGAAACAATTGGCCATATGCAGTATGTAGGGTATGTTTATTGTTTTATAGTAAGGTTAGAAAATATAGGTACTATAAATATTCAGTGTATGGGGCAACATTAGAAAGTATAACTAAAAAACAGTTATCTGATTTATCAATAAGGTGCTACCGATGTCAATGTCCGTTAACACCGGAGGAAAAACAATTGCACTGTGAACATAAAAGACGATTTCATTATATAGCATATGCATGGACCGGGTCATGTTTGCAGTGTTGGAGACATACGAGTAGACAAGCTACAGAATCTACAGTATAACCATGCATGGTAAAGTACCAACGTTGCAAGAGGTTATATTAGAACTTGCACCGCAAACGGAAATTGACCTACAATGCAATGAGCAATTGGACAGCTCAGAGGATGAGGATGAGGATGAAATAGACCATTTGCTGGAGCGGCCACAGCAAGCTAGACAAGCTGAACAACATAAGTGTTACCTAATTCACGTACCTTGTTGTAAGTGTGAGTTGGTGGTGCAGTTGGACATTCAGAGTACCAAAGAGGAGCTACGTGTGGTACAACAGCTGCTTATGGGTGCGTTAACAGTAACGTGCCCACTCTGCGCATCATCTAAATAACTGCAATGGCATCACCTGAAGGTACAGATGGGGAGGGGATGGGATGTTGTGGATGGTTTCAGGTAGAAGCAATTGTAGAAAGAAAAACGGGGGATACAATATCAGATGATGAAAGCGAGGAGGAGAATGAAACAGATACAGATGTAGATGGATTTATAGACAATACACTTATAAACAATACACAGGAAGACAGGGAGACAGCTCAACAATTATTGCAAGTACAAACAGCACATGCAGATGCACAGACGTTGCAAAAACTAAAACGAAAGTATATAGGTAGTCCCTTAAGTGATATTAGTAATCAGCAAACTGTGTACCGAGAGGAAGTAAAACGAAGGCTAATATTATCAGAAGACAGCGGGTATGGCAATACATTGGAAACATTGGAAACATCACAACAGGTAGAATACGAAAAGGGAAATGGGTGCGGGAGCTCACAAAATGGAGGCTCGCAAAACAGTAATTGTAGTGAGCACTCGGTATCAAATATGGATATAGATACAAATATGGAAACACCAACACACCAATTGCAGGAACTATTTAAAAGTAGTAACGTACAAGGAAGATTACATTTTAAATTTAAAGAAGTGTATGGAGTGCCATATACAGAGTTGGTGCGAACATTTAAAAGCGATAGTACATGTTGTAACGATTGGATATGTGCAATATTTGGCGTTAATGAAACATTAGCAGAGGCGTTAAAAACTATACTAAAACCACAATGTGTGTACTATCATATGCAATGCTTAACATGTTCATGGGGAGTAATTGTAATGATGCTAATTAGATATATATGTGGAAAAAATAGAAAAACAATTACAAAATCGCTAAGCTCAATTTTAAATGTACCACAAGAGCAAATGTTAATTCAACCACCAAAACTACGAAGTCCTGCTGTAGCATTATATTTTTATAAAACAGCAATGTCAAATATTAGTGAGGTGTATGGGGAAACACCAGAATGGATACAAAGACAGACACAATTGCAACACAGTTTACAAGACAATCAATTTGAATTGTCTAAAATGGTACAGTGGGCATTTGATAATGAAGTAACAGATGATAGCCAAATTGCCTTTTTATATGCACAACTAGCAGACATAGATAGCAATGCACAAGCATTTTTAAAAAGTAATATGCAAGCAAAATATGTAAAGGATTGTGGAATAATGTGTAGACATTACAAAAGGGCACAGCAACAGCAAATGAATATGTGCCAGTGGATAAAGCATATATGTAGTAAAGTAGATGAAGGGGGTGATTGGAAACCCATTGTGCAATTTTTACGATATCAAGGGGTCGACTTCATTTCATTTTTAAGTTATTTTAAATTATTTTTACAAGGAACGCCTAAACATAATTGTTTGGTACTGTGTGGACCACCAAATACAGGTAAATCATGTTTTGCTATGAGCCTTATAAATTTTTTCCAAGGGTCAGTCATTTCATTTGTTAATTCACAAAGCCACTTTTGGTTACAGCCACTAGACAATGCCAAATTAGGTTTGCTGGATGATGCAACAGATACGTGTTGGAGATACATAGATGATTATCTAAGAAATTTATTAGATGGGAATCCCATAAGTTTAGATAGGAAACATAAACAATTAGTACAAATAAAATGTCCTCCAGTTATTATTACAACTAATGTAAATCCTATGCAAGATGCAAAATTAAGATATTTACACAGTAGAATTTCAGTGTTTAAGTTTGAAAATCCATTTCCATTAGATAACAATGGTAATCCTGTGTATGAATTAAGTAATGTAAATTGGAAATGTTTTTTTGAAAGGACATGGTCCAGATTAAATTTGGATAACGACGAGGACAAAGAAAACAATGGAGACTCTATCCCAACGTTTAGATGCGTGCCAGAACAAAATACTAGACTGTTATGAAAAAGATAGTAAATGCATTATAGATCACATAGACTATTGGAAAGCTGTACGACATGAATATGTATTATATTATAAAGCAAGAGAAAATGACATTAATGTACTAAACCACCAGATGGTGCCCTCTTTACAAGTGTGTAAAGCAAAAGCATGTAGTGCAATAGAATTACAAATAGCACTGGAAGCAATAAGTAACACAATATATAAAAATGAAGAGTGGACATTACGTGATACATGTGATGAACTGTGGCGCACGGAGCCTAAAAACTGTTTTAAAAAAGAAGGACAACACATAGAAGTGTGGTTTGATGGTAACAAAAATAATTGTATGGAATATGTGGTGTGGAAATTTATATATTATAATGGAGAGTGTGGGTGGTGTAAAGTGTCATCAGGGGTGGATTACAGAGGCATATATTATATGCATGATGGCCACAAAACATATTACACAGACTTTGAACAGGAGGCCAAAAAATATGGGTGTACAAACATATGGGAAGTACATATGGAAACCGAGAGTATTTACTGTCCTGACTCTGTGTCTAGTACCTGTAGATACAACGTACCCCCTGTTGAGACTGTTAACGAATACAACAACCACAGGACCACCACCACCGCCTCCACCTTTGTGGGCGCCCAAGACGCCGCGGTATCCCACAGACCAGGAAAACGACCCAGAGCAAGTGAATCAGAACCTGACTCCTCCAGAGAGTCCTACGCACACTGTGTCACAACAGACACAGACATCAGTAACAACGCCAACAGTAGAAGTCCACGTATCAACACACAAAGCCACTGTGGTGATAAAACTACGCCTGTAATCCATTTAAAAGGTGAAGCTAATAGATTAAAGTGTTGTAGATACAGATTTCAAAAATATAAAACATTATTTACAGATGTAACAACAACATATCATTGGACAAGTACAGATAATAAAGACAGTAGTATTATTACAATATTATATAAAGATGAAACACAACGGGACACCTTTTTAAATGTTGTAAAAATACCACCTAGTGTACAGGTTATTTTGGGACAAATGAGTTGTCCATAAAGTGTTGTATATATTGTATATACATATGTGTTATTGTAACACTGGTACAGGTGAAGTGTAATTGCCATACATTGCTGCTAAGCATATATATTGCACCCATTAATTGTATTTGGTATATTATGTGTTATTGTAACACTGGGAAAGGTAACGTGTAATCGCCATATATTGCAACCATTGATTTTTGTGTAATTTGTGTGTTTGCGCTTTGCTTTTGTGTTTGTCTGTGTGTGTGCCATTTTGTCCCGCTTTTGCTATCTGCATCTTTATTTACAAGTTGTCTTATACTAATTATTTTATTTTGGTTTGTTGTGGCTACATCATTTTTTGATACTTTTATACTGTTTTTACTATTTTTTTATATACCTACACTGTGTATATATTGCCATGCTTTGTGGTTAATAAACCATTTGTAACAGTAGTAA-TTTTTGCTACTATGGTTGCCCACCGTGCCACACGACGCAAACGCGCATCTGCCACACAATTATATAAAACATGCAAATTATCTGGTACATGTCCTGAGGATGTTATTAATAAGGTGGAGCAAAAAACATGGGCTGATAGGATTTTACAATGGGGAAGTTTATTTACATATTTTGGGGGGCTTGGCATTGGTACTGGGTCTGGGTCGGGTGGTCGGGCGGGCTATGTTCCCTTAGGCTCTAGGCCTTCTACTATAGTTGATGTCACTCCTGCACGACCACCTATTGTGGTGGAGTCAGTTGGGCCTACAGATCCTTCTATTGTTACACTGGTAGAAGAATCTAGTGTTATTAACTCAGGGGCTGGTGTTCCCAATTTTACTGGGTCAGGGGGATTTGAAGTTACATCCTCTTCCACAACCACACCTGCTGTGTTGGATATTACACCCACATCTAGTACTGTACATGTAAGTAGTACTACTATAACAAACCCACTATATATTGATCCTCCAGTAATTGAGGCTCCACAAACTGGAGAGGTATCTGGTAATATTTTGATTAGCACTCCTACATCTGGAATACATAGCTATGAGGAAATACCTATGCAAACATTTGCTATACACGGTACTGGCAACGAACCTATTAGTAGTACCCCTATTCCAGGTTTTAGACGCCTTGCTGCTCCCAGGTTATATAGTAGGGCTTTTCAGCAGGTTAGGGTCACTGACCCAGCATTTTTGGACAACCCCACAACATTAATATCTGCTGATAATCCTGTTTTTGAAGGTGCTGACACAACGTTGACCTTTTCTCCCTCGGGTGTGGCTCCTGATCCTGATTTTATGGATATAGTTGCATTACATAGGCCTGCATTTACTACACGTAGAACAGGTGTGCGTTTTAGTAGGCTAGGCAAAAAGGCTACCATGCAAACACGTAGGGGTACGCAAATAGGTGCTCGTGTGCATTATTATTATGATATAAGTCCTATTGCACAGGCTGATGAAATTGAAATGCAGCCATTATTGTCTACAGACAATTCATTTGATGGCCTATATGATATTTATGCAAATATTGATGATGAGGCACCCATTTCATTTCGTCAGTCTGGTGCTACACCTTCTGCACAATTACCTATTAAACCTTCTACATTATCCTTTGCTAGTAACACAGCTAATGTTACTGCCCCTTTGGGAAATGTTTGGGAAACACCATTTTATTCAGGTCCTGATATAGTTTTACCTACAGGCCCCAGTACTTGGCCCTTCGTACCTCAGTCTCCTTCTGATGTTACACATGATGTATATATACAGGGAGCTACATTTGCACTATGGCCTGTATATTTTTTTAAACGTAGGCGCCGTAAACGTATTCCCTATTTTTTTGCAGATGGCGATGTGGCGGCCTAGTGACAATAAGGTGTACCTACCTCCAACACCTGTTTCAAAGGTTGTGGCAACGGATACATATGTAAAACGTACCAGTATATTTTATCATGCAGGTAGCTCTAGGTTGCTTGCTGTTGGCCATCCTTATTACTCTGTTTCCAAATCTGGTACCAAAACAAACATCCCTAAAGTTAGTGCATATCAGTATAGAGTGTTTAGGGTACGGTTGCCTGATCCTAATAAGTTTGGCCTTCCTGATCCATCTTTCTATAATCCTGACCAGGAACGTTTGGTATGGGCCTGTGTAGGTTTGGAGGTAGGCCGAGGTCAACCTTTAGGTGCTGGGTTAAGTGGTCATCCATTATTTAATAGGCTGGATGACACTGAGGTCTCTAATTTAGCAGGTAATAATGTTATAGAAGATAGCCGGGACAATATATCTGTTGATTGTAAACAAACCCAGTTATGTATTGTGGGATGTGCACCAGCATTAGGGGAACATTGGACTAAGGGCGCGGTGTGTAAGTCTACACCAGGTAATACAGGGGATTGTCCACCTCTTGCATTAGTTAATACCCCGATAGAGGACGGTGACATGGTGGACACCGGGTTTGGTGCAATGGACTTTAAGCTATTACAGGAATCAAAGGCTGAGGTGCCATTGGACATTGTACAATCTACATGTAAATATCCTGATTATTTAAAAATGTCTGCAGATGCCTATGGGGATTCTATGTGGTTTTACTTACGCAGGGAACAATTGTTTGCCAGACATTACTTTAATAGGGCAGGTAATGTTGGGGAAGCCATTCCTACAGATTTGTATTGGAAGGGTGGCAATGGCAGGGACCCTCCTCCCAGTTCTGTATATGTTGCTACTCCTAGTGGGTCCATGATTACCTCTGAGGCCCAATTATTTAATAAACCTTATTGGTTGCAACGTGCACAGGGCCATAATAATGGCATATGCTGGGGTAATCAGGTATTTGTTACTGTTGTGGATACTACCAGAAGCACCAACATGACTATTAATGCAGCTAAAAGCACATTAACTAAATATGATGCCCGTGAAATCAATCAATACCTTCGCCATGTGGAGGAATATGAACTACAGTTTGTGTTTCAACTTTGTAAAATAACCTTAACTGCAGAAGTTATGGCATATTTGCATAATATGAATAATACTTTATTAGACGATTGGAATATTGGCTTATCCCCACCAGTTGCAACTAGCTTAGAGGATAAATATAGGTATATTAAAAGCACAGCTATTACATGTCAGAGGGAACAGCCCCCTGCAGAAAAGCAGGATCCCCTGGCTAAATATAAGTTTTGGGAAGTTAATTTACAGGACAGCTTTTCTGCAGACCTGGATCAGTTTCCTTTGGGTAGAAAATTTTTAATGCAACTAGGCCCTAGACCCCCTAGACCCAAGGCTAGTGTATCTGCCTCTAAAAGGCGGGCGGCTCCTACCTCTTCCTCTTCTTCACCAGCTAAACGTAAAAAACGATAGTTGTGTGTTGTGTGTTGTATGTATTGTATGGTTGTGCTTGTACTGTATGTTTTTGTGTATGTTTATGTATTTTATAATTGTGTATGTGCTATGTGTATGTATGACTGTATGTATGTGTAATGTTTTGTGTGTATGTAATAAACATGCATGGTTACTTTTACGCGTGGTTGCATAAACTAAGGTGCGGTAGTATCCTTGGGCAGTGTGTGTCAGGTTAGGTGGTGTTCCTTACTGTTTAATGTTATATTAAATAGGTTGTTTGTATGCACTATAGTAACACACCAAACTCCATTTTAGTGCTGTACGCCATTTTATGCATGCAACCGAATTCGGTTGCCTAGCCTTTTGTCCTTATTTAAACCCAAAACGACTTTTCAGCAAAACAGTTAATCCTTTGGCATATTGCCGTTTCCTGTTGTATGATTCAGGTATGTACACTGCCTTACCCTGTATTACTCACCTGTATTTCTGTGCCAACTATGCTTTTATCTGCATACTTTGGCGCTGTTGGGCATATGTTTTTATGCAGGTGTTTGCAATATATTTTGTTGGCGTGTAGCCCTTATTGTATAAGCCAAGTATCTGTCTTGCAAATATGTAACCATATACTTACTCATTTTACAAAACCGTTTACGGTCGTGCTAAAACAGGTTTCTTTTAATTGTT
>LNS7623609_HPV66
GAAAGTTTCAATCATACTTTATTATATTGGGAGTAACCGAAATGGGTTTAGGACCGAAAACGGTACATATAAAAGGCAGCCTGTTGTGCCTGTAGATATCCATGGATTCCATATTCAGCAATACACAGGAACGTCCACGAAGCCTGCACCATCTGAGCGAGGTATTACAAATACCTTTACTTGATCTTAGATTATCATGTGTATACTGCAAAAAGGAACTTACAAGTTTAGAGCTATATAGGTTTGCATGTATTGAGTTAAAACTAGTATATAGAAACAATTGGCCATATGCAGTATGTAGGGTATGTTTATTGTTTTATAGTAAGGTTAGAAAATATAGGTACTATAAATATTCAGTGTATGGGGCAACATTAGAAAGTATAACTAAAAAACAGTTATCTGATTTATCAATAAGGTGCTACCGATGTCAATGTCCGTTAACACCGGAGGAAAAACAATTGCACTGTGAACATAAAAGACGATTTCATTATATAGCATATGCATGGACCGGGTCATGTTTGCAGTGTTGGAGACATACGAGTAGACAAGCTACAGAATCTACAGTATAACCATGCATGGTAAAGTACCAACGTTGCAAGAGGTTATATTAGAACTTGCACCGCAAACGGAAATTGACCTACAATGCAATGAGCAATTGGACAGCTCAGAGGATGAGGATGAGGATGAAATAGACCATTTGCTGGAGCGGCCACAGCAAGCTAGACAAGCTGAACAACATAAGTGTTACCTAATTCACGTACCTTGTTGTAAGTGTGAGTTGGTGGTGCAGTTGGACATTCAGAGTACCAAAGAGGAGCTACGTGTGGTACAACAGCTGCTTATGGGTGCGTTAACAGTAACGTGCCCACTCTGCGCATCATCTAAATAACTGCAATGGCATCACCTGAAGGTACAGATGGGGAGGGGATGGGATGTTGTGGATGGTTTCAGGTAGAAGCAATTGTAGAAAGAAAAACGGGGGATACAATATCAGATGATGAAAGCGAGGAGGAGAATGAAACAGATACAGATGTAGATGGATTTATAGACAATACACTTATAAACAATACACAGGAAGACAGGGAGACAGCTCAACAATTATTGCAAGTACAAACAGCACATGCAGATGCACAGACGTTGCAAAAACTAAAACGAAAGTATATAGGTAGTCCCTTAAGTGATATTAGTAATCAGCAAACTGTGTACCGAGAGGAAGTAAAACGAAGGCTAATATTATCAGAAGACAGCGGGTATGGCAATACATTGGAAACATTGGAAACATCACAACAGGTAGAATACGAAAAGGGAAATGGGTGCGGGAGCTCACAAAATGGAGGCTCGCAAAACAGTAATTGTAGTGAGCACTCGGTATCAAATATGGATATAGATACAAATATGGAAACACCAACACACCAATTGCAGGAACTATTTAAAAGTAGTAACGTACAAGGAAGATTACATTTTAAATTTAAAGAAGTGTATGGAGTGCCATATACAGAGTTGGTGCGAACATTTAAAAGCGATAGTACATGTTGTAACGATTGGATATGTGCAATATTTGGCGTTAATGAAACATTAGCAGAGGCGTTAAAAACTATACTAAAACCACAATGTGTGTACTATCATATGCAATGCTTAACATGTTCATGGGGAGTAATTGTAATGATGCTAATTAGATATATATGTGGAAAAAATAGAAAAACAATTACAAAATCGCTAAGCTCAATTTTAAATGTACCACAAGAGCAAATGTTAATTCAACCACCAAAACTACGAAGTCCTGCTGTAGCATTATATTTTTATAAAACAGCAATGTCAAATATTAGTGAGGTGTATGGGGAAACACCAGAATGGATACAAAGACAGACACAATTGCAACACAGTTTACAAGACAATCAATTTGAATTGTCTAAAATGGTACAGTGGGCATTTGATAATGAAGTAACAGATGATAGCCAAATTGCCTTTTTATATGCACAACTAGCAGACATAGATAGCAATGCACAAGCATTTTTAAAAAGTAATATGCAAGCAAAATATGTAAAGGATTGTGGAATAATGTGTAGACATTACAAAAGGGCACAGCAACAGCAAATGAATATGTGCCAGTGGATAAAGCATATATGTAGTAAAGTAGATGAAGGGGGTGATTGGAAACCCATTGTGCAATTTTTACGATATCAAGGGGTCGACTTCATTTCATTTTTAAGTTATTTTAAATTATTTTTACAAGGAACGCCTAAACATAATTGTTTGGTACTGTGTGGACCACCAAATACAGGTAAATCATGTTTTGCTATGAGCCTTATAAATTTTTTCCAAGGGTCAGTCATTTCATTTGTTAATTCACAAAGCCACTTTTGGTTACAGCCACTAGACAATGCCAAATTAGGTTTGCTGGATGATGCAACAGATACGTGTTGGAGATACATAGATGATTATCTAAGAAATTTATTAGATGGGAATCCCATAAGTTTAGATAGGAAACATAAACAATTAGTACAAATAAAATGTCCTCCAGTTATTATTACAACTAATGTAAATCCTATGCAAGATGCAAAATTAAGATATTTACACAGTAGAATTTCAGTGTTTAAGTTTGAAAATCCATTTCCATTAGATAACAATGGTAATCCTGTGTATGAATTAAGTAATGTAAATTGGAAATGTTTTTTTGAAAGGACATGGTCCAGATTAAATTTGGATAACGACGAGGACAAAGAAAACAATGGAGACTCTATCCCAACGTTTAGATGCGTGCCAGAACAAAATACTAGACTGTTATGAAAAAGATAGTAAATGCATTATAGATCACATAGACTATTGGAAAGCTGTACGACATGAATATGTATTATATTATAAAGCAAGAGAAAATGACATTAATGTACTAAACCACCAGATGGTGCCCTCTTTACAAGTGTGTAAAGCAAAAGCATGTAGTGCAATAGAATTACAAATAGCACTGGAAGCAATAAGTAACACAATATATAAAAATGAAGAGTGGACATTACGTGATACATGTGATGAACTGTGGCGCACGGAGCCTAAAAACTGTTTTAAAAAAGAAGGACAACACATAGAAGTGTGGTTTGATGGTAACAAAAATAATTGTATGGAATATGTGGTGTGGAAATTTATATATTATAATGGAGAGTGTGGGTGGTGTAAAGTGTCATCAGGGGTGGATTACAGAGGCATATATTATATGCATGATGGCCACAAAACATATTACACAGACTTTGAACAGGAGGCCAAAAAATATGGGTGTACAAACATATGGGAAGTACATATGGAAACCGAGAGTATTTACTGTCCTGACTCTGTGTCTAGTACCTGTAGATACAACGTACCCCCTGTTGAGACTGTTAACGAATACAACAACCACAGGACCACCACCACCGCCTCCACCTTTGTGGGCGCCCAAGACGCCGCGGTATCCCACAGACCAGGAAAACGACCCAGAGCAAGTGAATCAGAACCTGACTCCTCCAGAGAGTCCTACGCACACTGTGTCACAACAGACACAGACATCAGTAACAACGCCAACAGTAGAAGTCCACGTATCAACACACAAAGCCACTGTGGTGATAAAACTACGCCTGTAATCCATTTAAAAGGTGAAGCTAATAGATTAAAGTGTTGTAGATACAGATTTCAAAAATATAAAACATTATTTACAGATGTAACAACAACATATCATTGGACAAGTACAGATAATAAAGACAGTAGTATTATTACAATATTATATAAAGATGAAACACAACGGGACACCTTTTTAAATGTTGTAAAAATACCACCTAGTGTACAGGTTATTTTGGGACAAATGAGTTGTCCATAAAGTGTTGTATATATTGTATATACATATGTGTTATTGTAACACTGGTACAGGTAAAGTGTAATTGCCATACATTGCTGCTAAGCATATATATTGCACCCATTAATTGTATTTGGTATATTATGTGTTATTGTAACACTGGGAAAGGTAACGTGTAATCGCCATATATTGCAACCATTGATTTTTGTGTAATTTGTGTGTTTGCGCTTTGCTTTTGTGTTTGTCTGTGTGTGTGCCATTTTGTCCCGCTTTTGCTATCTGCATCTTTATTTACAAGTTGTCTTATACTAATTATTTTATTTTGGTTTGTTGTGGCTACATCATTTTTTGATACTTTTATACTGTTTTTACTATTTTTTTATATACCTACACTGTGTATATATTGCCATGCTTTGTGGTTAATAAACCATTTGTAACAGTAGTAA-TTTTTGCTACTATGGTTGCCCACCGTGCCACACGACGCAAACGCGCATCTGCCACACAATTATATAAAACATGCAAATTATCTGGTACATGTCCTGAGGATGTTATTAATAAGGTGGAGCAAAAAACATGGGCTGATAGGATTTTACAATGGGGAAGTTTATTTACATATTTTGGGGGGCTTGGCATTGGTACTGGGTCTGGGTCGGGTGGTCGGGCGGGCTATGTTCCCTTAGGCTCTAGGCCTTCTACTATAGTTGATGTCACTCCTGCACGACCACCTATTGTGGTGGAGTCAGTTGGGCCTACAGATCCTTCTATTGTTACACTGGTAGAAGAATCTAGTGTTATTAACTCAGGGGCTGGTGTTCCCAATTTTACTGGGTCAGGGGGATTTGAAGTTACATCCTCTTCCACAACCACACCTGCTGTGTTGGATATTACACCCACATCTAGTACTGTACATGTAAGTAGTACTACTATAACAAACCCACTATATATTGATCCTCCAGTAATTGAGGCTCCACAAACTGGAGAGGTATCTGGTAATATTTTGATTAGCACTCCTACATCTGGAATACATAGCTATGAGGAAATACCTATGCAAACATTTGCTATACACGGTACTGGCAACGAACCTATTAGTAGTACCCCTATTCCAGGTTTTAGACGCCTTGCTGCTCCCAGGTTATATAGTAGGGCTTTTCAGCAGGTTAGGGTCACTGACCCAGCATTTTTGGACAACCCCACAACATTAATATCTGCTGATAATCCTGTTTTTGAAGGTGCTGACACAACGTTGACCTTTTCTCCCTCGGGTGTGGCTCCTGATCCTGATTTTATGGATATAGTTGCATTACATAGGCCTGCATTTACTACACGTAGAACAGGTGTGCGTTTTAGTAGGCTAGGCAAAAAGGCTACCATGCAAACACGTAGGGGTACGCAAATAGGTGCTCGTGTGCATTATTATTATGATATAAGTCCTATTGCACAGGCTGATGAAATTGAAATGCAGCCATTATTGTCTACAGACAATTCATTTGATGGCCTATATGATATTTATGCAAATATTGATGATGAGGCACCCATTTCATTTCGTCAGTCTGGTGCTACACCTTCTGCACAATTACCTATTAAACCTTCTACATTATCCTTTGCTAGTAACACAACTAATGTTACTGCCCCTTTGGGAAATGTTTGGGAAACACCATTTTATTCAGGTCCTGATATAGTTTTACCTACAGGCCCCAGTACTTGGCCCTTCGTACCTCAGTCTCCTTCTGATGTTACACATGATGTATATATACAGGGAGCTACATTTGCACTATGGCCTGTATATTTTTTTAAACGTAGGCGCCGTAAACGTATTCCCTATTTTTTTGCAGATGGCGATGTGGCGGCCTAGTGACAATAAGGTGTACCTACCTCCAACACCTGTTTCAAAGGTTGTGGCAACGGATACATATGTAAAACGTACCAGTATATTTTATCATGCAGGTAGCTCTAGGTTGCTTGCTGTTGGCCATCCTTATTACTCTGTTTCCAAATCTGGTACCAAAACAAACATCCCTAAAGTTAGTGCATATCAGTATAGAGTGTTTAGGGTACGGTTGCCTGATCCTAATAAGTTTGGCCTTCCTGATCCATCTTTCTATAATCCTGACCAGGAACGTTTGGTATGGGCCTGTGTAGGTTTGGAGGTAGGCCGAGGTCAACCTTTAGGTGCTGGGTTAAGTGGTCATCCATTATTTAATAGGCTGGATGACACTGAGGTCTCTAATTTAGCAGGTAATAATGTTATAGAAGATAGCCGGGACAATATATCTGTTGATTGTAAACAAACCCAGTTATGTATTGTGGGATGTGCACCAGCATTAGGGGAACATTGGACTAAGGGCGCGGTGTGTAAGTCTACACCAGGTAATACAGGGGATTGTCCACCTCTTGCATTAGTTAATACCCCGATAGAGGACGGTGACATGGTGGACACCGGGTTTGGTGCAATGGACTTTAAGCTATTACAGGAATCAAAGGCTGAGGTGCCATTGGACATTGTACAATCTACATGTAAATATCCTGATTATTTAAAAATGTCTGCAGATGCCTATGGGGATTCTATGTGGTTTTACTTACGCAGGGAACAATTGTTTGCCAGACATTACTTTAATAGGGCAGGTAATGTTGGGGAAGCCATTCCTACAGATTTGTATTGGAAGGGTGGCAATGGCAGGGACCCTCCTCCCAGTTCTGTATATGTTGCTACTCCTAGTGGGTCCATGATTACCTCTGAGGCCCAATTATTTAATAAACCTTATTGGTTGCAACGTGCACAGGGCCATAATAATGGCATATGCTGGGGTAATCAGGTATTTGTTACTGTTGTGGATACTACCAGAAGCACCAACATGACTATTAATGCAGCTAAAAGCACATTAACTAAATATGATGCCCGTGAAATCAATCAATACCTTCGCCATGTGGAGGAATATGAACTACAGTTTGTGTTTCAACTTTGTAAAATAACCTTAACTGCAGAAGTTATGGCATATTTGCATAATATGAATAATACTTTATTAGACGATTGGAATATTGGCTTATCCCCACCAGTTGCAACTAGCTTAGAGGATAAATATAGGTATATTAAAAGCACAGCTATTACATGTCAGAGGGAACAGCCCCCTGCAGAAAAGCAGGATCCCCTGGCTAAATATAAGTTTTGGGAAGTTAATTTACAGGACAGCTTTTCTGCAGACCTGGATCAGTTTCCTTTGGGTAGAAAATTTTTAATGCAACTAGGCCCTAGACCCCCTAGACCCAAGGCTAGTGTATCTGCCTCTAAAAGGCGGGCGGCTCCTACCTCTTCCTCTTCTTCACCAGCTAAACGTAAAAAACGATAGTTGTGTGTTGTGTGTTGTATGTATTGTATGGTTGTGCTTGTACTGTATGTTTTTGTGTATGTTTATGTATTTTATAATTGTGTATGTGCTATGTGTATGTATGACTGTATGTATGTGTAATGTTTTGTGTGTATGTAATAAACATGCATGGTTACTTTTACGCGTGGTTGCATAAACTAAGGTGCGGTAGTATCCTTGGGCAGTGTGTGTCAGGTTAGGTGGTGTTCCTTACTGTTTAATGTTATATTAAATAGGTTGTTTGTATGCACTATAGTAACACACCAAACTCCATTTTAGTGCTGTACGCCATTTTATGCATGCAACCGAATTCGGTTGCCTAGCCTTTTGTCCTTATTTAAACCCAAAACGACTTTTCAGCAAAACAGTTAATCCTTTGGCATATTGCCGTTTCCTGTTGTATGATTCAGGTATGTACACTGCCTTACCCTGTATTACTCACCTGTATTTCTGTGCCAACTATGCTTTTATCTGCATACTTTGGCGCTGTTGGGCATATGTTTTTATGCAGGTGTTTGCAATATATTTTGTTGGCGTGTAGCCCTTATTGTATAAGCCAAGTATCTGTCTTGCAAATATGTAACCATATACTTACTCATTTTACAAAACCGTTTACGGTCGTGCTAAAACAGGTTTCTTTTAATTGTT
>LNS9200900_HPV66
GAAAGTTTCAATCATACTTTATTATATTGGGAGTAACCGAAATGGGTTTAGGACCGAAAACGGTACATATAAAAGGCAGCCTGTTGTGCCTGTAGATATCCATGGATTCCATATTCAGCAATACACAGGAACGTCCACGAAGCCTGCACCATCTGAGCGAGGTATTACAAATACCTTTACTTGATCTTAGATTATCATGTGTATACTGCAAAAAGGAACTTACAAGTTTAGAGCTATATAGGTTTGCATGTATTGAGTTAAAACTAGTATATAGAAACAATTGGCCATATGCAGTATGTAGGGTATGTTTATTGTTTTATAGTAAGGTTAGAAAATATAGGTACTATAAATATTCAGTGTATGGGGCAACATTAGAAAGTATAACTAAAAAACAGTTATCTGATTTATCAATAAGGTGCTACCGATGTCAATGTCCGTTAACACCGGAGGAAAAACAATTGCACTGTGAACATAAAAGACGATTTCATTATATAGCATATGCATGGACCGGGTCATGTTTGCAGTGTTGGAGACATACGAGTAGACAAGCTACAGAATCTACAGTATAACCATGCATGGTAAAGTACCAACGTTGCAAGAGGTTATATTAGAACTTGCACCGCAAACGGAAATTGACCTACAATGCAATGAGCAATTGGACAGCTCAGAGGATGAGGATGAGGATGAAATAGACCATTTGCTGGAGCGGCCACAGCAAGCTAGACAAGCTGAACAACATAAGTGTTACCTAATTCACGTACCTTGTTGTAAGTGTGAGTTGGTGGTGCAGTTGGACATTCAGAGTACCAAAGAGGAGCTACGTGTGGTACAACAGCTGCTTATGGGTGCGTTAACAGTAACGTGCCCACTCTGCGCATCATCTAAATAACTGCAATGGCATCACCTGAAGGTACAGATGGGGAGGGGATGGGATGTTGTGGATGGTTTCAGGTAGAAGCAATTGTAGAAAGAAAAACGGGGGATACAATATCAGATGATGAAAGCGAGGAGGAGAATGAAACAGATACAGATGTAGATGGATTTATAGACAATACACTTATAAACAATACACAGGAAGACAGGGAGACAGCTCAACAATTATTGCAAGTACAAACAGCACATGCAGATGCACAGACGTTGCAAAAACTAAAACGAAAGTATATAGGTAGTCCCTTAAGTGATATTAGTAATCAGCAAACTGTGTACCGAGAGGAAGTAAAACGAAGGCTAATATTATCAGAAGACAGCGGGTATGGCAATACATTGGAAACATTGGAAACATCACAACAGGTAGAATACGAAAAGGGAAATGGGTGCGGGAGCTCACAAAATGGAGGCTCGCAAAACAGTAATTGTAGTGAGCACTCGGTATCAAATATGGATATAGATACAAATATGGAAACACCAACACACCAATTGCAGGAACTATTTAAAAGTAGTAACGTACAAGGAAGATTACATTTTAAATTTAAAGAAGTGTATGGAGTGCCATATACAGAGTTGGTGCGAACATTTAAAAGCGATAGTACATGTTGTAACGATTGGATATGTGCAATATTTGGCGTTAATGAAACATTAGCAGAGGCGTTAAAAACTATACTAAAACCACAATGTGTGTACTATCATATGCAATGCTTAACATGTTCATGGGGAGTAATTGTAATGATGCTAATTAGATATATATGTGGAAAAAATAGAAAAACAATTACAAAATCGCTAAGCTCAATTTTAAATGTACCACAAGAGCAAATGTTAATTCAACCACCAAAACTACGAAGTCCTGCTGTAGCATTATATTTTTATAAAACAGCAATGTCAAATATTAGTGAGGTGTATGGGGAAACACCAGAATGGATACAAAGACAGACACAATTGCAACACAGTTTACAAGACAATCAATTTGAATTGTCTAAAATGGTACAGTGGGCATTTGATAATGAAGTAACAGATGATAGCCAAATTGCCTTTTTATATGCACAACTAGCAGACATAGATAGCAATGCACAAGCATTTTTAAAAAGTAATATGCAAGCAAAATATGTAAAGGATTGTGGAATAATGTGTAGACATTACAAAAGGGCACAGCAACAGCAAATGAATATGTGCCAGTGGATAAAGCATATATGTAGTAAAGTAGATGAAGGGGGTGATTGGAAACCCATTGTGCAATTTTTACGATATCAAGGGGTCGACTTCATTTCATTTTTAAGTTATTTTAAATTATTTTTACAAGGAACGCCTAAACATAATTGTTTGGTACTGTGTGGACCACCAAATACAGGTAAATCATGTTTTGCTATGAGCCTTATAAATTTTTTCCAAGGGTCAGTCATTTCATTTGTTAATTCACAAAGCCACTTTTGGTTACAGCCACTAGACAATGCCAAATTAGGTTTGCTGGATGATGCAACAGATACGTGTTGGAGATACATAGATGATTATCTAAGAAATTTATTAGATGGGAATCCCATAAGTTTAGATAGGAAACATAAACAATTAGTACAAATAAAATGTCCTCCAGTTATTATTACAACTAATGTAAATCCTATGCAAGATGCAAAATTAAGATATTTACACAGTAGAATTTCAGTGTTTAAGTTTGAAAATCCATTTCCATTAGATAACAATGGTAATCCTGTGTATGAATTAAGTAATGTAAATTGGAAATGTTTTTTTGAAAGGACATGGTCCAGATTAAATTTGGATAACGACGAGGACAAAGAAAACAATGGAGACTCTATCCCAACGTTTAGATGCGTGCCAGAACAAAATACTAGACTGTTATGAAAAAGATAGTAAATGCATTATAGATCACATAGACTATTGGAAAGCTGTACGACATGAATATGTATTATATTATAAAGCAAGAGAAAATGACATTAATGTACTAAACCACCAGATGGTGCCCTCTTTACAAGTGTGTAAAGCAAAAGCATGTAGTGCAATAGAATTACAAATAGCACTGGAAGCAATAAGTAACACAATATATAAAAATGAAGAGTGGACATTACGTGATACATGTGATGAACTGTGGCGCACGGAGCCTAAAAACTGTTTTAAAAAAGAAGGACAACACATAGAAGTGTGGTTTGATGGTAACAAAAATAATTGTATGGAATATGTGGTGTGGAAATTTATATATTATAATGGAGAGTGTGGGTGGTGTAAAGTGTCATCAGGGGTGGATTACAGAGGCATATATTATATGCATGATGGCCACAAAACATATTACACAGACTTTGAACAGGAGGCCAAAAAATATGGGTGTACAAACATATGGGAAGTACATATGGAAACCGAGAGTATTTACTGTCCTGACTCTGTGTCTAGTACCTGTAGATACAACGTACCCCCTGTTGAGACTGTTAACGAATACAACAACCACAGGACCACCACCACCGCCTCCACCTTTGTGGGCGCCCAAGACGCCGCGGTATCCCACAGACCAGGAAAACGACCCAGAGCAAGTGAATCAGAACCTGACTCCTCCAGAGAGTCCTACGCACACTGTGTCACAACAGACACAGACATCAGTAACAACGCCAACAGTAGAAGTCCACGTATCAACACACAAAGCCACTGTGGTGATAAAACTACGCCTGTAATCCATTTAAAAGGTGAAGCTAATAGATTAAAGTGTTGTAGATACAGATTTCAAAAATATAAAACATTATTTACAGATGTAACAACAACATATCATTGGACAAGTACAGATAATAAAGACAGTAGTATTATTACAATATTATATAAAGATGAAACACAACGGGACACCTTTTTAAATGTTGTAAAAATACCACCTAGTGTACAGGTTATTTTGGGACAAATGAGTTGTCCATAAAGTGTTGTATATATTGTATATACATATGTGTTATTGTAACACTGGTACAGGTGAAGTGTAATTGCCATACATTGCTGCTAAGCATATATATTGCACCCATTAATTGTATTTGGTATATTATGTGTTATTGTAACACTGGGAAAGGTAACGTGTAATCGCCATATATTGCAACCATTGATTTTTGTGTAATTTGTGTGTTTGCGCTTTGCTTTTGTGTTTGTCTGTGTGTGTGCCATTTTGTCCCGCTTTTGCTATCTGCATCTTTATTTACAAGTTGTCTTATACTAATTATTTTATTTTGGTTTGTTGTGGCTACATCATTTTTTGATACTTTTATACTGTTTTTACTATTTTTTTATATACCTACACTGTGTATATATTGCCATGCTTTGTGGTTAATAAACCATTTGTAACAGTAGTAA-TTTTTGCTACTATGGTTGCCCACCGTGCCACACGACGCAAACGCGCATCTGCCACACAATTATATAAAACATGCAAATTATCTGGTACATGTCCTGAGGATGTTATTAATAAGGTGGAGCAAAAAACATGGGCTGATAGGATTTTACAATGGGGAAGTTTATTTACATATTTTGGGGGGCTTGGCATTGGTACTGGGTCTGGGTCGGGTGGTCGGGCGGGCTATGTTCCCTTAGGCTCTAGGCCTTCTACTATAGTTGATGTCACTCCTGCACGACCACCTATTGTGGTGGAGTCAGTTGGGCCTACAGATCCTTCTATTGTTACACTGGTAGAAGAATCTAGTGTTATTAACTCAGGGGCTGGTGTTCCCAATTTTACTGGGTCAGGGGGATTTGAAGTTACATCCTCTTCCACAACCACACCTGCTGTGTTGGATATTACACCCACATCTAGTACTGTACATGTAAGTAGTACTACTATAACAAACCCACTATATATTGATCCTCCAGTAATTGAGGCTCCACAAACTGGAGAGGTATCTGGTAATATTTTGATTAGCACTCCTACATCTGGAATACATAGCTATGAGGAAATACCTATGCAAACATTTGCTATACACGGTACTGGCAACGAACCTATTAGTAGTACCCCTATTCCAGGTTTTAGACGCCTTGCTGCTCCCAGGTTATATAGTAGGGCTTTTCAGCAGGTTAGGGTCACTGACCCAGCATTTTTGGACAACCCCACAACATTAATATCTGCTGATAATCCTGTTTTTGAAGGTGCTGACACAACGTTGACCTTTTCTCCCTCGGGTGTGGCTCCTGATCCTGATTTTATGGATATAGTTGCATTACATAGGCCTGCATTTACTACACGTAGAACAGGTGTGCGTTTTAGTAGGCTAGGCAAAAAGGCTACCATGCAAACACGTAGGGGTACGCAAATAGGTGCTCGTGTGCATTATTATTATGATATAAGTCCTATTGCACAGGCTGATGAAATTGAAATGCAGCCATTATTGTCTACAGACAATTCATTTGATGGCCTATATGATATTTATGCAAATATTGATGATGAGGCACCCATTTCATTTCGTCAGTCTGGTGCTACACCTTCTGCACAATTACCTATTAAACCTTCTACATTATCCTTTGCTAGTAACACAACTAATGTTACTGCCCCTTTGGGAAATGTTTGGGAAACACCATTTTATTCAGGTCCTGATATAGTTTTACCTACAGGCCCCAGTACTTGGCCCTTCGTACCTCAGTCTCCTTCTGATGTTACACATGATGTATATATACAGGGAGCTACATTTGCACTATGGCCTGTATATTTTTTTAAACGTAGGCGCCGTAAACGTATTCCCTATTTTTTTGCAGATGGCGATGTGGCGGCCTAGTGACAATAAGGTGTACCTACCTCCAACACCTGTTTCAAAGGTTGTGGCAACGGATACATATGTAAAACGTACCAGTATATTTTATCATGCAGGTAGCTCTAGGTTGCTTGCTGTTGGCCATCCTTATTACTCTGTTTCCAAATCTGGTACCAAAACAAACATCCCTAAAGTTAGTGCATATCAGTATAGAGTGTTTAGGGTACGGTTGCCTGATCCTAATAAGTTTGGCCTTCCTGATCCATCTTTCTATAATCCTGACCAGGAACGTTTGGTATGGGCCTGTGTAGGTTTGGAGGTAGGCCGAGGTCAACCTTTAGGTGCTGGGTTAAGTGGTCATCCATTATTTAATAGGCTGGATGACACTGAGGTCTCTAATTTAGCAGGTAATAATGTTATAGAAGATAGCCGGGACAATATATCTGTTGATTGTAAACAAACCCAGTTATGTATTGTGGGATGTGCACCAGCATTAGGGGAACATTGGACTAAGGGCGCGGTGTGTAAGTCTACACCAGGTAATACAGGGGATTGTCCACCTCTTGCATTAGTTAATACCCCGATAGAGGACGGTGACATGGTGGACACCGGGTTTGGTGCAATGGACTTTAAGCTATTACAGGAATCAAAGGCTGAGGTGCCATTGGACATTGTACAATCTACATGTAAATATCCTGATTATTTAAAAATGTCTGCAGATGCCTATGGGGATTCTATGTGGTTTTACTTACGCAGGGAACAATTGTTTGCCAGACATTACTTTAATAGGGCAGGTAATGTTGGGGAAGCCATTCCTACAGATTTGTATTGGAAGGGTGGCAATGGCAGGGACCCTCCTCCCAGTTCTGTATATGTTGCTACTCCTAGTGGGTCCATGATTACCTCTGAGGCCCAATTATTTAATAAACCTTATTGGTTGCAACGTGCACAGGGCCATAATAATGGCATATGCTGGGGTAATCAGGTATTTGTTACTGTTGTGGATACTACCAGAAGCACCAACATGACTATTAATGCAGCTAAAAGCACATTAACTAAATATGATGCCCGTGAAATCAATCAATACCTTCGCCATGTGGAGGAATATGAACTACAGTTTGTGTTTCAACTTTGTAAAATAACCTTAACTGCAGAAGTTATGGCATATTTGCATAATATGAATAATACTTTATTAGACGATTGGAATATTGGCTTATCCCCACCAGTTGCAACTAGCTTAGAGGATAAATATAGGTATATTAAAAGCACAGCTATTACATGTCAGAGGGAACAGCCCCCTGCAGAAAAGCAGGATCCCCTGGCTAAATATAAGTTTTGGGAAGTTAATTTACAGGACAGCTTTTCTGCAGACCTGGATCAGTTTCCTTTGGGTAGAAAATTTTTAATGCAACTAGGCCCTAGACCCCCTAGACCCAAGGCTAGTGTATCTGCCTCTAAAAGGCGGGCGGCTCCTACCTCTTCCTCTTCTTCACCAGCTAAACGTAAAAAACGATAGTTGTGTGTTGTGTGTTGTATGTATTGTATGGTTGTGCTTGTACTGTATGTTTTTGTGTATGTTTATGTATTTTATAATTGTGTATGTGCTATGTGTATGTATGACTGTATGTATGTGTAATGTTTTGTGTGTATGTAATAAACATGCATGGTTACTTTTACGCGTGGTTGCATAAACTAAGGTGCGGTAGTATCCTTGGGCAGTGTGTGTCAGGTTAGGTGGTGTTCCTTACTGTTTAATGTTATATTAAATAGGTTGTTTGTATGCACTATAGTAACACACCAAACTCCATTTTAGTGCTGTACGCCATTTTATGCATGCAACCGAATTCGGTTGCCTAGCCTTTTGTCCTTATTTAAACCCAAAACGACTTTTCAGCAAAACAGTTAATCCTTTGGCATATTGCCGTTTCCTGTTGTATGATTCAGGTATGTACACTGCCTTACCCTGTATTACTCACCTGTATTTCTGTGCCAACTATGCTTTTATCTGCATACTTTGGCGCTGTTGGGCATATGTTTTTATGCAGGTGTTTGCAATATATTTTGTTGGCGTGTAGCCCTTATTGTATAAGCCAAGTATCTGTCTTGCAAATATGTAACCATATACTTACTCATTTTACAAAACCGTTTACGGTCGTGCTAAAACAGGTTTCTTTTAATTGTT
>LNS4474748_HPV66
GAAAGTTTCAATCATACTTTATTATATTGGGAGTAACCGAAATGGGTTTAGGACCGAAAACGGTACATATAAAAGGCAGCCTGTTGTGCCTGTAGATATCCATGGATTCCATATTCAGCAATACACAGGAACGTCCACGAAGCCTGCACCATCTGAGCGAGGTATTACAAATACCTTTACTTGATCTTAGATTATCATGTGTATACTGCAAAAAGGAACTTACAAGTTTAGAGCTATATAGGTTTGCATGTATTGAGTTAAAACTAGTATATAGAAACAATTGGCCATATGCAGTATGTAGGGTATGTTTATTGTTTTATAGTAAGGTTAGAAAATATAGGTACTATAAATATTCAGTGTATGGGGCAACATTAGAAAGTATAACTAAAAAACAGTTATCTGATTTATCAATAAGGTGCTACCGATGTCAATGTCCGTTAACACCGGAGGAAAAACAATTGCACTGTGAACATAAAAGACGATTTCATTATATAGCATATGCATGGACCGGGTCATGTTTGCAGTGTTGGAGACATACGAGTAGACAAGCTACAGAATCTACAGTATAACCATGCATGGTAAAGTACCAACGTTGCAAGAGGTTATATTAGAACTTGCACCGCAAACGGAAATTGACCTACAATGCAATGAGCAATTGGACAGCTCAGAGGATGAGGATGAGGATGAAATAGACCATTTGCTGGAGCGGCCACAGCAAGCTAGACAAGCTGAACAACATAAGTGTTACCTAATTCACGTACCTTGTTGTAAGTGTGAGTTGGTGGTGCAGTTGGACATTCAGAGTACCAAAGAGGAGCTACGTGTGGTACAACAGCTGCTTATGGGTGCGTTAACAGTAACGTGCCCACTCTGCGCATCATCTAAATAACTGCAATGGCATCACCTGAAGGTACAGATGGGGAGGGGATGGGATGTTGTGGATGGTTTCAGGTAGAAGCAATTGTAGAAAGAAAAACGGGGGATACAATATCAGATGATGAAAGCGAGGAGGAGAATGAAACAGATACAGATGTAGATGGATTTATAGACAATACACTTATAAACAATACACAGGAAGACAGGGAGACAGCTCAACAATTATTGCAAGTACAAACAGCACATGCAGATGCACAGACGTTGCAAAAACTAAAACGAAAGTATATAGGTAGTCCCTTAAGTGATATTAGTAATCAGCAAACTGTGTACCGAGAGGAAGTAAAACGAAGGCTAATATTATCAGAAGACAGCGGGTATGGCAATACATTGGAAACATTGGAAACATCACAACAGGTAGAATACGAAAAGGGAAATGGGTGCGGGAGCTCACAAAATGGAGGCTCGCAAAACAGTAATTGTAGTGAGCACTCGGTATCAAATATGGATATAGATACAAATATGGAAACACCAACACACCAATTGCAGGAACTATTTAAAAGTAGTAACGTACAAGGAAGATTACATTTTAAATTTAAAGAAGTGTATGGAGTGCCATATACAGAGTTGGTGCGAACATTTAAAAGCGATAGTACATGTTGTAACGATTGGATATGTGCAATATTTGGCGTTAATGAAACATTAGCAGAGGCGTTAAAAACTATACTAAAACCACAATGTGTGTACTATCATATGCAATGCTTAACATGTTCATGGGGAGTAATTGTAATGATGCTAATTAGATATATATGTGGAAAAAATAGAAAAACAATTACAAAATCGCTAAGCTCAATTTTAAATGTACCACAAGAGCAAATGTTAATTCAACCACCAAAACTACGAAGTCCTGCTGTAGCATTATATTTTTATAAAACAGCAATGTCAAATATTAGTGAGGTGTATGGGGAAACACCAGAATGGATACAAAGACAGACACAATTGCAACACAGTTTACAAGACAATCAATTTGAATTGTCTAAAATGGTACAGTGGGCATTTGATAATGAAGTAACAGATGATAGCCAAATTGCCTTTTTATATGCACAACTAGCAGACATAGATAGCAATGCACAAGCATTTTTAAAAAGTAATATGCAAGCAAAATATGTAAAGGATTGTGGAATAATGTGTAGACATTACAAAAGGGCACAGCAACAGCAAATGAATATGTGCCAGTGGATAAAGCATATATGTAGTAAAGTAGATGAAGGGGGTGATTGGAAACCCATTGTGCAATTTTTACGATATCAAGGGGTCGACTTCATTTCATTTTTAAGTTATTTTAAATTATTTTTACAAGGAACGCCTAAACATAATTGTTTGGTACTGTGTGGACCACCAAATACAGGTAAATCATGTTTTGCTATGAGCCTTATAAATTTTTTCCAAGGGTCAGTCATTTCATTTGTTAATTCACAAAGCCACTTTTGGTTACAGCCACTAGACAATGCCAAATTAGGTTTGCTGGATGATGCAACAGATACGTGTTGGAGATACATAGATGATTATCTAAGAAATTTATTAGATGGGAATCCCATAAGTTTAGATAGGAAACATAAACAATTAGTACAAATAAAATGTCCTCCAGTTATTATTACAACTAATGTAAATCCTATGCAAGATGCAAAATTAAGATATTTACACAGTAGAATTTCAGTGTTTAAGTTTGAAAATCCATTTCCATTAGATAACAATGGTAATCCTGTGTATGAATTAAGTAATGTAAATTGGAAATGTTTTTTTGAAAGGACATGGTCCAGATTAAATTTGGATAACGACGAGGACAAAGAAAACAATGGAGACTCTATCCCAACGTTTAGATGCGTGCCAGAACAAAATACTAGACTGTTATGAAAAAGATAGTAAATGCATTATAGATCACATAGACTATTGGAAAGCTGTACGACATGAATATGTATTATATTATAAAGCAAGAGAAAATGACATTAATGTACTAAACCACCAGATGGTGCCCTCTTTACAAGTGTGTAAAGCAAAAGCATGTAGTGCAATAGAATTACAAATAGCACTGGAAGCAATAAGTAACACAATATATAAAAATGAAGAGTGGACATTACGTGATACATGTGATGAACTGTGGCGCACGGAGCCTAAAAACTGTTTTAAAAAAGAAGGACAACACATAGAAGTGTGGTTTGATGGTAACAAAAATAATTGTATGGAATATGTGGTGTGGAAATTTATATATTATAATGGAGAGTGTGGGTGGTGTAAAGTGTCATCAGGGGTGGATTACAGAGGCATATATTATATGCATGATGGCCACAAAACATATTACACAGACTTTGAACAGGAGGCCAAAAAATATGGGTGTACAAACATATGGGAAGTACATATGGAAACCGAGAGTATTTACTGTCCTGACTCTGTGTCTAGTACCTGTAGATACAACGTACCCCCTGTTGAGACTGTTAACGAATACAACAACCACAGGACCACCACCACCGCCTCCACCTTTGTGGGCGCCCAAGACGCCGCGGTATCCCACAGACCAGGAAAACGACCCAGAGCAAGTGAATCAGAACCTGACTCCTCCAGAGAGTCCTACGCACACTGTGTCACAACAGACACAGACATCAGTAACAACGCCAACAGTAGAAGTCCACGTATCAACACACAAAGCCACTGTGGTGATAAAACTACGCCTGTAATCCATTTAAAAGGTGAAGCTAATAGATTAAAGTGTTGTAGATACAGATTTCAAAAATATAAAACATTATTTACAGATGTAACAACAACATATCATTGGACAAGTACAGATAATAAAGACAGTAGTATTATTACAATATTATATAAAGATGAAACACAACGGGACACCTTTTTAAATGTTGTAAAAATACCACCTAGTGTACAGGTTATTTTGGGACAAATGAGTTGTCCATAAAGTGTTGTATATATTGTATATACATATGTGTTATTGTAACACTGGTACAGGTGAAGTGTAATTGCCATACATTGCTGCTAAGCATATATATTGCACCCATTAATTGTATTTGGTATATTATGTGTTATTGTAACACTGGGAAAGGTAACGTGTAATCGCCATATATTGCAACCATTGATTTTTGTGTAATTTGTGTGTTTGCGCTTTGCTTTTGTGTTTGTCTGTGTGTGTGCCATTTTGTCCCGCTTTTGCTATCTGCATCTTTATTTACAAGTTGTCTTATACTAATTATTTTATTTTGGTTTGTTGTGGCTACATCATTTTTTGATACTTTTATACTGTTTTTACTATTTTTTTATATACCTACACTGTGTATATATTGCCATGCTTTGTGGTTAATAAACCATTTGTAACAGTAGTAA-GTTTTGCTACTATGGTTGCCCACCGTGCCACACGACGCAAACGCGCATCTGCCACACAATTATATAAAACATGCAAATTATCTGGTACATGTCCTGAGGATGTTATTAATAAGGTGGAGCAAAAAACATGGGCTGATAGGATTTTACAATGGGGAAGTTTATTTACATATTTTGGGGGGCTTGGCATTGGTACTGGGTCTGGGTCGGGTGGTCGGGCGGGCTATGTTCCCTTAGGCTCTAGGCCTTCTACTATAGTTGATGTCACTCCTGCACGACCACCTATTGTGGTGGAGTCAGTTGGGCCTACAGATCCTTCTATTGTTACACTGGTAGAAGAATCTAGTGTTATTAACTCAGGGGCTGGTGTTCCCAATTTTACTGGGTCAGGGGGATTTGAAGTTACATCCTCTTCCACAACCACACCTGCTGTGTTGGATATTACACCCACATCTAGTACTGTACATGTAAGTAGTACTACTATAACAAACCCACTATATATTGATCCTCCAGTAATTGAGGCTCCACAAACTGGAGAGGTATCTGGTAATATTTTGATTAGCACTCCTACATCTGGAATACATAGCTATGAGGAAATACCTATGCAAACATTTGCTATACACGGTACTGGCAACGAACCTATTAGTAGTACCCCTATTCCAGGTTTTAGACGCCTTGCTGCTCCCAGGTTATATAGTAGGGCTTTTCAGCAGGTTAGGGTCACTGACCCAGCATTTTTGGACAACCCCACAACATTAATATCTGCTGATAATCCTGTTTTTGAAGGTGCTGACACAACGTTGACCTTTTCTCCCTCGGGTGTGGCTCCTGATCCTGATTTTATGGATATAGTTGCATTACATAGGCCTGCATTTACTACACGTAGAACAGGTGTGCGTTTTAGTAGGCTAGGCAAAAAGGCTACCATACAAACACGTAGGGGTACGCAAATAGGTGCTCGTGTGCATTATTATTATGATATAAGTCCTATTGCACAGGCTGATGAAATTGAAATGCAGCCATTATTGTCTACAGACAATTCATTTGATGGCCTATATGATATTTATGCAAATATTGATGATGAGGCACCCATTTCATTTCGTCAGTCTGGTGCTACACCTTCTGCACAATTACCTATTAAACCTTCTACATTATCCTTTGCTAGTAACACAACTAATGTTACTGCCCCTTTGGGAAATGTTTGGGAAACACCATTTTATTCAGGTCCTGATATAGTTTTACCTACAGGCCCCAGTACTTGGCCCTTCGTACCTCAGTCTCCTTCTGATGTTACACATGATGTATATATACAGGGAGCTACATTTGCACTATGGCCTGTATATTTTTTTAAACGTAGGCGCCGTAAACGTATTCCCTATTTTTTTGCAGATGGCGATGTGGCGGCCTAGTGACAATAAGGTGTACCTACCTCCAACACCTGTTTCAAAGGTTGTGGCAACGGATACATATGTAAAACGTACCAGTATATTTTATCATGCAGGTAGCTCTAGGTTGCTTGCTGTTGGCCATCCTTATTACTCTGTTTCCAAATCTGGTACCAAAACAAACATCCCTAAAGTTAGTGCATATCAGTATAGAGTGTTTAGGGTACGGTTGCCTGATCCTAATAAGTTTGGCCTTCCTGATCCATCTTTCTATAATCCTGACCAGGAACGTTTGGTATGGGCCTGTGTAGGTTTGGAGGTAGGCCGAGGTCAACCTTTAGGTGCTGGGTTAAGTGGTCATCCATTATTTAATAGGCTGGATGACACTGAGGTCTCTAATTTAGCAGGTAATAATGTTATAGAAGATAGCCGGGACAATATATCTGTTGATTGTAAACAAACCCAGTTATGTATTGTGGGATGTGCACCAGCATTAGGGGAACATTGGACTAAGGGCGCGGTGTGTAAGTCTACACCAGGTAATACAGGGGATTGTCCACCTCTTGCATTAGTTAATACCCCAATAGAGGACGGTGACATGGTGGACACCGGGTTTGGTGCAATGGACTTTAAGCTATTACAGGAATCAAAGGCTGAGGTGCCATTGGACATTGTACAATCTACATGTAAATATCCTGATTATTTAAAAATGTCTGCAGATGCCTATGGGGATTCTATGTGGTTTTACTTACGCAGGGAACAATTGTTTGCCAGACATTACTTTAATAGGGCAGGTAATGTTGGGGAAGCCATTCCTACAGATTTGTATTGGAAGGGTGGCAATGGCAGGGACCCTCCTCCCAGTTCTGTATATGTTGCTACTCCTAGTGGGTCCATGATTACCTCTGAGGCCCAATTATTTAATAAACCTTATTGGTTGCAACGTGCACAGGGCCATAATAATGGCATATGCTGGGGTAATCAGGTATTTGTTACTGTTGTGGATACTACCAGAAGCACCAACATGACTATTAATGCAGCTAAAAGCACATTAACTAAATATGATGCCCGTGAAATCAATCAATACCTTCGCCATGTGGAGGAATATGAACTACAGTTTGTGTTTCAACTTTGTAAAATAACCTTAACTGCAGAAGTTATGGCATATTTGCATAATATGAATAATACTTTATTAGACGATTGGAATATTGGCTTATCCCCACCAGTTGCAACTAGCTTAGAGGATAAATATAGGTATATTAAAAGCACAGCTATTACATGTCAGAGGGAACAGCCCCCTGCAGAAAAGCAGGATCCCCTGGCTAAATATAAGTTTTGGGAAGTTAATTTACAGGACAGCTTTTCTGCAGACCTGGATCAGTTTCCTTTGGGTAGAAAATTTTTAATGCAACTAGGCCCTAGACCCCCTAGACCCAAGGCTAGTGTATCTGCCTCTAAAAGGCGGGCGGCTCCTACCTCTTCCTCTTCTTCACCAGCTAAACGTAAAAAACGATAGTTGTGTGTTGTGTGTTGTATGTATTGTATGGTTGTGCTTGTACTGTATGTTTTTGTGTATGTTTATGTATTTTATAATTGTGTATGTGCTATGTGTATGTATGACTGTATGTATGTGTAATGTTTTGTGTGTATGTAATAAACATGCATGGTTACTTTTACGCGTGGTTGCATAAACTAAGGTGCGGTAGTATCCTTGGGCAGTGTGTGTCAGGTTAGGTGGTGTTCCTTACTGTTTAATGTTATATTAAATAGGTTGTTTGTATGCACTATAGTAACACACCAAACTCCATTTTAGTGCTGTACGCCATTTTATGCATGCAACCGAATTCGGTTGCCTAGCCTTTTGTCCTTATTTAAACCCAAAACGACTTTTCAGCAAAACAGTTAATCCTTTGGCATATTGCCGTTTCCTGTTGTATGATTCAGGTATGTACACTGCCTTACCCTGTATTACTCACCTGTATTTCTGTGCCAACTATGCTTTTATCTGCATACTTTGGCGCTGTTGGGCATATGTTTTTATGCAGGTGTTTGCAATATATTTTGTTGGCGTGTAGCCCTTATTGTATAAGCCAAGTATCTGTCTTGCAAATATGTAACCATATACTTACTCATTTTACAAAACCGTTTACGGTCGTGCTAAAACAGGTTTCTTTTAATTGTT
>LNS8911864_HPV66
GAAAGTTTCAATCATACTTTATTATATTGGGAGTAACCGAAATGGGTTTAGGACCGAAAACGGTACATATAAAAGGCAGCCTGTTGTGCCTGTAGATATCCATGGATTCCATATTCAGCAATACACAGGAACGTCCACGAAGCCTGCACCATCTGAGCGAGGTATTACAAATACCTTTACTTGATCTTAGATTATCATGTGTATACTGCAAAAAGGAACTTACAAGTTTAGAGCTATATAGGTTTGCATGTATTGAGTTAAAACTAGTATATAGAAACAATTGGCCATATGCAGTATGTAGGGTATGTTTATTGTTTTATAGTAAGGTTAGAAAATATAGGTACTATAAATATTCAGTGTATGGGGCAACATTAGAAAGTATAACTAAAAAACAGTTATCTGATTTATCAATAAGGTGCTACCGATGTCAATGTCCGTTAACACCGGAGGAAAAACAATTGCACTGTGAACATAAAAGACGATTTCATTATATAGCATATGCATGGACCGGGTCATGTTTGCAGTGTTGGAGACATACGAGTAGACAAGCTACAGAATCTACAGTATAACCATGCATGGTAAAGTACCAACGTTGCAAGAGGTTATATTAGAACTTGCACCGCAAACGGAAATTGACCTACAATGCAATGAGCAATTGGACAGCTCAGAGGATGAGGATGAGGATGAAATAGACCATTTGCTGGAGCGGCCACAGCAAGCTAGACAAGCTGAACAACATAAGTGTTACCTAATTCACGTACCTTGTTGTAAGTGTGAGTTGGTGGTGCAGTTGGACATTCAGAGTACCAAAGAGGAGCTACGTGTGGTACAACAGCTGCTTATGGGTGCGTTAACAGTAACGTGCCCACTCTGCGCATCATCTAAATAACTGCAATGGCATCACCTGAAGGTACAGATGGGGAGGGGATGGGATGTTGTGGATGGTTTCAGGTAGAAGCAATTGTAGAAAGAAAAACGGGGGATACAATATCAGATGATGAAAGCGAGGAGGAGAATGAAACAGATACAGATGTAGATGGATTTATAGACAATACACTTATAAACAATACACAGGAAGACAGGGAGACAGCTCAACAATTATTGCAAGTACAAACAGCACATGCAGATGCACAGACGTTGCAAAAACTAAAACGAAAGTATATAGGTAGTCCCTTAAGTGATATTAGTAATCAGCAAACTGTGTACCGAGAGGAAGTAAAACGAAGGCTAATATTATCAGAAGACAGCGGGTATGGCAATACATTGGAAACATTGGAAACATCACAACAGGTAGAATACGAAAAGGGAAATGGGTGCGGGAGCTCACAAAATGGAGGCTCGCAAAACAGTAATTGTAGTGAGCACTCGGTATCAAATATGGATATAGATACAAATATGGAAACACCAACACACCAATTGCAGGAACTATTTAAAAGTAGTAACGTACAAGGAAGATTACATTTTAAATTTAAAGAAGTGTATGGAGTGCCATATACAGAGTTGGTGCGAACATTTAAAAGCGATAGTACATGTTGTAACGATTGGATATGTGCAATATTTGGCGTTAATGAAACATTAGCAGAGGCGTTAAAAACTATACTAAAACCACAATGTGTGTACTATCATATGCAATGCTTAACATGTTCATGGGGAGTAATTGTAATGATGCTAATTAGATATATATGTGGAAAAAATAGAAAAACAATTACAAAATCGCTAAGCTCAATTTTAAATGTACCACAAGAGCAAATGTTAATTCAACCACCAAAACTACGAAGTCCTGCTGTAGCATTATATTTTTATAAAACAGCAATGTCAAATATTAGTGAGGTGTATGGGGAAACACCAGAATGGATACAAAGACAGACACAATTGCAACACAGTTTACAAGACAATCAATTTGAATTGTCTAAAATGGTACAGTGGGCATTTGATAATGAAGTAACAGATGATAGCCAAATTGCCTTTTTATATGCACAACTAGCAGACATAGATAGCAATGCACAAGCATTTTTAAAAAGTAATATGCAAGCAAAATATGTAAAGGATTGTGGAATAATGTGTAGACATTACAAAAGGGCACAGCAACAGCAAATGAATATGTGCCAGTGGATAAAGCATATATGTAGTAAAGTAGATGAAGGGGGTGATTGGAAACCCATTGTGCAATTTTTACGATATCAAGGGGTCGACTTCATTTCATTTTTAAGTTATTTTAAATTATTTTTACAAGGAACGCCTAAACATAATTGTTTGGTACTGTGTGGACCACCAAATACAGGTAAATCATGTTTTGCTATGAGCCTTATAAATTTTTTCCAAGGGTCAGTCATTTCATTTGTTAATTCACAAAGCCACTTTTGGTTACAGCCACTAGACAATGCCAAATTAGGTTTGCTGGATGATGCAACAGATACGTGTTGGAGATACATAGATGATTATCTAAGAAATTTATTAGATGGGAATCCCATAAGTTTAGATAGGAAACATAAACAATTAGTACAAATAAAATGTCCTCCAGTTATTATTACAACTAATGTAAATCCTATGCAAGATGCAAAATTAAGATATTTACACAGTAGAATTTCAGTGTTTAAGTTTGAAAATCCATTTCCATTAGATAACAATGGTAATCCTGTGTATGAATTAAGTAATGTAAATTGGAAATGTTTTTTTGAAAGGACATGGTCCAGATTAAATTTGGATAACGACGAGGACAAAGAAAACAATGGAGACTCTATCCCAACGTTTAGATGCGTGCCAGAACAAAATACTAGACTGTTATGAAAAAGATAGTAAATGCATTATAGATCACATAGACTATTGGAAAGCTGTACGACATGAATATGTATTATATTATAAAGCAAGAGAAAATGACATTAATGTACTAAACCACCAGATGGTGCCCTCTTTACAAGTGTGTAAAGCAAAAGCATGTAGTGCAATAGAATTACAAATAGCACTGGAAGCAATAAGTAACACAATATATAAAAATGAAGAGTGGACATTACGTGATACATGTGATGAACTGTGGCGCACGGAGCCTAAAAACTGTTTTAAAAAAGAAGGACAACACATAGAAGTGTGGTTTGATGGTAACAAAAATAATTGTATGGAATATGTGGTGTGGAAATTTATATATTATAATGGAGAGTGTGGGTGGTGTAAAGTGTCATCAGGGGTGGATTACAGAGGCATATATTATATGCATGATGGCCACAAAACATATTACACAGACTTTGAACAGGAGGCCAAAAAATATGGGTGTACAAACATATGGGAAGTACATATGGAAACCGAGAGTATTTACTGTCCTGACTCTGTGTCTAGTACCTGTAGATACAACGTACCCCCTGTTGAGACTGTTAACGAATACAACAACCACAGGACCACCACCACCGCCTCCACCTTTGTGGGCGCCCAAGACGCCGCGGTATCCCACAGACCAGGAAAACGACCCAGAGCAAGTGAATCAGAACCTGACTCCTCCAGAGAGTCCTACGCACACTGTGTCACAACAGACACAGACATCAGTAACAACGCCAACAGTAGAAGTCCACGTATCAACACACAAAGCCACTGTGGTGATAAAACTACGCCTGTAATCCATTTAAAAGGTGAAGCTAATAGATTAAAGTGTTGTAGATACAGATTTCAAAAATATAAAACATTATTTACAGATGTAACAACAACATATCATTGGACAAGTACAGATAATAAAGACAGTAGTATTATTACAATATTATATAAAGATGAAACACAACGGGACACCTTTTTAAATGTTGTAAAAATACCACCTAGTGTACAGGTTATTTTGGGACAAATGAGTTGTCCATAAAGTGTTGTATATATTGTATATACATATGTGTTATTGTAACACTGGTACAGGTGAAGTGTAATTGCCATACATTGCTGCTAAGCATATATATTGCACCCATTAATTGTATTTGGTATATTATGTGTTATTGTAACACTGGGAAAGGTAACGTGTAATCGCCATATATTGCAACCATTGATTTTTGTGTAATTTGTGTGTTTGCGCTTTGCTTTTGTGTTTGTCTGTGTGTGTGCCATTTTGTCCCGCTTTTGCTATCTGCATCTTTATTTACAAGTTGTCTTATACTAATTATTTTATTTTGGTTTGTTGTGGCTACATCATTTTTTGATACTTTTATACTGTTTTTACTATTTTTTTATATACCTACACTGTGTATATATTGCCATGCTTTGTGGTTAATAAACCATTTGTAACAGTAGTAA-GTTTTGCTACTATGGTTGCCCACCGTGCCACACGACGCAAACGCGCATCTGCCACACAATTATATAAAACATGCAAATTATCTGGTACATGTCCTGAGGATGTTATTAATAAGGTGGAGCAAAAAACATGGGCTGATAGGATTTTACAATGGGGAAGTTTATTTACATATTTTGGGGGGCTTGGCATTGGTACTGGGTCTGGGTCGGGTGGTCGGGCGGGCTATGTTCCCTTAGGCTCTAGGCCTTCTACTATAGTTGATGTCACTCCTGCACGACCACCTATTGTGGTGGAGTCAGTTGGGCCTACAGATCCTTCTATTGTTACACTGGTAGAAGAATCTAGTGTTATTAACTCAGGGGCTGGTGTTCCCAATTTTACTGGGTCAGGGGGATTTGAAGTTACATCCTCTTCCACAACCACACCTGCTGTGTTGGATATTACACCCACATCTAGTACTGTACATGTAAGTAGTACTACTATAACAAACCCACTATATATTGATCCTCCAGTAATTGAGGCTCCACAAACTGGAGAGGTATCTGGTAATATTTTGATTAGCACTCCTACATCTGGAATACATAGCTATGAGGAAATACCTATGCAAACATTTGCTATACACGGTACTGGCAACGAACCTATTAGTAGTACCCCTATTCCAGGTTTTAGACGCCTTGCTGCTCCCAGGTTATATAGTAGGGCTTTTCAGCAGGTTAGGGTCACTGACCCAGCATTTTTGGACAACCCCACAACATTAATATCTGCTGATAATCCTGTTTTTGAAGGTGCTGACACAACGTTGACCTTTTCTCCCTCGGGTGTGGCTCCTGATCCTGATTTTATGGATATAGTTGCATTACATAGGCCTGCATTTACTACACGTAGAACAGGTGTGCGTTTTAGTAGGCTAGGCAAAAAGGCTACCATACAAACACGTAGGGGTACGCAAATAGGTGCTCGTGTGCATTATTATTATGATATAAGTCCTATTGCACAGGCTGATGAAATTGAAATGCAGCCATTATTGTCTACAGACAATTCATTTGATGGCCTATATGATATTTATGCAAATATTGATGATGAGGCACCCATTTCATTTCGTCAGTCTGGTGCTACACCTTCTGCACAATTACCTATTAAACCTTCTACATTATCCTTTGCTAGTAACACAACTAATGTTACTGCCCCTTTGGGAAATGTTTGGGAAACACCATTTTATTCAGGTCCTGATATAGTTTTACCTACAGGCCCCAGTACTTGGCCCTTCGTACCTCAGTCTCCTTCTGATGTTACACATGATGTATATATACAGGGAGCTACATTTGCACTATGGCCTGTATATTTTTTTAAACGTAGGCGCCGTAAACGTATTCCCTATTTTTTTGCAGATGGCGATGTGGCGGCCTAGTGACAATAAGGTGTACCTACCTCCAACACCTGTTTCAAAGGTTGTGGCAACGGATACATATGTAAAACGTACCAGTATATTTTATCATGCAGGTAGCTCTAGGTTGCTTGCTGTTGGCCATCCTTATTACTCTGTTTCCAAATCTGGTACCAAAACAAACATCCCTAAAGTTAGTGCATATCAGTATAGAGTGTTTAGGGTACGGTTGCCTGATCCTAATAAGTTTGGCCTTCCTGATCCATCTTTCTATAATCCTGACCAGGAACGTTTGGTATGGGCCTGTGTAGGTTTGGAGGTAGGCCGAGGTCAACCTTTAGGTGCTGGGTTAAGTGGTCATCCATTATTTAATAGGCTGGATGACACTGAGGTCTCTAATTTAGCAGGTAATAATGTTATAGAAGATAGCCGGGACAATATATCTGTTGATTGTAAACAAACCCAGTTATGTATTGTGGGATGTGCACCAGCATTAGGGGAACATTGGACTAAGGGCGCGGTGTGTAAGTCTACACCAGGTAATACAGGGGATTGTCCACCTCTTGCATTAGTTAATACCCCAATAGAGGACGGTGACATGGTGGACACCGGGTTTGGTGCAATGGACTTTAAGCTATTACAGGAATCAAAGGCTGAGGTGCCATTGGACATTGTACAATCTACATGTAAATATCCTGATTATTTAAAAATGTCTGCAGATGCCTATGGGGATTCTATGTGGTTTTACTTACGCAGGGAACAATTGTTTGCCAGACATTACTTTAATAGGGCAGGTAATGTTGGGGAAGCCATTCCTACAGATTTGTATTGGAAGGGTGGCAATGGCAGGGACCCTCCTCCCAGTTCTGTATATGTTGCTACTCCTAGTGGGTCCATGATTACCTCTGAGGCCCAATTATTTAATAAACCTTATTGGTTGCAACGTGCACAGGGCCATAATAATGGCATATGCTGGGGTAATCAGGTATTTGTTACTGTTGTGGATACTACCAGAAGCACCAACATGACTATTAATGCAGCTAAAAGCACATTAACTAAATATGATGCCCGTGAAATCAATCAATACCTTCGCCATGTGGAGGAATATGAACTACAGTTTGTGTTTCAACTTTGTAAAATAACCTTAACTGCAGAAGTTATGGCATATTTGCATAATATGAATAATACTTTATTAGACGATTGGAATATTGGCTTATCCCCACCAGTTGCAACTAGCTTAGAGGATAAATATAGGTATATTAAAAGCACAGCTATTACATGTCAGAGGGAACAGCCCCCTGCAGAAAAGCAGGATCCCCTGGCTAAATATAAGTTTTGGGAAGTTAATTTACAGGACAGCTTTTCTGCAGACCTGGATCAGTTTCCTTTGGGTAGAAAATTTTTAATGCAACTAGGCCCTAGACCCCCTAGACCCAAGGCTAGTGTATCTGCCTCTAAAAGGCGGGCGGCTCCTACCTCTTCCTCTTCTTCACCAGCTAAACGTAAAAAACGATAGTTGTGTGTTGTGTGTTGTATGTATTGTATGGTTGTGCTTGTACTGTATGTTTTTGTGTATGTTTATGTATTTTATAATTGTGTATGTGCTATGTGTATGTATGACTGTATGTATGTGTAATGTTTTGTGTGTATGTAATAAACATGCATGGTTACTTTTACGCGTGGTTGCATAAACTAAGGTGCGGTAGTATCCTTGGGCAGTGTGTGTCAGGTTAGGTGGTGTTCCTTACTGTTTAATGTTATATTAAATAGGTTGTTTGTATGCACTATAGTAACACACCAAACTCCATTTTAGTGCTGTACGCCATTTTATGCATGCAACCGAATTCGGTTGCCTAGCCTTTTGTCCTTATTTAAACCCAAAACGACTTTTCAGCAAAACAGTTAATCCTTTGGCATATTGCCGTTTCCTGTTGTATGATTCAGGTATGTACACTGCCTTACCCTGTATTACTCACCTGTATTTCTGTGCCAACTATGCTTTTATCTGCATACTTTGGCGCTGTTGGGCATATGTTTTTATGCAGGTGTTTGCAATATATTTTGTTGGCGTGTAGCCCTTATTGTATAAGCCAAGTATCTGTCTTGCAAATATGTAACCATATACTTACTCATTTTACAAAACCGTTTACGGTCGTGCTAAAACAGGTTTCTTTTAATTGTT
>LNS7880814_HPV66
GAAAGTTTCAATCATACTTTATTATATTGGGAGTAACCGAAATGGGTTTAGGACCGAAAACGGTACATATAAAAGGCAGCCTGTTGTGCCTGTAGATATCCATGGATTCCATATTCAGCAATACACAGGAACGTCCACGAAGCCTGCACCATCTGAGCGAGGTATTACAAATACCTTTACTTGATCTTAGATTATCATGTGTATACTGCAAAAAGGAACTTACAAGTTTAGAGCTATATAGGTTTGCATGTATTGAGTTAAAACTAGTATATAGAAACAATTGGCCATATGCAGTATGTAGGGTATGTTTATTGTTTTATAGTAAGGTTAGAAAATATAGGTACTATAAATATTCAGTGTATGGGGCAACATTAGAAAGTATAACTAAAAAACAGTTATCTGATTTATCAATAAGGTGCTACCGATGTCAATGTCCGTTAACACCGGAGGAAAAACAATTGCACTGTGAACATAAAAGACGATTTCATTATATAGCATATGCATGGACCGGGTCATGTTTGCAGTGTTGGAGACATACGAGTAGACAAGCTACAGAATCTACAGTATAACCATGCATGGTAAAGTACCAACGTTGCAAGAGGTTATATTAGAACTTGCACCGCAAACGGAAATTGACCTACAATGCAATGAGCAATTGGACAGCTCAGAGGATGAGGATGAGGATGAAATAGACCATTTGCTGGAGCGGCCACAGCAAGCTAGACAAGCTGAACAACATAAGTGTTACCTAATTCACGTACCTTGTTGTAAGTGTGAGTTGGTGGTGCAGTTGGACATTCAGAGTACCAAAGAGGAGCTACGTGTGGTACAACAGCTGCTTATGGGTGCGTTAACAGTAACGTGCCCACTCTGCGCATCATCTAAATAACTGCAATGGCATCACCTGAAGGTACAGATGGGGAGGGGATGGGATGTTGTGGATGGTTTCAGGTAGAAGCAATTGTAGAAAGAAAAACGGGGGATACAATATCAGATGATGAAAGCGAGGAGGAGAATGAAACAGATACAGATGTAGATGGATTTATAGACAATACACTTATAAACAATACACAGGAAGACAGGGAGACAGCTCAACAATTATTGCAAGTACAAACAGCACATGCAGATGCACAGACGTTGCAAAAACTAAAACGAAAGTATATAGGTAGTCCCTTAAGTGATATTAGTAATCAGCAAACTGTGTACCGAGAGGAAGTAAAACGAAGGCTAATATTATCAGAAGACAGCGGGTATGGCAATACATTGGAAACATTGGAAACATCACAACAGGTAGAATACGAAAAGGGAAATGGGTGCGGGAGCTCACAAAATGGAGGCTCGCAAAACAGTAATTGTAGTGAGCACTCGGTATCAAATATGGATATAGATACAAATATGGAAACACCAACACACCAATTGCAGGAACTATTTAAAAGTAGTAACGTACAAGGAAGATTACATTTTAAATTTAAAGAAGTGTATGGAGTGCCATATACAGAGTTGGTGCGAACATTTAAAAGCGATAGTACATGTTGTAACGATTGGATATGTGCAATATTTGGCGTTAATGAAACATTAGCAGAGGCGTTAAAAACTATACTAAAACCACAATGTGTGTACTATCATATGCAATGCTTAACATGTTCATGGGGAGTAATTGTAATGATGCTAATTAGATATATATGTGGAAAAAATAGAAAAACAATTACAAAATCGCTAAGCTCAATTTTAAATGTACCACAAGAGCAAATGTTAATTCAACCACCAAAACTACGAAGTCCTGCTGTAGCATTATATTTTTATAAAACAGCAATGTCAAATATTAGTGAGGTGTATGGGGAAACACCAGAATGGATACAAAGACAGACACAATTGCAACACAGTTTACAAGACAATCAATTTGAATTGTCTAAAATGGTACAGTGGGCATTTGATAATGAAGTAACAGATGATAGCCAAATTGCCTTTTTATATGCACAACTAGCAGACATAGATAGCAATGCACAAGCATTTTTAAAAAGTAATATGCAAGCAAAATATGTAAAGGATTGTGGAATAATGTGTAGACATTACAAAAGGGCACAGCAACAGCAAATGAATATGTGCCAGTGGATAAAGCATATATGTAGTAAAGTAGATGAAGGGGGTGATTGGAAACCCATTGTGCAATTTTTACGATATCAAGGGGTCGACTTCATTTCATTTTTAAGTTATTTTAAATTATTTTTACAAGGAACGCCTAAACATAATTGTTTGGTACTGTGTGGACCACCAAATACAGGTAAATCATGTTTTGCTATGAGCCTTATAAATTTTTTCCAAGGGTCAGTCATTTCATTTGTTAATTCACAAAGCCACTTTTGGTTACAGCCACTAGACAATGCCAAATTAGGTTTGCTGGATGATGCAACAGATACGTGTTGGAGATACATAGATGATTATCTAAGAAATTTATTAGATGGGAATCCCATAAGTTTAGATAGGAAACATAAACAATTAGTACAAATAAAATGTCCTCCAGTTATTATTACAACTAATGTAAATCCTATGCAAGATGCAAAATTAAGATATTTACACAGTAGAATTTCAGTGTTTAAGTTTGAAAATCCATTTCCATTAGATAACAATGGTAATCCTGTGTATGAATTAAGTAATGTAAATTGGAAATGTTTTTTTGAAAGGACATGGTCCAGATTAAATTTGGATAACGACGAGGACAAAGAAAACAATGGAGACTCTATCCCAACGTTTAGATGCGTGCCAGAACAAAATACTAGACTGTTATGAAAAAGATAGTAAATGCATTATAGATCACATAGACTATTGGAAAGCTGTACGACATGAATATGTATTATATTATAAAGCAAGAGAAAATGACATTAATGTACTAAACCACCAGATGGTGCCCTCTTTACAAGTGTGTAAAGCAAAAGCATGTAGTGCAATAGAATTACAAATAGCACTGGAAGCAATAAGTAACACAATATATAAAAATGAAGAGTGGACATTACGTGATACATGTGATGAACTGTGGCGCACGGAGCCTAAAAACTGTTTTAAAAAAGAAGGACAACACATAGAAGTGTGGTTTGATGGTAACAAAAATAATTGTATGGAATATGTGGTGTGGAAATTTATATATTATAATGGAGAGTGTGGGTGGTGTAAAGTGTCATCAGGGGTGGATTACAGAGGCATATATTATATGCATGATGGCCACAAAACATATTACACAGACTTTGAACAGGAGGCCAAAAAATATGGGTGTACAAACATATGGGAAGTACATATGGAAACCGAGAGTATTTACTGTCCTGACTCTGTGTCTAGTACCTGTAGATACAACGTACCCCCTGTTGAGACTGTTAACGAATACAACAACCACAGGACCACCACCACCGCCTCCACCTTTGTGGGCGCCCAAGACGCCGCGGTATCCCACAGACCAGGAAAACGACCCAGAGCAAGTGAATCAGAACCTGACTCCTCCAGAGAGTCCTACGCACACTGTGTCACAACAGACACAGACATCAGTAACAACGCCAACAGTAGAAGTCCACGTATCAACACACAAAGCCACTGTGGTGATAAAACTACGCCTGTAATCCATTTAAAAGGTGAAGCTAATAGATTAAAGTGTTGTAGATACAGATTTCAAAAATATAAAACATTATTTACAGATGTAACAACAACATATCATTGGACAAGTACAGATAATAAAGACAGTAGTATTATTACAATATTATATAAAGATGAAACACAACGGGACACCTTTTTAAATGTTGTAAAAATACCACCTAGTGTACAGGTTATTTTGGGACAAATGAGTTGTCCATAAAGTGTTGTATATATTGTATATACATATGTGTTATTGTAACACTGGTACAGGTGAAGTGTAATTGCCATACATTGCTGCTAAGCATATATATTGCACCCATTAATTGTATTTGGTATATTATGTGTTATTGTAACACTGGGAAAGGTAACGTGTAATCGCCATATATTGCAACCATTGATTTTTGTGTAATTTGTGTGTTTGCGCTTTGCTTTTGTGTTTGTCTGTGTGTGTGCCATTTTGTCCCGCTTTTGCTATCTGCATCTTTATTTACAAGTTGTCTTATACTAATTATTTTATTTTGGTTTGTTGTGGCTACATCATTTTTTGATACTTTTATACTGTTTTTACTATTTTTTTATATACCTACACTGTGTATATATTGCCATGCTTTGTGGTTAATAAACCATTTGTAACAGTAGTAA-GTTTTGCTACTATGGTTGCCCACCGTGCCACACGACGCAAACGCGCATCTGCCACACAATTATATAAAACATGCAAATTATCTGGTACATGTCCTGAGGATGTTATTAATAAGGTGGAGCAAAAAACATGGGCTGATAGGATTTTACAATGGGGAAGTTTATTTACATATTTTGGGGGGCTTGGCATTGGTACTGGGTCTGGGTCGGGTGGTCGGGCGGGCTATGTTCCCTTAGGCTCTAGGCCTTCTACTATAGTTGATGTCACTCCTGCACGACCACCTATTGTGGTGGAGTCAGTTGGGCCTACAGATCCTTCTATTGTTACACTGGTAGAAGAATCTAGTGTTATTAACTCAGGGGCTGGTGTTCCCAATTTTACTGGGTCAGGGGGATTTGAAGTTACATCCTCTTCCACAACCACACCTGCTGTGTTGGATATTACACCCACATCTAGTACTGTACATGTAAGTAGTACTACTATAACAAACCCACTATATATTGATCCTCCAGTAATTGAGGCTCCACAAACTGGAGAGGTATCTGGTAATATTTTGATTAGCACTCCTACATCTGGAATACATAGCTATGAGGAAATACCTATGCAAACATTTGCTATACACGGTACTGGCAACGAACCTATTAGTAGTACCCCTATTCCAGGTTTTAGACGCCTTGCTGCTCCCAGGTTATATAGTAGGGCTTTTCAGCAGGTTAGGGTCACTGACCCAGCATTTTTGGACAACCCCACAACATTAATATCTGCTGATAATCCTGTTTTTGAAGGTGCTGACACAACGTTGACCTTTTCTCCCTCGGGTGTGGCTCCTGATCCTGATTTTATGGATATAGTTGCATTACATAGGCCTGCATTTACTACACGTAGAACAGGTGTGCGTTTTAGTAGGCTAGGCAAAAAGGCTACCATGCAAACACGTAGGGGTACGCAAATAGGTGCTCGTGTGCATTATTATTATGATATAAGTCCTATTGCACAGGCTGATGAAATTGAAATGCAGCCATTATTGTCTACAGACAATTCATTTGATGGCCTATATGATATTTATGCAAATATTGATGATGAGGCACCCATTTCATTTCGTCAGTCTGGTGCTACACCTTCTGCACAATTACCTATTAAACCTTCTACATTATCCTTTGCTAGTAACACAACTAATGTTACTGCCCCTTTGGGAAATGTTTGGGAAACACCATTTTATTCAGGTCCTGATATAGTTTTACCTACAGGCCCCAGTACTTGGCCCTTCGTACCTCAGTCTCCTTCTGATGTTACACATGATGTATATATACAGGGAGCTACATTTGCACTATGGCCTGTATATTTTTTTAAACGTAGGCGCCGTAAACGTATTCCCTATTTTTTTGCAGATGGCGATGTGGCGGCCTAGTGACAATAAGGTGTACCTACCTCCAACACCTGTTTCAAAGGTTGTGGCAACGGATACATATGTAAAACGTACCAGTATATTTTATCATGCAGGTAGCTCTAGGTTGCTTGCTGTTGGCCATCCTTATTACTCTGTTTCCAAATCTGGTACCAAAACAAACATCCCTAAAGTTAGTGCATATCAGTATAGAGTGTTTAGGGTACGGTTGCCTGATCCTAATAAGTTTGGCCTTCCTGATCCATCTTTCTATAATCCTGACCAGGAACGTTTGGTATGGGCCTGTGTAGGTTTGGAGGTAGGCCGAGGTCAACCTTTAGGTGCTGGGTTAAGTGGTCATCCATTATTTAATAGGCTGGATGACACTGAGGTCTCTAATTTAGCAGGTAATAATGTTATAGAAGATAGCCGGGACAATATATCTGTTGATTGTAAACAAACCCAGTTATGTATTGTGGGATGTGCACCAGCATTAGGGGAACATTGGACTAAGGGCGCGGTGTGTAAGTCTACACCAGGTAATACAGGGGATTGTCCACCTCTTGCATTAGTTAATACCCCAATAGAGGACGGTGACATGGTGGACACCGGGTTTGGTGCAATGGACTTTAAGCTATTACAGGAATCAAAGGCTGAGGTGCCATTGGACATTGTACAATCTACATGTAAATATCCTGATTATTTAAAAATGTCTGCAGATGCCTATGGGGATTCTATGTGGTTTTACTTACGCAGGGAACAATTGTTTGCCAGACATTACTTTAATAGGGCAGGTAATGTTGGGGAAGCCATTCCTACAGATTTGTATTGGAAGGGTGGCAATGGCAGGGACCCTCCTCCCAGTTCTGTATATGTTGCTACTCCTAGTGGGTCCATGATTACCTCTGAGGCCCAATTATTTAATAAACCTTATTGGTTGCAACGTGCACAGGGCCATAATAATGGCATATGCTGGGGTAATCAGGTATTTGTTACTGTTGTGGATACTACCAGAAGCACCAACATGACTATTAATGCAGCTAAAAGCACATTAACTAAATATGATGCCCGTGAAATCAATCAATACCTTCGCCATGTGGAGGAATATGAACTACAGTTTGTGTTTCAACTTTGTAAAATAACCTTAACTGCAGAAGTTATGGCATATTTGCATAATATGAATAATACTTTATTAGACGATTGGAATATTGGCTTATCCCCACCAGTTGCAACTAGCTTAGAGGATAAATATAGGTATATTAAAAGCACAGCTATTACATGTCAGAGGGAACAGCCCCCTGCAGAAAAGCAGGATCCCCTGGCTAAATATAAGTTTTGGGAAGTTAATTTACAGGACAGCTTTTCTGCAGACCTGGATCAGTTTCCTTTGGGTAGAAAATTTTTAATGCAACTAGGCCCTAGACCCCCTAGACCCAAGGCTAGTGTATCTGCCTCTAAAAGGCGGGCGGCTCCTACCTCTTCCTCTTCTTCACCAGCTAAACGTAAAAAACGATAGTTGTGTGTTGTGTGTTGTATGTATTGTATGGTTGTGCTTGTACTGTATGTTTTTGTGTATGTTTATGTATTTTATAATTGTGTATGTGCTATGTGTATGTATGACTGTATGTATGTGTAATGTTTTGTGTGTATGTAATAAACATGCATGGTTACTTTTACGCGTGGTTGCATAAACTAAGGTGCGGTAGTATCCTTGGGCAGTGTGTGTCAGGTTAGGTGGTGTTCCTTACTGTTTAATGTTATATTAAATAGGTTGTTTGTATGCACTATAGTAACACACCAAACTCCATTTTAGTGCTGTACGCCATTTTATGCATGCAACCGAATTCGGTTGCCTAGCCTTTTGTCCTTATTTAAACCCAAAACGACTTTTCAGCAAAACAGTTAATCCTTTGGCATATTGCCGTTTCCTGTTGTATGATTCAGGTATGTACACTGCCTTACCCTGTATTACTCACCTGTATTTCTGTGCCAACTATGCTTTTATCTGCATACTTTGGCGCTGTTGGGCATATGTTTTTATGCAGGTGTTTGCAATATATTTTGTTGGCGTGTAGCCCTTATTGTATAAGCCAAGTATCTGTCTTGCAAATATGTAACCATATACTTACTCATTTTACAAAACCGTTTACGGTCGTGCTAAAACAGGTTTCTTTTAATTGTT
>LNS9893065_HPV66
GAAAGTTTCAATCATACTTTATTATATTGGGAGTAACCGAAATGGGTTTAGGACCGAAAACGGTACATATAAAAGGCAGCCTGTTGTGCCTGTAGATATCCATGGATTCCATATTCAGCAATACACAGGAACGTCCACGAAGCCTGCACCATCTGAGCGAGGTATTACAAATACCTTTACTTGATCTTAGATTATCATGTGTATACTGCAAAAAGGAACTTACAAGTTTAGAGCTATATAGGTTTGCATGTATTGAGTTAAAACTAGTATATAGAAACAATTGGCCATATGCAGTATGTAGGGTATGTTTATTGTTTTATAGTAAGGTTAGAAAATATAGGTACTATAAATATTCAGTGTATGGGGCAACATTAGAAAGTATAACTAAAAAACAGTTATCTGATTTATCAATAAGGTGCTACCGATGTCAATGTCCGTTAACACCGGAGGAAAAACAATTGCACTGTGAACATAAAAGACGATTTCATTATATAGCATATGCATGGACCGGGTCATGTTTGCAGTGTTGGAGACATACGAGTAGACAAGCTACAGAATCTACAGTATAACCATGCATGGTAAAGTACCAACGTTGCAAGAGGTTATATTAGAACTTGCACCGCAAACGGAAATTGACCTACAATGCAATGAGCAATTGGACAGCTCAGAGGATGAGGATGAGGATGAAATAGACCATTTGCTGGAGCGGCCACAGCAAGCTAGACAAGCTAAACAACATAAGTGTTACCTAATTCACGTACCTTGTTGTAAGTGTGAGTTGGTGGTGCAGTTGGACATTCAGAGTACCAAAGAGGAGCTACGTGTGGTACAACAGCTGCTTATGGGTGCGTTAACAGTAACGTGCCCACTCTGCGCATCATCTAAATAACTGCAATGGCATCACCTGAAGGTACAGATGGGGAGGGGATGGGATGTTGTGGATGGTTTCAGGTAGAAGCAATTGTAGAAAGAAAAACGGGGGATACAATATCAGATGATGAAAGCGAGGAGGAGAATGAAACAGATACAGATGTAGATGGATTTATAGACAATACACTTATAAACAATACACAGGAAGACAGGGAGACAGCTCAACAATTATTGCAAGTACAAACAGCACATGCAGATGCACAGACGTTGCAAAAACTAAAACGAAAGTATATAGGTAGTCCCTTAAGTGATATTAGTAATCAGCAAACTGTGTACCGAGAGGAAGTAAAACGAAGGCTAATATTATCAGAAGACAGCGGGTATGGCAATACATTGGAAACATTGGAAACATCACAACAGGTAGAATACGAAAAGGGAAATGGGTGCGGGAGCTCACAAAATGGAGGCTCGCAAAACAGTAATTGTAGTGAGCACTCGGTATCAAATATGGATATAGATACAAATATGGAAACACCAACACACCAATTGCAGGAACTATTTAAAAGTAGTAACGTACAAGGAAGATTACATTTTAAATTTAAAGAAGTGTATGGAGTGCCATATACAGAGTTGGTGCGAACATTTAAAAGCGATAGTACATGTTGTAACGATTGGATATGTGCAATATTTGGCGTTAATGAAACATTAGCAGAGGCGTTAAAAACTATACTAAAACCACAATGTGTGTACTATCATATGCAATGCTTAACATGTTCATGGGGAGTAATTGTAATGATGCTAATTAGATATATATGTGGAAAAAATAGAAAAACAATTACAAAATCGCTAAGCTCAATTTTAAATGTACCACAAGAGCAAATGTTAATTCAACCACCAAAACTACGAAGTCCTGCTGTAGCATTATATTTTTATAAAACAGCAATGTCAAATATTAGTGAGGTGTATGGGGAAACACCAGAATGGATACAAAGACAGACACAATTGCAACACAGTTTACAAGACAATCAATTTGAATTGTCTAAAATGGTACAGTGGGCATTTGATAATGAAGTAACAGATGATAGCCAAATTGCCTTTTTATATGCACAACTAGCAGACATAGATAGCAATGCACAAGCATTTTTAAAAAGTAATATGCAAGCAAAATATGTAAAGGATTGTGGAATAATGTGTAGACATTACAAAAGGGCACAGCAACAGCAAATGAATATGTGCCAGTGGATAAAGCATATATGTAGTAAAGTAGATGAAGGGGGTGATTGGAAACCCATTGTGCAATTTTTACGATATCAAGGGGTCGACTTCATTTCATTTTTAAGTTATTTTAAATTATTTTTACAAGGAACGCCTAAACATAATTGTTTGGTACTGTGTGGACCACCAAATACAGGTAAATCATGTTTTGCTATGAGCCTTATAAATTTTTTCCAAGGGTCAGTCATTTCATTTGTTAATTCACAAAGCCACTTTTGGTTACAGCCACTAGACAATGCCAAATTAGGTTTGCTGGATGATGCAACAGATACGTGTTGGAGATACATAGATGATTATCTAAGAAATTTATTAGATGGGAATCCCATAAGTTTAGATAGGAAACATAAACAATTAGTACAAATAAAATGTCCTCCAGTTATTATTACAACTAATGTAAATCCTATGCAAGATGCAAAATTAAGATATTTACACAGTAGAATTTCAGTGTTTAAGTTTGAAAATCCATTTCCATTAGATAACAATGGTAATCCTGTGTATGAATTAAGTAATGTAAATTGGAAATGTTTTTTTGAAAGGACATGGTCCAGATTAAATTTGGATAACGACGAGGACAAAGAAAACAATGGAGACTCTATCCCAACGTTTAGATGCGTGCCAGAACAAAATACTAGACTGTTATGAAAAAGATAGTAAATGCATTATAGATCACATAGACTATTGGAAAGCTGTACGACATGAATATGTATTATATTATAAAGCAAGAGAAAATGACATTAATGTACTAAACCACCAGATGGTGCCCTCTTTACAAGTGTGTAAAGCAAAAGCATGTAGTGCAATAGAATTACAAATAGCACTGGAAGCAATAAGTAACACAATATATAAAAATGAAGAGTGGACATTACGTGATACATGTGATGAACTGTGGCGCACGGAGCCTAAAAACTGTTTTAAAAAAGAAGGACAACACATAGAAGTGTGGTTTGATGGTAACAAAAATAATTGTATGGAATATGTGGTGTGGAAATTTATATATTATAATGGAGAGTGTGGGTGGTGTAAAGTGTCATCAGGGGTGGATTACAGAGGCATATATTATATGCATGATGGCCACAAAACATATTACACAGACTTTGAACAGGAGGCCAAAAAATATGGGTGTACAAACATATGGGAAGTACATATGGAAACCGAGAGTATTTACTGTCCTGACTCTGTGTCTAGTACCTGTAGATACAACGTACCCCCTGTTGAGACTGTTAACGAATACAACAACCACAGGACCACCACCACCGCCTCCACCTTTGTGGGCGCCCAAGACGCCGCGGTATCCCACAGACCAGGAAAACGACCCAGAGCAAGTGAATCAGAACCTGACTCCTCCAGAGAGTCCTACGCACACTGTGTCACAACAGACACAGACATCAGTAACAACGCCAACAGTAGAAGTCCACGTATCAACACACAAAGCCACTGTGGTGATAAAACTACGCCTGTAATCCATTTAAAAGGTGAAGCTAATAGATTAAAGTGTTGTAGATACAGATTTCAAAAATATAAAACATTATTTACAGATGTAACAACAACATATCATTGGACAAGTACAGATAATAAAGACAGTAGTATTATTACAATATTATATAAAGATGAAACACAACGGGACACCTTTTTAAATGTTGTAAAAATACCACCTAGTGTACAGGTTATTTTGGGACAAATGAGTTGTCCATAAAGTGTTGTATATATTGTATATACATATGTGTTATTGTAACACTGGTACAGGTGAAGTGTAATTGCCATACATTGCTGCTAAGCATATATATTGCACCCATTAATTGTATTTGGTATATTATGTGTTATTGTAACACTGGGAAAGGTAACGTGTAATCGCCATATATTGCAACCATTGATTTTTGTGTAATTTGTGTGTTTGCGCTTTGCTTTTGTGTTTGTCTGTGTGTGTGCCATTTTGTCCCGCTTTTGCTATCTGCATCTTTATTTACAAGTTGTCTTATACTAATTATTTTATTTTGGTTTGTTGTGGCTACATCATTTTTTGATACTTTTATACTGTTTTTACTATTTTTTTATATACCTACACTGTGTATATATTGCCATGCTTTGTGGTTAATAAACCATTTGTAACAGTAGTAC-TTTTTGCTACTATGGTTGCCCACCGTGCCACACGACGCAAACGCGCATCTGCCACACAATTATATAAAACATGCAAATTATCTGGTACATGTCCTGAGGATGTTATTAATAAGGTGGAGCAAAAAACATGGGCTGATAGGATTTTACAATGGGGAAGTTTATTTACATATTTTGGGGGGCTTGGCATTGGTACTGGGTCTGGGTCGGGTGGTCGGGCGGGCTATGTTCCCTTAGGCTCTAGGCCTTCTACTATAGTTGATGTCACTCCTGCACGACCACCTATTGTGGTGGAGTCAGTTGGGCCTACAGATCCTTCTATTGTTACACTGGTAGAAGAATCTAGTGTTATTAACTCAGGGGCTGGTGTTCCCAATTTTACTGGGTCAGGGGGATTTGAAGTTACATCCTCTTCCACAACCACACCTGCTGTGTTGGATATTACACCCACATCTAGTACTGTACATGTAAGTAGTACTACTATAACAAACCCACTATATATTGATCCTCCAGTAATTGAGGCTCCACAAACTGGAGAGGTATCTGGTAATATTTTGATTAGCACTCCTACATCTGGAATACATAGCTATGAGGAAATACCTATGCAAACATTTGCTATACACGGTACTGGCAACGAACCTATTAGTAGTACCCCTATTCCAGGTTTTAGACGCCTTGCTGCTCCCAGGTTATATAGTAGGGCTTTTCAGCAGGTTAGGGTCACTGACCCAGCATTTTTGGACAACCCCACAACATTAATATCTGCTGATAATCCTGTTTTTGAAGGTGCTGACACAACGTTGACCTTTTCTCCCTCGGGTGTGGCTCCTGATCCTGATTTTATGGATATAGTTGCATTACATAGGCCTGCATTTACTACACGTAGAACAGGTGTGCGTTTTAGTAGGCTAGGCAAAAAGGCTACCATGCAAACACGTAGGGGTACGCAAATAGGTGCTCGTGTGCATTATTATTATGATATAAGTCCTATTGCACAGGCTGATGAAATTGAAATGCAGCCATTATTGTCTACAGACAATTCATTTGATGGCCTATATGATATTTATGCAAATATTGATGATGAGGCACCCATTTCATTTCGTCAGTCTGGTGCTACACCTTCTGCACAATTACCTATTAAACCTTCTACATTATCCTTTGCTAGTAACACAACTAATGTTACTGCCCCTTTGGGAAATGTTTGGGAAACACCATTTTATTCAGGTCCTGATATAGTTTTACCTACAGGCCCCAGTACTTGGCCCTTCGTACCTCAGTCTCCTTCTGATGTTACACATGATGTATATATACAGGGAGCTACATTTGCACTATGGCCTGTATATTTTTTTAAACGTAGGCGCCGTAAACGTATTCCCTATTTTTTTGCAGATGGCGATGTGGCGGCCTAGTGACAATAAGGTGTACCTACCTCCAACACCTGTTTCAAAGGTTGTGGCAACGGATACATATGTAAAACGTACCAGTATATTTTATCATGCAGGTAGCTCTAGGTTGCTTGCTGTTGGCCATCCTTATTACTCTGTTTCCAAATCTGGTACCAAAACAAACATCCCTAAAGTTAGTGCATATCAGTATAGAGTGTTTAGGGTACGGTTGCCTGATCCTAATAAGTTTGGCCTTCCTGATCCATCTTTCTATAATCCTGACCAGGAACGTTTGGTATGGGCCTGTGTAGGTTTGGAGGTAGGCCGAGGTCAACCTTTAGGTGCTGGGTTAAGTGGTCATCCATTATTTAATAGGCTGGATGACACTGAGGTCTCTAATTTAGCAGGTAATAATGTTATAGAAGATAGCCGGGACAATATATCTGTTGATTGTAAACAAACCCAGTTATGTATTGTGGGATGTGCACCAGCATTAGGGGAACATTGGACTAAGGGCGCGGTGTGTAAGTCCACACCAGGTAATACAGGGGATTGTCCACCTCTTGCATTAGTTAATACCCCGATAGAGGACGGTGACATGGTGGACACCGGGTTTGGTGCAATGGACTTTAAGCTATTACAGGAATCAAAGGCTGAGGTGCCATTGGACATTGTACAATCTACATGTAAATATCCTGATTATTTAAAAATGTCTGCAGATGCCTATGGGGATTCTATGTGGTTTTACTTACGCAGGGAACAATTGTTTGCCAGACATTACTTTAATAGGGCAGGTAATGTTGGGGAAGCCATTCCTACAGATTTGTATTGGAAGGGTGGCAATGGCAGGGACCCTCCTCCCAGTTCTGTATATGTTGCTACTCCTAGTGGGTCCATGATTACCTCTGAGGCCCAATTATTTAATAAACCTTATTGGTTGCAACGTGCACAGGGCCATAATAATGGCATATGCTGGGGTAATCAGGTATTTGTTACTGTTGTGGATACTACCAGAAGCACCAACATGACTATTAATGCAGCTAAAAGCACATTAACTAAATATGATGCCCGTGAAATCAATCAATACCTTCGCCATGTGGAGGAATATGAACTACAGTTTGTGTTTCAACTTTGTAAAATAACCTTAACTGCAGAAGTTATGGCATATTTGCATAATATGAATAATACTTTATTAGACGATTGGAATATTGGCTTATCCCCACCAGTTGCAACTAGCTTAGAGGATAAATATAGGTATATTAAAAGCACAGCTATTACATGTCAGAGGGAACAGCCCCCTGCAGAAAAGCAGGATCCCCTGGCTAAATATAAGTTTTGGGAAGTTAATTTACAGGACAGCTTTTCTGCAGACCTGGATCAGTTTCCTTTGGGTAGAAAATTTTTAATGCAACTAGGCCCTAGACCCCCTAGACCCAAGGCTAGTGTATCTGCCTCTAAAAGGCGGGCGGCTCCTACCTCTTCCTCTTCTTCACCAGCTAAACGTAAAAAACGATAGTTGTGTGTTGTGTGTTGTATGTATTGTATGGTTGTGCTTGTACTGTATGTTTTTGTGTATGTTTATGTATTTTATAATTGTGTATGTGCTATGTGTATGTATGACTGTATGTATGTGTAATGTTTTGTGTGTATGTAATAAACATGCATGGTTACTTTTACGCGTGGTTGCATAAACTAAGGTGCGGTAGTATCCTTGGGCAGTGTGTGTCAGGTTAGGTGGTGTTCCTTACTGTTTAATGTTATATTAAATAGGTTGTTTGTATGCACTATAGTAACACACCAAACTCCATTTTAGTGCTGTACGCCATTTTATGCATGCAACCGAATTCGGTTGCCTAGCCTTTTGTCCTTATTTAAACCCAAAACGACTTTTCAGCAAAACAGTTAATCCTTTGGCATATTGCCGTTTCCTGTTGTATGATTCAGGTATGTACACTGCCTTACCCTGTATTACTCACCTGTATTTCTGTGCCAACTATGCTTTTATCTGCATACTTTGGCGCTGTTGGGCATATGTTTTTATGCAGGTGTTTGCAATATATTTTGTTGGCGTGTAGCCCTTATTGTATAAGCCAAGTATCTGTCTTGCAAATATGTAACCATATACTTACTCATTTTACAAAACCGTTTACGGTCGTGCTAAAACAGGTTTCTTTTAATTGTT
>LNS7384732_HPV66
GAAAGTTTCAATCATACTTTATTATATTGGGAGTAACCGAAATGGGTTTAGGACCGAAAACGGTACATATAAAAGGCAGCCTGTTGTGCCTGTAGATATCCATGGATTCCATATTCAGCAATACACAGGAACGTCCACGAAGCCTGCACCATCTGAGCGAGGTATTACAAATACCTTTACTTGATCTTAGATTATCATGTGTATACTGCAAAAAGGAACTTACAAGTTTAGAGCTATATAGGTTTGCATGTATTGAGTTAAAACTAGTATATAGAAACAATTGGCCATATGCAGTATGTAGGGTATGTTTATTGTTTTATAGTAAGGTTAGAAAATATAGGTACTATAAATATTCAGTGTATGGGGCAACATTAGAAAGTATAACTAAAAAACAGTTATCTGATTTATCAATAAGGTGCTACCGATGTCAATGTCCGTTAACACCGGAGGAAAAACAATTGCACTGTGAACATAAAAGACGATTTCATTATATAGCATATGCATGGACCGGGTCATGTTTGCAGTGTTGGAGACATACGAGTAGACAAGCTACAGAATCTACAGTATAACCATGCATGGTAAAGTACCAACGTTGCAAGAGGTTATATTAGAACTTGCACCGCAAACGGAAATTGACCTACAATGCAATGAGCAATTGGACAGCTCAGAGGATGAGGATGAGGATGAAATAGACCATTTGCTGGAGCGGCCACAGCAAGCTAGACAAGCTGAACAACATAAGTGTTACCTAATTCACGTACCTTGTTGTAAGTGTGAGTTGGTGGTGCAGTTGGACATTCAGAGTACCAAAGAGGAGCTACGTGTGGTACAACAGCTGCTTATGGGTGCGTTAACAGTAACGTGCCCACTCTGCGCATCATCTAAATAACTGCAATGGCATCACCTGAAGGTACAGATGGGGAGGGGATGGGATGTTGTGGATGGTTTCAGGTAGAAGCAATTGTAGAAAGAAAAACGGGGGATACAATATCAGATGATGAAAGCGAGGAGGAGAATGAAACAGATACAGATGTAGATGGATTTATAGACAATACACTTATAAACAATACACAGGAAGACAGGGAGACAGCTCAACAATTATTGCAAGTACAAACAGCACATGCAGATGCACAGACGTTGCAAAAACTAAAACGAAAGTATATAGGTAGTCCCTTAAGTGATATTAGTAATCAGCAAACTGTGTACCGAGAGGAAGTAAAACGAAGGCTAATATTATCAGAAGACAGCGGGTATGGCAATACATTGGAAACATTGGAAACATCACAACAGGTAGAATACGAAAAGGGAAATGGGTGCGGGAGCTCACAAAATGGAGGCTCGCAAAACAGTAATTGTAGTGAGCACTCGGTATCAAATATGGATATAGATACAAATATGGAAACACCAACACACCAATTGCAGGAACTATTTAAAAGTAGTAACGTACAAGGAAGATTACATTTTAAATTTAAAGAAGTGTATGGAGTGCCATATACAGAGTTGGTGCGAACATTTAAAAGCGATAGTACATGTTGTAACGATTGGATATGTGCAATATTTGGCGTTAATGAAACATTAGCAGAGGCGTTAAAAACTATACTAAAACCACAATGTGTGTACTATCATATGCAATGCTTAACATGTTCATGGGGAGTAATTGTAATGATGCTAATTAGATATATATGTGGAAAAAATAGAAAAACAATTACCAAATCGCTAAGCTCAATTTTAAATGTACCACAAGAGCAAATGTTAATTCAACCACCAAAACTACGAAGTCCTGCTGTAGCATTATATTTTTATAAAACAGCAATGTCAAATATTAGTGAGGTGTATGGGGAAACACCAGAATGGATACAAAGACAGACACAATTGCAACACAGTTTACAAGACAATCAATTTGAATTGTCTAAAATGGTACAGTGGGCATTTGATAATGAAGTAACAGATGATAGCCAAATTGCCTTTTTATATGCACAACTAGCAGACATAGATAGCAATGCACAAGCATTTTTAAAAAGTAATATGCAAGCAAAATATGTAAAGGATTGTGGAATAATGTGTAGACATTACAAAAGGGCACAGCAACAGCAAATGAATATGTGCCAGTGGATAAAGCATATATGTAGTAAAGTAGATGAAGGGGGTGATTGGAAACCCATTGTGCAATTTTTACGATATCAAGGGGTCGACTTCATTTCATTTTTAAGTTATTTTAAATTATTTTTACAAGGAACGCCTAAACATAATTGTTTGGTACTGTGTGGACCACCAAATACAGGTAAATCATGTTTTGCTATGAGCCTTATAAATTTTTTCCAAGGGTCAGTCATTTCATTTGTTAATTCACAAAGCCACTTTTGGTTACAGCCACTAGACAATGCCAAATTAGGTTTGCTGGATGATGCAACAGATACGTGTTGGAGATACATAGATGATTATCTAAGAAATTTATTAGATGGGAATCCCATAAGTTTAGATAGGAAACATAAACAATTAGTACAAATAAAATGTCCTCCAGTTATTATTACAACTAATGTAAATCCTATGCAAGATGCAAAATTAAGATATTTACACAGTAGAATTTCAGTGTTTAAGTTTGAAAATCCATTTCCATTAGATAACAATGGTAATCCTGTGTATGAATTAAGTAATGTAAATTGGAAATGTTTTTTTGAAAGGACATGGTCCAGATTAAATTTGGATAACGACGAGGACAAAGAAAACAATGGAGACTCTATCCCAACGTTTAGATGCGTGCCAGAACAAAATACTAGACTGTTATGAAAAAGATAGTAAATGCATTATAGATCACATAGACTATTGGAAAGCTGTACGACATGAATATGTATTATATTATAAAGCAAGAGAAAATGACATTAATGTACTAAACCACCAGATGGTGCCCTCTTTACAAGTGTGTAAAGCAAAAGCATGTAGTGCAATAGAATTACAAATAGCACTGGAAGCAATAAGTAACACAATATATAAAAATGAAGAGTGGACATTACGTGATACATGTGATGAACTGTGGCGCACGGAGCCTAAAAACTGTTTTAAAAAAGAAGGACAACACATAGAAGTGTGGTTTGATGGTAACAAAAATAATTGTATGGAATATGTGGTGTGGAAATTTATATATTATAATGGAGAGTGTGGGTGGTGTAAAGTGTCATCAGGGGTGGATTACAGAGGCATATATTATATGCATGATGGCCACAAAACATATTACACAGACTTTGAACAGGAGGCCAAAAAATATGGGTGTACAAACATATGGGAAGTACATATGGAAACCGAGAGTATTTACTGTCCTGACTCTGTGTCTAGTACCTGTAGATACAACGTACCCCCTGTTGAGACTGTTAACGAATACAACAACCACAGGACCACCACCACCGCCTCCACCTTTGTGGGCGCCCAAGACGCCGCGGTATCCCACAGACCAGGAAAACGACCCAGAGCAAGTGAATCAGAACCTGACTCCTCCAGAGAGTCCTACGCACACTGTGTCACAACAGACACAGACATCAGTAACAACGCCAACAGTAGAAGTCCACGTATCAACACACAAAGCCACTGTGGTGATAAAACTACGCCTGTAATCCATTTAAAAGGTGAAGCTAATAGATTAAAGTGTTGTAGATACAGATTTCAAAAATATAAAACATTATTTACAGATGTAACAACAACATATCATTGGACAAGTACAGATAATAAAGACAGTAGTATTATTACAATATTATATAAAGATGAAACACAACGGGACACCTTTTTAAATGTTGTAAAAATACCACCTAGTGTACAGGTTATTTTGGGACAAATGAGTTGTCCATAAAGTGTTGTATATATTGTATATACATATGTGTTATTGTAACACTGGTACAGGTGAAGTGTAATTGCCATACATTGCTGCTAAGCATATATATTGCACCCATTCATTGTATTTGGTATATTATGTGTTATTGTAACACTGGGAAAGGTAACGTGTAATCGCCATATATTGCAACCATTGATTTTTGTGTAATTTGTGTGTTTGCGCTTTGCTTTTGTGTTTGTCTGTGTGTGTGCCATTTTGTCCCGCTTTTGCTATCTGCATCTTTATTTACAAGTTGTCTTATACTAATTATTTTATTTTGGTTTGTTGTGGCTACATCATTTTTTGATACTTTTATACTGTTTTTACTATTTTTTTATATACCTACACTGTGTATATATTGCCATGCTTTGTGGTTAATAAACCATTTGTAACAGTAGTAC-TTTTTGCTACTATGGTTGCCCACCGTGCCACACGACGCAAACGCGCATCTGCCACACAATTATATAAAACATGCAAATTATCTGGTACATGTCCTGAGGATGTTATTAATAAGGTGGAGCAAAAAACATGGGCTGATAGGATTTTACAATGGGGAAGTTTATTTACATATTTTGGGGGGCTTGGCATTGGTACTGGGTCTGGGTCGGGTGGTCGGGCGGGCTATGTTCCCTTAGGCTCTAGGCCTTCTACTATAGTTGATGTCACTCCTGCACGACCACCTATTGTGGTGGAGTCAGTTGGGCCTACAGATCCTTCTATTGTTACACTGGTAGAAGAATCTAGTGTTATTAACTCAGGGGCTGGTGTTCCCAATTTTACTGGGTCAGGGGGATTTGAAGTTACATCCTCTTCCACAACCACACCTGCTGTGTTGGATATTACACCCACATCTAGTACTGTACATGTAAGTAGTACTACTATAACAAACCCACTATATATTGATCCTCCAGTAATTGAGGCTCCACAAACTGGAGAGGTATCTGGTAATATTTTGATTAGCACTCCTACATCTGGAATACATAGCTATGAGGAAATACCTATGCAAACATTTGCTATACACGGTACTGGCAACGAACCTATTAGTAGTACCCCTATTCCAGGTTTTAGACGCCTTGCTGCTCCCAGGTTATATAGTAGGGCTTTTCAGCAGGTTAGGGTCACTGACCCAGCATTTTTGGACAACCCCACAACATTAATATCTGCTGATAATCCTGTTTTTGAAGGTGCTGACACAACGTTGACCTTTTCTCCCTCGGGTGTGGCTCCTGATCCTGATTTTATGGATATAGTTGCATTACATAGGCCTGCATTTACTACACGTAGAACAGGTGTGCGTTTTAGTAGGCTAGGCAAAAAGGCTACCATGCAAACACGTAGGGGTACGCAAATAGGTGCTCGTGTGCATTATTATTATGATATAAGTCCTATTGCACAGGCTGATGAAATTGAAATGCAGCCATTATTGTCTACAGACAATTCATTTGATGGCCTATATGATATTTATGCAAATATTGATGATGAGGCACCCATTTCATTTCGTCAGTCTGGTGCTACACCTTCTGCACAATTACCTATTAAACCTTCTACATTATCCTTTGCTAGTAACACAACTAATGTTACTGCCCCTTTGGGAAATGTTTGGGAAACACCATTTTATTCAGGTCCTGATATAGTTTTACCTACAGGCCCCAGTACTTGGCCCTTCGTACCTCAGTCTCCTTCTGATGTTACACATGATGTATATATACAGGGAGCTACATTTGCACTATGGCCTGTATATTTTTTTAAACGTAGGCGCCGTAAACGTATTCCCTATTTTTTTGCAGATGGCGATGTGGCGGCCTAGTGACAATAAGGTGTACCTACCTCCAACACCTGTTTCAAAGGTTGTGGCAACGGATACATATGTAAAACGTACCAGTATATTTTATCATGCAGGTAGCTCTAGGTTGCTTGCTGTTGGCCATCCTTATTACTCTGTTTCCAAATCTGGTACCAAAACAAACATCCCTAAAGTTAGTGCATATCAGTATAGAGTGTTTAGGGTACGGTTGCCTGATCCTAATAAGTTTGGCCTTCCTGATCCATCTTTCTATAATCCTGACCAGGAACGTTTGGTATGGGCCTGTGTAGGTTTGGAGGTAGGCCGAGGTCAACCTTTAGGTGCTGGGTTAAGTGGTCATCCATTATTTAATAGGCTGGATGACACTGAGGTCTCTAATTTAGCAGGTAATAATGTTATAGAAGATAGCCGGGACAATATATCTGTTGATTGTAAACAAACCCAGTTATGTATTGTGGGATGTGCACCAGCATTAGGGGAACATTGGACTAAGGGCGCGGTGTGTAAGTCTACACCAGGTAATACAGGGGATTGTCCACCTCTTGCATTAGTTAATACCCCGATAGAGGACGGTGACATGGTGGACACCGGGTTTGGTGCAATGGACTTTAAGCTATTACAGGAATCAAAGGCTGAGGTGCCATTGGACATTGTACAATCTACATGTAAATATCCTGATTATTTAAAAATGTCTGCAGATGCCTATGGGGATTCTATGTGGTTTTACTTACGCAGGGAACAATTGTTTGCCAGACATTACTTTAATAGGGCAGGTAATGTTGGGGAAGCCATTCCTACAGATTTGTATTGGAAGGGTGGCAATGGCAGGGACCCTCCTCCCAGTTCTGTATATGTTGCTACTCCTAGTGGGTCCATGATTACCTCTGAGGCCCAATTATTTAATAAACCTTATTGGTTGCAACGTGCACAGGGCCATAATAATGGCATATGCTGGGGTAATCAGGTATTTGTTACTGTTGTGGATACTACCAGAAGCACCAACATGACTATTAATGCAGCTAAAAGCACATTAACTAAATATGATGCCCGTGAAATCAATCAATACCTTCGCCATGTGGAGGAATATGAACTACAGTTTGTGTTTCAACTTTGTAAAATAACCTTAACTGCAGAAGTTATGGCATATTTGCATAATATGAATAATACTTTATTAGACGATTGGAATATTGGCTTATCCCCACCAGTTGCAACTAGCTTAGAGGATAAATATAGGTATATTAAAAGCACAGCTATTACATGTCAGAGGGAACAGCCCCCTGCAGAAAAGCAGGATCCCCTGGCTAAATATAAGTTTTGGGAAGTTAATTTACAGGACAGCTTTTCTGCAGACCTGGATCAGTTTCCTTTGGGTAGAAAATTTTTAATGCAACTAGGCCCTAGACCCCCTAGACCCAAGGCTAGTGTATCTGCCTCTAAAAGGCGGGCGGCTCCTACCTCTTCCTCTTCTTCACCAGCTAAACGTAAAAAACGATAGTTGTGTGTTGTGTGTTGTATGTATTGTATGGTTGTGCTTGTACTGTATGTTTTTGTGTATGTTTATGTATTTTATAATTGTGTATGTGCTATGTGTATGTATGACTGTATGTATGTGTAATGTTTTGTGTGTATGTAATAAACATGCATGGTTACTTTTACGCGTGGTTGCATAAACTAAGGTGCGGTAGTATCCTTGGGCAGTGTGTGTCAGGTTAGGTGGTGTTCCTTACTGTTTACTGTTATATTAAATAGGTTGTTTGTATGCACTATAGTAACACACCAAACTCCATTTTAGTGCTGTACGCCATTTTATGCATGCAACCGAATTCGGTTGCCTAGCCTTTTGTCCTTATTTAAACCCAAAACGACTTTTCAGCAAAACAGTTAATCCTTTGGCATATTGCCGTTTCCTGTTGTATGATTCAGGTATGTACACTGCCTTACCCTGTATTACTCACCTGTATTTCTGTGCCAACTATGCTTTTATCTGCATACTTTGGCGCTGTTGGGCATATGTTTTTATGCAGGTGTTTGCAATATATTTTGTTGGCGTGTAGCCCTTATTGTATAAGCCAAGTATCTGTCTTGCAAATATGTAACCATATACTTACTCATTTTACAAAACCGTTTACGGTCGTGCTAAAACAGGTTTCTTTTAATTGTT
>EF177188|HPV66|B1|
GAAAGTTTCAATCATACTTTATTATATTGGGAGTAACCGAAATGGGTTTAGGACCGAAAACGGTACATATAAAAGGCAGCCTGTTGTGCCTGTAGATATCCATGGATCCCATATTCAGCAATACACAGGAACGTCCACGAAGCCTGCACCATCTGAGCGAGGTATTACAAATACCTTTACTTGATCTTAGATTATCATGTGTATACTGCAAAAAGGAACTTACAAGTTTAGAGTTATATAGGTTTGCATGTATTGAGTTAAAATTAGTATATAGAAACAATTGGCCATATGCAGTATGTAGGGTATGTTTATTGTTTTATAGTAAGGTTAGAAAATATAGGTACTATAAATATTCAGTGTATGGGGCAACATTAGAAGGTATAACTAAAAAACAGTTATCTGATTTATCAATAAGGTGCTACCGATGTCAATGTCCGTTAACACCGGAGGAAAAACAATTGCACTGTGAACATAAAAGACGATTTCATTATATAGCATATGCATGGACCGGGTCATGTTTGCAGTGTTGGAGACATACGAGTAGACAAGCTACAGAATCTACAGTATAACCATGCATGGTAAAGCACCAACGTTGCAAGAGATTATATTAGAACTTGCACCGCAAACTGAAATTGACCTACAATGCAATGAGCAATTGGACAGCTCAGAGGATGAGGATGAGGATGAAATAGACCATTTGCTGGAGCGGCCACAGCAAGCTAGACAAGCTGAACAACATACGTGTTACCTAATTTACGTACCTTGTTGTAAGTGTGAGCTTGTGGTGCAGTTGGACATTCAGAGTACCAAAGAGGAGCTACGTGTGGTACAACAGCTGCTTATGGGTGCGTTAACAGTAACGTGCCCACTCTGCGCATCAGCTAAATAACTGCAATGGCATCACCTGAAGGTACAAATGGGGAGGGGACGGGATGTTGTGGATGGTTTCAGGTAGAAGCAATTGTAGAAAGAAAAACGGGGGATACAATATCAGATGATGAAAGCGAGGAGGGGAATGAAACAGATACAGATTTAGATGGATTTATAGACAATACACTTATAAACAATACACAGGAAGACAGGGAGACAGCTCAACAATTATTGCAAGTACAAACAGCACATGCAGATGCACAGACGTTGCAAAAACTAAAACGAAAGTATATAGGTAGTCCCTTAAGTGATATTAGTAATCAGCAAACTGTGTACCGGGAGGAAGTAAAACGAAGGCTAATATTATCAGAAGACAGCGGGTATGGCAATACATTGGAAACATTGGAAACATCACAACAGGTAGAATACGAAAAGGGAAATGGGTGCGGGAGCTCACAAAATGGAGGCTCGCAAAACAGTAACTGTAGTGAGCACTCGGTGGTAAATATGGATATAGATACAAATATGGAAACACCAACACACCAATTGCAGGAACTATTTAAAAGTAGTAACGTACAAGGAAGATTACATTTTAAATTTAAAGAAGTGTATGGAGTGCCATATACAGAGTTGGTGCGAACATTTAAAAGCGATAGTACATGTTGTAACGATTGGATATGTGCAATATTTGGTGTTAATGAAACATTAGCAGAAGCGTTAAAAACTATACTAAAACCACAATGTGTGTACTATCATATGCAATGCCTAACATGTTCATGGGGGGTAATTGTAATGATGCTAATTAGATATATATGTGGAAAAAACAGAAAAACAATTACAAAATCGCTAAGCTCAATTTTAAATGTACCACAAGAGCAAATGTTAATTCAACCACCAAAACTACGAAGTCCTGCTGTGGCATTATATTTTTATAAAACAGCAATGTCAAATATTAGTGAGGTGTATGGGGAAACACCAGAATGGATACAAAGACAGACACAATTGCAACACAGTTTACAAGACAATCAATTTGAATTGTCTAAAATGGTACAGTGGGCATTTGACAATGAAGTAACAGATGATAGCCAAATTGCCTTTTTATATGCACAACTAGCAGACATAGATAGTAATGCACAAGCATTTTTAAAAAGTAATATGCAAGCAAAATATGTAAAGGATTGTGGAATAATGTGTAGACATTATAAAAGGGCACAGCAACAGCAAATGAATATGTGCCAGTGGATAAAGCATATATGTAGTAAAGTAGATGAAGGGGGTGATTGGAAACCCATTGTGCAATTTTTACGATATCAAGGGGTCGACTTCATTTCATTTTTAAGTTATTTTAAATTATTTTTACAAGGCACGCCTAAACATAATTGTTTGGTACTGTGTGGACCACCAAATACAGGTAAATCATGTTTTGCTATGAGCCTTATAAATTTTTTCCAAGGGTCAGTCATTTCATTTGTTAATTCACAAAGCCACTTTTGGTTACAGCCACTAGACAATGCCAAATTAGGTTTGCTGGATGATGCAACAGATACGTGTTGGAGATATATAGATGATTATCTAAGAAATTTATTAGATGGGAATCCCATAAGTTTAGATAGGAAACATAAACAATTAGTACAAATAAAATGTCCTCCAGTCATTATTACAACTAATGTAAATCCTATGCAAGATGCAAAATTAAGATATCTACGCAGTAGAATTTCAGTGTTTAAGTTTGAAAATCCATTTCCATTAGATAACAATGGTAATCCTGTGTATGAATTGAGTAATGTAAATTGGAAATGTTTTTTTGAAAGGACATGGTCCAGATTAAATTTGGATAACGACGAGGACAAAGAAAACAATGGAGACTCTATCCCAACGTTTAGATGCGTGCCAGAACAAAATACTAGACTGTTATGAAAAAGATAGTAAATGCATTATAGATCATATAGACTATTGGAAAGCTGTACGACATGAATATGTATTATATTATAAAGCAAGAGAAAATGACATTAATGTACTAAACCACCAGATGGTGCCCTCTTTACAAGTGTGTAAAGCAAAAGCATGTAGTGCAATAGAATTACAAATAGCACTGGAAGCAATAAGTAATACAATATATAAAAATGAAGAGTGGACATTACGTGATACATGTGATGAACTGTGGCGCACGGAGCCCAAAAACTGTTTTAAAAAAGAAGGACAACATATAGAAGTGTGGTTTGATGGTAACAAAAATAATTGTATGGAATATGTGGTGTGGAAATTTATATATTATAATGGAGAGTGTGGGTGGTGTAAAGTGTCATCAGGGGTGGATTACAGAGGCATATATTATATGCATGATGGCCACAAAACATATTACACAGACTTTGAACAGGAGGCCAAAAAATATGGGTGTACAAACATATGGGAAGTACATATGGAAACCGAGAGTATTTATTGTCCTGACTCTGTGTCTAGTACCTGTAGATACAACGTACCCCCTGTTGAGACTGTTAACGAATACAACAACCACAGGACCACCTCCACCGCCTCCACCTCTGTGGGCGCCCAAGACGCCGCGGTATCCCACAGACCAGGAAAACGACCCAGAGCAAGTGAATCAGAACCTGACTCCTCCAGAGAGTCCTACGCACACCGTGTCACAACAGACACAGACATCAGTAACAACGCCAACAGTAGAAGTGCACGTATCAACACACACAACCACTGTGGTGATAAGACTACGCCTGTAATTCATTTAAAAGGTGAAGCCAATAGATTAAAGTGTTGTAGATACAGATTTCAAAAATATAAAACATTATTTACAGATGTAACAACAACATATCATTGGACAAGTACAGATAATAAAGACAGTAGTATTATTACAATATTATATAAAGATGAAACACAACGGGACACCTTTTTAAATGTTGTAAAAATACCACCCAGTGTACAGGTTATTTTGGGACAAATGAGTTGTCCATAAAGTGTTGTATATATTGTATATACATATGTGTTATTGTAACACGGATACATATGAAGTGTAATCGCCATACATTGCTGCTACGCATATATATTGCACCCATTAATTGTATTTGGTATAGTATGTGTTATTGTAACACTGGAAAAGGTAACGTGTAATTGCTATATATTGCAACCATTGATATTTGTGTAATTTGTGTGTTTGCGCTTTGCTTTTGTGTTTGTCTGTGTGTGTGCCATTTTGTCCCGCTTTTGCTATCTGCATCTTTGTTTACCAATTGTCTTATACTAATTATTTTATTTTGGTTTGTTGTGGCTACATCATTTTTTGATACATTTATACTGTTTTTACTATTTTTTTATATACCTACACTGTGTATATATTTTCATGCTTTGTGGTTAATAAACCATTTGTAACAGTAGTACGTTTTTGCTACTATGGTTGCCCACCGTGCCACACGACGCAAACGCGCATCTGCCACACAATTATATAAAACATGCAAATTATCTGGTACATGTCCTGAGGATGTTATTAATAAGGTAGAGCAAAAAACATGGGCTGATAGAATTTTACAATGGGGAAGTTTATTTACATATTTTGGGGGACTTGGCATTGGTACTGGGTCTGGGTCGGGTGGTCGGGCGGGCTATGTTCCCTTAGGCTCTAGGCCTTCTACTATAGTAGATGTCACTCCTGCACGACCACCTATTGTGGTGGAGTCAGTTGGGCCTACGGATCCTTCTATTGTTACACTGGTAGAAGAATCTAGTGTTATTAACTCAGGGGCTGGTGTTCCCAATTTTACTGGGTCAGGGGGCTTTGAAGTCACATCCTCTTCTACAACCACACCTGCTGTGTTGGATATTACACCCACATCTAGTACTGTACATGTAAGTAGTACTACTATAACAAACCCACTATATATTGATCCTCCAGTAATTGAGGCTCCACAAACTGGAGAGGTATCTGGTAATATTTTGATTAGCACTCCTACATCTGGAATACATAGCTATGAGGAAATACCTATGCAAACATTTGCTATACACGGTACTGGCAACGAACCTATTAGTAGTACCCCTATTCCAGGTTTTAGACGCCTTGCTGCTCCCAGATTGTATAGTAGGGCTTTTCAGCAGGTTAGGGTCACTGACCCAGCATTTTTGGACAACCCCACAACATTAATAACTGCTGATAATCCTGTTTTTGAAGGTGCTGACACAACGTTGACCTTTTCTCCCTCGGGTGTGGCTCCTGATCCTGATTTTATGGATATAGTTGCATTGCATAGGCCTGCATTTACTACACGTAGAACAGGTGTGCGTTTTAGTAGGCTAGGCAAAAAGGCTACCATGCAAACACGTAGGGGTACACAAATAGGTGCTCGTGTGCATTATTATTATGATATAAGTCCTATTGCACAGGCTGATGAAATTGAAATGCAGCCATTATTGTCTACAGACAATTCATTTGATGGCCTATATGATATTTATGCAAATATTGATGATGAGGCACCCATTTCATTTCGTCAGTCTGGTGCTACACCTTCTGCACAATTACCTATTAAACCTTCTACATTGTCCTTTGCTAGTAACACAACTAATGTTACTGCCCCTTTGGGAAATGTTTGGGAAACACCATTTTATTCTGGTCCTGATATAGTTTTACCTACAGGCCCCAGTACTTGGCCCTTTGTACCTCAGTCTCCTTATGATGTTACACATGATGTATATATACAGGGAGCTACATTTGCACTATGGCCTGTATATTTTTTTAAACGTAGGCGCCGTAAACGTATTCCCTATTTTTTTGCAGATGGCGATGTGGCGGCCTAGTGACAATAAGGTGTACCTACCTCCAACACCTGTTTCAAAGGTTGTGGCAACGGATACATATGTAAAACGTACCAGTATATTTTATCATGCAGGTAGCTCTAGGTTGCTTGCTGTTGGCCATCCTTATTACTCTGTTTCTAAATCTGGTACCAAAACAAACATCCCTAAAGTTAGTGCATATCAGTATAGAGTGTTTAGGGTACGGTTGCCTGATCCTAATAAGTTTGGCCTTCCTGATCCATCTTTCTATAATCCTGACCAGGAACGGTTGGTATGGGCCTGTGTAGGTTTGGAGGTAGGCCGAGGTCAACCTTTAGGTGCTGGGTTAAGTGGTCATCCATTATTTAATAGGCTGGATGACACTGAAGTCTCTAATTTAGCAGGTAATAATGTTCTAGAAGATAGCCGGGACAATATATCTGTTGATTGTAAACAAACCCAGTTATGTATTGTGGGATGTGCGCCAGCATTAGGTGAACATTGGACTAAGGGCGCGGTGTGTAAGTCTACACCAGTCAATACAGGGGATTGTCCACCTTTGGCATTAGTTAATACCCCAATAGAGGACGGTGACATGGTGGACACCGGGTTTGGTGCAATGGACTTTAAGCAATTACAGGAATCAAAGGCTGAGGTGCCATTGGACATTGTACAATCTACATGTAAATATCCTGATTATCTAAAAATGTCTGCAGATGCCTATGGGGGTTCTATGTGGTTTTACTTACGCAGGGAACAATTGTTTGCCAGACATTACTTTAATAGGGCAGGTAATGTTGGGGAAGCCATTCCTACAGATTTGTATTGGAAGGGTGGCAATGGCAGGGACCCTCCTCCCAGTTCTGTATATGTAGCTACTCCTAGTGGGTCCATGATTACCTCTGAGGCCCAATTATTTAATAAACCTTATTGGTTGCAACGTGCACAGGGCCATAATAATGGCATATGCTGGGGTAATCAGGTATTTGTTACTGTTGTGGATACTACCAGAAGTACCAACATGACTATTAATGCAGCTAAAAGCACATTAACTAAATATGATGCACGTGAAATCAATCAATACCTTCGCCATGTGGAGGAATATGAACTACAGTTTGTGTTTCAACTTTGTAAAATAACCTTAACTGCAGAAGTTATGGCATATTTGCATAATATGAATAATACTTTATTAGACGATTGGAACATTGGATTGTCCCCACCAGTTGCAACTAGCTTAGAGGATAAATATAGGTATATTAAAAGCACAGCTATTACATGTCAAAGGGAACAGCCCCCTGCAGAAAAGCAGGATCCCCTGGCTAAATATAAGTTTTGGGAGGTTAATTTACAGGACAGCTTTTCTGCAGACCTAGATCAGTTTCCTTTGGGTAGAAAATTTTTAATGCAACTAGG---------CCCTAGACCCAAGGCTAGTGTATCTGCCTCTAAAAAGCGGGCGGCTCCTACCTCTTCCTCTTCTTCACCAGCTAAACGTAAAAAACGATAGTTGTGTGTTGTCTGTTGTATGTATTGTATGGTTGTGCTTGTACTGTATGTTTTTGTGTATGTTTATGTATTTTATAATTGTGTATGTGCTATGTGTATGTATGACTGTATGTATGTGTAATGTTTTGTGTGTATGTAATAAACATGCATGGTTACTTTTACGCGTGGTTGCATAAACTAAGGTGCGGTAGTATCCTTGGGCAGTGTGTGTCAGGTTAGGTGGTGTTCCTTACTGTTTACTGTTATATTAAATAGGTTGTTTGTATGCACTATAGTAACATACCAAACTCCATTTTAGTGCTGTACGCCATTTTATGCATGCAACCGAATTCGGTTGCCTAGCCTTTTGTCCTTATTTAAACCCAAAACGACTTTTCAGCAGAACAGTTAATCCTTTGGCATATTGCCGTTTCCTGTTGTATCATTCAGGTATGTACACTGCCTTACCCTGTATTACTCACCAGTATTTCTGTGCCAACTATGCTTTTATCTGCATACTTTGGCGCTGTTGGGCATATGTTTTTATGCAGGTGTTTGCAATATATTTTGTTGGCGTGTAGCCCTTATTGTATAAGCCAAGTATCTGTCTTGCAAATATGTAACCATATACTTACTCATTTTGCAAAACCGTTTACGGTCGTGCTAAAACAGGTTTCTTTTAATTGTT
>EF177187|HPV66|B2|
GAAAGTTTCAATCATACTTTATTATATTGGGAGTAACCGAAATGGGTTTAGGACCGAAAACGGTACATATAAAAGGCAGCCTGTTGTGCCTGTAGATATCCATGGATTCCATATTCAGCAATACACAGGAACGTCCACGAAGCCTGCACCATCTGAGCGAGGTATTACAAATACCTTTACTTGATCTTAGATTATCATGTGTATACTGCAAAAAGGAACTTACAAGTTTAGAGTTATATAGGTTTGCATGTATTGAGTTAAAATTAGTATATAGAAACAATTGGCCATATGCAGTATGTAGGGTATGTTTATTGTTTTATAGTAAGGTTAGAAAATATAGGTACTATAAATATTCAGTGTATGGGGCAACATTAGAAGGTATAACTAAAAAACAGTTATCTGATTTATCAATAAGGTGCTACCGATGTCAATGTCCGTTAACACCGGAGGAAAAACAATTGCACTGTGAACATAAAAGACGATTTCATTATATAGCATATGCATGGACCGGGTCATGTTTGCAGTGTTGGAGACATACCAGTAGACAAGCCACAGAATCTACAGTATAACCATGCATGGTAAAGCACCAACGTTGCAAGAGATTATATTAGAACTTGCACCGCAAACTGAAATTGACCTACAATGCAATGAGCAATTGGACAGCTCAGAGGATGAGGATGAGGATGAAATAGACCATTTGCTGGAGCGGCCACAGCAAGCTAGACAAGCTGAACAACATAAGTGTTACCTAATTCACGTACCTTGTTGTAAGTGTGAGCTTGTGGTGCAGTTGGACATTCAGAGTACCAAAGAGGAGCTACGTGTGGTACAACAGCTGCTTATGGGTGCGTTAACAGTAACGTGCCCACTCTGCGCGTCAACTAAATAACTGCAATGGCATCACCTGAAGGTACAAATGGGGAGGGGACGGGATGTTGTGGATGGTTTCAGGTAGAAGCAATTGTAGAAAGAAAAACGGGGGATACAATATCAGATGATGAAAGCGAGGAGGAGAATGAAACAGATACAGATTTAGATGGATTTATAGACAATACACTTATAAACAATACACAGGAAGACAGGGAGACAGCTCAACAATTATTGCAAGTACAAACAGCACATGCAGATGCACAGACGTTGCAAAAACTAAAACGAAAGTATATAGGTAGTCCCTTAAGTGATATTAGTAATCAGCAAACTGTGTACCGGGAGGAAGTAAAACGAAGGCTAATATTATCAGAAGACAGCGGGTATGGCAATACATTGGAAACATTGGAAACATCACAACAGGTAGAATACGAAAAGGGAAATGGGTGCGGGAGCTCACAAAATGGAGGCTCGCAAAACAGTAACTGTAGTGAGCACTCGGTGGTAAATATGGATATAGATACAAATATGGAAACACCAACACACCAATTGCAGGAACTATTTAAAAGTAGTAACGTACAAGGAAGATTACATTTTAAATTTAAAGAAGTGTATGGAGTGCCATATACAGAGTTGGTGCGAACATTTAAAAGCGATAGTACATGTTGTAACGATTGGATATGTGCAATATTTGGTGTTAATGAAACATTAGCAGAAGCGTTAAAAACTATACTAAAACCACAATGTGTGTACTATCATATGCAATGCCTAACATGTTCATGGGGGGTAATTGTAATGATGCTAATTAGATATATATGTGGAAAAAACAGAAAAACAATTACAAAATCGCTAAGCTCAATTTTAAATGTACCACAAGAGCAAATGTTAATTCAACCACCAAAACTACGAAGTCCTGCTGTGGCATTATATTTTTATAAAACAGCAATGTCAAATATTAGTGAGGTGTATGGGGAAACACCAGAATGGATACAAAGACAGACACAATTGCAACACAGTTTACAAGACAATCAATTTGAATTGTCTAAAATGGTACAGTGGGCATTTGATAATGACGTAACAGATGATAGCCAAATTGCCTTTTTATATGCACAACTAGCAGACATAGATAGTAATGCACAAGCATTTTTAAAAAGTAATATGCAAGCAAAATATGTAAAGGATTGTGGAATAATGTGTAGACATTATAAAAGGGCACAGCAACAGCAAATGAATATGTGCCAGTGGATAAAGCATATATGTAGTAAAGTAGATGAAGGGGGTGATTGGAAACCCATTGTGCAATTTTTACGATATCAAGGGGTCGACTTCATTTCATTTTTAAGTTATTTTAAATTATTTTTACAAGGCACGCCTAAACATAATTGTTTGGTACTGTGTGGACCACCAAATACAGGTAAATCATGTTTTGCTATGAGCCTTATAAATTTTTTCCAAGGGTCAGTCATTTCATTTGTTAATTCACAAAGCCACTTTTGGTTACAGCCACTAGACAATGCCAAATTAGGTTTGCTGGATGATGCAACAGATACGTGTTGGAGATATATAGATGATTATCTAAGAAATTTATTAGATGGGAATCCCATAAGTTTAGATAGGAAACATAAACAATTAGTACAAATAAAATGTCCTCCAGTCATTATTACAACTAATGTAAATCCTATGCAAGATGCAAAATTAAGATATCTACACAGTAGAATTTCAGTGTTTAAGTTTGAAAATCCATTTCCATTAGATAACAATGGTAATCCTGTGTATGAATTGAGTAATGTAAATTGGAAATGTTTTTTTGAAAGGACATGGTCCAGATTAAATTTGGATAACGACGAGGACAAAGAAAACAATGGAGACTCTATCCCAACGTTTAGATGCGTGCCAGAACAAAATACTAGACTGTTATGAAAAAGATAGTAAATGCATTATAGATCATATAAACTATTGGAAAGCTGTACGACATGAATATGTATTATATTATAAAGCAAGAGAAAATGACATTAATGTACTAAACCACCAGATGGTGCCCTCTTTACAAGTGTGTAAAGCAAAAGCATGTAGTGCAATAGAATTACAAATGGCACTGGAAGCAATAAGTAACACAATATATAAAAATGAAGAGTGGACATTACGTGATACATGTGATGAACTGTGGCGCACGGAGCCCAAAAACTGTTTTAAAAAAGAAGGACAACATATAGAAGTGTGGTTTGATGGTAACAAAAATAATTGTATGGAATATGTGGTGTGGAAATTTATATATTATAATGGAGAGTGTGGGTGGTGTAAAGTGTCATCAGGGGTGGATTACAGAGGCATATATTATATGCATGATGGCCACAAAACATATTACACAGACTTTGAACAGGAGGCCAAAAAATATGGGTGTACAAACATATGGGAAGTACATATGGAAACCGAGAGTATTTATTGTCCTGACTCTGTGTCTAGTACCTGTAGATACAACGTACCCCCTGTTGAGACTGTTAACGAATACAACAACCACAGGACCACCACCACCGCCTCCACCTCTGTGGGCGCCCAAGACGCCGCGGTATCCCACAGACCAGGAAAACGACCCAGAGCAAGTGAATCAGAACCTGACTCCTCCAGAGAGTCCTACGCACACCGTGTCACAACAGACACAGACATCAGTAACAACGCCAACAGTAGAAGTGTACGTATCAACACACACAACCACTGTGGTGATAAGACTACACCTGTAATTCATTTAAAAGGTGAAGCCAATAGATTAAAGTGTTGTAGATACAGATTTCAAAAATATAAAACATTATTTACAGATGTAACAACAACATATCATTGGACAAGTACAGATAATAAAGACAGTAGTATTATTACAATATTATATAAAGATGAAACACAACGGGACACCTTTTTAAATGTTGTAAAAATACCACCTAGTGTACAGGTTATTTTGGGACAAATGAGTTGTCCATAAAGTGTTGTATATATTGTATATACATATGTGTTATTGTAACACGGATACATATGAAGTGTAATTGCCATACATTGCTGCTACGCATATATATTGCACCCATTAATTGTATTTGGTATAGTATGTGTTATTGTAACACTGGAAAAGGTAACGTGTAATCGCTATATATTGCAACCATTGATATTTGTGTAATTTGTGTGTTTGCGCTTTGCTTTTGTGTTTGTCTGTGTGTGTGCCATTTTGTCCCGCTTTTGCTATCTGCATCTTTGTTTACCAATTGTCTTATACTAATTATTTTATTTTGGTTTGTTGTGGCTACATCATTTTTTGATACATTTATACTGTTTTTACTATTTTTTTATATACCTACACTGTGTATATATTTTCATGCTTTGTGGTTAATAAACCATTTGTAACAGTAGTACGTTTTTGCTACTATGGTTGCCCACCGTGCCACACGACGCAAACGCGCATCTGCCACACAATTATATAAAACATGCAAATTATCTGGTACATGTCCTGAGGATGTTATTAATAAGGTAGAGCAAAAAACATGGGCTGATAGAATTTTACAATGGGGAAGTTTATTTACATATTTTGGGGGACTTGGCATTGGTACTGGGTCTGGGTCGGGTGGTCGGGCGGGCTATGTTCCCTTAGGCTCTAGGCCTTCTACTATAGTTGATGTCACTCCTGCACGACCACCTATTGTGGTGGAGTCAGTTGGGCCTACGGATCCTTCTATTGTTACACTGGTAGAAGAATCTAGTGTTATTAACTCAGGGGCTGGTGTTCCCAATTTTACTGGGTCAGGGGGCTTTGAAGTCACATCCTCTTCTACAACCACACCTGCTGTGTTGGATATTACACCCACATCTAGTACTGTACATGTAAGTAGTACTACTATAACAAACCCACTATATATTGATCCTCCAGTAATTGAGGCTCCACAAACTGGAGAGGTATCTGGTAATATTTTGATTAGCACTCCTACATCTGGAATACATAGCTATGAGGAAATACCTATGCAAACATTTGCTATACACGGTACTGGCAACGAACCTATTAGTAGTACCCCTATTCCAGGTTTTAGACGCCTTGCTGCTCCCAGATTGTATAGTAGGGCTTTTCAGCAGGTTAGGGTCACTGACCCAGCATTTTTGGACAACCCCACAACATTAATAACTGCTGATAATCCTGTTTTTGAAGGTGCTGACACAACGTTGACCTTTTCTCCCTCGGGTGTGGCTCCTGATCCTGATTTTATGGATATAGTTGCATTGCATAGGCCTGCATTTACTACACGTAGAACAGGTGTGCGTTTTAGTAGGCTAGGCAAAAAGGCTACCATGCAAACACGTAGGGGTACACAAATAGGTGCTCGTGTGCATTATTATTATGATATAAGTCCTATTGCACAGGCTGATGAAATTGAAATGCAGCCATTATTGTCTACAGACAATTCATTTGATGGCCTATATGATATTTATGCAAATATTGATGATGAGGCACCCATTTCATTTCGTCAGTCTGGTGCTACACCTTCTGCACAATTACCTATTAAACCTTCTACATTATCCTTTGCTAGTAACACAACTAATGTTACTGCCCCTTTGGGAAATGTTTGGGAAACACCATTTTATTCTGGTCCTGATATAGTTTTACCTACAGGCCCCAGTACTTGGCCCTTTGTACCTCAGTCTCCTTATGATGTTACACATGATGTATATATACAGGGAGCTACATTTGCACTATGGCCTGTATATTTTTTTAAACGTAGGCGCCGTAAACGTATTCCCTATTTTTTTGCAGATGGCGATGTGGCGGCCTAGTGACAATAAGGTGTACCTACCTCCAACACCTGTTTCAAAGGTTGTGGCAACGGATACATATGTAAAACGTACCAGTATATTTTATCATGCAGGTAGCTCTAGGTTGCTTGCTGTTGGCCATCCTTATTACTCTGTTTCTAAATCTGGTACCAAAACAAACATCCCTAAAGTTAGTGCATATCAGTATAGAGTGTTTAGGGTACGGTTGCCTGATCCTAATAAGTTTGGCCTTCCTGATCCATCTTTCTATAATCCTGACCAGGAACGTTTGGTATGGGCCTGTGTGGGTTTGGAGGTAGGCCGAGGTCAACCTTTAGGTGCTGGGTTAAGTGGTCATCCATTATTTAATAGGCTGGATGACACTGAAGTCTCTAATTTAGCAAGTAATAATGTTGCAGAAGATAACCGGGACAATATATCTGTTGATTGTAAACAAACCCAGTTATGTATTGTGGGATGTGCGCCAGCATTAGGTGAACATTGGACTAAGGGCGCGGTGTGTAAGTCTACACCAGTCAATACAGGGGATTGTCCACCTTTGGCATTAGTTAATACCCCAATAGAGGACGGTGACATGGTGGACACCGGGTTTGGTGCAATGGACTTTAAGCAATTACAGGAATCAAAGGCTGAGGTGCCATTGGACATTGTACAATCTACATGTAAATATCCTGATTATCTAAAAATGTCTGCAGATGCCTATGGGGATTCTATGTGGTTTTACTTACGCAGGGAACAATTGTTTGCCAGACATTACTTTAATAGGGCAGGTAATGTTGGGGAAGCCATTCCTACAGATTTGTATTGGAAGGGTGGCAATGGCAGGGACCCTCCTCCCAGTTCTGTATATGTTGCTACTCCTAGTGGGTCCATGATTACCTCTGAGGCCCAATTATTTAATAAACCTTATTGGTTGCAACGTGCACAGGGCCATAATAATGGCATATGCTGGGGTAATCAGGTATTTGTTACTGTTGTGGATACTACCAGAAGTACCAACATGACTATTAATGCAGCTAAAAGCACATTAACTAAATATGATGCACGTGAAATCAATCAATACCTTCGCCATGTGGAGGAATATGAACTACAGTTTGTGTTTCAACTTTGTAAAATAACCTTAACTGCAGAAGTTATGGCATATTTGCATAATATGAATAATAGTTTATTAGACGATTGGAACATTGGATTGTCCCCACCAGTTGCAACTAGCTTAGAGGATAAATATAGGTATATTAAAAGCACAGCTATTACATGTCAAAGGGAACAGCCCCCTGCAGAAAAGCAGGATCCCCTGGCTAAATATAAGTTTTGGGAGGTTAATTTACAGGACAGCTTTTCTGCAGACCTAGATCAGTTTCCTTTGGGTAGAAAATTTTTAATGCAACTAGG---------CCCTAGACCCAAGGCTAGTGTATCTGCCTCTAAAAAGCGGGCGGCTCCTACCTCTTCCTCTTCTTTACCAGCTAAACGTAAAAAACGATAGTTGTGTGTTGTCTGTTGTATGTATTGTATGGTTGTGCTTGTACTGTATGTTTTTGTGTATGTTTATGTATTTTATAATTGTGTATGTGCTATGTGTATGTATGACTGTATGTATGTGTAATGTTTTGTGTGTATGTAATAAACATGCATGGTTACTTTTACGCGTGGTTGCATAAACTAAGGTGCGGTAGTATCCTTGGGCAGTGTGTGTCAGGTTAGGTGGTGTTCCTTACTGTTTACTGTTATATTAAATAGGTTGTTTGTATGCACTATAGTAACATACCAAACTCCATTTTAGTGCTGTACGCCATTTTATGCATGCAACCGAATTCGGTTGCCTAGCCTTTTGTCCTTATTTAAACCCAAAACGACTTTTCAGCAAAACAGTTAATCCTTTGGCATATTGCCGTTTCCTGTTGTATGATTCAGGTATGTACACTGCCTTACCCTGTATTACTCACCAGTATTTCTGTGCCAACTATGCTTTTATCTGCATACTTTGGCGCTGTTGGGCATATGTTTTTATGCAGGTGTTTGCAATATATTTTGTTGGCGTGTAGCCCTTATTGTATAAGCCAAGTATCTGTCTTGCAAATATGTAACCATATACTTACTCATTTTTCAAAACCGTTTACGGTCGTGCTAAAACAGGTTTCTTTTAATTGTT
>LNS0208569_HPV66
GAAAGTTTCAATCATACTTTATTATATTGGGAGTAACCGAAATGGGTTTAGGACCGAAAACGGTACATATAAAAGGCAGCCTGTTGTGCCTGTAGATATCCATGGATTCCATATTCAGCAATACACAGGAACGTCCACGAAGCCTGCACCATCTGAGCGAGGTATTACAAATACCTTTACTTGATCTTAGATTATCATGTGTATACTGCAAAAAGGAACTTACAAGTTTAGAGTTATATAGGTTTGCATGTATTGAGTTAAAATTAGTATATAGAAACAATTGGCCATATGCAGTATGTAGGGTATGTTTATTGTTTTATAGTAAGGTTAGAAAATACAGGTACTATAAATATTCAGTGTATGGGGCAACATTAGAAGGTATAACTAAAAAACAGTTATCTGATTTATCAATAAGGTGCTACCGATGTCAATGTCCGTTAACACCGGAGGAAAAACAATTGCACTGTGAACATAAAAGACGATTTCATTATATAGCATATGCATGGACCGGGTCATGTTTGCAGTGTTGGAGACATACCAGTAGACAAGCCACAGAATCTACAGTATAACCATGCATGGTAAAGCACCAACGTTGCAAGAGATTATATTAGAACTTGCACCGCAAACTGAAATTGACCTACAATGCAATGAGCAATTGGACAGCTCAGAGGATGAGGATGAGGATGAAATAGACCATTTGCTGGAGCGGCCACAGCAAGCTAGACAAGCTGAACAACATAAGTGTTACCTAATTCACGTACCTTGTTGTAAGTGTGAGCTTGTGGTGCAGTTGGACATTCAGAGTACCAAAGAGGAGCTACGTGTGGTACAACAGCTGCTTATGGGTGCGTTAACAGTAACGTGCCCACTCTGCGCGTCAACTAAATAACTGCAATGGCATCACCTGAAGGTACAAATGGGGAGGGGACGGGATGTTGTGGATGGTTTCAGGTAGAAGCAATTGTAGAAAGAAAAACGGGGGATACAATATCAGATGATGAAAGCGAGGAGGAGAATGAAACAGATACAGATTTAGATGGATTTATAGACAATACACTTATAAACAATACACAGGAAGACAGGGAGACAGCTCAACAATTATTGCAAGTACAAACAGCACATGCAGATGCACAGACGTTGCAAAAACTAAAACGAAAGTATATAGGTAGTCCCTTAAGTGATATTAGTAATCAGCAAACTGTGTACCGGGAGGAAGTAAAACGAAGGCTAATATTATCAGAAGACAGCGGGTATGGCAATACATTGGAAACATTGGAAACATCACAACAGGTAGAATACGAAAAGGGAAATGGGTGCGGGAGCTCACAAAATGGAGGCTCGCAAAACAGTAACTGTAGTGAGCACTCGGTGGTAAATATGGATATAGATACAAATATGGAAACACCAACACACCAATTGCAGGAACTATTTAAAAGTAGTAACGTACAAGGAAGATTACATTTTAAATTTAAAGAAGTGTATGGAGTGCCATATACAGAGTTGGTGCGAACATTTAAAAGCGATAGTACATGTTGTAACGATTGGATATGTGCAATATTTGGTGTTAATGAAACATTAGCAGAAGCGTTAAAAACTATACTAAAACCACAATGTGTGTACTATCATATGCAATGCCTAACATGTTCATGGGGGGTAATTGTAATGATGCTAATTAGATATATATGTGGAAAAAACAGAAAAACAATTACAAAATCGCTAAGCTCGATTTTAAATGTACCACAAGAGCAAATGTTAATTCAACCACCAAAACTACGAAGTCCTGCTGTGGCATTATATTTTTATAAAACAGCAATGTCAAATATTAGTGAGGTGTATGGGGAAACACCAGAATGGATACAAAGACAGACACAATTGCAACACAGTTTACAAGACAATCAATTTGAATTGTCTAAAATGGTACAGTGGGCATTTGATAATGACGTAACAGATGATAGCCAAATTGCCTTTTTATATGCACAACTAGCAGACATAGATAGTAATGCACAAGCATTTTTAAAAAGTAATATGCAAGCAAAATATGTAAAGGATTGTGGAATAATGTGTAGACATTATAAAAGGGCACAGCAACAGCAAATGAATATGTGCCAGTGGATAAAGCATATATGTAGTAAAGTAGATGAAGGGGGTGATTGGAAACCCATTGTGCAATTTTTACGATATCAAGGGGTCGACTTCATTTCATTTTTAAGTTATTTTAAATTATTTTTACAAGGCACGCCTAAACATAATTGTTTGGTACTGTGTGGACCACCAAATACAGGTAAATCATGTTTTGCTATGAGCCTTATAAATTTTTTCCAAGGGTCAGTCATTTCATTTGTTAATTCACAAAGCCACTTTTGGTTACAGCCACTAGACAATGCCAAATTAGGTTTGCTGGATGATGCAACAGATACGTGTTGGAGATATATAGATGATTATCTAAGAAATTTATTAGATGGGAATCCCATAAGTTTAGATAGGAAACATAAACAATTAGTACAAATAAAATGTCCTCCAGTCATTATTACAACTAATGTAAATCCTATGCAAGATGCAAAATTAAGATATCTACACAGTAGAATTTCAGTGTTTAAGTTTGAAAATCCATTTCCATTAGATAACAATGGTAATCCTGTGTATGAATTGAGTAATGTAAATTGGAAATGTTTTTTTGAAAGGACATGGTCCAGATTAAATTTGGATAACGACGAGGACAAAGAAAACAATGGAGACTCTATCCCAACGTTTAGATGCGTGCCAGAACAAAATACTAGACTGTTATGAAAAAGATAGTAAATGCATTATAGATCATATAAACTATTGGAAAGCTGTACGACATGAATATGTATTATATTATAAAGCAAGAGAAAATGACATTAATGTACTAAACCACCAGATGGTGCCCTCTTTACAAGTGTGTAAAGCAAAAGCATGTAGTGCAATAGAATTACAAATGGCACTGGAAGCAATAAGTAACACAATATATAAAAATGAAGAGTGGACATTACGTGATACATGTGATGAACTGTGGCGCACGGAGCCCAAAAACTGTTTTAAAAAAGAAGGACAACATATAGAAGTGTGGTTTGATGGTAACAAAAATAATTGTATGGAATATGTGGTGTGGAAATTTATATATTATAATGGAGAGTGTGGGTGGTGTAAAGTGTCATCAGGGGTGGATTACAGAGGCATATATTATATGCATGATGGCCACAAAACATATTACACAGACTTTGAACAGGAGGCCAAAAAATATGGGTGTACAAACATATGGGAAGTACATATGGAAACCGAGAGTATTTATTGTCCTGACTCTGTGTCTAGTACCTGTAGATACAACGTACCCCCTGTTGAGACTGTTAACGAATACAACAACCACAGGACCACCACCACCGCCTCCACCTCTGTGGGCGCCCAAGACGCCGCGGTATCCCACAGACCAGGAAAACGACCCAGAGCAAGTGAATCAGAACCTGACTCCTCCAGAGAGTCCTACGCACACCGTGTCACAACAGACACAGACATCAGTAACAACGCCAACAGTAGAAGTGCACGTATCAACACACACAACCACTGTGGTGATAAGACTACACCTGTAATTCATTTAAAAGGTGAAGCCAATAGATTAAAGTGTTGTAGATACAGATTTCAAAAATATAAAACATTATTTACAGATGTAACAACAACATATCATTGGACAAGTACAGATAATAAAGACAGTAGTATTATTACAATATTATATAAAGATGAAACACAACGGGACACCTTTTTAAATGTTGTAAAAATACCACCTAGTGTACAGGTTATTTTGGGACAAATGAGTTGTCCATAAAGTGTTGTATATATTGTATATACATATGTGTTATTGTAACACGGATACATATGAAGTGTAATTGCCATACATTGCTGCTACGCATATATATTGCACCCATTAATTGTATTTGGTATAGTATGTGTTATTGTAACACTGGAAAAGGTAACGTGTAATCGCTATATATTGCAACCATTGATATTTGTGTAATTTGTGTGTTTGCGCTTTGCTTTTGTGTTTGTCTGTGTGTGTGCCATTTTGTCCCGCTTTTGCTATCTGCATCTTTGTTTACCAATTGTCTTATACTAATTATTTTATTTTGGTTTGTTGTGGCTACATCATTTTTTGATACATTTATACTGTTTTTACTATTTTTTTATATACCTACACTGTGTATATATTTTCATGCTTTGTGGTTAATAAACCATTTGTAACAGTAGTACGTTTTTGCTACTATGGTTGCCCACCGTGCCACACGACGCAAACGCGCATCTGCCACACAATTATATAAAACATGCAAATTATCTGGTACATGTCCTGAGGATGTTATTAATAAGGTAGAGCAAAAAACATGGGCTGATAGAATTTTACAATGGGGAAGTTTATTTACATATTTTGGGGGACTTGGCATTGGTACTGGGTCTGGGTCGGGTGGTCGGGCGGGCTATGTTCCCTTAGGCTCTAGGCCTTCTACTATAGTTGATGTCACTCCTGCACGACCACCTATTGTGGTGGAGTCAGTTGGGCCTACGGATCCTTCTATTGTTACACTGGTAGAAGAATCTAGTGTTATTAACTCAGGGGCTGGTGTTCCCAATTTTACTGGGTCAGGGGGCTTTGAAGTCACATCCTCTTCTACAACCACACCTGCTGTGTTGGATATTACACCCACATCTAGTACTGTACATGTAAGTAGTACTACTATAACAAACCCACTATATATTGATCCTCCAGTAATTGAGGCTCCACAAACTGGAGAGGTATCTGGTAATATTTTGATTAGCACTCCTACATCTGGAATACATAGCTATGAGGAAATACCTATGCAAACATTTGCTATACACGGTACTGGCAACGAACCTATTAGTAGTACCCCTATTCCAGGTTTTAGACGCCTTGCTGCTCCCAGATTGTATAGTAGGGCTTTTCAGCAGGTTAGGGTCACTGACCCAGCATTTTTGGACAACCCCACAACATTAATAACTGCTGATAATCCTGTTTTTGAAGGTGCTGACACAACGTTGACCTTTTCTCCCTCGGGTGTGGCTCCTGATCCTGATTTTATGGATATAGTTGCATTGCATAGGCCTGCATTTACTACACGTAGAACAGGTGTGCGTTTTAGTAGGCTAGGCAAAAAGGCTACCATGCAAACACGTAGGGGTACACAAATAGGTGCTCGTGTGCATTATTATTATGATATAAGTCCTATTGCACAGGCTGATGAAATTGAAATGCAGCCATTATTGTCTACAGACAATTCATTTGATGGCCTATATGATATTTATGCAAATATTGATGATGAGGCACCCATTTCATTTCGTCAGTCTGGTGCTACACCTTCTGCACAATTACCTATTAAACCTTCTACATTATCCTTTGCTAGTAACACAACTAATGTTACTGCCCCTTTGGGAAATGTTTGGGAAACACCATTTTATTCTGGTCCTGATATAGTTTTACCTACAGGCCCCAGTACTTGGCCCTTTGTACCTCAGTCTCCTTATGATGTTACACATGATGTATATATACAGGGAGCTACATTTGCACTATGGCCTGTATATTTTTTTAAACGTAGGCGCCGTAAACGTATTCCCTATTTTTTTGCAGATGGCGATGTGGCGGCCTAGTGACAATAAGGTGTACCTACCTCCAACACCTGTTTCAAAGGTTGTGGCAACGGATACATATGTAAAACGTACCAGTATATTTTATCATGCAGGTAGCTCTAGGTTGCTTGCTGTTGGCCATCCTTATTACTCTGTTTCTAAATCTGGTACCAAAACAAACATCCCTAAAGTTAGTGCATATCAGTATAGAGTGTTTAGGGTACGGTTGCCTGATCCTAATAAGTTTGGCCTTCCTGATCCATCTTTCTATAATCCTGACCAGGAACGTTTGGTATGGGCCTGTGTAGGTTTGGAGGTAGGCCGAGGTCAACCTTTAGGTGCTGGGTTAAGTGGTCATCCATTATTTAATAGGCTGGATGACACTGAAGTCTCTAATTTAGCAAGTAATAATGTTGCAGAAGATAACCGGGACAATATATCTGTTGATTGTAAACAAACCCAGTTATGTATTGTGGGATGTGCGCCAGCATTAGGTGAACATTGGACTAAGGGCGCGGTGTGTAAGTCTACACCAGTCAATACAGGGGATTGTCCACCTTTGGCATTAGTTAATACCCCAATAGAGGACGGTGACATGGTGGACACCGGGTTTGGTGCAATGGACTTTAAGCAATTACAGGAATCAAAGGCTGAGGTGCCATTGGACATTGTACAATCTACATGTAAATATCCTGATTATCTAAAAATGTCTGCAGATGCCTATGGGGATTCTATGTGGTTTTACTTACGCAGGGAACAATTGTTTGCCAGACATTACTTTAATAGGGCAGGTAATGTTGGGGAAGCCATTCCTACAGATTTGTATTGGAAGGGTGGCAATGGCAGGGACCCTCCTCCCAGTTCTGTATATGTTGCTACTCCTAGTGGGTCCATGATTACCTCTGAGGCCCAATTATTTAATAAACCTTATTGGTTGCAACGTGCACAGGGCCATAATAATGGCATATGCTGGGGTAATCAGGTATTTGTTACTGTTGTGGATACTACCAGAAGTACCAACATGACTATTAATGCAGCTAAAAGCACATTAACTAAATATGATGCACGTGAAATCAATCAATACCTTCGCCATGTGGAGGAATATGAACTACAGTTTGTGTTTCAACTTTGTAAAATAACCTTAACTGCAGAAGTTATGGCATATTTGCATAATATGAATAATACTTTATTAGACGATTGGAACATTGGATTGTCCCCACCAGTTGCAACTAGCTTAGAGGATAAATATAGGTATATTAAAAGCACAGCTATTACATGTCAAAGGGAACAGCCCCCTGCAGAAAAGCAGGATCCCCTGGCTAAATATAAGTTTTGGGAGGTTAATTTACAGGACAGCTTTTCTGCAGACCTAGATCAGTTTCCTTTGGGTAGAAAATTTTTAATGCAACTAGG---------CCCTAGACCCAAGGCTAGTGTATCTGCCTCTAAAAAGCGGGCGGCTCCTACCTCTTCCTCTTCTTTACCAGCTAAACGTAAAAAACGATAGTTGTGTGTTGTCTGTTGTATGTATTGTATGGTTGTGCTTGTACTGTATGTTTTTGTGTATGTTTATGTATTTTATAATTGTGTATGTGCTATGTGTATGTATGACTGTATGTATGTGTAATGTTTTGTGTGTATGTAATAAACATGCATGGTTACTTTTACGCGTGGTTGCATAAACTAAGGTGCGGTAGTATCCTTGGGCAGTGTGTGTCAGGTTAGGTGGTGTTCCTTACTGTTTACTGTTATATTAAATAGGTTGTTTGTATGCACTATAGTAACATACCAAACTCCATTTTAGTGCTGTACGCCATTTTATGCATGCAACCGAATTCGGTTGCCTAGCCTTTTGTCCTTATTTAAACCCAAAACGACTTTTCAGCAAAACAGTTAATCCTTTGGCATATTGCCGTTTCCTGTTGTATGATTCAGGTATGTACACTGCCTTACCCTGTATTACTCACCAGTATTTCTGTGCCAACTATGCTTTTATCTGCATACTTTGGCGCTGTTGGGCATATGTTTTTATGCAGGTGTTTGCAATATATTTTGTTGGCGTGTAGCCCTTATTGTATAAGCCAAGTATCTGTCTTGCAAATATGTAACCATATACTTACTCATTTTTCAAAACCGTTTACGGTCGTGCTAAAACAGGTTTCTTTTAATTGTT
>LNS2720744_HPV66
GAAAGTTTCAATCATACTTTATTATATTGGGAGTAACCGAAATGGGTTTAAGACCGAAAACGGTACATATAAAAGGCAGCCTGTTGTGCCTGTAGATATCCATGGATTCCATATTCAGCAATACACAGGAACGTCCACGAAGCCTGCACCATCTGAGCGAGGTATTACAAATACCTTTACTTGATCTTAGATTATCATGTGTATACTGCAAAAAGGAACTTACAAGTTTAGAGTTATATAGGTTTGCATGTATTGAGTTAAAATTAGTATATAGAAACAATTGGCCATATGCAGTATGTAGGGTATGTTTATTGTTTTATAGTAAGGTTAGAAAATATAGGTACTATAAATATTCAGTGTATGGGGCAACATTAGAAGGTATAACTAAAAAACAGTTATCTGATTTATCAATAAGGTGCTACCGATGTCAATGTCCGTTAACACCGGAGGAAAAACAATTGCACTGTGAACATAAAAGACGATTTCATTATATAGCATATGCATGGACCGGGTCATGTTTGCAGTGTTGGAGACATACGAGTAGACAAGCCACAGAATCTACAGTATAACCATGCATGGTAAAGCACCAACGTTGCAAGAGATTATATTAGAACTTGCACCGCAAACTGAAATTGACCTACAATGCAATGAGCAATTGGACAGCTCAGAGGATGAGGATGAGGATGAAATAGACCATTTGCTGGAGCGGCCACAGCAAGCTAGACAAGCTGAACAACATAAGTGTTACCTAATTCACGTACCTTGTTGTAAGTGTGAGCTTGTGGTGCAGTTGGACATTCAGAGTACCAAAGAGGAGCTACGTGTGGTACAACAGCTGCTTATGGGTGCGTTAACAGTAACGTGCCCACTCTGCGCGTCAACTAAATAACTGCAATGGCATCACCTGAAGGTACAAATGGGGAGGGGACGGGATGTTGTGGATGGTTTCAGGTAGAAGCAATTGTAGAAAGAAAAACGGGGGATACAATATCAGATGATGAAAGCGAGGAGGAGAATGAAACAGATACAGATTTAGATGGATTTATAGACAATACACTTATAAACAATACACAGGAAGACAGGGAGACAGCTCAACAATTATTGCAAGTACAAACAGCACATGCAGATGCACAGACGTTGCAAAAACTAAAACGAAAGTATATAGGTAGTCCCTTAAGTGATATTAGTAATCAGCAAACTGTGTACCGGGAGGAAGTAAAACGAAGGCTAATATTATCAGAAGACAGCGGGTATGGCAATACATTGGAAACATTGGAAACATCACAACAGGTAGAATACGAAAAGGGAAATGGGTGCGGGAGCTCACAAAATGGAGGCTCGCAAAACAGTAACTGTAGTGAGCACTCGGTGGTAAATATGGATATAGATACAAATATGGAAACACCAACACACCAATTGCAGGAACTATTTAAAAGTAGTAACGTACAAGGAAGATTACATTTTAAATTTAAAGAAGTGTATGGAGTGCCATATACAGAGTTGGTGCGAACATTTAAAAGCGATAGTACATGTTGTAACGATTGGATATGTGCAATATTTGGTGTTAATGAAACATTAGCAGAAGCGTTAAAAACTATACTAAAACCACAATGTGTGTACTATCATATGCAATGCCTAACATGTTCATGGGGGGTAATTGTAATGATGCTAATTAGATATATATGTGGAAAAAACAGAAAAACAATTACAAAATCGCTAAGCTCAATTTTAAATGTACCACAAGAGCAAATGTTAATTCAACCACCAAAACTACGAAGTCCTGCTGTGGCATTATATTTTTATAAAACAGCAATGTCAAATATTAGTGAGGTGTATGGGGAAACACCAGAATGGATACAAAGACAGACACAATTGCAACACAGTTTACAAGACAATCAATTTGAATTGTCTAAAATGGTACAGTGGGCATTTGATAATGACGTAACAGATGATAGCCAAATTGCCTTTTTATATGCACAACTAGCAGACATAGATAGTAATGCACAAGCATTTTTAAAAAGTAATATGCAAGCAAAATATGTAAAGGATTGTGGAATAATGTGTAGACATTATAAAAGGGCACAGCAACAGCAAATGAATATGTGCCAGTGGATAAAGCATATATGTAGTAAAGTAGATGAAGGGGGTGATTGGAAACCCATTGTGCAATTTTTACGATATCAAGGGGTCGACTTCATTTCATTTTTAAGTTATTTTAAATTATTTTTACAAGGCACGCCTAAACATAATTGTTTGGTACTGTGTGGACCACCAAATACAGGTAAATCATGTTTTGCTATGAGCCTTATAAATTTTTTCCAAGGGTCAGTCATTTCATTTGTTAATTCACAAAGCCACTTTTGGTTACAGCCACTAGACAATGCCAAATTAGGTTTGCTGGATGATGCAACAGATACGTGTTGGAGATATATAGATGATTATCTAAGAAATTTATTAGATGGGAATCCCATAAGTTTAGATAGGAAACATAAACAATTAGTACAAATAAAATGTCCTCCAGTCATTATTACAACTAATGTAAATCCTATGCAAGATGCAAAATTAAGATATCTACACAGTAGAATTTCAGTGTTTAAGTTTGAAAATCCATTTCCATTAGATAACAATGGTAATCCTGTGTATGAATTGAGTAATGTAAATTGGAAATGTTTTTTTGAAAGGACATGGTCCAGATTAAATTTGGATAACGACGAGGACAAAGAAAACAATGGAGACTCTATCCCAACGTTTAGATGCGTGCCAGAACAAAATACTAGACTGTTATGAAAAAGATAGTAAATGCATTATAGATCATATAAACTATTGGAAAGCTGTACGACATGAATATGTATTATATTATAAAGCAAGAGAAAATGACATTAATGTACTAAACCACCAGATGGTGCCCTCTTTACAAGTGTGTAAAGCAAAAGCATGTAGTGCAATAGAATTACAAATGGCACTGGAAGCAATAAGTAACACAATATATAAAAATGAAGAGTGGACATTACGTGATACATGTGATGAACTGTGGCGCACGGAGCCCAAAAACTGTTTTAAAAAAGAAGGACAACATATAGAAGTGTGGTTTGATGGTAACAAAAATAATTGTATGGAATATGTGGTGTGGAAATTTATATATTATAATGGAGAGTGTGGGTGGTGTAAAGTGTCATCAGGGGTGGATTACAGAGGCATATATTATATGCATGATGGCCACAAAACATATTACACAGACTTTGAACAGGAGGCCAAAAAATATGGGTGTACAAACATATGGGAAGTACATATGGAAACCGAGAGTATTTATTGTCCTGACTCTGTGTCTAGTACCTGTAGATACAACGTACCCCCTGTTGAGACTGTTAACGAATACAACAACCACAGGACCACCACCACCGCCTCCACCTCTGTGGGCGCCCAAGACGCCGCGGTATCCCACAGACCAGGAAAACGACCCAGAGCAAGTGAATCAGAACCTGACTCCTCCAGAGAGTCCTACGCACACCGTGTCACAACAGACACAGACATCAGTAACAACGCCAACAGTAGAAGTGCACGTATCAACACACACAACCACTGTGGTGATAAGACTACACCTGTAATTCATTTAAAAGGTGAAGCCAATAGATTAAAGTGTTGTAGATACAGATTTCAAAAATATAAAACATTATTTACAGATGTAACAACAACATATCATTGGACAAGTACAGATAATAAAGACAGTAGTATTATTACAATATTATATAAAGATGAAACACAACGGGACACCTTTTTAAATGTTGTAAAAATACCACCTAGTGTACAGGTTATTTTGGGACAAATGAGTTGTCCATAAAGTGTTGTATATATTGTATATACATATGTGTTATTGTAACACGGATACATATGAAGTGTAATTGCCATACATTGCTGCTACGCATATATATTGCACCCATTAATTGTATTTGGTATAGTATGTGTTATTGTAACACTGGAAAAGGTAACGTGTAATCGCTATATATTGCAACCATTGATATTTGTGTAATTTGTGTGTTTGCGCTTTGCTTTTGTGTTTGTCTGTGTGTGTGCCATTTTGTCCCGCTTTTGCTATCTGCATCTTTGTTTACCAATTGTCTTATACTAATTATTTTATTTTGGTTTGTTGTGGCTACATCATTTTTTGATACATTTATACTGTTTTTACTATTTTTTTATATACCTACACTGTGTATATATTTTCATGCTTTGTGGTTAATAAACCATTTGTAACAGTAGTACGTTTTTGCTACTATGGTTGCCCACCGTGCCACACGACGCAAACGCGCATCTGCCACACAATTATATAAAACATGCAAATTATCTGGTACATGTCCTGAGGATGTTATTAATAAGGTAGAGCAAAAAACATGGGCTGATAGAATTTTACAATGGGGAAGTTTATTTACATATTTTGGGGGACTTGGCATTGGTACTGGGTCTGGGTCGGGTGGTCGGGCGGGCTATGTTCCCTTAGGCTCTAGGCCTTCTACTATAGTTGATGTCACTCCTGCACGACCACCTATTGTGGTGGAGTCAGTTGGGCCTACGGATCCTTCTATTGTTACACTGGTAGAAGAATCTAGTGTTATTAACTCAGGGGCTGGTGTTCCCAATTTTACTGGGTCAGGGGGCTTTGAAGTCACATCCTCTTCTACAACCACACCTGCTGTGTTGGATATTACACCCACATCTAGTACTGTACATGTAAGTAGTACTACTATAACAAACCCACTATATATTGATCCTCCAGTAATTGAGGCTCCACAAACTGGAGAGGTATCTGGTAATATTTTGATTAGCACTCCTACATCTGGAATACATAGCTATGAGGAAATACCTATGCAAACATTTGCTATACACGGTACTGGCAACGAACCTATTAGTAGTACCCCTATTCCAGGTTTTAGACGCCTTGCTGCTCCCAGATTGTATAGTAGGGCTTTTCAGCAGGTTAGGGTCACTGACCCAGCATTTTTGGACAACCCCACAACATTAATAACTGCTGATAATCCTGTTTTTGAAGGTGCTGACACAACGTTGACCTTTTCTCCCTCGGGTGTGGCTCCTGATCCTGATTTTATGGATATAGTTGCATTGCATAGGCCTGCATTTACTACACGTAGAACAGGTGTGCGTTTTAGTAGGCTAGGCAAAAAGGCTACCATGCAAACACGTAGGGGTACACAAATAGGTGCTCGTGTGCATTATTATTATGATATAAGTCCTATTGCACAGGCTGATGAAATTGAAATGCAGCCATTATTGTCTACAGACAATTCATTTGATGGCCTATATGATATTTATGCAAATATTGATGATGAGGCACCCATTTCATTTCGTCAGTCTGGTGCTACACCTTCTGCACAATTACCTATTAAACCTTCTACATTATCCTTTGCTAGTAACACAACTAATGTTACTGCCCCTTTGGGAAATGTTTGGGAAACACCATTTTATTCTGGTCCTGATATAGTTTTACCTACAGGCCCCAGTACTTGGCCTTTTGTACCTCAGTCTCCTTATGATGTTACACATGATGTATATATACAGGGAGCTACATTTGCACTATGGCCTGTATATTTTTTTAAACGTAGGCGCCGTAAACGTATTCCCTATTTTTTTGCAGATGGCGATGTGGCGGCCTAGTGACAATAAGGTGTACCTACCTCCAACACCTGTTTCAAAGGTTGTGGCAACGGATACATATGTAAAACGTACCAGTATATTTTATCATGCAGGTAGCTCTAGGTTGCTTGCTGTTGGCCATCCTTATTACTCTGTTTCTAAATCTGGTACCAAAACAAACATCCCTAAAGTTAGTGCATATCAGTATAGAGTGTTTAGGGTACGGTTGCCTGATCCTAATAAGTTTGGCCTTCCTGATCCATCATTCTATAATCCTGACCAGGAACGTTTGGTATGGGCCTGTGTAGGTTTGGAGGTAGGCCGAGGTCAACCTTTAGGTGCTGGGTTAAGTGGTCATCCATTATTTAATAGGCTGGATGACACTGAAGTCTCTAATTTAGCAAGTAATAATGTTGCAGAAGATAACCGGGACAATATATCTGTTGATTGTAAACAAACCCAGTTATGTATTGTGGGATGTGCGCCAGCATTAGGTGAACATTGGACTAAGGGCGCGGTGTGTAAGTCTACACCAGTCAATACAGGGGATTGTCCACCTTTGGCATTAGTTAATACCCCAATAGAGGACGGTGACATGGTGGACACCGGGTTTGGTGCAATGGACTTTAAGCAATTACAGGAATCAAAGGCTGAGGTGCCATTGGACATTGTACAATCTACATGTAAATATCCTGATTATCTAAAAATGTCTGCAGATGCCTATGGGGATTCTATGTGGTTTTACTTACGCAGGGAACAATTGTTTGCCAGACATTACTTTAATAGGGCAGGTAATGTTGGGGAAGCCATTCCTACAGATTTGTATTGGAAGGGTGGCAATGGCAGGGACCCTCCTCCCAGTTCTGTATATGTTGCTACTCCTAGTGGGTCCATGATTACCTCTGAGGCCCAATTATTTAATAAACCTTATTGGTTGCAACGTGCACAGGGCCATAATAATGGCATATGCTGGGGTAATCAGGTATTTGTTACTGTTGTGGATACTACCAGAAGTACCAACATGACTATTAATGCAGCTAAAAGCACATTAACTAAATATGATGCACGTGAAATCAATCAATACCTTCGCCATGTGGAGGAATATGAACTACAGTTTGTGTTTCAACTTTGTAAAATAACCTTAACTGCAGAAGTTATGGCATATTTGCATAATATGAATAATACTTTATTAGACGATTGGAACATTGGATTGTCCCCACCAGTTGCAACTAGCTTAGAGGATAAATATAGGTATATTAAAAGCACAGCTATTACATGTCAAAGGGAACAGCCCCCTGCAGAAAAGCAGGATCCCCTGGCTAAATATAAGTTTTGGGAGGTTAATTTACAGGACAGCTTTTCTGCAGACCTAGATCAGTTTCCTTTGGGTAGAAAATTTTTAATGCAACTAGG---------CCCTAGACCCAAGGCTAGTGTATCTGCCTCTAAAAAGCGGGCGGCTCCTACCTCTTCCTCTTCTTTACCAGCTAAACGTAAAAAACGATAGTTGTGTGTTGTCTGTTGTATGTATTGTATGGTTGTGCTTGTACTGTATGTTTTTGTGTATGTTTATGTATTTTATAATTGTGTATGTGCTATGTGTATGTATGACTGTATGTATGTGTAATGTTTTGTGTGTATGTAATAAACATGCATGGTTACTTTTACGCGTGGTTGCATAAACTAAGGTGCGGTAGTATCCTTGGGCAGTGTGTGTCAGGTTAGGTGGTGTTCCTTACTGTTTACTGTTATATTAAATAGGTTGTTTGTATGCGCTATAGTAACATACCAAACTCCATTTTAGTGCTGTACGCCATTTTATGCATGCAACCGAATTCGGTTGCCTAGCCTTTTGTCCTTATTTAAACCCAAAACGACTTTTCAGCAAAACAGTTAATCCTTTGGCATATTGCCGTTTCCTGTTGTATGATTCAGGTATGTACACTGCCTTACCCTGTATTACTCACCAGTATTTCTGTGCCAACTATGCTTTTATCTGCATACTTTGGCGCTGTTGGGCATATGTTTTTATGCAGGTGTTTGCAATATATTTTGTTGGCGTGTAGCCCTTATTGTATAAGCCAAGTATCTGTCTTGCAAATATGTAACCATATACTTACTCATTTTTCAAAACCGTTTACGGTCGTGCTAAAACAGGTTTCTTTTAATTGTT
>LNS3972965_HPV66
GAAAGTTTCAATCATACTTTATTATATTGGGAGTAACCGAAATGGGTTTAAGACCGAAAACGGTACATATAAAAGGCAGCCTGTTGTGCCTGTAGATATCCATGGATTCCATATTCAGCAATACACAGGAACGTCCACGAAGCCTGCACCATCTGAGCGAGGTATTACAAATACCTTTACTTGATCTTAGATTATCATGTGTATACTGCAAAAAGGAACTTACAAGTTTAGAGTTATATAGGTTTGCATGTATTGAGTTAAAATTAGTATATAGAAACAATTGGCCATATGCAGTATGTAGGGTATGTTTATTGTTTTATAGTAAGGTTAGAAAATATAGGTACTATAAATATTCAGTGTATGGGGCAACATTAGAAGGTATAACTAAAAAACAGTTATCTGATTTATCAATAAGGTGCTACCGATGTCAATGTCCGTTAACACCGGAGGAAAAACAATTGCACTGTGAACATAAAAGACGATTTCATTATATAGCATATGCATGGACCGGGTCATGTTTGCAGTGTTGGAGACATACGAGTAGACAAGCCACAGAATCTACAGTATAACCATGCATGGTAAAGCACCAACGTTGCAAGAGATTATATTAGAACTTGCACCGCAAACTGAAATTGACCTACAATGCAATGAGCAATTGGACAGCTCAGAGGATGAGGATGAGGATGAAATAGACCATTTGCTGGAGCGGCCACAGCAAGCTAGACAAGCTGAACAACATAAGTGTTACCTAATTCACGTACCTTGTTGTAAGTGTGAGCTTGTGGTGCAGTTGGACATTCAGAGTACCAAAGAGGAGCTACGTGTGGTACAACAGCTGCTTATGGGTGCGTTAACAGTAACGTGCCCACTCTGCGCGTCAACTAAATAACTGCAATGGCATCACCTGAAGGTACAAATGGGGAGGGGACGGGATGTTGTGGATGGTTTCAGGTAGAAGCAATTGTAGAAAGAAAAACGGGGGATACAATATCAGATGATGAAAGCGAGGAGGAGAATGAAACAGATACAGATTTAGATGGATTTATAGACAATACACTTATAAACAATACACAGGAAGACAGGGAGACAGCTCAACAATTATTGCAAGTACAAACAGCACATGCAGATGCACAGACGTTGCAAAAACTAAAACGAAAGTATATAGGTAGTCCCTTAAGTGATATTAGTAATCAGCAAACTGTGTACCGGGAGGAAGTAAAACGAAGGCTAATATTATCAGAAGACAGCGGGTATGGCAATACATTGGAAACATTGGAAACATCACAACAGGTAGAATACGAAAAGGGAAATGGGTGCGGGAGCTCACAAAATGGAGGCTCGCAAAACAGTAACTGTAGTGAGCACTCGGTGGTAAATATGGATATAGATACAAATATGGAAACACCAACACACCAATTGCAGGAACTATTTAAAAGTAGTAACGTACAAGGAAGATTACATTTTAAATTTAAAGAAGTGTATGGAGTGCCATATACAGAGTTGGTGCGAACATTTAAAAGCGATAGTACATGTTGTAACGATTGGATATGTGCAATATTTGGTGTTAATGAAACATTAGCAGAAGCGTTAAAAACTATACTAAAACCACAATGTGTGTACTATCATATGCAATGCCTAACATGTTCATGGGGGGTAATTGTAATGATGCTAATTAGATATATATGTGGAAAAAACAGAAAAACAATTACAAAATCGCTAAGCTCAATTTTAAATGTACCACAAGAGCAAATGTTAATTCAACCACCAAAACTACGAAGTCCTGCTGTGGCATTATATTTTTATAAAACAGCAATGTCAAATATTAGTGAGGTGTATGGGGAAACACCAGAATGGATACAAAGACAGACACAATTGCAACACAGTTTACAAGACAATCAATTTGAATTGTCTAAAATGGTACAGTGGGCATTTGATAATGACGTAACAGATGATAGCCAAATTGCCTTTTTATATGCACAACTAGCAGACATAGATAGTAATGCACAAGCATTTTTAAAAAGTAATATGCAAGCAAAATATGTAAAGGATTGTGGAATAATGTGTAGACATTATAAAAGGGCACAGCAACAGCAAATGAATATGTGCCAGTGGATAAAGCATATATGTAGTAAAGTAGATGAAGGGGGTGATTGGAAACCCATTGTGCAATTTTTACGATATCAAGGGGTCGACTTCATTTCATTTTTAAGTTATTTTAAATTATTTTTACAAGGCACGCCTAAACATAATTGTTTGGTACTGTGTGGACCACCAAATACAGGTAAATCATGTTTTGCTATGAGCCTTATAAATTTTTTCCAAGGGTCAGTCATTTCATTTGTTAATTCACAAAGCCACTTTTGGTTACAGCCACTAGACAATGCCAAATTAGGTTTGCTGGATGATGCAACAGATACGTGTTGGAGATATATAGATGATTATCTAAGAAATTTATTAGATGGGAATCCCATAAGTTTAGATAGGAAACATAAACAATTAGTACAAATAAAATGTCCTCCAGTCATTATTACAACTAATGTAAATCCTATGCAAGATGCAAAATTAAGATATCTACACAGTAGAATTTCAGTGTTTAAGTTTGAAAATCCATTTCCATTAGATAACAATGGTAATCCTGTGTATGAATTGAGTAATGTAAATTGGAAATGTTTTTTTGAAAGGACATGGTCCAGATTAAATTTGGATAACGACGAGGACAAAGAAAACAATGGAGACTCTATCCCAACGTTTAGATGCGTGCCAGAACAAAATACTAGACTGTTATGAAAAAGATAGTAAATGCATTATAGATCATATAAACTATTGGAAAGCTGTACGACATGAATATGTATTATATTATAAAGCAAGAGAAAATGACATTAATGTACTAAACCACCAGATGGTGCCCTCTTTACAAGTGTGTAAAGCAAAAGCATGTAGTGCAATAGAATTACAAATGGCACTGGAAGCAATAAGTAACACAATATATAAAAATGAAGAGTGGACATTACGTGATACATGTGATGAACTGTGGCGCACGGAGCCCAAAAACTGTTTTAAAAAAGAAGGACAACATATAGAAGTGTGGTTTGATGGTAACAAAAATAATTGTATGGAATATGTGGTGTGGAAATTTATATATTATAATGGAGAGTGTGGGTGGTGTAAAGTGTCATCAGGGGTGGATTACAGAGGCATATATTATATGCATGATGGCCACAAAACATATTACACAGACTTTGAACAGGAGGCCAAAAAATATGGGTGTACAAACATATGGGAAGTACATATGGAAACCGAGAGTATTTATTGTCCTGACTCTGTGTCTAGTACCTGTAGATACAACGTACCCCCTGTTGAGACTGTTAACGAATACAACAACCACAGGACCACCACCACCGCCTCCACCTCTGTGGGCGCCCAAGACGCCGCGGTATCCCACAGACCAGGAAAACGACCCAGAGCAAGTGAATCAGAACCTGACTCCTCCAGAGAGTCCTACGCACACCGTGTCACAACAGACACAGACATCAGTAACAACGCCAACAGTAGAAGTGCACGTATCAACACACACAACCACTGTGGTGATAAGACTACACCTGTAATTCATTTAAAAGGTGAAGCCAATAGATTAAAGTGTTGTAGATACAGATTTCAAAAATATAAAACATTATTTACAGATGTAACAACAACATATCATTGGACAAGTACAGATAATAAAGACAGTAGTATTATTACAATATTATATAAAGATGAAACACAACGGGACACCTTTTTAAATGTTGTAAAAATACCACCTAGTGTACAGGTTATTTTGGGACAAATGAGTTGTCCATAAAGTGTTGTATATATTGTATATACATATGTGTTATTGTAACACGGATACATATGAAGTGTAATTGCCATACATTGCTGCTACGCATATATATTGCACCCATTAATTGTATTTGGTATAGTATGTGTTATTGTAACACTGGAAAAGGTAACGTGTAATCGCTATATATTGCAACCATTGATATTTGTGTAATTTGTGTGTTTGCGCTTTGCTTTTGTGTTTGTCTGTGTGTGTGCCATTTTGTCCCGCTTTTGCTATCTGCATCTTTGTTTACCAATTGTCTTATACTAATTATTTTATTTTGGTTTGTTGTGGCTACATCATTTTTTGATACATTTATACTGTTTTTACTATTTTTTTATATACCTACACTGTGTATATATTTTCATGCTTTGTGGTTAATAAACCATTTGTAACAGTAGTACGTTTTTGCTACTATGGTTGCCCACCGTGCCACACGACGCAAACGCGCATCTGCCACACAATTATATAAAACATGCAAATTATCTGGTACATGTCCTGAGGATGTTATTAATAAGGTAGAGCAAAAAACATGGGCTGATAGAATTTTACAATGGGGAAGTTTATTTACATATTTTGGGGGACTTGGCATTGGTACTGGGTCTGGGTCGGGTGGTCGGGCGGGCTATGTTCCCTTAGGCTCTAGGCCTTCTACTATAGTTGATGTCACTCCTGCACGACCACCTATTGTGGTGGAGTCAGTTGGGCCTACGGATCCTTCTATTGTTACACTGGTAGAAGAATCTAGTGTTATTAACTCAGGGGCTGGTGTTCCCAATTTTACTGGGTCAGGGGGCTTTGAAGTCACATCCTCTTCTACAACCACACCTGCTGTGTTGGATATTACACCCACATCTAGTACTGTACATGTAAGTAGTACTACTATAACAAACCCACTATATATTGATCCTCCAGTAATTGAGGCTCCACAAACTGGAGAGGTATCTGGTAATATTTTGATTAGCACTCCTACATCTGGAATACATAGCTATGAGGAAATACCTATGCAAACATTTGCTATACACGGTACTGGCAACGAACCTATTAGTAGTACCCCTATTCCAGGTTTTAGACGCCTTGCTGCTCCCAGATTGTATAGTAGGGCTTTTCAGCAGGTTAGGGTCACTGACCCAGCATTTTTGGACAACCCCACAACATTAATAACTGCTGATAATCCTGTTTTTGAAGGTGCTGACACAACGTTGACCTTTTCTCCCTCGGGTGTGGCTCCTGATCCTGATTTTATGGATATAGTTGCATTGCATAGGCCTGCATTTACTACACGTAGAACAGGTGTGCGTTTTAGTAGGCTAGGCAAAAAGGCTACCATGCAAACACGTAGGGGTACACAAATAGGTGCTCGTGTGCATTATTATTATGATATAAGTCCTATTGCACAGGCTGATGAAATTGAAATGCAGCCATTATTGTCTACAGACAATTCATTTGATGGCCTATATGATATTTATGCAAATATTGATGATGAGGCACCCATTTCATTTCGTCAGTCTGGTGCTACACCTTCTGCACAATTACCTATTAAACCTTCTACATTATCCTTTGCTAGTAACACAACTAATGTTACTGCCCCTTTGGGAAATGTTTGGGAAACACCATTTTATTCTGGTCCTGATATAGTTTTACCTACAGGCCCCAGTACTTGGCCTTTTGTACCTCAGTCTCCTTATGATGTTACACATGATGTATATATACAGGGAGCTACATTTGCACTATGGCCTGTATATTTTTTTAAACGTAGGCGCCGTAAACGTATTCCCTATTTTTTTGCAGATGGCGATGTGGCGGCCTAGTGACAATAAGGTGTACCTACCTCCAACACCTGTTTCAAAGGTTGTGGCAACGGATACATATGTAAAACGTACCAGTATATTTTATCATGCAGGTAGCTCTAGGTTGCTTGCTGTTGGCCATCCTTATTACTCTGTTTCTAAATCTGGTACCAAAACAAACATCCCTAAAGTTAGTGCATATCAGTATAGAGTGTTTAGGGTACGGTTGCCTGATCCTAATAAGTTTGGCCTTCCTGATCCATCATTCTATAATCCTGACCAGGAACGTTTGGTATGGGCCTGTGTAGGTTTGGAGGTAGGCCGAGGTCAACCTTTAGGTGCTGGGTTAAGTGGTCATCCATTATTTAATAGGCTGGATGACACTGAAGTCTCTAATTTAGCAAGTAATAATGTTGCAGAAGATAACCGGGACAATATATCTGTTGATTGTAAACAAACCCAGTTATGTATTGTGGGATGTGCGCCAGCATTAGGTGAACATTGGACTAAGGGCGCGGTGTGTAAGTCTACACCAGTCAATACAGGGGATTGTCCACCTTTGGCATTAGTTAATACCCCAATAGAGGACGGTGACATGGTGGACACCGGGTTTGGTGCAATGGACTTTAAGCAATTACAGGAATCAAAGGCTGAGGTGCCATTGGACATTGTACAATCTACATGTAAATATCCTGATTATCTAAAAATGTCTGCAGATGCCTATGGGGATTCTATGTGGTTTTACTTACGCAGGGAACAATTGTTTGCCAGACATTACTTTAATAGGGCAGGTAATGTTGGGGAAGCCATTCCTACAGATTTGTATTGGAAGGGTGGCAATGGCAGGGACCCTCCTCCCAGTTCTGTATATGTTGCTACTCCTAGTGGGTCCATGATTACCTCTGAGGCCCAATTATTTAATAAACCTTATTGGTTGCAACGTGCACAGGGCCATAATAATGGCATATGCTGGGGTAATCAGGTATTTGTTACTGTTGTGGATACTACCAGAAGTACCAACATGACTATTAATGCAGCTAAAAGCACATTAACTAAATATGATGCACGTGAAATCAATCAATACCTTCGCCATGTGGAGGAATATGAACTACAGTTTGTGTTTCAACTTTGTAAAATAACCTTAACTGCAGAAGTTATGGCATATTTGCATAATATGAATAATACTTTATTAGACGATTGGAACATTGGATTGTCCCCACCAGTTGCAACTAGCTTAGAGGATAAATATAGGTATATTAAAAGCACAGCTATTACATGTCAAAGGGAACAGCCCCCTGCAGAAAAGCAGGATCCCCTGGCTAAATATAAGTTTTGGGAGGTTAATTTACAGGACAGCTTTTCTGCAGACCTAGATCAGTTTCCTTTGGGTAGAAAATTTTTAATGCAACTAGG---------CCCTAGACCCAAGGCTAGTGTATCTGCCTCTAAAAAGCGGGCGGCTCCTACCTCTTCCTCTTCTTTACCAGCTAAACGTAAAAAACGATAGTTGTGTGTTGTCTGTTGTATGTATTGTATGGTTGTGCTTGTACTGTATGTTTTTGTGTATGTTTATGTATTTTATAATTGTGTATGTGCTATGTGTATGTATGACTGTATGTATGTGTAATGTTTTGTGTGTATGTAATAAACATGCATGGTTACTTTTACGCGTGGTTGCATAAACTAAGGTGCGGTAGTATCCTTGGGCAGTGTGTGTCAGGTTAGGTGGTGTTCCTTACTGTTTACTGTTATATTAAATAGGTTGTTTGTATGCGCTATAGTAACATACCAAACTCCATTTTAGTGCTGTACGCCATTTTATGCATGCAACCGAATTCGGTTGCCTAGCCTTTTGTCCTTATTTAAACCCAAAACGACTTTTCAGCAAAACAGTTAATCCTTTGGCATATTGCCGTTTCCTGTTGTATGATTCAGGTATGTACACTGCCTTACCCTGTATTACTCACCAGTATTTCTGTGCCAACTATGCTTTTATCTGCATACTTTGGCGCTGTTGGGCATATGTTTTTATGCAGGTGTTTGCAATATATTTTGTTGGCGTGTAGCCCTTATTGTATAAGCCAAGTATCTGTCTTGCAAATATGTAACCATATACTTACTCATTTTTCAAAACCGTTTACGGTCGTGCTAAAACAGGTTTCTTTTAATTGTT
>LNS3785675_HPV66
GAAAGTTTCAATCATACTTTATTATATTGGGAGTAACCGAAATGGGTTTAGGACCGAAAACGGTACATATAAAAGGCAGCCTGTTGTGCCTGTAGATATCCATGGATTCCATATTCAGCAATACACAGGAACGTCCACGAAGCCTGCACCATCTGAGCGAGGTATTACAAATACCTTTACTTGATCTTAGATTATCATGTGTATACTGCAAAAAGGAACTTACAAGTTTAGAGTTATATAGGTTTGCATGTATTGAGTTAAAATTAGTATATAGAAACAATTGGCCATATGCAGTATGTAGGGTATGTTTATTGTTTTATAGTAAGGTTAGAAAATATAGGTACTATAAATATTCAGTGTATGGGGCAACATTAGAAGGTATAACTAAAAAACAGTTATCTGATTTATCAATAAGGTGCTACCGATGTCAATGTCCGTTAACACCGGAGGAAAAACAATTGCACTGTGAACATAAAAGACGATTTCATTATATAGCATATGCATGGACCGGGTCATGTTTGCAGTGTTGGAGACATACCAGTAGACAAGCCACAGAATCTACAGTATAACCATGCATGGTAAAGCACCAACGTTGCAAGAGATTATATTAGAACTTGCACCGCAAACTGAAATTGACCTACAATGCAATGAGCAATTGGACAGCTCAGAGGATGAGGATGAGGATGAAATAGACCATTTGCTGGAGCGGCCACAGCAAGCTAGACAAGCTGAACAACATAAGTGTTACCTAATTCACGTACCTTGTTGTAAGTGTGAGCTTGTGGTGCAGTTGGACATTCAGAGTACCAAAGAGGAGCTACGTGTGGTACAACAGCTGCTTATGGGTGCGTTAACAGTAACGTGCCCACTCTGCGCGTCAACTAAATAACTGCAATGGCATCACCTGAAGGTACAAATGGGGAGGGGACGGGATGTTGTGGATGGTTTCAGGTAGAAGCAATTGTAGAAAGAAAAACGGGGGATACAATATCAGATGATGAAAGCGAGGAGGAGAATGAAACAGATACAGATTTAGATGGATTTATAGACAATACACTTATAAACAATACACAGGAAGACAGGGAGACAGCTCAACAATTATTGCAAGTACAAACAGCACATGCAGATGCACAGACGTTGCAAAAACTAAAACGAAAGTATATAGGTAGTCCCTTAAGTGATATTAGTAATCAGCAAACTGTGTACCGGGAGGAAGTAAAACGAAGGCTAATATTATCAGAAGACAGCGGGTATGGCAATACATTGGAAACATTGGAAACATCACAACAGGTAGAATACGAAAAGGGAAATGGGTGCGGGAGCTCACAAAATGGAGGCTCGCAAAACAGTAACTGTAGTGAGCACTCGGTGGTAAATATGGATATAGATACAAATATGGAAACACCAACACACCAATTGCAGGAACTATTTAAAAGTAGTAACGTACAAGGAAGATTACATTTTAAATTTAAAGAAGTGTATGGAGTGCCATATACAGAGTTGGTGCGAACATTTAAAAGCGATAGTACATGTTGTAACGATTGGATATGTGCAATATTTGGTGTTAATGAAACATTAGCAGAAGCGTTAAAAACTATACTAAAACCACAATGTGTGTACTATCATATGCAATGCCTAACATGTTCATGGGGGGTAATTGTAATGATGCTAATTAGATATATATGTGGAAAAAACAGAAAAACAATTACAAAATCGCTAAGCTCAATTTTAAATGTACCACAAGAGCAAATGTTAATTCAACCACCAAAACTACGAAGTCCTGCTGTGGCATTATATTTTTATAAAACAGCAATGTCAAATATTAGTGAGGTGTATGGGGAAACACCAGAATGGATACAAAGACAGACACAATTGCAACACAGTTTACAAGACAATCAATTTGAATTGTCTAAAATGGTACAGTGGGCATTTGATAATGACGTAACAGATGATAGCCAAATTGCCTTTTTATATGCACAACTAGCAGACATAGATAGTAATGCACAAGCATTTTTAAAAAGTAATATGCAAGCAAAATATGTAAAGGATTGTGGAATAATGTGTAGACATTATAAAAGGGCACAGCAACAGCAAATGAATATGTGCCAGTGGATAAAGCATATATGTAGTAAAGTAGATGAAGGGGGTGATTGGAAACCCATTGTGCAATTTTTACGATATCAAGGGGTCGACTTCATTTCATTTTTAAGTTATTTTAAATTATTTTTACAAGGCACGCCTAAACATAATTGTTTGGTACTGTGTGGACCACCAAATACAGGTAAATCATGTTTTGCTATGAGCCTTATAAATTTTTTCCAAGGGTCAGTCATTTCATTTGTTAATTCACAAAGCCACTTTTGGTTACAGCCACTAGACAATGCCAAATTAGGTTTGCTGGATGATGCAACAGATACGTGTTGGAGATATATAGATGATTATCTAAGAAATTTATTAGATGGGAATCCCATAAGTTTAGATAGGAAACATAAACAATTAGTACAAATAAAATGTCCTCCAGTCATTATTACAACTAATGTAAATCCTATGCAAGATGCAAAATTAAGATATCTACACAGTAGAATTTCAGTGTTTAAGTTTGAAAATCCATTTCCATTAGATAACAATGGTAATCCTGTGTATGAATTGAGTAATGTAAATTGGAAATGTTTTTTTGAAAGGACATGGTCCAGATTAAATTTGGATAACGACGAGGACAAAGAAAACAATGGAGACTCTATCCCAACGTTTAGATGCGTGCCAGAACAAAATACTAGACTGTTATGAAAAAGATAGTAAATGCATTATAGATCATATAAACTATTGGAAAGCTGTACGACATGAATATGTATTATATTATAAAGCAAGAGAAAATGACATTAATGTACTAAACCACCAGATGGTGCCCTCTTTACAAGTGTGTAAAGCAAAAGCATGTAGTGCAATAGAATTACAAATGGCACTGGAAGCAATAAGTAACACAATATATAAAAATGAAGAGTGGACATTACGTGATACATGTGATGAACTGTGGCGCACGGAGCCCAAAAACTGTTTTAAAAAAGAAGGACAACATATAGAAGTGTGGTTTGATGGTAACAAAAATAATTGTATGGAATATGTGGTGTGGAAATTTATATATTATAATGGAGAGTGTGGGTGGTGTAAAGTGTCATCAGGGGTGGATTACAGAGGCATATATTATATGCATGATGGCCACAAAACATATTACACAGACTTTGAACAGGAGGCCAAAAAATATGGGTGTACAAACATATGGGAAGTACATATGGAAACCGAGAGTATTTATTGTCCTGACTCTGTGTCTAGTACCTGTAGATACAACGTACCCCCTGTTGAGACTGTTAACGAATACAACAACCACAGGACCACCACCACCGCCTCCACCTCTGTGGGCGCCCAAGACGCCGCGGTATCCCACAGACCAGGAAAACGACCCAGAGCAAGTGAATCAGAACCTGACTCCTCCAGAGAGTCCTACGCACACCGTGTCACAACAGACACAGACATCAGTAACAACGCCAACAGTAGAAGTGCACGTATCAACACACACAACCACTGTGGTGATAAGACTACACCTGTAATTCATTTAAAAGGTGAAGCCAATAGATTAAAGTGTTGTAGATATAGATTTCAAAAATATAAAACATTATTTACAGATGTAACAACAACATATCATTGGACAAGTACAGATAATAAAGACAGTAGTATTATTACAATATTATATAAAGATGAAACACAACGGGACACCTTTTTAAATGTTGTAAAAATACCACCTAGTGTACAGGTTATTTTGGGACAAATGAGTTGTCCATAAAGTGTTGTATATATTGTATATACATATGTGTTATTGTAACACGGATACATATGAAGTGTAATTGCCATACATTGCTGCTACGCATATATATTGCACCCATAAATTGTATTTGGTATAGTATGTGTTATTGTAACACTGGAAAAGGTAACGTGTAATCGCTATATATTGCAACCATTGATATTTGTGTAATTTGTGTGTTTGCGCTTTGCTTTTGTGTTTGTCTGTGTGTGTGCCATTTTGTCCCGCTTTTGCTATCTGCATCTTTGTTTACCAATTGTCTTATACTAATTATTTTATTTTGGTTTGTTGTGGCTACATCATTTTTTGATACATTTATACTGTTTTTACTATTTTTTTATATACCTACACTGTGTATATATTTTCATGCTTTGTGGTTAATAAACCATTTGTAACAGTAGTACGTTTTTGCTACTATGGTTGCCCACCGTGCCACACGACGCAAACGCGCATCTGCCACACAATTATATAAAACATGCAAATTATCTGGTACATGTCCTGAGGATGTTATTAATAAGGTAGAGCAAAAAACATGGGCTGATAGAATTTTACAATGGGGAAGTTTATTTACATATTTTGGGGGACTTGGCATTGGTACTGGGTCTGGGTCGGGTGGTCGGGCGGGCTATGTTCCCTTAGGCTCTAGGCCTTCTACTATAGTTGATGTCACTCCTGCACGACCACCTATTGTGGTGGAGTCAGTTGGGCCTACGGATCCTTCTATTGTTACACTGGTAGAAGAATCTAGTGTTATTAACTCAGGGGCTGGTGTTCCCAATTTTACTGGGTCAGGGGGCTTTGAAGTCACATCCTCTTCTACAACCACACCTGCTGTGTTGGATATTACACCCACATCTAGTACTGTACATGTAAGTAGTACTACTATAACAAACCCACTATATATTGATCCTCCAGTAATTGAGGCTCCACAAACTGGAGAGGTATCTGGTAATATTTTGATTAGCACTCCTACATCTGGAATACATAGCTATGAGGAAATACCTATGCAAACATTTGCTATACACGGTACTGGCAACGAACCTATTAGTAGTACCCCTATTCCAGGTTTTAGACGCCTTGCTGCTCCCAGATTGTATAGTAGGGCTTTTCAGCAGGTTAGGGTCACTGACCCAGCATTTTTGGACAACCCCACAACATTAATAACTGCTGATAATCCTGTTTTTGAAGGTGCTGACACAACGTTGACCTTTTCTCCCTCGGGTGTGGCTCCTGATCCTGATTTTATGGATATAGTTGCATTGCATAGGCCTGCATTTACTACACGTAGAACAGGTGTGCGTTTTAGTAGGCTAGGCAAAAAGGCTACCATGCAAACACGTAGGGGTACACAAATAGGTGCTCGTGTGCATTATTATTATGATATAAGTCCTATTGCACAGGCTGATGAAATTGAAATGCAGCCATTATTGTCTACAGACAATTCATTTGATGGCCTATATGATATTTATGCAAATATTAATGATGAGGCACCCATTTCATTTCGTCAGTCTGGTGCTACACCTTCTGCACAATTACCTATTAAACCTTCTACATTATCCTTTGCTAGTAACACAACTAATGTTACTGCCCCTTTGGGAAATGTTTGGGAAACACCATTTTATTCTGGTCCTGATATAGTTTTACCTACAGGCCCCAGTACTTGGCCCTTTGTACCTCAGTCTCCTTATGATGTTACACATGATGTATATATACAGGGAGCTACATTTGCACTATGGCCTGTATATTTTTTTAAACGTAGGCGCCGTAAACGTATTCCCTATTTTTTTGCAGATGGCGATGTGGCGGCCTAGTGACAATAAGGTGTACCTACCTCCAACACCTGTTTCAAAGGTTGTGGCAACGGATACATATGTAAAACGTACCAGTATATTTTATCATGCAGGTAGCTCTAGGTTGCTTGCTGTTGGCCATCCTTATTACTCTGTTTCTAAATCTGGTACCAAAACAAACATCCCTAAAGTTAGTGCATATCAGTATAGAGTGTTTAGGGTACGGTTGCCTGATCCTAATAAGTTTGGCCTTCCTGATCCATCTTTCTATAATCCTGACCAGGAACGTTTGGTATGGGCCTGTGTAGGTTTGGAGGTAGGCCGAGGTCAGCCTTTAGGTGCTGGGTTAAGTGGTCATCCATTATTTAATAGGCTGGATGACACTGAAGTCTCTAATTTAGCAAGTAATAATGTTGCAGAAGATAACCGGGACAATATATCTGTTGATTGTAAACAAACCCAGTTATGTATTGTGGGATGTGCGCCAGCATTAGGTGAACATTGGACTAAGGGCGCGGTGTGTAAGTCTACACCAGTCAATACAGGGGATTGTCCACCTTTGGCATTAGTTAATACCCCAATAGAGGACGGTGACATGGTGGACACCGGGTTTGGTGCAATGGACTTTAAGCAATTACAGGAATCAAAGGCTGAGGTGCCATTGGACATTGTACAATCTACATGTAAATATCCTGATTATCTAAAAATGTCTGCAGATGCCTATGGGGATTCTATGTGGTTTTACTTACGCAGGGAACAATTGTTTGCCAGACATTACTTTAATAGGGCAGGTAATGTTGGGGAAGCCATTCCTACAGATTTGTATTGGAAGGGTGGCAATGGCAGGGACCCTCCTCCCAGTTCTGTATATGTTGCTACTCCTAGTGGGTCCATGATTACCTCTGAGGCCCAATTATTTAATAAACCGTATTGGTTGCAACGTGCACAGGGCCATAATAATGGCATATGCTGGGGTAATCAGGTATTTGTTACTGTTGTGGATACTACCAGAAGTACCAACATGACTATTAATGCAGCTAAAAGCACATTAACTAAATATGATGCACGTGAAATCAATCAATACCTTCGCCATGTGGAGGAATATGAACTACAGTTTGTGTTTCAACTTTGTAAAATAACCTTAACTGCAGAAGTTATGGCATATTTGCATAATATGAATAATACTTTATTAGACGATTGGAACATTGGATTGTCCCCACCAGTTGCAACTAGCTTAGAGGATAAATATAGGTATATTAAAAGCACAGCTATTACATGTCAAAGGGAACAGCCCCCTGCAGAAAAGCAGGATCCCCTGGCTAAATATAAGTTTTGGGAGGTTAATTTACAGGACAGCTTTTCTGCAGACCTAGATCAGTTTCCTTTGGGTAGAAAATTTTTAATGCAACTAGG---------CCCTAGGCCCAAGGCTAGTGTATCTGCCTCTAAAAAGCGGGCGGCTCCTACCTCTTCCTCTTCTTTACCAGCTAAACGTAAAAAACGATAGTTGTGTGTTGTCTGTTGTATGTATTGTATGGTTGTGCTTGTACTGTATGTTTTTGTGTATGTTTATGTATTTTATAATTGTGTATGTGCTATGTGTATGTATGACTGTATGTATGTGTAATGTTTTGTGTGTATGTAATAAACATGCATGGTTACTTTTACGCGTGGTTGCATAAACTAAGGTGCGGTAGTATCCTTGGGCAGTGTGTGTCAGGTTAGGTGGTGTTCCTTACTGTTTACTGTTATATTAAATAGGTTGTTTGTATGCACTATAGTAACATACCAAACTCCATTTTAGTGCTGTACGCCATTTTATGCATGCAACCGAATTCGGTTGCCTAGCCTTTTGTCCTTATTTAAACCCAAAACGACTTTTCAGCAAAACAGTTAATCCTTTGGCATATTGCCGTTTCCTGTTGTATGATTCAGGTATGTACACTGCCTTACCCTGTATTACTCACCAGTATTTCTGTGCCAACTATGCTTTTATCTGCATACTTTGGCGCTGTTGGGCATATGTTTTTATGCAGGTGTTTGCAATATATTTTGTTGGCGTGTAGCCCTTATTGTATAAGCCAAGTATCTGTCTTGCAAATATGTAACCATATACTTACTCATTTTTCAAAACCGTTTACGGTCGTGCTAAAACAGGTTTCTTTTAATTGTT
>LNS1839688_HPV66
GAAAGTTTCAATCATACTTTATTATATTGGGAGTAACCGAAATGGGTTTAGGACCGAAAACGGTACATATAAAAGGCAGCCTGTTGTGCCTGTAGATATCCATGGATTCCATATTCAGCAATACACAGGAACGTCCACGAAGCCTGCACCATCTGAGCGAGGTATTACAAATACCTTTACTTGATCTTAGATTATCATGTGTATACTGCAAAAAGGAACTTACAAGTTTAGAGTTATATAGGTTTGCATGTATTGAGTTAAAATTAGTATATAGAAACAATTGGCCATATGCAGTATGTAGGGTATGTTTATTGTTTTATAGTAAGGTTAGAAAATATAGGTACTATAAATATTCAGTGTATGGGGCAACATTAGAAGGTATAACTAAAAAACAGTTATCTGATTTATCAATAAGGTGCTACCGATGTCAATGTCCGTTAACACCGGAGGAAAAACAATTGCACTGTGAACATAAAAGACGATTTCATTATATAGCATATGCATGGACCGGGTCATGTTTGCAGTGTTGGAGACATACGAGTAGACAAGCCACAGAATCTACAGTATAACCATGCATGGTAAAGCACCAACGTTGCAAGAGATTATATTAGAACTTGCACCGCAAACTGAAATTGACCTACAATGCAATGAGCAATTGGACAGCTCAGAGGATGAGGATGAGGATGAAATAGACCATTTGCTGGAGCGGCCACAGCAAGCTAGACAAGCTGAACAACATAAGTGTTACCTAATTCACGTACCTTGTTGTAAGTGTGAGCTTGTGGTGCAGTTGGACATTCAGAGTACCAAAGAGGAGCTACGTGTGGTACAACAGCTGCTTATGGGTGCGTTAACAGTAACGTGCCCACTCTGCGCGTCAACTAAATAACTGCAATGGCATCACCTGAAGGTACAAATGGGGAGGGGACGGGATGTTGTGGATGGTTTCAGGTAGAAGCAATTGTAGAAAGAAAAACGGGGGATACAATATCAGATGATGAAAGCGAGGAGGAGAATGAAACAGATACAGATTTAGATGGATTTATAGACAATACACTTATAAACAATACACAGGAAGACAGGGAGACAGCTCAACAATTATTGCAAGTACAAACAGCACATGCAGATGCACAGACGTTGCAAAAACTAAAACGAAAGTATATAGGTAGTCCCTTAAGTGATATTAGTAATCAGCAAACTGTGTACCGGGAGGAAGTAAAACGAAGGCTAATATTATCAGAAGACAGCGGGTATGGCAATACATTGGAAACATTGGAAACATCACAACAGGTAGAATACGAAAAGGGAAATGGGTGCGGGAGCTCACAAAATGGAGGCTCGCAAAACAGTAACTGTAGTGAGCACTCGGTGGTAAATATGGATATAGATACAAATATGGAAACACCAACACACCAATTGCAGGAACTATTTAAAAGTAGTAACGTACAAGGAAGATTACATTTTAAATTTAAAGAAGTGTATGGAGTGCCATATACAGAGTTGGTGCGAACATTTAAAAGCGATAGTACATGTTGTAACGATTGGATATGTGCAATATTTGGTGTTAATGAAACATTAGCAGAAGCGTTAAAAACTATACTAAAACCACAATGTGTGTACTATCATATGCAATGCCTAACATGTTCATGGGGGGTAATTGTAATGATGCTAATTAGATATATATGTGGAAAAAACAGAAAAACAATTAGAAAATCGCTAAGCTCAATTTTAAATGTACCACAAGAGCAAATGTTAATTCAACCACCAAAACTACGAAGTCCTGCTGTGGCATTATATTTTTATAAAACAGCAATGTCAAATATTAGTGAGGTGTATGGGGAAACACCAGAATGGATACAAAGACAGACACAATTGCAACACAGTTTACAAGACAATCAATTTGAATTGTCTAAAATGGTACAGTGGGCATTTGATAATGACGTAACAGATGATAGCCAAATTGCCTTTTTATATGCACAACTAGCAGACATAGATAGTAATGCACAAGCATTTTTAAAAAGTAATATGCAAGCAAAATATGTAAAGGATTGTGGAATAATGTGTAGACATTATAAAAGGGCACAGCAACAGCAAATGAATATGTGCCAGTGGATAAAGCATATATGTAGTAAAGTAGATGAAGGGGGTGATTGGAAACCCATTGTGCAATTTTTACGATATCAAGGGGTCGACTTCATTTCATTTTTAAGTTATTTTAAATTATTTTTACAAGGCACGCCTAAACATAATTGTTTGGTACTGTGTGGACCACCAAATACAGGTAAATCATGTTTTGCTATGAGCCTTATAAATTTTTTCCAAGGGTCAGTCATTTCATTTGTTAATTCACAAAGCCACTTTTGGTTACAGCCACTAGACAATGCCAAATTAGGTTTGCTGGATGATGCAACAGATACGTGTTGGAGATATATAGATGATTATCTAAGAAATTTATTAGATGGGAATCCCATAAGTTTAGATAGGAAACATAAACAATTAGTACAAATAAAATGTCCTCCAGTCATTATTACAACTAATGTAAATCCTATGCAAGATGCAAAATTAAGATATCTACACAGTAGAATTTCAGTGTTTAAGTTTGAAAATCCATTTCCATTAGATAACAATGGTAATCCTGTGTATGAATTGAGTAATGTAAATTGGAAATGTTTTTTTGAAAGGACATGGTCCAGATTAAATTTGGATAACGACGAGGACAAAGAAAACAATGGAGACTCTATCCCAACGTTTAGATGCGTGCCAGAACAAAATACTAGACTGTTATGAAAAAGATAGTAAATGCATTATAGACCATATAAACTATTGGAAAGCTGTACGACATGAATATGTATTATATTATAAAGCAAGAGAAAATGACATTAATGTACTAAACCACCAGATGGTGCCCTCTTTACAAGTGTGTAAAGCAAAAGCATGTAGTGCAATAGAATTACAAATGGCACTGGAAGCAATAAGTAACACAATATATAAAAATGAAGAGTGGACATTACGTGATACATGTGATGAACTGTGGCGCACGGAGCCCAAAAACTGTTTTAAAAAAGAAGGACAACATATAGAAGTGTGGTTTGATGGTAACAAAAATAATTGTATGGAATATGTGGTGTGGAAATTTATATATTATAATGGAGAGTGTGGGTGGTGTAAAGTGTCATCAGGGGTGGATTACAGAGGCATATATTATATGCATGATGGCCACAAAACATATTACACAGACTTTGAACAGGAGGCCAAAAAATATGGGTGTACAAACATATGGGAAGTACATATGGAAACCGAGAGTATTTATTGTCCTGACTCTGTGTCTAGTACCTGTAGATACAACGTACCCCCTGTTGAGACTGTTAACGAATACAACAACCACAGGACCACCACCACCGCCTCCACCTCTGTGGGCGCCCAAGACGCCGCGGTATCCCACAGACCAGGAAAACGACCCAGAGCAAGTGAATCAGAACCTGACTCCTCCAGAGAGTCCTACGCACACCGTGTCACAACAGACACAGACATCAGTAACAACGCCAACAGTAGAAGTGCACGTATCAACACACACAACCACTGTGGTGATAAGACTACACCTGTAATTCATTTAAAAGGTGAAGCCAATAGATTAAAGTGTTGTAGATACAGATTTCAAAAATATAAAACATTATTTACAGATGTAACAACAACATATCATTGGACAAGTACAGATAATAAAGACAGTAGTATTATTACAATATTATATAAAGATGAAACACAACGGGACACCTTTTTAAATGTTGTAAAAATACCACCTAGTGTACAGGTTATTTTGGGACAAATGAGTTGTCCATAAAGTGTTGTATATATTGTATATACATATGTGTTATTGTAACACGGATACATATGAAGTGTAATTGCCATACATTGCTGCTACGCATATATATTGCACCCATTAATTGTATTTGGTATAGTATGTGTTATTGTAACACTGAAAAAGGTAACGTGTAATCGCTATATATTGCAACCATTGATATTTGTGTAATTTGTGTGTTTGCGCTTTGCTTTTGTGTTTGTCTGTGTGTGTGCCATTTTGTCCCGCTTTTGCTATCTGCATCTTTGTTTACCAATTGTCTTATACTAATTATTTTATTTTGGTTTGTTGTGGCTACATCATTATTTGATACATTTATACTGTTTTTACTATTTTTTTATATACCTACACTGTGTATATATTTTCATGCTTTGTGGTTAATAAACCATTTGTAACAGTAGTACCGTTTTGCTACTATGGTTGCCCACCGTGCCACACGACGCAAACGCGCATCTGCCACACAATTATATAAAACATGCAAATTATCTGGTACATGTCCTGAGGATGTTATTAATAAGGTAGAGCAAAAAACATGGGCTGATAGAATTTTACAATGGGGAAGTTTATTTACATATTTTGGGGGACTTGGCATTGGTACTGGGTCTGGGTCGGGTGGTCGGGCGGGCTATGTTCCCTTAGGCTCTAGGCCTTCTACTATAGTTGATGTCACTCCTGCACGACCACCTATTGTGGTGGAGTCAGTTGGGCCTACGGATCCTTCTATTGTTACACTGGTAGAAGAATCTAGTGTTATTAACTCAGGGGCTGGTGTTCCCAATTTTACTGGGTCAGGGGGCTTTGAAGTCACATCCTCTTCTACAACCACACCTGCTGTGTTGGATATTACACCCACATCTAGTACTGTACATGTAAGTAGTACTACTATAACAAACCCACTATATATTGATCCTCCAGTAATTGAGGCTCCACAAACTGGAGAGGTATCTGGTAATATTTTGATTAGCACTCCTACATCTGGAATACATAGCTATGAGGAAATACCTATGCAAACATTTGCTATACACGGTACTGGCAACGAACCTATTAGTAGTACCCCTATTCCAGGTTTTAGACGCCTTGCTGCTCCCAGATTGTATAGTAGGGCTTTTCAGCAGGTTAGGGTCACTGACCCAGCATTTTTGGACAACCCCACAACATTAATAACTGCTGATAATCCTGTTTTTGAAGGTGCTGACACAACGTTGACCTTTTCTCCCTCGGGTGTGGCTCCTGATCCTGATTTTATGGATATAGTTGCATTGCATAGGCCTGCATTTACTACACGTAGAACAGGTGTGCGTTTTAGTAGGCTAGGCAAAAAGGCTACCATGCAAACACGTAGGGGTACACAAATAGGTGCTCGTGTGCATTATTATTATGATATAAGTCCTATTGCACAGGCTGATGAAATTGAAATGCAGCCATTATTGTCTACAGACAATTCATTTGATGGCCTATATGATATTTATGCAAATATTGATGATGAGGCACCCATTTCATTTCGTCAGTCTGGTGCTACACCTTCTGCACAATTACCTATTAAACCTTCTACATTATCCTTTGCTAGTAACACAACTAATGTTACTGCCCCTTTGGGAAATGTTTGGGAAACACCATTTTATTCTGGTCCTGATATAGTTTTACCTACAGGCCCCAGTACTTGGCCCTTTGTACCTCAGTCTCCTTATGATGTTACACATGATGTATATATACAGGGAGCTACATTTGCACTATGGCCTGTATATTTTTTTAAACGTAGGCGCCGTAAACGTATTCCCTATTTTTTTGCAGATGGCGATGTGGCGGCCTAGTGACAATAAGGTGTACCTACCTCCAACACCTGTTTCAAAGGTTGTGGCAACGGATACATATGTAAAACGTACCAGTATATTTTATCATGCAGGTAGCTCTAGGTTGCTTGCTGTTGGCCATCCTTATTACTCTGTTTCTAAATCTGGTACCAAAACAAACATCCCTAAAGTTAGTGCATATCAGTATAGAGTGTTTAGGGTACGGTTGCCTGATCCTAATAAGTTTGGCCTTCCTGATCCATCTTTCTATAATCCTGACCAGGAACGTTTGGTATGGGCCTGTGTAGGTTTGGAGGTAGGCCGAGGTCAACCTTTAGGTGCTGGGTTAAGTGGTCATCCATTATTTAATAGGCTGGATGACACTGAAGTCTCTAATTTAGCAAGTAATAATGTTGCAGAAGATAACCGGGACAATATATCTGTTGATTGTAAACAAACCCAGTTATGTATTGTGGGATGTGCGCCAGCATTAGGTGAACATTGGACTAAGGGCGCGGTGTGTAAGTCTACACCAGTCAATACAGGGGATTGTCCACCTTTGGCATTAGTTAATACCCCAATAGAGGACGGTGACATGGTGGACACCGGGTTTGGTGCAATGGACTTTAAGCAATTACAGGAATCAAAGGCTGAGGTGCCATTGGACATTGTACAATCTACATGTAAATATCCTGATTATCTAAAAATGTCTGCAGATGCCTATGGGGATTCTATGTGGTTTTACTTACGCAGGGAACAATTGTTTGCCAGACATTACTTTAATAGGGCAGGTAATGTTGGGGAAGCCATTCCTACAGATTTGTATTGGAAGGGTGGCAATGGCAGGGACCCTCCTCCCAGTTCTGTATATGTTGCTACTCCTAGTGGGTCCATGATTACCTCTGAGGCCCAATTATTTAATAAACCTTATTGGTTGCAACGTGCACAGGGCCATAATAATGGCATATGCTGGGGTAATCAGGTATTTGTTACTGTTGTGGATACTACCAGAAGTACCAACATGACTATTAATGCAGCTAAAAGCACATTAACTAAATATGATGCACGTGAAATCAATCAATACCTTCGCCATGTGGAGGAATATGAACTACAGTTTGTGTTTCAACTTTGTAAAATAACCTTAACTGCAGAAGTTATGGCATATTTGCATAATATGAATAATACTTTATTAGACGATTGGAACATTGGATTGTCCCCACCAGTTGCAACTAGCTTAGAGGATAAATATAGGTATATTAAAAGCACAGCTATTACATGTCAAAGGGAACAGCCCCCTGCAGAAAAGCAGGATCCCCTGGCTAAATATAAGTTTTGGGAGGTTAATTTACAGGACAGCTTTTCTGCAGACCTAGATCAGTTTCCTTTGGGTAGAAAATTTTTAATGCAACTAGG---------CCCTAGACCCAAGGCTAGTGTATCTGCCTCTAAAAAGCGGGCGGCTCCTACCTCTTCCTCTTCTTTACCAGCTAAACGTAAAAAACGATAGTTGTGTGTTGTCTGTTGTATGTATTGTATGGTTGTGCTTGTACTGTATGTTTTTGTGTATGTTTATGTATTTTATAATTGTGTATGTGCTATGTGTATGTATGACTGTATGTATGTGTAATGTTTTGTGTGTATGTAATAAACATGCATGGTTACTTTTACGCGTGGTTGCATAAACTAAGGTGCGGTAGTATCCTTGGGCAGTGTGTGTCAGGTTAGGTGGTGTTCCTTACTGTTTACTGTTATATTACATAGGTTGTTTGTATGCACTATAGTAACATACCAAACTCCATTTTAGTGCTGTACGCCATTTTATGCATGCAACCGAATTCGGTTGCCTAGCCTTTTGTCCTTATTTAAACCCAAAACGACTTTTCAGCAAAACAGTTAATCCTTTGGCATATTGCCGTTTCCTGTTGTATGATTCAGGTATGTACACTGCCTTACCCTGTATTACTCACCAGTATTTCTGTGCCAACTATGCTTTTATCTGCATACTTTGGCGCTGTTGGGCATATGTTTTTATGCAGGTGTTTGCAATATATTTTGTTGGCGTGTAGCCCTTATTGTATAAGCCAAGTATCTGTCTTGCAAATATGTAACCATATACTTACTCATTTTTCAAAACCGTTTACGGTCGTGCTAAAACAGGTTTCTTTTAATTGTT
>LNS7888703_HPV66
GAAAGTTTCAATCATACTTTATTATATTGGGAGTAACCGAAATGGGTTTAGGACCGAAAACGGTACATATAAAAGGCAGCCTGTTGTGCCTGTAGATATCCATGGATTCCATATTCAGCAATACACAGGAACGTCCACGAAGCCTGCACCATCTGAGCGAGGTATTACAAATACCTTTACTTGATCTTAGATTATCATGTGTATACTGCAAAAAGGAACTTACAAGTTTAGAGTTATATAGGTTTGCATGTATTGAGTTAAAAGTAGTATATAGAAACAATTGGCCATATGCAGTATGTAGGGTATGTTTATTGTTTTATAGTAAGGTTAGAAAATATAGGTACTATAAATATTCAGTGTATGGGGCAACATTAGAAGGTATAACTAAAAAACAGTTATCTGATTTATCAATAAGGTGCTACCGATGTCAATGTCCGTTAACACCGGAGGAAAAACAATTGCACTGTGAACATAAAAGACGATTTCATTATATAGCATATGCATGGACCGGGTCATGTTTGCAGTGTTGGAGACATACGAGTAGACAAGCCACAGAATCTACAGTATAACCATGCATGGTAAAGCACCAACGTTGCAAGAGATTATATTAGAACTTGCACCGCAAACTGAAATTGACCTACAATGCAATGAGCAATTGGACAGCTCAGAGGATGAGGATGAGGATGAAATAGACCATTTGCTGGAGCGGCCACAGCAAGCTAGACAAGCTGAACAACATAAGTGTTACCTAATTCACGTACCTTGTTGTAAGTGTGAGCTTGTGGTGCAGTTGGACATTCAGAGTACCAAAGAGGAGCTACGTGTGGTACAACAGCTGCTTATGGGTGCGTTAACAGTAACGTGCCCACTCTGCGCATCAACTAACTAACTGCAATGGCATCACCTGAAGGTACAAATGGGGAGGGGACGGGATGTTGTGGATGGTTTCAGGTAGAAGCAATTGTAGAAAGAAAAACGGGGGATACAATATCAGATGATGAAAGCGAGGAGGAGAATGAAACAGATACAGAGTTAGATGGATTTATAGACAATACACTTATAAACAATACACAGGAAGACAGGGAGACAGCTCAACAATTATTGCAAGTACAAACAGCACATGCAGATGCACAGACGTTGCAAAAACTAAAACGAAAGTATATAGGTAGTCCCTTAAGTGATATTAGTAATCAGCAAACTGTGTACCGGGAGGAAGTAAAACGAAGGCTAATATTATCAGAAGACAGCGGGTATGGCAATACATTGGAAACATTGGAAACATCACAACAGGTAGAATACGAAAAGGGAAATGGGTGCGGGAGCTCACAAAATGGAGGCTCGCAAAACAGTAACTGTAGTGAGCACTCGGTGGTAAATATGGATATAGATACAAATATGGAAACACCAACACACCAATTGCAGGAACTATTTAAAAGTAGTAACGTACAAGGAAGATTACATTTTAAATTTAAAGAAGTGTATGGAGTGCCATATACAGAGTTGGTGCGAACATTTAAAAGCGATAGTACATGTTGTAACGATTGGATATGTGCAATATTTGGTGTTAATGAAACATTAGCAGAAGCGTTAAAAACTATACTAAAACCACAATGTGTGTACTATCATATGCAATGCCTAACATGTTCATGGGGGGTAATTGTAATGATGCTAATTAGATATATATGTGGAAAAAACAGAAAAACAATTACAAAATCGCTAAGCTCAATTTTAAATGTACCACAAGAGCAAATGTTAATTCAACCACCAAAACTACGAAGTCCTGCTGTGGCATTATATTTTTATAAAACAGCAATGTCAAATATTAGTGAGGTGTATGGGGAAACACCAGAATGGATACAAAGACAGACACAATTGCAACACAGTTTACAAGACAATCAATTTGAATTGTCTAAAATGGTACAGTGGGCATTTGATAATGAAGTAACAGATGATAGCCAAATTGCCTTTTTATATGCACAACTAGCAGACATAGATAGTAATGCACAAGCATTTTTAAAAAGTAATATGCAAGCAAAATATGTAAAGGATTGTGGAATAATGTGTAGACATTATAAAAGGGCACAGCAACAGCAAATGAATATGTGCCAGTGGATAAAGCATATATGTAGTAAAGTAGATGAAGGGGGTGATTGGAAACCCATTGTGCAATTTCTACGATATCAAGGGGTCGACTTCATTTCATTTTTAAGTTATTTTAAATTATTTTTACAAGGCACGCCTAAACATAATTGTTTGGTACTGTGTGGACCACCAAATACAGGTAAATCATGTTTTGCTATGAGCCTTATAAATTTTTTCCAAGGGTCAGTCATTTCATTTGTTAATTCACAAAGCCACTTTTGGTTACAGCCACTAGACAATGCCAAATTAGGTTTGCTGGATGATGCAACAGATACGTGTTGGAGATATATAGATGATTATCTAAGAAATTTATTAGATGGGAATCCCATAAGTTTAGATAGGAAACATAAACAATTAGTACAAATAAAATGTCCTCCAGTCATTATTACAACTAATGTAAATCCTATGCAAGATGCAAAATTAAGATATCTACACAGTAGAATTTCAGTGTTTAAGTTTGAAAATCCATTTCCATTAGATAACAATGGTAATCCTGTGTATGAATTGAGTAATGTAAATTGGAAATGTTTTTTTGAAAGGACATGGTCCAGATTAAATTTGGATAACGACGAGGACAAAGAAAACAATGGAGACTCTATCCCAACGTTTAGATGCGTGCCAGAACAAAATACTAGACTGTTATGAAAAAGATAGTAAATGCATTATAGATCATATAGACTATTGGAAAGCTGTACGACATGAATATGTATTATATTATAAAGCAAGAGAAAATGACATTAATGTACTAAACCACCAGATGGTGCCCTCTTTACAAGTGTGTAAAGCAAAAGCATGTAGTGCAATAGAATTACAAATGGCACTGGAAGCAATAAGTAACACAATATATAAAAATGAAGAGTGGACATTACGTGATACATGTGATGAACTGTGGCGCACGGAGCCCAAAAACTGTTTTAAAAAAGAAGGACAACATATAGAAGTGTGGTTTGATGGTAACAAAAATAATTGTATGGAATATGTGGTGTGGAAATTTATATATTATAATGGAGAGTGTGGGTGGTGTAAAGTGTCATCAGGGGTGGATTACAGAGGCATATATTATATGCATGATGGCCACAAAACATATTACACAGACTTTGAACAGGAGGCCAAAAAATATGGGTGTACAAACATATGGGAAGTACATATGGAAACCGAGAGTATTTATTGTCCTGACTCTGTGTCTAGTACCTGTAGATACAACGTACCCCCTGTTGAGACTGTTAACGAATACAACAACCACAGGACCACCACCACCGCCTCCACCTTTGTGGGCGCCCAAGACGCCGCGGTATCCCACAGACCAGGAAAACGACCCAGAGCAAGTGAATCAGAACCTGACTCCTCCAGAGAGTCCTACGCACACCGTGTCACAACAGACACAGACATCAGTAACAACGCCAACAGTAGAAGTGCACGTATCAACACACACAACCACTGTGGTGATAAGACTACGCCTGTAATTCATTTAAAAGGTGAAGCCAATAGATTAAAGTGTTGTAGATACAGATTTCAAAAATATAAAACATTATTTACAGATGTAACAACAACATATCATTGGACAAGTACAGATAATAAAGACAGTAGTATTATTACAATATTATATAAAGATGAAACACAACGGGACACCTTTTTAAATGTTGTAAAAATACCACCTAGTGTACAGGTTATTTTGGGACAAATGAGTTGTCCATAAAGTGTTGTATATATTGTATATACATATGTGTTATTGTAACACGGATACATATGAAGTGTAATCGCCATACATTGCTGCTACGCATATATATTGCACCCATTAATTGTATTTGGTATAGTATGTGTTATTGTAACACTGGAAAAGGTAACGTGTAATCGCCATATATTGCAACCATTGATATTTGTGTAATTTGTGTGTTTGCGCTTTGCTTTTGTGTTTGTCTGTGTGTGTGCCATTTTGTCCCGCTTTTGCTATCTGCATCTTTGTTTACCAATTGTCTTATACTAATTATTTTATTTTGGTTTGTTGTGGCTACATCATTTTTTGATACATTTATACTGTTTTTACTATTTTTTTATATACCTACACTGTGTATATATTTTCATGCTTTGTGGTTAATAAACCATTTGTAACAGTAGTACGTTTTTGCTACTATGGTTGCCCACCGTGCCACACGACGCAAACGCGCATCTGCCACACAATTATATAAAACATGCAAATTATCTGGTACATGTCCTGAGGATGTTATTAATAAGGTAGAGCAAAAAACATGGGCTGATAGAATTTTACAATGGGGAAGTTTATTTACATATTTTGGGGGACTTGGCATTGGTACTGGGTCTGGGTCGGGTGGTCGGGCGGGCTATGTTCCCTTAGGCTCTAGGCCTTCTACTATAGTTGATGTCACTCCTGCACGACCACCTATTGTGGTGGAGTCAGTTGGGCCTACGGATCCTTCTATTGTTACACTGGTAGAAGAATCCAGTGTTATTAACTCAGGGGCTGGTGTTCCCAATTTTACTGGGTCAGGGGGCTTTGAAGTCACATCCTCTTCTACAACCACACCTGCTGTGTTGGATATTACACCCACATCTAGTACTGTACATGTAAGTAGTACTACTATAACAAACCCACTATATATTGATCCTCCAGTAATTGAGGCTCCACAAACTGGAGAGGTATCTGGTAATATTTTGATTAGCACTCCTACATCTGGAATACATAGCTATGAGGAAATACCTATGCAAACATTTGCTATACACGGTACTGGCAACGAACCTATTAGTAGTACCCCTATTCCAGGTTTTAGACGCCTTGCTGCTCCCAGATTGTATAGTAGGGCTTTTCAGCAGGTTAGGGTCACTGACCCAGCATTTTTGGACAACCCCACAACATTAATAACTGCTGATAATCCTGTTTTTGAAGGTGCTGACACAACGTTGACCTTTTCTCCCTCGGGTGTGGCTCCTGATCCTGATTTTATGGATATAGTTGCATTGCATAGGCCTGCATTTACTACACGTAGAACAGGTGTGCGTTTTAGTAGGCTAGGCAAAAAGGCTACCATGCAAACACGTAGGGGTACACAAATAGGTGCTCGTGTGCATTATTATTATGATATAAGTCCTATTGCACAGGCTGATGAAATTGAAATGCAGCCATTATTGTCTACAGACAATTCATTTGATGGCCTATATGATATTTATGCAAATATTGATGATGAGGCACCCATTTCATTTCGTCAGTCTGGTGCTACACCTTCTGCACAATTACCTATTAAACCTTCTACATTATCCTTTGCTAGTAACACAACTAATGTTACTGCCCCTTTAGGAAATGTTTGGGAAACACCATTTTATTCTGGTCCTGATATAGTTTTACCTACAGGCCCCAGTACTTGGCCCTTTGTACCTCAGTCTCCTTATGATGTTACACATGATGTATATATACAGGGAGCTACATTTGCACTATGGCCTGTATATTTTTTTAAACGTAGGCGCCGTAAACGTATTCCCTATTTTTTTGCAGATGGCGATGTGGCGGCCTAGTGACAATAAGGTGTACCTACCTCCAACACCTGTTTCAAAGGTTGTGGCAACGGATACATATGTAAAACGTACCAGTATATTTTATCATGCAGGTAGCTCTAGGTTGCTTGCTGTTGGCCATCCTTATTACTCTGTTTCTAAATCTGGTACCAAAACAAACATCCCTAAAGTTAGTGCATATCAGTATAGAGTGTTTAGGGTACGGTTGCCTGATCCTAATAAGTTTGGCCTTCCTGATCCATCTTTCTATAATCCTGACCAGGAACGTTTGGTATGGGCCTGTGTAGGTTTGGAGGTAGGCCGAGGTCAACCTTTAGGTGCTGGGTTAAGTGGTCATCCATTATTTAATAGGCTGGATGACACTGAAGTCTCTAATTTAGCAAGTAATAATGTTACAGAAGATAGCCGGGACAATATATCTGTTGATTGTAAACAAACCCAGTTATGTATTGTGGGATGTGCGCCAGCATTAGGTGAACATTGGACTAAGGGCGCGGTGTGTAAGTCTACACCAGTCAATACAGGGGATTGTCCACCTTTGGCATTAGTTAATACCCCAATAGAGGACGGTGACATGGTGGACACCGGGTTTGGTGCAATGGACTTTAAGGAATTACAGGAATCAAAGGCTGAGGTGCCATTGGACATTGTACAATCTACATGTAAATATCCTGATTATCTAAAAATGTCTGCAGATGCCTATGGGGATTCTATGTGGTTTTACTTACGCAGGGAACAATTGTTTGCCAGACATTACTTTAATAGGGCAGGTAATGTTGGGGAAGCCATTCCTACAGATTTGTATTGGAAGGGTGGCAATGGCAGGGACCCTCCTCCCAGTTCTGTATATGTTGCTACTCCTAGTGGGTCCATGATTACCTCTGAGGCCCAATTATTTAATAAACCTTATTGGTTGCAACGTGCACAGGGCCATAATAATGGCATATGCTGGGGTAATCAGGTATTTGTTACTGTTGTGGATACTACCAGAAGTACCAACATGACTATTAATGCAGCTAAAAGCACATTAACTAAATATGATGCACGTGAAATCAATCAATACCTTCGCCATGTGGAGGAATATGAACTACAGTTTGTGTTTCAACTTTGTAAAATAACCTTAACTGCAGAAGTTATGGCATATTTGCATAATATGAATAATACTTTATTAGACGATTGGAACATTGGATTGTCCCCACCAGTTGCAACTAGCTTAGAGGATAAATATAGGTATATTAAAAGCACAGCTATTACATGTCAAAGGGAACAGCCCCCTGCAGAAAAGCAGGATCCCCTGGCTAAATATAAGTTTTGGGAGGTTAATTTACAGGACAGCTTTTCTGCAGACCTAGATCAGTTTCCTTTGGGTAGAAAATTTTTAATGCAACTAGG---------CCCTAGACCCAAGGCTAGTGTATCTGCCTCTAAAAAGCGGGCGGCTCCTACCTCTTCCTCTTCTTCACCAGCTAAACGTAAAAAACGATAGTTGTGTGTTGTCTGTTGTATGTATTGTATGGTTGTGCTTGTACTGTATGTTTTTGTGTATGTTTATGTATTTTATAATTGTGTATGTGCTATGTGTATGTATGACTGTATGTATGTGTAATGTTTTGTGTGTATGTAATAAACATGCATGGTTACTTTTACGCGTGGTTGCATAAACTAAGGTGCGGTAGTATCCTTGGGCAGTGTGTGTCAGGTTAGGTGGTGTTCCTTACTGTTTACTGTTATATTAAATAGGTTGTTTGTATGCACTATAGTAACATACCAAACTCCATTTTAGTGCTGTACGCCATTTTATGCATGCAACCGAATTCGGTTGCCTAGCCTTTTGTCCTTATTTAAACCCAAAACGACTTTTCAGCAAAACAGTTAATCCTTTGGCATATTGCCGTTTCCTGTTCTATGAGTCAGGTATGTACACTGCCTTACCCTGTATTACTCACCAGTATTTCTGTGCCAACTATGCTTTTATCTGCATACTTTGGCGCTGTTGGGCATATGTTTTTATGCAGGTGTTTGCAATATATTTTGTTGGCGTGTAGCCCTTATTGTATAAGCCAAGTATCTGTCTTGCAAATATGTAACCATATACTTACTCATTTTTCAAAACCGTTTACGGTCGTGCTAAAACAGGTTTCTTTTAATTGTT
>LNS9786324_HPV66
GAAAGTTTCAATCATACTTTATTATATTGGGAGTAACCGAAATGGGTTTAGGACCGAAAACGGTACATATAAAAGGCAGCCTGTTGTGCCTGTACATATCCATGGATTCCATATTCAGCAATACACAGGAACGTCCACGAAGCCTGCACCATCTGAGCGAGGTATTACAAATACCTTTACTTGATCTTAGATTATCATGTGTATACTGCAAAAAAGAACTTACAAGTTTAGAGTTATATAGGTTTGCATGTATTGAGTTAAAATTAGTATATAGAAACAATTGGCCATATGCAGTATGTAGGGTATGTTTATTGTTTTATAGTAAGGTTAGAAAATATAGGTACTATAAATATTCAGTGTATGGGGCAACATTAGAAGGTATAACTAAAAAACAGTTATCTGATTTATCAATAAGGTGCTACCGATGTCAATGTCCGTTAACACCGGAGGAAAAACAATTGCACTGTGAACATAAAAGACGATTTCATTATATAGCATATGCATGGACCGGGTCATGTTTGCAGTGTTGGAGACATACGAGTAGACAAGCCACAGAATCTACAGTATAACCATGCATGGTAAAGCACCAACGTTGCAAGAGATTATATTAGAACTTGCACCGCAAACTGAAATTGACCTACAATGCAATGAGCAATTGGACAGCTCAGAGGATGAGGATGAGGATGAAATAGACCATTTGCTGGAGCGGCCACAGCAAGCTAGACAAGCTGAACAACATAAGTGTTACCTAATTCACGTACCTTGTTGTAAGTGTGAGCTTGTGGTGCAGTTGGACATTCAGAGTACCAAAGAGGAGCTACGTGTGGTACAACAGCTGCTTATGGGTGCGTTAACAGTAACGTGCCCACTCTGCGCATCAACTAACTAACTGCAATGGCATCACCTGAAGGTACAAATGGGGAGGGGACGGGATGTTGTGGATGGTTTCAGGTAGAAGCAATTGTAGAAAGAAAAACGGGGGATACAATATCAGATGATGAAAGCGAGGAGGAGAATGAAACAGATACAGAGTTAGATGGATTTATAGACAATACACTTATAAACAATACACAGGAAGACAGGGAGACAGCTCAACAATTATTGCAAGTACAAACAGCACATGCAGATGCACAGACGTTGCAAAAACTAAAACGAAAGTATATAGGTAGTCCCTTAAGTGATATTAGTAATCAGCAAACTGTGTACCGGGAGGAAGTAAAACGAAGGCTAATATTATCAGAAGACAGCGGGTATGGCAATACATTGGAAACATTGGAAACATCACAACAGGTAGAATACGAAAAGGGAAATGGGTGCGGGAGCTCACAAAATGGAGGCTCGCAAAACAGTAACTGTAGTGAGCACTCGGTGGTAAATATGGATATAGATACAAATATGGAAACACCAACACACCAATTGCAGGAACTATTTAAAAGTAGTAACGTACAAGGAAGATTACATTTTAAATTTAAAGAAGTGTATGGAGTGCCATATACAGAGTTGGTGCGAACATTTAAAAGCGATAGTACATGTTGTAACGATTGGATATGTGCAATATTTGGTGTTAATGAAACATTAGCAGAAGCGTTAAAAACTATACTAAAACCACAATGTGTGTACTATCATATGCAATGCCTAACATGTTCATGGGGGGTAATTGTAATGATGCTAATTAGATATATATGTGGAAAAAACAGAAAAACAATTACAAAATCGCTAAGCTCAATTTTAAATGTACCACAAGAGCAAATGTTAATTCAACCACCAAAACTACGAAGTCCTGCTGTGGCATTATATTTTTATAAAACAGCAATGTCAAATATTAGTGAGGTGTATGGGGAAACACCAGAATGGATACAAAGACAGACACAATTGCAACACAGTTTACAAGACAATCAATTTGAATTGTCTAAAATGGTACAGTGGGCATTTGATAATGAAGTAACAGATGATAGCCAAATTGCCTTTTTATATGCACAACTAGCAGACATAGATAGTAATGCACAAGCATTTTTAAAAAGTAATATGCAAGCAAAATATGTAAAGGATTGTGGAATAATGTGTAGACATTATAAAAGGGCACAGCAACAGCAAATGAATATGTGCCAGTGGATAAAGCATATATGTAGTAAAGTAGATGAAGGGGGTGATTGGAAACCCATTGTGCAATTTTTACGATATCAAGGGGTCGACTTCATTTCATTTTTAAGTTATTTTAAATTATTTTTACAAGGCACGCCTAAACATAATTGTTTGGTACTGTGTGGACCACCAAATACAGGTAAATCATGTTTTGCTATGAGCCTTATAAATTTTTTCCAAGGGTCAGTCATTTCATTTGTTAATTCACAAAGCCACTTTTGGTTACAGCCACTAGACAATGCCAAATTAGGTTTGCTGGATGATGCAACAGATACGTGTTGGAGATATATAGATGATTATCTAAGAAATTTATTAGATGGGAATCCCATAAGTTTAGATAGGAAACATAAACAATTAGTACAAATAAAATGTCCTCCAGTCATTATTACAACTAATGTAAATCCTATGCAAGATGCAAAATTAAGATATCTACACAGTAGAATTTCAGTGTTTAAGTTTGAAAATCCATTTCCATTAGATAACAATGGTAATCCTGTGTATGAATTAAGTAATGTAAATTGGAAATGTTTTTTTGAAAGGACATGGTCCAGATTAAATTTGGATAACGACGAGGACAAAGAAAACAATGGAGACTCTATCCCAACGTTTAGATGCGTGCCAGAACAAAATACTAGACTGTTATGAAAAAGATAGTAAATGCATTATAGATCATATAGACTATTGGAAAGCTGTACGACATGAATATGTATTATATTATAAAGCAAGAGAAAATGACATTAATGTACTAAACCACCAGATGGTGCCCTCTTTACAAGTGTGTAAAGCAAAAGCATGTAGTGCAATAGAATTACAAATGGCACTGGAAGCAATAAGTAACACAATATATAAAAATGAAGAGTGGACATTACGTGATACATGTGATGAACTGTGGCGCACGGAGCCCAAAAACTGTTTTAAAAAAGAAGGACAACATATAGAAGTGTGGTTTGATGGTAACAAAAATAATTGTATGGAATATGTGGTGTGGAAATTTATATATTATAATGGAGAGTGTGGGTGGTGTAAAGTGTCATCAGGGGTGGATTACAGAGGCATATATTATATGCATGATGGCCACAAAACATATTACACAGACTTTGAACAGGAGGCCAAAAAATATGGGTGTACAAACATATGGGAAGTACATATGGAAACCGAGAGTATTTATTGTCCTGACTCTGTGTCTAGTACCTGTAGATACAACGTACCCCCTGTTGAGACTGTTAACGAATACAACAACCACAGGACCACCACCACCGCCTCCACCTTTGTGGGCGCCCAAGACGCCGCGGTATCCCACAGACCAGGAAAACGACCCAGAGCAAGTGAATCAGAACCTGACTCCTCCAGAGAGTCCTACGCACACCGTGTCACAACAGACACAGACATCAGTAACAACGCCAACAGTAGAAGTGCACGTATCAACACACACAACCACTGTGGTGATAAGACTACGCCTGTAATTCATTTAAAAGGTGAAGCCAATAGATTAAAGTGTTGTAGATACAGATTTCAAAAATATAAAACATTATTTACAGATGTAACAACAACATATCATTGGACAAGTACAGATAATAAAGACAGTAGTATTATTACAATATTATATAAAGATGAAACACAACGGGACACCTTTTTAAATGTTGTAAAAATACCACCTAGTGTACAGGTTATTTTGGGACAAATGAGTTGTCCATAAAGTGTTGTATATATTGTATATACATATGTGTTATTGTAACACGGATACATATGAAGTGTAATCGCCATACATTGCTGCTACGCATATATATTGCACCCATTAATTGTATTTGGTATAGTATGTGTTATTGTAACACTGGAAACGGTAACGTGTAATCGCCATATATTGCAACCATTGATATTTGTGTAATTTGTGTGTTTGCGCTTTGCTTTTGTGTTTGTCTGTGTGTGTGCCATTTTGTCCCGCTTTTGCTATCTGCATCTTTGTTTACCAATTGTCTTATACTAATTATTTTATTTTGGTTTGTTGTGGCTACATCATTTTTTGATACATTTATACTGTTTTTACTATTTTTTTATATACCTACACTGTGTATATATTTTCATGCTTTGTGGTTAATAAACCATTTGTAACAGTAGTACGTTTTTGCTACTATGGTTGCCCACCGTGCCACACGACGCAAACGCGCATCTGCCACACAATTATATAAAACATGCAAATTATCTGGTACATGTCCTGAGGATGTTATTAATAAGGTAGAGCAAAAAACATGGGCTGATAGAATTTTACAATGGGGAAGTTTATTTACATATTTTGGGGGACTTGGCATTGGTACTGGGTCTGGGTCGGGTGGTCGGGCGGGCTATGTTCCCTTAGGCTCTAGGCCTTCTACTATAGTTGATGTCACTCCTGCACGACCACCTATTGTGGTGGAGTCAGTTGGGCCTACGGATCCTTCTATTGTTACACTGGTAGAAGAATCTAGTGTTATTAACTCAGGGGCTGGTGTTCCCAATTTTACTGGGTCAGGGGGCTTTGAAGTCACATCCTCTTCTACAACCACACCTGCTGTGTTGGATATTACACCCACATCTAGTACTGTACATGTAAGTAGTACTACTATAACAAACCCACTATATATTGATCCTCCAGTAATTGAGGCTCCACAAACTGGAGAGGTATCTGGTAATATTTTGATTAGCACTCCTACATCTGGAATACATAGCTATGAGGAAATACCTATGCAAACATTTGCTATACACGGTACTGGCAACGAACCTATTAGTAGTACCCCTATTCCAGGTTTTAGACGCCTTGCTGCTCCCAGATTGTATAGTAGGGCTTTTCAGCAGGTTAGGGTCACTGACCCAGCATTTTTGGACAACCCCACAACATTAATAACTGCTGATAATCCTGTTTTTGAAGGTGCTGACACAACGTTGACCTTTTCTCCCTCGGGTGTGGCTCCTGATCCTGATTTTATGGATATAGTTGCATTGCATAGGCCTGCATTTACTACACGTAGAACAGGTGTGCGTTTTAGTAGGCTAGGCAAAAAGGCTACCATGCAAACACGTAGGGGTACACAAATAGGTGCTCGTGTGCATTATTATTATGATATAAGTCCTATTGCACAGGCTGATGAAATTGAAATGCAGCCATTATTGTCTACAGACAATTCATTTGATGGCCTATATGATATTTATGCAAATATTGATGATGAGGCACCCATTTCATTTCGTCAGTCTGGTGCTACACCTTCTGCACAATTACCTATTAAACCTTCTACATTATCCTTTGCTAGTAACACAACTAATGTTACTGCCCCTTTGGGAAATGTTTGGGAAACACCATTTTATTCTGGTCCTGATATAGTTTTACCTACAGGCCCCAGTACTTGGCCCTTTGTACCTCAGTCTCCTTATGATGTTACACATGATGTATATATACAGGGAGCTACATTTGCACTATGGCCTGTATATTTTTTTAAACGTAGGCGCCGTAAACGTATTCCCTATTTTTTTGCAGATGGCGATGTGGCGGCCTAGTGACAATAAGGTGTACCTACCTCCAACACCTGTTTCAAAGGTTGTGGCAACGGATACATATGTAAAACGTACCAGTATATTTTATCATGCAGGTAGCTCTAGGTTGCTTGCTGTTGGCCATCCTTATTACTCTGTTTCTAAATCTGGTACCAAAACAAACATCCCTAAAGTTAGTGCATATCAGTATAGAGTGTTTAGGGTACGGTTGCCTGATCCTAATAAGTTTGGCCTTCCTGATCCATCTTTCTATAATCCTGACCAGGAACGTTTGGTATGGGCCTGTGTAGGTTTGGAGGTAGGCCGAGGTCAACCTTTAGGTGCTGGGTTAAGTGGTCATCCATTATTTAATAGGCTGGATGACACTGAAGTCTCTAATTTAGCAAGTAATAATGTTACAGAAGATAGCCGGGACAATATATCTGTTGATTGTAAACAAACCCAGTTATGTATTGTGGGATGTGCGCCAGCATTAGGTGAACATTGGACTAAGGGCGCGGTGTGTAAGTCTACACCAGTCAATACAGGGGATTGTCCACCTTTGGCATTAGTTAATACCCCAATAGAGGACGGTGACATGGTGGACACCGGGTTTGGTGCAATGGACTTTAAGGAATTACAGGAATCCAAGGCTGAGGTGCCATTGGACATTGTACAATCTACATGTAAATATCCTGATTATCTAAAAATGTCTGCAGATGCCTATGGGGATTCTATGTGGTTTTACTTACGCAGGGAACAATTGTTTGCCAGACATTACTTTAATAGGGCAGGTAATGTTGGGGAAGCCATTCCTACAGATTTGTATTGGAAGGGTGGCAATGGCAGGGACCCTCCTCCCAGTTCTGTATATGTTGCTACTCCTAGTGGGTCCATGATTACCTCTGAGGCCCAATTATTTAATAAACCTTATTGGTTGCAACGTGCACAGGGCCATAATAATGGCATATGCTGGGGTAATCAGGTATTTGTTACTGTTGTGGATACTACCAGAAGTACCAACATGACTATTAATGCAGCTAAAAGCACATTAACTAAATATGATGCACGTGAAATCAATCAATACCTTCGCCATGTGGAGGAATATGAACTACAGTTTGTGTTTCAACTTTGTAAAATAACCTTAACTGCAGAAGTTATGGCATATTTGCATAATATGAATAATACTTTATTAGACGATTGGAACATTGGATTGTCCCCACCAGTTGCAACTAGCTTAGAGGATAAATATAGGTATATTAAAAGCACAGCTATTACATGTCAAAGGGAACAGCCCCCTGCAGAAAAGCAGGATCCCCTGGCTAAATATAAGTTTTGGGAGGTTAATTTACAGGACAGCTTTTCTGCAGACCTAGATCAGTTTCCTTTGGGTAGAAAATTTTTAATGCAACTAGG---------CCCTAGACCCAAGGCTAGTGTATCTGCCTCTAAAAAGCGGGCGGCTCCTACCTCTTCCTCTTCTTCACCAGCTAAACGTAAAAAACGATAGTTGTGTGTTGTCTGTTGTATGTATTGTATGGTTGTGCTTGTACTGTATGTTTTTGTGTATGTTTATGTATTTTATAATTGTGTATGTGCTATGTGTATGTATGACTGTATGTATGTGTAATGTTTTGTGTGTATGTAATAAACATGCATGGTTACTTTTACGCGTGGTTGCATAAACTAAGGTGCGGTAGTATCCTTGGGCAGTGTGTGTCAGGTTAGGTGGTGTTCCTTACTGTTTACTGTTATATTAAATAGGTTGTTTGTATGCACTATAGTAACATACCAAACTCCATTTTAGTGCTGTACGCCATTTTATGCATGCAACCGAATTCGGTTGCCTAGCCTTTTGTCCTTATTTAAACCCAAAACAACTTTTCAGCAAAACAGTTAATCCTTTGGCATATTGCCGTTTCCTGTTGTATGAGTCAGGTATGTACACTGCCTTACCCTGTATTACTCACCAGTATTTCTGTGCCAACTATGCTTTTATCTGCATACTTTGGCGCTGTTGGGCATATGTTTTTATGCAGGTGTTTGCAATATATTTTGTTGGCGTGTAGCCCTTATTGTATAAGCCAAGTATCTGTCTTGCAAATATGTAACTATATACTTACTCATTTTTCAAAACCGTTTACGGTCGTGCTAAAACAGGTTTCTTTTAATTGTT
>LNS9003063_HPV66
GAAAGTTTCAATCATACTTTATTATATTGGGAGTAACCGAAATGGGTTTAGGACCGAAAACGGTACATATAAAAGGCAGCCTGTTGTGCCTGTAGATATCCATGGATTCCATATTCAGCAATACACAGGAACGTCCACGAAGCCTGCACCATCTGAGCGAGGTATTACAAATACCTTTACTTGATCTTAGAGTATCATGTGTATACTGCAAAAAGGAACTTACAAGTTTAGAGTTATATAGGTTTGCATGTATTGAGTTAAAACTAGTATATAGAAATAATTGGCCATATGCAGTATGTAGGGTATGTTTATTGTTTTATAGTAAGGTTAGAAAATATAGGTACTATAAATATTCAGTGTATGGGGCAACATTAGAAAGTATAACTAAAAAACAGTTATCTGATTTATCAATAAGGTGCTACCGATGTCAATGTCCGTTAACACCGGAGGAAAAACAATTGCACTGTGAACATAAAAGACGATTTCATTATATAGCCTATGCATGGACCGGGTCATGTTTGCAGTGTTGGAGACATACGAGTAGACAAGCTACAGAATCTACAGTATAACCATGCATGGTAAAGCACCAACGTTGCAAGAGGTTATATTAGAACTTGCACCGCAAACTGAAATTGACCTACAATGCAATGAGCAATTGGACAGCTCAGAGGATGAGGATGAGGATGAAATAGACCATTTGCTGGAGCGGCCACAGCAAGCTAGACAAGCTGAACAACATAAGTGTTACCTAATTCACGTACCTTGTTGTAAGTGTGAGTTTGTGGTGCAGTTGGACATTCAGTGTACCAAAGAGGAGCTACGTGTGGTACAACAGCTGCTTATGGGTGCGTTAACAGTAACGTGCCCACTCTGCGCATCAACTAACTAACTGCAATGGCATCACCTGAAGGTACAGATGGGGAGGGGACGGGATGTTGTGGATGGTTTCAGGTAGAAGCAATTGTAGAAAGAAAAACGGGGGATAAAATATCAGATGATGAAAGCGAGGAGGAGAATGAAACAGATACAGAGTTAGATGGATTTATAGACAATACACTTATAAACAATACACAGGAAGACAGGGAGACAGCTCAACAATTATTGCAAGTACAAACAGCACATGCAGATGCACAGACGTTGCAAAAACTAAAACGAAAGTATATAGGTAGTCCCTTAAGTGATATTAGTAATCAGCAAACTGTGTACCGGGAGGAAGTAAAACGAAGGCTAATATTATCAGAAGACAGCGGGTATGGCAATACATTGGAAACATTGGAAACATCACAACAGGTAGAATACGAAAAGGGAAATGGGTGCGGGAGCTCACAAAATGGAGGCTCGCAAAACAGTAACTGTAGTGAGCACTCGGTGGTAAATATGGATATAGATACAAATATGGAAACACCAACACACCAATTGCAGGAACTATTTAAAAGTAGTAACGTACAAGGAAGATTACATTTTAAATTTAAAGAAGTGTATGGAGTGCCATATACAGAGTTGGTGCGAACATTTAAAAGCGATAGTACATGTTGTAACGATTGGATATGTGCAATTTTTGGCGTTAATGAAACATTAGCAGAAGCGTTAAAAACTATACTAAAACCACAATGTGTGTACTATCATATGCAATGCCTAACATGTTCATGGGGGGTAATTGTAATGATGCTAATTAGATATATATGTGGAAAAAACAGAAAAACAATTACAAAATCGCTAAGCTCCATTTTAAATGTACCACAAGAGCAAATGTTAATTCAACCACCAAAACTACGAAGTCCTGCTGTGGCATTATATTTTTATAAAACAGCAATGTCAAATATTAGTGAGGTGTATGGGGAAACACCAGAATGGATACAAAGACAGACACAATTGCAACACAGTTTACAAGACAATCAATTTGAATTGTCTAAAATGGTACAGTGGGCATTTGATAATGAAGTAACAGATGATAGCCAAATTGCCTTTTTATATGCACAACTAGCAGACATAGATAGTAATGCACAAGCATTTTTAAAAAGTAATATGCAAGCAAAATATGTAAAGGATTGTGGAATAATGTGTAGACATTATAAAAGGGCACAGCAACAGCAAATGAATATGTGCCAGTGGATAAAGCATATATGTAGTAAAGTAGATGAAGGGGGTGATTGGAAACCCATTGTGCAATTTTTAAGATATCAAGGGGTCGACTTCATTTCATTCTTAAGTTATTTTAAATTATTTTTACAAGGAACGCCTAAACATAATTGTTTAGTACTGTGTGGACCACCAAATACAGGTAAATCATGTTTTGCTATGAGCCTTATAAATTTTTTCCAAGGGTCAGTCATTTCATTTGTTAATTCACAAAGCCACTTTTGGTTACAGCCACTAGACAATGCCAAATTAGGTTTGCTGGATGATGCAACAGATACGTGTTGGAGATATATAGATGATTATCTAAGAAATTTATTAGATGGGAATCCCATAAGTTTAGATAGGAAACATAAACAATTAGTACAAATAAAATGTCCTCCAGTCATTATTACAACTAATGTAAATCCTATGCAAGATGCAAAATTAAGATATTTACACAGTAGAATTTCAGTGTTTAAGTTTGAAAATCCATTTCCATTAGATAACAATGGTAATCCTGTGTATGAATTAAGTAATGTAAATTGGAAATGTTTTTTTGAAAGGACATGGTCCAGATTAAATTTGGATAACGACGAGGACAAAGAAAACAATGGAGACTCTATCCCAACGTTTAGATGCGTGCCAGAACAAAATACTAGACTGTTATGAAAAAGATAGTAAATGCATTATAGATCATATAAACTATTGGAAAGCTGTACGACATGAATATGTATTATATTATAAAGCAAGAGAAAATGACATTAATGTACTAAACCACCAGATGGTGCCCTCTTTACAAGTGTGTAAAGCAAAAGCATGTAGTGCAATAGAATTACAAATAGCACTGGAAGCAATAAGTAACACAATATATAAAAATGAAGAGTGGACATTACGTGATACATGTGATGAACTGTGGCGCACGGAGCCCAAAAACTGTTTTAAAAAAGAAGGACAACATATAGAAGTGTGGTTTGATGGTAACAAAAATAATTGTATGGAATATGTGGTGTGGAAATTTATATATTATAATGGAGAGTGTGGGTGGTGTAAAGTGTCATCAGGGGTGGATTACAGAGGCATATATTATATGCATGATGGCCACAAAACATATTACACAGACTTTGAACAGGAGGCCAAAAAATATGGGTGTACAAACATATGGGAAGTACATATGGAAACCGAGAGTATTTATTGTCCTGACTCTGTGTCTAGTACCTGTAGATACAACGTACCCCCTGTTGAGACTGTTAACGAATACAACAACCACAGGACCACCACCACCGCCTCCACCTTTGTGGGCGCCCAAGACGCCGCGGTATCCCACAGACCAGGAAAACGACCCAGAGCAAGTGAATCAGAACCTGACTCCTCCAGAGAGTCCTACGCACACTGTGTCACAACAGACACAGACATCAGTAACAACGCCAACAGTAGAAGTCCACGTATCAACACACACAACCACTGTGGTGATAAGACTACGCCTGTAATCCATTTAAAAGGTGAAGCTAATAGATTAAAATGTTGTAGATACAGATTTCAAAAATATAAAACATTATTTACAGATGTAACAACAACATACCATTGGACAAGTACAGATAATAAAGACAGTAGTATTATTACAATATTATATAAAGATGAAACACAACGGGACACCTTTTTAAATGTTGTAAAAATACCACCTAGTGTACAGGTTATTTTGGGACAAATGAGTTGTCCATAAAGTGTTGTATATATTGTATATACATATGTGTTATTGTAACACTGGTACAGGTGAAGTGTAATCGCCATACATTGCTGCTACGCATATATATTGCACCCATTTATTGTATTTGGTATATTATGTGTTATTGTAACACTGGGAAAGGTACCGTGTAATCGCCATATATTGCAACCATTGATTTTTGTGTAATTTGTGTGTTTGCGCTTTGCTTTTGTGTTTGTCTGTGTGTGTGCCATTTTGTCCCGCTTTTGCTATCCGCATCTTTGTTTACAAGTTGTCTTATACTAATTATTTTATTTTGGTTTGTTGTGGCTACATCCTTTTTTGATACCTTTATACTGTTTTTACTATTTTTTTATATACCTACACTGTGTATATATTTTCATGCTTTGTGGTTAATAAACCATTTGTAACAGTAGTACGTTTTTGCTACTATGGTTGCCCACCGTGCCACACGACGCAAACGCGCATCTGCCACACAATTATATAAAACATGCAAATTATCTGGTACATGTCCCGAGGATGTTATTAATAAGGTAGAGCAAAAAACATGGGCTGATAGAATTTTACAATGGGGAAGTTTATTTACATATTTTGGGGGACTTGGCATTGGTACTGGGTCTGGGTCGGGTGGTCGGGCGGGCTATGTTCCCTTAGGCTCTAGGCCTTCTACTATAGTTGATGTCACTCCTGCACGACCACCTATTGTGGTGGAGTCAGTTGGGCCTACGGATCCTTCTATTGTTACACTGGTAGAAGAATCTAGTGTTATTAACTCAGGGGCTGGTGTTCCCAATTTTACTGGGTCAGGGGGATTTGAAGTTACATCCTCTTCCACAACCACACCTGCTGTGTTGGATATTACACCCACATCTAGTACTGTACATGTAAGTAGTACTACTATAACAAACCCACTATATATTGATCCTCCAGTAATTGAGGCTCCACAAACTGGAGAGGTATCTGGTAATATTTTGATTAGCACTCCTACATCTGGAATACATAGCTATGAGGAAATACCTATGCAAACATTTGCTATACACGGTACTGGCAACGAACCTATTAGTAGTACCCCTATTCCAGGTTTTAGACGCCTTGCTGCTCCCAGATTGTATAGTAGGGCTTTTCAGCAGGTTAGGGTCACTGACCCAGCATTTTTGGACAACCCCACAACATTAATATCTGCTGATAATCCTGTTTTTGAAGGTGCTGACACAACGTTGACCTTTTCTCCCTCGGGTGTGGCTCCTGATCCTGATTTTATGGATATAGTTGCATTGCATAGGCCTGCATTTACTACACGTAGAACAGGTGTGCGTTTTAGTAGGCTAGGCAAAAAGGCTACCATGCAAACACGTAGGGGTACACAAATAGGTGCTCGTGTGCATTATTATTATGATATAAGTCCTATTGCACAGGCTGATGAAATTGAAATGCAGCCATTATTGTCTACAGACAATTCATTTGATGGCCTATATGATATTTATGCAAATATTGATGATGAGGCACCCATTTCATTTCGTCAGTCTGGTGCTACACCTTCTGCACAATTACCTATTAAACCTTCTACATTATCCTTTGCTAGTAACACAACTAATGTTACTGCCCCTTTGGGAAATGTTTGGGAAACACCATTTTATTCTGGCCCTGATATAGTGTTACCTACAGGCCCCAGTACTTGGCCCTTTGTACCTCAGTCTCCTTCTGATGTTACACATGATGTATATATACAAGGAGCTACATTTGCACTATGGCCTGTATATTTTTTTAAACGTAGGCGCCGTAAACGTATTCCCTATTTTTTTGCAGATGGCGATGTGGCGGCCTAGTGACAATAAGGTGTACCTACCTCCAACACCTGTTTCAAAGGTTGTGGCAACGGATACATATGTAAAACGTACCAGTATATTTTATCATGCAGGTAGCTCTAGGTTGCTTGCTGTTGGCCATCCTTATTACTCTGTTTCTAAATCTGGTACCAAAACAAACATCCCTAAAGTTAGTGCATATCAGTATAGAGTGTTTAGGGTACGGTTGCCTGATCCTAATAAGTTTGGCCTTCCTGATCCATCTTTCTATAATCCTGACCAGGAACGTTTGGTATGGGCCTGTGTAGGTCTGGAGGTAGGCCGAGGTCAACCTTTAGGTGCTGGGTTAAGTGGTCATCCATTATTTAATAGGCTGGATGACACTGAGGTCTCTAATCTAGCAAGTAATAATGTTACAGAAGATAGCCGGGACAATATATCTGTTGATTGTAAACAAACCCAGTTATGTATTGTGGGATGTGCACCAGCATTAGGTGAACATTGGACTAAGGGCGCGGTGTGTAAGTCTACACCAGTTAATACAGGGGATTGTCCACCTCTGGCATTAGTTAATACCCCAATAGAGGACGGTGACATGGTGGACACCGGGTTTGGTGCAATGGACTTTAAGCAATTACAGGAATCAAAGGCTGAGGTGCCATTGGACATTGTACAATCTACATGTAAATATCCTGATTATTTAAAAATGTCTGCAGATGCCTATGGGGATTCTATGTGGTTTTACTTACGCAGGGAACAATTGTTTGCCAGACATTACTTTAATAGGGCAGGTAATGTTGGGGAAGCCATTCCTACAGATTTGTATTGGAAGGGTGGCAATGGCAGGGACCCTCCTCCCAGTTCTGTATATGTTGCTACTCCTAGTGGGTCCATGATTACCTCTGAGGCCCAATTATTTAATAAACCTTATTGGTTGCAACGTGCACAGGGCCATAATAATGGCATATGCTGGGGTAATCAGGTATTTGTTACTGTTGTGGATACTACCAGAAGTACCAACATGACTATTAATGCAGCTAAAAGCACATTAACTAAATATGATGCACGTGAAATCAATCAATACCTTCGCCATGTGGAGGAATATGAACTACAGTTTGTGTTTCAACTTTGTAAAATAACCTTAACTGCAGAAGTTATGGCATATTTGCATAATATGAATAATACTTTATTAGACGATTGGAACATTGGATTGTCCCCACCAGTTGCAACTAGCTTAGAGGATAAATATAGGTATATTAAAAGCACAGCTATTACATGTCAAAGGGAACAGCCCCCTGCAGAAAAGCAGGATCCCCTGGCTAAATATAAGTTTTGGGAGGTTAATTTACAGGACAGCTTTTCTGCAGACCTAGATCAGTTTCCTTTGGGTAGAAAATTTTTAATGCAACTAGG---------CCCTAGACCCAAGGCTAGTGTATCTGCCTCTAAAAAGCGGGCGGCTCCTACCTCTTCCTCTTCTTCACCAGCTAAACGTAAAAAACGATAGTTGTGTGTTGTGTGTTGTATGTATTGTATGGTTGTGCTTGTACTGTATGTTTTTGTGTATGTTTATGTATTTTATAATTGTGTATGTGCTATGTGTATGTATGACTGTATGTATGTGTAATGTTTTGTGTGTATGTAATAAACATGCATGGTTACTTTTACGCGTGGTTGCATAAACTAAGGTGCGGTAGTATCCTTGGGCAGTGTGTGTCAGCTTAGGTAATGTTCCTTACTGTTTACTGTTATATTAAATAGGTTGTTTGTATGCAATATAGTAACACACCAAACTCCATTTTAGTGCTGTACGCCATTTTATGCATGCAACCGAATTCGGTTGCCTAGCCTTTTGTCCTTATTTAAACCCAAAACTACTTTTCAGCAAAACAGTTAATCCTTTGGCATATTGCCGTTTCCTGTTGTATGATTCAGGTATGTACACTGCCTTACCCTGTATTACTCACCAGTATTTCTGTGCCAACTATGCTTTTATCTGCATACTTTGGCGCTGTTGGGCATATCTTTTTATGCAGGTGTTTGCAATATATTTTGTTGGCTAGTAGCCCTTATTGTATAAGCCAAGTATCTGTCTTGCAAACATGTAACCATATACTTACTCATTTTTCAAAACCGTTTACGGTCGTGCTAAAACAGGTTTCTTTTAATTGTT
