# Supplementary material for: Characterization and Diversity of 243 Complete Human Papillomavirus Genomes in Cervical Swabs Using Next Generation Sequencing
Source: Viruses. 2020 Dec 14;12(12):1437. doi: 10.3390/v12121437 (PMC7764970; doi:10.3390/v12121437)
Supplement: Supplementary file 1 [file viruses-12-01437-s001.zip › Supplementary material/Alignments/HPV67_alignment.fasta]

>D21208|HPV67|A1|
TTATAATCCTGTGTTTAAAAAAGTAGGTGTAACCGAAAACGGTTTGACCGAAAACGGTAAATATATAAAGCACACCAGTGTCCACCTACAGTGCAAGAAATATGTTTCAGGACACAGACGAAAAACCACGCAACCTGCACGAATTGTGTGAAGCTTTGGAAACCACGGTGCATGAAATAAGTTTGCCCTGCGTGCAGTGCAAAAAAACTTTGGACAGAAACGAGGTATATGACTTTTTATTTACTGATTTGAAAATAGTATACAGATGTGGGAATCCGTATGGGGTATGTAAGCAATGCCTAAGACTGTTATCAAAAGTTAGTGAATATAGATATTTTAACTATTCAGTATATGGAAATACTTTAGAAGAAATTGTGCATAAACCATTAAATGAAATTACAATACGATGTATAACATGTCAAAGACCATTGTGTCCACAAGAAAAGCAAAGGCATGTTGATCGCAAAAAGCGATTTCATAATATTTCCAATCGTTGGACAGGACGGTGTTCAGTGTGTTGGAGACCTCAACGAACGCAGACCCAGGTATAATATTTGAAGCCATGCGTGGAGACAAAGCTACATTGCAAGATTATATACTAGATTTAAAACCCGAAACAACTGACCTATACTGCTATGAGCAATTGCATGACAGCTCAGATGAGGAGGATGAAGTAGGCATGGACCGGCCAGATGGACAAGCAAAACCAGATACAACCAATTACCATATTGTTACTGTGTGTAACATCTGTGAGTGCACTTTGCGTTTGTGCATTCACAGTACAGCAGCAGACGTCCGAACAATCCAGCAGATGCTTATGAACACACTAGGAATAGTGTGTCCCACCTGTGCACAACAATAAACATCATCTGAAATGGAGGACCCGGAAGGTACAGACGGGGAACAGGGGGGGTGTACAGGATGGTTTAGTGTAGAAGCAATAATTGAAAAAAGAACAGGAGATAAGGTATCAGAGGATGAGGATGAGGATGCATCTGACACTGGTAGTGATTTAATTGGCTTTATAGATGATACACATATAGAAAACATACAGGCAGATACACAGGCAGCCCGCGCATTATTTAATTTACAGGAAGAGGAGGATGACCTAAACGCTGTGAGTGCACTAAAACGAAAGTTTACAGGCATACAGGCATGTGGTGGTAATAGTAATGGTATAGAAAACCAAGCATGTACAGCCGCAAAACGCAGAGCATACGACATAGAAGACAGCGGATATGGCAATACTGAAGTGGAAACTCAAGAGACAATGGTGCAGGTAGAGGGGCAAAATGGCGATATGCAGTGCAGTAGTCAGTGTAGTACGGGGGCAAGTAGTACGGGAAACAGTGTAGATATGCAATCGGAAAGTAATAGTAGTCAGGAACAAAGCATGCCATTGCAAACTGTGGAAAATATTATGCATGTAAATAATATAAAGGCAACGTTAATGCATAAATTTAAGGAAGCATATGGGGTAACGTTTACACAGCTAATAAGACCATTTAAAAGTGACAGGACAAGCTGTACAGATTGGTGTGTTACAGCGTTTGGAATAACACCATCAGTAGCAGAAAGTTTAAAGGTGTTAATCAAGCCACAAACGTTGTACACACATTTACAATGTTTAACCTGTGACAGAGGTATTATTATATTATTATTAGTAAGGTTTAAATGTGCAAAAAACAGGTTAACAGTGTCAAAATTAATGTCTAATTTATTATCAATTCCTGAAACGCATATGATAATTGAACCACCAAAAATACGGAGTACAACGTGTGCACTATATTGGTTTAGAACAGGAATGTCAAATATAAGTGAAGTAAGTGGGCAAACACCAGAATGGATAGAAAGACTAACGGTACTGCAACATAGTTTTGATGATACTATATTTGATTTAGGAGAAATGGTGCAATGGGCATATGACAATGACATAACAGATGATAGTGAAATAGCATATCAATATGCAATGCTGGCAGATGTAAACAGTAATGCCGCAGCATTTTTAAAAAGTAATTCGCAAGCCAAAATAGTAAAGGATTGTGGTACCATGTGCAGACACTATAAAAGAGCAGAAAAACGAAAAATGACAATAGGACAATGGATACAAGCTAGATGTGAAAAAGTAAATGATGGAGGAGACTGGAGAACAATAGTAAAGCTATTAAGATACCAAAATGTAGAATTTACACAGTTTTTAGCAACATTTAAAAAGTTTTTAAAAGGTATACCTAAAAAAAGTTGTATGGTAATATGCGGACCACCAAACACAGGGAAAACATATTTTGCAATGAGTTTAATCCACTTTTTACAAGGATGTGTAATATCATATGTAAACGCCAAAAGTCATTTTTGGCTACAACCATTGTCAGATGCAAAAATAGGAATGATAGATGATGTTACAGCAATATGCTGGACATACATAGATGATTATTTAAGAAATGCACTTGATGGAAATGATATTTCAATAGATGTAAAGCATAAAGCGTTAGTACAGCTAAAATGTCCACCATTACTATTAACTTCCAACATAGATGTAGCAACAGATTCAAGATGGCCGTTTTTACATAGTAGAGTAGTAGTGTTTAGATTTAACAATCCATTTCCGTTTGATGAAAATGGCAATCCAGTATATAACTTAAATGACGAAAATTGGAAATCCTTTTTCTCAAGGACGTGGTGCCAATTAGATTTAATTGAGGAAGAGGACAAGGAAAACCATGGAGGAAATTGCAACACGTTTAAATGCAGTGCAGGAGAAAATTCTAGATGTATACGAAGCTAATAAAAAAGACTTATGTACACAAATTGAACATTGGAGACTGAGACGCATTGAATGTGCTTTGTATTATAAAGCTAAAGAACTGGGACTGGCACGGATAGGCCACCAGGTGGTGCCACCTATGTCAGTTACAAAGGCCAAAGCCTGTCAAATAATTGAACTGCAAATGGCATTACAAACATTAAATGAAACACAATATAGTAATGATGAATGGACATTGCAAAGTACCAGCCTAGAACTATGGTTATGTGAACCAAAAAAATGTTTAAAAAAAAAAGGAGAGACTGTAACAGTGCAATACGATAATGATAAAGAAAATACAATGGAATATACAAGTTGGAATGAAATATATATAGTAAAGGACTCTGTGTGGACAGTGGTAGTGGGAAAGGTGGACTATATGGGACTATATTATATATATGAAACAGAAAAAACGTATTATGTAAAGTTTGAAACCGATGCTAAAAAGTATTCAAAACAAAACATTTGGGAAGTGCATGTGGGTGCTCAGGTAATTGTTTGTCCTACATCTATGTTTAGTAACGAAATATCCACTACTGAGGTTGCTGCCCGGATACCACACGCCACAGAAACGTATACCCCTGCCACCACCGCGTGCACCAAAGAA------AAACAGGCGCCTGCCAAACGACGACGACCTGACGTCCCAGACTTCTGCAACAACTCCCAGCACCCCACAAAGCTATTGTGCAGACAACGGTCCGTGGACTGTACATCGGTGGGGCTCGTCCCTGGACCTCAGTGCACAAACAAAGGACGGAGTGTGTGTGCACCTAACACTGCACCTATAGTGCATTTAAAAGGTGACCCTAATAGTTTAAAGTGTTTAAGATATAGATTAAAATGTAATACAGATTTATATTGTCATATGTCATCCACATGGCATTGGACCAGTGGAAAACATACAAAAACTAAAGAAGCTATTGTTACTGTTACATATGCCAGTGAAACACAACGACAACAGTTTTTAAACTCTGTACGCATACCCCCCACTGTGCAAATTGTTTGTGGTATAATGTCATTGTAATATATTGTATATTACTACATTACACACAAGCCAATATGTGCTGCTAAGTTGTATATATAGGTATACTATACAATGCTGGCCATTTTTGTATTTGCATTTGTGTTGCTGTTGTGCTTTTGTATTGTGCTACGTCCGCTTTTGCTTTCCATATATGTGTATGCATTATTGCTGGTGCTGGTGCTGGTGCTATGGGGTTTTATAGGTTCCCCCTTACGGGTATTTTTGGCATATCTTATATTTTTGTACCTACCTATGATGTGTATTCATTTACATGCACAGTATATTGTTTCCTAATACTTTGTATACTGTATGTATTTGTACATATTTATTGTTTTGTGCACAGTGTGGTACAATGGCATACTTTTTATATTTACTAATAAACCATTTTTTTATTTTTACTAGTGTGT-ACAATGAGACACAAACGATCTACAAGGCGCAAACGTGCCTCTGCAACACAACTATATCAAACATGCAAGGCGGCAGGCACCTGTCCCCCGGATGTTATTCCTAAAGTGGAAAGAACCACCATTGCAGATCAAATTCTTAAATTTGGCAGTTTAGGTGTTTTTTTTGGAGGCCTTGGTATTGGTACTGGGTCTGGTACGGGTGGTAGAACAGGTTATGTCCCCTTATCTACACGGCCTCCCACTGCATCTGCGCCTACATCTACAATACGACCCCCTGTATCTGTTGATACTGTAGGGCCCCTAGACTCTTCTATTGTGTCTATGATAGAAGAAACAAGTTTTATTGAGTCAGGTGCACCTGCACCATCTATTCCAACAGCATCTGGATTTGATGTTGCAACTTCTGCAGACAATACTCCTGCAATTATTAATGTTTCATCTATTGGTGAATCTTCTGTACAATCTGTTACCACCCATTTAAATCCCACTTTTACAGAACCTTCAGTACTCCGCCCATTTTCATCTTCTGAAGCCTCTGGTCATTTAATATTTTCTACACCCACTATTAGTACACATTCATATGAGGACATTCCTATGGATACCTTTATTGTTTCTACTACTAGTGACAATGTAACTAGTAGCACCCCTATTCCTAGGCCTCGCCCCACGGCACGCCTTGGTTTATATAGTAAAGGCACACAACAAGTTAAGGTTGTTGACCCTGCTTTTTTGACATCGCCTCGTAGATTAATTACATTTGATAATCCTGCATTTCAACCTACAGAACCTGATGAAACACTTTACTTTCAACACCAAGACATTTCACCTGCACCTGACCCTGACTTTTTAGACATAGTTGCATTACATAGGCCTGCTTTAACATCTCGCAAAGGCACTATTAGATTTAGTAGGTTAGGTAGTAAGGCTACAATGAAAACACGTAGTGGCAAACAAATTGGTGCTCGGGTGCATTATTATCAGGATTTAAGTCCTATAGTACCTGCTGACTCCATAGAACTACAGCCATTATCTCGCCCTGTGTCTTCTGCTTCCCATTCTATTAATGATGGTTTATATGATGTATATATGGATCCTGACACACCCTTTCCACAGCCATCAATATCCTATTCATTACATAGTCCTCAGACCACCAATGTTACTGTCCCCTTAAGTAGTGGTTTTGATTTTCCATTTTCCTCTACTGTACCATTACAGCCAGGTCCCGATATTGTGTCCCCTGTAGCCCCTACATACACTCCTTTTGTACCTGTTATACCTACATCTCCCTTTAACAATGTACTTGTTTATGGTAGTGATTTTATTTTACACCCTAGTTATTTTTTACGTCGCAGGCGTAAACGGTTTCCATATTTTTTTGCAGATGTCCGTGTGGCGGCCTAGTGAGGCCACTGTGTACCTGCCTCCTGTGCCTGTATCTAAGGTTGTAAGCACTGATGAATATGTGTCACGCACAAGCATTTACTATTACGCTGGTAGCTCCAGACTTTTAGCTGTAGGCCATCCTTACTTTTCCATTCCTAATCCCTCCAACACTAAAAAGGTGTTAGTGCCCAAGGTGTCAGGTTTGCAGTATAGGGTATTTAGGGTTCGTTTACCAGATCCCAACAAGTTTGGATTTCCAGACACATCTTTTTATAACCCTGACACACAGCGCTTAGTATGGGCTTGTGTTGGTATTGAAATAGGGCGAGGACAGCCTTTGGGTGTTGGTATTAGTGGACATCCATTACTTAATAAGTTTGATGATACTGAAACAAATAATAAATACCCTAGCCAGCCTGGTACTGATAATAGGGAATGCTTGTCTATGGATGCTAAGCAAACCCAGCTATGTATTATTGGTTGTAAACCTCCTACAGGTGAACACTGGGGTAAAGGTACCCCGTGTAGTGGTAACAGTAATGGGCCAGGTGCCTGTCCCCCTTTGGAACTTATGAATACTGTTATTGAGGATGGGGACATGATTGATACTGGTTTTGGCTGCATGGATTTTAAATCTTTGCAGGCCAATAAAAGTGATGTTCCGTTAGATATATGTACCAGTATTTGTAAATATCCTGATTATCTTGGTATGGCTAGCGAGGCTTATGGGGACAGTTTATTTTTCTTCCTGCGACGTGAGCAAATGTTTGTTAGGCATTTGTTTAACAGAGCAGGTAAATTAGGGGAGGATGTACCTACAGATTTGTATTTTAAGGGATCTGCAAACACTTCTGCACTGCAAACCTCAGCTTTTTTTCCTACTCCCAGTGGCTCTATGGTTTCCTCAGAATCTCAATTATTTAATAAACCATATTGGTTACAACGCGCACAAGGTCATAACAATGGTATATGCTGGGGTAATCAAATATTTGTTACTGTTGTAGACACTACACGTAGTACCAACATGACTTTATGTTCTGAGGAAAAATCAGAGGCTACATACAAAAATGAAAACTTTAAGGAATACCTTAGACATGTGGAAGAATATGATTTGCAGTTTATATTTCAGCTGTGCAAAATATCCCTTACTGCAAATGTTATGCAATACATACACACCATGAATCCAGATATATTAGAGGACTGGCAATTTGGCCTTACACCACCTCCTTCAGGTAATTTACAGGACACATATAGATTTGTTACCTCGCAGGCTATTACCTGTCAAAAAACATCCCCTCCAACAGCAAAGGAAGATCCTCTTAAAAAGTACAGTTTTTGGGAAATCAATTTAAAGGAAAAATTTTCTGCAGATTTAGATCAATTTCCCTTAGGTAGAAAATTTTTATTGCAGGCAGGTTTTACAGCTAAACCTAAACTAAAACGTTCTTCACCTTCTTCTTCCTCTTCCTCCTCTGCAAAACGTAAAAAGGTTAAAAGGTAATTGTATGACTGTTGTGTGTTTGTATTGTTTGTATGTATGATTTGTATGTTTGTGTAATGTGTATGTTATGTGTATGCATGTTCCCTGTGTCTGTCAATTTCCTGTTTTTGTTAATAAACATTACATACAATGTTAACTATATTGTTGTGTCGTGTGGTTGCACCCAATGAGTAAGGTACTGTCCCTATAT-CCCTGCCCATGCCATGCCCTTGCCTATCCCTGTATAATTATATGTAGCATACTGTGTTTGGTATATTTATTACTTTTACTTATAACATTACAGTCTCCATTTTGGGTTACTACTCCATTTTATATCTGTAACCGGTTTCGGTTGCTGTTGGCATAGGGTTTTGGTATTCTAGGTTTCTTGCCAACATTGTTAATCTTTGTCTTCCTGCAGTGCAATGCCTTTACTTGCTGTTGCTCTCCCGCCTAAATTGACTCATGGTATTGCAGTGCAACACGCCCTTTTACATGTTTTAAACTGCTTTTAGGCACATATTTTTACCATGTTTTTATTGCTTAATTGCACTTTTGGCTTGCACAGCACTATTTTATTGGGTTTATGTTACTATTGTAAGCCAACATACACCTTGTAAAATGATTCAAACCCTTACTCACACAGGTGTGTATGCACCGGTTTGGGTTAACATGTTCCAACCATATTGTTACATTATTATAAA
>HQ537780|HPV67|A2|
TTATAATCCTGTGTTTAAAAAAGTAGGTGTAACCGAAAGCGGTTGGACCGAAAACGGTAAATATATAAAGCACACCAGTGTCCACCTACAGTGCAAGAAATATGTTTCAGGACACAGACGAAAAACCACGCAACTTGCACGAATTGTGTGAAGCTTTGGAAACCACGGTGCATGAAATAAGTTTGCCCTGCGTGCAGTGCAAAAAAACTTTGGACAGAAACGAGGTATATGACTTTTTATTTACTGATTTGAAAATAGTATACAGATGTGGGAATCCGTATGGGGTATGTAAGCAATGCCTAAGACTGTTATCAAAAGTTAGTGAATATAGATATTTTAACTATTCAGTATATGGAAATACTTTAGAAGAAATTGTGCATAAACCATTAAATGAAATTACAATAAGATGTATAACATGTCAAAGACCATTGTGTCCACAAGAAAAGCAAAGGCATGTTGATCGCAAAAAGCGATTTCATAATATTTCCAATCGTTGGACAGGACGGTGTTCAGTGTGTTGGAGACCTCAACGAACGCAGACCCAGGTATAATATTTGAAGCCATGCGTGGAGACAAAGCTACATTGCAAGATTATATACTAGATTTAAAACCCGAAACAACTGACCTATACTGCTATGAGCAATTGCATGACAGCTCAGATGAGGAGGATGAAGTAGGCATGGACCGGCCAGATGGACAAGCAAAACCAGATATAACCAATTACCATATTGTTACTGTGTGTAACATCTGTCAGTGCACTTTGCGTTTGTGCATTCAGAGTACAGCAGCAGACGTCCGAACAATCCAGCAGATGCTTATGAACACACTAGGAATAGTGTGTCCTACCTGTGCACAACAATAAACATCATCTGAAATGGAGGACCCGGAAGGTACAGACGGGGAACAGGGGGGGTGTACAGGATGGTTTAGTGTAGAAGCAATAATTGAAAAAAGAACAGGAGATAAGGTATCAGAGGATGAGGATGAGGATGCATCTGACACTGGTAGTGATTTAATTGGCTTTATAGATGATACACATATAGAAAACATACAGGCAGATACACAGGCAGCCCGCGCATTATTTAATTTACAGGAAGAGGAGGATGACTTAAACGCTGTGAGTGCACTAAAACGAAAGTTTACAGGCATACAGGCATGTGGTGGCAATAGTAATGGTATAGAAAACCAAGCATGTACAGCCGCAAAACGCAGAGCATACGACATAGAAGACAGCGGATATGGCAATACTGAAGTGGAAACTCAAGAGACAATGGTGCAGGTAGAGGGGCAAAATGGCGATATGCAGTGCAGTAGTCAGTGTAGTACGGGGGCAAGTAGTACGGGAAACAGTGTAGATATGCAATCGGAAAGTAATAGTAGTCAGGAACAAAGCATGCCATTGCAAACTGTGGAAAATATTATGCATGTAAATAATATAAAGGCAACGTTAATGCATAAATTTAAGGAAGCATATGGGGTAACGTTTACACAGCTAATAAGACCATTTAAAAGTGACAGGACAAGCTGTACAGATTGGTGTGTTACAGCGTTTGGAATAACACCATCAGTAGCAGAAAGTTTAAAGGTGTTAATCAAGCCACAAACGTTGTACACACATTTACAATGTTTAACCTGTGACAGAGGTATTATTATATTATTATTAGTAAGGTTTAAATGTGCAAAAAACAGGTTAACAGTGTCAAAATTAATGTCTAATTTATTATCAATTCCTGAAACGCATATGATAATTGAACCACCAAAAATACGGAGTACAACGTGTGCACTATATTGGTTTAGAACAGGAATGTCAAATATAAGTGAAGTAAGTGGGCAAACACCAGAATGGATAGAAAGACTAACGGTACTGCAACATAGTTTTGATGATACTATATTTGATTTAGGAGAAATGGTGCAATGGGCATATGACAATGACATAACAGATGATAGTGAAATAGCATATCAATATGCAATGCTGGCAGATGTAAACAGTAATGCCGCAGCATTTTTAAAAAGTAATTCGCAAGCCAAAATAGTAAAGGATTGTGGTACCATGTGCAGACACTATAAAAGAGCAGAAAAACGAAAAATGACAATAGGACAATGGATACAAGCTAGATGTGAAAAAGTAAATGATGGAGGAGACTGGAGAACAATAGTAAAGCTATTAAGATACCAAAATGTAGAATTTACACAGTTTTTAGCAACATTTAAAAAGTTTTTAAAAGGTATACCTAAAAAAAGTTGTATGGTAATATGCGGACCACCAAACACAGGGAAAACATATTTTGCAATGAGTTTAATTCACTTTTTACAAGGATGTGTAATATCATATGTAAACGCCAAAAGTCATTTTTGGCTACAACCATTGTCAGATGCAAAAATAGGAATGATAGATGATGTTACAGCAATATGCTGGACATACATAGATGATTATTTAAGAAATGCACTTGATGGAAATGATATTTCAATAGATGTAAAGCATAAAGCGTTAGTACAGCTAAAATGTCCACCATTACTATTAACTTCCAACATAGATGTAGCAACAGATTCAAGATGGCCGTTTTTACATAGTAGAGTAGTAGTGTTTAGATTTAACAATCCATTTCCGTTTGATGAAAATGGTAATCCAGTATATAACTTAAATGACGAAAATTGGAAATCCTTTTTCTCAAGGACGTGGTGCCAATTAGATTTAATTGAGGAAGAGGACAAGGAAAACCATGGAGGAAATTTCAACACGTTTAAATGCAGTGCAGGAGAAAATTCTAGATGTATACGAAGCTAATAAAAAAGACTTATGTACACAAATTGAACATTGGAGACTGAGACGCATTGAATGTGCTTTGTATTATAAAGCTAAAGAAATGGGACTGGCACGGATAGGCCACCAGGTGGTGCCACCTATGTCAGTTACAAAGGCCAAAGCCTGTCAAATAATTGAACTGCAAATGGCATTACAAACATTAAATGAAACACAATATAGTAATGATGAATGGACATTGCAAAGTACCAGCCTAGAACTATGGTTATGTGAACCAAAAAAATGTTTAAAAAAAAAAGGAGAGACTGTAACAGTGCAATACGATAATGATAAAGAAAATACAATGGAATATACAAGTTGGAATGAAATATATATAGTAAAGGACTCTGTGTGGACAGTGGTAGTGGGAAAGGTGGACTATATGGGACTATATTATATATATGAAACAGAAAAAACGTATTATGTAAAGTTTGAAACTGATGCTAAAAAGTATTCAAAACAAAACATTTGGGAAGTGCATGTGGGTGCCCAGGTAATTGTTTGTCCTACATCTATGTTTAGTAACGAAATATCCACTACTGAGGTTGCTGCCCGGATACCACACGCCACAGAAACGTATACCCCTGCCACCACCGCGTGCACCAAAGAA------AAACAGGCGCCTGCCAAACGACGACGACCTGACGTCCCAGACTTCTGCAACAACTCCCAGCACCCCACAAAGCTATTGTGCAGACAACGGTCCGTGGACTGTACATCGGTGGGGCTCGTCCCTGGACCTCAGTGCACAAACAAAGGACGGAGTGTGTGTGCACCTAACACTGCACCTATAGTGCATTTAAAAGGTGACCCTAATAGTTTAAAGTGTTTAAGATATAGATTAAAATGTAATACAGATTTATATTGTCATATGTCATCCACATGGCATTGGACCAGTGGAAAACAAACAAAAACTAAAGAAGGTATTGTTACTGTTACATATGCCAGTGAAACACAACGACAACAGTTTTTAAACTCTGTACGCATACCACCCACTGTGCAAATTGTTTGTGGTATAATGTCATTGTAATATATTGTATATTACTACATTACACACAAGCCAATATGTGCTGCTAAGTTGTATATATAGGTATACTATACAATGCTGGCCCTTTTTGTATTTGTATTTGTGTTGCTGTTGTGCTTTTGTATTGTGCTACGTCCGCTTTTGCTTTCCATATATGTGTATGCATTATTGCTGGTGCTGGTGCTGGTGCTATGGGGTTTTATAGGTTCCCCCTTACGGGTATTTTTGGCATATCTTATATTTTTGTACCTACCTATGATGTGTATTCATTTACATGCACAGTATATTGTTTCCTAATACTTTGTATACTGTATATATTTGTACATATTTATTGTTTTGTGCACAGTGTGGTACAATGGTATACTTTTTATATTTACTAATAAACCATTTTTTTATTTTTACTAGTGTGTAACAATGAGACACAAACGATCTACAAGGAGCAAACGTGCCTCTGCAACACAACTATATCAAACATGCAAGGCGGCAGGCACCTGTCCCCCGGATGTTATTCCTAAAGTGGAAAGAACCACCATTGCAGATCAAATTCTTAAATTTGGCAGTTTAGGTGTTTTTTTTGGAGGCCTTGGTATTGGTACTGGGTCTGGTACGGGTGGTAGAACAGGTTATGTCCCCTTATCTACACGGCCTCCCACTGCTTCTGCGCCTACATCTACAATACGACCCCCTGTATCTGTTGATACTGTAGGGCCCCTAGACTCTTCTATTGTGTCTATGATAGAAGAAACAAGTTTTATTGAGTCAGGTGCACCTGCACCATCTATTCCAACAGCATCTGGATTTGATGTTGCAACTTCTGCAGACAATACTCCTGCAATTATTAATGTTTCATCTATTGGTGAATCTTCTGTACAATCTGTTACCACCCATTTAAATCCCACTTTTACAGAACCTTCAGTACTCCGCCCATTTTCATCTTCTGAAGCCTCTGGTCATTTAATATTTTCTACACCCACTATTAGTACACATTCATATGAGGACATTCCTATGGATACCTTTATTGTTTCTACTACTAGTGACAATGTAACTAGTAGCACCCCTATTCCTAGGTCTCGCCCCACGGCACGCCTTGGTTTATATAGTAAAGGCACACAACAAGTTAAGGTTGTTGACCCTGCTTTTTTGACATCGCCTCGTAGATTAATTACATTTGATAATCCTGCATTTCAACCTACAGAACCTGATGAAACACTTTACTTTCAACACCAAGACATTTCACCTGCACCTGACCCTGACTTTTTAGACATAGTTGCATTACATAGGCCTGCTTTAACATCTCGCAAAGGCACTATTAGATTTAGTAGGTTAGGTAGTAAGGCTACAATGAAAACACGTAGTGGCAAACAAATTGGTGCTCGGGTGCATTATTATCAGGATTTAAGTCCTATAGTACCTGCTGACTCCATAGAACTACAGCCATTATCTCGCCCTGTGTCTTCTGCTTCCCATTCTATTAATGATGGTTTATATGATGTATATATGGATCCTGACACACCCTTTCCACAGCCATCAATATCCTCTTCATTACATAGTCCTCAGACCACCAATGTTACTGTCCCCTTAAGTAGTGGTTTTGATTTTCCATTTTCCTCTACTGTACCATTACAGCCAGGTCCCGATATTGTGTCCCCTGTAGCCCCTACATACACTCCTTTTGTACCTGTTATACCTACATCTCCCTTTAACAATGTACTTGTTTATGGTAGTGATTTTATTTTACACCCTAGTTATTTTTTACGTCGCAGGCGTAAACGGTTTCCATATTTTTTTGCAGATGTCCGTGTGGCGGCCTAGTGAGGCCACTGTGTACCTGCCTCCTGTGCCTGTATCTAAGGTTGTAAGCACTGATGAATATGTGTCTCGCACAAGCATTTACTATTACGCTGGTAGCTCCAGACTTCTAGCTGTAGGCCATCCTTACTTTTCCATTCCTAATCCCTCCAACACTAAAAAGGTGTTAGTGCCCAAGGTGTCAGGTTTGCAGTATAGGGTATTTAGGGTTCGTTTACCAGATCCCAACAAGTTTGGATTTCCAGACACATCTTTTTATAACCCTGACACACAGCGCTTGGTATGGGCTTGTGTTGGTATTGAAATAGGGCGAGGACAGCCTTTGGGTGTTGGTATTAGTGGACATCCATTACTTAATAAGTTTGATGATACTGAAACAAATAATAAATACCCTAGCCAGCCTGGTACTGATAATAGGGAATGCTTGTCTATGGATGCTAAGCAGACCCAGCTATGTATTATTGGTTGTAAACCTCCTACAGGTGAACACTGGGGTAAAGGTACCCCGTGTAGTGGTAACAGTAATGGGCCAGGTGCCTGTCCCCCTTTGGAACTTATGAATACTATTATTGAGGATGGGGACATGATTGATACTGGTTTTGGCTGCATGGATTTTAAATCTTTGCAGGCCAATAAAAGTGATGTTCCGTTAGATATATGTACCAGTATTTGTAAATATCCTGATTATCTTGGTATGGCTAGCGAGGCTTATGGGGACAGTTTATTTTTCTTCCTGCGACGTGAGCAAATGTTTGTTAGGCATTTGTTTAACAGAGCAGGTAAATTAGGGGAGGATGTACCTACAGATTTGTATTTTAAGGGATCTGCAAACACTTCTGCACTGCAAACCTCAGCTTTTTTTCCTACTCCCAGTGGCTCTATGGTTTCCTCAGAATCTCAATTATTTAATAAACCATATTGGTTACAACGCGCACAGGGTCATAACAATGGTATATGCTGGGGTAATCAACTATTTGTTACTGTTGTAGACACTACACGTAGTACCAACATGACTTTATGTTCTGAGGAAAAATCAGAGGCTACATACAAAAATGAAAACTTTAAGGAATACCTTAGACATGTGGAAGAATATGATTTGCAGTTTATATTTCAGCTGTGCAAAATATCCCTTACTGCAAATGTTATGCAATACATACACACCATGAATCCAGATATATTAGAGGACTGGCAATTTGGCCTTACACCACCTCCTTCAGGTAATTTACAGGACACATATAGATTTGTTACCTCGCAGGCTATTACCTGTCAAAAAACATCCCCTCCAACAGCAAAGGAAGATCCTCTTAAAAAGTACAGTTTTTGGGAAATCAATTTAAAGGAAAAATTTTCTGCAGATTTAGATCAATTTCCCTTAGGTAGAAAATTTTTATTGCAGGCAGGTTTTACAGCTAAACCTAAACTAAAACGTTCTTCACCTTCTTCGTCCTCTTCCTCCTCTGCAAAACGTAAAAAGGTTAAAAGGTAATTGTATGACTGTTGTGTGTTTGTATTGTTTGTATGTATGATTTATATGTTTGTGTAATGTGTATGTTATGTGTATGCATGTTCCCTGTGTCTGTCAATTTCCTGTTTTTGTTAATAAACATTACATACAATGTTAACTATATTGTTGTGTCGTGTGGTTGCACCCAATGAGTAAGGTACTGTCCCTATATGCCCTACCCATGCCATGCCCTTGCCTATCCCTGTATAATTATATGTAGCATACTGTGTTTGGTATATTTATTACTTTTACTTATAACATTACAGTCTCCATTTTGGGTTACTACTCCATTTTATATCTGTAACCGGTTTCGGTTGCTGTTGGCATAGGGTTTTGGTATTCTAGGTTTCTTGCCAACATTGTTAATCTTTGTCTTCCTGCAGTGCAATGCCTTTACTTGCTGTTGCTCTCCCGCCTAAATTGACTCATGGTATTGCAGTGCAACACGCCCTTTTACATGTTTTAAACTGCTTTTAGGCACATATTTTTACCATGTTTTTATTGCTTAATTGCACTTTTGGCTTGCACAGCACTATTTTATTGGGTTTATGTTACTATTGTGAGCCAACATACACCTTGTAAAATGATTCAAACCCTTACTCACACAGGTGTGTATGCACCGGTTTGGGTTAACATGTTCCAACCATATTGTTACATTATTATAAA
>HQ537783|HPV67|B1|
TTATAATCCTGTGTTTAAAAAAGTAGGTGTAACCGAAAACGGTTTAACCGAAAACGGTAAATATATAAAGCACACCAGTGTCCACCTACAGTGCAAGAAATATGTTCCAGGACACAGACGAAAAACCACGCAACTTGCACGAATTGTGTGAAGCTTTGGAAACCACGGTGCATGAAATAAGTTTGCCCTGCGTGCAGTGCAAAAAAACTTTGGACAGAAACGAGGTATATGACTTTTTATTTACTGATTTGCACATAGTATACAGATGTGGGAATCCGTATGGGGTATGTAAGCAATGCCTAAGACTGTTATCAAAAGTTAGTGAATATAGATATTTTAACTATTCAGTATATGGAAATACTTTAGAAGAAATTGTGCATAAACCATTAAATGAAATTACAATAAGATGTATAACATGTCAAAGACCATTGTGTCCACAAGAAAAGCAAAGGCATGTCGATCGCAAAAAGCGATTTCATAATATTTCCAATCGTTGGACAGGACGGTGTTCAGTGTGTTGGAGACCTCAACGAACGCAGACCCAGGTATAATATTTGAAGCCATGCGTGGAGACAAAGCTACATTGCAAGATTATATACTAGATTTAAAACCCGAAACAACTGACCTATACTGCTATGAGCAATTGCATGACAGCTCAGATGAGGAGGATGAAGTAGGCATGGACCGGCCAGATGGACAAGCAAAACCAGATACAACCAATTACCATATTGTTACTGTGTGTAACATCTGTCAGTGCACTTTGCGTTTGTGCATCCACAGTACAGCAGCAGACGTCCGGACAATCCAGCAGATGCTTATGAACACACTAGGAATAGTGTGTCCCACCTGTGCACAACAATAAACATCATCTGAAATGGAGGACCCGGAAGGTACAGATGGGGAACAGGGGGGGTGTACAGGATGGTTTAGTGTAGAAGCAATAATTGAAAAAAGAACAGGAGATAAGGTATCAGAGGATGAGGATGAGGATGCATCTGACACTGGTAGTGATTTAATTGGCTTTATAGACGATACACATATAGAAAACATACAGGCAGATACACAGGCAGCCCGCGCATTATTTAATTTACAGGAAGAGGAGGATGACCTAAACGCTGTGAGTGCACTAAAACGAAAGTTTACAGGCATACAGACATGTGGTGGTAATAGTAATGGTATAGAAAACCAAGCATGTACAGCCGCAAAACGCAGAGCATACGACATAGAAGACAGCGGATATGGCAATACTGAAGTGGAAACTCAAGAGACAATGGTGCAGGTAGAGGGGCAAAATGGCGATATGCAGTGCAGTAGTCAGTGTAGTACGGGGGCAAGTAGTACGGGAAACAGTGTAGATATGCAATCGGAAAGTAATAGTAGTCAGGAACAAAGCATGCCATTGCAAACTGTGGAAAATATTATGCATGTAAATAATATAAAGGCAACGTTAATGCATAAATTTAAGGAAGCATATGGTGTAACGTTTACACAGCTAATAAGACCATTTAAAAGCGACAGGACAAGCTGTACAGATTGGTGTGTTACAGCGTTTGGAATAACACCATCAGTAGCAGAAAGTTTAAAGGTGTTAATTAAGCCACAGACGTTGTACACACATTTACAATGTTTAACCTGTGACAGAGGTATTATTATATTATTATTAGCAAGGTTTAAATGTGCAAAAAACAGGTTAACAGTGTCAAAATTAATGTCTAATTTATTATCAATTCCTGAAACGCATATGATAATTGAACCACCAAAAATACGGAGTACAACGTGTGCACTATATTGGTTTAGAACAGGAATGTCAAATATAAGTGAAGTAAGTGGGCAAACACCAGAATGGATAGAAAGACTAACGGTACTGCAACATAGTTTTGATGATACTATATTTGATTTAGGAGAAATGGTGCAATGGGCATATGACAATGAAATAACAGATGATAGTGAAATAGCATATCAATATGCAATGCTGGCAGATGTAAACAGTAATGCCGCAGCATTTCTAAAAAGTAATTCGCAAGCCAAAATAGTAAAGGATTGTGGTACCATGTGCAGACACTATAAAAGAGCAGAAAAACGAAAAATGACAATAGGACAATGGATACAAGCTAGATGTGAAAAAGTAAATGATGGAGGAGACTGGAGAACAATAGTAAAGCTATTAAGATACCAAAATGTAGAATTTACACAGTTTCTAGCAACATTTAAACAGTTTTTAAAAGGTATACCTAAAAAAAGTTGTATGGTAATATGCGGACCACCAAACACAGGGAAAACATATTTTGCAATGAGTTTAATTCACTTTCTAAAAGGATGTGTAATATCATATGTAAACTCTAAAAGTCATTTTTGGCTACAACCATTGTCAGATGCAAAAATAGGAATGATAGATGATGTTACAGCAATATGCTGGACATACATAGATGATTATTTAAGAAATGCACTTGATGGAAATGATATTTCAATAGATGTAAAGCATAAAGCTTTAGTACAGCTAAAATGTCCACCATTACTATTAACTTCCAACATAGATGTAGCAACAGATTCAAGATGGCCGTTTTTACATAGTAGAGTAGTAGTGTTTAGATTTAACAATCCATTTCCGTTTGATGAAAATGGCAATCCAGTATATAACTTAAATGACGAAAATTGGAAATCCTTTTTCTCAAGGACGTGGTGCCAATTAGATTTAATTGAGGAAGAGGACAAGGAAAACCATGGAGGAAATTTCAACACGTTTAAATGCAGTGCAGGAGAAAATTCTAGATGTATACGAAGCTAATAAAAAAGACTTATGTACACAAATTGAACATTGGAGACTGAGACGCATTGAATGTGCTTTGTATTATAAAGCTAAAGAAATGGGACTGGCACGAATAGGCCACCAGGTGGTGCCACCTATGTCAGTTACAAAGGCCAAAGCCTGTCAAATAATTGAACTGCAAATGGCATTACAAACATTAAATGAAACACAATATAGTAATGATGAATGGACATTGCAAAGTACCAGCCTAGAACTATGGTTATGTGAACCAAAAAAATGTTTAAAAAAAAAAGGAGAGACTGTAACAGTGCAATACGATAATAATAAAGAAAATACAATGGAATATACAAGTTGGAATGAAATATATATAGTAAAAGACTCTGTGTGGACAGTGGTAGTGGGAAAGGTGGACTATATGGGACTATATTATATATATGAAACAGAAAAAACGTATTATGTACAGTTTGAAACCGATGCTAAAAAGTATTCAAAACAAAACATTTGGGAAGTGCATGTGGGTGCTCAGGTAATTGTTTGTCCTACATCTATGTTTAGTAACGAAATATCCACTACTGAGGTTGCTGCCCGGATACCACACGCCACAGAAACGTATACCCCTGCCACCACCGCGTGCACCAAAGAAAAGCATAAACAGGCGCCTGCCAAACGACGACGACCTGACGTCCCAGACTTCTGCAACAACTCCCAGCACCCCACAAAGCTATTGTGCAGACAACGGTCCGTGGACTGTACATCGGTGGGGCTCGTCCCTGGACCTCAGTGCACAAACAAAGGACGGAGTGTGTGTGCACCTAACACTGCACCTATAGTGCATTTAAAAGGTGACCCTAACAGTTTAAAGTGTTTAAGATATAGATTAAAATGTAATACAGATTTATATTGCCATATGTCATCCACATGGCATTGGACCAGTGGAAAACATACAAAAACTAAAGAAGGTATTGTTACTGTTACATATGCCAGTGAAACACAACGACAACAGTTTTTAAACTCTGTACGCATACCACCCACTGTGCAAATTGTTTGTGGTATAATGTCATTGTAATATATTGTATATTACTACATTACACACAAGCCAATATGTGCTGCTAAGTTGTATATATAGGTATACTATACAATGCTGGCCATTTTTGTATTTGCATTTGTGTTGCTGTTGTGCTTTTGTATTGTGCTACGTCCGCTTTTGCTTTCCATATATGTGTATGCATTATTGCTGGTGCTGGTGCTGGTGCTATGGGGTTTTATAGGTTCCCCCTTACGGGTATTTTTGGCATATCTTATATTTTTGTACCTACCTATGATGTGTATTCATTTACATGCCCAGTATATTGTTTCCTAATACTTTGTATACTGTATATATTTGTACATATGTATTGTTTTGTGCACAGTGTGGTACAATAGCATACTTTTTATATTTACTAATAAACCATTTTTTTATTTTTACTAGTGTGTAACAATGAGACACAAACGATCTACAAGGCGCAAACGTGCCTCTGCAACACAACTATATCAAACATGCAAGGCGGCAGGCACCTGTCCCCCGGATGTTATTCCTAAAGTGGAAAGAACCACCATTGCAGATCAAATCCTTAAATTTGGCAGTTTAGGTGTTTTTTTTGGAGGCCTTGGTATTGGTACTGGGTCTGGTACGGGTGGTAGAACAGGATATGTCCCCTTATCTACACGGCCTCCCACTGCATCTGCGCCTACATCTACAATACGACCCCCTGTATCTGTTGATACTGTAGGGCCCCTAGACTCTTCTATTGTGTCTATGATAGAGGAAACAAGTTTTATTGAGTCAGGTGCACCTGCACCATCTATTCCAACAGCATCTGGATTTGATGTTGCAACTTCTGCAGACAATACTCCTGCAATTATTAATGTTTCATCTATTGGTGAATCTTCTGTAGAATCTGTTACCACCCATTTAAATCCCACTTTTACAGAACCTTCAGTACTCCGCCCATTTTCATCTTCTGAAGCCTCTGGTCATTTAATATTTTCTACACCCACTATTAGTACACATTCATATGAGGACATTCCTATGGATACCTTTATTGTTTCTACTAATAGTGACAATGTAACTAGTAGCACCCCTATTCCTAGGTCTCGCCCCACGGCACGCCTTGGTTTATATAGTAAAGGCACACAACAAGTTAAGGTTGTTGACCCTGCTTTTTTGACATCGCCTCGTAGATTAATTACATTTGATAATCCTGCATTTCAACCTACAGAACCTGATGAAACACTTTACTTTCAACACCAAGACATTTCACCTGCACCTGACCCTGACTTTTTAGACATAGTTGCATTACATAGGCCTGCTTTAACATCTCGCAAAGGCACTATTAGATTTAGTAGGTTAGGTAGTAAGGCTACAATGAAAACACGTAGTGGCAAACAAATTGGTGCTCGGGTGCATTATTATCAGGATTTAAGTTCTATAGCACCTGCTGACTCCATAGAACTACAGCCATTATCTCGCCCTGTGTCTTCTGCTTCCCATTCTATTAATGATGGTTTATATGATGTATATATGGATCCTGACACACCCTTTCCACAGCCATCAATATCCTATTCATTACATAGTCCTCAGACCACCAATGTTACTGTCCCCTTAAGTAGTGGTTTTGATTTTCCATTTTCCTCTACTGTACCTTTACAGCCAGGTCCCGATATTGTGTCCCCTGTAGCCCCTACATACACTCCTTTTGTACCTGTTATACCTACATCTCCCTTTAACAATGTACTTGTTTATGGTAGTGATTTTATTTTACACCCTAGTTATTTTTTACGTCGCAGGCGTAAACGGTTTCCATATTTTTTTGCAGATGTCCGTGTGGCGGCCTAGTGAGGCCACTGTGTACCTGCCTCCTGTGCCAGTATCTAAGGTTGTAAGCACTGATGAATATGTGTCTCGCACAAGCATTTACTATTACGCTGGTAGCTCCAGACTTCTAGCTGTAGGCCATCCTTACTTTTCCATTCCTAATCCCTCCAACTCTAAAAAGGTGTTAGTGCCCAAGGTGTCAGGTTTGCAGTATAGGGTATTTAGGGTTCGTTTACCAGATCCCAACAAGTTTGGATTTCCAGACACATCTTTTTATAACCCTGACACACAGCGCTTAGTATGGGCTTGTGTTGGTATTGAAATAGGGCGAGGACAGCCTTTGGGTGTTGGTATTAGTGGACATCCATTACTTAATAAGTTTGATGATACTGAAACAAATAATAAATACCCTAGCCAGCCTGGTACTGATAATAGGGAATGCTTGTCTATGGATGCTAAGCAGACCCAGCTATGTATTATTGGTTGTAAACCTCCTACAGGTGAACACTGGGGTAAAGGTACCCCGTGTAGTGGTAACAGTAATGGGCCAGGTGCCTGTCCCCCTTTGGAACTTATGAATACTGTTATTGAGGATGGGGACATGATTGATACTGGTTTTGGCTGCATGGATTTTAAATCTTTGCAGGCCAATAAAAGTGATGTTCCGTTAGATATATGTACCAGTATTTGTAAATATCCTGATTATCTTGGTATGGCTAGCGAGGCTTATGGGGACAGTTTATTTTTCTTCCTGCGACGTGAGCAAATGTTTGTTAGGCATTTGTTTAACAGGGCAGGTAAATTAGGGGAGGATGTACCTACTGATTTGTATTTTAAGGGATCTGCAAACACTTCTGCATTGCAAACCTCAGCTTTTTTTCCTACTCCCAGTGGCTCTATGGTTTCCTCAGAATCTCAATTATTTAATAAACCATATTGGTTACAACGCGCACAAGGTCATAACAATGGTATATGCTGGGGTAATCAAATATTTGTTACTGTTGTAGACACTACGCGTAGTACCAACATGACTTTATGTTCTGAGGAAAAATCAGAGCCTACATACAAAAATGAAAACTTTAAGGAATACCTTAGACATGTGGAAGAATATGATTTGCAGTTTATATTTCAGCTGTGTAAAATATCCCTTACTGCAAATGTTATGCAATACATACACACCATGAATCCAGATATATTAGAGGACTGGCAATTTGGCCTTACACCACCTCCTTCAGGTAATTTACAGGACACATATAGATTTGTTACCTCGCAGGCTATTACCTGTCAAAAAACATCCCCTCCAACAGCAAAGGAAGATCCTCTTAAAAAGTACAGTTTTTGGGAAATCAATTTAAAGGAAAAATTTTCTGCAGATTTAGATCAATTTCCCTTAGGTAGAAAATTTTTATTGCAGGCAGGTTTTACAGCTAAACCTAAACTAAAACGTTCTTCACCTTCTTCGTCCTCTTCCTCCTCTGCAAAACGTAAAAAGGTTAAAAGGTAATTGTATGACTGTTGTGTGTTTGTATTGTTTGTATGTATGATTTGTATGTTTGTGTAATGTGTATGTTATGTGTATGCATGTTCCCTGTGTCTGTCAATTTCCTGTTTTTGTTAATAAACATTACATACAATGTTAACTATATTGTTGTGTCGTGTGGTTGCACCCAATGAGTAAGGTACTGTCCCTATATGCCCTACCCATGCCATGCCCTTGCCTATCCCTGTATAATTATATGTGGCATACTGTGTTTGGTATATTTATTACTTTTACTTATAACATTACAGTCTCCATTTTGGGTTACTACTCCATTTTATATCTGTGACCGGTTTCGGTTGCTGTTGGCATAGGGTTTTGGTATTCTAGGTTTCTTGCCAAAATTGTTAATCTTTGTTTTCCTGCAGTGCAATGCCTTTACTTGCTGTTGCTCTCCCGCCTAAATTGACTCATAGTATTGCAGTGCAACACGCCCTTTTACATGTTTTAAACTGCTTTTAGGCACATATTTTTACCATGTTTTTATTGCTTAATTGCACTTTTGGCTTGCACAGCACTATTTTATTGGGTTTATGTTACTACTGTGGGCCAACATACACCTTGTAAAATGATTCAAACCCTTACTCACACAGGTGTGTATGCACCGGTTTGGGTTAACATGTTCCAACCATATTGTTATATTATTATAAA
>LNS0838993_HPV67
TTATAATCCTGTGTTTAAAAAAGTAGGTGTAACCGAAAACGGTTTAACCGAAAACGGTAAATATATAAAGCACACCAGTGTCCACCTACAGTGCAAGAAATATGTTCCAGGACACAGACGAAAAACCACGCAACTTGCACGAATTGTGTGAAGCTTTGGAAACCACGGTGCATGAAATAAGTTTGCCCTGCGTGCAGTGCAAAAAAACTTTGGACAGAAACGAGGTATATGACTTTTTATTTACTGATTTGCACATAGTATACAGATGTGGGAATCCGTATGGGGTATGTAAGCAATGCCTAAGACTGTTATCAAAAGTTAGTGAATATAGATATTTTAACTATTCAGTATATGGAAATACTTTAGAAGAAATTGTGCATAAACCATTAAATGAAATTACAATAAGATGTATAACATGTCAAAGACCATTGTGTCCACAAGAAAAGCAAAGGCATGTCGATCGCAAAAAGCGATTTCATAATATTTCCAATCGTTGGACAGGACGGTGTTCAGTGTGTTGGAGACCTCAACGAACGCAGACCCAGGTATAATATTTGAAGCCATGCGTGGAGACAAAGCTACATTGCAAGATTATATACTAGATTTAAAACCCGAAACAACTGACCTATACTGCTATGAGCAATTGCATGACAGCTCAGATGAGGAGGATGAAGTAGGCATGGACCGGCCAGATGGACAAGCAAAACCAGATACAACCAATTACCATATTGTTACTGTGTGTAACATCTGTCAGTGCACTTTGCGTTTGTGCATCCACAGTACAGCAGCAGACGTCCGGACAATCCAGCAGATGCTTATGAACACACTAGGAATAGTGTGTCCCACCTGTGCACAACAATAAACATCATCTGAAATGGAGGACCCGGAAGGTACAGATGGGGAACAGGGGGGGTGTACAGGATGGTTTAGTGTAGAAGCAATAATTGAAAAAAGAACAGGAGATAAGGTATCAGAGGATGAGGATGAGGATGCATCTGACACTGGTAGTGATTTAATTGGCTTTATAGACGATACACATATAGAAAACATACAGGCAGATACACAGGCAGCCCGTGCATTATTTAATTTACAGGAAGAGGAGGATGACCTAAACGCTGTGAGTGCACTAAAACGAAAGTTTACAGGCATACAGACATGTGGTGGTAATAGTAATGGTATAGAAAACCAAGCATGTACAGCCGCAAAACGCAGAGCATACGACATAGAAGACAGCGGATATGGCAATACTGAAGTGGAAACTCAAGAGACAATGGTGCAGGTAGAGGGGCAAAATGGCGATATGCAGTGCAGTAGTCAGTGTAGTACGGGGGCAAGTAGTACGGGAAACAGTGTAGATATGCAATCGGAAAGTAATAGTAGTCAGGAACAAAGCATGCCATTGCAAACTGTGGAAAATATTATGCATGTAAATAATATAAAGGCAACGTTAATGCATAAATTTAAGGAAGCATATGGTGTAACGTTTACACAGCTAATAAGACCATTTAAAAGCGACAGGACAAGCTGTACAGATTGGTGTGTTACAGCGTTTGGAATAACACCATCAGTAGCAGAAAGTTTAAAGGTGTTAATTAAGCCACAGACGTTGTACACACATTTACAATGTTTAACCTGTGACAGAGGTATTATTATATTATTATTAGCAAGGTTTAAATGTGCAAAAAACAGGTTAACAGTGTCAAAATTAATGTCTAATTTATTATCAATTCCTGAAACGCATATGATAATTGAACCACCAAAAATACGGAGTACAACGTGTGCACTATATTGGTTTAGAACAGGAATGTCAAATATAAGTGAAGTAAGTGGGCAAACACCAGAATGGATAGAAAGACTAACGGTACTGCAACATAGTTTTGATGATACTATATTTGATTTAGGAGAAATGGTGCAATGGGCATATGACAATGAAATAACAGATGATAGTGAAATAGCATATCAATATGCAATGCTGGCAGATGTAAACAGTAATGCCGCAGCATTTCTAAAAAGTAATTCGCAAGCCAAAATAGTAAAGGATTGTGGTACCATGTGCAGACACTATAAAAGAGCAGAAAAACGAAAAATGACAATAGGACAATGGATACAAGCTAGATGTGAAAAAGTAAATGATGGAGGAGACTGGAGAACAATAGTAAAGCTATTAAGATACCAAAATGTAGAATTTACACAGTTCCTAGCAACATTTAAACAGTTTTTAAAAGGTATACCTAAAAAAAGTTGTATGGTAATATGCGGACCACCAAACACAGGGAAAACATATTTTGCAATGAGTTTAATTCACTTTCTAAAAGGATGTGTAATATCATATGTAAACTCTAAAAGTCATTTTTGGCTACAACCATTGTCAGATGCAAAAATAGGAATGATAGATGATGTTACAGCAATATGCTGGACATACATAGATGATTATTTAAGAAATGCACTTGATGGAAATGATATTTCAATAGATGTAAAGCATAAAGCTTTAGTACAGCTAAAATGTCCACCATTACTATTAACGTCCAACATAGATGTAGCAACAGATTCAAGATGGCCGTTTTTACATAGTAGAGTAGTAGTGTTTAGATTTAACAATCCATTTCCGTTTGATGAAAATGGCAATCCAGTATATAACTTAAATGACGAAAATTGGAAATCCTTTTTCTCAAGGACGTGGTGCCAATTAGATTTAATTGAGGAAGAGGACAAGGAAAACCATGGAGGAAATTTCAACACGTTTAAATGCAGTGCAGGAGAAAATTCTAGATGTATACGAAGCTAATAAAAAAGACTTATGTACACAAATTGAACATTGGAGACTGAGACGCATTGAATGTGCTTTGTATTATAAAGCTAAAGAAATGGGACTGGCACGAATAGGCCACCAGGTGGTGCCACCTATGTCAGTTACAAAGGCCAAAGCCTGTCAAATAATTGAACTGCAAATGGCATTACAAACATTAAATGAAACACAATATAGTAATGATGAATGGACATTGCAAAGTACCAGCCTAGAACTATGGTTATGTGAACCAAAAAAATGTTTAAAAAAAAAAGGAGAGACTGTAACAGTGCAATACGATAATAATAAAGAAAATACAATGGAATATACAAGTTGGAATGAAATATATATAGTAAAAGACTCTGTGTGGACAGTGGTAGTGGGAAAGGTGGACTATATGGGACTATATTATATATATGAAACAGAAAAAACGTATTATGTACAGTTTGAAACCGATGCTAAAAAGTATTCAAAACAAAACATTTGGGAAGTGCATGTGGGTGCTCAGGTAATTGTTTGTCCTACATCTATGTTTAGTAACGAAATATCCACTACTGAGGTTGCTGCCCGGATACCACACGCCACAGAAACGTATACCCCTGCCACCACCGCGTGCACCAAAGAAGAGCATAAACAGGCGCCTGCCAAACGACGACGACCTGACGTCCCAGACTTCTGCAACAACTCCCAGCACCCCACAAAGCTATTGTGCAGACAACGGTCCGTGGACTGTACATCGGTGGGGCTCGTCCCTGGACCTCAGTGCACAAACAAAGGACGGAGTGTGTGTGCACCTAACACTGCACCTATAGTGCATTTAAAAGGTGACCCTAACAGTTTAAAGTGTTTAAGATATAGATTAAAATGTAATACAGATTTATATTGCCATATGTCATCCACATGGCATTGGACCAGTGGAAAACATACAAAAACTAAAGAAGGTATTGTTACTGTTACATATGCCAGTGAAACACAACGACAACAGTTTTTAAACTCTGTACGCATACCACCCACTGTGCAAATTGTTTGTGGTATAATGTCATTGTAATATATTGTATATTACTACATTACACACAAGCCAATATGTGCTGCTAAGTTGTATATATAGGTATACTATACAATGCTGGCCATTTTTGTATTTGCATTTGTGTTGCTGTTGTGCTTTTGTATTGTGCTACGTCCGCTTTTGCTTTCCATATATGTGTATGCATTATTGCTGGTGCTGGTGCTGGTGCTATGGGGTTTTATAGGTTCCCCCTTACGGGTATTTTTGGCATATCTTATATTTTTGTACCTACCTATGATGTGTATTCATTTACATGCCCAGTATATTGTTTCCTAATACTTTGTATACTGTATATATTTGTACATATGTATTGTTTTGTGCACAGTGTGGTACAATAGCATACTTTTTATATTTACTAATAAACCATTTTTTTATTTTTACTAGTGTGTAACAATGAGACACAAACGATCTACAAGGCGCAAACGTGCCTCTGCAACACAACTATATCAAACATGCAAGGCGGCAGGCACCTGTCCCCCGGATGTTATTCCTAAAGTGGAAAGAACCACCATTGCAGATCAAATCCTTAAATTTGGCAGTTTAGGTGTTTTTTTTGGAGGCCTTGGTATTGGTACTGGGTCTGGTACGGGCGGTAGAACAGGATATGTCCCCTTATCTACACGGCCTCCCACTGCATCTGCGCCTACATCTACAATACGACCCCCTGTATCTGTTGATACTGTAGGGCCCCTAGACTCTTCTATTGTGTCTATGATAGAGGAAACAAGTTTTATTGAGTCAGGTGCACCTGCACCATCTATTCCAACAGCATCTGGATTTGATGTTGCAACTTCTGCAGACAATACTCCTGCAATTATTAATGTTTCATCTATTGGTGAATCTTCTGTAGAATCTGTTACCACCCATTTAAATCCCACTTTTACAGAACCTTCAGTACTCCGCCCATTTTCATCTTCTGAAGCCTCTGGTCATTTAATATTTTCTACACCCACTATTAGTACACATTCATATGAGGACATTCCTATGGATACCTTTATTGTTTCTACTAATAGTGACAATATAACTAGTAGCACCCCTATTCCTAGGTCTCGCCCCACGGCACGCCTTGGTTTATATAGTAAAGGCACACAACAAGTTAAGGTTGTTGACCCTGCTTTTTTGACATCGCCTCGTAGATTAATTACATTTGATAATCCTGCATTTCAACCTACAGAACCTGATGAAACACTTTACTTTCAACACCAAGACATTTCACCTGCACCTGACCCTGACTTTTTAGACATAGTTGCATTACATAGGCCTGCTTTAACATCTCGCAAAGGCACTATTAGATTTAGTAGGTTAGGTAGTAAGGCTACAATGAAAACACGTAGTGGCAAACAAATTGGTGCTCGGGTGCATTATTATCAGGATTTAAGTCCTATAGCACCTGCTGACTCCATAGAACTACAGCCATTATCTCGCCCTGTGTCTTCTGCTTCCCATTCTATTAATGATGGTTTATATGATGTATATATGGATCCTGACACACCCTTTCCACAGCCATCAATATCCTATTCATTACATAGTCCTCAGACCACCAATGTTACTGTCCCCTTAAGTAGTGGTTTTGATTTTCCATTTTCCTCTACTGTACCTTTACAGCCAGGTCCCGATATTGTGTCCCCTGTAGCCCCTACATACACTCCTTTTGTACCTGTTATACCTACATCTCCCTTTAACAATGTACTTGTTTATGGTAGTGATTTTATTTTACACCCTAGTTATTTTTTACGTCGCAGGCGTAAACGGTTTCCATATTTTTTTGCAGATGTCCGTGTGGCGGCCTAGTGAGGCCACTGTGTACCTGCCTCCTGTGCCAGTATCTAAGGTTGTAAGCACTGATGAATATGTGTCTCGCACAAGCATTTACTATTACGCTGGTAGCTCCAGACTTCTAGCTGTAGGCCATCCTTACTTTTCCATTCCTAATCCCTCCAACTCTAAAAAGGTGTTAGTGCCCAAGGTGTCAGGTTTGCAGTATAGGGTATTTAGGGTTCGTTTACCAGATCCCAACAAGTTTGGATTTCCAGACACATCTTTTTATAACCCTGACACACAGCGCTTAGTATGGGCTTGTGTTGGTATTGAAATAGGGCGAGGACAGCCTTTGGGTGTTGGTATTAGTGGACATCCATTACTTAATAAGTTTGATGATACTGAAACAAATAATAAATACCCTAGCCAGCCTGGTACTGATAATAGGGAATGCTTGTCTATGGATGCTAAGCAGACCCAGCTATGTATTATTGGTTGTAAACCTCCTACAGGTGAACACTGGGGTAAAGGTACCCCGTGTAGTGGTAACAGTAATGGGCCAGGTGCCTGTCCCCCTTTGGAACTTATGAATACTGTTATTGAGGATGGGGACATGATTGATACTGGTTTTGGCTGCATGGATTTTAAATCTTTGCAGGCCAATAAAAGTGATGTTCCGTTAGATATATGTACCAGTATTTGTAAATATCCTGATTATCTTGGTATGGCTAGCGAGGCTTATGGGGACAGTTTATTTTTCTTCCTGCGACGTGAGCAAATGTTTGTTAGGCATTTGTTTAACAGGGCAGGTAAATTAGGGGAGGATGTACCTACTGATTTGTATTTTAAGGGATCTGCAAACACTTCTGCATTGCAAACCTCAGCTTTTTTTCCTACTCCCAGTGGCTCTATGGTTTCCTCAGAATCTCAATTATTTAATAAACCATATTGGTTACAACGCGCACAAGGTCATAACAATGGTATATGCTGGGGTAATCAAATATTTGTTACTGTTGTAGACACTACGCGTAGTACCAACATGACTTTATGTTCTGAGGAAAAATCAGAGCCTACATACAAAAATGAAAACTTTAAGGAATACCTTAGACATGTGGAAGAATATGATTTGCAGTTTATATTTCAGCTGTGTAAAATATCCCTTACTGCAAATGTTATGCAATACATACACACCATGAATCCAGATATATTAGAGGACTGGCAATTTGGCCTTACACCACCTCCTTCAGGTAATTTACAGGACACATATAGATTTGTTACCTCGCAGGCTATTACCTGTCAAAAAACATCCCCTCCAACAGCAAAGGAAGATCCTCTTAAAAAGTACAGTTTTTGGGAAATCAATTTAAAGGAAAAATTTTCTGCAGATTTAGATCAATTTCCCTTAGGTAGAAAATTTTTATTGCAGGCAGGTTTTACAGCTAAACCTAAACTAAAACGTTCTTCACCTTCTTCGTCCTCTTCCTCCTCTGCAAAACGTAAAAAGGTTAAAAGGTAATTGTATGACTGTTGTGTGTTTGTATTGTTTGTATGTATGATTTGTATGTTTGTGTAATGTGTATGTTATGTGTATGCATGTTCCCTGTGTCTGTCAATTTCCTGTTTTTGTTAATAAACATTACATACAATGTTAACTATATTGTTGTGTCGTGTGGTTGCACCCAATGAGTAAGGTACTGTCCCTATATGCCCTACCCATGCCATGCCCTTGCCTATCCCTGTATAATTATATGTGGCATACTGTGTTTGGTATATTTATTACTTTTACTTATAACATTACAGTCTCCATTTTGGGTTACTACTCCATTTTATATCTGTGACCGGTTTCGGTTGCTGTTGGCATAGGGTTTTGGTATTCTAGGTTTCTTGCCAAAATTGTTAATCTTTGTTTTCCTGCAGTGCAATGCCTTTACTTGCTGTTGCTCTCCCGCCTAAATTGACTCATAGTATTGCAGTGCAACACGCCCTTTTACATGTTTTAAACTGCTTTTAGGCACATATTTTTACCATGTTTTTATTGCTTAATTGCACTTTTGGCTTGCACAGCACTATTTTATTGGGTTTATGTTACTACTGTGGGCCAACATACACCTTGTAAAATGATTCAAACCCTTACTCACACAGGTGTGTATGCACCGGTTTGGGTTAACATGTTCCAACCATATTGTTATATTATTATAAA
>LNS1673939_HPV67
TTATAATCCTGTGTTTAAAAAAGTAGGTGTAACCGAAAACGGTTTAACCGAAAACGGTAAATATATAAAGCACACCAGTGTCCACCTACAGTGCAAGAAATATGTTCCAGGACACAGACGAAAAACCACGCAACTTGCACGAATTGTGTGAAGCTTTGGAAACCACGGTGCATGAAATAAGTTTGCCCTGCGTGCAGTGCAAAAAAACTTTGGACAGAAACGAGGTATATGACTTTTTATTTACTGATTTGCACATAGTATACAGATGTGGGAATCCGTATGGGGTATGTAAGCAATGCCTAAGACTGTTATCAAAAGTTAGTGAATATAGATATTTTAACTATTCAGTATATGGAAATACTTTAGAAGAAATTGTGCATAAACCATTAAATGAAATTACAATAAGATGTATAACATGTCAAAGACCATTGTGTCCACAAGAAAAGCAAAGGCATGTCGATCGCAAAAAGCGATTTCATAATATTTCCAATCGTTGGACAGGACGGTGTTCAGTGTGTTGGAGACCTCAACGAACGCAGACCCAGGTATAATATTTGAAGCCATGCGTGGAGACAAAGCTACATTGCAAGATTATATACTAGATTTAAAACCCGAAACAACTGACCTATACTGCTATGAGCAATTGCATGACAGCTCAGATGAGGAGGATGAAGTAGGCATGGACCGGCCAGATGGACAAGCAAAACCAGATACAACCAATTACCATATTGTTACTGTGTGTAACATCTGTCAGTGCACTTTGCGTTTGTGCATCCACAGTACAGCAGCAGACGTCCGAACAATCCAGCAGATGCTTATGAACACACTAGGAATAGTGTGTCCCACCTGTGCACAACAATAAACATCATCTGAAATGGAGGACCCGGAAGGTACAGATGGGGAACAGGGGGGGTGTACAGGATGGTTTAGTGTAGAAGCAATAATTGAAAAAAGAACAGGAGATAAGGTATCAGAGGATGAGGATGAGGATGCATCTGACACTGGTAGTGATTTAATTGGCTTTATAGACGATACACATATAGAAAACATACAGGCAGAGACACAGGCAGCCCGCGCATTATTTAATTTACAGGAAGAGGAGGATGACCTAAACGCTGTGAGTGCACTAAAACGAAAGTTTACAGGCATACAGACATGTGGTGGTAATAGTAATGGTATAGAAAACCAAGCATGTACAGCCGCAAAACGCAGAGCATACGACATAGAAGACAGCGGATATGGCAATACTGAAGTGGAAACTCAAGAGACAATGGTGCAGGTAGAGGGGCAAAATGGCGATATGCAGTGCAGTAGTCAGTGTAGTACGGGGGCAAGTAGTACGGGAAACAGTGTAGATATGCAATCGGAAAGTAATAGTAGTCAGGAACAAAGCATGCCATTGCAAACTGTGGAAAATATTATGCATGTAAATAATATAAAGGCAACGTTAATGCATAAATTTAAGGAAGCATATGGTGTAACGTTTACACAGCTAATAAGACCATTTAAAAGCGACAGGACAAGCTGTACAGATTGGTGTGTTACAGCGTTCGGAATAACACCATCAGTAGCAGAAAGTTTAAAGGTGTTAATTAAGCCACAGACGTTGTACACACATTTACAATGTTTAACCTGTGACAGAGGTATTATTATATTATTATTAGCAAGGTTTAAATGTGCAAAAAACAGGTTAACAGTGTCAAAATTAATGTCTAATTTATTATCAATTCCTGAAACGCATATGATAATTGAACCACCAAAAATACGGAGTACAACGTGCGCACTATATTGGTTTAGAACAGGAATGTCAAATATAAGTGAAGTAAGTGGGCAAACACCAGAATGGATAGAAAGACTAACGGTACTGCAACATAGTTTTGATGATACTATATTTGATTTAGGAGAAATGGTGCAATGGGCATATGACAATGAAATAACAGATGATAGTGAAATAGCATATCAATATGCAATGCTGGCAGATGTAAACAGTAATGCCGCAGCATTTCTAAAAAGTAATTCGCAAGCCAAAATAGTAAAGGATTGTGGTACCATGTGCAGACACTATAAAAGAGCAGAAAAACGAAAAATGACAATAGGACAATGGATACAAGCTAGATGTGAAAAAGTAAATGATGGAGGAGACTGGAGAACAATAGTAAAGCTATTAAGATACCAAAATGTAGAATTTACACAGTTCCTAGCAACATTTAAACAGTTTTTAAAAGGTATACCTAAAAAAAGTTGTATGGTAATATGCGGACCACCAAACACAGGGAAAACATATTTTGCAATGAGTTTAATTCACTTTCTAAAAGGATGTGTAATATCATATGTAAACTCTAAAAGTCATTTTTGGCTACAACCATTGTCAGATGCAAAAATAGGAATGATAGATGATGTTACAGCAATATGCTGGACATACATAGATGATTATTTAAGAAATGCACTTGATGGAAATGATATTTCAATAGATGTAAAGCATAAAGCTTTAGTACAGCTAAAATGTCCACCATTACTATTAACTTCCAACATAGATGTAGCAACAGATTCAAGATGGCCGTTTTTACATAGTAGAGTAGTAGTGTTTAGATTTAACAATCCATTTCCGTTTGATGAAAATGGCAATCCAGTATATAACTTAAATGACGAAAATTGGAAATCCTTTTTCTCAAGGACGTGGTGCCAATTAGATTTAATTGAGGAAGAGGACAAGGAAAACCATGGAGGAAATTTCAACACGTTTAAATGCAGTGCAGGAGAAAATTCTAGATGTATACGAAGCTAATAAAAAAGACTTATGTACACAAATTGAACATTGGAGACTGAGACGCATTGAATGTGCTTTGTATTATAAAGCTAAAGAAATGGGACTGGCACGAATAGGCCACCAGGTGGTGCCACCTATGTCAGTTACAAAGGCCAAAGCCTGTCAAATAATTGAACTGCAAATGGCATTACAAACATTAAATGAAACACAATATAGTAATGATGAATGGACATTGCAAAGTACCAGCCTAGAACTATGGTTATGTGAACCAAAAAAATGTTTAAAAAAAAAAGGAGAGACTGTAACAGTGCAATACGATAATAATAAAGAAAATACAATGGAATATACAAGTTGGAATGAAATATATATAGTAAAAGACTCTGTGTGGACAGTGGTAGTGGGAAAGGTGGACTATATGGGACTATATTATATATATGAAACAGAAAAAACGTATTATGTACAGTTTGAAACTGATGCTAAAAAGTATTCAAAACAAAACATTTGGGAAGTGCATGTGGGTGCTCAGGTAATTGTTTGTCCTACATCTATGTTTAGTAACGAAATATCCACTACTGAGGTTGCTGCCCGGATACCACACGCCACAGAAACGTATACCCCTGCCACCACCGCGTGCACCAAAGAAGAGCATAAACAGGCGCCTGCCAAACGACGACGACCTGACGTCCCAGACTTCTGCAACAACTCCCAGCACCCCACAAAGCTATTGTGCAGACAACGGTCCGTGGACTGTACATCGGTGGGGCTCGTCCCTGGACCTCAGTGCACAAACAAAGGACGGAGTGTGTGTGCACCTAACACTGCACCTATAGTGCATTTAAAAGGTGACCCTAACAGTTTAAAGTGTTTAAGATATAGATTAAAATGTAATACAGATTTATATTGTCATATGTCATCCACATGGCATTGGACCAGTGGAAAACATACAAAAACTAAAGAAGGTATTGTTACTGTTACATATGCCAGTGAAACACAACGACAACAGTTTTTAAACTCTGTACGCATACCACCCACTGTGCAAATTGTTTGTGGTATAATGTCATTGTAATATATTGTATATTACTACATTACACACAAGCCAATATGTGCTGCTAAGTTGTATATATAGGTATACTATACAATGCTGGCCATTTTTGTATTTGCATTTGTGTTGCTGTTGTGCTTTTGTATTGTGCTACGTCCGCTTTTGCTTTCCATATATGTGTATGCATTATTGCTGGTGCTGGTGCTGGTGCTATGGGGTTTTATAGGTTCCCCCTTACGGGTATTTTTGGCATATCTTATATTTTTGTACCTACCTATGATGTGTATTCATTTACATGCCCAGTATATTGTTTCCTAATACTTTGTATACTGTATATATTTGTACATATTTATTGTTTTGTGCACAGTGTGGTACAATAGCATACTTTTTATATTTACTAATAAACCATTTTTTTATTTTCACTAGTGTGTAACAATGAGACACAAACGATCTACAAGGCGCAAACGTGCCTCTGCAACACAACTATATCAAACATGCAAGGCGGCAGGCACCTGTCCCCCGGATGTTATTCCTAAAGTGGAAAGAACCACCATTGCAGATCAAATCCTTAAATTTGGCAGTTTAGGTGTTTTTTTTGGAGGCCTTGGTATTGGTACTGGGTCTGGTACGGGTGGTAGAACAGGATATGTCCCCTTATCTACACGGCCTCCCACTGCATCTGCGCCTACATCTACAATACGACCCCCTGTATCTGTTGATACTGTAGGGCCCCTAGACTCTTCTATTGTGTCTATGATAGAGGAAACAAGTTTTATTGAGTCAGGTGCACCTGCACCATCTATTCCAACAGCATCTGGATTTGATGTTGCAACTTCTGCAGACAATACTCCTGCAATTATTAATGTTTCATCTATTGGTGAATCTTCTGTAGAATCTGTTACCACCCATTTAAATCCCACTTTTACAGAACCTTCAGTACTCCGCCCATTTTCATCTTCTGAAGCCTCTGGTCATTTAATATTTTCTACACCCACTATTAGTACACATTCATATGAGGACATTCCTATGGATACCTTTATTGTTTCTACTAATAGTGACAATGTAACTAGTAGCACCCCTATTCCTAGGTCTCGCCCCACGGCACGCCTTGGTTTATATAGTAAAGGCACACAACAAGTTAAGGTTGTTGACCCTGCTTTTTTGACATCGCCTCGTAAATTAATTACATTTGATAATCCTGCATTTCAACCTACAGAACCTGATGAAACACTTTACTTTCAACACCAAGACATTTCACCTGCACCTGACCCTGACTTTTTAGACATAGTTGCATTACATAGGCCTGCTTTAACATCTCGCAAAGGCACTATTAGATTTAGTAGGTTAGGTAGTAAGGCTACAATGAAAACACGTAGTGGCAAACAAATTGGTGCTCGGGTGCATTATTATCAGGATTTAAGTCCTATAGCACCTGCTGACTCCATAGAACTACAGCCATTATCTCGCCCTGTGTCTTCTGCTTCCCATTCTATTAATGATGGTTTATATGATGTATATATGGATCCTGACACACCCTTTCCACAGCCATCAATATCCTATTCATTACATAGTCCTCAGACCACCAATGTTACTGTCCCCTTAAGTAGTGGTTTTGATTTTCCATTTTCCTCTACTGTACCTTTACAGCCAGGTCCCGATATTGTGTCCCCTGTAGCCCCTACATACACTCCTTTTGTACCTGTTATACCTACATCTCCCTTTAACAATGTACTTGTTTATGGTAGTGATTTTATTTTACACCCTAGTTATTTTTTACGTCGCAGGCGTAAACGGTTTCCATATTTTTTTGCAGATGTCCGTGTGGCGGCCTAGTGAGGCCACTGTGTACCTGCCTCCTGTGCCAGTATCTAAGGTTGTAAGCACTGATGAATATGTGTCTCGCACAAGCATTTACTATTACGCTGGTAGCTCCAGACTTCTAGCTGTAGGCCATCCTTACTTTTCCATTCCTAATCCCTCCAACTCTAAAAAGGTGTTAGTGCCCAAGGTGTCAGGTTTGCAGTATAGGGTATTTAGGGTTCGTTTACCAGATCCCAACAAGTTTGGATTTCCAGACACATCTTTTTATAACCCTGACACACAGCGCTTAGTATGGGCTTGTGTTGGTATTGAAATAGGGCGAGGACAGCCTTTGGGTGTTGGTATTAGTGGACATCCATTACTTAATAAGTTTGATGATACTGAAACAAATAATAAATACCCTAGCCAGCCTGGTACTGATAATAGGGAATGCTTGTCTATGGATGCTAAGCAGACCCAGCTATGTATTATTGGTTGTAAACCTCCTACAGGTGAACACTGGGGTAAAGGTACCCCGTGTAGTGGTAACAGTAATGGCCCAGGTGCCTGTCCCCCTTTGGAACTTATGAATACTGTTATTGAGGATGGGGACATGATTGATACTGGTTTTGGCTGCATGGATTTTAAATCTTTGCAGGCCAATAAAAGTGATGTTCCGTTAGATATATGTACCAGTATTTGTAAATATCCTGATTATCTTGGTATGGCTAGCGAGGCTTATGGGGACAGTTTATTTTTCTTCCTGCGACGTGAGCAAATGTTTGTTAGGCATTTGTTTAACAGAGCAGGTAAATTAGGGGAGGATGTACCTACAGATTTGTATTTTAAGGGATCTGCAAACACTTCTGCACTGCAAACCTCAGCTTTTTTTCCTACTCCCAGTGGCTCTATGGTTTCCTCAGAATCTCAATTATTTAATAAACCATATTGGTTACAACGCGCACAAGGTCATAACAATGGTATATGCTGGGGTAATCAAATATTTGTCACTGTTGTAGACACTACGCGTAGTACCAACATGACTTTATGTTCTGAGGAAAAATCAGAGCCTACATACAAAAATGAAAACTTTAAGGAATACCTTAGACATGTGGAAGAATATGATTTGCAGTTTATATTTCAGCTGTGCAAAATATCCCTTACTGCAAATGTTATGCAATACATACACACCATGAATCCAGATATATTAGAGGACTGGCAATTTGGCCTTACACCACCTCCTTCAGGTAATTTACAGGACACATATAGATTTGTTACCTCGCAGGCTATTACCTGTCAAAAAACATCCCCTCCAACAGCAAAGGAAGATCCTCTTAAAAAGTACAGTTTTTGGGAAATCAATTTAAAGGAAAAATTTTCTGCAGATTTAGATCAATTTCCCTTAGGTAGAAAATTTTTATTACAGGCAGGTTTTACAGCTAAACCTAAACTAAAACGTTCTTCACCTTCTTCGTCCTCTTCCTCCTCTGCAAAACGTAAAAAGGTTAAAAGGTGATTGTATGACTGTTGTGTGTTTGTATTGTTTGTATGTATGATTTGTATGTTTGTGTAATGTGTATGTTATGTGTATGCATGTTCCCTGTGTCTGTCAATTTCCTGTTTTTGTTAATAAACATTACATACAATGTTAACTATATTGTTGTGTCGTGTGGTTGCACCCAATGAGTAAGGTACTGTCCCTATATGCCCTACCCATGCCATGCCCTTGCCTATCCCTGTATAATTATATGTGGCATACTGTGTTTGGTATATTTATTACTTTTACTTATAACATTACAGTCTCCATTTTGGGTTACTACTCCATTTTATATCTGTGACCGGTTTCGGTTGCTGTTGGCATAGGGTTTTGGTATTCTAGGTTTCTTGCCAAAATTGTTAATCTTTGTTTTCCTGCAGTGCAATGCCTTTACTTGCTGTTGCTCTCCCGCCTAAATTGACTCATAGTATTGCAGTGCAACACGCCCTTTTACATGTTTTAAACTGCTTTTAGGCACATATTTTTACCATGTTTTTATTGCTTAATTGCACTTTTGGCTTGCACAGCACTATTTTATTGGGTTTATGTTACTACTGTGGGCCAACATACACCTTGTAAAATGATTCAAACCCTTACTCACACAGGTGTGTATGCACCGGTTTGGGTTAACATGTTCCAACCATATTGTTACATTATTATAAA
>LNS6120966_HPV67
TTATAATCCTGTGTTTAAAAAAGTAGGTGTAACCGAAAACGGTTTAACCGAAAACGGTAAATATATAAAGCACACCAGTGTCCACCTACAGTGCAAGAAATATGTTCCAGGACACAGACGAAAAACCACGCAACTTGCACGAATTGTGTGAAGCTTTGGAAACCACGGTGCATGAAATAAGTTTGCCCTGCGTGCAGTGCAAAAAAACTTTGGACAGAAACGAGGTATATGACTTTTTATTTACTGATTTGCACATAGTATACAGATGTGGGAATCCGTATGGGGTATGTAAGCAATGCCTAAGACTGTTATCAAAAGTTAGTGAATATAGATATTTTAACTATTCAGTATATGGAAATACTTTAGAAGAAATTGTGCATAAACCATTAAATGAAATTACAATAAGATGTATAACATGTCAAAGACCATTGTGTCCACAAGAAAAGCAAAGGCATGTCGATCGCAAAAAGCGATTTCATAATATTTCCAATCGTTGGACAGGACGGTGTTCAGTGTGTTGGAGACCTCAACGAACGCAGACCCAGGTATAATATTTGAAGCCATGCGTGGAGACAAAGCTACATTGCAAGATTATATACTAGATTTAAAACCCGAAACAACTGACCTATACTGCTATGAGCAATTGCATGACAGCTCAGATGAGGAGGATGAAGTAGGCATGGACCGGCCAGATGGACAAGCAAAACCAGATACAACCAATTACCATATTGTTACTGTGTGTAACATCTGTCAGTGCACTTTGCGTTTGTGCATCCACAGTACAGCAGCAGACGTCCGAACAATCCAGCAGATGCTTATGAACACACTAGGAATAGTGTGTCCCACCTGTGCACAACAATAAACATCATCTGAAATGGAGGACCCGGAAGGTACAGATGGGGAACAGGGGGGGTGTACAGGATGGTTTAGTGTAGAAGCAATAATTGAAAAAAGAACAGGAGATAAGGTATCAGAGGATGAGGATGAGGATGCATCTGACACTGGTAGTGATTTAATTGGCTTTATAGACGATACACATATAGAAAACATACAGGCAGAGACACAGGCAGCCCGCGCATTATTTAATTTACAGGAAGAGGAGGATGACCTAAACGCTGTGAGTGCACTAAAACGAAAGTTTACAGGCATACAGACATGTGGTGGTAATAGTAATGGTATAGAAAACCAAGCATGTACAGCCGCAAAACGCAGAGCATACGACATAGAAGACAGCGGATATGGCAATACTGAAGTGGAAACTCAAGAGACAATGGTGCAGGTAGAGGGGCAAAATGGCGATATGCAGTGCAGTAGTCAGTGTAGTACGGGGGCAAGTAGTACGGGAAACAGTGTAGATATGCAATCGGAAAGTAATAGTAGTCAGGAACAAAGCATGCCATTGCAAACTGTGGAAAATATTATGCATGTAAATAATATAAAGGCAACGTTAATGCATAAATTTAAGGAAGCATATGGTGTAACGTTTACACAGCTAATAAGACCATTTAAAAGCGACAGGACAAGCTGTACAGATTGGTGTGTTACAGCGTTCGGAATAACACCATCAGTAGCAGAAAGTTTAAAGGTGTTAATTAAGCCACAGACGTTGTACACACATTTACAATGTTTAACCTGTGACAGAGGTATTATTATATTATTATTAGCAAGGTTTAAATGTGCAAAAAACAGGTTAACAGTGTCAAAATTAATGTCTAATTTATTATCAATTCCTGAAACGCATATGATAATTGAACCACCAAAAATACGGAGTACAACGTGCGCACTATATTGGTTTAGAACAGGAATGTCAAATATAAGTGAAGTAAGTGGGCAAACACCAGAATGGATAGAAAGACTAACGGTACTGCAACATAGTTTTGATGATACTATATTTGATTTAGGAGAAATGGTGCAATGGGCATATGACAATGAAATAACAGATGATAGTGAAATAGCATATCAATATGCAATGCTGGCAGATGTAAACAGTAATGCCGCAGCATTTCTAAAAAGTAATTCGCAAGCCAAAATAGTAAAGGATTGTGGTACCATGTGCAGACACTATAAAAGAGCAGAAAAACGAAAAATGACAATAGGACAATGGATACAAGCTAGATGTGAAAAAGTAAATGATGGAGGAGACTGGAGAACAATAGTAAAGCTATTAAGATACCAAAATGTAGAATTTACACAGTTCCTAGCAACATTTAAACAGTTTTTAAAAGGTATACCTAAAAAAAGTTGTATGGTAATATGCGGACCACCAAACACAGGGAAAACATATTTTGCAATGAGTTTAATTCACTTTCTAAAAGGATGTGTAATATCATATGTAAACTCTAAAAGTCATTTTTGGCTACAACCATTGTCAGATGCAAAAATAGGAATGATAGATGATGTTACAGCAATATGCTGGACATACATAGATGATTATTTAAGAAATGCACTTGATGGAAATGATATTTCAATAGATGTAAAGCATAAAGCTTTAGTACAGCTAAAATGTCCACCATTACTATTAACTTCCAACATAGATGTAGCAACAGATTCAAGATGGCCGTTTTTACATAGTAGAGTAGTAGTGTTTAGATTTAACAATCCATTTCCGTTTGATGAAAATGGCAATCCAGTATATAACTTAAATGACGAAAATTGGAAATCCTTTTTCTCAAGGACGTGGTGCCAATTAGATTTAATTGAGGAAGAGGACAAGGAAAACCATGGAGGAAATTTCAACACGTTTAAATGCAGTGCAGGAGAAAATTCTAGATGTATACGAAGCTAATAAAAAAGACTTATGTACACAAATTGAACATTGGAGACTGAGACGCATTGAATGTGCTTTGTATTATAAAGCTAAAGAAATGGGACTGGCACGAATAGGCCACCAGGTGGTGCCACCTATGTCAGTTACAAAGGCCAAAGCCTGTCAAATAATTGAACTGCAAATGGCATTACAAACATTAAATGAAACACAATATAGTAATGATGAATGGACATTGCAAAGTACCAGCCTAGAACTATGGTTATGTGAACCAAAAAAATGTTTAAAAAAAAAAGGAGAGACTGTAACAGTGCAATACGATAATAATAAAGAAAATACAATGGAATATACAAGTTGGAATGAAATATATATAGTAAAAGACTCTGTGTGGACAGTGGTAGTGGGAAAGGTGGACTATATGGGACTATATTATATATATGAAACAGAAAAAACGTATTATGTACAGTTTGAAACTGATGCTAAAAAGTATTCAAAACAAAACATTTGGGAAGTGCATGTGGGTGCTCAGGTAATTGTTTGTCCTACATCTATGTTTAGTAACGAAATATCCACTACTGAGGTTGCTGCCCGGATACCACACGCCACAGAAACGTATACCCCTGCCACCACCGCGTGCACCAAAGAAGAGCATAAACAGGCGCCTGCCAAACGACGACGACCTGACGTCCCAGACTTCTGCAACAACTCCCAGCACCCCACAAAGCTATTGTGCAGACAACGGTCCGTGGACTGTACATCGGTGGGGCTCGTCCCTGGACCTCAGTGCACAAACAAAGGACGGAGTGTGTGTGCACCTAACACTGCACCTATAGTGCATTTAAAAGGTGACCCTAACAGTTTAAAGTGTTTAAGATATAGATTAAAATGTAATACAGATTTATATTGTCATATGTCATCCACATGGCATTGGACCAGTGGAAAACATACAAAAACTAAAGAAGGTATTGTTACTGTTACATATGCCAGTGAAACACAACGACAACAGTTTTTAAACTCTGTACGCATACCACCCACTGTGCAAATTGTTTGTGGTATAATGTCATTGTAATATATTGTATATTACTACATTACACACAAGCCAATATGTGCTGCTAAGTTGTATATATAGGTATACTATACAATGCTGGCCATTTTTGTATTTGCATTTGTGTTGCTGTTGTGCTTTTGTATTGTGCTACGTCCGCTTTTGCTTTCCATATATGTGTATGCATTATTGCTGGTGCTGGTGCTGGTGCTATGGGGTTTTATAGGTTCCCCCTTACGGGTATTTTTGGCATATCTTATATTTTTGTACCTACCTATGATGTGTATTCATTTACATGCCCAGTATATTGTTTCCTAATACTTTGTATACTGTATATATTTGTACATATTTATTGTTTTGTGCACAGTGTGGTACAATAGCATACTTTTTATATTTACTAATAAACCATTTTTTTATTTTTACTAGTGTGTAACAATGAGACACAAACGATCTACAAGGCGCAAACGTGCCTCTGCAACACAACTATATCAAACATGCAAGGCGGCAGGCACCTGTCCCCCGGATGTTATTCCTAAAGTGGAAAGAACCACCATTGCAGATCAAATCCTTAAATTTGGCAGTTTAGGTGTTTTTTTTGGAGGCCTTGGTATTGGTACTGGGTCTGGTACGGGTGGTAGAACAGGATATGTCCCCTTATCTACACGGCCTCCCACTGCATCTGCGCCTACATCTACAATACGACCCCCTGTATCTGTTGATACTGTAGGGCCCCTAGACTCTTCTATTGTGTCTATGATAGAGGAAACAAGTTTTATTGAGTCAGGTGCACCTGCACCATCTATTCCAACAGCATCTGGATTTGATGTTGCAACTTCTGCAGACAATACTCCTGCAATTATTAATGTTTCATCTATTGGTGAATCTTCTGTAGAATCTGTTACCACCCATTTAAATCCCACTTTTACAGAACCTTCAGTACTCCGCCCATTTTCATCTTCTGAAGCCTCTGGTCATTTAATATTTTCTACACCCACTATTAGTACACATTCATATGAGGACATTCCTATGGATACCTTTATTGTTTCTACTAATAGTGACAATGTAACTAGTAGCACCCCTATTCCTAGGTCTCGCCCCACGGCACGCCTTGGTTTATATAGTAAAGGCACACAACAAGTTAAGGTTGTTGACCCTGCTTTTTTGACATCGCCTCGTAAATTAATTACATTTGATAATCCTGCATTTCAACCTACAGAACCTGATGAAACACTTTACTTTCAACACCAAGACATTTCACCTGCACCTGACCCTGACTTTTTAGACATAGTTGCATTACATAGGCCTGCTTTAACATCTCGCAAAGGCACTATTAGATTTAGTAGGTTAGGTAGTAAGGCTACAATGAAAACACGTAGTGGCAAACAAATTGGTGCTCGGGTGCATTATTATCAGGATTTAAGTCCTATAGCACCTGCTGACTCCATAGAACTACAGCCATTATCTCGCCCTGTGTCTTCTGCTTCCCATTCTATTAATGATGGTTTATATGATGTATATATGGATCCTGACACACCCTTTCCACAGCCATCAATATCCTATTCATTACATAGTCCTCAGACCACCAATGTTACTGTCCCCTTAAGTAGTGGTTTTGATTTTCCATTTTCCTCTACTGTACCTTTACAGCCAGGTCCCGATATTGTGTCCCCTGTAGCCCCTACATACACTCCTTTTGTACCTGTTATACCTACATCTCCCTTTAACAATGTACTTGTTTATGGTAGTGATTTTATTTTACACCCTAGTTATTTTTTACGTCGCAGGCGTAAACGGTTTCCATATTTTTTTGCAGATGTCCGTGTGGCGGCCTAGTGAGGCCACTGTGTACCTGCCTCCTGTGCCAGTATCTAAGGTTGTAAGCACTGATGAATATGTGTCTCGCACAAGCATTTACTATTACGCTGGTAGCTCCAGACTTCTAGCTGTAGGCCATCCTTACTTTTCCATTCCTAATCCCTCCAACTCTAAAAAGGTGTTAGTGCCCAAGGTGTCAGGTTTGCAGTATAGGGTATTTAGGGTTCGTTTACCAGATCCCAACAAGTTTGGATTTCCAGACACATCTTTTTATAACCCTGACACACAGCGCTTAGTATGGGCTTGTGTTGGTATTGAAATAGGGCGAGGACAGCCTTTGGGTGTTGGTATTAGTGGACATCCATTACTTAATAAGTTTGATGATACTGAAACAAATAATAAATACCCTAGCCAGCCTGGTACTGATAATAGGGAATGCTTGTCTATGGATGCTAAGCAGACCCAGCTATGTATTATTGGTTGTAAACCTCCTACAGGTGAACACTGGGGTAAAGGTACCCCGTGTAGTGGTAACAGTAATGGCCCAGGTGCCTGTCCCCCTTTGGAACTTATGAATACTGTTATTGAGGATGGGGACATGATTGATACTGGTTTTGGCTGCATGGATTTTAAATCTTTGCAGGCCAATAAAAGTGATGTTCCGTTAGATATATGTACCAGTATTTGTAAATATCCTGATTATCTTGGTATGGCTAGCGAGGCTTATGGGGACAGTTTATTTTTCTTCCTGCGACGTGAGCAAATGTTTGTTAGGCATTTGTTTAACAGAGCAGGTAAATTAGGGGAGGATGTACCTACAGATTTGTATTTTAAGGGATCTGCAAACACTTCTGCACTGCAAACCTCAGCTTTTTTTCCTACTCCCAGTGGCTCTATGGTTTCCTCAGAATCTCAATTATTTAATAAACCATATTGGTTACAACGCGCACAAGGTCATAACAATGGTATATGCTGGGGTAATCAAATATTTGTCACTGTTGTAGACACTACGCGTAGTACCAACATGACTTTATGTTCTGAGGAAAAATCAGAGCCTACATACAAAAATGAAAACTTTAAGGAATACCTTAGACATGTGGAAGAATATGATTTGCAGTTTATATTTCAGCTGTGCAAAATATCCCTTACTGCAAATGTTATGCAATACATACACACCATGAATCCAGATATATTAGAGGACTGGCAATTTGGCCTTACACCACCTCCTTCAGGTAATTTACAGGACACATATAGATTTGTTACCTCGCAGGCTATTACCTGTCAAAAAACATCCCCTCCAACAGCAAAGGAAGATCCTCTTAAAAAGTACAGTTTTTGGGAAATCAATTTAAAGGAAAAATTTTCTGCAGATTTAGATCAATTTCCCTTAGGTAGAAAATTTTTATTACAGGCAGGTTTTACAGCTAAACCTAAACTAAAACGTTCTTCACCTTCTTCGTCCTCTTCCTCCTCTGCAAAACGTAAAAAGGTTAAAAGGTGATTGTATGACTGTTGTGTGTTTGTATTGTTTGTATGTATGATTTGTATGTTTGTGTAATGTGTATGTTATGTGTATGCATGTTCCCTGTGTCTGTCAATTTCCTGTTTTTGTTAATAAACATTACATACAATGTTAACTATATTGTTGTGTCGTGTGGTTGCACCCAATGAGTAAGGTACTGTCCCTATATGCCCTACCCATGCCATGCCCTTGCCTATCCCTGTATAATTATATGTGGCATACTGTGTTTGGTATATTTATTACTTTTACTTATAACATTACAGTCTCCATTTTGGGTTACTACTCCATTTTATATCTGTGACCGGTTTCGGTTGCTGTTGGCATAGGGTTTTGGTATTCTAGGTTTCTTGCCAAAATTGTTAATCTTTGTTTTCCTGCAGTGCAATGCCTTTACTTGCTGTTGCTCTCCCGCCTAAATTGACTCATAGTATTGCAGTGCAACACGCCCTTTTACATGTTTTAAACTGCTTTTAGGCACATATTTTTACCATGTTTTTATTGCTTAATTGCACTTTTGGCTTGCACAGCACTATTTTATTGGGTTTATGTTACTACTGTGGGCCAACATACACCTTGTAAAATGATTCAAACCCTTACTCACACAGGTGTGTATGCACCGGTTTGGGTTAACATGTTCCAACCATATTGTTACATTATTATAAA
>LNS7880814_HPV67
TTATAATCCTGTGTTTAAAAAAGTAGGTGTAACCGAAAACGGTTTAACCGAAAACGGTAAATATATAAAGCACACCAGTGTCCACCTACAGTGCAAGAAATATGTTCCAGGACACAGACGAAAAACCACGCAACTTGCACGAATTGTGTGAAGCTTTGGAAACCACGGTGCATGAAATAAGTTTGCCCTGCGTGCAGTGCAAAAAAACTTTGGACAGAAACGAGGTATATGACTTTTTATTTACTGATTTGCACATAGTATACAGATGTGGGAATCCGTATGGGGTATGTAAGCAATGCCTAAGACTGTTATCAAAAGTTAGTGAATATAGATATTTTAACTATTCAGTATATGGAAATACTTTAGAAGAAATTGTGCATAAACCATTAAATGAAATTACAATAAGATGTATAACATGTCAAAGACCATTGTGTCCACAAGAAAAGCAAAGGCATGTCGATCGCAAAAAGCGATTTCATAATATTTCCAATCGTTGGACAGGACGGTGTTCAGTGTGTTGGAGACCTCAACGAACGCAGACCCAGGTATAATATTTGAAGCCATGCGTGGAGACAAAGCTACATTGCAAGATTATATACTAGATTTAAAACCCGAAACAACTGACCTATACTGCTATGAGCAATTGCATGACAGCTCAGATGAGGAGGATGAAGTAGGCATGGACCGGCCAGATGGACAAGCAAAACCAGATACAACCAATTACCATATTGTTACTGTGTGTAACATCTGTCAGTGCACTTTGCGTTTGTGCATCCACAGTACAGCAGCAGACGTCCGAACAATCCAGCAGATGCTTATGAACACACTAGGAATAGTGTGTCCCACCTGTGCACAACAATAAACATCATCTGAAATGGAGGACCCGGAAGGTACAGATGGGGAACAGGGGGGGTGTACAGGATGGTTTAGTGTAGAAGCAATAATTGAAAAAAGAACAGGAGATAAGGTATCAGAGGATGAGGATGAGGATGCATCTGACACTGGTAGTGATTTAATTGGCTTTATAGACGATACACATATAGAAAACATACAGGCAGAGACACAGGCAGCCCGCGCATTATTTAATTTACAGGAAGAGGAGGATGACCTAAACGCTGTGAGTGCACTAAAACGAAAGTTTACAGGCATACAGACATGTGGTGGTAATAGTAATGGTATAGAAAACCAAGCATGTACAGCCGCAAAACGCAGAGCATACGACATAGAAGACAGCGGATATGGCAATACTGAAGTGGAAACTCAAGAGACAATGGTGCAGGTAGAGGGGCAAAATGGCGATATGCAGTGCAGTAGTCAGTGTAGTACGGGGGCAAGTAGTACGGGAAACAGTGTAGATATGCAATCGGAAAGTAATAGTAGTCAGGAACAAAGCATGCCATTGCAAACTGTGGAAAATATTATGCATGTAAATAATATAAAGGCAACGTTAATGCATAAATTTAAGGAAGCATATGGTGTAACGTTTACACAGCTAATAAGACCATTTAAAAGCGACAGGACAAGCTGTACAGATTGGTGTGTTACAGCGTTTGGAATAACACCATCAGTAGCAGAAAGTTTAAAGGTGTTAATTAAGCCACAGACGTTGTACACACATTTACAATGTTTAACCTGTGACAGAGGTATTATTATATTATTATTAGCAAGGTTTAAATGTGCAAAAAACAGGTTAACAGTGTCAAAATTAATGTCTAATTTATTATCAATTCCTGAAACGCATATGATAATTGAACCACCAAAAATACGGAGTACAACGTGCGCACTATATTGGTTTAGAACAGGAATGTCAAATATAAGTGAAGTAAGTGGGCAAACACCAGAATGGATAGAAAGACTAACGGTACTGCAACATAGTTTTGATGATACTATATTTGATTTAGGAGAAATGGTGCAATGGGCATATGACAATGAAATAACAGATGATAGTGAAATAGCATATCAATATGCAATGCTGGCAGATGTAAACAGTAATGCCGCAGCATTTCTAAAAAGTAATTCGCAAGCCAAAATAGTAAAGGATTGTGGTACCATGTGCAGACACTATAAAAGAGCAGAAAAACGAAAAATGACAATAGGACAATGGATACAAGCTAGATGTGAAAAAGTAAATGATGGAGGAGACTGGAGAACAATAGTAAAGCTATTAAGATACCAAAATGTAGAATTTACACAGTTCCTAGCAACATTTAAACAGTTTTTAAAAGGTATACCTAAAAAAAGTTGTATGGTAATATGCGGACCACCAAACACAGGGAAAACATATTTTGCAATGAGTTTAATTCACTTTCTAAAAGGATGTGTAATATCATATGTAAACTCTAAAAGTCATTTTTGGCTACAACCATTGTCAGATGCAAAAATAGGAATGATAGATGATGTTACAGCAATATGCTGGACATACATAGATGATTATTTAAGAAATGCACTTGATGGAAATGATATTTCAATAGATGTAAAGCATAAAGCTTTAGTACAGCTAAAATGTCCACCATTACTATTAACTTCCAACATAGATGTAGCAACAGATTCAAGATGGCCGTTTTTACATAGTAGAGTAGTAGTGTTTAGATTTAACAATCCATTTCCGTTTGATGAAAATGGCAATCCAGTATATAACTTAAATGACGAAAATTGGAAATCCTTTTTCTCAAGGACGTGGTGCCAATTAGATTTAATTGAGGAAGAGGACAAGGAAAACCATGGAGGAAATTTCAACACGTTTAAATGCAGTGCAGGAGAAAATTCTAGATGTATACGAAGCTAATAAAAAAGACTTATGTACACAAATTGAACATTGGAGACTGAGACGCATTGAATGTGCTTTGTATTATAAAGCTAAAGAAATGGGACTGGCACGAATAGGCCACCAGGTGGTGCCACCTATGTCAGTTACAAAGGCCAAAGCCTGTCAAATAATTGAACTGCAAATGGCATTACAAACATTAAATGAAACACAATATAGTAATGATGAATGGACATTGCAAAGTACCAGCCTAGAACTATGGTTATGTGAACCAAAAAAATGTTTAAAAAAAAAAGGAGAGACTGTAACAGTGCAATACGATAATAATAAAGAAAATACAATGGAATATACAAGTTGGAATGAAATATATATAGTAAAAGACTCTGTGTGGACAGTGGTAGTGGGAAAGGTGGACTATATGGGACTATATTATATATATGAAACAGAAAAAACGTATTATGTACAGTTTGAAACTGATGCTAAAAAGTATTCAAAACAAAACATTTGGGAAGTGCATGTGGGTGCTCAGGTAATTGTTTGTCCTACATCTATGTTTAGTAACGAAATATCCACTACTGAGGTTGCTGCCCGGATACCACACGCCACAGAAACGTATACCCCTGCCACCACCGCGTGCACCAAAGAAGAGCATAAACAGGCGCCTGCCAAACGACGACGACCTGACGTCCCAGACTTCTGCAACAACTCCCAGCACCCCACAAAGCTATTGTGCAGACAACGGTCCGTGGACTGTACATCGGTGGGGCTCGTCCCTGGACCTCAGTGCACAAACAAAGGACGGAGTGTGTGTGCACCTAACACTGCACCTATAGTGCATTTAAAAGGTGACCCTAACAGTTTAAAGTGTTTAAGATATAGATTAAAATGTAATACAGATTTATATTGTCATATGTCATCCACATGGCATTGGACCAGTGGAAAACATACAAAAACTAAAGAAGGTATTGTTACTGTTACATATGCCAGTGAAACACAACGACAACAGTTTTTAAACTCTGTACGCATACCACCCACTGTGCAAATTGTTTGTGGTATAATGTCATTGTAATATATTGTATATTACTACATTACACACAAGCCAATATGTGCTGCTAAGTTGTATATATAGGTATACTATACAATGCTGGCCATTTTTGTATTTGCATTTGTGTTGCTGTTGTGCTTTTGTATTGTGCTACGTCCGCTTTTGCTTTCCATATATGTGTATGCATTATTGCTGGTGCTGGTGCTGGTGCTATGGGGTTTTATAGGTTCCCCCTTACGGGTATTTTTGGCATATCTTATATTTTTGTACCTACCTATGATGTGTATTCATTTACATGCCCAGTATATTGTTTCCTAATACTTTGTATACTGTATATATTTGTACATATTTATTGTTTTGTGCACAGTGTGGTACAATAGCATACTTTTTATATTTACTAATAAACCATTTTTTTATTTTTACTAGTGTGTAACAATGAGACACAAACGATCTACAAGGCGCAAACGTGCCTCTGCAACACAACTATATCAAACATGCAAGGCGGCAGGCACCTGTCCCCCGGATGTTATTCCTAAAGTGGAAAGAACCACCATTGCAGATCAAATCCTTAAATTTGGCAGTTTAGGTGTTTTTTTTGGAGGCCTTGGTATTGGTACTGGGTCTGGTACGGGTGGTAGAACAGGATATGTCCCCTTATCTACACGGCCTCCCACTGCATCTGCGCCTACATCTACAATACGACCCCCTGTATCTGTTGATACTGTAGGGCCCCTAGACTCTTCTATTGTGTCTATGATAGAGGAAACAAGTTTTATTGAGTCAGGTGCACCTGCACCATCTATTCCAACAGCATCTGGATTTGATGTTGCAACTTCTGCAGACAATACTCCTGCAATTATTAATGTTTCATCTATTGGTGAATCTTCTGTAGAATCTGTTACCACCCATTTAAATCCCACTTTTACAGAACCTTCAGTACTCCGCCCATTTTCATCTTCTGAAGCCTCTGGTCATTTAATATTTTCTACACCCACTATTAGTACACATTCATATGAGGACATTCCTATGGATACCTTTATTGTTTCTACTAATAGTGACAATGTAACTAGTAGCACCCCTATTCCTAGGTCTCGCCCCACGGCACGCCTTGGTTTATATAGTAAAGGCACACAACAAGTTAAGGTTGTTGACCCTGCTTTTTTGACATCGCCTCGTAAATTAATTACATTTGATAATCCTGCATTTCAACCTACAGAACCTGATGAAACACTTTACTTTCAACACCAAGACATTTCACCTGCACCTGACCCTGACTTTTTAGACATAGTTGCATTACATAGGCCTGCTTTAACATCTCGCAAAGGCACTATTAGATTTAGTAGGTTAGGTAGTAAGGCTACAATGAAAACACGTAGTGGCAAACAAATTGGTGCTCGGGTGCATTATTATCAGGATTTAAGTCCTATAGCACCTGCTGACTCCATAGAACTACAGCCATTATCTCGCCCTGTGTCTTCTGCTTCCCATTCTATTAATGATGGTTTATATGATGTATATATGGATCCTAACACACCCTTTCCACAGCCATCAATATCCTATTCATTACATAGTCCTCAGACCACCAATGTTACTGTCCCCTTAAGTAGTGGTTTTGATTTTCCATTTTCCTCTACTGTACCTTTACAGCCAGGTCCCGATATTGTGTCCCCTGTAGCCCCTACATACACTCCTTTTGTACCTGTTATACCTACATCTCCCTTTAACAATGTACTTGTTTATGGTAGTGATTTTATTTTACACCCTAGTTATTTTTTACGTCGCAGGCGTAAACGGTTTCCATATTTTTTTGCAGATGTCCGTGTGGCGGCCTAGTGAGGCCACTGTGTACCTGCCTCCTGTGCCAGTATCTAAGGTTGTAAGCACTGATGAATATGTGTCTCGCACAAGCATTTACTATTACGCTGGTAGCTCCAGACTTCTAGCTGTAGGCCATCCTTACTTTTCCATTCCTAATCCCTCCAACTCTAAAAAGGTGTTAGTGCCCAAGGTGTCAGGTTTGCAGTATAGGGTATTTAGGGTTCGTTTACCAGATCCCAACAAGTTTGGATTTCCAGACACATCTTTTTATAACCCTGACACACAGCGCTTAGTATGGGCTTGTGTTGGTATTGAAATAGGGCGAGGACAGCCTTTGGGTGTTGGTATTAGTGGACATCCATTACTTAATAAGTTTGATGATACTGAAACAAATAATAAATACCCTAGCCAGCCTGGTACTGATAATAGGGAATGCTTGTCTATGGATGCTAAGCAGACCCAGCTATGTATTATTGGTTGTAAACCTCCTACAGGTGAACACTGGGGTAAAGGTACCCCGTGTAGTGGTAACAGTAATGGCCCAGGTGCCTGTCCCCCTTTGGAACTTATGAATACTGTTATTGAGGATGGGGACATGATTGATACTGGTTTTGGCTGCATGGATTTTAAATCTTTGCAGGCCAATAAAAGTGATGTTCCGTTAGATATATGTACCAGTATTTGTAAATATCCTGATTATCTTGGTATGGCTAGCGAGGCTTATGGGGACAGTTTATTTTTCTTCCTGCGACGTGAGCAAATGTTTGTTAGGCATTTGTTTAACAGAGCAGGTAAATTAGGGGAGGATGTACCTACAGATTTGTATTTTAAGGGATCTGCAAACACTTCTGCACTGCAAACCTCAGCTTTTTTTCCTACTCCCAGTGGCTCTATGGTTTCCTCAGAATCTCAATTATTTAATAAACCATATTGGTTACAACGCGCACAAGGTCATAACAATGGTATATGCTGGGGTAATCAAATATTTGTCACTGTTGTAGACACTACGCGTAGTACCAACATGACTTTATGTTCTGAGGAAAAATCAGAGCCTACATACAAAAATGAAAACTTTAAGGAATACCTTAGACATGTGGAAGAATATGATTTGCAGTTTATATTTCAGCTGTGCAAAATATCCCTTACTGCAAATGTTATGCAATACATACACACCATGAATCCAGATATATTAGAGGACTGGCAATTTGGCCTTACACCACCTCCTTCAGGTAATTTACAGGACACATATAGATTTGTTACCTCGCAGGCTATTACCTGTCAAAAAACATCCCCTCCAACAGCAAAGGAAGATCCTCTTAAAAAGTACAGTTTTTGGGAAATCAATTTAAAGGAAAAATTTTCTGCAGATTTAGATCAATTTCCCTTAGGTAGAAAATTTTTATTACAGGCAGGTTTTACAGCTAAACCTAAACTAAAACGTTCTTCACCTTCTTCGTCCTCTTCCTCCTCTGCAAAACGTAAAAAGGTTAAAAGGTGATTGTATGACTGTTGTGTGTTTGTATTGTTTGTATGTATGATTTGTATGTTTGTGTAATGTGTATGTTATGTGTATGCATGTTCCCTGTGTCTGTCAATTTCCTGTTTTTGTTAATAAACATTACATACAATGTTAACTATATTGTTGTGTCGTGTGGTTGCACCCAATGAGTAAGGTACTGTCCCTATATGCCCTACCCATGCCATGCCCTTGCCTATCCCTGTATAATTATATGTGGCATACTGTGTTTGGTATATTTATTACTTTTACTTATAACATTACAGTCTCCATTTTGGGTTACTACTCCATTTTATATCTGTGACCGGTTTCGGTTGCTGTTGGCATAGGGTTTTGGTATTCTAGGTTTCTTGCCAAAATTGTTAATCTTTGTTTTCCTGCAGTGCAATGCCTTTACTTGCTGTTGCTCTCCCGCCTAAATTGACTCATAGTATTGCAGTGCAACACGCCCTTTTACATGTTTTAAACTGCTTTTAGGCACATATTTTTACCATGTTTTTATTGCTTAATTGCACTTTTGGCTTGCACAGCACTATTTTATTGGGTTTATGTTACTACTGTGGGCCAACATACACCTTGTAAAATGATTCAAACCCTTACTCACACAGGTGTGTATGCACCGGTTTGGGTTAACATGTTCCAACCATATTGTTACATTATTATAAA
>LNS4590797_HPV67
TTATAATCCTGTGTTTAAAAAAGTAGGTGTAACCGAAAACGGTTTAACCGAAAACGGTAAATATATAAAGCACACCAGTGTCCACCTACAGTGCAAGAAATATGTTCCAGGACACAGACGAAAAACCACGCAACTTGCACGAATTGTGTGAAGCTTTGGAAACCACGGTGCATGAAATAAGTTTGCCCTGCGTGCAGTGCAAAAAAACTTTGGACAGAAACGAGGTATATGACTTTTTATTTACTGATTTGCACATAGTATACAGATGTGGGAATCCGTATGGGGTATGTAAGCAATGCCTAAGACTGTTATCAAAAGTTAGTGAATATAGATATTTTAACTATTCAGTATATGGAAATACTTTAGAAGAAATTGTGCATAAACCATTAAATGAAATTACAATAAGATGTATAACATGTCAAAGACCATTGTGTCCACAAGAAAAGCAAAGGCATGTCGATCGCAAAAAGCGATTTCATAATATTTCCAATCGTTGGACAGGACGGTGTTCAGTGTGTTGGAGACCTCAACGAACGCAGACCCAGGTATAATATTTGAAGCCATGCGTGGAGACAAAGCTACATTGCAAGATTATATACTAGATTTAAAACCCGAAACAACTGACCTATACTGCTATGAGCAATTGCATGACAGCTCAGATGAGGAGGATGAAGTAGGCATGGACCGGCCAGATGGACAAGCAAAACCAGATACAACCAATTACCATATTGTTACTGTGTGTAACATCTGTCAGTGCACTTTGCGTTTGTGCATCCACAGTACAGCAGCAGACGTCCGAACAATCCAGCAGATGCTTATGAACACACTAGGAATAGTGTGTCCCACCTGTGCACAACAATAAACATCATCTGAAATGGAGGACCCGGAAGGTACAGATGGGGAACAGGGGGGGTGTACAGGATGGTTTAGTGTAGAAGCAATAATTGAAAAAAGAACAGGAGATAAGGTATCAGAGGATGAGGATGAGGATGCATCTGACACTGGTAGTGATTTAATTGGCTTTATAGACGATACACATATAGAAAACATACAGGCAGAGACACAGGCAGCCCGCGCATTATTTAATTTACAGGAAGAGGAGGATGACCTAAACGCTGTGAGTGCACTAAAACGAAAGTTTACAGGCATACAGACATGTGGTGGTAATAGTAATGGTATAGAAAACCAAGCATGTACAGCCGCAAAACGCAGAGCATACGATATAGAAGACAGCGGATATGGCAATACTGAAGTGGAAACTCAAGAGACAATGGTGCAGGTAGAGGGGCAAAATGGCGATATGCAGTGCAGTAGTCAGTGTAGTACGGGGGCAAGTAGTACGGGAAACAGTGTAGATATGCAATCGGAAAGTAATAGTAGTCAGGAACAAAGCATGCCATTGCAAACTGTGGAAAATATTATGCATGTAAATAATATAAAGGCAACGTTAATGCATAAATTTAAGGAAGCATATGGTGTAACGTTTACACAGCTAATAAGACCATTTAAAAGCGACAGGACAAGCTGTACAGATTGGTGTGTTACAGCGTTCGGAATAACACCATCAGTAGCAGAAAGTTTAAAGGTGTTAATTAAGCCACAGACGTTGTACACACATTTACAATGTTTAACCTGTGACAGAGGTATTATTATATTATTATTAGCAAGGTTTAAATGTGCAAAAAACAGGTTAACAGTGTCAAAATTAATGTCTAATTTATTATCAATTCCTGAAACGCATATGATAATTGAACCACCAAAAATACGGAGTACAACGTGCGCACTATATTGGTTTAGAACAGGAATGTCAAATATAAGTGAAGTAAGTGGGCAAACACCAGAATGGATAGAAAGACTAACGGTACTGCAACATAGTTTTGATGATACTATATTTGATTTAGGAGAAATGGTGCAATGGGCATATGACAATGAAATAACAGATGATAGTGAAATAGCATATCAATATGCAATGCTGGCAGATGTAAACAGTAATGCCGCAGCATTTCTAAAAAGTAATTCGCAAGCCAAAATAGTAAAGGATTGTGGTACCATGTGCAGACACTATAAAAGAGCAGAAAAACGAAAAATGACAATAGGACAATGGATACAAGCTAGATGTGAAAAAGTAAATGATGGAGGAGACTGGAGAACAATAGTAAAGCTATTAAGATACCAAAATGTAGAATTTACACAGTTCCTAGCAACATTTAAACAGTTTTTAAAAGGTATACCTAAAAAAAGTTGTATGGTAATATGCGGACCACCAAACACAGGGAAAACATATTTTGCAATGAGTTTAATCCACTTTCTAAAAGGATGTGTAATATCATATGTAAACTCTAAAAGTCATTTTTGGCTACAACCATTGTCAGATGCAAAAATAGGAATGATAGATGATGTTACAGCAATATGCTGGACATACATAGATGATTATTTAAGAAATGCACTTGATGGAAATGATATTTCAATAGATGTAAAGCATAAAGCTTTAGTACAGCTAAAATGTCCACCATTACTATTAACTTCCAACATAGATGTAGCAACAGATTCAAGATGGCCGTTTTTACATAGTAGAGTAGTAGTGTTTAGATTTAACAATCCATTTCCGTTTGATGAAAATGGCAATCCAGTATATAACTTAAATGACGAAAATTGGAAATCCTTTTTCTCAAGGACGTGGTGCCAATTAGATTTAATTGAGGAAGAGGACAAGGAAAACCATGGAGGAAATTTCAACACGTTTAAATGCAGTGCAGGAGAAAATTCTAGATGTATACGAAGCTAATAAAAAAGACTTATGTACACAAATTGAACATTGGAGACTGAGACGCATTGAATGTGCTTTGTATTATAAAGCTAAAGAAATGGGACTGGCACGAATAGGCCACCAGGTGGTGCCACCTATGTCAGTTACAAAGGCCAAAGCCTGTCAAATAATTGAACTGCAAATGGCATTACAAACATTAAATGAAACACAATATAGTAATGATGAATGGACATTGCAAAGTACCAGCCTAGAACTATGGTTATGTGAACCAAAAAAATGTTTAAAAAAAAAAGGAGAGACTGTAACAGTGCAATACGATAATAATAAAGAAAATACAATGGAATATACAAGTTGGAATGAAATATATATAGTAAAAGACTCTGTGTGGACAGTGGTAGTGGGAAAGGTGGACTATATGGGACTATATTATATATATGAAACAGAAAAAACGTATTATGTACAGTTTGAAACTGATGCTAAAAAGTATTCAAAACAAAACATTTGGGAAGTGCATGTGGGTGCTCAGGTAATTGTTTGTCCTACATCTATGTTTAGTAACGAAATATCCACTACTGAGGTTGCTGCCCGGATACCACACGCCACAGAAACGTATACCCCTGCCACCACCGCGTGCACCAAAGAAGAGCATAAACAGGCGCCTGCCAAACGACGACGACCTGACGTCCCAGACTTCTGCAACAACTCCCAGCACCCCACAAAGCTATTGTGCAGACAACGGTCCGTGGACTGTACATCGGTGGGGCTCGTCCCTGGACCTCAGTGCACAAACAAAGGACGGAGTGTGTGTGCACCTAACACTGCACCTATAGTGCATTTAAAAGGTGACCCTAACAGTTTAAAGTGTTTAAGATATAGATTAAAATGTAATACAGATTTATATTGTCACATGTCATCCACATGGCATTGGACCAGTGGAAAACATACAAAAACTAAAGAAGGTATTGTTACTGTTACATATGCCAGTGAAACACAACGACAACAGTTTTTAAACTCTGTACGCATACCACCCACTGTGCAAATTGTTTGTGGTATAATGTCATTGTAATATATTGTATATTACTACATTACACACAAGCCAATATGTGCTGCTAAGTTGTATATATAGGTATACTATACAATGCTGGCCATTTTTGTATTTGCATTTGTGTTGCTGTTGTGCTTTTGTATTGTGCTACGTCCGCTTTTGCTTTCCATATATGTGTATGCATTATTGCTGGTGCTGGTGCTGGTGCTATGGGGTTTTATAGGTTCCCCCTTACGGGTATTTTTGGCATATCTTATATTTTTGTACCTACCTATGATGTGTATTCATTTACATGCCCAGTATATTGTTTCCTAATACTTTGTATACTGTATATATTTGTACATATTTATTGTTTTGTGCACAGTGTGGTACAATAGCATACTTTTTATATTTACTAATAAACCATTTTTTTATTTTTACTAGTGTGTAACAATGAGACACAAACGATCTACAAGGCGCAAACGTGCCTCTGCAACACAACTATATCAAACATGCAAGGCGGCAGGCACCTGTCCCCCGGATGTTATTCCTAAAGTGGAAAGAACCACCATTGCAGATCAAATCCTTAAATTTGGCAGTTTAGGTGTTTTTTTTGGAGGCCTTGGTATTGGTACTGGGTCTGGTACGGGTGGTAGAACAGGATATGTCCCCTTATCTACACGGCCTCCCACTGCATCTGCGCCTACATCTACAATACGACCCCCTGTATCTGTTGATACTGTAGGGCCCCTAGACTCTTCTATTGTGTCTATGATAGAGGAAACAAGTTTTATTGAGTCAGGTGCACCTGCACCATCTATTCCAACAGCATCTGGATTTGATGTTGCAACTTCTGCAGACAATACTCCTGCAATTATTAATGTTTCATCTATTGGTGAATCTTCTGTAGAATCTGTTACCACCCATTTAAATCCCACTTTTACAGAACCTTCAGTACTCCGCCCATTTTCATCTTCTGAAGCCTCTGGTCATTTAATATTTTCTACACCCACTATTAGTACACATTCATATGAGGACATTCCTATGGATACCTTTATTGTTTCTACTAATAGTGACAATGTAACTAGTAGCACCCCTATTCCTAGGTCTCGCCCCACGGCACGCCTTGGTTTATATAGTAAAGGCACACAACAAGTTAAGGTTGTTGACCCTGCTTTTTTGACATCGCCTCGTAAATTAATTACATTTGATAATCCTGCATTTCAACCTACAGAACCTGATGAAACACTTTACTTTCAACACCAAGACATTTCACCTGCACCTGACCCTGACTTTTTAGACATAGTTGCATTACATAGGCCTGCTTTAACATCTCGCAAAGGCACTATTAGATTTAGTAGGTTAGGTAGTAAGGCTACAATGAAAACACGTAGTGGCAAACAAATTGGTGCTCGGGTGCATTATTATCAGGATTTAAGTCCTATAGCACCTGCTGACTCCATAGAACTACAGCCATTATCTCGCCCTGTGTCTTCTGCTTCCCATTCTATTAATGATGGTTTATATGATGTATATATGGATCCTGACACACCCTTTCCACAGCCATCAATATCCTATTCATTACATAGTCCTCAGACCACCAATGTTACTGTCCCCTTAAGTAGTGGTTTTGATTTTCCATTTTCCTCTACTGTACCTTTACAGCCAGGTCCCGATATTGTGTCCCCTGTAGCCCCTACATACACTCCTTTTGTACCTGTTATACCTACATCTCCCTTTAACAATGTACTTGTTTATGGTAGTGATTTTATTTTACACCCTAGTTATTTTTTACGTCGCAGGCGTAAACGGTTTCCATATTTTTTTGCAGATGTCCGTGTGGCGGCCTAGTGAGGCCACTGTGTACCTGCCTCCTGTGCCAGTATCTAAGGTTGTAAGCACTGATGAATATGTGTCTCGCACAAGCATTTACTATTACGCTGGTAGCTCCAGACTTCTAGCTGTAGGCCATCCTTACTTTTCCATTCCTAATCCCTCCAACTCTAAAAAGGTGTTAGTGCCCAAGGTGTCAGGTTTGCAGTATAGGGTATTTAGGGTTCGTTTACCAGATCCCAACAAGTTTGGATTTCCAGACACATCTTTTTATAACCCTGACACACAGCGCTTAGTATGGGCTTGTGTTGGTATTGAAATAGGGCGAGGACAGCCTTTGGGTGTTGGTATTAGTGGACATCCATTACTTAATAAGTTTGATGATACTGAAACAAATAATAAATACCCTAGCCAGCCTGGTACTGATAATAGGGAATGCTTGTCTATGGATGCTAAGCAGACCCAGCTATGTATTATTGGTTGTAAACCTCCTACAGGTGAACACTGGGGTAAAGGTACCCCGTGTAGTGGTAACAGTAATGGCCCAGGTGCCTGTCCCCCTTTGGAACTTATGAATACTGTTATTGAGGATGGGGACATGATTGATACTGGTTTTGGCTGCATGGATTTTAAATCTTTGCAGGCCAATAAAAGTGATGTTCCGTTAGATATATGTACCAGTATTTGTAAATATCCTGATTATCTTGGTATGGCTAGCGAGGCTTATGGGGACAGTTTATTTTTCTTCCTGCGACGTGAGCAAATGTTTGTTAGGCATTTGTTTAACAGAGCAGGTAAATTAGGGGAGGATGTACCTACAGATTTGTATTTTAAGGGATCTGCAAACACTTCTGCACTGCAAACCTCAGCTTTTTTTCCTACTCCCAGTGGCTCTATGGTTTCCTCAGAATCTCAATTATTTAATAAACCATATTGGTTACAACGCGCACAAGGTCATAACAATGGTATATGCTGGGGTAATCAAATATTTGTCACTGTTGTAGACACTACGCGTAGTACCAACATGACTTTATGTTCTGAGGAAAAATCAGAGCCTACATACAAAAATGAAAACTTTAAGGAATACCTTAGACATGTGGAAGAATATGATTTGCAGTTTATATTTCAGCTGTGCAAAATATCCCTTACTGCAAATGTTATGCAATACATACACACCATGAATCCAGATATATTAGAGGACTGGCAATTTGGCCTTACACCACCTCCTTCAGGTAATTTACAGGACACATATAGATTTGTTACCTCGCAGGCTATTACCTGTCAAAAAACATCCCCTCCAACAGCAAAGGAAGATCCTCTTAAAAAGTACAGTTTTTGGGAAATCAATTTAAAGGAAAAATTTTCTGCAGATTTAGATCAATTTCCCTTAGGTAGAAAATTTTTATTACAGGCAGGTTTTACAGCTAAACCTAAACTAAAACGTTCTTCACCTTCTTCGTCCTCTTCCTCCTCTGCAAAACGTAAAAAGGTTAAAAGGTGATTGTATGACTGTTGTGTGTTTGTATTGTTTGTATGTATGATTTGTATGTTTGTGTAATGTGTATGTTATGTGTATGCATGTTCCCTGTGTCTGTCAATTTCCTGTTTTTGTTAATAAACATTACATACAATGTTAACTATATTGTTGTGTCGTGTGGTTGCACCCAATGAGTAAGGTACTGTCCCTATATGCCCTACCCATGCCATGCCCTTGCCTATCCCTGTATAATTATATGTGGCATACTGTGTTTGGTATATTTATTACTTTTACTTATAACATTACAGTCTCCATTTTGGGTTACTACTCCATTTTATATCTGTGACCGGTTTCGGTTGCTGTTGGCATAGGGTTTTGGTATTCTAGGTTTCTTGCCAAAATTGTTAATCTTTGTTTTCCTGCAGTGCAATGCCTTTACTTGCTGTTGCTCTCCCGCCTAAATTGACTCATAGTATTGCAGTGCAACACGCCCTTTTACATGTTTTAAACTGCTTTTAGGCACATATTTTTACCATGTTTTTATTGCTTAATTGCACTTTTGGCTTGCACAGCACTATTTTATTGGGTTTATGTTACTACTGTGGGCCAACATACACCTTGTAAAATGATTCAAACCCTTACTCACACAGGTGTGTATGCACCGGTTTGGGTTAACATGTTCCAACCATATTGTTACATTATTATAAA
>LNS5169858_HPV67
TTATAATCCTGTGTTTAAAAAAGTAGGTGTAACCGAAAACGGTTTAACCGAAAACGGTAAATATATAAAGCACACCAGTGTCCACCTACAGTGCAAGAAATATGTTCCAGGACACAGACGAAAAACCACGCAACTTGCACGAATTGTGTGAAGCTTTGGAAACCACGGTGCATGAAATAAGTTTGCCCTGCGTGCAGTGCAAAAAAACTTTGGACAGAAACGAGGTATATGACTTTTTATTTACTGATTTGCACATAGTATACAGATGTGGGAATCCGTATGGGGTATGTAAGCAATGCCTAAGACTGTTATCAAAAGTTAGTGAATATAGATATTTTAACTATTCAGTATATGGAAATACTTTAGAAGAAATTGTGCATAAACCATTAAATGAAATTACAATAAGATGTATAACATGTCAAAGACCATTGTGTCCACAAGAAAAGCAAAGGCATGTCGATCGCAAAAAGCGATTTCATAATATTTCCAATCGTTGGACAGGACGGTGTTCAGTGTGTTGGAGACCTCAACGAACGCAGACCCAGGTATAATATTTGAAGCCATGCGTGGAGACAAAGCTACATTGCAAGATTATATACTAGATTTAAAACCCGAAACAACTGACCTATACTGCTATGAGCAATTGCATGACAGCTCAGATGAGGAGGATGAAGTAGGCATGGACCGGCCAGATGGACAAGCAAAACCAGATACAACCAATTACCATATTGTTACTGTGTGTAACATCTGTCAGTGCACTTTGCGTTTGTGCATCCACAGTACAGCAGCAGACGTCCGAACAATCCAGCAGATGCTTATGAACACACTAGGAATAGTGTGTCCCACCTGTGCACAACAATAAACATCATCTGAAATGGAGGACCCGGAAGGTACAGATGGGGAACAGGGGGGGTGTACAGGATGGTTTAGTGTAGAAGCAATAATTGAAAAAAGAACAGGAGATAAGGTATCAGAGGATGAGGATGAGGATGCATCTGACACTGGTAGTGATTTAATTGGCTTTATAGACGATACACATATAGAAAACATACAGGCAGAGACACAGGCAGCCCGCGCATTATTTAATTTACAGGAAGAGGAGGATGACCTAAACGCTGTGAGTGCACTAAAACGAAAGTTTACAGGCATACAGACATGTGGTGGTAATAGTAATGGTATAGAAAACCAAGCATGTACAGCCGCAAAACGCAGAGCATACGACATAGAAGACAGCGGATATGGCAATACTGAAGTGGAAACTCAAGAGACAATGGTGCAGGTAGAGGGGCAAAATGGCGATATGCAGTGCAGTAGTCAGTGTAGTACGGGGGCAAGTAGTACGGGAAACAGTGTAGATATGCAATCGGAAAGTAATAGTAGTCAGGAACAAAGCATGCCATTGCAAACTGTGGAAAATATTATGCATGTAAATAATATAAAGGCAACGTTAATGCATAAATTTAAGGAAGCATATGGTGTAACGTTTACACAGCTAATAAGACCATTTAAAAGCGACAGGACAAGCTGTACAGATTGGTGTGTTACAGCGTTCGGAATAACACCATCAGTAGCAGAAAGTTTAAAGGTGTTAATTAAGCCACAGACGTTGTACACACATTTACAATGTTTAACCTGTGACAGAGGTATTATTATATTATTATTAGCAAGGTTTAAATGTGCAAAAAACAGGTTAACAGTGTCAAAATTAATGTCTAATTTATTATCAATTCCTGAAACGCATATGATAATTGAACCACCAAAAATACGGAGTACAACGTGCGCACTATATTGGTTTAGAACAGGAATGTCAAATATAAGTGAAGTAAGTGGGCAAACACCAGAATGGATAGAAAGACTAACGGTACTGCAACATAGTTTTGATGATACTATATTTGATTTAGGAGAAATGGTGCAATGGGCATATGACAATGAAATAACAGATGATAGTGAAATAGCATATCAATATGCAATGCTGGCAGATGTAAACAGTAATGCCGCAGCATTTCTAAAAAGTAATTCGCAAGCCAAAATAGTAAAGGATTGTGGTACCATGTGCAGACACTATAAAAGAGCAGAAAAACGAAAAATGACAATAGGACAATGGATACAAGCTAGATGTGAAAAAGTAAATGATGGAGGAGACTGGAGAACAATAGTAAAGCTATTAAGATACCAAAATGTAGAATTTACACAGTTCCTAGCAACATTTAAACAGTTTTTAAAAGGTATACCTAAAAAAAGCTGTATGGTAATATGCGGACCACCAAACACAGGGAAAACATATTTTGCAATGAGTTTAATTCACTTTCTAAAAGGATGTGTAATATCATATGTAAACTCTAAAAGTCATTTTTGGCTACAACCATTGTCAGATGCAAAAATAGGAATGATAGATGATGTTACAGCAATATGCTGGACATACATAGATGATTATTTAAGAAATGCACTTGATGGAAATGATATTTCAATAGATGTAAAGCATAAAGCTTTAGTACAGCTAAAATGTCCACCATTACTATTAACTTCCAACATAGATGTAGCAACAGATTCAAGATGGCCGTTTTTACATAGTAGAGTAGTAGTGTTTAGATTTAACAATCCATTTCCGTTTGATGAAAATGGCAATCCAGTATATAACTTAAATGACGAAAATTGGAAATCCTTTTTCTCAAGGACGTGGTGCCAATTAGATTTAATTGAGGAAGAGGACAAGGAAAACCATGGAGGAAATTTCAACACGTTTAAATGCAGTGCAGGAGAAAATTCTAGATGTATACGAAGCTAATAAAAAAGACTTATGTACACAAATTGAACATTGGAGACTGAGACGCATTGAATGTGCTTTGTATTATAAAGCTAAAGAAATGGGACTGGCACGAATAGGCCACCAGGTGGTGCCACCTATGTCAGTTACAAAGGCCAAAGCCTGTCAAATAATTGAACTGCAAATGGCATTACAAACATTAAATGAAACACAATATAGTAATGATGAATGGACATTGCAAAGTACCAGCCTAGAACTATGGTTATGTGAACCAAAAAAATGTTTAAAAAAAAAAGGAGAGACTGTAACAGTGCAATACGATAATAATAAAGAAAATACAATGGAATATACAAGTTGGAATGAAATATATATAGTAAAAGACTCTGTGTGGACAGTGGTAGTGGGAAAGGTGGACTATATGGGACTATATTATATATATGAAACAGAAAAAACGTATTATGTACAGTTTGAAACTGATGCTAAAAAGTATTCAAAACAAAACATTTGGGAAGTGCATGTGGGTGCTCAGGTAATTGTTTGTCCTACATCTATGTTTAGTAACGAAATATCCACTACTGAGGTTGCTGCCCGGATACCACACGCCACAGAAACGTATACCCCTGCCACCACCGCGTGCACCAAAGAAGAGCATAAACAGGCGCCTGCCAAACGACGACGACCTGACGTCCCAGACTTCTGCAACAACTCCCAGCACCCCACAAAGCTATTGTGCAGACAACGGTCCGTGGACTGTACATCGGTGGGGCTCGTCCCTGGACCTCAGTGCACAAACAAAGGACGGAGTGTGTGTGCACCTAACACTGCACCTATAGTGCATTTAAAAGGTGACCCTAACAGTTTAAAGTGTTTAAGATATAGATTAAAATGTAATACAGATTTATATTGTCATATGTCATCCACATGGCATTGGACCAGTGGAAAACATACAAAAACTAAAGAAGGTATTGTTACTGTTACATATGCCAGTGAAACACAACGACAACAGTTTTTAAACTCTGTACGCATACCACCCACTGTGCAAATTGTTTGTGGTATAATGTCATTGTAATATATTGTATATTACTACATTACACACAAGCCAATATGTGCTGCTAAGTTGTATATATAGGTATACTATACAATGCTGGCCATTTTTGTATTTGCATTTGTGTTGCTGTTGTGCTTTTGTATTGTGCTACGTCCGCTTTTGCTTTCCATATATGTGTATGCATTATTGCTGGTGCTGGTGCTGGTGCTATGGGGTTTTATAGGTTCCCCCTTACGGGTATTTTTGGCATATCTTATATTTTTGTACCTACCTATGATGTGTATTCATTTACATGCCCAGTATATTGTTTCCTAATACTTTGTATACTGTATATATTTGTACATATTTATTGTTTTGTGCACAGTGTGGTACAATAGCATACTTTTTATATTTACTAATAAACCATTTTTTTATTTTTACTAGTGTGTAACAATGAGACACAAACGATCTACAAGGCGCAAACGTGCCTCTGCAACACAACTATATCAAACATGCAAGGCGGCAGGCACCTGTCCCCCGGATGTTATTCCTAAAGTGGAAAGAACCACCATTGCAGATCAAATCCTTAAATTTGGCAGTTTAGGTGTTTTTTTTGGAGGCCTTGGTATTGGTACTGGGTCTGGTACGGGTGGTAGAACAGGATATGTCCCCTTATCTACACGGCCTCCCACTGCATCTGCGCCTACATCTACAATACGACCCCCTGTATCTGTTGATACTGTAGGGCCCCTAGACTCTTCTATTGTGTCTATGATAGAGGAAACAAGTTTTATTGAGTCAGGTGCACCTGCACCATCTATTCCAACAGCATCTGGATTTGATGTTGCAACTTCTGCAGACAATACTCCTGCAATTATTAATGTTTCATCTATTGGTGAATCTTCTGTAGAATCTGTTACCACCCATTTAAATCCCACTTTTACAGAACCTTCAGTACTCCGCCCATTTTCATCTTCTGAAGCCTCTGGTCATTTAATATTTTCTACACCCACTATTAGTACACATTCATATGAGGACATTCCTATGGATACCTTTATTGTTTCTACTAATAGTGACAATGTAACTAGTAGCACCCCTATTCCTAGGTCTCGCCCCACGGCACGCCTTGGTTTATATAGTAAAGGCACACAACAAGTTAAGGTTGTTGACCCTGCTTTTTTGACATCGCCTCGTAAATTAATTACATTTGATAATCCTGCATTTCAACCTACAGAACCTGATGAAACACTTTACTTTCAACACCAAGACATTTCACCTGCACCTGACCCTGACTTTTTAGACATAGTTGCATTACATAGGCCTGCTTTAACATCTCGCAAAGGCACTATTAGATTTAGTAGGTTAGGTAGTAAGGCCACAATGAAAACACGTAGTGGCAAACAAATTGGTGCTCGGGTGCATTATTATCAGGATTTAAGTCCTATAGCACCTGCTGACTCCATAGAACTACAGCCATTATCTCGCCCTGCGTCTTCTGCTTCCCATTCTATTAATGATGGTTTATATGATGTATATATGGATCCTGACACACCCTTTCCACAGCCATCAATATCCTATTCATTACATAGTCCTCAGACCACCAATGTTACTGTCCCCTTAAGTAGTGGTTTTGATTTTCCATTTTCCTCTACTGTACCTTTACAGCCAGGTCCCGATATTGTGTCCCCTGTAGCCCCTACATACACTCCTTTTGTACCTGTTATACCTACATCTCCCTTTAACAATGTACTTGTTTATGGTAGTGATTTTATTTTACACCCTAGTTATTTTTTACGTCGCAGGCGTAAACGGTTTCCATATTTTTTTGCAGATGTCCGTGTGGCGGCCTAGTGAGGCCACTGTGTACCTGCCTCCTGTGCCAGTATCTAAGGTTGTAAGCACTGATGAATATGTGTCTCGCACAAGCATTTACTATTACGCTGGTAGCTCCAGACTGCTAGCTGTAGGCCATCCTTACTTTTCCATTCCTAATCCCTCCAACTCTAAAAAGGTGTTAGTGCCCAAGGTGTCAGGTTTGCAGTATAGGGTATTTAGGGTTCGTTTACCAGATCCCAACAAGTTTGGATTTCCAGACACATCTTTTTATAACCCTGACACACAGCGCTTAGTATGGGCTTGTGTTGGTATTGAAATAGGGCGAGGACAGCCTTTGGGTGTTGGTATTAGTGGACATCCATTACTTAATAAGTTTGATGATACTGAAACAAATAATAAATACCCTAGCCAGCCTGGTACTGATAATAGGGAATGCTTGTCTATGGATGCTAAGCAGACCCAGCTATGTATTATTGGTTGTAAACCTCCTACAGGTGAACACTGGGGTAAAGGTACCCCGTGTAGTGGTAACAGTAATGGCCCAGGTGCCTGTCCCCCTTTGGAACTTATGAATACTGTTATTGAGGATGGGGACATGATTGATACTGGTTTTGGCTGCATGGATTTTAAATCTTTGCAGGCCAATAAAAGTGATGTTCCGTTAGATATATGTACCAGTATTTGTAAATATCCTGATTATCTTGGTATGGCTAGCGAGGCTTATGGGGACAGTTTATTTTTCTTCCTGCGACGTGAGCAAATGTTTGTTAGGCATTTGTTTAACAGAGCAGGTAAATTAGGGGAGGATGTACCTACAGATTTGTATTTTAAGGGATCTGCAAACACTTCTGCACTGCAAACCTCAGCTTTTTTTCCTACTCCCAGTGGCTCTATGGTTTCCTCAGAATCTCAATTATTTAATAAACCATATTGGTTACAACGCGCACAAGGTCATAACAATGGTATATGCTGGGGTAATCAAATATTTGTCACTGTTGTAGACACTACGCGTAGTACCAACATGACTTTATGTTCTGAGGAAAAATCAGAGCCTACATACAAAAATGAAAACTTTAAGGAATACCTTAGACATGTGGAAGAATATGATTTGCAGTTTATATTTCAGCTGTGCAAAATATCCCTTACTGCAAATGTTATGCAATACATACACACCATGAATCCAGATATATTAGAGGACTGGCAATTTGGCCTTACACCACCTCCTTCAGGTAATTTACAGGACACATATAGATTTGTTACCTCGCAGGCTATTACCTGTCAAAAAACGTCCCCTCCAACAGCAAAGGAAGATCCTCTTAAAAAGTACAGTTTTTGGGAAATCAATTTAAAGGAAAAATTTTCTGCAGATTTAGATCAATTTCCCTTAGGTAGAAAATTTTTATTACAGGCAGGTTTTACAGCTAAACCTAAACTAAAACGTTCTTCACCTTCTTCGTCCTCTTCCTCCTCTGCAAAACGTAAAAAGGTTAAAAGGTGATTGTATGACTGTTGTGTGTTTGTATTGTTTGTATGTATGATTTGTATGTTTGTGTAATGTGTATGTTATGTGTATGCATGTTCCCTGTGTCTGTCAATTTCCTGTTTTTGTTAATAAACATTACATACAATGTTAACTATATTGTTGTGTCGTGTGGTTGCACCCAATGAGTAAGGTACTGTCCCTATATGCCCTACCCATGCCATGCCCTTGCCTATCCCTGTATAATTATATGTGGCATACTGTGTTTGGTATATTTATTACTTTTACTTATAACATTACAGTCTCCATTTTGGGTTACTACTCCATTTTATATCTGTGACCGGTTTCGGTTGCTGTTGGCATAGGGTTTTGGTATTCTAGGTTTCTTGCCAAAATTGTTAATCTTTGTTTTCCTGCAGTGCAATGCCTTTACTTGCTGTTGCTCTCCCGCCTAAATTGACTCATAGTATTGCAGTGCAACACGCCCTTTTACATGTTTTAAACTGCTTTTAGGCACATATTTTTACCATGTTTTTATTGCTTAATTGCACTTTTGGCTTGCACAGCACTATTTTATTGGGTTTATGTTACTACTGTGGGCCAACATACACCTTGTAAAATGATTCAAACCCTTACTCACACAGGTGTGTATGCACCGGTTTGGGTTAACATGTTCCAACCATATTGTTACATTATTATAAA
>LNS5859951_HPV67
TTATAATCCTGTGTTTAAAAAAGTAGGTGTAACCGAAAACGGTTTAACCGAAAACGGTAAATATATAAAGCACACCAGTGTCCACCTACAGTGCAAGAAATATGTTCCAGGACACAGACGAAAAACCACGCAACTTGCACGAATTGTGTGAAGCTTTGGAAACCACGGTGCATGAAATAAGTTTGCCCTGCGTGCAGTGCAAAAAAACTTTGGACAGAAACGAGGTATATGACTTTTTATTTACTGATTTGCACATAGTATACAGATGTGGGAATCCGTATGGGGTATGTAAGCAATGCCTAAGACTGTTATCAAAAGTTAGTGAATATAGATATTTTAACTATTCAGTATATGGAAATACTTTAGAAGAAATTGTGCATAAACCATTAAATGAAATTACAATAAGATGTATAACATGTCAAAGACCATTGTGTCCACAAGAAAAGCAAAGGCATGTCGATCGCAAAAAGCGATTTCATAATATTTCCAATCGTTGGACAGGACGGTGTTCAGTGTGTTGGAGACCTCAACGAACGCAGACCCAGGTATAATATTTGAAGCCATGCGTGGAGACAAAGCTACATTGCAAGATTATATACTAGATTTAAAACCCGAAACAACTGACCTATACTGCTATGAGCAATTGCATGACAGCTCAGATGAGGAGGATGAAGTAGGCATGGACCGGCCAGATGGACAAGCAAAACCAGATACAACCAATTACCATATTGTTACTGTGTGTAACATCTGTCAGTGCACTTTGCGTTTGTGCATTCACAGTACAGCAGCAGACGTCCGAACAATCCAGCAGATGCTTATGAACACACTAGGAATAGTGTGTCCCACCTGTGCACAACAATAAACATCATCTGAAATGGAGGACCCGGAAGGTACAGATGGGGAACAGGGGGGGTGTACAGGATGGTTTAGTGTAGAAGCAATAATTGAAAAAAGAACAGGAGATAAGGTATCAGAGGATGAGGATGAGGATGCATCTGACACTGGTAGTGATTTAATTGGCTTTATAGACGATACACATATAGAAAACATACAGGCAGAGACACAGGCAGCCCGCGCATTATTTAATTTACAGGAAGAGGAGGATGACCTAAACGCTGTGAGTGCACTAAAACGAAAGTTTACAGGCATACAGACATGTGGTGGTAATAGTAATGGTATAGAAAACCAAGCATGTACAGCCGCAAAACGCAGAGCATACGACATAGAAGACAGCGGATATGGCAATACTGAAGTGGAAACTCAAGAGACAATGGTGCAGGTAGAGGGGCAAAATGGCGATATGCAGTGCAGTAGTCAGTGTAGTACGGGGGCAAGTAGTACGGGAAACAGTGTAGATATGCAATCGGAAAGTAATAGTAGTCAGGAACAAAGCATGCCATTGCAAACTGTGGAAAATATTATGCATGTAAATAATATAAAGGCAACGTTAATGCATAAATTTAAGGAAGCATATGGTGTAACGTTTACACAGCTAATAAGACCATTTAAAAGCGACAGGACAAGCTGTACAGATTGGTGTGTTACAGCGTTCGGAATAACACCATCAGTAGCAGAAAGTTTAAAGGTGTTAATTAAGCCACAGACGTTGTACACACATTTACAATGTTTAACCTGTGACAGAGGTATTATTATATTATTATTAGCAAGGTTTAAATGTGCAAAAAACAGGTTAACAGTGTCAAAATTAATGTCTAATTTATTATCAATTCCTGAAACGCATATGATAATTGAACCACCAAAAATACGGAGTACAACGTGCGCACTATATTGGTTTAGAACAGGAATGTCAAATATAAGTGAAGTAAGTGGGCAAACACCAGAATGGATAGAAAGACTAACGGTACTGCAACATAGTTTTGATGATACTATATTTGATTTAGGAGAAATGGTGCAATGGGCATATGACAATGAAATAACAGATGATAGTGAAATAGCATATCAATATGCAATGCTGGCAGATGTAAACAGTAATGCCGCAGCATTTCTAAAAAGTAATTCGCAAGCCAAAATAGTAAAGGATTGTGGTACCATGTGCAGACACTATAAAAGAGCAGAAAAACGAAAAATGACAATAGGACAATGGATACAAGCTAGATGTGAAAAAGTAAATGATGGAGGAGACTGGAGAACAATAGTAAAGCTATTAAGATACCAAAATGTAGAATTTACACAGTTCCTAGCAACATTTAAACAGTTTTTAAAAGGTATACCTAAAAAAAGTTGTATGGTAATATGCGGACCACCAAACACAGGGAAAACATATTTTGCAATGAGTTTAATTCACTTTCTAAAAGGATGTGTAATATCATATGTAAACTCTAAAAGTCATTTTTGGCTACAACCATTGTCAGATGCAAAAATAGGAATGATAGATGATGTTACAGCAATATGCTGGACATACATAGATGATTATTTAAGAAATGCACTTGATGGAAATGATATTTCAATAGATGTAAAGCATAAAGCTTTAGTACAGCTAAAATGTCCACCATTACTATTAACTTCCAACATAGATGTAGCAACAGATTCAAGATGGCCGTTTTTACATAGTAGAGTAGTAGTGTTTAGATTTAACAATCCATTTCCGTTTGATGAAAATGGCAATCCAGTATATAACTTAAATGACGAAAATTGGAAATCCTTTTTCTCAAGGACGTGGTGCCAATTAGATTTAATTGAGGAAGAGGACAAGGAAAACCATGGAGGAAATTTCAACACGTTTAAATGCAGTGCAGGAGAAAATTCTAGATGTATACGAAGCTAATAAAAAAGACTTATGTACACAAATTGAACATTGGAGACTGAGACGCATTGAATGTGCTTTGTATTATAAAGCTAAAGAAATGGGACTGGCACGAATAGGCCACCAGGTGGTGCCACCTATGTCAGTTACAAAGGCCAAAGCCTGTCAAATAATTGAACTGCAAATGGCATTACAAACATTAAATGAAACACAATATAGTAATGATGAATGGACATTGCAAAGTACCAGCCTAGAACTATGGTTATGTGAACCAAAAAAATGTTTAAAAAAAAAAGGAGAGACTGTAACAGTGCAATACGATAATAATAAAGAAAATACAATGGAATATACAAGTTGGAATGAAATATATATAGTAAAAGACTCTGTGTGGACAGTGGTAGTAGGAAAGGTGGACTATATGGGACTATATTATATATATGAAACAGAAAAAACGTATTATGTACAGTTTGAAACTGATGCTAAAAAGTATTCAAAACAAAACATTTGGGAAGTGCATGTGGGTGCTCAGGTAATTGTTTGTCCTACATCTATGTTTAGTAACGAAATATCCACTACTGAGGTTGCTGCCCGGATACCACACGCCACAGAAACGTATACCCCTGCCACCACCGCGTGCACCAAAGAAGAGCATAAACAGGCGCCTGCCAAACGACGACGACCTGACGTCCCAGACTTCTGCAACAACTCCCAGCACCCCACAAAGCTATTGTGCAGACAACGGTCCGTGGACTGTACATCGGTGGGGCTCGTCCCTGGACCTCAGTGCACAAACAAAGGACGGAGTGTGTGTGCACCTAACACTGCACCTATAGTGCATTTAAAAGGTGACCCTAACAGTTTAAAGTGTTTAAGATATAGATTAAAATGTAATACAGATTTATATTGTCATATGTCATCCACATGGCATTGGACCAGTGGAAAACATACAAAAACTAAAGAAGGTATTGTTACTGTTACATATGCCAGTGAAACACAACGACAACAGTTTTTAAACTCTGTACGCATACCACCCACTGTGCAAATTGTTTGTGGTATAATGTCATTGTAATATATTGTATATTACTACATTACACACAAGCCAATATGTGCTGCTAAGTTGTATATATAGGTATACTATACAATGCTGGCCATTTTTGTATTTGCATTTGTGTTGCTGTTGTGCTTTTGTATTGTGCTACGTCCGCTTTTGCTTTCCATATATGTGTATGCATTATTGCTGGTGCTGGTGCTGGTGCTATGGGGTTTTATAGGTTCCCCCTTACGGGTATTTTTGGCATATCTTATATTTTTGTACCTACCTATGATGTGTATTCATTTACATGCCCAGTATATTGTTTCCTAATACTTTGTATACTGTATATATTTGTACATATTTATTGTTTTGTGCACAGTGTGGTACAATAGCATACTTTTTATATTTACTAATAAACCATTTTTTTATTTTTACTAGTGTGTAACAATGAGACACAAACGATCTACAAGGCGCAAACGTGCCTCTGCAACACAACTATATCAAACATGCAAGGCGGCAGGCACCTGTCCCCCGGATGTTATTCCTAAAGTGGAAAGAACCACCATTGCAGATCAAATCCTTAAATTTGGCAGTTTAGGTGTTTTTTTTGGAGGCCTTGGTATTGGTACTGGGTCTGGTACGGGTGGTAGAACAGGATATGTCCCCTTATCTACACGGCCTCCCACTGCATCTGCGCCTACATCTACAATACGACCCCCTGTATCTGTTGATACTGTAGGGCCCCTAGACTCTTCTATTGTGTCTATGATAGAGGAAACAAGTTTTATTGAGTCAGGTGCACCTGCACCATCTATTCCAACAGCATCTGGATTTGATGTTGCAACTTCTGCAGACAATACTCCTGCAATTATTAATGTTTCATCTATTGGTGAATCTTCTGTAGAATCTGTTACCACCCATTTAAATCCCACTTTTACAGAACCTTCAGTACTCCGCCCATTTTCATCTTCTGAAGCCTCTGGTCATTTAATATTTTCTACACCCACTATTAGTACACATTCATATGAGGACATTCCTATGGATACCTTTATTGTTTCTACTAATAGTGACAATGTAACTAGTAGCACCCCTATTCCTAGGTCTCGCCCCACGGCACGCCTTGGTTTATATAGTAAAGGCACACAACAAGTTAAGGTTGTTGACCCTGCTTTTTTGACATCGCCTCGTAAATTAATTACATTTGATAATCCTGCATTTCAACCTACAGAACCTGATGAAACACTTTACTTTCAACACCAAGACATTTCACCTGCACCTGACCCTGACTTTTTAGACATAGTTGCATTACATAGGCCTGCTTTAACATCTCGCAAAGGCACTATTAGATTTAGTAGGTTAGGTAGTAAGGCTACAATGAAAACACGTAGTGGCAAACAAATTGGTGCTCGGGTGCATTATTATCAGGATTTAAGTCCTATAGCACCTGCTGACTCCATAGAACTACAGCCATTATCTCGCCCTGTGTCTTCTGCTTCCCATTCTATTAATGATGGTTTATATGATGTATATATGGATCCTGACACACCCTTTCCACAGCCATCAATATCCTATTCATTACATAGTCCTCAGACCACCAATGTTACTGTCCCCTTAAGTAGTGGTTTTGATTTTCCATTTTCCTCTACTGTACCTTTACAGCCAGGTCCCGATATTGTGTCCCCTGTAGCCCCTACATACACTCCTTTTGTACCTGTTATACCTACATCTCCCTTTAACAATGTACTTGTTTATGGTAGTGATTTTATTTTACACCCTAGTTATTTTTTACGTCGCAGGCGTAAACGGTTTCCATATTTTTTTGCAGATGTCCGTGTGGCGGCCTAGTGAGGCCACTGTGTACCTGCCTCCTGTGCCAGTATCTAAGGTTGTAAGCACTGATGAATATGTGTCTCGCACAAGCATTTACTATTACGCTGGTAGCTCCAGACTTCTAGCTGTAGGCCATCCTTACTTTTCCATTCCTAATCCCTCCAACTCTAAAAAGGTGTTAGTGCCCAAGGTGTCAGGTTTGCAGTATAGGGTATTTAGGGTTCGTTTACCAGATCCCAACAAGTTTGGATTTCCAGACACATCTTTTTATAACCCTGACACACAGCGCTTAGTATGGGCTTGTGTTGGTATTGAAATAGGGCGAGGACAGCCTTTGGGTGTTGGTATTAGTGGACATCCATTACTTAATAAGTTTGATGATACTGAAACAAATAATAAATACCCTAGCCAGCCTGGTACTGATAATAGGGAATGCTTGTCTATGGATGCTAAGCAGACCCAGCTATGTATTATTGGTTGTAAACCTCCTACAGGTGAACACTGGGGTAAAGGTACCCCGTGTAGTGGTAACAGTAATGGCCCAGGTGCCTGTCCCCCTTTGGAACTTATGAATACTGTTATTGAGGATGGGGACATGATTGATACTGGTTTTGGCTGCATGGATTTTAAATCTTTGCAGGCCAATAAAAGTGATGTTCCGTTAGATATATGTACCAGTATTTGTAAATATCCTGATTATCTTGGTATGGCTAGCGAGGCTTATGGGGACAGTTTATTTTTCTTCCTGCGACGTGAGCAAATGTTTGTTAGGCATTTGTTTAACAGAGCAGGTAAATTAGGGGAGGATGTACCTACAGATTTGTATTTTAAGGGATCTGCAAACACTTCTGCACTGCAAACCTCAGCTTTTTTTCCTACTCCCAGTGGCTCTATGGTTTCCTCAGAATCTCAATTATTTAATAAACCATATTGGTTACAACGCGCACAAGGTCATAACAATGGTATATGCTGGGGTAATCAAATATTTGTCACTGTTGTAGACACTACGCGTAGTACCAACATGACTTTATGTTCTGAGGAAAAATCAGAGCCTACATACAAAAATGAAAACTTTAAGGAATACCTTAGACATGTGGAAGAATATGATTTGCAGTTTATATTTCAGCTGTGCAAAATATCCCTTACTGCAAATGTTATGCAATACATACACACCATGAATCCAGATATATTAGAGGACTGGCAATTTGGCCTTACACCACCTCCTTCAGGTAATTTACAGGACACATATAGATTTGTTACCTCGCAGGCTATTACCTGTCAAAAAACATCCCCTCCAACAGCAAAGGAAGATCCTCTTAAACAGTACAGTTTTTGGGAAATCAATTTAAAGGAAAAATTTTCTGCAGATTTAGATCAATTTCCCTTAGGTAGAAAATTTTTATTACAGGCAGGTTTTACAGCTAAACCTAAACTAAAACGTTCTTCACCTTCTTCGTCCTCTTCCTCCTCTGCAAAACGTAAAAAGGTTAAAAGGTGATTGTATGACTGTTGTGTGTTTGTATTGTTTGTATGTATGATTTGTATGTTTGTGTAATGTGTATGTTATGTGTATGCATGTTCCCTGTGTCTGTCAATTTCCTGTTTTTGTTAATAAACATTACATACAATGTTAACTATATTGTTGTGTCGTGTGGTTGCACCCAATGAGTAAGGTACTGTCCCTATATGCCCTACCCATGCCATGCCCTTGCCTATCCCTGTATAATTATATGTGGCATACTGTGTTTGGTATATTTATTACTTTTACTTATAACATTACAGTCTCCATTTTGGGTTACTACTCCATTTTATATCTGTGACCGGTTTCGGTTGCTGTTGGCATAGGGTTTTGGTATTCTAGGTTTCTTGCCAAAATTGTTAATCTTTGTTTTCCTGCAGTGCAATGCCTTTACTTGCTGTTGCTCTCCCGCCTAAATTGACTCATAGTATTGCAGTGCAACACGCCCTTTTACATGTTTTAAACTGCTTTTAGGCACATATTTTTACCATGTTTTTATTGCTTAATTGCACTTTTGGCTTGCACAGCACTATTTTATTGGGTTTATGTTACTACTGTGGGCCAACATACACCTTGTAAAATGATTCAAACCCTTACTCACACAGGTGTGTATGCACCGGTTTGGGTTAACATGTTCCAACCATATTGTTACATTATTATAAA
>LNS2411849_HPV67
TTATAATCCTGTGTTTAAAAAAGTAGGTGTAACCGAAAACGGTTTAACCGAAAACGGTAAATATATAAAGCACACCAGTGTCCACCTACAGTGCAAGAAATATGTTCCAGGACACAGACGAAAAACCACGCAACTTGCACGAATTGTGTGAAGCTTTGGAAACCACGGTGCATGAAATAAGTTTGCCCTGCGTGCAGTGCAAAAAAACTTTGGACAGAAACGAGGTATATGACTTTTTATTTACTGATTTGCACATAGTATACAGATGTGGGAATCCGTATGGGGTATGTAAGCAATGCCTAAGACTGTTATCAAAAGTTAGTGAATATAGATATTTTAACTATTCAGTATATGGAAATACTTTAGAAGAAATTGTGCATAAACCATTAAATGAAATTACAATAAGATGTATAACATGTCAAAGACCATTGTGTCCACAAGAAAAGCAAAGGCATGTCGATCGCAAAAAGCGATTTCATAATATTTCCAATCGTTGGACAGGACGGTGTTCAGTGTGTTGGAGACCTCAACGAACGCAGACCCAGGTATAATATTTGAAGCCATGCGTGGAGACAAAGCTACATTGCAAGATTATATACTAGATTTAAAACCCGAAACAACTGACCTATACTGCTATGAGCAATTGCTTGACAGCTCAGATGAGGAGGATGAAGTAGGCATGGACCGGCCAGATGGACAAGCAAAACCAGATACAACCAATTACCATATTGTTACTGTGTGTAACATCTGTCAGTGCACTTTGCGTTTGTGCATCCACAGTACAGCAGCAGACGTCCGAACAATCCAGCAGATGCTTATGAACACACTAGGAATAGTGTGTCCCACCTGTGCACAACAATAAACATCATCTGAAATGGAGGACCCGGAAGGTACAGATGGGGAACAGGGGGGGTGTACAGGATGGTTTAGTGTAGAAGCAATAATTGAAAAAAGAACAGGAGATAAGGTATCAGAGGATGAGGATGAGGATGCATCTGACACTGGTAGTGATTTAATTGGCTTTATAGACGATACACATATAGAAAACATACAGGCAGATACACAGGCAGCCCGCGCATTATTTAATTTACAGGAAGAGGAGGATGACCTAAACGCTGTGAGTGCACTAAAACGAAAGTTTACAGGCATACAGACATGTGGTGGTAATAGTAATGGTATAGAAAACCAAGCATGTACAGCCGCAAAACGCAGAGCATACGACATAGAAGACAGCGGATATGGCAATACTGAAGTGGAAACTCAAGAGACAATGGTGCAGGTAGAGGGGCAAAATGGCGATATGCAGTGCAGTAGTCAGTGTAGTACGGGGGCAAGTAGTACGGGAAACAGTGTAGATATGCAATCGGAAAGTAATAGTAGTCAGGAACAAAGCATGCCATTGCAAACTGTGGAAAATATTATGCATGTAAATAATATAAAGGCAACGTTAATGCATAAATTTAAGGAAGCATATGGTGTAACGTTTACACAGCTAATAAGACCATTTAAAAGCGACAGGACAAGCTGTACAGATTGGTGTGTTACAGCGTTCGGAATAACACCATCAGTAGCAGAAAGTTTAAAGGTGTTAATTAAGCCACAGACGTTGTACACACATTTACAATGTTTAACCTGTGACAGAGGTATTATTATATTATTATTAGCAAGGTTTAAATGTGCAAAAAACAGGTTAACAGTGTCAAAATTAATGTCTAATTTATTATCAATTCCTGAAACGCATATGATAATTGAACCACCAAAAATACGGAGTACAACGTGCGCACTATATTGGTTTAGAACAGGAATGTCAAATATAAGTGAAGTAAGTGGGCAAACACCAGAATGGATAGAAAGACTAACGGTACTGCAACATAGTTTTGATGATACTATATTTGATTTAGGAGAAATGGTGCAATGGGCATATGACAATGAAATAACAGATGATAGTGAAATAGCATATCAATATGCAATGCTGGCAGATGTAAACAGTAATGCCGCAGCATTTCTAAAAAGTAATTCGCAAGCCAAAATAGTAAAGGATTGTGGTACCATGTGCAGACACTATAAAAGAGCAGAAAAACGAAAAATGACAATAGGACAATGGATACAAGCTAGATGTGAAAAAGTAAATGATGGAGGAGACTGGAGAACAATAGTAAAGCTATTAAGATACCAAAATGTAGAATTTACACAGTTCCTAGCAACATTTAAACAGTTTTTAAAAGGTATACCTAAAAAAAGTTGTATGGTAATATGCGGACCACCAAACACAGGGAAAACATATTTTGCAATGAGTTTAATTCACTTTCTAAAAGGATGTGTAATATCATATGTAAACTCTAAAAGTCATTTTTGGCTACAACCATTGTCAGATGCAAAAATAGGAATGATAGATGATGTTACAGCAATATGCTGGACATACATAGATGATTATTTAAGAAATGCACTTGATGGAAATGATATTTCAATAGATGTAAAGCATAAAGCTTTAGTACAGCTAAAATGTCCACCATTACTATTAACCTCCAACATAGATGTAGCAACAGATTCAAGATGGCCGTTTTTACATAGTAGAGTAGCAGTGTTTAGATTTAACAATCCATTTCCGTTTGATGAAAATGGCAATCCAGTATATAACTTAAATGACGAAAATTGGAAATCCTTTTTCTCAAGGACGTGGTGCCAATTAGATTTAATTGAGGAAGAGGACAAGGAAAACCATGGAGGAAATTTCAACACGTTTAAATGCAGTGCAGGAGAAAATTCTAGATGTATACGAAGCTAATAAAAAAGACTTATGTACACAAATTGAACATTGGAGACTGAGACGCATTGAATGTGCTTTGTATTATAAAGCTAAAGAAATGGGACTGGCACGAATAGGCCACCAGGTGGTGCCACCTATGTCAGTTACAAAGGCCAAAGCCTGTCAAATAATTGAACTGCAAATGGCATTACAAACATTAAATGAAACACAATATAGTAATGATGAATGGACATTGCAAAGTACCAGCCTAGAACTATGGTTATGTGAACCAAAAAAATGTTTAAAAAAAAAAGGAGAGACTGTAACAGTGCAATACGATAATAATAAAGAAAATACAATGGAATATACAAGTTGGAATGAAATATATATAGTAAAAGACTCTGTGTGGACAGTGGTAGTGGGAAAGGTGGACTATATGGGACTATATTATATATATGAAACAGAAAAAACGTATTATGTACAGTTTGAAACTGATGCTAAAAAGTATTCAAAACAAAACATTTGGGAAGTGCATGTGGGTGCTCAGGTAATTGTTTGTCCTACATCTATGTTTAGTAACGAAATATCCACTACTGAGGTTGCTGCCCGGATACCACACGCCACAGAAACGTATACCCCTGCCACCACCGCGTGCACCCAAGAAGAGCATAAACAGGCGCCTGCCAAACGACGACGACCTGACGTCCCAGACTTCTGCAACAACTCCCAGCACCCCACAAAGCTATTGTGCAGACAACGGTCCGTGGACTGTACATCGGTGGGGCTCGTCCCTGGACCTCAGTGCACAAACAAAGGACGGAGTGTGTGTGCACCTAACACTGCACCTATAGTGCATTTAAAAGGTGACCCTAACAGTTTAAAGTGTTTAAGATATAGATTAAAATGTAATACAGATTTATATTGTCATATGTCATCCACATGGCATTGGACCAGTGGAAAACATACAAAAACTAAAGAAGGTATTGTTACTGTTACATATGCCAGTGAAACACAACGACAACAGTTTTTAAACTCTGTACGCATACCACCCACTGTGCAAATTGTTTGTGGTATAATGTCATTGTAATATATTGTATATTACTACATTACACACAAGCCAATATGTGCTGCTAAGTTGTATATATAGGTATACTATACAATGCTGGCCATTTTTGTATTTGCATTTGTGTTGCTGTTGTGCTTTTGTATTGTGCTACGTCCGCTTTTGCTTTCCATATATGTGTATGCATTATTGCTGGTGCTGGTGCTGGTGCTATGGGGTTTTATAGGTTCCCCCTTACGGGTATTTTTGGCATATCTTATATTTTTGTACCTACCTATGATGTGTATTCATTTACATGCCCAGTATATTGTTTCCTAATACTTTGTATACTGTATATATTTGTACATATTTATTGTTTTGTGCACAGTGTGGTACAATAGCATACTTTTTATATTTACTAATAAACCATTTTTTTATTTTTACTAGTGTGTAACAATGAGACACAAACGATCTACAAGGCGCAAACGTGCCTCTGCAACACAACTATATCAAACATGCAAGGCGGCAGGCACCTGTCCCCCGGATGTTATTCCTAAAGTGGAAAGAACCACCATTGCAGATCAAATCCTTAAATTTGGCAGTTTAGGTGTTTTTTTTGGAGGCCTTGGTATTGGTACTGGGTCTGGTACGGGTGGTAGAACAGGATATGTCCCCTTATCTACACGGCCTCCCACTGCATCTGCGCCTACATCTACAATACGACCCCCTGTATCTGTTGATACTGTAGGGCCCCTAGACTCTTCTATTGTGTCTATGATAGAGGAAACAAGTTTTATTGAGTCAGGTGCACCTGCACCATCTATTCCAACAGCATCTGGATTTGATGTTGCAACTTCTGCAGACAATACTCCTGCAATTATTAATGTTTCATCTATTGGTGAATCTTCTGTAGAATCTGTTACCACCCATTTAAATCCCACTTTTACAGAACCTTCCGTACTCCGCCCATTTTCATCTTCTGAAGCCTCTGGTCATTTAATATTTTCTACACCCACTATTAGTACACATTCATATGAGGACATTCCTATGGATACCTTTATTGTTTCTACTAATAGTGACAATGTAACTAGTAGCACCCCTATTCCTAGGTCTCGCCCCACGGCACGCCTTGGTTTATATAGTAAAGGCACACAACAAGTTAAGGTTGTTGACCCTGCTTTTTTGACATCGCCTCGTAAATTAATTACATTTGATAATCCTGCATTTCAACCTACAGAACCTGATGAAACACTTTACTTTCAACACCAAGACATTTCACCTGCACCTGACCCTGACTTTTTAGACATAGTTGCATTACATAGGCCTGCTTTAACATCTCGCAAAGGCACTATTAGATTTAGTAGGTTAGGTAGTAAGGCTACAATGAAAACACGTAGTGGCAAACAAATTGGTGCTCGGGTGCATTATTATCAGGATTTAAGTCCTATAGCACCTGCTGACTCCATAGAACTACAGCCATTATCTCGCCCTGTGTCTTCTGCTTCCCATTCTATTAATGATGGTTTATATGATGTATATATGGATCCTGACACACCCTTTCCACAGCCATCAATATCCTATTCATTACATAGTCCTCAGACCACCAATGTTACTGTCCCCTTAAGTAGTGGTTTTGATTTTCCATTTTCCTCTACTGTACCTTTACAGCCAGGTCCCGATATTGTGTCCCCTGTAGCCCCTACATACACTCCTTTTGTACCTGTTTTACCTACATCTCCCTTTAACAATGTACTTGTTTATGGTAGTGATTTTATTTTACACCCTAGTTATTTTTTACGTCGCAGGCGTAAACGGTTTCCATATTTTTTTGCAGATGTCCGTGTGGCGGCCTAGTGAGGCCACTGTGTACCTGCCTCCTGTGCCAGTATCTAAGGTTGTAAGCACTGATGAATATGTGTCTCGCACAAGCATTTACTATTACGCTGGTAGCTCCAGACTTCTAGCTGTAGGCCATCCTTACTTTTCCATTCCTAATCCCTCCAACTCTAAAAAGGTGTTAGTGCCCAAGGTGTCAGGTTTGCAGTATAGGGTATTTAGGGTTCGTTTACCAGATCCCAACAAGTTTGGATTTCCAGACACATCTTTTTATAACCCTGACACACAGCGCTTAGTATGGGCTTGTGTTGGTATTGAAATAGGGCGAGGACAGCCTTTGGGTGTTGGTATTAGTGGACATCCATTACTTAATAAGTTTGATGATACTGAAACAAATAATAAATACCCTAGCCAGCCTGGTACTGATAATAGGGAATGCTTGTCTATGGATGCTAAGCAGACCCAGCTATGTATTATTGGTTGTAAACCTCCTACAGGTGAACACTGGGGTAAAGGTACCCCGTGTAGTGGTAACAGTAATGGCCCAGGTGCCTGTCCCCCTTTGGAACTTATGAATACTGTTATTGAGGATGGGGACATGATTGATACTGGTTTTGGCTGCATGGATTTTAAATCTTTGCAGGCCAATAAAAGTGATGTTCCGTTAGATATATGTACCAGTATTTGTAAATATCCTGATTATCTTGGTATGGCTAGCGAGGCTTATGGGGACAGTTTATTTTTCTTCCTGCGACGTGAGCAAATGTTTGTTAGGCATTTGTTTAACAGAGCAGGTAAATTAGGGGAGGATGTACCTACAGATTTGTATTTTAAGGGATCTGCAAACACTTCTGCACTGCAAACCTCAGCTTTTTTTCCTACTCCCAGTGGCTCTATGGTTTCCTCAGAATCTCAATTATTTAATAAACCATATTGGTTACAACGCGCACAAGGTCATAACAATGGTATATGCTGGGGTAATCAAATATTTGTCACTGTTGTAGACACTACGCGTAGTACCAACATGACTTTATGTTCTGAGGAAAAATCAGAGCCTACATACAAAAATGAAAACTTTAAGGAATACCTTAGACATGTGGAAGAATATGATTTGCAGTTTATATTTCAGCTGTGCAAAATATCCCTTACTGCAAATGTTATGCAATACATACACACCATGAATCCAGATATATTAGAGGACTGGCAATTTGGCCTTACACCACCTCCTTCAGGTAATTTACAGGACACATATAGATTTGTTACCTCGCAGGCTATTACCTGTCAAAAAACATCCCCTCCAACAGCAAAGGAAGATCCTCTTAAAAAGTACAGTTTTTGGGAAATCAATTTAAAGGAAAAATTTTCTGCAGATTTAGATCAATTTCCCTTAGGTAGAAAATTTTTATTACAGGCAGGTTTTACAGCTAAACCTAAACTAAAACGTTCTTCCCCTTCTTCGTCCTCTTCCTCCTCTGCAAAACGTAAAAAGGTTAAAAGGTAATTGTATGACTGTTGTGTGTTTGTATTGTTTGTATGTATGATTTGTATGTTTGTGTAATGTGTATGTTATGTGTATGCATGTTCCCTGTGTCTGTCAATTTCCTGTTTTTGTTAATAAACATTACATACAATGTTAACTATATTGTTGTGTCGTGTGGTTGCACCCAATGAGTAAGGTACTGTCCCTATATGCCCTACCCATGCCATGCCCTTGCCTATCCCTGTATAATTATATGTGGCATACTGTGTTTGGTATATTTATTACTTTTACTTATAACATTACAGTCTCCATTTTGGGTTACTACTCCATTTTATATCTGTGACCGGTTTCGGTTGCTGTTGGCATAGGGTTTTGGTATTCTGGGTTTCTTGCCAAAATTGTTAATCTTTGTTTTCCTGCAGTGCAATGCCTTTACTTGCTGTTGCTCTCCCGCCTAAATTGACTCATAGTATTGCAGTGCAACACGCCCTTTTACATGTTTTAAACTGCTTTTAGGCACATATTTTTACCATGTTTTTATTGCTTAATTGCACTTTTGGCTTGCACAGCACTATTTTATTGGGTTTATGTTACTACTGTGGGCCAACATACACCTTGTAAAATGATTCAAACCCTTACTCACACAGGTGTGTATGCACCGGTTTGGGTTAACATGTTCCAACCATATTGTTACATTATTATAAA
>LNS0328678_HPV67
TTATAATCCTGTGTTTAAAAAAGTAGGTGTAACCGAAAGCGGTTTAACCGAAAACGGTAAATATATAAAGCACACCAGTGTCCACCTACAGTGCAAGAAATATGTTTCAGGACACAGACGAAAAACCACGCAACTTGCACGAATTGTGTGAAGCTTTGGAAACCACGGTGCATGAAATAAGTTTGCCCTGCGTGCAGTGCAAAAAAACGTTGGACAGAAACGAGGTATATGACTTTTTATTTACTGAGTTGAAAATAGTATACAGATGTGGGAATCCGTATGGGGTATGTAAGCAATGCCTAAGACTGTTATCAAAAGTTAGTGAATATAGATATTTTAACTATTCAGTATATGGAAATACTTTAGAAGAAATTGTGCATAAACCATTAAATGAAATTACAATAAGATGTATAACATGTCAAAGACCATTGTGTCCACAAGAAAAGCAAAGGCATGTTGATCGCAAAAAGCGATTTCATAATATTTCCAATCGTTGGACAGGACGGTGTTCAGTGTGTTGGAGACCTCAACGAACGCAGACCCAGGTATAATATTTGAAGCCATGCGTGGAGACAAAGCTACATTGCAAGATTATATACTAGATTTAAAACCCGAAACAACTGACCTATACTGCTATGAGCAATTGCATGACAGCTCAGAT---GAGGATGAAGTAGGCATGGACCGGCCAGATGGACAAGCAAAACCAGATACAACCAATTACCATATTGTTACTCTGTGTAACATCTGTCAGTGCACTTTGCGTTTGTGCATCAACAGTACAGCAGCAGACGTCCGAACAATCCAGCAGATGCTTATGAACACACTAGGAATAGTGTGTCCCACCTGTGCACAACAATAAACATCATCTGAAATGGAGGACCCGGAAGGTACAGATGGGGAACAGGGGGGGTGTACAGGATGGTTTAGTGTAGAAGCAATAATTGAAAAAAGAACAGGAGATAAGGTATCGGAGGATGAGGATGAGGATGCATCTGACACTGGTAGTGATTTAATTGGCTTTATAGACGATACACATATAGAAAACATACAGGCAGAGACACAGGCAGCCCGCGCATTATTTAATTTACAGGAAGAGGAGGATGACCTAAACGCTGTGAGTGCACTAAAACGAAAGTTTACAGGCATACAGACATGTGGTGGTAATAGTAATGGTATAGAAAACCAAGCATGTACAGCCGCAAAACGCAGAGCATACGACATAGAAGACAGCGGATATGGCAATACTGAAGTGGAAACTCAAGAGACAATGGTGCAGGTAGAGGGGCAAAATGGCGATATGCAGTGCAGTAGTCAGTGTAGTACGGGGGCAAGTAGTACGGGAAACAGTGTAGATATGCAATCGGAAAGTAATAGTAGTCAGGAACAAAGCATGCCATTGCAAACTGTGGAAAATATTATGCATGTAAATAATATAAAGGCAACGTTAATGCATAAATTTAAGGAAGCATATGGTGTAACGTTTACACAGCTAATAAGACCATTTAAAAGCGACAGGACAAGCTGTACAGATTGGTGTGTTACAGCGTTTGGAATAACACCATCAGTAGCAGAAAGTTTAAAGGTGTTAATTAAGCCACAGACGTTGTACACACATTTACAATGTTTAACCTGTGACAGAGGTATTATTATATTATTATTAGCAAGGTTTAAATGTGCAAAAAACAGGTTAACAGTGTCAAAATTAATGTCTAATTTATTATCAATTCCTGAAACGCATATGATAATTGAACCACCAAAAATACGGAGTACAACGTGTGCACTATATTGGTTTAGAACAGGAATGTCAAATATAAGTGAAGTAAGTGGGCAAACACCAGAATGGATAGAAAGACTAACGGTACTGCAACATAGTTTTGATGATACTATATTTGATTTAGGAGAAATGGTGCAATGGGCATATGACAATGAAATAACAGATGATAGTGAAATAGCATATCAATATGCAATGCTGGCAGATGTAAACAGTAATGCCGCAGCATTTTTAAAAAGTAATTCGCAAGCCAAAATAGTAAAGGATTGTGGTACCATGTGCAGACACTATAAAAGAGCAGAAAAACGAAAAATGACAATAGGACAATGGATACAAGCTAGATGTGAAAAAGTAAATGATGGTGGAGACTGGAGAACAATAGTAAAGCTATTAAGATACCAAAATGTAGAATTTACACAGTTTCTAGCAACATTTAAACAGTTTTTAAAAGGTATACCTAAAAAAAGTTGTATGGTAATATGCGGACCACCAAACACAGGGAAAACATATTTTGCAATGAGTTTAATTCACTTTTTAAAAGGATGTGTAATATCATATGTAAACTCTAAAAGTCATTTTTGGCTACAACCATTGTCAGATGCAAAAATAGGAATGATAGATGATGTTACAGCAATATGCTGGACATACATAGATGATTATTTAAGAAATGCACTTGATGGAAATGATATTTCAATAGATGTAAAGCATAAAGCTTTAGTACAGCTAAAATGTCCACCATTACTATTAACTTCCAACATAGATGTAGCAACAGATTCAAGATGGCCGTTTTTACATAGTAGAGTAGTAGTGTTTAGATTTCACAATCCATTTCCGTTTGATGAAAATGGCAATCCAGTATATAACTTAAATGACGAAAATTGGAAATCCTTTTTCTCAAGGACGTGGTGCCAATTAGATTTAATTGAGGAAGAGGACAAGGAAAACCATGGAGGAAATTTCAACACGTTTAAATGCAGTGCAGGAGAAAATTCTAGATGTATACGAAGCTAATAAAAAAGACTTATGTACACAAATTGAACATTGGAGACTGAGACGCATTGAATGTGCTTTGTATTATAAAGCTAAAGAAATGGGACTGGCACGAATAGGCCACCAGGTGGTGCCACCTATGTCAGTTACAAAGGCCAAAGCCTGTCAAATAATTGAACTGCAAATGGCATTACAAACATTAAATGAAACACAATATAGTAATGATGAATGGACATTGCAAAGTACCAGCCTAGAACTATGGTTATGTGAACCAAAAAAATGTTTAAAAAAAAAAGGAGAGACTGTAACAGTGCAATACGATAATAATAAAGAAAATACAATGGAATATACAAGTTGGAATGAAATATATATAGTAAAAGACTCTGTGTGGACAGTGGTAGTGGGAGAGGTGGACTATATGGGACTATATTATATATATGAAACAGAAAAAACGTATTATGTACAGTTTGAAACCGATGCTAAAAAGTATTCAAAACAAAACATTTGGGAAGTGCATGTGGGTGCTCAGGTAATTGTTTGTCCTACATCTATGTTTAGTAACGAAATATCCACTACTGAGGTTGCTGCCCGGATACCACACGCCACAGAAACGTATACCCCTGCCACCACCGCGTGCACCAAAGAAGAGCATAAACAGGCGCCTGCCAAACGACGACGACCTGACGTCCCAGACTTCTGCAACAACTCCCAGCACCCCACAAAGCTATTGTGCAGACAACGGTCCGTGGACTGTACATCGGTGGGGCTCGTCCCTGGACCTCAGTGCACAAACAAAGGACGGAGTGTGTGTGCACCTAACACTGCACCTATAGTGCATTTAAAAGGTGACCCTAACAGTTTAAAGTGTTTAAGATATAGATTAAAATGTAATACAGATTTATATTGTCATATGTCATCCACATGGCATTGGACCAGTGGAAAACAGACAAAAACTAAAGAAGGTATTGTTACTGTTACATATGCCAGTGAAACACAACGACAACAGTTTTTAAACTCTGTACGCATACCACCCACTGTGCAAATTGTTTGTGGTATAATGTCATTGTAATATATTGTATATTACTACATTACACACAAGCCAATATGTGCTGCTAAGTTGTATATATAGGTATACTATACAATGCTGGCCATTTTTGTATTTGCATTTGTGTTGCTGTTGTGCTTTTGTATTGTGCTACGTCCGCTTTTGCTTTCCATATATGTGTATGCATTATTGCTGGTGCTGGTGCTGGTGCTATGGGGTTTTATAGGTTCCCCCTTACGGGTATTTTTGGCATATCTTATATTTTTGTACCTACCTATGATGTGTATTCATTTACATGCCCAGTATATTGTTTCCTGATACTTTGTATACTGTATATATTTGTACATATTTATTGTTTTGTGCACAGTGTGGTACAATGGCATACTTTTTATATTTACTAATAAACCATTTTTTTATTTTTACTAGTGTGTAACAATGAGACACAAACGATCTACAAGGCGCAAACGTGCCTCTGCAACACAACTATATCAAACATGCAAGGCGGCAGGCACCTGTCCCCCGGATGTTATTCCTAAAGTGGAAAGAACCACCATTGCAGATCAAATCCTTAAATTTGGCAGTTTAGGTGTTTTTTTTGGAGGCCTTGGTATTGGTACTGGGTCTGGTACGGGTGGTAGAACAGGATATGTCCCCTTATCTACACGGCCTCCCACTGCATCTGCGCCTACATCTACAATACGACCCCCTGTATCTGTTGATACTGTAGGGCCCCTAGACTCTTCTATTGTGTCTATGATAGAGGAAACAAGTTTTATTGAGTCAGGTGCACCTGCACCATCTATTCCAACAGCATCTGGATTTGATGTTGCAACTTCTGCAGACAATACTCCTGCAATTATTAATGTTTCATCTATTGGTGAATCTTCTGTACAATCTGTTACCACCCATTTAAATCCCACTTTTACAGAACCTTCAGTACTCCGCCCATCTTCATCTTCTGAAGCCTCTGGTCATTTAATATTTTCTACACCCACTATTAGTACACAGTCATATGAGGACATTCCTATGGATACTTTTATTGTTTCTACTAATAGTGACAATGTAACTAGTAGCACCCCTATTCCTAGGTCTCGCCCCACGGCACGCCTTGGTTTATATAGTAAAGGCACACAACAAGTTAAGGTTGTTGACCCTGCTTTTTTGACATCGCCTCGTAGATTAATTACATTTGATAATCCTGCATTTCAACCTACAGAACCTGATGAAACACTTTACTTTCAACACCAAGACATTTCACCTGCACCTGACCCTGACTTTTTAGACATAGTTGCATTACATAGGCCTGCTTTAACATCTCGCAAAGGCACTATTAGATTTAGTAGGTTAGGTAGTAAGGCTACAATGAAAACACGTAGTGGCAAACAAATTGGTGCTCGGGTGCATTATTATCAGGATTTAAGTCCTATAGCACCTGCTGACTCCATAGAACTACAGCCATTATCTCGCCCTGTGTCTTCTGCTTCCCATTCTATTAATGATGGTTTATATGATGTATATATGGATCCTGACACACCCTTTCCACAGCCATCAATATCCTATTCATTACATAGTCCTCAGACCACTAATGTTACTGTCCCCTTAAGTAGTGGTTTTGATTTTCCATTTTCCTCTACTGTACCTTTACAGCCAGGTCCCGATATTGTGTCCCCTGTAGCCCCTACATACACTCCTTTTGTACCTGTTATACCTACATCTCCCTTTAACAATGTACTTGTTTATGGTAGTGATTTTATTTTACACCCTAGTTATTTTTTACGTCGCAGGCGTAAACGGTTTCCATATTTTTTTGCAGATGTCCGTGTGGCGGCCTAGTGAGGCCACTGTGTACCTGCCTCCTGTGCCAGTATCTAAGGTTGTAAGCACTGATGAATATGTGTCTCGCACAAGCATTTACTATTACGCTGGTAGCTCCAGACTTCTAGCTGTAGGCCATCCTTACTTTTCCATTCCTAATCCCTCCAACACTAAAAAGGTGTTAGTGCCCAAGGTGTCAGGTTTGCAGTATAGGGTATTTAGGGTTCATTTACCAGATCCCAACAAGTTTGGATTTCCAGACACATCTTTTTATAACCCTGACACACAGCGCTTAGTATGGGCTTGTGTTGGTATTGAAATAGGGCGAGGACAGCCTTTGGGTGTTGGTATTAGTGGACATCCATTACTTAATAAGTTTGATGATACTGAAACAAATAATAAATACCCTAGCCAGCCTGGTACTGATAATAGGGAATGCTTGTCTATGGATGCTAAGCAGACCCAGCTATGTATTATTGGTTGTAAACCTCCTACAGGTGAACACTGGGGTAAAGGTACCCCGTGTAGTGGTAACAGTACTGGGCCAGGTGCCTGTCCCCCTTTGGAACTTATGAATACTGTTATTGAGGATGGGGACATGATTGATACTGGTTTTGGCTGCATGGATTTTAAATCTTTGCAGGCCAATAAAAGTGATGTTCCGTTAGATATATGTACCAGTATTTGTAAATATCCTGATTATCTTGGTATGGCTAGCGAGGCTTATGGGGACAGTTTATTTTTCTTCCTGCGACGTGAGCAAATGTTTGTTAGGCATTTGTTTAACAGAGCAGGTAAATTAGGGGAGGATGTACCTACAGATTTATATTTTAAGGGATCTGCAAACACTTCTGCACTGCAAACCTCAGCTTTTTTTCCTACTCCCAGTGGCTCAATGGTTTCCTCAGAATCTCAATTATTTAATAAACCATATTGGTTACAACGCGCACAAGGTCATAACAATGGTATATGCTGGGGTAATCAAATATTTGTTACTGTTGTAGACACTACGCGTAGTACCAACATGACTTTATGTTCTGAGGAAAAATCAGAGGCTACATACAAAAATGAAAACTTTAAGGAATACCTTAGACATGTGGAAGAATATGATTTGCAGTTTATATTTCAGCTGTGCAAAATATCCCTTACTGCAAATGTTATGCAATACATACACACCATGAATCCAGATATATTAGAGGACTGGCAATTTGGCCTTACACCACCTCCTTCAGGTAATTTACAGGACACATATAGATTTGTTACCTCGCAGGCTATTACCTGTCAAAAAACAGCCACTCCAACAGCAAAGGAAGATCCTCTTAAAAAGTACAGTTTTTGGGAAATCAATTTAAAGGAAAAATTTTCTGCAGATTTAGATCAATTTCCCTTAGGTAGAAAATTTTTATTGCAGGCAGGTTTTACAGCTAAACCTAAACTAAAACGTTCTTCACCTTCTTCGTCCTCTTCCTCCTCTGCAAAACGTAAAAAGGTTAAAAGGTGATTGTATGACTGTTTTGTGTTTGTATTGTTTGTATGTATGATTTGTATGTTTGTGTAATGTGTATGTTATGTGTATGCATGTTCCCTGTGTCTGTCAATTTCCTGTTTTTGTTAATAAACATTACATACAATGTTAACTATATTGTTGTGTCGTGTGGTTGCACCCAATGAGTAAGGTACTGTCCCTATATGCCCTACCCATGCCATGCCCTTGCCTATCCCTGTATAATTATATGTGGCATACTGTGTTTGGTATATTTATTACTTTTACTTATAACATTACAGTCTCCATTTTGGGTTACTACTCCATTTTATATCTGTAACCGGTTTCGGTTGCTGTTGGCATAGGGTTTTGGTATTCTAGGTTTCTTGCCAAAATTGTTAATCTTTGTTTTCCTGCAGTGCAATGCCTTTACTTGCTGTTGCTCTCCCGCCTAAATTGACTCATAGTATTGCAGTGCAACACGCCCTTTTACATGTTTTAAACTGCTTTTAGGCACATATTTTTACCATGTTTTTATTGCTTAATTGCACTTTTGGCTTGCACAGCACTATTTTATTGGGTTTATGTTACTACTGTGGGCCAACATACACCTTGTAAAATGATTCAAACCCTTACTCACACAGGTGTGTATGCACCGGTTTGGGTTAACATGTTCCAACCATATTGTTACATTATTATAAA
>LNS2873118_HPV67
TTATAATCCTGTGTTTAAAAAAGTAGGTGTAACCGAAAGCGGTTTAACCGAAAACGGTAAATATATAAAGCACACCAGTGTCCACCTACAGTGCAAGAAATATGTTTCAGGACACAGACGAAAAACCACGCAACTTGCACGAATTGTGTGAAGCTTTGGAAACCACGGTGCATGAAATAAGTTTGCCCTGCGTGCAGTGCAAAAAAACGTTGGACAGAAACGAGGTATATGACTTTTTATTTACTGAGTTGAAAATAGTATACAGATGTGGGAATCCGTATGGGGTATGTAAGCAATGCCTAAGACTGTTATCAAAAGTTAGTGAATATAGATATTTTAACTATTCAGTATATGGAAATACTTTAGAAGAAATTGTGCATAAACCATTAAATGAAATTACAATAAGATGTATAACATGTCAAAGACCATTGTGTCCACAAGAAAAGCAAAGGCATGTTGATCGCAAAAAGCGATTTCATAATATTTCCAATCGTTGGACAGGACGGTGTTCAGTGTGTTGGAGACCTCAACGAACGCAGACCCAGGTATAATATTTGAAGCCATGCGTGGAGACAAAGCTACATTGCAAGATTATATACTAGATTTAAAACCCGAAACAACTGACCTATACTGCTATGAGCAATTGCATGACAGCTCAGAT---GAGGATGAAGTAGGCATGGACCGGCCAGATGGACAAGCAAAACCAGATACAACCAATTACCATATTGTTACTCTGTGTAACATCTGTCAGTGCACTTTGCGTTTGTGCATCAACAGTACAGCAGCAGACGTCCGAACAATCCAGCAGATGCTTATGAACACACTAGGAATAGTGTGTCCCACCTGTGCACAACAATAAACATCATCTGAAATGGAGGACCCGGAAGGTACAGATGGGGAACAGGGGGGGTGTACAGGATGGTTTAGTGTAGAAGCAATAATTGAAAAAAGAACAGGAGATAAGGTATCGGAGGATGAGGATGAGGATGCATCTGACACTGGTAGTGATTTAATTGGCTTTATAGACGATACACATATAGAAAACATACAGGCAGAGACACAGGCAGCCCGCGCATTATTTAATTTACAGGAAGAGGAGGATGACCTAAACGCTGTGAGTGCACTAAAACGAAAGTTTACAGGCATACAGACATGTGGTGGTAATAGTAATGGTATAGAAAACCAAGCATGTACAGCCGCAAAACGCAGAGCATACGACATAGAAGACAGCGGATATGGCAATACTGAAGTGGAAACTCAAGAGACAATGGTGCAGGTAGAGGGGCAAAATGGCGATATGCAGTGCAGTAGTCAGTGTAGTACGGGGGCAAGTAGTACGGGAAACAGTGTAGATATGCAATCGGAAAGTAATAGTAGTCAGGAACAAAGCATGCCATTGCAAACTGTGGAAAATATTATGCATGTAAATAATATAAAGGCAACGTTAATGCATAAATTTAAGGAAGCATATGGTGTAACGTTTACACAGCTAATAAGACCATTTAAAAGCGACAGGACAAGCTGTACAGATTGGTGTGTTACAGCGTTTGGAATAACACCATCAGTAGCAGAAAGTTTAAAGGTGTTAATTAAGCCACAGACGTTGTACACACATTTACAATGTTTAACCTGTGACAGAGGTATTATTATATTATTATTAGCAAGGTTTAAATGTGCAAAAAACAGGTTAACAGTGTCAAAATTAATGTCTAATTTATTATCAATTCCTGAAACGCATATGATAATTGAACCACCAAAAATACGGAGTACAACGTGTGCACTATATTGGTTTAGAACAGGAATGTCAAATATAAGTGAAGTAAGTGGGCAAACACCAGAATGGATAGAAAGACTAACGGTACTGCAACATAGTTTTGATGATACTATATTTGATTTAGGAGAAATGGTGCAATGGGCATATGACAATGAAATAACAGATGATAGTGAAATAGCATATCAATATGCAATGCTGGCAGATGTAAACAGTAATGCCGCAGCATTTTTAAAAAGTAATTCGCAAGCCAAAATAGTAAAGGATTGTGGTACCATGTGCAGACACTATAAAAGAGCAGAAAAACGAAAAATGACAATAGGACAATGGATACAAGCTAGATGTGAAAAAGTAAATGATGGTGGAGACTGGAGAACAATAGTAAAGCTATTAAGATACCAAAATGTAGAATTTACACAGTTTCTAGCAACATTTAAACAGTTTTTAAAAGGTATACCTAAAAAAAGTTGTATGGTAATATGCGGACCACCAAACACAGGGAAAACATATTTTGCAATGAGTTTAATTCACTTTTTAAAAGGATGTGTAATATCATATGTAAACTCTAAAAGTCATTTTTGGCTACAACCATTGTCAGATGCAAAAATAGGAATGATAGATGATGTTACAGCAATATGCTGGACATACATAGATGATTATTTAAGAAATGCACTTGATGGAAATGATATTTCAATAGATGTAAAGCATAAAGCTTTAGTACAGCTAAAATGTCCACCATTACTATTAACTTCCAACATAGATGTAGCAACAGATTCAAGATGGCCGTTTTTACATAGTAGAGTAGTAGTGTTTAGATTTCACAATCCATTTCCGTTTGATGAAAATGGCAATCCAGTATATAACTTAAATGACGAAAATTGGAAATCCTTTTTCTCAAGGACGTGGTGCCAATTAGATTTAATTGAGGAAGAGGACAAGGAAAACCATGGAGGAAATTTCAACACGTTTAAATGCAGTGCAGGAGAAAATTCTAGATGTATACGAAGCTAATAAAAAAGACTTATGTACACAAATTGAACATTGGAGACTGAGACGCATTGAATGTGCTTTGTATTATAAAGCTAAAGAAATGGGACTGGCACGAATAGGCCACCAGGTGGTGCCACCTATGTCAGTTACAAAGGCCAAAGCCTGTCAAATAATTGAACTGCAAATGGCATTACAAACATTAAATGAAACACAATATAGTAATGATGAATGGACATTGCAAAGTACCAGCCTAGAACTATGGTTATGTGAACCAAAAAAATGTTTAAAAAAAAAAGGAGAGACTGTAACAGTGCAATACGATAATAATAAAGAAAATACAATGGAATATACAAGTTGGAATGAAATATATATAGTAAAAGACTCTGTGTGGACAGTGGTAGTGGGAGAGGTGGACTATATGGGACTATATTATATATATGAAACAGAAAAAACGTATTATGTACAGTTTGAAACCGATGCTAAAAAGTATTCAAAACAAAACATTTGGGAAGTGCATGTGGGTGCTCAGGTAATTGTTTGTCCTACATCTATGTTTAGTAACGAAATATCCACTACTGAGGTTGCTGCCCGGATACCACACGCCACAGAAACGTATACCCCTGCCACCACCGCGTGCACCAAAGAAGAGCATAAACAGGCGCCTGCCAAACGACGACGACCTGACGTCCCAGACTTCTGCAACAACTCCCAGCACCCCACAAAGCTATTGTGCAGACAACGGTCCGTGGACTGTACATCGGTGGGGCTCGTCCCTGGACCTCAGTGCACAAACAAAGGACGGAGTGTGTGTGCACCTAACACTGCACCTATAGTGCATTTAAAAGGTGACCCTAACAGTTTAAAGTGTTTAAGATATAGATTAAAATGTAATACAGATTTATATTGTCATATGTCATCCACATGGCATTGGACCAGTGGAAAACAGACAAAAACTAAAGAAGGTATTGTTACTGTTACATATGCCAGTGAAACACAACGACAACAGTTTTTAAACTCTGTACGCATACCACCCACTGTGCAAATTGTTTGTGGTATAATGTCATTGTAATATATTGTATATTACTACATTACACACAAGCCAATATGTGCTGCTAAGTTGTATATATAGGTATACTATACAATGCTGGCCATTTTTGTATTTGCATTTGTGTTGCTGTTGTGCTTTTGTATTGTGCTACGTCCGCTTTTGCTTTCCATATATGTGTATGCATTATTGCTGGTGCTGGTGCTGGTGCTATGGGGTTTTATAGGTTCCCCCTTACGGGTATTTTTGGCATATCTTATATTTTTGTACCTACCTATGATGTGTATTCATTTACATGCCCAGTATATTGTTTCCTGATACTTTGTATACTGTATATATTTGTACATATTTATTGTTTTGTGCACAGTGTGGTACAATGGCATACTTTTTATATTTACTAATAAACCATTTTTTTATTTTTACTAGTGTGTAACAATGAGACACAAACGATCTACAAGGCGCAAACGTGCCTCTGCAACACAACTATATCAAACATGCAAGGCGGCAGGCACCTGTCCCCCGGATGTTATTCCTAAAGTGGAAAGAACCACCATTGCAGATCAAATCCTTAAATTTGGCAGTTTAGGTGTTTTTTTTGGAGGCCTTGGTATTGGTACTGGGTCTGGTACGGGTGGTAGAACAGGATATGTCCCCTTATCTACACGGCCTCCCACTGCATCTGCGCCTACATCTACAATACGACCCCCTGTATCTGTTGATACTGTAGGGCCCCTAGACTCTTCTATTGTGTCTATGATAGAGGAAACAAGTTTTATTGAGTCAGGTGCACCTGCACCATCTATTCCAACAGCATCTGGATTTGATGTTGCAACTTCTGCAGACAATACTCCTGCAATTATTAATGTTTCATCTATTGGTGAATCTTCTGTACAATCTGTTACCACCCATTTAAATCCCACTTTTACAGAACCTTCAGTACTCCGCCCATCTTCATCTTCTGAAGCCTCTGGTCATTTAATATTTTCTACACCCACTATTAGTACACAGTCATATGAGGACATTCCTATGGATACTTTTATTGTTTCTACTAATAGTGACAATGTAACTAGTAGCACCCCTATTCCTAGGTCTCGCCCCACGGCACGCCTTGGTTTATATAGTAAAGGCACACAACAAGTTAAGGTTGTTGACCCTGCTTTTTTGACATCGCCTCGTAGATTAATTACATTTGATAATCCTGCATTTCAACCTACAGAACCTGATGAAACACTTTACTTTCAACACCAAGACATTTCACCTGCACCTGACCCTGACTTTTTAGACATAGTTGCATTACATAGGCCTGCTTTAACATCTCGCAAAGGCACTATTAGATTTAGTAGGTTAGGTAGTAAGGCTACAATGAAAACACGTAGTGGCAAACAAATTGGTGCTCGGGTGCATTATTATCAGGATTTAAGTCCTATAGCACCTGCTGACTCCATAGAACTACAGCCATTATCTCGCCCTGTGTCTTCTGCTTCCCATTCTATTAATGATGGTTTATATGATGTATATATGGATCCTGACACACCCTTTCCACAGCCATCAATATCCTATTCATTACATAGTCCTCAGACCACTAATGTTACTGTCCCCTTAAGTAGTGGTTTTGATTTTCCATTTTCCTCTACTGTACCTTTACAGCCAGGTCCCGATATTGTGTCCCCTGTAGCCCCTACATACACTCCTTTTGTACCTGTTATACCTACATCTCCCTTTAACAATGTACTTGTTTATGGTAGTGATTTTATTTTACACCCTAGTTATTTTTTACGTCGCAGGCGTAAACGGTTTCCATATTTTTTTGCAGATGTCCGTGTGGCGGCCTAGTGAGGCCACTGTGTACCTGCCTCCTGTGCCAGTATCTAAGGTTGTAAGCACTGATGAATATGTGTCTCGCACAAGCATTTACTATTACGCTGGTAGCTCCAGACTTCTAGCTGTAGGCCATCCTTACTTTTCCATTCCTAATCCCTCCAACACTAAAAAGGTGTTAGTGCCCAAGGTGTCAGGTTTGCAGTATAGGGTATTTAGGGTTCATTTACCAGATCCCAACAAGTTTGGATTTCCAGACACATCTTTTTATAACCCTGACACACAGCGCTTAGTATGGGCTTGTGTTGGTATTGAAATAGGGCGAGGACAGCCTTTGGGTGTTGGTATTAGTGGACATCCATTACTTAATAAGTTTGATGATACTGAAACAAATAATAAATACCCTAGCCAGCCTGGTACTGATAATAGGGAATGCTTGTCTATGGATGCTAAGCAGACCCAGCTATGTATTATTGGTTGTAAACCTCCTACAGGTGAACACTGGGGTAAAGGTACCCCGTGTAGTGGTAACAGTACTGGGCCAGGTGCCTGTCCCCCTTTGGAACTTATGAATACTGTTATTGAGGATGGGGACATGATTGATACTGGTTTTGGCTGCATGGATTTTAAATCTTTGCAGGCCAATAAAAGTGATGTTCCGTTAGATATATGTACCAGTATTTGTAAATATCCTGATTATCTTGGTATGGCTAGCGAGGCTTATGGGGACAGTTTATTTTTCTTCCTGCGACGTGAGCAAATGTTTGTTAGGCATTTGTTTAACAGAGCAGGTAAATTAGGGGAGGATGTACCTACAGATTTATATTTTAAGGGATCTGCAAACACTTCTGCACTGCAAACCTCAGCTTTTTTTCCTACTCCCAGTGGCTCAATGGTTTCCTCAGAATCTCAATTATTTAATAAACCATATTGGTTACAACGCGCACAAGGTCATAACAATGGTATATGCTGGGGTAATCAAATATTTGTTACTGTTGTAGACACTACGCGTAGTACCAACATGACTTTATGTTCTGAGGAAAAATCAGAGGCTACATACAAAAATGAAAACTTTAAGGAATACCTTAGACATGTGGAAGAATATGATTTGCAGTTTATATTTCAGCTGTGCAAAATATCCCTTACTGCAAATGTTATGCAATACATACACACCATGAATCCAGATATATTAGAGGACTGGCAATTTGGCCTTACACCACCTCCTTCAGGTAATTTACAGGACACATATAGATTTGTTACCTCGCAGGCTATTACCTGTCAAAAAACAGCCACTCCAACAGCAAAGGAAGATCCTCTTAAAAAGTACAGTTTTTGGGAAATCAATTTAAAGGAAAAATTTTCTGCAGATTTAGATCAATTTCCCTTAGGTAGAAAATTTTTATTGCAGGCAGGTTTTACAGCTAAACCTAAACTAAAACGTTCTTCACCTTCTTCGTCCTCTTCCTCCTCTGCAAAACGTAAAAAGGTTAAAAGGTGATTGTATGACTGTTTTGTGTTTGTATTGTTTGTATGTATGATTTGTATGTTTGTGTAATGTGTATGTTATGTGTATGCATGTTCCCTGTGTCTGTCAATTTCCTGTTTTTGTTAATAAACATTACATACAATGTTAACTATATTGTTGTGTCGTGTGGTTGCACCCAATGAGTAAGGTACTGTCCCTATATGCCCTACCCATGCCATGCCCTTGCCTATCCCTGTATAATTATATGTGGCATACTGTGTTTGGTATATTTATTACTTTTACTTATAACATTACAGTCTCCATTTTGGGTTACTACTCCATTTTATATCTGTAACCGGTTTCGGTTGCTGTTGGCATAGGGTTTTGGTATTTTAGGTTTCTTGCCAAAATTGTTAATCTTTGTTTTCCTGCAGTGCAATGCCTTTACTTGCTGTTGCTCTCCCGCCTAAATTGACTCATAGTATTGCAGTGCAACACGCCCTTTTACATGTTTTAAACTGCTTTTAGGCACATATTTTTACCATGTTTTTATTGCTTAATTGCACTTTTGGCTTGCACAGCACTATTTTATTGGGTTTATGTTACTACTGTGGGCCAACATACACCTTGTAAAATGATTCAAACCCTTACTCACACAGGTGTGTATGCACCGGTTTGGGTTAACATGTTCCAACCATATTGTTACATTATTATAAA
>LNS2013148_HPV67
TTATAATCCTGTGTTTAAAAAAGTAGGTGTAACCGAAAGCGGTTTAACCGAAAACGGTAAATATATAAAGCACACCAGTGTCCACCTACAGTGCAAGAAATATGTTTCAGGACACAGACGAAAAACCACGCAACTTGCACGAATTGTGTGAAGCTTTGGAAACCACGGTGCATGAAATAAGTTTGCCCTGCGTGCAGTGCAAAAAAACGTTGGACAGAAACGAGGTATATGACTTTTTATTTACTGAGTTGAAAATAGTATACAGATGTGGGAATCCGTATGGGGTATGTAAGCAATGCCTAAGACTGTTATCAAAAGTTAGTGAATATAGATATTTTAACTATTCAGTATATGGAAATACTTTAGAAGAAATTGTGCATAAACCATTAAATGAAATTACAATAAGATGTATAACATGTCAAAGACCATTGTGTCCACAAGAAAAGCAAAGGCATGTTGATCGCAAAAAGCGATTTCATAATATTTCCAATCGTTGGACAGGACGGTGTTCAGTGTGTTGGAGACCTCAACGAACGCAGACCCAGGTATAATATTTGAAGCCATGCGTGGAGACAAAGCTACATTGCAAGATTATATACTAGATTTAAAACCCGAAACAACTGACCTATACTGCTATGAGCAATTGCATGACAGCTCAGATNNNGAGGATGAAGTAGGCATGGACCGGCCAGATGGACAAGCAAAACCAGATACAACCAATTACCATATTGTTACTCTGTGTAACATCTGTCAGTGCACTTTGCGTTTGTGCATCAACAGTACAGCAGCAGACGTCCGAACAATCCAGCAGATGCTTATGAACACACTAGGAATAGTGTGTCCCACCTGTGCACAACAATAAACATCATCTGAAATGGAGGACCCGGAAGGTACAGATGGGGAACAGGGGGGGTGTACAGGATGGTTTAGTGTAGAAGCAATAATTGAAAAAAGAACAGGAGATAAGGTATCGGAGGATGAGGATGAGGATGCATCTGACACTGGTAGTGATTTAATTGGCTTTATAGACGATACACATATAGAAAACATACAGGCAGAGACACAGGCAGCCCGCGCATTATTTAATTTACAGGAAGAGGAGGATGACCTAAACGCTGTGAGTGCACTAAAACGAAAGTTTACAGGCATACAGACATGTGGTGGTAATAGTAATGGTATAGAAAACCAAGCATGTACAGCCGCAAAACGCAGAGCATACGACATAGAAGACAGCGGATATGGCAATACTGAAGTGGAAACTCAAGAGACAATGGTGCAGGTAGAGGGGCAAAATGGCGATATGCAGTGCAGTAGTCAGTGTAGTACGGGGGCAAGTAGTACGGGAAACAGTGTAGATATGCAATCGGAAAGTAATAGTAGTCAGGAACAAAGCATGCCATTGCAAACTGTGGAAAATATTATGCATGTAAATAATATAAAGGCAACGTTAATGCATAAATTTAAGGAAGCATATGGTGTAACGTTTACACAGCTAATAAGACCATTTAAAAGCGACAGGACAAGCTGTACAGATTGGTGTGTTACAGCGTTTGGAATAACACCATCAGTAGCAGAAAGTTTAAAGGTGTTAATTAAGCCACAGACGTTGTACACACATTTACAATGTTTAACCTGTGACAGAGGTATTATTATATTATTATTAGCAAGGTTTAAATGTGCAAAAAACAGGTTAACAGTGTCAAAATTAATGTCTAATTTATTATCAATTCCTGAAACGCATATGATAATTGAACCACCAAAAATACGGAGTACAACGTGTGCACTATATTGGTTTAGAACAGGAATGTCAAATATAAGTGAAGTAAGTGGGCAAACACCAGAATGGATAGAAAGACTAACGGTACTGCAACATAGTTTTGATGATACTATATTTGATTTAGGAGAAATGGTGCAATGGGCATATGACAATGAAATAACAGATGATAGTGAAATAGCATATCAATATGCAATGCTGGCAGATGTAAACAGTAATGCCGCAGCATTTTTAAAAAGTAATTCGCAAGCCAAAATAGTAAAGGATTGTGGTACCATGTGCAGACACTATAAAAGAGCAGAAAAACGAAAAATGACAATAGGACAATGGATACAAGCTAGATGTGAAAAAGTAAATGATGGTGGAGACTGGAGAACAATAGTAAAGCTATTAAGATACCAAAATGTAGAATTTACACAGTTTCTAGCAACATTTAAACAGTTTTTAAAAGGTATACCTAAAAAAAGTTGTATGGTAATATGCGGACCACCAAACACAGGGAAAACATATTTTGCAATGAGTTTAATTCACTTTTTAAAAGGATGTGTAATATCATATGTAAACTCTAAAAGTCATTTTTGGCTACAACCATTGTCAGATGCAAAAATAGGAATGATAGATGATGTTACAGCAATATGCTGGACATACATAGATGATTATTTAAGAAATGCACTTGATGGAAATGATATTTCAATAGATGTAAAGCATAAAGCTTTAGTACAGCTAAAATGTCCACCATTACTATTAACTTCCAACATAGATGTAGCAACAGATTCAAGATGGCCGTTTTTACATAGTAGAGTAGTAGTGTTTAGATTTCACAATCCATTTCCGTTTGATGAAAATGGCAATCCAGTATATAACTTAAATGACGAAAATTGGAAATCCTTTTTCTCAAGGACGTGGTGCCAATTAGATTTAATTGAGGAAGAGGACAAGGAAAACCATGGAGGAAATTTCAACACGTTTAAATGCAGTGCAGGAGAAAATTCTAGATGTATACGAAGCTAATAAAAAAGACTTATGTACACAAATTGAACATTGGAGACTGAGACGCATTGAATGTGCTTTGTATTATAAAGCTAAAGAAATGGGACTGGCACGAATAGGCCACCAGGTGGTGCCACCTATGTCAGTTACAAAGGCCAAAGCCTGTCAAATAATTGAACTGCAAATGGCATTACAAACATTAAATGAAACACAATATAGTAATGATGAATGGACATTGCAAAGTACCAGCCTAGAACTATGGTTATGTGAACCAAAAAAATGTTTAAAAAAAAAAGGAGAGACTGTAACAGTGCAATACGATAATAATAAAGAAAATACAATGGAATATACAAGTTGGAATGAAATATATATAGTAAAAGACTCTGTGTGGACAGTGGTAGTGGGAGAGGTGGACTATATGGGACTATATTATATATATGAAACAGAAAAAACGTATTATGTACAGTTTGAAACCGATGCTAAAAAGTATTCAAAACAAAACATTTGGGAAGTGCATGTGGGTGCTCAGGTAATTGTTTGTCCTACATCTATGTTTAGTAACGAAATATCCACTACTGAGGTTGCTGCCCGGATACCACACGCCACAGAAACGTATACCCCTGCCACCACCGCGTGCACCAAAGAAGAGCATAAACAGGCGCCTGCCAAACGACGACGACCTGACGTCCCAGACTTCTGCAACAACTCCCAGCACCCCACAAAGCTATTGTGCAGACAACGGTCCGTGGACTGTACATCGGTGGGGCTCGTCCCTGGACCTCAGTGCACAAACAAAGGACGGAGTGTGTGTGCACCTAACACTGCACCTATAGTGCATTTAAAAGGTGACCCTAACAGTTTAAAGTGTTTAAGATATAGATTAAAATGTAATACAGATTTATATTGTCATATGTCATCCACATGGCATTGGACCAGTGGAAAACAGACAAAAACTAAAGAAGGTATTGTTACTGTTACATATGCCAGTGAAACACAACGACAACAGTTTTTAAACTCTGTACGCATACCACCCACTGTGCAAATTGTTTGTGGTATAATGTCATTGTAATATATTGTATATTACTACATTACACACAAGCCAATATGTGCTGCTAAGTTGTATATATAAGTATACTATACAATGCTGGCCATTTTTGTATTTGCATTTGTGTTGCTGTTGTGCTTTTGTATTGTGCTACGTCCGCTTTTGCTTTCCATATATGTGTATGCATTATTGCTGGTGCTGGTGCTGGTGCTATGGGGTTTTATAGGTTCCCCCTTACGGGTATTTTTGGCATATCTTATATTTTTGTACCTACCTATGATGTGTATTCATTTACATGCCCAGTATATTGTTTCCTGATACTTTGTATACTGTATATATTTGTACATATTTATTGTTTTGTGCACAGTGTGGTACAATGGCATACTTTTTATATTTACTAATAAACCATTTTTTTATTTTTACTAGTGTGTAACAATGAGACACAAACGATCTACAAGGCGCAAACGTGCCTCTGCAACACAACTATATCAAACATGCAAGGCGGCAGGCACCTGTCCCCCGGATGTTATTCCTAAAGTGGAAAGAACCACCATTGCAGATCAAATCCTTAAATTTGGCAGTTTAGGTGTTTTTTTTGGAGGCCTTGGTATTGGTACTGGGTCTGGTACGGGTGGTAGAACAGGATATGTCCCCTTATCTACACGGCCTCCCACTGCATCTGCGCCTACATCTACAATACGACCCCCTGTATCTGTTGATACTGTAGGGCCCCTAGACTCTTCTATTGTGTCTATGATAGAGGAAACAAGTTTTATTGAGTCAGGTGCACCTGCACCATCTATTCCAACAGCATCTGGATTTGATGTTGCAACTTCTGCAGACAATACTCCTGCAATTATTAATGTTTCATCTATTGGTGAATCTTCTGTACAATCTGTTACCACCCATTTAAATCCCACTTTTACAGAACCTTCAGTACTCCGCCCATCTTCATCTTCTGAAGCCTCTGGTCATTTAATATTTTCTACACCCACTATTAGTACACAGTCATATGAGGACATTCCTATGGATACTTTTATTGTTTCTACTAATAGTGACAATGTAACTAGTAGCACCCCTATTCCTAGGTCTCGCCCCACGGCACGCCTTGGTTTATATAGTAAAGGCACACAACAAGTTAAGGTTGTTGACCCTGCTTTTTTGACATCGCCTCGTAGATTAATTACATTTGATAATCCTGCATTTCAACCTACAGAACCTGATGAAACACTTTACTTTCAACACCAAGACATTTCACCTGCACCTGACCCTGACTTTTTAGACATAGTTGCATTACATAGGCCTGCTTTAACATCTCGCAAAGGCACTATTAGATTTAGTAGGTTAGGTAGTAAGGCTACAATGAAAACACGTAGTGGCAAACAAATTGGTGCTCGGGTGCATTATTATCAGGATTTAAGTCCTATAGCACCTGCTGACTCCATAGAACTACAGCCATTATCTCGCCCTGTGTCTTCTGCTTCCCATTCTATTAATGATGGTTTATATGATGTATATATGGATCCTGACACACCCTTTCCACAGCCATCAATATCCTATTCATTACATAGTCCTCAGACCACTAATGTTACTGTCCCCTTAAGTAGTGGTTTTGATTTTCCATTTTCCTCTACTGTACCTTTACAGCCAGGTCCCGATATTGTGTCCCCTGTAGCCCCTACATACACTCCTTTTGTACCTGTTATACCTACATCTCCCTTTAACAATGTACTTGTTTATGGTAGTGATTTTATTTTACACCCTAGTTATTTTTTACGTCGCAGGCGTAAACGGTTTCCATATTTTTTTGCAGATGTCCGTGTGGCGGCCTAGTGAGGCCACTGTGTACCTGCCTCCTGTGCCAGTATCTAAGGTTGTAAGCACTGATGAATATGTGTCTCGCACAAGCATTTACTATTACGCTGGTAGCTCCAGACTTCTAGCTGTAGGCCATCCTTACTTTTCCATTCCTAATCCCTCCAACACTAAAAAGGTGTTAGTGCCCAAGGTGTCAGGTTTGCAGTATAGGGTATTTAGGGTTCATTTACCAGATCCCAACAAGTTTGGATTTCCAGACACATCTTTTTATAACCCTGACACACAGCGCTTAGTATGGGCTTGTGTTGGTATTGAAATAGGGCGAGGACAGCCTTTGGGTGTTGGTATTAGTGGACATCCATTACTTAATAAGTTTGATGATACTGAAACAAATAATAAATACCCTAGCCAGCCTGGTACTGATAATAGGGAATGCTTGTCTATGGATGCTAAGCAGACCCAGCTATGTATTATTGGTTGTAAACCTCCTACAGGTGAACACTGGGGTAAAGGTACCCCGTGTAGTGGTAACAGTACTGGGCCAGGTGCCTGTCCCCCTTTGGAACTTATGAATACTGTTATTGAGGATGGGGACATGATTGATACTGGTTTTGGCTGCATGGATTTTAAATCTTTGCAGGCCAATAAAAGTGATGTTCCGTTAGATATATGTACCAGTATTTGTAAATATCCTGATTATCTTGGTATGGCTAGCGAGGCTTATGGGGACAGTTTATTTTTCTTCCTGCGACGTGAGCAAATGTTTGTTAGGCATTTGTTTAACAGAGCAGGTAAATTAGGGGAGGATGTACCTACAGATTTATATTTTAAGGGATCTGCAAACACTTCTGCACTGCAAACCTCAGCTTTTTTTCCTACTCCCAGTGGCTCAATGGTTTCCTCAGAATCTCAATTATTTAATAAACCATATTGGTTACAACGCGCACAAGGTCATAACAATGGTATATGCTGGGGTAATCAAATATTTGTTACTGTTGTAGACACTACGCGTAGTACCAACATGACTTTATGTTCTGAGGAAAAATCAGAGGCTACATACAAAAATGAAAACTTTAAGGAATACCTTAGACATGTGGAAGAATATGATTTGCAGTTTATATTTCAGCTGTGCAAAATATCCCTTACTGCAAATGTTATGCAATACATACACACCATGAATCCAGATATATTAGAGGACTGGCAATTTGGCCTTACACCACCTCCTTCAGGTAATTTACAGGACACATATAGATTTGTTACCTCGCAGGCTATTACCTGTCAAAAAACAGCCACTCCAACAGCAAAGGAAGATCCTCTTAAAAAGTACAGTTTTTGGGAAATCAATTTAAAGGAAAAATTTTCTGCAGATTTAGATCAATTTCCCTTAGGTAGAAAATTTTTATTGCAGGCAGGTTTTACAGCTAAACCTAAACTAAAACGTTCTTCACCTTCTTCGTCCTCTTCCTCCTCTGCAAAACGTAAAAAGGTTAAAAGGTGATTGTATGACTGTTTTGTGTTTGTATTGTTTGTATGTATGATTTGTATGTTTGTGTAATGTGTATGTTATGTGTATGCATGTTCCCTGTGTCTGTCAATTTCCTGTTTTTGTTAATAAACATTACATACAATGTTAACTATATTGTTGTGTCGTGTGGTTGCACCCAATGAGTAAGGTACTGTCCCTATATGCCCTACCCATGCCATGCCCTTGCCTATCCCTGTATAATTATATGTGGCATACTGTGTTTGGTATATTTATTACTTTTACTTATAACATTACAGTCTCCATTTTGGGTTACTACTCCATTTTATATCTGTAACCGGTTTCGGTTGCTGTTGGCATAGGGTTTTGGTATTCTAGGTTTCTTGCCAAAATTGTTAATCTTTGTTTTCCTGCAGTGCAATGCCTTTACTTGCTGTTGCTCTCCCGCCTAAATTGACTCATAGTATTGCAGTGCAACACGCCCTTTTACATGTTTTAAACTGCTTTTAGGCACATATTTTTACCATGTTTTTATTGCTTAATTGCACTTTTGGCTTGCACAGCACTATTTTATTGGGTTTATGTTACTACTGTGGGCCAACATACACCTTGTAAAATGATTCAAACCCTTACTCACACAGGTGTGTATGCACCGGTTTGGGTTAACATGTTCCAACCATATTGTTACATTATTATAAA
>LNS6759684_HPV67
TTATAATCCTGTGTTTAAAAAAGTAGGTGTAACCGAAAGCGGTTTAACCGAAAACGGTAAATATATAAAGCACACCAGTGTCCACCTACAGTGCAAGAAATATGTTTCAGGACACAGACGAAAAACCACGCAACTTGCACGAATTGTGTGAAGCTTTGGAAACCACGGTGCATGAAATAAGTTTGCCCTGCGTGCAGTGCAAAAAAACGTTGGACAGAAACGAGGTATATGACTTTTTATTTACTGAGTTGAAAATAGTATACAGATGTGGGAATCCGTATGGGGTATGTAAGCAATGCCTAAGACTGTTATCAAAAGTTAGTGAATATAGATATTTTAACTATTCAGTATATGGAAATACTTTAGAAGAAATTGTGCATAAACCATTAAATGAAATTACAATAAGATGTATAACATGTCAAAGACCATTGTGTCCACAAGAAAAGCAAAGGCATGTTGATCGCAAAAAGCGATTTCATAATATTTCCAATCGTTGGACAGGACGGTGTTCAGTGTGTTGGAGACCTCAACGAACGCAGACCCAGGTATAATATTTGAAGCCATGCGTGGAGACAAAGCTACATTGCAAGATTATATACTAGATTTAAAACCCGAAACAACTGACCTATACTGCTATGAGCAATTGCATGACAGCTCAGAT---GAGGATGAAGTAGGCATGGACCGGCCAGATGGACAAGCAAAACCAGATACAACCAATTACCATATTGTTACTCTGTGTAACATCTGTCAGTGCACTTTGCGTTTGTGCATCAACAGTACAGCAGCAGACGTCCGAACAATCCAGCAGATGCTTATGAACACACTAGGAATAGTGTGTCCCACCTGTGCACAACAATAAACATCATCTGAAATGGAGGACCCGGAAGGTACAGATGGGGAACAGGGGGGGTGTACAGGATGGTTTAGTGTAGAAGCAATAATTGAAAAAAGAACAGGAGATAAGGTATCGGAGGATGAGGATGAGGATGCATCTGACACTGGTAGTGATTTAATTGGCTTTATAGACGATACACATATAGAAAACATACAGGCAGAGACACAGGCAGCCCGCGCATTATTTAATTTACAGGAAGAGGAGGATGACCTAAACGCTGTGAGTGCACTAAAACGAAAGTTTACAGGCATACAGACATGTGGTGGTAATAGTAATGGTATAGAAAACCAAGCATGTACAGCCGCAAAACGCAGAGCATACGACATAGAAGACAGCGGATATGGCAATACTGAAGTGGAAACTCAAGAGACAATGGTGCAGGTAGAGGGGCAAAATGGCGATATGCAGTGCAGTAGTCAGTGTAGTACGGGGGCAAGTAGTACGGGAAACAGTGTAGATATGCAATCGGAAAGTAATAGTAGTCAGGAACAAAGCATGCCATTGCAAACTGTGGAAAATATTATGCATGTAAATAATATAAAGGCAACGTTAATGCATAAATTTAAGGAAGCATATGGTGTAACGTTTACACAGCTAATAAGACCATTTAAAAGCGACAGGACAAGCTGTACAGATTGGTGTGTTACAGCGTTTGGAATAACACCATCAGTAGCAGAAAGTTTAAAGGTGTTAATTAAGCCACAGACGTTGTACACACATTTACAATGTTTAACCTGTGACAGAGGTATTATTATATTATTATTAGCAAGGTTTAAATGTGCAAAAAACAGGTTAACAGTGTCAAAATTAATGTCTAATTTATTATCAATTCCTGAAACGCATATGATAATTGAACCACCAAAAATACGGAGTACAACGTGTGCACTATATTGGTTTAGAACAGGAATGTCAAATATAAGTGAAGTAAGTGGGCAAACACCAGAATGGATAGAAAGACTAACGGTACTGCAACATAGTTTTGATGATACTATATTTGATTTAGGAGAAATGGTGCAATGGGCATATGACAATGAAATAACAGATGATAGTGAAATAGCATATCAATATGCAATGCTGGCAGATGTAAACAGTAATGCCGCAGCATTTTTAAAAAGTAATTCGCAAGCCAAAATAGTAAAGGATTGTGGTACCATGTGCAGACACTATAAAAGAGCAGAAAAACGAAAAATGACAATAGGACAATGGATACAAGCTAGATGTGAAAAAGTAAATGATGGTGGAGACTGGAGAACAATAGTAAAGCTATTAAGATACCAAAATGTAGAATTTACACAGTTTCTAGCAACATTTAAACAGTTTTTAAAAGGTATACCTAAAAAAAGTTGTATGGTAATATGCGGACCACCAAACACAGGGAAAACATATTTTGCAATGAGTTTAATTCACTTTTTAAAAGGATGTGTAATATCATATGTAAACTCTAAAAGTCATTTTTGGCTACAACCATTGTCAGATGCAAAAATAGGAATGATAGATGATGTTACAGCAATATGCTGGACATACATAGATGATTATTTAAGAAATGCACTTGATGGAAATGATATTTCAATAGATGTAAAGCATAAAGCTTTAGTACAGCTAAAATGTCCACCATTACTATTAACTTCCAACATAGATGTAGCAACAGATTCAAGATGGCCGTTTTTACATAGTAGAGTAGTAGTGTTTAGATTTAACAATCCATTTCCGTTTGATGAAAATGGCAATCCAGTATATAACTTAAATGACGAAAATTGGAAATCCTTTTTCTCAAGGACGTGGTGCCAATTAGATTTAATTGAGGAAGAGGACAAGGAAAACCATGGAGGAAATTTCAACACGTTTAAATGCAGTGCAGGAGAAAATTCTAGATGTATACGAAGCTAATAAAAAAGACTTATGTACACAAATTGAACATTGGAGACTGAGACGCATTGAATGTGCTTTGTATTATAAAGCTAAAGAAATGGGACTGGCACGAATAGGCCACCAGGTGGTGCCACCTATGTCAGTTACAAAGGCCAAAGCCTGTCAAATAATTGAACTGCAAATGGCATTACAAACATTAAATGAAACACAATATAGTAATGATGAATGGACATTGCAAAGTACCAGCCTAGAACTATGGTTATGTGAACCAAAAAAATGTTTAAAAAAAAAAGGAGAGACTGTAACAGTGCAATACGATAATAATAAAGAAAATACAATGGAATATACAAGTTGGAATGAAATATATATAGTAAAAGACTCTGTGTGGACAGTGGTAGTGGGAGAGGTGGACTATATGGGACTATATTATATATATGAAACAGAAAAAACGTATTATGTACAGTTTGAAACCGATGCTAAAAAGTATTCAAAACAAAACATTTGGGAAGTGCATGTGGGTGCTCAGGTAATTGTTTGTCCTACATCTATGTTTAGTAACGAAATATCCACTACTGAGGTTGCTGCCCGGATACCACACGCCACAGAAACGTATACCCCTGCCACCACCGCGTGCACCAAAGAAGAGCATAAACAGGCGCCTGCCAAACGACGACGACCTGACGTCCCAGACTTCTGCAACAACTCCCAGCACCCCACAAAGCTATTGTGCAGACAACGGTCCGTGGACTGTACATCGGTGGGGCTCGTCCCTGGACCTCAGTGCACAAACAAAGGACGGAGTGTGTGTGCACCTAACACTGCACCTATAGTGCATTTAAAAGGTGACCCTAACAGTTTAAAGTGTTTAAGATATAGATTAAAATGTAATACAGATTTATATAGTCATATGTCATCCACATGGCATTGGACCAGTGGAAAACAGACAAAAACTAAAGAAGGTATTGTTACTGTTACATATGCCAGTGAAACACAACGACAACAGTTTTTAAACTCTGTACGCATACCACCCACTGTGCAAATTGTTTGTGGTATAATGTCATTGTAATATATTGTATATTACTACATTACACACAAGCCAATATGTGCTGCTAAGTTGTATATATAGGTATACTATACAATGCTGGCCATTTTTGTATTTGCATTTGTGTTGCTGTTGTGCTTTTGTATTGTGCTACGTCCGCTTTTGCTTTCCATATATGTGTATGCATTATTGCTGGTGCTGGTGCTGGTGCTATGGGGTTTTATAGGTTCCCCCTTACGGGTATTTTTGGCATATCTTATATTTTTGTACCTACCTATGATGTGTATTCATTTACATGCCCAGTATATTGTTTCCTAATACTTTGTATACTGTATATATTTGTACATATTTATTGTTTTGTGCACAGTGTGGTACAATGGCATACTTTTTATATTTACTAATAAACCATTTTTTTATTTTTACTAGTGTGTAACAATGAGACACAAACGATCTACAAGGCGCAAACGTGCCTCTGCAACACAACTATATCAAACATGCAAGGCGGCAGGCACCTGTCCCCCGGATGTTATTCCTAAAGTGGAAAGAACCACCATTGCAGATCAAATCCTTAAATTTGGCAGTTTAGGTGTTTTTTTTGGAGGCCTTGGTATTGGTACTGGGTCTGGTACGGGTGGTAGAACAGGATATGTCCCCTTATCTACACGGCCTCCCACTGCATCTGCGCCTACATCTACAATACGACCCCCTGTATCTGTTGATACTGTAGGGCCCCTAGACTCTTCTATTGTGTCTATGATAGAGGAAACAAGTTTTATTGAGTCAGGTGCACCTGCACCATCTATTCCAACAGCATCTGGATTTGATGTTGCAACTTCTGCAGACAATACTCCTGCAATTATTAATGTTTCATCTATTGGTGAATCTTCTGTACAATCTGTTACCACCCATTTAAATCCCACTTTTACAGAACCTTCAGTACTCCGCCCATCTTCATCTTCTGAAGCCTCTGGTCATTTAATATTTTCTACACCCACTATTAGTACACAGTCATATGAGGACATTCCTATGGATACTTTTATTGTTTCTACTAATAGTGACAATGTAACTAGTAGCACCCCTATTCCTAGGTCTCGCCCCACGGCACGCCTTGGTTTATATAGTAAAGGCACACAACAAGTTAAGGTTGTTGACCCTGCTTTTTTGACATCGCCTCGTAGATTAATTACATTTGATAATCCTGCATTTCAACCTACAGAACCTGATGAAACACTTTACTTTCAACACCAAGACATTTCACCTGCACCTGACCCTGACTTTTTAGACATAGTTGCATTACATAGGCCTGCTTTAACATCTCGCAAAGGCACTATTAGATTTAGTAGGTTAGGTAGTAAGGCTACAATGAAAACACGTAGTGGCAAACAAATTGGTGCTCGGGTGCATTATTATCAGGATTTAAGTCCTATAGCACCTGCTGACTCCATAGAACTACAGCCATTATCTCGCCCTGTGTCTTCTGCTTCCCATTCTATTAATGATGGTTTATATGATGTATATATGGATCCTGACACACCCTTTCCACAGCCATCAATATCCTATTCATTACATAGTCCTCAGACCACCAATGTTACTGTCCCCTTAAGTAGTGGTTTTGATTTTCCATTTTCCTCTACTGTACCTTTACAGCCAGGTCCCGATATTGTGTCCCCTGTAGCCCCTACATACACTCCTTTTGTACCTGTTATACCTACATCTCCCTTTAACAATGTACTTGTTTATGGTAGTGATTTTATTTTACACCCTAGTTATTTTTTACGTCGCAGGCGTAAACGGTTTCCATATTTTTTTGCAGATGTCCGTGTGGCGGCCTAGTGAGGCCACTGTGTACCTGCCTCCTGTGCCAGTATCTAAGGTTGTAAGCACTGATGAATATGTGTCTCGCACAAGCATTTACTATTACGCTGGTAGCTCCAGACTTCTAGCTGTAGGCCATCCTTACTTTTCCATTCCTAATCCCTCCAACACTAAAAAGGTGTTAGTGCCCAAGGTGTCAGGTTTGCAGTATAGGGTATTTAGGGTTCATTTACCAGATCCCAACAAGTTTGGATTTCCAGACACATCTTTTTATAACCCTGACACACAGCGCTTAGTATGGGCTTGTGTTGGTATTGAAATAGGGCGAGGACAGCCTTTGGGTGTTGGTATTAGTGGACATCCATTACTTAATAAGTTTGATGATACTGAAACAAATAATAAATACCCTAGCCAGCCTGGTACTGATAATAGGGAATGCTTGTCTATGGATGCTAAGCAGACCCAGCTATGTATTATTGGTTGTAAACCTCCTACAGGTGAACACTGGGGTAAAGGTACCCCGTGTAGTGGTAACAGTACTGGGCCAGGTGCCTGTCCCCCTTTGGAACTTATGAATACTGTTATTGAGGATGGGGACATGATTGATACTGGTTTTGGCTGCATGGATTTTAAATCTTTGCAGGCCAATAAAAGTGATGTTCCGTTAGATATATGTACCAGTATTTGTAAATATCCTGATTATCTTGGTATGGCTAGCGAGGCTTATGGGGACAGTTTATTTTTCTTCCTGCGACGTGAGCAAATGTTTGTTAGGCATTTGTTTAACAGAGCAGGTAAATTAGGGGAGGATGTACCTACAGATTTATATTTTAAGGGATCTGCAAACACTTCTGCACTGCAAACCTCAGCTTTTTTTCCTACTCCCAGTGGCTCAATGGTTTCCTCAGAATCTCAATTATTTAATAAACCATATTGGTTACAACGCGCACAAGGTCATAACAATGGTATATGCTGGGGTAATCAAATATTTGTTACTGTTGTAGACACTACGCGTAGTACCAACATGACTTTATGTTCTGAGGAAAAATCAGAGGCTACATACAAAAATGAAAACTTTAAGGAATACCTTAGACATGTGGAAGAATATGATTTGCAGTTTATATTTCAGCTGTGCAAAATATCCCTTACTGCAAATGTTATGCAATACATACACACCATGAATCCAGATATATTAGAGGACTGGCAATTTGGCCTTACACCACCTCCTTCAGGTAATTTACAGGACACATATAGATTTGTTACCTCGCAGGCTATTACCTGTCAAAAAACAGCCACTCCAACAGCAAAGGAAGATCCTCTTAAAAAGTACAGTTTTTGGGAAATCAATTTAAAGGAAAAATTTTCTGCAGATTTAGATCAATTTCCCTTAGGTAGAAAATTTTTATTGCAGGCAGGTTTTACAGCTAAACCTAAACTAAAACGTTCTTCACCTTCTTCGTCCTCTTCCTCCTCTGCAAAACGTAAAAAGGTTAAAAGGTGATTGTATGACTGTTTTGTGTTTGTATTGTTTGTATGTATGATTTGTATGTTTGTGTAATGTGTATGTTATGTGTATGCATGTTCCCTGTGTCTGTCAATTTCCTGTTTTTGTTAATAAACATTACATACAATGTTAACTATATTGTTGTGTCGTGTGGTTGCACCCAATGAGTAAGGTACTGTCCCTATATGCCCTACCCATGCCATGCCCTTGCCTATCCCTGTATAATTATATGTGGCATACTGTGTTTGGTATATTTATTACTTTTACTTATAACATTACAGTCTCCATTTTGGGTTACTACTCCATTTTATATCTGTAACCGGTTTCGGTTGCTGTTGGCATAGGGTTTTGGTATTCTAGGTTTCTTGCCAAAATTGTTAATCTTTGTTTTCCTGCAGTGCAATGCCTTTACTTGCTGTTGCTCTCCCGCCTAAATTGACTCATAGTATTGCAGTGCAACACGCCCTTTTACATGTTTTAAACTGCTTTTAGGCACATATTTTTACCATGTTTTTATTGCTTAATTGCACTTTTGGCTTGCACAGCACTATTTTATTGGGTTTATGTTACTACTGTGGGCCAACATACACCTTGTAAAATGATTCAAACCCTTACTCACACAGGTGTGTATGCACCGGTTTGGGTTAACATGTTCCAACCATATTGTTACATTATTATAAA
