# Supplementary material for: Characterization and Diversity of 243 Complete Human Papillomavirus Genomes in Cervical Swabs Using Next Generation Sequencing
Source: Viruses. 2020 Dec 14;12(12):1437. doi: 10.3390/v12121437 (PMC7764970; doi:10.3390/v12121437)
Supplement: Supplementary file 1 [file viruses-12-01437-s001.zip › Supplementary material/Alignments/HPV68_alignment.fasta]

>LNS1608627_HPV68
ATGGCGCTATTTCACAACCCTGAGGAACGGCCATACAAATTGCCAGACCTGTGCAGGACATTGGACACTACATTGCATGACGTTACAATAGACTGTGTCTATTGCAGAAGGCAACTACAACGGACAGAGGTATATGAATTTGCCTTTGGCGACTTAAATGTAGTATATAGGGACGGGGTACCATTAGCTGCATGCCAATCATGTATTAAATTTTATGCTAAAATACGGGAACTACGATATTACTCAGAATCGGTGTATGCCACAACATTAGAAACCATAACTAATACAAAGTTATATGATTTATCAATAAGGTGCATGTGTTGCTTGAAACCATTGAGTCCAGCTGAAAAACTAAGGCACCTAAATGCAAAACGAAGATTCCATAAAATAGCAGGAAACTTTACAGGACAGTGTCGCCACTGCTGGACCAGTAAGCGAGAGGACCGCAGACGCACACGGCAAGAGACACAAGTATAAACTAACTATGCATGGACCAAAGCCCACCGTGCAGGAAATTGTGTTAGAGTTATGTCCATGCAATGAAATAGAGCCGGTTGACCTTGTATGTCACGAGCAATTAGGAGATTCAGACGATGAAATAGATGAACCCGACCATGCAGTTAATCACCACCAACATCAACTACTAGCCAGACGGGACGAACAACAGCGTCACAGAATTCAGTGTATGTGTTGTAAGTGTAACAACCCACTGCAACTAGTAGTAGAAGCGTCGCGGGAGAACCTGCGGAAGCTACAACTGCTGTTTATGGACTCACTAAATTTTGTGTGTCCGTGGTGTGCAACGGAAACCCAGTAATCTGCAATGGCCAATTGTGAAGGTACAGATGGGGACGGGACGGGGTGTCACGGATGGTTTTTTGTACAAGCAATAGTAGATAAACAAACAGGTGACACAGTCTCAGAGGATGAGGATGAAAACGCGACAGATACAGGTTCAGACATGGTAGATTTCATTGATGATGCTACAGATATTTGTATACAGGCAGAGCGTGAGACAGCACAGGTACTGTTAAATATGCAACAGGCCCAAAGGGATGCACAAACAGTGCGTGCCCTAAAACGAAAGTATACAGACAGTATAGAAAGCAGCCCTTTAGCAAAGTCGCCATTACAGGAACTATCAATAAATGTAAGCAGTACACAGGCAAGACAACCGGCGTATACAGTGCCGGACAGCGGCTATGGCAATATGGAAGTGGAAACTCACTCGGAGGTAACTGTAGCAACTAATACAAATGGGGCGGACGGGGAGGATGAAGGGGAAAATGGCGACAGCATACGGGAGGACTGTAGTAGTGTAGACAGTGCTATAGATAGTGAAAACCAGGATCCTAAATCACCTACTACTCAACTAAAAGTATTATTACAATGTAATAATAAAAAAGCTGCAATGTTAACAGAATTTAAAAAAGTATATGGATTGTCCTTTAATGACCTAGTACGTACATTTAAAAGTGATAAGACCACATGTACGGACTGGGTAGCAGCAATATTTGGAGTAAATCCAACCATTGCCGAAGGGTTTAAAACACTAATTAAACAATATGCATTATATACCCATATACAATGTTTAGATACAAAAAACGGAATATTAATATTAATGTTAATAAGATATAAATGTGGGAAAAATAGAATAACAGTAGGAAAAGGATTAAGTACATTGTTGCATGTTCCAGACAGCTGTATGCTTTTGCAGCCACCAAAATTGCGTAGCCCTGTTGCAGCATTGTATTGGTATAGAACAGGAATATCTAATATTAGTGAGGTGTGTGGAGACACGCCAGAATGGATAAAAAGATTAACTATAATACAACATGGAATAGATGATAGTGTATTTGATCTATCAGACATGGTACAATGGGCATTTGATAATGAGTTAACAGATGAAAGTGATATAGCATTTTCATATGCTATGTTGGCAGATTGTAATAGTAATGCTGCAGCGTTTTTAAAAAGCAACTGCCAAGCAAAATATGTAAAAGATTGTGCAACAATGTGTAGACATTACAAACGGGCACAAAAACGACAAATGTCAATGCCGCAATGGATTAAATTTAGATGCAGTAAATGTGATGAAGGTGGTGATTGGCGACCAATTGTACAGTTTTTAAGATATCAGGGGCTAGAATTCATAACATTCTTATGTGCATTAAAAGATTTTTTAAAAGGCACGCCAAAACGTAATTGTATAGTTATACATGGGCCACCAAATACTGGCAAGTCATATTTTTGCATGAGTCTTATACATTTTTTGCAAGGCACAATAATTTCATATGTAAATTCAGCTAGTCACTTTTGGTTAGAGCCACTTGCAGATGCAAAAATAGCCATGTTAGATGACGCAACAGGTACATGTTGGTCATATTTTGATAATTACATGAGAAATGCATTAGATGGTAACCCAATAAGTTTAGATAGAAAACACAGACACCTAATACAAATAAAATGTCCACCAATGCTAATAACATCAAATACTAACCCTGTGGAAGACAATAGGTGGCCGTATTTACATAGCAGACTAACTGTATTTAAATTTCCTAATGCATTTCCATTTGACCAAAACAGGAACCCAGTGTATACAATCAATGATAAAAACTGGAAATGTTTTTTTGAAAAGACTTGGTGCAAATTAGACTTGCAGCAGGACGAGGATGAAGGAGACAATGATGAAAACACTTTCCCAACGTTTAAATGTGTTACAGGAGAAAATATTAGAACATTATGAACAGGACAGTAAATGTATAAAGGACCATATTAACTATTGGAACTGTGTACGACTGGAAAATGCAATATATTATGCAGCACGAGAACGTGGTATGCATAATATTGACCACCAGGTGGTGCCTCCTGTAAACATTTCAAAAACTAAAGCATATCAAGCCATTGAACTGCAGATGGCACTAGAGAGCATTGCTCAAACTGCATATAGTGCAGAGGAGTGGACATTAAGGGACACAAGTAATGAACTATGGCATACAAAGCCAAAGCAATGTTTTAAAAAACATGGTGTTACAGTGGAAGTATGGTATGACGGGGACAAAAGCAACTCAATGCACTATGTAGTATGGGGTACAATTTATTTTAAAAACAGTACAGACACATGGTGTAAAACAGAAGGGTGTGTGGATTATTGGGGTATATATTATATGTATGAAAAACAGAAAACGTATTATGAAAGGTTTATAAATGATGCACAACTATATGGGACTAGTGGAAAATGGGACGTGCATTATAATGGCAACATAATTCATTGTCCTGACTCTATGTGCAGTACCACTGACGGAACAGTATCCACTTCTGAATCTATTGCCGAACTACAGAACACCACCGCGACCCATACCACCGCAGGTGCCCCATGCACCAAAAAAACACACTCGACGTCGTCTTGGAAGCACCCCAGACAGTACGGAATCACTGAGCCCTCTGAGCCCAACGACGTGTCCGTGGACGGTGTCAACCTCCCACTCCTCAGTAGAAGTGCAGGCCACAACAAAAGAAGGAACGTGTGTTGTGGTGACACTACACCTATAGTGCATTTAAAAGGTGACAAAAATGGTTTAAAATGCTTTAGGTATAGGTTGCAAAAATATAGCGCTTTGTATGAAAATATATCATGTACATGGCATTGGATACGGGGTAGGGGATCAACCAATACAGGAATATTGACTGTAACATATAGTTCTGAATCACAACGCCAAAAATTTTTGGAAACTGTTAAAATACCTTCCAGTGTAACTGTTTCATTAGGATATATGACATTATAAGTG-----TTGTATTGTACCAC-------ACTGTATACTGTATGTATATTGAATACATACCACCATACATGTACATATGATTGTACTGGTTTTTTTGGTGTGGTTTTGTGTGTGCATGTATATATGTTGCACTGTCCCGCTTCTGCAGTCCATGCATGTGTGTGTGTATGTGTGGATACTTGTGTTTGTGTTTATATTAGTACGTACCACACCATTGGAGGTCTTTGCTGTATATATACTTTTTTTTTTACTGCCTATGTGGGTATTACACAGTTTTGCTCGTTATAGTATGCCTTAAGTTTTGTATTGTGCATTTGTATTGGTGTATATTTTTATAAATAAATATGGTATCACACCGTGCTGCCAGGCGCAAGCGTGCATCTGCAACTGAATTATATAAAACATGTAAACAATCAGGCACATGTCCTCCTGATGTTATAAATAAGGTTGAAGGCACCACACTTGCAGATAAAATATTGCAATGGACCAGTTTAGGTATTTTTCTGGGTGGCCTAGGCATTGGTACTGGGTCTGGAACCGGGGGTCGTACTGGGTACATTCCTTTAGGTGGTAAACCTAATACTGTTGTAGATGTTTCGCCTGCACGTCCACCTGTGGTTATTGAACCTGTGGGTCCTACAGAACCCTCCATTGTGCAATTGGTGGAGGATTCCAGTGTTATTACATCTGGCACACCGGTACCAACATTTACAGGCACTTCTGGGTTTGAAATTACATCGTCTTCTACCACTACACCTGCTGTGTTAGACATTACCCCTTCGTCTGGGTCTGTGCAAGTAAGCAGTACTAGTTTTACTAACCCTGCATTTACAGACCCCACTATTATAGAAGTGCCTCAAACAGGTGAAGTCTCTGGTAATGTGTTTGTAAGTACCCCCACATCGGGAACACATGGATATGAAGAAATACCTATGCAGGTATTTGCAACACATGGCACTGGTACAGAACCTATTAGTAGTACACCTATACCTGGGGTTAGTCGTGTGGCAGGGCCACGTTTATATAGTAGGGCACATCAACAGGTTCGTGTTAGTAATTTTGATTTTGTAACTCACCCTTCATCATTTGTAACATTTGATAATCCTGCTTTTGAGCCTGTTGATACTACACTTACATATGAACCTGCTGACATAGCTCCTGATCCGGATTTTCTGGACATTGTTCGTTTACATAGGCCTGCCTTAACTTCCCGAAGAGGCACAGTACGTTTTAGCAGAGTAGGCAAAAAGGCAACTATGTTTACACGCCGGGGTACACAAATTGGGGCACAGGTGCACTATTATCATGATATTAGTGGCATTGCCCCTGCTGACAGCATTGAACTACAACCTTTGGTTGCCCCAGAGCAGTCTGACCCTATGGATACTTTATATGATATATATGCACCAGATACTGACAATACTACAGTATTGGATACTGCATTCCATAATGCTACATTTACCTCCCGTTCCCATATATCTGTTCCTTCATTAGCGTCTACAACATCTACTACATATGCTAACACTACTATTCCTATTGGTACTGCTTGGAACACGCCTGTAAATACTGGTCCTGATGTTGTGTTACCAGCAACGTCTCCACAGTTGCCTTTAACACCCTCTACACCAATTGATACAACCTATGCCATAACTATATATGGCACCAATTATTATTTATTACCATTATTGTTCTTTTTATTAAAAAAACGTAAACGCCTTCCTTATTTTTTTGCAGATGGCATTGTGGCGCTCTAGCGACAACATGGTGTATTTGCCTCCCCCCTCAGTGGCGAAGGTTGTCAATACAGATGATTACGTAACACGCACTGGCATTTATTACTATGCTGGTACATCTAGGTTATTAACTGTAGGCCATCCATATTTTAAGGTCCCTATGTCTGGGGGCCGCAAGCAGGACATTCCTAAGGTGTCTGCATATCAATACAGGGTGTTTAGGGTTTCCCTACCTGATCCTAATAAATTTAGTCTTCCTGAGTCTACATTATATAACCCTGATACGCAGCGATTGGTATGGGCCTGTGTTGGTGTTGAAATAGGTAGGGGGCAGCCATTAGGTGTTGGCCTTAGTGGGCATCCATTATATAATAGGCTAGATGATACTGAAAATTCTCCGTTTTCCTCTAACAGAAATCCTAAGGACAGTAGGGACAATGTTTCAGTGGACTGTAAACAAACGCAACTATGTATTATAGGCTGTGTTCCTGCCATTGGGGAGCACTGGGCCAAAGGTAAATCTTGTAAGCCTAACAATGTGCAGCCCGGGGACTGTCCACCATTAGAATTAGTAAATACACCTATACAGGATGGCGATATGATTGATACAGGATATGGTGCTATGGACTTTAGTACATTACAAGAAACAAAAAGCGAGGTGCCTTTAGATATATGTCAATCGGTCTGCAAATATCCTGACTATTTACAAATGTCTGCAGATGTCTATGGAGACAGTATGTTCTTTTGTTTACGTAGGGAACAGTTATTTGCTAGGCATTTTTGGAATAGAGGGGGCATGGTAGGGGACACTATTCCTACTGAATTGTATATTAAGGGCACTGACATACGTGACAGTCCTAGTAGTTATGTATATGCCCCCTCGCCTAGTGGGTCTATGGTATCCTCAGACTCCCAGTTATTTAACAAGCCCTATTGGCTGCACAAGGCACAGGGACACAACAATGGTATTTGTTGGCATAATCAATTATTTCTTACTGTTGTGGATACCACTCGCAGTACTAATTTTACTTTGTCTACTACTACTGAATCAGCTGTACCAGATGTTTATGATCCTAATAAGTTTAAGGAATATATTAGGCATGTTGAGGAATATGATTTGCAATTCATATTTCAGTTGTGTACTATAACATTGTCAACTGATGTAATGTCCTATATACATACTATGAATCCTGCTATTTTGGATGATTGGAATTTTGGTGTTGCCCCTCCACCATCTGCTAGTCTTGTAGATACATACCGCTATCTGCAATCAGCAGCAATTACATGTCAAAAAGACGCCCCTGCACCTACTAAAAAGGATCCATATGATGGCCTAAACTTTTGGAATGTAAATTTAAAGGAAAAGTTTAGTTCTGAACTGGACCAGTTTCCTTTAGGACGCAAATTTCTTTTACAGGCAGGTGTCCGCCGACGACCCACTATAGGCCCCCGCAAACGCCCTGCCACAGCAACTACTGCATCTACCTCTAAGCACAAACGTAAACGTGTGTCAAAGTAATTGTTGTATGTTTTGTTTTGTATGTTGGTTGTATGTGTGGTTGTATATGTGTCATGTTGTTGTTGGTATGT------TGTGCATGTATGTGTATATGTATATGTGTATGTTTGCAGGTATGTTTGTATAATCTGTTTTTGTTAATAAAGTATGTATGTCAGTTTACTTTGTGGTTGCACCCTGTGACTAACATATGTCCTTGTTTTACATATAATAGGACTGCAACATTTCATACATAATTTGTAGCCCTACCCTAAGGTGTGTTACAGTACATGTA--ATATATATATAGTTTTATATTATACCAAGTGGCCATTTTGTAAGGCCATTTTGTGTGCAACCGTCTTCGGTCGGTGGTGCTATTTCCTCCTATACAGTATTAAAAACTATGTGTTTCAGCAAAAACATGTTTCACCTTGGTTTACCCACATAGTTGGCACCGGTAACAGTATGTACTGGCGCACCTTACTTAGTCATCATCCTGTCCAGGTGCAGTGCAACAATAGTTTGGCAGCCTATATATCTCCACCCTTGTAATAAAACTGCTTTTAGGCATAGTTTTTTAACTGTTTTTACTTGCCTAATAGCATAGTTGGCCTGTATAACTACTTTTGCATTCAAGAATCTGTCTAGTAGTGTAAGTTATACAGTGACTAATACCACATCCATAAATTTGTGCAACCGAAATAGGTTGGGCACACATACCAATACTTTTACTTATAACATTTTACAATCATTTTATATTA--AAAGGGAGTGACCGAAAACGGTCACGACCGAAACCGGTGTATATAAAGCTGAACACAGCAGTTGTCTATACCA
>KC470281|HPV68|F2|
ATGGCGCTATTTCACAACCCTGAGGAACGGCCATACAAATTGCCAGACCTGTGCAGGACATTGGACACTACATTGCATGACGTTACAATAGACTGTGTCTATTGCAGAAGGCAACTACAACGGACAGAGGTATATGAATTTGCCTTTGGCGACTTAAATGTAGTATATAGGGACGGGGTACCATTAGCTGCATGCCAATCATGTATTAAATTTTATGCTAAAATACGGGAACTACGATATTACTCAGAATCGGTGTATGCCACAACATTAGAAACCATAACTAATACAAAGTTATATGATTTATCAATAAGGTGCATGTGTTGCTTGAAACCATTGAGTCCAGCTGAAAAACTAAGGCACCTAAATGCAAAACGAAGATTCCATAAAATAGCAGGAAACTTTACAGGACAGTGTCGCCACTGCTGGACCAGTAAGCGAGAGGACCGCAGACGCACACGGCAGGAGACACAAGTATAAACTAACTATGCATGGACCAAAGCCCACCGTGCAGGAAATTGTGTTAGAGTTATGTCCATGCAATGAAATAGAGCCGGTTGACCTTGTATGTCACGAGCAATTAGGAGATTCAGACGATGAAATAGATGAACCCGACCATGCAGTTAATCACCACCAACATCAACTACTAGCCAGACGGGACGAACAACAGCGTCACAGAATTCAGTGTATGTGTTGTAAGTGTAACAACCCACTGCAACTAGTAGTAGAAGCGTCGCGGGAGAACCTGCGGAAGCTACAACTGCTGTTTATGGACTCACTAAATTTTGTGTGTCCGTGGTGTGCAACGGAAACCCAGTAATCTGCAATGGCCAATTGTGAAGGTACAGATGGGGACGGGACGGGGTGTAACGGATGGTTTTTTGTACAAGCAATAGTAGATAAACAAACAGGTGACACAGTCTCAGAGGATGAGGATGAAAACGCGACAGATACAGGTTCAGACATGGTAGATTTCATTGATGATGCTACAGATATTTGTATACAGGCAGAGCGTGAGACAGCACAGGTACTGTTAAATATGCAACAGGCCCAAAGGGATGCACAAACAGTGCGTGCCCTAAAACGAAAGTATACAGACAGTATAGAAAGCAGCCCTTTAGCAAAGTCGCCATTACAGGAACTATCAATAAATGTAAGCAGTACACAGGCAAGACAACCGGCGTATACAGTGCCGGACAGCGGCTATGGCAATATGGAAGTGGAAACTCACTCGGAGGTAACTGTAGCAACGAATACAAATGGGGCGGACGGGGAGGATGAAGGGGAAAATGGCGACAGCATACGGGAGGACTGTAGTAGTGTAGACAGTGCTATAGATAGTGAAAACCAGGATCCTAAATCACCTACTACTCAACTAAAAGTATTATTACAATGTAATAATAAAAAAGCTGCAATGTTAACAGAATTTAAAAAAGTATATGGATTGTCCTTTAATGACCTAGTACGTACATTTAAAAGTGATAAGACCACATGTACGGACTGGGTAGCAGCAATATTTGGAGTAAATCCAACCATTGCCGAAGGGTTTAAAACACTAATTAAACAATATGCATTATATACCCATATACAATGTTTAGATACAAAAAACGGAATATTAATATTAATGTTAATAAGATATAAATGTGGGAAAAATAGAATAACAGTAGGAAAAGGATTAAGTACATTGTTGCATGTTCCAGACAGCTGTATGCTTTTGCAGCCACCAAAATTGCGTAGCCCTGTTGCAGCATTGTATTGGTATAGAACAGGAATATCTAATATTAGTGAGGTGTGTGGAGACACGCCAGAATGGATAAAAAGATTAACTATAATACAACATGGAATAGATGATAGTGTATTTGATCTATCAGACATGGTACAATGGGCATTTGATAATGAGTTAACAGATGAAAGTGATATAGCATTTTCATATGCTATGTTGGCAGATTGTAATAGTAATGCTGCAGCGTTTTTAAAAAGCAACTGCCAAGCAAAATATGTAAAAGATTGTGCAACAATGTGTAGACATTACAAACGGGCACAAAAACGACAAATGTCAATGCCGCAATGGATTAAATTTAGATGCAGTAAATGTGATGAAGGTGGTGATTGGCGACCAATAGTACAGTTTTTAAGATATCAGGGGCTAGAATTCATAACATTCTTATGTGCATTAAAAGATTTTTTAAAAGGCACGCCAAAACGTAATTGTATAGTTATACATGGGCCACCAAATACTGGCAAGTCATATTTTTGCATGAGTCTTATACATTTTTTGCAAGGCACAATAATTTCATATGTAAATTCAGCTAGTCACTTTTGGTTAGAGCCACTTGCAGATGCAAAAATAGCCATGTTAGATGACGCAACAGGCACATGTTGGTCATATTTTGATAATTACATGAGAAATGCATTAGATGGTAACCCAATAAGTTTAGATAGAAAACACAGACACCTAATACAAATAAAATGTCCACCAATGCTAATAACATCAAATACTAACCCTGTGGAAGACAATAGGTGGCCGTATTTACATAGCAGACTAACTGTATTTAAATTTCCTAATGCATTTCCATTTGACCAAAACAGGAACCCAGTGTATACAATCAATGATAAAAACTGGAAATGTTTTTTTGAAAAGACTTGGTGCAAATTAGACTTGCAGCAGGACGAGGATGAAGGAGACAATGATGAAAACACTTTCCCAACGTTTAAATGTGTTGCAGGAGAAAATATTAGAACATTATGAACAGGACAGTAAATGTATAAAGGACCATATTAACTATTGGAACTGTGTACGACTGGAAAATGCAATATATTATGCAGCACGAGAACGTGGTATGCATAATATTGACCACCAGGTGGTGCCTCCTGTAAACATTTCAAAAACTAAAGCATATCAAGCCATTGAACTGCAGATGGCACTAGAGAGCATTGCTCAAACTGCATATAGTGCAGAGGAGTGGACATTAAGGGACACAAGTAATGAACTATGGCATACAAAGCCAAAGCAATGTTTTAAAAAACATGGTGTTACAGTGGAAGTATGGTATGACGGGGACAAAAGCAACTCAATGCACTATGTAGTATGGGGTACAATTTATTTTAAAAACAGTACAGACACATGGTGTAAAACAGAAGGGTGTGTGGATTATTGGGGTATATATTATATGTATGAAAAACAGAAAACGTATTATGAAAGGTTTATAAATGATGCACAACTATATGGGACTAGTGGAAAATGGGACGTGCATTATAATGGCAACATAATTCATTGTCCTGACTCTATGTGCAGTACCACTGACGGAACAGTATCCACTTCTGAATCTATTGCCGAACTACAGAACACCACCGCGACCCATACCACCGCAGGTGCCCCATGCACCAAAAAAACACACTCGACGTCGTCTTGGAAGCACCCCAGACAGTACGGAATCACTGAGCCCTCTGAGCCCAACGACGTGTCCGTGGACGGTGTCAACCTCCCACTCCTCAGTAGAACTGCAGGCCACAACAAAAGAAGGAACGTGTGTTGTGGTGACACTACACCTATAGTGCATTTAAAAGGTGACAAAAATGGTTTAAAATGCTTTAGGTATAGGTTGCAAAAATATAGCGCTTTGTATGAAAATATATCATGTACATGGCATTGGATACGGGGTAGGGGATCAACCAATACAGGAATATTGACTGTAACATATAGTTCTGAATCACAACGCCAAAAATTTTTGGAAACTGTTAAAATACCTTCCAGTGTAACTGTTTCATTAGGATATATGACATTATAAGTG-----TTGTATTGTACCAC-------ACTGTATACTGTATGTATATTGAATACATACCACCATACATGTACATATGATTGTACTGGTATTTTTGGTGTGGTTTTGTGTGTGCATGTATATATGTTGCACTGTCCCGCTTCTGCAGTCCATGCATGTGTGTGTGTATGTGTGGATACTTGTGTTTGTGTTTATATTAGTACGTACCACACCATTGGAGGTCTTTGCTGTATATATACTTTTTTTTTTACTGCCTATGTGGGTATTACACAGTTTTGCTCGTTATAGTATGCCTTAAGTTTTGTATTGTGCATTTGTATTGGTGTATATTTTTATAAATAAATATGGTATCACACCGTGCTGCCAGGCGCAAGCGTGCATCTGCAACTGAATTATATAAAACATGTAAACAATCAGGCACATGTCCTCCTGATGTTATAAATAAGGTTGAAGGCACCACACTTGCAGATAAAATATTGCAATGGACCAGTTTAGGTATTTTTCTGGGTGGCCTAGGCATTGGTACTGGGTCTGGAACCGGGGGTCGTACTGGGTACATTCCTTTAGGTGGTAAACCTAATACTGTTGTAGATGTTTCGCCTGCACGTCCACCTGTGGTTATTGAACCTGTGGGTCCTACAGAACCCTCCATTGTGCAATTGGTGGAGGATTCCAGTGTTATTACATCTGGCACACCGGTACCAACATTTACAGGCACTTCTGGGTTTGAAATTACATCGTCTTCTACCACTACACCTGCTGTGTTAGACATTACCCCTTCGTCTGGGTCTGTGCAAGTAAGCAGTACTAGTTTTACTAACCCTGCATTTACAGACCCCACTATCATAGAAGTGCCTCAAACAGGTGAAGTCTCTGGTAATGTGTTTGTAAGTACCCCCACATCGGGAACACATGGATATGAAGAAATACCTATGCAGGTATTTGCAACACATGGCACTGGTACAGAACCTATTAGTAGTACACCTATACCTGGGGTTAGTCGTGTGGCAGGGCCACGTTTATATAGTAGGGCACATCAACAGGTTCGTGTTAGTAATTTTGATTTTGTAACTCACCCTTCATCATTTGTAACATTTGATAATCCTGCTTTTGAGCCTGTTGATACTACACTTACATATGAACCTGCTGACATAGCTCCTGATCCGGATTTTCTGGACATTGTTCGTTTACATAGGCCTGCCTTAACTTCTCGAAGAGGCACAGTACGTTTTAGCAGAGTAGGCAAAAAGGCAACTATGTTTACACGCCGGGGTACACAAATTGGGGCACAGGTGCACTATTATCATGATATTAGTGGCATTGCCCCTGCTGACAGCATTGAACTACAACCTTTGGTTGCCCCAGAGCAGTCTGACCCTATGGATACTTTATATGATATATATGCACCAGATACTGACAATACTACAGTATTGGATACTGCATTCCATAATGCTACATTTACCTCCCGTTCCCATATATCTGTTCCTTCATTAGCGTCTACAACATCTACTACATATGCTAACACTACTATTCCTATTGGTACTGCTTGGAACACGCCTGTAAATACTGGTCCTGATGTTGTGTTACCAGCAACGTCTCCACAGTTGCCTTTAACACCCTCTACACCAATTGATACAACCTATGCCATAACTATATATGGCACCAATTATTATTTATTACCATTATTGTTCTTTTTATTAAAAAAACGTAAACGCCTTCCTTATTTTTTTGCAGATGGCATTGTGGCGCTCTAGCGACAACATGGTGTATTTGCCTCCCCCCTCAGTGGCGAAGGTTGTCAATACAGATGATTACGTAACACGCACTGGCATTTATTACTATGCTGGTACATCTAGGTTATTAACTGTAGGCCATCCATATTTTAAGGTCCCTATGTCTGGGGGCCGCAAGCAGGACATTCCTAAGGTGTCTGCATATCAATACAGGGTGTTTAGGGTTTCCCTACCTGATCCTAATAAATTTAGTCTTCCTGAGTCTACATTATATAACCCTGATACGCAGCGATTGGTATGGGCCTGTGTTGGTGTTGAAATAGGTAGGGGGCAGCCATTAGGTGTTGGCCTTAGTGGGCATCCATTATATAATAGGCTAGATGATACTGAAAATTCTCCGTTTTCCTCTAACAGAAATCCTAAGGACAGTAGGGACAATGTTTCAGTGGACTGTAAACAAACGCAACTATGTATTATAGGCTGTGTTCCTGCCATTGGGGAGCACTGGGCCAAAGGTAAATCTTGTAAGCCTAACAATGTGCAGCCCGGGGACTGTCCACCATTAGAATTAGTTAATACACCTATACAGGATGGCGATATGATTGATACAGGATATGGTGCTATGGACTTTAGTACATTACAAGAAACAAAAAGCGAGGTGCCTTTAGATATATGTCAATCGGTCTGCAAATATCCTGACTATTTACAAATGTCTGCAGATGTCTATGGAGACAGTATGTTCTTTTGTTTACGTAGGGAACAGTTATTTGCTAGGCATTTTTGGAATAGAGGGGGCATGGTAGGGGACACTATTCCTACTGAATTGTATATTAAGGGCACTGACATACGTGACAGTCCTAGTAGTTATGTATATGCCCCCTCGCCTAGTGGGTCTATGGTATCCTCAGACTCCCAGTTATTTAACAAGCCCTATTGGCTGCACAAGGCACAGGGACACAACAATGGTATTTGTTGGCATAATCAATTATTTCTTACTGTTGTGGATACCACTCGCAGTACTAATTTTACTTTGTCTACTACTACTGAATCAGCTGTACCAGATGTTTATGATCCTAATAAGTTTAAGGAATATATTAGGCATGTTGAGGAATATGATTTGCAATTCATATTTCAGTTGTGTACTATAACATTGTCAACTGATGTAATGTCCTATATACATACTATGAATCCTGCTATTTTGGATGATTGGAATTTTGGTGTTGCCCCTCCACCATCTGCTAGTCTTGTAGATACATACCGCTATCTGCAATCAGCAGCAATTACATGTCAAAAAGACGCCCCTGCACCTACTAAAAAGGATCCATATGATGGCCTAAACTTTTGGAATGTAAATTTAAAGGAAAAGTTTAGTTCTGAACTGGACCAGTTTCCTTTAGGACGCAAATTTCTTTTACAGGCAGGTGTCCGCCGACGACCCACTATAGGCCCCCGCAAACGCCCTGCCACAGCAACTACTTCATCTACCTCTAAGCACAAACGTAAACGTGTGTCAAAGTAATTGTTGTATGTTTTGTTTTGTATGTTGGTTGTATGTGTGGTTGAATATGTGTCATGTTGTTGTTGGTATGT------TGTGCATGTATGTGTATATGTATATGTGTATGTTTGCAGGTATGTTTGTATAATCTGTTTTTGTTAATAAAGTATGTATGTCAGTTTACTTTGTGGTTGCACCCTGTGACTAACATATGTCCTTGTTTTACATATAATAGGACTGCAACATTTCATACATAATTTGTAGCCCTACCCTAAGGTGTGTTACAGTACATGTAATATATATATATAGTTTTATATTATACCAAGTGGCCATTTTGTAAGGCCATCTTGTGTGCAACCGTCTTCGGTCGGTGGTGCTATTTCCTCCTATACAGTATTAAAAACTATGTGTTTCAGCAAAAACATGTTTCACCTTGGTTTACCCACATAGTTGGCACCGGTAACAGTATGTACTGGCGCACCTTACTTAGTCATCATCCTGTCCAGGTGCAGTGCAACAATAGTTTGGCAGCCTATATATCTCCACCCTTGTAATAAAACTGCTTTTAGGCATAGTTTTTTAACTGTTTTTACTTGCCTAATAGCATAGTTGGCCTGTATAACTACTTTTGCATTCAAGAATCTGTCTAGTAGTGTAAGTTATACAGTGACTAATACCACATCCATAAATTTGTGCAACCGAAATAGGTTGGGCACACATACCAATACTTTTACTTATAACATTTTACAATCATTTTATATTA-GAAAGGGAGTGACCGAAAACGGTCACGACCGAAAACGGTGTATATAAAGCTGAACACAGCAGTTGTCTATACCA
>KC470279|HPV68|F1|
ATGGCGCTATTTCACAACCCTGAGGAACGGCCATACAAATTGCCAGACCTGTGCAGGACATTGGACACTACATTGCATGACGTTACAATAGACTGTGTCTATTGCAGAAGGCAACTACAACGGACAGAGGTATATGAATTTGCCTTTGGCGACTTAAATGTAGTATATAGGGACGGGGTACCATTAGCTGCATGCCAATCATGTATTAAATTTTATGCTAAAATACGGGAACTACGATATTACTCAGAATCGGTGTATGCCACAACATTAGAAACCATAACTAATACAAAGTTATATGATTTATCAATAAGGTGCATGTGTTGCTTGAAACCATTGAGTCCAGCTGAAAAACTAAGGCACCTAAATTCAAAACGAAGATTCCATAAAATAGCAGGAAACTTTACAGGACAGTGTCGCCACTGCTGGACCAGTAAGCGAGAGGACCGCAGACGCACACGGCAAGAGACACAAGTATAAACGAACTATGCATGGACCAAAGCCCACCGTGCAGGAAATTGTGTTAGAGTTATGTCCATGCAATGAAATAGAGCCGGTTGACCTTGTATGTCACGAGCAATTAGGAGATTCAGACGATGAAATAGATGAACCCGACCATGCAGTTAATCACCACCAACATCAACTACTAGCCAGACGGGACGAACAACAGCGTCACAGAATTCAGTGTGTGTGTTGTAAGTGTAACAACCCACTGCAACTAGTAGTAGAAGCGTCGCGGGAGAACCTGCGGAAGCTACAACTGCTGTTTATGGACTCACTAAATTTTGTGTGTCCGTGGTGTGCAACGGAAACCCAGTAATCTGCAATGGCCAATTGTGAAGGTACAGATGGGGACGGGACGGGGTGTAACGGATGGTTTTTTGTACAAGCAATAGTAGATAAACAAACAGGTGACACAGTCTCAGAGGATGAGGATGAAAACGCGACAGATACAGGTTCAGACATGGTAGATTTCATTGATGATGCTACAGATATTTGTATACAGGCAGAGCGTGAGACAGCACAGGTACTGTTAAATATGCAACAGGCCCAAAGGGATGCACAAACAGTGCGTGCCCTAAAACGAAAGTATACAGACAGTATAGAAAGCAGCCCTTTAGCAAAGTCGCCATTACAGGAACTATCACTAAATGTAAGCAGTACACAGGCAAGACAACCGGCGTATACAGTGCCGGACAGCGGCTATGGCAATATGGAAGTGGAAACTCACTCGGAGGTAACTGTAGCAACTAATACAAATGGGGCGGACGGGGAGGATGAAGGGGAAAATGGCGACAGCATACGGGAGGACTGTAGTAGTGTAGACAGTGCTATAGATAGTGAAAACCAGGATCCTAAATCACCTACTACTCAACTAAAAGTATTATTACAATGTAATAATAAAAAAGCTGCAATGTTAACAGAATTTAAAAAAGTATATGGATTGTCCTTTAATGACCTAGTACGTACATTTAAAAGTGATAAGACCACATGTACGGACTGGGTAGCAGCAATATTTGGAGTACATCCAACCATTGCCGAAGGGTTTAAAACACTAATTAAACAATATGCATTATATACCCATATACAATGTTTAGATACAAAAAACGGAATATTAATATTAATGTTAATAAGATATAAATGTGGGAAAAATAGAATAACAGTAGGAAAAGGATTAAGTACATTGTTGCATGTTCCAGACAGCTGTATGCTTTTGCAGCCACCAAAATTGCGTAGCCCTGTTGCAGCATTGTATTGGTATAGAACAGGAATATCTAATATTAGTGAGGTGTGTGGAGACACGCCAGAATGGATAAAAAGATTAACTATAATACAACATGGAATAGATGATAGTGTATTTGATCTATCAGACATGGTGCAATGGGCATTTGATAATGACCTAACAGATGACAGTGATATAGCATTTTCATATGCTATGTTGGCAGATTGTAATAGTAATGCTGCAGCGTTTTTAAAAAGCAACTGTCAAGCAAAATATGTAAAAGATTGTGCAACAATGTGTAGACATTACAAACGGGCACAAAAAAGACAAATGTCAATGCCGCAATGGATTAAATTTAGATGCAGTAAATGTGATGAAGGTGGTGATTGGCGACCAATTGTACAGTTTTTAAGATATCAGGGGCTAGAATTCATAACATTCTTATGTGCATTAAAAGATTTTTTAAAAGGCACGCCAAAACGTAATTGTATAGTTATACATGGGCCACCAAATACAGGCAAGTCATATTTTTGCATGAGTCTTATACATTTTCTGCAAGGCACAATAATTTCATATGTAAATTCAGCTAGTCACTTTTGGTTAGAGCCACTTGCAGATGCAAAAATAGCCATGTTAGATGACGCAACAGGTACATGTTGGTCATATTTTGATAATTACATGAGAAATGCATTAGATGGTAACCCAATAAGTTTAGACAGAAAACACAGACACCTAATACAAATAAAATGTCCACCAATGCTAATAACATCAAATACCAACCCTGTGGAAGACAATAGGTGGCCGTATTTACATAGCAGACTAACTGTGTTTAAATTTCCTAATGCATTTCCATTTGACCAAAACAGGAACCCAGTGTATACAATCAATGATAAAAACTGGAAATGTTTTTTTGAAAAGACTTGGTGCAAATTAGACTTGCAGCAGGACGAGGATGAAGGAGACAATGATGAAAACACTTTCCCAACGTTTAAATGTGTTACAGGAGAAAATATTAGAACATTATGAACAGGACAGTAAATGTATAAAGGACCATATTAACTATTGGAACTGTGTACGACTGGAAAATGCAATATATTATGCAGCACGAGAACGTGGTATGCATAATATTGACCACCAGGTGGTGCCTCCTGTAAACATTTCAAAAACTAAAGCATATCAAGCCATTGAACTGCAGATGGCACTAGAGAGCATTGCTCAAACTGCATATAGTGCAGAGGAGTGGACATTAAGGGACACAAGTAATGAACTATGGCATACAAAGCCAAAGCAATGTTTTAAAAAACATGGTGTTACAGTGGAAGTATGGTATGACGGGGACAAAAGCAACTCAATGCACTATGTAGTATGGGGTACAATTTATTTTAAAAACAGTACAGACACATGGTGTAAAACAGAAGGGTGTGTGGATTATTGGGGTGTATATTATATGTATGAAAAACAGAAAACGTATTATGAAAGGTTTATAAATGATGCACAACTATATGGGACTAGTGGAAAATGGGACGTGCATTACAATGGCAACATAATTCATTGTCCTGACTCTATGTGCAGTACCACTGACGGAACAGTATCCACTTCTGAATCTATTGCCGAACTACAGAACACCACCGCGACCCATACCACCGCAGGTGCCCCATGCACCAAAAAAACACACTCGACGTCGTCTTGGAAGCACCCCAGACAGTACGGAATCACTGAGCCCTCTGAGCCCAACGACGTGTCCGTGGACGGTGTCAACCTCCCACTCCTCAATAGAAGTGCAGGCCACAACAAAAGAAGGAACGTGTGTTGTGGTGACACTACACCTATAGTGCATTTAAAAGGTGACAAAAATGGTTTAAAATGCTTTAGGTATAGGTTGCAAAAATATAGCGCCTTGTATGAAAATATATCATGTACATGGCATTGGATACGGGGTAGGGGATCAACCAATACAGGAATATTGACTGTAACATATAGTTCTGAAGCACAACGCCAAAAATTTTTGGAAACTGTTAAAATACCTTCCAGTGTAACTGTTTCATTAGGATATATGACATTATAAGTGTTGTGTTGTATTGTACCAC-------ACTGCATACTGTATGTATATTGAATACATACCACCATATATGTACATATGATTGTACTGGTATTTTTGGTGTGGTTTTGTGTGTGCATGTATATATGTTGCACTGTCCCGCTTCTGCAGTCCATGCATGTGTGTGTGTATGTGTGGATACTTGTGTTTGTGTTTATATTAGTACGTACCACACCATTGGAGGTCTTTGCTGTATATATACTTTTTTTTTTACTGCCTATGTGGGTATTGCACAGTTTTGCTCGTTATAGTATGCCTTAAGTTTTGTATTGTGCATTTGTATTGGTGTATATTTTTATAAATAAATATGGTATCACACCGTGCTGCCAGGCGCAAGCGTGCATCTGCAACTGAATTATATAAAACATGTAAACAATCAGGCACATGTCCTCCTGATGTTATAAATAAGGTTGAAGGCACCACTCTTGCAAACAAAATATTGCAATGGACCAGTTTAGGTATTTTTCTGGGTGGCCTAGGCATTGGTACTGGGTCTGGAACCGGGGGTCGTACTGGGTACATTCCTTTAGGTGGTAAACCTAATACTGTTGTAGATGTTTCGCCTGCACGTCCACCTGTGGTTATTGAACCTGTGGGTCCTACAGAACCCTCCATTGTGCAATTGGTGGAGGATTCCAGTGTTATTACATCTGGCACACCGGTACCAACATTTACAGGCACTTCTGGGTTTGAAATTACATCTTCTTCTACCACTACACCTGCTGTGTTAGACATTACCCCTTCGTCTGGGTCTGTGCAAGTAAGCAGTACTAGTTTTACTAACCCTGCATTTACAGACCCCACTATTATAGAGGTGCCTCAAACAGGTGAAGTCTCTGGTAATGTGTTTGTAAGTACCCCCACATCGGGAACACATGGATATGAAGAAATACCTATGCAGGTATTTGCAACACATGGCACTGGTACAGAACCTATTAGTAGTACACCTATACCTGGGGTTAGTCGTGTGGCAGGGCCACGTTTATATAGTAGGGCACATCAACAGGTTCGTGTTAGTAATTTTGATTTTGTAACTCACCCTTCATCATTTGTAACATTTGATAATCCTGCTTTTGAGCCTGTTGATACTACACTTACATATGAACCTGCTGACATAGCTCCTGATCCGGATTTTCTGGACATTGTTCGTTTACATAGGCCTGCCTTAACTTCCCGAAGAGGCACAGTACGTTTTAGCAGAGTAGGCAAAAAGGCAACTATGTTTACACGCCGGGGTACACAGATTGGGGCACAGGTGCACTATTATCATGATATTAGTGGCATTGCCCCTGCTGACAGCATTGAACTACAACCTTTGGTTGCCCCAGAGCAGTCTGACCCCATGGATACTTTATATGATATATATGCACCAGATACTGACAATACTACAGTATTGGATACTGCATTCCATAATGCTACATTTACCTCCCGTTCCCATATATCTGTTCCTTCAGTGGCGTCTACAGCATCTACTACATATGCTAACACTACTATTCCTATTGGTACTGCTTGGAACACGCCTGTAAATACTGGTCCTGATGTTGTGTTACCAGCAACGTCTCCACAGTTGCCTTTAACACCCTCTACACCAATTGATACAACCTATGCCATAACTATATATGGCACCAATTATTATTTATTACCATTATTGTTCTTTTTATTAAAAAAACGTAAACGCCTTCCTTATTTTTTTGCAGATGGCATTGTGGCGCTCTAGCGACAACATGGTGTATTTGCCTCCCCCCTCAGTGGCGAAGGTTGTCAATACAGATGATTACGTAACACGCACTGGCATTTATTACTATGCTGGTACATCTAGGTTATTAACTGTAGGCCATCCATATTTTAAGGTCCCTATGTCTGGGGGCCGCAAGCAGGACATTCCTAAGGTGTCTGCATATCAATACAGGGTGTTTAGGGTTTCCCTACCTGATCCTAATAAATTTAGTCTTCCTGAGTCTACATTATATAACCCTGATACGCAGCGATTGGTATGGGCCTGTGTTGGTGTTGAAATAGGTAGGGGGCAGCCATTAGGTGTTGGCCTTAGTGGGCATCCATTATATAATAGGCTAGATGATACTGAAAATTCCCCGTTTTCCTCTAACAGAAATCCTAAGGACAGTAGGGACAATGTTTCAGTGGACTGTAAACAAACGCAACTATGTATTATAGGCTGTGTTCCTGCCATTGGGGAGCACTGGGCCAAAGGTAAATCATGTAAGCCTAACAATGTGCAGCCCGGGGACTGTCCACCATTAGAATTAGTAAATACCCCTATACAGGATGGCGATATGATTGATACAGGATATGGTGCTATGGACTTTAGTACATTACAGGAAACAAAAAGCGAGGTGCCTTTAGATATATGTCAATCGGTCTGCAAATATCCTGACTATTTACAAATGTCTGCAGATGTCTATGGAGACAGTATGTTTTTTTGTTTACGTAGGGAACAGTTATTTGCTAGGCATTTTTGGAATAGGGGGGGCATGGTAGGGGACACTATTCCTACTGAATTGTATATTAAGGGCACTGACATACGTGACAGTCCTAGTAGTTATGTATATGCCCCCTCGCCTAGTGGGTCTATGGTATCCTCAGACTCCCAGTTATTTAACAAGCCCTATTGGCTGCACAAGGCACAGGGACACAACAATGGTATTTGTTGGCATAATCAATTATTTCTTACTGTTGTGGATACCACTCGCAGTACTAATTTTACTTTGTCTACTACTACTGAATCAGCTGTACCAGATATTTATGATCCTAATAAATTTAAGGAATATATTAGGCATGTTGAGGAATATGATTTGCAATTTATATTTCAGTTGTGTACTATAACATTGTCAACTGATGTAATGTCCTATATACATACTATGAATCCTGCTATTTTGGATGATTGGAATTTTGGTGTTGCCCCTCCACCATCTGCTAGTCTTGTAGATACATACCGCTATCTGCAATCAGCAGCAATTACATGTCAAAAGGACGCCCCTGCACCTACTAAAAAGGATCCATATGATGGCCTAAACTTTTGGAATGTAAATTTAAAGGAAAAGTTTAGTTCTGAACTGGACCAGTTTCCTTTAGGACGCAAATTTCTGTTACAGGCAGGTGTCCGCCGACGACCCACTATAGGCCCCCGCAAACGCCCTGCCACAGCAACTACTGCATCTACCTCTAAGCACAAACGTAAACGTGTGTCAAAGTAATTGTTGTATGTTTTGTTTTGTATGTTGGTTGTATGTGTGGTTGTATATGTGTCATGTTGTTGTTG-------------------GTATGTGTATATGTATATGTGTATGTTTGCAGGTATGTTTGTATAATCTGTGTTTGTTAATAAAGTATGTATGTCAGTTTACTTTGTGGTTGCACCCTGTGACTAACATATGTCCTTGTTTTACATATAATAGGACTGCAACATTTCATACATAATTTGTAGCCCTACCCTAAGGTGTGTTACAGTACATGTA--ATATATATATAGTTTTATATTATACCAAGTGGCCATTTTGTAAGGCCATTTTGTGTGCAACCGTCTTCGGTCGGTGGTGCTATTTCCTCCTATACAGTATTAAAAACTATGTGTTTCAGCAAAAACATGTTTCACCTTGGTTTACCCACATAGTTGGCACCGGTAACAGTATGTACTGGCGCACCTTACTTAGTCATCATCCTGTCCAGGTGCAGTGCAACAATGGTTTGGCAGCCTATATATCTCCACCCTTGTAATAAAACTGCTTTTAGGCATAGTTTTTTAACTGTTTTTACTTGCCTAATAGCATAGTTGGCCTGTATAACTACTTTTGCATTCAAGAATCTGTCTAGTAGTGTAAGTTATACAGTGACTAATACCACATCCATAAATTTGTGCAACCGAAATAGGTTGGGCACACATACCAATACTTTTACTTATAACATTTTACAATCATTTTATAGTA-GAAAGGGAGTGACCGAAAACGGTCACGACCGAAAACGGTGTATATAAAGCTGAACACAGCAGTTGTCTATACCA
>FR751039|HPV68|C1|
ATGGCGCTATTTCACAACCCTGAGGAACGGCCATACAAATTGCCAGACCTGTGCAGGACATTGGACACCACATTGCATGACGTTACAATAGACTGTGTCTATTGCAGAAGGCAACTACAACGGACAGAGGTATATGAATTTGCCTTTGGTGACTTAAATGTAGTATATAGGGACGGGGTACCATTAGCTGCATGCCAATCATGTATTAAATTTTATGCGAAAATACGGGAACTACGATATTACTCAGAATCGGTGTATGCAACAACATTAGAAACCATAACTAATACAAAGTTATATGATTTATCAATAAGGTGCATGTGTTGCCTGAAACCATTGAGTCCTGCTGAAAAACTAAGGCACCTAAATTCAAAACGAAGATTTCATAAAATAGCAGGAAACTTTACAGGACAGTGTCGCCACTGCTGGACCAGTAAACGAGAGGACCGCAGACGCACACGGCAGGAAACACAAGTATAAACTAACTATGCATGGACCAAAGCCCACCGTGCAGGAAATTGTGTTAGAGTTATGTCCATGCAATGAAATAGAGCCGGTTGACCTTGTATGTCACGAGCAATTAGGAGATTCAGACGATGAAATAGATGAACCCGACCATGCAGTTAATCACCACCAACATCAACTACTAGCCAGACGGGACGAACAACAGCGTCACACAATTCAGTGTACGTGTTGTAAGTGTAACAACCTACTGCAACTAGTAGTAGAAGCGTCGCGGGAGAACCTGCGGAAGCTAGAACTGCTGTTTATGGACTCACTAAATTTTGTGTGTCCGTGGTGTGCAACGGAAACCCAGTAATCTGCAATGGCCAATTGTGAAGGTACAGATGGGGACGGGACGGGGTGTAACGGATGGTTTTTTGTACAAGCAATAGTAGATAAACAAACAGGTGACACAGTCTCAGAGGATGAGGATGAAAACGCGACAGATACAGGTTCAGACATGGTAGATTTCATTGATGATGCTACAGATATTTGTATACAGGCAGAGCGTGAGACAGCACAAGTACTGTTAAATATGCAACAGGCCCAAAGGGATGCACAAACAGTGCGTGCCCTAAAACGAAAGTATACAGACAGTATAGAAAGCAGCCCTTTAGCAAAGTCGCCATTACAGGAACTATCAATAAATGTAAGCAGTACACAGGCAAGACAACCGGCGTATACAGTGCCGGACAGCGGCTATGGCAATATGGAAGTGGAAACTAACTCGGAGGTAACTGTAGCAACTAATACAAATGGGGCGGACGGGGAGGATGAAGGGGAAAATGGCGACAGCATACGGGAGGACTGTAGTAGTGTAGACAGTGCTATAGATAGTGAAAACCAGGATCCTAAATCACCTACTACGCAACTAAAAGTATTATTACAATGTAATAATAAAAAAGCTGCAATGTTAACAGAATTTAAAAAAGTATATGGATTGTCCTTTAATGACCTAGTACGTACATTTAAAAGTGATAAGACCACATGTACGGACTGGGTAGCAGCAATATTTGGAGTAAATCCAACCATTGCCGAAGGGTTTAAAACACTAATTAAACAATATGCATTATATACCCATATACAATGTTTAGATACAAAAAACGGAGTATTAATATTAATGTTAATAAGATACAAATGTGGGAAAAATAGAATAACAGTAGGAAAAGGATTAAGTACATTGTTGCATGTTCCAGACAGCCGTATGCTTTTGCAGCCACCAAAATTGCGTAGCCCTGTTGCAGCATTGTATTGGTATAGAACAGGAATATCTAATATTAGTGAGGTGTGTGGAGACACGCCAGAATGGATAAAAAGATTAACTATAATACAACATGGAATAGATGATAGTGTATTTGATCTATCAGACATGGTACAATGGGCATTTGATAATGAGTTAACAGATGAAAGTGATATAGCATTTTCATATGCTATGTTGGCAGATTGTAATAGTAATGCTGCAGCGTTTTTAAAAAGCAACTGTCAAGCAAAATATGTAAAAGATTGTGCAACAATGTGTAGACATTACAAACGGGCACAAAAACGACAAATGTCAATGCCGCAATGGATTAAATTTAGATGCAGTAAATGTGATGAAGGCGGTGATTGGCGACCAATTGTACAGTTTTTAAGATATCAGGGGCTAGAATTTATAACATTTTTATGTGCATTAAAGGATTTTTTAAAAGGCACGCCAAAACGTAATTGTATAGTTATACATGGGCCACCAAATACAGGCAAGTCATATTTTTGCATGAGTCTTATACATTTCTTGCAAGGCACAATAATTTCACATGTAAATTCAGCTAGTCACTTTTGGTTAGAGCCACTTGCAGATGCAAAAATAGCCATGTTAGATGACGCAACAGGTACATGTTGGTCATATTTTGATAATTACATGAGAAATGCATTAGATGGTAACCCAATAAGTTTAGATAGAAAACACAGACACCTAATACAAATAAAATGTCCACCAATGCTAATAACATCAAATACCAACCCTGTGGAAGACAATAGGTGGCCTTATTTACATAGCGGACTAACTGTGTTTAAATTTCCTAATGCATTTCCATTTGACCAAAACAGGAACCCAGTGTATACAATCAATGATAAAAACTGGAAATGTTTTTTTGAAAAGACTTGGTGCAAATTAGACTTGCAGCAGGACGAGGATGAAGGAGACAATGATGAAAACACTTTCCCAACGTTTAAATGTGTTACAGGAGAAAATATTAGAACATTATGAACAGGACAGTAAATGTATAAAGGACCATATTAACTATTGGAACTGTATACGACTGGAAAATGCAATATATTATGCAGCACGAGAACGTGGTATGCATAATATTGACCACCAGGTGGTGCCTCCTGTAAACATTTCAAAAACTAAAGCATATCAAGCCATTGAACTGCAGATGGCACTAGAGAGCATTGCTCAAACTGCATATAGTGCAGAGGAGTGGACATTAAGGGACACAAGTAATGAACTATGGCATACAAAGCCAAAGCAATGTTTTAAAAAACATGGTGTTACAGTGGAAGTATGGTATGACGGTGACAAAAGTAACTCAATGCACTATGTAGTATGGGGTACAATTTATTTTAAAAACAGTACAGACACATGGTGTAAAACGGAAGGGTGTGTGGATTATTGGGGTGTATATTATATGTATGAAAAACAAAAAACGTATTATGAAAGGTTTATGAATGATGCACAACTATATGGGACTAGTGGAAAATGGGACGTGCATTATAATGGCAACATAATTCATTGTCCTGACTCTATGTGCAGTACCACTGACGGAACAGTATCCACTTCTGAATCTATTGCCGAACTACAGAACACCACCGCGACCCATACCACCGCAGGTGCCCCACGCACCAAAAAAACACGCTCGACGTCGTCTTGGAAGCACCCCAGACAGTACGGAATCACTGAGCCCTCTGAGCCCAACGACGTGTCCGTGGACGGTGTCAACCTCCCACTCCTCAGTAGAAGTGCAGGCCACAACAAAAGAAGGAACGTGTGTTGTGGTGACACTACACCTATAGTGCATTTAAAAGGTGACAAAAATGGTTTAAAATGCCTTAGGTATAGGTTGCAAAAATATAACGCTTTGTATGAAAATATATCATGTACATGGCATTGGATACGGGGTAGGGGATCAACCAATACAGGAATATTGACTGTAACATATAGTACTGAAGCACAACGCCAGAAATTTTTGGAAACTGTTAAAATACCTTCCAGTGTAACTGTTTCATTAGGATATATGACATTATAAGTG-----TTGTATTGTACCAC-------ACTGTATACTGTATGTATATTGGATACATACCACCATACATGTACATATGATTGTACTGGTATTTTTGGTGTGGTTTTGTGTGTGCATGTATATATGTTGCACTGTCCCGCTTCTGCAGTCCATGCATGTGTGTGTGTATGTGTGGATACTTGTGTTTGTGTTTATATTAGTACGTACCACACCATTGGAGGTCTTTGCTGTATATATACTTTTTTTTTTACTGCCTATGTGGGTATTACACAGTTTTGCTCGTTATAGTATGCCTTAAGTTTTGTATTGTGCATTTGTATTGGTGTATATTTGTATAAATAAATATGGTATCACACCGTGCTGCCAGGCGCAAGCGTGCATCTGCAACTGAATTATATAAAACATGCAAACAATCAGGCACATGTCCTCCTGATGTTATAAATAAGGTTGAAGGCACCACACTTGCAGACAAAATATTGCAATGGACCAGTTTAGGTATTTTTTTGGGTGGCCTAGGCATTGGTACTGGGTCAGGAACCGGGGGTCGTACTGGGTACATTCCTTTAGGTGGTAAACCTAATACTGTTGTAGATGTTTCGCCTGCACGTCCACCTGTGGTTATTGAACCTGTGGGTCCTACAGAACCCTCCATTGTGCAATTGGTGGAAGATTCCAGTGTTATTACATCTGGCACACCGGTACCAACATTTACAGGCACTTCTGGGTTTGAAATTACATCTTCTTCTACCACTACACCTGCTGTGTTAGACATTACCCCTTCGTCTGGGTCTGTGCAAGTAAGCAGTACTAGTTTTACTAACCCTGCATTTGCAGACCCCACTATTATAGAAGTGCCTCAAACAGGTGAAGTCTCTGGTAATGTGTTTGTAAGTACCCCCACATCGGGAACACATGGATATGAAGAAATACCTATGCAGGTATTTGCAACACATGGCACTGGTACAGAACCTATTAGTAGTACACCTATACCTGGGGTTAGTCGTGTGGCAGGGCCACGTTTATATAGTAGGGCACATCAACAGGTTCGTGTTAGTAATTTTGATTTTGTAACTCACCCTTCATCATTTGTAACATTTGATAATCCTGCTTTTGAGCCTGTTGATACTACACTTACATATGAACCTGCTGACATAGCTCCTGATCCGGATTTTCTGGACATTGTTCGTTTACATAGGCCTGCCTTAACTTCCCGAAGAGGCACAGTACGTTTTAGCAGAGTAGGCAAAAAGGCAACTATGTTTACACGCCGGGGTACACAAATCGGGGCACAGGTGCACTATTATCATGATATTAGTGGCATTGCTCCTGCTGACAGCATTGAACTACAACCTTTGGTTGCCCCAGAGCAGTCTGACCCTATGGATACTTTATATGATATATACGCACCAGATACTGACAATACTACAGTATTGGATACTGCATTCCATAATGCTACATTTACCTCCCGTTCCCATATATCTGTTCCTTCATTAGCGTCTACAGCATCTACTACATATGCTAACACTACTATTCCTATTGGTACTGCTTGGAACACGCCTGTAAATACTGGTCCTGATGTTGTGTTACCAGCAACGTCTCCACAGTTGCCTTTAACACCCTCTACACCAATTGATACAACCTATGCCATAACTATATATGGCACCAATTATTATTTATTACCATTATTGTTCTTTTTATTAAAAAAACGTAAACGCCTTCCTTATTTTTTTGCAGATGGCATTGTGGCGCTCTAGCGACAACATGGTGTATTTGCCTCCCCCCTCAGTGGCGAAGGTTGTCAATACAGATGATTACGTAACACGCACTGGCATTTATTACTATGCTGGTACATCTAGGTTATTAACTGTAGGCCATCCATATTTTAAGGTCCCTATGTCTGGGGGCCGCAAGCAGGACATTCCTAAGGTGTCTGCATATCAATACAGGGTGTTTAGGATTTCCCTACCTGATCCTAATAAATTTAGTCTTCCTGAGTCTACATTATATAACCCTGATACGCAGCGATTGGTATGGGCCTGTGTTGGTGTTGAAATAGGTAGGGGGCAGCCATTAGGTGTTGGCCTTAGTGGGCATCCATTATATAATAGGCTAGATGATACTGAGAATTCCCCGTTTTCCTCCAACAAAAATCCTAAGGACAGTAGGGACAATGTTTCAGTGGACTATAAACAAACGCAACTATGTATTATAGGCTGTGTTCCTGCCATTGGGGAGCACTGGGCCAAAGGTAAATCTTGTAAGCCTAGCAATGTGCAGCCCGGGGACTGTCCACCATTGGAATTAGTAAATACACCTATTCAGGATGGCGATATGATTGATACAGGATATGGTGCTATGGACTTTAGTACATTACAAGAAACAAAAAGCGAGGTGCCTTTAGATATATGTCAATCAGTCTGCAAATATCCTGACTATTTACAAATGTCTGCAGATGTATATGGAGACAGTATGTTCTTTTGTTTACGTAGGGAACAGTTATTTGCTAGGCATTTTTGGAATAGAGGGGGCATGGTAGGGGACACTATACCTACTGAATTGTATATTAAGGGCACTGACATACGTGACAGTCCTGGTAGTTATGTATATGCCCCCTCGCCTAGTGGGTCTATGGTATCCTCAGACTCCCAGTTATTTAACAAGCCCTATTGGCTGCACAAGGCACAGGGACACAACAATGGTATTTGTTGGCATAATCAATTATTTCTTACTGTTGTGGATACCACTCGCAGTACCAATTTTACTTTGTCTACTACTACTGAATCAGCTGTACCAAATATTTATGATCCTAATAAATTTAAGGAATATATTAGGCATGTTGAGGAATATGATTTGCAATTTATATTTCAGTTGTGTACTATAACATTGTCCACTGATGTAATGTCCTATATACATACTATGAATCCTGCTATTTTGGATGATTGGAATTTTGGTGTTGCCCCTCCACCATCTGCTAGTCTTGTAGATACATACCGCTATCTGCAATCAGCAGCAATTACATGTCAAAAAGACGCCCCTGCACCTACTAAAAAGGATCCATATGATGGCTTAAACTTTTGGAATGTAAATTTAAAGGAAAAGTTTAGTTCTGAACTGGACCAGTTTCCTTTAGGACGCAAATTTCTTTTACAGGCAGGCGTCCGCCGACGACCCACTATAGGCCCCCGTAAACGCCCCGCCACAGCAACTACTGCATCTACCTCTAAGCACAAACGTAAACGTGTGTCAAAGTAATTGTTGTATGTTTTGTTTTGTATGTTGGTTGTATGTGTGGTTGTATATGTGTCATGTTGTTGTTGGTATGT------TGTGCATGTATGTGTATATGTATATGTGTATGTTTGCAGGTATGTTTGTATAATCTGTTTTTGTTAATAAAGTATGTATGTCAGTTTACTTTGTGGTTGCACCCTGTGACTAACATATGTCCTTGTTTTACATATCATAGGACTGCAACATTTCCTACATAATTTGTAGCCCTACCCTAAGGTGTGTTACAGTACATGTA--ATATATATATAGTTCTATATTATACCAAGGGGCCATTTTGTAAGGCCATTTTGTGTGCAACCGTTTTCGGTCGGTGGTGCTATTTCCTTCTATACAGTATTAAAAACTATGTGTTTCAGCAAAAACATGTTTCACCTTGGTTTACCCACATAGTTGGCACCGGTAACAGTATGTACTGGCGCGCCTTACCTAGTCATCATCCTGTCCAGGTGCAGTGCAACAATAGTTTGGCAGCCTATATATCTCCACCCTTGTAATAAAACTGCTTTTAGGCATAGGTTTTTAACTGTTTTTACTTGCCTAATAGCATAGTTGGCCTGTATAACTACTTTTGCATTCAAGAATGTGTCTTGTAGTGTAAGTTATACAGTGACTAATACCACATCCATAAATTTGTGCAATCGAAATAGGTTGGGCACACATACCAATACTTTTACTTATAACATTTTACAATCATTTTATAGTA-TAAAGGGAGTGACCGGAAACGGTCATGACCGAAAACGGTGTATATAAAGCTGAACACAGCAGTTGTCTATACCA
>KC470274|HPV68|C2|
ATGGCGCTATTTCACAACCCTGAGGAACGGCCATACAAATTGCCAGACCTGTGCAGGACATTGGACACTACATTGCATGACGTTACAATAGACTGTGTCTATTGCAGAAGGCAACTACAACGGACAGAGGTATATGAATTTGCCTTTGGTGACTTAAATGTAGTATATAGGGACGGGGTACCATTAGCTGCATGCCAATCATGTATTAAATTTTATGCTAAAATACGGGAACTACGATATTACTCAGAATCGGTGTATGCAACAACATTAGAAACCATAACTAATACAAAGTTATATGATTTATCAATAAGGTGCATGTGTTGCCTGAAACCATTGAGTCCTGCTGAAAAACTAAGGCACCTAAATTCAAAACGAAGATTTCATAAAATAGCAGGAAACTTTACAGGACAGTGTCGCCACTGCTGGACCAGTAAACGAGAGGACCGCAGACGCACACGGCAGGAAACACAAGTATAAACGAACTATGCATGGACCAAAGCCCACCGTGCAGGAAATTGTGTTAGAGTTATGTCCATACAATGAAATAGAGCCGGTTGACCTTGTATGTCACGAGCAATTAGGAGATTCAGACGATGAAATAGATGAACCCGACCATGCAGTTAATCACCACCAACATCAACTACTAGCCAGACGGGACGAACAACAGCGTCACACAATTCAGTGTACGTGTTGTAAGTGTAACAACCTACTGCAACTAGTAGTAGAAGCGTCGCGGGAGAACCTGCGGAAGCTACAACTGCTGTTTATGGACTCACTAAATTTTGTGTGTCCGTGGTGTGCAACGGAAACCCAGTAATCTGCAATGGCCAATTGTGAAGGTACAGATGGGGACGGGACGGGGTGTAACGGATGGTTTTTTGTACAAGCAATAGTAGATAAACAAACAGGTAACACAGTCTCAGAGGATGAGGATGAAAACGCGACAGATACAGGTTCAGACATGGTAGATTTTATTGATGATGCTACAGATATTTGTATACAGGCAGAGCGTGAGACAGCACAGGTACTGTTAAATATGCAACAGGCCCAAAGGGATGCACAAACAGTGCGTGCCCTAAAACGAAAGTATACAGACAGTATAGAAGGCAGCCCTTTAGCAAAGTCGCCATTACAGGAACTATCAATAAATGTAAGCAGTACACAGGCAAGACAACCGGCGTATACAGTGCCGGACAGCGGCTATGGCAATATGGAAGTGGAAACTCACTCGGAGGTAACTGTAGCAACTAATACAAATGGGGCGGACGGGGAGGATGAAGGGGAAAATGGCGACAGCATACGGGAGGACTGTAGTAGTGTAGACAGTGCTATAGATAGTGAAAACCAGGATCCTAAATCACCTACTACGCAACTAAAAGTATTATTACAATGTAATAATAAAAAAGCTGCAATGTTAACAGAATTTAAAAAAGTATATGGATTGTCCTTTAATGACCTAGTACGTACATTTAAAAGTGATAAGACCACATGTACGGACTGGGTAGCAGCAATATTTGGAGTAAATCCAACCATTGCCGAAGGGTTTAAAACACTAATTAAACAATATGCATTATATACCCATATACAATGTTTAGATACAAAAAACGGAATATTAATATTAATGTTAATAAGATACAAATGTGGGAAAAATAGAATAACAGTAGGAAAAGGATTAAGTACATTGTTGCATGTTCCAGACAGCTGTATGCTTTTGCAGCCACCAAAATTGCGTAGCCCTGTTGCAGCATTGTATTGGTATAGAACAGGAATATCTAATATTAGTGAGGTGTGTGGAGACACGCCAGAATGGATAAAAAGATTAACTATAATACAACATGGAATAGATGATAGTGTATTTGATCTATCAGACATGGTACAATGGGCATTTGATAATGAGTTAACAGATGAAAGTGATATAGCATTTTCATATGCTATGTTGGCAGATTGTAATAGTAATGCTGCAGCGTTTTTAAAAAGCAACTGTCAAGCAAAATATGTAAAAGATTGTGCAACAATGTGTAGACATTACAAACGGGCACAAAAACGACAAATGTCAATGCCGCAATGGATTAAATTTAGATGCAGTAAATGTGATGAAGGCGGTGATTGGCGACCAATTGTACAGTTTTTAAGATATCAGGGGCTAGAATTTATAACATTTTTATGTGCATTAAAGGATTTTTTAAAAGGCACGCCAAAACGTAATTGTATAGTTATACATGGGCCACCAAATACAGGCAAGTCATATTTTTGCATGAGTCTTATACATTTCTTGCAAGGCACAATAATTTCATATGTAAATTCAGCTAGTCACTTTTGGTTAGAGCCACTTGCAGATGCAAAAATAGCCATGTTAGATGACGCAACAGGTACATGTTGGTCATATTTTGATAATTACATGAGAAATGCATTAGATGGTAACGCAATAAGTTTAGATAGAAAACACAGACACCTAATACAAATAAAATGTCCACCAATGCTAATAACATCAAATACCAACCCTGTGGAAGACAATAGGTGGCCGTATTTACATAGCAGACTAACTGTGTTTAAATTTCCTAATGCATTTCCATTTGACCAAAACAGGAACCCAGTGTATACAATGAATGATAAAAACTGGAAATGTTTTTTTGAAAAGACTTGGTGCAAATTAGACTTGCAGCAGGACGAGGATGAAGGAGACAATGATGAAAACACTTTCCCAACGTTTAAATGTGTTACAGGAGAAAATATTAGAACATTATGAACAGGACAGTAAATGTATAAAGGACCATATTAACTATTGGAACTGTATACGACTGGAAAATGCAATATATTATGCAGCACGAGAACGTGGTATGCATAATATTGACCACCAGGTGGTGCCTCCTGTAAACATTTCAAAAACTAAAGCATATCAAGCCATTGAACTGCAGATGGCACTAGAGAGCATTGCTCAAACTGCATATAGTGCAGAGGAGTGGACATTAAGGGACACAAGTAATGAACTATGGCATACAAAGCCAAAGCAATGTTTTAAAAAACATGGTGTTACAGTGGAAGTATGGTATGACGGTGACAAAAGCAACTCAATGCACTATGTAGTATGGGGTACAATTTATTTTAAAAACAGTACAGACACATGGTGTAAAACGGAAGGGTGTGTGGATTATTGGGGTGTATATTATATGTATGAAAAACAAAAAACGTATTATGAAAGGTTTATGAATGATGCACAACTATATGGGACTAGTGGAAAATGGGACGTGCATTATAATGGCAACATAATTCATTGTCCTGACTCTATGTGCAGTACCACTGACGGAACAGTATCCACTTCTGAATCTATTGCCGAACTACAGAACACCACCGCGACCCATACCACCGCAGGTGCCCCATGCACCAAAAAAACACGCTCGACGTTGTCTTGGAAGCACCCCAGACAGTACGGAATCACTGAGCCCTCTGAGCCCAACGACGTGTCCGTGGACGGTGTCAACCTCCCACTCCTCAGTAGAAGTGCAGGCCACAACAAAACAAGGAACGTGTGTTGTGGTGACACTACACCTATAGTGCATTTAAAAGGTGACAAAAATGGTTTAAAATGCTTTAGGTATAGGTTGCAAAAATATAACGCTTTGTATGAAAATATATCATGTACATGGCATTGGATACGGGGTAGGGGATCAACCAATACAGGAATATTGACTGTAACATATAGTACTGAAGCACAACGCCTAAAATTTTTGGAAACTGTTAAAATACCTTCCAGTGTAACTGTTTCATTAGGATATATGACATTATAAGTG-----TTGTATTGTACCAC-------ACTGTATACTGTATGTATATTGGATACATACCACCATACATGTACATATGATTGTACTGGTATTTTTGGTGTGGTTTTGTGTGTGCATGTATATATGTTGCACTGTCCCGCTTCTGCAGTCCATGCATGTGTGTGTGTATGTGTGGATACTTGTGTTTGTGTTTATATTAGTACGTACCACACCATTGGAGGTCTTTGCTGTATATATACTTTTTTTTTTACTGCCTATGTGGGTATTACACAGTTTTGCTCGTTATAGTATGCCTTAAGTTTTGTATTGTGCATTTGTATTGGTGTATATTTTTATAAATAAATATGGTATCACACCGGGCTGCCAGGCGCAAGCGTGCATCTGCAACTGAATTATATAAAACATGCAAACAATCAGGCACATGTCCTCCTGATGTTATAAATAAGGTTGAAGGCACCACACTTGCAAACAAAATATTGCAATGGACCAGTTTAGGTATTTTTTTGGGTGGCCTAGGCATTGGTACTGGGCCAGGAACCGGGGGTCGTACTGGGTACATTCCTTTAGGAGGTAAACCTAATACTGTTGTAAATGTTTCACCTGCACGTCCACCTGTGGTTATTGAACCTGTGGGTCCTACAGAACCCTCCATTGTGCAATTGGTGGAAGATTCCAGTGTTATTACATCTGGCACACCGGTACCAACATTTACAGGCACTTCTGGGTTTGAAATTACATCTTCTTCTACCACTACACCTGCTGTGTTAGACATTACCCCTTCGTCTGGGTCTGTGCAAGTAAGCAGTACTAGTTTTACTAACCCTGCATTTGCAGACCCCACTATTATAGAAGTGCCTCAAACAGGTGAAGTCTCTGGTAATGTGTTTGTAAGTACCCCCACATCGGGAACACATGGATATGAAGAAATACCTATGCAGGTATTTGCAACACATGGCACTGGTACAGAACCTATTAGTAGTACACCTATACCTGGGGTTAGTCGTGTGGCAGGGCCACGTTTATATAGTAGGGCACATCAACAGGTTCGTGTTAGTAATTTTGATTTTGTAACTCACCCTTCATCATTTGTAACATTTGATAATCCTGCTTTTGAGCCTGTTGATACTACACTTACATATGAACCTGCTGACATAGCTCCTGATCCGGATTTTCTGGACATTGTTCGTTTACATAGGCCTGCCTTAACTTCCCGAAGAGGCACAGTACGTTTTAGCAGAGTAGGCAAAAAGGCAACTATGTTTACACGCCGGGGTACACAAATTGGGGCACAGGTGCACTATTATCATGATATTAGTGGCATTGCTCCTGCTGACAGCATTGAACTACAACCTTTGGTTGCCCCAGAGCAGTCTGACCCTATGGATACTTTATATGATATATATGCACCAGATACTGACAATACTACAGTATTGGATACTGCATTCCATAATGCTACATTTACCTCCCGTTCCCATATATCTGTTCCTTCATTAGCGTCTACAGCATCTACTACATATGCTAACACTACTATTCCTATTGGTACTGCTTGGAACACGCCTGTAAATACTGGTCCTGATGTTGTGTTACCAGCAACGTCTCCACAGTTGCCTTTAACACCCTCTACACCAATTGATACAACCTATGCCATAACTATATATGGCACCAATTATTATTTATTACCATTATTGTTCTTTTTATTAAAAAAACGTAAACGCCTTCCTTATTTTTTTGCAGATGGCATTGTGGCGCTCTAGCGACAACATGGTGTATTTGCCTCCCCCCTCAGTGGCGAAGGTTGTCAATACAGATGATTACGTAACACGCACTGGCATTTATTACTATGCTGGTACATCTAGGTTATTAACTGTAGGCCATCCATATTTTAAGGTCCCTATGTCTGGGGGCCGCAAGCAGGACATTCCTAAGGTGTCTGCATATCAATACAGGGTGTTTAGAATTTCCCTACCTGATCCTAATAAATTTAGTCTTCCTGAGTCTACATTATATAACCCTGATACGCAGCGATTGGTATGGGCCTGTGTTGGTGTTGAAATAGGTAGGGGGCAGCCATTAGGTGTTGGCCTTAGTGGGCATCCATTATATAATAGGCTAGATGATACTGAAAATTCCCCGTTTTCCTCTAACAAAAATCCTAAGGACAGTAGGGACAATGTTTCAGTGGACTATAAACAAACGCAACTATGTATTATAGGCTGTGTTCCTGCCATTGGGGAGCACTGGGCCAAAGGTAAATCTTGTAAGCCTAACAATGTGCAGCCCGGGGACTGTCCACCATTGGAATTAGTAAATACACCTATTCAGGATGGCGATATGATTGATACAGGATATGGTGCTATGGACTTTAGTACATTACAAGAAACAAAAAGCGAGGTGCCTTTAGATATATGTCAATCGGTCTGCAAATATCCTGACTATTTACAAATGTCTGCAGATGTATATGGAGACAGTATGTTCTTTTGTTTACGTAGGGAACAGTTATTTGCTAGGCATTTTTGGAATAGAGGGGGCATGGTAGGGGACACTATACCTACTGAATTGTATATTAAGGGCACTGACATACGTGACAGTCCTAGTAGTTATGTATATGCCCCCTCGCCTAGTGGGTCTATGGTATCCTCAGACTCCCAGTTATTTAACAAGCCCTATTGGCTGCACAAGGCACAGGGACACAACAATGGTATTTGTTGGCATAATCAATTATTTCTTACTGTTGTGGATACCACTCGCAGTACCAATTTTACTTTGTCTACTACTACTGAATCAGCTGTACCAAATATTTATGATCCTAATAAATTTAAGGAATATATTAGGCATGTTGAGGAATATGATTTGCAATTTATATTTCAGTTGTGTACTATAACATTGTCAACTGATGTAATGTCCTATATACATACTATGAATCCTGCTATTTTGGATGATTGGAATTTTGGTGTTGCCCCTCCACCATCTGCTAGTCTTGTAGATACATACCGCTATCTGCAATCAGCAGCAATTACATGTCAAAAAGACGCCCCTGCACCTACTAAAAAGGATCCATATGATGGCTTAAACTTTTGGAATGTAAATTTAAAGGAAAAGTTTAGTTCTGAACTGGACCAGTTTCCTTTAGGACGCAAATTTCTTTTACAGGCAGGTGTCCGCCGACGACCCACTATAGGCCCCCGTAAACGCCCCGCCACAGCAACTACTGCATCTACCTCTAAGCACAAACGTAAACGTGTGTCAAAGTAATTGTTGTATGTTTTGTTTTGTATGTTGGTTGTATGTGTGGTTGTATATGTGTCATGTTGTTGTTGGTATGT------TGTGCATGTATGTGTATATGTATATGTGTATGTTTGCAGGTATGTTTGTATAATCTGTTTTTGTTAATAAAGTATGTATGTCAGTTTCCTTTGTGGTTGCACCCTGTGACTAACATATGTCCTTGTTTTACATATAATAGGACTGCAACATTTCCTACATAATTTGTAGCCCTACCCTAAGGTGTGTTACAGTACATGTA--ATATATATATAGTTCTATATTATACCAAGTGGCCATTTTGTAAGGCCATTTTGTGTGCAACCGTCTTCGGTCGGTGGTGCTATTTCCTTCTATACAGTATTAAAAACTATGTGTTTCAGCAAAAACATGTTTCACCTTGGTTTACCCACATAGTTGGCACCGGTAACAGTATGTACTGGCGCACCTTACTTAGTCATCATCCTGTCCAGGTGCAGTGCAACAATAGTTTGGCAGCCTATATATCTCCACCCTTGTAATAAAACTGCTTTTAGGCATAGGTTTTTAACTGTTTTTACTTGCCTAATAGCATAGTTGGCCTGTATAACTACTTTTGCATTCAAGAATGTGTCTTGTAGTGTAAGTTATACAGTGACTAATACCACATCCATAAATTTGTGCAACCGAAATAGGTTGGGCACACATACCAATACTTTTACTTATAACATTTTACAATCATTTTATAGTA-TAAAGGGAGTGACCGAAAACGGTCATGACCGAAAACGGTGTATATAAAGCTGAACACAGCAGTTGTCTATACCA
>KC470275|HPV68|D1|
ATGGCGCTATTTCACAACCCTGAGGAACGGCCATACAAATTGCCAGACCTGTGCAGGACATTGGACACTACATTGCATGACGTTACAATAGACTGTGTCTATTGCAGAAGGCAACTACAACGGACAGAGGTATATGAATTTGCCTTTGGTGACTTAAATGTAGTATATAGGGACGGGGTACCATTAGCTGCATGCCAATCCTGTATTAAATTTTATGCTAAAATAAGGGAACTACGATATTACTCAGAATCGGTGTATGCCACAACATTAGAAACCATAACTAATACAAAGTTATATGATTTATCAATAAGGTGCATGTGTTGCTTGAAACCATTGAGTCCAGCTGAAAAACTAAGGCACCTAAATTCAAAACGAAGATTCCATAAAATAGCAGGAAACTTTACAGGACAGTGTCGCCACTGCTGGACCAGTAAGCGAGAGGACCGCAGACGCACACGGCAGGAGACACAAGTATAAACTAACTATGCATGGACCAAAGCCCACCGTGCAGGAAATTGTGTTAGAGTTATGTCCATGCAATGAAATAGAGCCGGTTGACCTTGTATGTCACGAGCAATTAGGAGATTCAGACGATGAAATAGATGAACCCGACCATGCAGTTAATCACCACCAACATCAACTACTAGCCAGACGGGACGAACAACAGCGTCACAGAATTCAGTGTATGTGTTGTAAGTGTAACAACCCACTGCAACTAGTAGTAGAAGCGTCGCGGGAGAACCTGCGGAAGCTACAACTGCTGTTTATGGACTCACTAAATTTTGTGTGTCCGTGGTGTGCAACGGAAACCCAGTAATCTGCAATGGCCAATTGTGAAGGTACAGATGGGGACGGGACGGGGTGTAACGGATGGTTTTTTGTACAAGCAATAGTAGATAAACAAACAGGTGACACAGTCTCAGAGGATGAGGATGAAAACGCGACAGATACAGGTTCAGACATGGTACATTTCATTGATGATGCTACACATATTTGTATACAGGCAGAGCGTGAGACAGCACACGTACTGTTAAATATGCAACAGGCCCAAAGGGATGCACAAACAGTGCGTGCCCTAAAACGAAAGTATACAGACAGTATAGAAAGCAGCCCTTTAGCAAAGTCGCCATTACAGGAACTATCAATAAATGTAAGCAGTACACAGGCAAGACAACCGGCGTATTCAGTGCCGGACAGCGGCTATGGCAATATGGAAGTGGAAACTCACTCGGAGGTAACTGTAGCAACTAATACAAATGGGGCGGACGGGGAGGATGAAGGGGAAAATGGCGACAGCATACGGGAGGACTGTAGTAGTGTAGACAGTGCTATAGATAGTGAAAACCAGGATCCTAAATCACCTACTACTCAACTAAAAGTATTATTACAATGTAATAATAAAAAAGCGGCAATGTTAACAGAATTTAAAAAAGTATATGGATTGTCCTTTAATGACCTAGTACGTACATTTAAAAGTGATAAAACCACATGTACGGACTGGGTAGCAGCAATATTTGGAGTAAATCCAACCATTGCCGAAGGGTTTAAAACACTAATTAAACAATATGCATTATATACCCATATACAATGTTTAGATACAAAAAACGGAATATTAATATTAATGTTAATAAGATACAAATGTGGGAAAAATAGAATAACAGTAGGAAAAGGATTAAGTACATTGTTGCATGTTCCAGACAGCTGTATGCTTTTGCAGCCACCAAAATTGCGTAGCCCTGTTGCAGCATTGTATTGGTATAGAACAGGAATATCTAATATTAGTGAGGTGTGTGGAGACACGCCAGAATGGATAAAAAGATTAACTATAATACAACATGGAATAGATGATAGTGTATTTGATTTATCAGACATGGTACAATGGGCATTTGATAATGAGTTAACAGATGAAAGTGATATAGCATTTTCATATGCTATGTTGGCAGATTGTAATAGTAATGCTGCAGCGTTTTTAAAAAGTAACTGTCAAGCAAAATATGTAAAAGATTGTGCAACAATGTGTAGACATTACAAACGGGCACAAAAACGACAAATGTCAATGCCGCAATGGATTAAATTTAGATGCAGTAAATGTGATGAAGGTGGTGATTGGCGACCAATTGTACAGTTTTTAAGATATCAGGGGCTAGAATTTATAACATTTTTATGTGCATTAAAGGATTTTTTAAAAGGCACGCCAAAACGCAATTGTATAGTTATACATGGGCCACCAAATACAGGCAAGTCATATTTTTGCATGAGTCTTATACAGTTTTTGCAAGGCACAATAATTTCATATGTAAATTCAGCTAGTCACTTTTGGTTAGAGCCACTTGCAGATGCAAAAATAGCCATGTTAGATGACGCAACAGGTACATGTTGGTCATATTTTGATAATTACATGAGAAATGCATTAGATGGTAACCCAATAAGTTTAGATAGAAAACACAGACACCTAATACAAATAAAATGTCCACCAATGCTAATAACATCAAATACCAACCCTGTGGAAGACAATAGGTGGCCTTATTTACATAGCAGACTAACTGTGTTTAAATTTCCTAATGCATTTCCATTTGACCAAAACAGGAACCCAGTGTATACAATGAATGATAAAAACTGGAAATGTTTTTTTGAAAAGACTTGGTGCAAATTAGACTTGCAGCAGGACGAGGATGAAGGAGACAATGATGGAAACACTTTCCCAACGTTTAAATGTGTTACAGGAGAAAATATTAGAACATTATGAACAGGACAGTAAATGTATAAAGGACCATATTAAGTATTGGAACTGTGTACGACTGGAAAATGCAATATATTATGCAGCACGAGAACGTGGTATGCATAATATTGACCACCAGGTGGTGCCTCCTGTAAACATTTCAAAAACTAAAGCATATCAAGCCATTGAACTGCAGATGGCACTAGAGAGCATTGCTCAAACTGCATATAGTGCAGAAGAGTGGACATTAAGGGACACAAGTAATGAACTATGGCATACAAAGCCAAAGCAATGTTTTAAAAAACATGGTGTTACAGTGGACGTATGGTATGACGGGGACAAAAGCAACTCAATGCACTATGTAGTATGGGGTACAATATATTTTAAAAACAGTACAGACACATGGTGTAAAACAAAAGGGTGTGTGGATTATTGGGGTGTATATTATATGTATGAAAAACAAAAAACGTATTATGAAAGGTTTATGAATGATGCACAATTATATGGGACTAGTGGAAAATGGGAGGTGCATTATAATGGCAACATAATTCATTGTCCTGACTCTATGTGCAGTACCACTGACGGAACAGTATCCACTTCTGAATCTATTGCCGAACTACAGAACACCACCGCGACCCATACCACCGCATGTGCCCCATGCACCAAAAAAACACACTCGACGTCGTCTTGGAAGCACCCCAGACAGTACGGAATCACTGAGCCCTCTGAGCCCAACGACGTGTCCGTGGACGGTGTCAACCTCCCACTCCTCAGTAGAAGTGCAGGCCACAACAAAAGACGGAACGTGTGTTGTGGTGACACTACACCTATAGTGCATTTAAAAGGTGACAAAAATGGTTTAAAATGCTTTAGGTATAGGTTGCAAAAATATAGTGCTTTGTATGAAAATATATCATGTACATGGCATTGGATACGGGGTAGGGGATCAACCAATACAGGAATATTGACTGTAACATATATTTCTGAATCACAACGCCAAAAATTTTTGGAAACTGTTAAAATACCTTCCAGTGTAACTGTTTCATTAGGCTATATGACATTATAAGTG-----TTGTATTGTACTACACTGTATACTGTATACTGTATGTATATTGAATACATACCACCATACATGTACATATGATTGTACTGGTATTTTTGGTGTGGTTTTGTGTGTGCATGTATATATGTTGCACTGTCCCGCTTTTGCAGTCCATGCATGTGTGTGTGTATGTGTGGATACTTGTGTTTCTGTTTATATTAGTACGTACCACACCATTGGAAGTCTTTGCTGTATATATACTTTTTTTTTTACTGCCTATGTGGGTATTACACCTTTTTGCTTGTTATAGTATGCCTTAGGGTTTGTATTGTGCATTTGTATTGGTGTATATTTTTATAAATAAATATGGTATCACACCGTGCTGCCAGGCGCAAGCGTGCATCTGCAACTGAATTATATAAAACATGTAAACAATCAGGCACATGTCCTCCTGATGTTATAAATAAGGTTGAAGGCACCACACTTGCAAACAAAATATTGCAATGGACCAGTTTAGGTATTTTTCTGGGTGGCCTAGGCATTGGTACTGGGTCAGGAACCGGGGGTCGTACTGGGTACATTCCTTTAGGTGGTAAACCTAATACTGTTGTAAATGTTTCGCCTGCACGTCCCCCTGTGGTTATTGAACCTGTGGGTCCTACAGACCCCTCCATTGTGCAATTGGTGGAGGATTCCAGTGTTATTACATCTGGCACACCGGTACCAACATTTACAGGCACTTCTGGGTTTGAAATTACATCTTCTTCTACCACTACACCTGCTGTGTTAGACATTACCCCTTCGTCTGGGTCTGTGCAAGTAAGCAGTACTAGTTTTACTAACCCTGCATTTACAGACCCCACTATTATAGAAGTGCCTCAAACAGGTGAAGTTTCTGGTAATGTATTTGTAAGTACCCCCACATCGGGAACACATGGATATGAAGAAATACCTATGCAGGTATTTGCAACACATGGCACTGGTACAGAACCTATTAGTAGTACACCTATACCTGGGGTTAGTCGTGTGGCAGGGCCACGTTTATATAGTAGGGCACATCAACAGGTTCGTGTTAGTAATTTTGATTTTGTAACTCACCCTTCATCATTTGTAACATTTGATAATCCTGCTTTTGAGCCTGTTGATACTACACTTACATATGAACCTGCTGACATAGCTCCTGATCCGGATTTTCTGGACATTGTTCGTTTACATAGGCCTGCCTTAACTTCCCGAAGAGGCACAGTACGTTTTAGCAGAGTAGGCAAAAAGGCAACTATGTTTACACGCCGGGGTACACAAATTGGGGCACAGGTGCACTATTACCATGATATTAGTGGCATTGCCCCTGCTGACAGCATTGAACTACAACCTTTGGTTGCCCCAGAGCAGTCTGACCCTATGGATACATTATATGATATATATGCAGCAGATACTGACAATACTACAGTATTGGATACTGCATTCCATAATGCTACATTTACCTCCCGTTCCCATATATCTGTTCCTTCATTGGCGTCTACAGCATCTACTACATATGCTAACACTACTATTCCTATTGGTACTGCTTGGAACACGCCTGTAAATACTGGTCCTGATGTTGTGTTACCAGCAACGTCTCCACAGTTGCCTTTAACACCCTCTACACCAATTGATACAACCTATGCCATAACTATATATGGCACCAATTATTATTTATTACCATTATTGTTCTTTTTATTAAAAAAACGTAAACGCCTTCCTTATTTTTTTGCAGATGGCATTGTGGCGCTCTAGCGACAACATGGTGTATTTGCCTCCCCCCTCAGTGGCGAAGGTTGTCAATACAGATGATTACGTAACACGCACTGGCATTTATTATTATGCTGGTACATCTAGGTTATTAACTGTAGGCCATCCATATTTTAAGGTCCCTATGTCTGGGGGCCGTAAGCAGGACATTCCTAAGGTGTCTGCATATCAATACAGGGTGTTTAGGGTTTCCCTACCTGATCCTAATAAATTTAGTCTTCCTGAGTCTACATTATATAACCCTGATACGCAGCGATTGGTATGGGCCTGTGTTGGTGTTGAAATAGGTAGGGGGCAGCCATTAGGTGTTGGCCTTAGTGGGCATCCATTATATAATAGGCTAGATGATACTGAAAATTCCCCGTTTTCCTCTAACAAAAATCCTAAGGACAGTAGGGACAATGTTTCAGTGGACTATAAACAAACGCAACTATGTATTATAGGCTGTGTTCCTGCCATTGGGGAGCACTGGGCCAAAGGTAAATCTTGTAAGCCTACCAATGTGCAGCCCGGGGACTGTCCACCATTAGAATTAGTAAATACACCTATTCAGGATGGCGATATGATTGATACAGGATATGGTGCTATGGACTTTAGTACATTACAAGAAACAAAAAGCGAGGTGCCTTTAGATATATGTCAATCGGTCTGCAAATATCCTGACTATTTACAGATGTCTGCAGATGTCTATGGAGACAGTATGTTTTTTTGTTTACGTAGGGAACAGTTATTTGCTAGGCATTTTTGGAATAGAGGGGGCATGGTAGGGGACACTATTCCTACTGAATTGTATATTAAGGGCACTGACATACGTGACAGTCCTAGTAGTTATGTGTATGCCCCCTCGCCTAGTGGGTCTATGGTATCCTCAGACTCCCAGTTATTTAACAAGCCCTATTGGCTGCACAAGGCACAAGGGCACAACAATGGTATTTGTTGGCATAATCAATTATTTCTTACTGTTGTGGATACCACTCGCAGTACTAATTTTACTTTGTCTACTACTACTGAATCAGCTGTACCAAATATTTATGATCCTAATAAATTTAAGGAATATGTTAGGCATGTTGAGGAATATGATTTGCAATTCATATTTCAGTTGTGTACTATAACATTGTCAACTGATGTAATGTCCTATATACATACTATGAATCCTGCTATTTTAGATGATTGGAATTTTGGTGTTGCCCCTCCGCCATCTGCTAGTCTTGTAGATACATACCGCTATCTGCAATCAGCAGCAATTACATGTCAAAAAGACGCCCCTGCACCTACTAAAAAGGATCCATATGATGGCCTAAACTTTTGGAATGTAAATTTAAAGGAAAAGTTTAGTTCTGAACTGGACCAGTTTCCTTTAGGACGCAAATTTCTTTTACAGGCAGGTGTCCGCCGACGACCCACTATAGGCCCCCGCAAACGCCCTGCCACAGCAACTACTGCATCTACCTCTAAGCACAAACGTAAACGTGTGTCAAAGTAATTGTTGTATGTTTTGTTTTGTATGTTGGTTGTATGTGTGGTTGTATATGTGTCATGTTGGTGTTG-------------------GTATGTGTATATGTATATGTGTATGTTTGCAAGTATGTTTGTATAATCTGTTTTTGTTAATAAAGTATGTATGTCAGTTTACTTTGTGGTTGCACCCTGTGACTAACATATGTCCTTGTTTTACATATAATAGGACTGCAACATTTCATACATAATTTGTAGCCCTACCCTAAGGTGTGTTACAGTACATGTA--ATATATATATAGTTCTATATTATACCGAGTGGCCATTTTGTAAGGCCATTTTGTGTGCAACCGTCTTCGGTCGGTGGTGCTATTTCCTCCTATACAGTATTAAAAACTATGTGTTTCAGCAAAAACATGTTTCACCTTGGTTCACCCACATAGTTGGCACCGGTAACAGTATGTACTGGCGCACCTTACTTAGTCATCATCCTGTCCAGGTGCAGTGCAACAATAGTTTGGCAGCCTATATATCTCCACCCTTGTAATAAAACTGCTTTTAGGCATAGTTTTTTAACTGTTTTTACTTGCCTAATAGCATAGTTGGCCTGTATAACTACTTTTGCATTCAAGAATCTGTCTAGTAGTGTAAGTTATACAGTGACTAATACCACATCCATAAATTTGTGCAACCGAAATAGGTTGGGCACACATACCAATACTTTTACTTATAACATTTTACAATCATTTTATATTA-GAAAGGGAGTGACCGAAAACGGTCACGACCGAAAACGGTGTATATAAAGCTGAACACAGCAGTTGTCTATACCA
>KC470276|HPV68|D2|
ATGGCGCTATTTCACAACCCTGAGGAACGGCCATACAAATTGCCAGACCTGTGCAGGACATTGGACACTACATTGCATGACGTTACAATAGACTGTGTCTATTGCAGAAGGCAACTACAACGGACAGAGGTATATGAATTTGCCTTTGGTGACTTAAATGTAGTATATAGGGACGGGGTACCATTAGCTGCATGCCAATCCTGTATTAAATTTTATGCTAAAATAAGGGAACTACGATATTACTCAGAATCGGTGTATGCCACAACATTAGAAACCATAACTAATACAAAGTTATATGATTTATCAATAAGGTGCATGTGTTGCTTGAAACCATTGAGTCCAGCTGAAAAACTAAGGCACCTAAATTCAAAACGAAGATTCCATAAAATAGCAGGAAACTTTACAGGACAGTGTCGCCACTGCTGGACCAGTAAGCGAGAGGACCGCAGACGCACACGGCAGGAGACACAAGTATAAACTAACTATGCATGGACCAAAGCCCACCGTGCAGGAAATTGTGTTAGAGTTATGTCCATGCAATGAAATAGAGCCGGTTGACCTTGTATGTCACGAGCAATTAGGAGATTCAGACGATGAAATAGATGAACCCGACCATGCAGTTAATCACCACCAACATCAACTACTAGCCAGACGGGACGAACAACAGCGTCACAGAATTCAGTGTATGTGTTGTAAGTGTAACAACCCACTGCAACTAGTAGTAGAAGCGTCGCGGGAGAACCTGCGGAAGCTGCAACTGCTGTTTATGGACTCACTAAATTTTGTGTGTCCGTGGTGTGCAACGGAAACCCAGTAATCTGCAATGGCCAATTGTGAAGGTACAGATGGGGACGGGACGGGGTGTAACGGATGGTTTTTTGTACAAGCAATAGTAGATAAACAAACAGGTGACACAGTCTCAGAGGATGAGGATGAAAACGCGACAGATACAGGTTCAGACATGGTAGATTTCATTGATGATGCTACAGATATTTGTATACAGGCAGAGCGTGAGACAGCACAGGTACTGTTAAATATGCAACAGGCCCAAAGGGATGCACAAACAGTGCGTGCCCTAAAACGAAAGTATACAGACAGTATAGAAAGCAGCCCTTTAGCAAAGTCGCCATTACAGGAACTATCAATAAATGTAAGCAGTACACAGGCAAGACAACCGGCGTATTCAGTGCCGGACAGCGGCTATGGCAATATGGAAGTGGAAACTCACTCGGAGGTAACTGTAGCAACTAATACAAATGGGGCGGACGGGGAGGATGAAGGGGAAAATGGCGACAGCATACGGGAGGACTGTAGTAGTGTAGACAGTGCTATAGATAGTGAAAACCAGGATCCTAAATCACCTACTACTCAACTAAAAGTATTATTACAATGTAATAATAAAAAAGCGGCAATGTTAACAGAATTTAAAAAAGTATATGGATTGTCCTTTAATGACCTAGTACGTACATTTAAAAGTGATAAAACCACATGTACGGACTGGGTAGCAGCAATATTTGGAGTAAATCCAACCATTGCCGAAGGGTTTAAAACACTAATTAAACAATATGCATTATATACCCATATACAATGTTTAGATACAAAAAACGGAATATTAATATTAATGTTAATAAGATACAAATGTGGGAAAAATAGAATAACAGTAGGAAAAGGATTAAGTACATTGTTGCATGTTCCAGACAGCTGTATGCTTTTGCAGCCACCAAAATTGCGTAGCCCTGTTGCAGCATTGTATTGGTATAGAACAGGAATATCTAATATTAGTGAGGTGTGTGGAGACACGCCAGAATGGATAAAAAGATTAACTATAATACAACATGGAATAGATGATAGTGTATTTGATTTATCAGACATGGTACAATGGGCATTTGATAATGAGTTAACAGATGAAAGTGATATAGCATTTTCATATGCTATGTTGGCAGATTGTAATAGTAATGCTGCAGCGTTTTTAAAAAGCAACTGTCAAGCAAAATATGTAAAAGATTGTGCAACAATGTGTAGACATTACAAACGGGCACAAAAACGACAAATGTCAATGCCGCAATGGATTAAATTTAGATGCAGTAAATGTGATGAAGGTGGTGATTGGCGACCAATTGTACAGTTTTTAAGATATCAGGGGCTAGAATTTATAACATTTTTATGTGCATTAAAGGATTTTTTAAAAGGCACGCCAAAACGTAATTGTATAGTTATACATGGGCCACCAAATACAGGCGAGTCATATTTTTGCATGAGTCTTATACAGTTTTTGCAAGGCACAATAATTTCATATGTAAATTCAGCTAGTCACTTTTGGTTAGAGCCACTTGCAGATGCAAAAATAGCCATGTTAGATGACGCAACAGGTACATGTTGGTCATATTTTGATAATTACATGAGAAATGCATTAGATGGTAACCCAATAAGTTTAGATAGAAAACACAGACACCTAATACAAATAAAATGTCCACCAATGCTAATAACATCAAATACCAACCCTGTGGAAGACAATAGGTGGCCGTATTTACATAGCAGACTAACTGTGTTTAAATTTCCTAATGCATTTCCATTTGACCAAAACAGGAACCCAGTGTATACAATCAATGATAAAAACTGGAAATGTTTTTTTGAAAAGACTTGGTGCAAATTAGACTTGCAGCAGGACGAGGATGAAGGAGACAATGATGGAAACACTTTCCCAACGTTTAAATGTGTTACAGGAGAAAATATTAGAACATTATGAACAGGACAGTAAATGTATAAAGGACCATATTAAGTATTGGAACTGTGTACGACTGGAAAATGCAATATATTATGCAGCACGAGAACGTGGTATGCATAATATTGCCCACCAGGTGGTGCCTCCTGTAAACATTTCAAAAACTAAAGCATATCAAGCCATTGAACTGCAGATGGCACTAGAGAGCATTGCTCAAACTGCATATAGTGCAGAAGAGTGGACATTAAGGGACACAAGTAATGAACTATGGCATACAAAGCCAAAGCAATGTTTTAAAAAACATGGTGTTACAGTGGACGTATGGTATGACGGGGACAAAAGCAACTCAATGCACTATGTAGTATGGGGTACAATATATTTTAAAAACAGTACAGACACATGGTGTAAAACAAAAGGGTGTGTGGATTATTGGGGTGTATATTATATGTATGAAAAACAAAAAACGTATTATGAAAGGTTTATGAATGATGCAAAACTATATGGGACTAGTGGAAAATGGGAGGTGCATTATAATGGCAACATAATTCATTGTCCTGACTCTATGTGCAGTACCACTGACGGAACAGTATCCACTTCTGAATCTATTGCCGAACTACAGAACACCACCGCGACCCATACCACCGCAGGTGCCCCATGCACCAAAAAAACACACTCGACGTCGTCTTGGAAGCACCCCAGACAGTACGGAATCACTGAGCCCCCTGAGCCCAACGACGTGTCCGTGGACGGTGTCAACCTCCCACTCCTCAGTAGAAGTGCAGGCCACAACAAAAGACGGAACGTGTGTTGTGGTGACACTACACCTATAGTGCATTTAAAAGGTGACAAAAATGGTTTAAAATGCTTTAGGTATAGGTTGCAAAAATATAGTGCTTTGTATGAAAATATATCATGTACATGGCATTGGATACGGGGTAGGGGATCAACCAATACAGGAATATTGACTGTAACATATATTTCTGAATCACAACGCCAAAAATTTTTGGAAACTGTTAAAATACCTTCCAGTGTAACTGTTTCATTAGGCTATATGACATTATAAGTG-----TTGTATTGTACCACACTGTATACTGTATACTGTATGTATATTGGATACATACCACCATACATGTACATATGATTGTACTGGTATTTTTGGTGTGGTTTTGTGTGTGCATGTATATATGTTGCACTGTCCCGCTTTTGCAGTCCATGCATGTGTGTGTGTATGTGTGGATACTTGTGTTTGTGTTTATATTAGTACGTACCACACCATTGGAAGTCTTTGCTGTATATATACTTTTTTTTTTACTGCCTATGTGGGTATTACACCTTTTTGCTTGTTATAGTATGCCTTAGGTTTTGTATTGGGCATTTGTATTGGTGTATATTTTTATAAATAAATATGGTATCACACCGAGCTGCCAGGCGCAAGCGTGCATCTGCAACTGAATTATATAAAACATGTAAACAATCAGGCACATGTCCTCCTGATGTTATAAATAAGGTTGAAGGCACCACACTTGCAAACAAACTATTGCAATGGACCAGTTTAGGTATTTTTCTGGGTGGCCTAGGCATTGGTACTGGGTCAGGAACCGGGGGTCGTACTGGGTACATTCCTTTAGGTGGTAAACCTAATACTGTTGTAAATGTGTCGCCTGCACGTCCCCCTGTGGTTATTGAACCTGTGGGTCCTACAGAACCCTCCATTGTGCAATTGGTGGAGGATTCCAGTGTTATTACATCTGGCACACCGGTACCAACATTTACAGGCACTTCTGGGTTTGAAATTACATCTTCTTCTACCACTACACCTGCTGTGTTAGACATTACCCCTTCGTCTGGGTCTGTGCAAGTAAGCAGTACTAGTTTTACTAACCCTGCATTTACAGACCCCACTATTATAGAAGTGCCTCAAACAGGTGAAGTCTCTGGTAATGTATTTGTAAGTACCCCCACATCGGGAACACATGGATATGAAGAAATACCTATGCAGGTATTTGCAACACATGGCACTGGTGCAGAACCTATTAGTAGTACACCTATACCTGGGGTTAGTCGTGTGGCAGGGCCACGTTTATATAGTAGGGCACATCAACAGGTTCGTGTTAGTAATTTTGATTTTGTAACTCACCCTTCATCATTTGTAACATTTGATAATCCTGCTTTTGAGCCTGTTGATACTACACTTACATATGAACCTGCTGACATAGCTCCTGATCCGGATTTTCTGGACATTGTTCGTTTACATAGGCCTGCCTTAACTTCCCGAAGAGGCACAGTACGTTTTAGCAGAGTAGGCAAAAAGGCAACTATGTTTACACGCCGGGGTACACAGATTGGGGCACAGGTGCACTATTACCATGATATTAGTGGCATTGCCCCTGCTGACAGCATTGAACTACAACCTTTGGTTGCCCCAGAGCAGTCTGACCCTATGGATACATTATATGATATATATGCAGCAGATACTGACAATACTACAGTATTGGATACTGCATTCCATAATGCTACATTTACCTCCCGTTCCCATATATCTGTTCCTTCATTGGCGTCTACAGCATCTACTACATATGCTAACACTACTATTCCTATTGGTACTGCTTGGAACACGCCTGTAAATACTGGTCCTGATGTTGTGTTACCAGCAACGTCTCCACAGTTGCCTTTAACACCCTCTACACCAATTGATACAACCTATGCCATAACTATATATGGCACCAATTATTATTTATTACCATTATTGTTCTTTTTATTAAAAAAACGTAAACGCCTTCCTTATTTTTTTGCAGATGGCATTGTGGCGCTCTAGCGACAACATGGTGTATTTGCCTCCCCCCTCAGTGGCGAAGGTTGTCAATACAGATGATTACGTAACACGCACTGGCATTTATTATTATGCTGGTACATCTAGGTTATTAACTGTAGGCCATCCATATTTTAAGGTCCCTATGTCTGGGGGCCGCAAGCAGGACATTCCTAAGGTGTCTGCATATCAATACAGGGTGTTTAGGGTTTCCCTACCTGATCCTAATAAATTTAGTCTTCCTGAGTCTACATTATATAACCCTGATACGCAGCGATTGGTATGGGCCTGTGTTGGTGTTGAAATAGGTAGGGGGCAGCCATTAGGTGTTGGCCTTAGTGGGCATCCATTATATAATAGGCTGGATGATACTGAAAATTCCCCGTTTTCCTCTAACAAAAATCCTAAGGACAGTAGGGACAATGTTTCAGTGGACTATAAACAAACGCAACTATGTATTATAGGCTGTGTTCCTGCCATTGGGGAGCACTGGGCCAAAGGTAAATCTTGTAAGCCTAACAATGTGCAGCCCGGGGACTGTCCACCATTAGAATTAGTAAATACACCTATTCAGGATGGCGATATGATTGATACAGGATATGGTGCTATGGACTTTAGTACATTACAAGAAACAAAAAGCGAGGTGCCTTTAGATATATGTCAATCGGTCTGCAAATATCCTGACTATTTACAGATGTCTGCAGATGTCTATGGAGACAGTATGTTTTTTTGTTTACGTAGGGAGCAGTTATTTGCTAGGCATTTTTGGAATAGAGGGGGCATGGTAGGGGACACTATTCCTACTGAATTGTATATTAAGGGCACTGACATACGTGACAGTCCTAGTAGTTATGTGTATGCCCCCTCGCCTAGTGGGTCTATGGTATCCTCAGACTCCCAGTTATTTAACAAGCCCTATTGGCTGCACAAGGCACAAGGACACAACAATGGTATTTGTTGGCATAATCAATTATTTCTTACTGTTGTGGATACCACTCGCAGTACTAATTTTACTTTGTCTACTACTACTGAATCAGCTGTACCAAATATTTATGATCCTAATAAATTTAAGGAATATATTAGGCATGTTGAGGAATATGATTTGCAATTCATATTTCAGTTGTGTACTATAACATTGTCCACTGATGTAATGTCCTATATACATACTATGAATCCTGCTATTTTAGATGATTGGAATTTTGGTGTTGCCCCTCCGCCATCTGCTAGTCTTGTAGATACATACCGCTATCTGCAATCAGCAGCAATTACATGTCAAAAGGACGCCCCTGCACCTACTAAAAAGGATCCATATGATGGCCTAAACTTTTGGAATGTAAATTTAAAGGAAAAGTTTAGTTCTGAACTGGACCAGTTTCCTTTAGGACGCAAATTTCTTTTACAGGCAGGTGTCCGCCGACGACCCACTATAGGCCCCCGCAAACGCCCTGCCACAGCAACTACTGCATCTACCTCTAAGCACAAACGTAAACGTGTGTCAAAGTAATTGTTGTATGTTTTTTTTTGTATGTTGGTTGTATGTGTGGTTGTATATGTGTCATGTTGGTGTTG-------------------GTATGTGTATATGTATATGTGTATGTTTGCAAGTATGTTTGTATAATCTGTTTTTGTTAATAAAGTATGTATGTCAGTTTACTTTGTGGTTGCACCCTGTGACTAACATATGTCCTTGTTTTACATATAATAGGACTGCAACATTTCATACATAATTTGTAGCCCTACCCTAAGGTGTGTTACAGTACATGTA--ATATATATATAGTTCTATATTATACCAAGTGGCCATTTTGTAAGGCCATTTTGTGTGCAACCGTCTTCGGTCGGTGGTGCTATTTCCTCCTATACAGTATTAAAAACTATGTGTTTCAGCAAAAACATGTTTTACCTTGGTTCACCCACATAGTTGGCACCGGTAACAGTATGTACTGGCGCACCTTACTTAGTCATCATCCTGTCCAGGTGCAGTGCAACAATAGTTTGGCAGCCTATATATCTCCACCCTTGTAATAAAACTGCTTTTAGGCATAGTTTTTTAACTGTTTTTACTTGCCTAATAGCATAGTTGGCCTGTATAACTACTTTTGCATTCAAGAATCTGTCTAGTAGTGTAAGTTATACAGTGACTAATACCACATCCATAAATTTTTGCAACCGAAATAGGTTGGGCACACATACCAATACTTTTACTTATAACATTTTACAATCATTTTATATTA-GAAAGGGAGTGACCGAAAACGGTCACGACCGAAAACGGTGTATATAAAGCTGAACACAGCAGTTGTCTATACCA
>KC470277|HPV68|E|
ATGGCGCTATTTCACAACCCTGAGGAACGGCCATACAAATTGCCAGACCTGTGCAGGACATTGGACACTACATTGCATGACGTTACAATAGACTGTGTCTATTGCAGAAGGCAACTACAACGGACAGAGGTATATGAATTTGCCTTTGGTGACTTAAATGTAGTATATAGGGACGGGGTACCATTAGCTGCATGCCAATCCTGTATTAAATTTTATGCTAAAATAAGGGAACTACGATATTACTCAGAATCGGTGTATGCCACAACATTAGAAACCATAACTAATACAAAGTTATATGATTTATCAATAAGGTGCATGTGTTGCTTGAAACCATTGAGTCCAGCTGAAAAACTAAGGCACCTAAATTCAAAACGAAGATTCCATAAAATAGCAGGAAACTTTACAGGACAGTGTCGCCACTGCTGGACCAGTAAGCGAGAGGACCGCAGACGCACACGGCAGGAGACACAAGTATAAACTAACTATGCATGGACCAAAGCCCACCGTGCAGGAAATTGTGTTAGAGTTATGTCCATGCAATGAAATAGAGCCGGTTGACCTTGTATGTCACGAGCAATTAGGAGATTCAGACGATGAAATAGATGAACCCGACCATGCAGTTAATCACCACCAACATCAACTACTAGCCAGACGGGACGAACAACAGCGTCACAGAATTCAGTGTGTGTGTTGTAAGTGTAACAACCCACTGCAACTAGTAGTAGAAGCGTCGCGGGAGAACCTGCGGAAGCTACAGCTGCTGTTTATGGACTCACTAAATTTTGTGTGTCCGTGGTGTGCAACGGAAACCCAGTAATCTGCAATGGCCAATTGTGAAGGTACAGATGGGGACGGGACGGGGTGTAACGGATGGTTTTTTGTACAGGCAATAGTAGATAAACAAACAGGTGACACAGTCTCAGAGGATGAGGATGAAAACGCAACAGATACAGGTTCAGACATGGTAGATTTTATTGATGATGCTACAGATATTTGTATACAGGCAGAGCGTGAGACAGCACAGGTACTGTTAAATATGCAACAGGCCCAAAGGGATGCACAAACAGTGCGTGCCCTAAAACGAAAGTATACAGACAGTATAGAAAGCAGCCCTTTAGCAAAGTCGCCATTACAGGAACTATCAATAAATGTAAGCAGTACACAGGCAAGACAACCGGCGTATTCAGTGCCGGACAGCGGCTATGGCAATATGGAAGTGGAAACTCACTCGGAGGTAACTGTAGCAACTAATACAAATGGGGCGGACGGGGAGGATGAAGGGGAAAATGGCGACAGCATACGGGAGGACTGTAGTAGTGTAGACAGTGCTATAGATAGTGAAAACCAGGATCCTAAATCACCTACTACGCAACTAAAAGTATTATTACAATGTAATAATAAAAAAGCGGCAATGTTAACAGAATTTAAAAAAGTATATGGATTGTCTTTTAATGACCTAGTACGTACATTTAAAAGTGATAAAACCACATGTACGGACTGGGTAGCAGCAATATTTGGAGTAAATCCAACAATTGCCGAAGGGTTTAAAACACTAATTAAACAATATGCATTATATACCCATATACAATGTTTAGATACAAAAAACGGAATATTAATATTAATGTTAATAAGATACAAATGTGGGAAAAATAGAATAACAGTAGGAAAAGGATTAAGTACATTGTTGCATGTTCCAGACAGTTGTATGCTTTTGCAGCCACCAAAATTGCGTAGCCCTGTTGCACCATTGTATTGGTATAGAACAGGAATATCTAATATTAGTGAGGTGTGTGGAGACACGCCAGAATGGATAAAAAGATTAACTATAATACAACATGGAATAGATGATAGTGTATTTGATTTATCAGACATGGTACAATGGGCATTTGATAATGAGTTAACAGATGAAAGTGATATAGCATTTTCATATGCTATGTTGGCAGATTGTAATAGTAATGCTGCATCGTTTTTAAAAAGCAACTGTCAAGCAAAATATGTAAAAGATTGTGCAACAATGTGTAGACATTACAAACGGGCACAAAAACGACAAATGTCAATGCCGCATTGGATTAATTTTAGATGCAGTAAATGTGATGAAGGTGGTGATTGGCGACCAATTGTACAGTTTTTAAGATATCATGGGCTAGAATTTATAACATTTTTATGTGCATTAAAGGATTTTTTAAAAGGCACGCCAAAACGTAATTGTATAGTTATACATGGGCCACCAAATACAGGCAAGTCATATTTTTGCATGAGTCTTATACATTTCCTGCAAGGCACAATAATTTCATATGTAAATTCAGCTAGTCACTTTTGGTTAGAGCCACTTGCAGATGCAAAAATAGCCATGTTAGATGACTCAACAGGTACATGTTGGTCATATTTTGATAATTACATGAGAAATGCATTAGATGGTAACCCAATAAGTTTAGATAGAAAACACAGACACCTAATACAAATAAAATGTCCACCAATGCTAATAACATCAAATACCAACCCTGTGGAAGACAATAGGTGGCCCTATTTACATAGCAGACTAACTGTGTTTAAATTTCCTAATGCATTTCCATTTGACCAAAACAGGAACCCAGTGTATACAATCAATGATAAAAACTGGAAATGTTTTTTTGAAAAGACTTGGTGCAAATTAGACTTGCAGCAGGACGAGGATGAAGGAGACAATGATGAAAACACTTTCCCAACGTTTAAATGCGTTACAGGAGAAAATATTAGAACATTATGAACAGGACAGTAAATGTATAAAGGACCATATTAAGTATTGGAACTGTGTACGACTGGAAAATGCAATATATTATGCAGCACGAGAACGTGGTATGCATAATATTGACCACCAGGTGGTGCCTCCTGTAAACATTTCAAAAACTAAAGCATATCAAGCCATTGAACTGCAGATGGCACTAGAGAGCATTGCTCAAACTGCATATAGTGCAGAAGAGTGGACATTAAGGGACACAAGTAATGAACTATGGCATACAAAGCCAAAGCAATGTTTTAAAAAACATGGTGTTACAGTGGAAGTATGGTATGACGGGGACAAAAGCAACTCAATGCACTATGTAGTATGGGGTACAATATACTTTAAAAACAGTACAGACACATGGTGTAAAACAAAAGGGTGTGTGGATTATTGGGGTGTATATTATATGTATGAAAAACAAAAAACGTATTATGAAAGGTTTATGAATGATGCACAACTATATGGGACTAGTGGAAAATGGGACGTGCATTATAATGGCAACATAATTCATTGTCCTGACTCTATGTGCAGTACCACTGACGGAACAGTATCCACTTCTGAATCTATTGCCGAACTACAGAACACCACCGCGACCCATACCACCGCAGGTGCCCCATGCACCAAAAAAACACACTCGACGTCGTCTTGGAAGCACCCCAGACAGTACGGAATCACTGAGCCCTCTGAGCCCAACGACGTGTCCGTGGACGGTGTCAACCTCCCACTCCTCAGTAGAAGTGCAGGCCACAACAAAAGAAGGAACTTGTGTTGTGGTGACACTACACCTATAGTGCATTTAAAAGGTGACAAAAATGGTTTAAAATGCTTTAGGTATAGGTTGCAAAAATATAGTGCTTTGTATGAAAATATATCATGTACATGGCATTGGATACGGGGTAGGGGATCAACCAATACAGGAATATTGACTGTAACATATGTTTCTGAATCACAACGCCAAAAATTTTTGGAAACTGTTAAAATACCTTCCAGTGTAACTGTTTCATTAGGCTATATGACATTATAAGTG-----TTGTATTGTACCACACTGTATACTGTATACTGTATGTATATTGGATACATACCACCATACATGTACATATGATTGTACTGGTATTTTTGGTGTGGTTTTGTGTGTGCATGTATATATGTTGCACTGTCCCGCTTTTGCAGTCCATGCATGTGTGTGTGTATGTGTGGATACTTGTGTTTGTGTTTATATTAGTACGTACCACACCATTGGAAGTCTTTGCTGTATATATACTTTTTTTTTTACTGCCTATGTGGGTATTACACCTTTTTGCTTGTTATAGTATGCCTTAGGTTTTGTATTGTGCATTTGTATTGGTGTATATTTTTATAAATAAATATGGTATCACACCGGGCTGCCAGGCGCAAGCGTGCATCTGCAACTGAATTATATAAAACATGTAAACAATCAGGCACATGTCCCCCTGATGTTATAAATAAGGTTGAAGGCACCACACTTGCAAACAAAATATTGCAATGGACCAGTTTAGGTATTTTTCTGGGTGGCCTAGGCATTGGTACTGGGTCAGGAACCGGGGGTCGTACTGGGTACATTCCTTTAGGTGGTAAACCTACTACTGTTGTAAATGTTTCGCCTGCACGTCCCCCTGTGGTTATTGAACCTGTGGGTCCTACAGAACCCTCCATTGTGCAATTGGTGGAGGATTCCAGTGTTATTACATCTGGCACACCGGTACCAACATTTACAGGCACTTCTGGGTTTGAAATTACATCTTCTTCTACCACTACACCTGCTGTGTTAGACATTACCCCTTCGTCTGGGTCTGTTCAAGTAAGCAGTACTAGTTTTACTAACCCTGCATTTACAGACCCCACTATCATAGAAGTGCCCCAAACAGGTGAAGTGTCTGGTAATGTATTTGTAAGTACCCCCACATCGGGAACACATGGATATGAAGAAATACCTATGCAGGTATTTGCAACACATGGCACTGGTACAGAACCTATTAGTAGTACACCTATACCTGGGGTTAGTCGTGTGGCAGGGCCACGTTTATATAGTAGGGCACATCAACAGGTTCGTGTTAGTAATTTTGATTTTGTAACTCACCCTTCATCATTTGTAACATTTGATAATCCTGCTTTTGAGCCTGTTGATACTACACTTACATATGAACCTGCTGACATAGCTCCTGATCCGGATTTTCTGGACATTGTTCGTTTACATAGGCCTGCCTTAACTTCCCGAAGAGGCACAGTACGTTTTAGCAGAGTAGGCAAAAAGGCAACTATGTTTACACGCCGGGGTACACAAATTGGGGCGCAGGTGCACTATTATCATGATATTAGTGGCATTGCCCCTGCTGACAGCATTGAACTACAACCTTTGGTTGCCCCAGAGCAGTCTGACCCTATGGATACTTTATATGATATATATGCACCAGATACTGACAATACTACAGTATTGGATACTGCATTCCATAATGCTACATTTACCTCCCGTTCCCATATATCTGTCCCTTCAGTGGCGTCTACAGCATCTACTACATATGCTAACACTACTATTCCTCTTGGTACTGCTTGGAACACGCCTGTAAATACTGGTCCTGATGTTGTGTTACCAGCAACGTCTCCACAGTTGCCTTTAACACCCTCTACACCAATTGATACAACCTATGCCATAACTATATATGGCACCAATTATTATTTATTACCATTATTGTTCTTTTTATTAAAAAAACGTAAACGCCTTCCTTATTTTTTTGCAGATGGCATTGTGGCGCTCTAGCGACAACATGGTGTATTTGCCTCCCCCCTCAGTGGCGAAGGTTGTCAATACAGATGATTACGTAACACGCACTGGCATTTATTATTATGCTGGTACATCTAGGTTATTAACTGTAGGCCATCCATATTTTAAGGTCCCTATGTCTGGGGGCCGCAAGCAGGACATTCCTAAGGTGTCTGCATATCAATACAGGGTGTTTCGGGTTTCCCTACCTGATCCTAATAAATTTAGTCTTCCTGAGTCTACATTATATAACCCTGATACGCAGCGATTGGTATGGGCCTGTGTTGGTGTTGAAATAGGTAGGGGGCAGCCATTAGGTGTTGGCCTTAGTGGGCATCCATTATATAATAGGCTAGATGATACTGAAAATTCCCCGTTTTCCTCTAACAAAAATCCTAAGGACAGTAGGGACAATGTTTCAGTGGACTATAAACAAACGCAACTATGTATTATAGGCTGTGTTCCTGCCATTGGGGAGCACTGGGCCAAAGGTAAATCTTGTAAGCCTAACAATGTGCAGCCCGGGGACTGTCCACCATTAGAATTAGTAAATACACCTATTCAGGATGGCGATATGATTGATACAGGATATGGTGCTATGGACTTTAGTACATTACAAGAAACAAAAAGCGAGGTGCCTTTAGATATATGTCAATCGGTCTGCAAATATCCTGACTATTTACAAATGTCTGCAGATGTCTATGGGGACAGTATGTTTTTTTGTTTACGTAGGGAACAGTTATTTGCTAGGCATTTTTGGAATAGAGGGGGCATGGTAGGGGACACTATTCCTACTGAATTGTATATTAAGGGCACTGACATACGTGACAGTCCTAGTAGTTATGTGTATGCCCCCTCGCCTAGTGGGTCTATGGTATCCTCAGACTCCCAGTTATTTAACAAGCCCTATTGGCTGCACAAGGCACAAGGACACAACAATGGTATTTGTTGGCATAATCAATTATTTCTTACTGTTGTGGATACCACTCGCAGTACTAATTTTACTTTGTCTACTACTACTGAATCAGCTGTACCAAATATTTATGATCCTAATAAATTTAAGGAATATGTTAGGCATGTTGAGGAATATGATTTGCAATTCATATTTCAGTTGTGTACTATAACATTGTCAACTGATGTAATGTCCTATATACATACTATGAATCCTGCTATTTTAGATGATTGGAATTTTGGTGTTGCCCCTCCGCCATCTGCTAGTCTTGTAGATACATACCGCTATCTGCAATCAGCAGCAATTACATGTCAGAAAGACGCCCCTGCACCTACTAAAAAGGATCCATATGATGGCCTAAACTTTTGGAATGTAAATTTAAAGGAAAAGTTTAGTTCTGAACTGGACCAGTTTCCTTTAGGACGCAAATTTCTTTTACAGGCAGGTGTCCGCCGACGACCCACTATAGGCCCCCGCAAACGCCCTGCCACAGCACCTACTACATCTACCTCTAAGCACAAACGTAAACGTGTGTCAAAGTAATTGTTGTATGTTTTGTTTTGTATGTTGGTTGTATGTGTGGTTGTATATGTGTCATGTTGGTGTTG-------------------GTATGTGTATATGTATATGTGTATGTTTGCAAGTATGTTTGTATAATCTGTTTTTGTTAATAAAGTATGTATGTCAGTTTACTTTGTGGTTGCACCCTGTGACTAACATATATCCTTGTTTTACATATAATAGGACTGCAACATTTCATACATAATTTGTAGCCCTACCCTAAGGTGTGTTACAGTACATGTA--ATATATATATAGTTCTATATTATACCAAGTGGCCATTTTGTAAGGCCATTTTGTGTGCAACCGTCTTCGGTCGGTAATGCTATTTCCTCCTATACAGTATTAAAAACTATGTGTTTCAGCAAAAACATGTTTCACCTTGGTTTACCCACATAGTTGGCACCGGTAACAGTATGTACTGGCGCACCTTACTTAGTCATCATCCTGTCCAGGTGCAGTGCAACAATAGTTTGGCAGCCTATATATCTCCACCCTTGTAATAAAACTGCTTTTAGGCATAGTTTTTTAACTGTTTTTACTTGCCTAATAGCATAGTTGGCCTGTATAACTACTTTTGCATTCAAGAATCTGTCTAGTAGTGTAAGTTATACAGTGACTAATACCACATCCATAAATTTGTGCAACCGAAATAGGTTGGGCACACATACCAATACTTTTACTTATAACATTTTACAATCATTTTATATTA-AAAAGGGAGTGACCGAAAGCGGTCACGACCGAAAACGGTGTATATAAAGCTGAACACAGCAGTTGTCTATACCA
>LNS2929003_HPV68
ATGGCGCTATTTCACAACCCTGAGGAACGGCCATACAAATTGCCAGACCTGTGCAGGACATTGGACACTACATTGCATGACGTTACAATAGAGTGTGTCTATTGCAGAAGGCAACTACAACGGACAGAGGTATATGAATTTGCCTTTAGTGACCTATGTGTAGTGTATAGAGACGGGGTACCATTTGCTGCATGCCAATCATGTATTAAATTTTATGCTAAAATACGGGAACTACGATATTACTCGGAATCGGTGTATGCAACTACATTAGAAACCATAACTAATACAAAGTTATATAATTTATTGATAAGGTGCATGAGTTGCTTGAAACCATTGTGTCCAGCAGAAAAACTAAGGCACCTAACGACAAAACGAAGATTACATAAAATAGCAGGAAACTTTACAGGACAGTGTCGGCACTGCTGGACCAGTAAGCGAGAGGACCGCAGACGCATACGTCAAGAAACACAAGTTTAAG-TAACTATGCATGGACCAAAGCCCACCGTGCAGGAAATTGTGTTAGAGCTATGTCCATACAATGAAATACAGCCGGTTGACCTTGTATGTCACGAGCAATTAGAAGATTCAGACGATGAAATAGATGAACCTGACCATGCAGTTAATCACCACCAACATCTACTACTAGCCAGACGGGACGAACAACAGCGTCACAGAATTCAGTGTCTGTGTTGTAAGTGTAACAAGCCACTGCAACTAGTAGTAGAAGCGTCGCGGGACAACCTGCGGACACTACAACAGCTGTTTATGGACTCACTAAATTTTGTGTGTCCGTGGTGTGCAACTGAAACCCAGTAATCTGCAATGGCCAATTGTGAAGGTACCGATGGGGACGGGACGGGGTGTAACGGATGGTTTTTTGTAGAAGCAATAGTAGATAAACAAACAGGTGACACAGTCTCAGAGGATGAGGACGAAAACGCAACAGATACAGGTTCAGACATGGTAGATTTTATTGATGATTCTACACATATTTGTATACAGGCAGAGCGTGAGACAGCACAGGTACTTTTGAATATGCAAGAGGCCCAAAGGGATGCACAAAGGGTGCGTGCCCTAAAACGAAAGTATACAGACAGTATAGAAAGCAGTCCTTTAGCAAAGTCGCCATTACAGGAATTATCACTAAATGTAAGCAGTACACAGGCAAGACAACCGGCGTATACAGTGCCGGACAGCGGCTATGGCAATATGGAAGTGGAAACTAACTCGGAGGTAACTGTAGCACCTAATAGAAATGGGGAGGATGGGGAAAATGAAGGGGAAAATGGCGACAGTATACGGGAGGACTGTAGTAGTGTGGACAGTGCTATAGATAGTGAAAACCAGGATCCTAAATCACCTACTACCCAACTTAAAGTATTATTACAATGTAACAATCAAAAGGCTGCAATGTTAACAGAATTTAAAAAAATATATGGATTGTCATTTAATGACCTGGTACGTACATTTAAAAGTGATAAAACCACATGTACAGACTGGGTAGCAGCAATATTCGGAGTAAATCCAACCATTGCGGAAGGGTTTAAAACACTAATTAAACAATATGCATTGTATACCCATATACAATGTTTAGATACAAAAACTGGAATATTAATACTAATGCTAATAAGATACAAATGTGGAAAAAATAGAATAACAGTAGGAAAAGGATTAAGTACATTGTTGCATGTTCCAGACAGCTGTATGCTTTTGCAGCCACCAAAATTACGTAGCCCTGTTGCAGCATTATATTGGTATAGAACAGGAATATCTAATATTAGTGAGGTGTGTGGCGACACGCCGGAATGGATAAAAAGATTAACTATAATACAACATGGAATAGATGATAGTGTATTTGATCTATCAGACATGGTACAATGGGCATTTGATAATGAGTTAACAGATGAAAGTGATATAGCATTTGAATATGCTATGTTAGCAGATTGTAATAGTAATGCTGCAGCGTTTTTAAAAAGCAACTGTCAAGCAAAATATGTAAAAGATTGTGCAACAATGTGTAGACATTACAAACGGGCGCAAAAACGACAAATGACAATGCCACAATGGATTAAATTTAGATGCAGTAAATGTGACGAAGGCGGTGATTGGCGCCCAATTGTACAATTTCTAAGATATCAAGGACTGGAATTTATAACATTTTTATGTGCATTAAAAGATTTTTTAAAAGGCACGCCAAAACGAAATTGTATAGTTATACATGGGCCGCCAAATACAGGCAAGTCATATTTTTGCATGAGCCTTATACATTTTTTACAAGGCACAATAATTTCATATGTAAATTCAGCAAGTCACTTTTGGTTAGAGCCACTTGCAGATGCAAAAATAGCCATGCTAGATGACGCAACAGGTACATGCTGGTCATATTTTGATAATTACATGAGAAATGCATTAGATGGTAACCCAATAAGTTTAGATAGAAAACACAGACACCTAATACAAATAAAGTGTCCACCAATGCTAATAACATCCAATACTAACCCTGTAGAAGACAATAGGTGGCCGTATTTACATAGTAGACTAACCGTGTTTAAATTTCCTAATGCATTTCCATTTGACCAAAACAGGAACCCAGTGTATACAATCAATGATAAAAACTGGAAATGTTTTTTTGAAAAGACTTGGTGCAGATTAGACTTGCAGCAGGACGAGGATGAAGGAGACAATGATGGAAACACTTTCCCAACGTTTAAATGTGTTACAGGAGAAAATATTAGAACATTATGAACAGGACAGTAAATGTATACAGGACCATATTAACTATTGGAATTGTGTGCGACTGGAAAATGCAATATATTATGCAGCACGAGAACGTGGTATGCATAATATTGACCACCAGGTGGTGCCGCCTGTAAACATTTCAAAAACTAAAGCATATCAAGCTATTGAACTGCAGATGGCACTAGAGAGCCTTGCTAAAACTGCATATAGTGCAGAGGAGTGGACATTAAGGGACACAAGTAATGAACTATGGCATACAAAGCCAAAGCAATGTTTTAAAAAACATGGTGTTACAGTGGAAGTATGGTATGATGGGGACAAAAGTAACTCAATGCATTATGTAGTGTGGGGTACCATTTACTTTAAAAACAGTACAGACACATGGTGTAAAACCCAAGGGTGTGTGGATTATTGGGGTGTATATTATATGTATGAACAACAAAAAACCTATTACGAAAGGTTTATGCAGGATGCACAACTATATGGGACTAGTGGAAAATGGGACGTGCATTATAATGGCAACATAATCCATTGTCCTGACTCTATGTGCAGTACCACTGACGGAAAAGTATCCTCTACTGAATCTGTTGCCGACCTACAGAACACCACCGCGACCCATACCACCGCAGGTGCCCCATGCACCAAAAAAACAAACTCGACGTCGTCTCGGAAGTATCCCAGACAGTGCGGAATCACTGAGCCCTCTGAGCCCGACAACGTGTCCGTGGACGGTGTCGACCTCCCACTCCTCAGTAGAAGTGCAGGCCAAAACAAAAGACGGAGCCTTTGTTGTGGTGACACTACACCTATAGTGCATTTAAAAGGTGACAAAAATGGATTAAAATGTCTTAGGTATAGGTTGCAAAAACATAACACTTTGTATGACAATATATCATGTACATGGCATTGGATAAGGGGTAGGGGATCAACCAATACAGGTATATTGACTGTAACATATGTTTCAGAAGCACAACGTGACAAGTTTTTGGAAACTGTTAAACTACCATCTAGTGTAACTGTTTCATTGGGGTATATGACATTATAAGTG------TGTATTGACCCAC-------ACTGTACACTATATGTATATTG------------------TATACATATGCTTGTATTGGTATTTTTGGTGTGGTTTTGTGTATGCATGTATATATGTTGCACTGTCCCGCTTTTGCAGTCTGTGCATCTGTGTGTGTATGTGTGGATATTTGTGTTTGTGTTCATATTAGTACGAACTACACCATTTGAGGTGTTTGCTGTATACCTACTTTTTTTTATACTGCCTATGTGGTTATTACACCGTCTTACTCTTAATACTATACAGTAACTGTTATACTGTGCATTTGTATTGTTGTTTATTTTTATAAATAAATATGGTGTCACACCGTGCTGCCAGACGCAAGCGTGCATCTGCAACTGACTTATATAAAACATGTAAACAATCAGGGACATGTCCTTCTGATGTTATAAATAAGGTTGAAGGTACTACACTTGCAGACAAAATATTACAATGGACAAGTTTAGGTATATTTTTGGGTGGCCTGGGTATAGGTACTGGCTCTGGCACCGGGGGTCGTGCTGGGTACATTCCTTTAGGTGGAAAACCTAATACTGTTGTGGATGTGTCGCCTGCACGTCCACCTGTGGTTATTGAACCTGTGGGTCCTACGGAACCCTCCATTGTCCAATTGGTGGAGGATTCCAGTGTTATTACATCTGGGACACCAGTACCAACATTTACAGGCACCTCTGGGTTTGAAATCACATCTTCGTCTACCACTACACCGGCAGTTTTAGACATTACCCCTTCGTCCGGGTCTGTGCAGGTAAGCAGTACTAGTTTTACCAACCCTGCATTTACAGACCCGACTATAATAGAAGTGCCTCAAACAGGTGAGGTGTCTGGTAATGTGTTTGTAAGTACCCCTACATCAGGAACACATGGATATGAGGAAATACCTATGCAGGTATTTGCAACACATGGCACTGGTACAGAACCTATTAGTAGTACTCCTATACCTGGGGTTAGTCGTGTGGCAGGGCCACGTTTATATAGTAGGGCACATCAACAGGTTCGTGTTAGTAATTTTGATTTTGTAACGCACCCTTCATCATTTGTAACATTTGATAATCCTGCTTTTGAGCCTGTTGATACTACTCTTACATATGAACCTGCTGACATAGCTCCTGATCCGGATTTTCTGGACATTGTTCGTTTACATAGGCCTGCCTTAACATCCCGAAGAGGAACAGTACGTTTTAGCAGAGTAGGCAAAAAGGCAACCATGTTTACACGCCGAGGTACACAAATTGGGGCACAGGTGCACTATTATCATGATATTAGTAACATTACTGCTGCTGACAGCATTGAACTACAACCATTGGTTGCCCCTGAGCAGGCGGACCCTATGGATAGCTTATATGATATATATGCACCTGATACTGACAATACTACAGTATTAGATACTGCATTTCATAATGCTACATTTACTACTCGTTCCCACATATCAGTTCCTTCATTGGCTTCTGCTGCATCCACTACATATACTAATACTACCATCCCTCTTGGTACTGCTTGGAACACGCCTGTGAATACTGGTCCTGATGTTGTATTACCATCTACAACCCCACAGTTGCCTTTAACACCCTCTACTCCAATTGATACAACCTTTGCCATAACTATATATGGTTCCAATTATTATTTATTACCATTGTTATTCTTTTTATTAAAAAAACGTAAACACCTTCCTTATTTTTTTACAGATGGCATTGTGGCGAGCTAGCGACAACATGGTGTATTTGCCTCCCCCCTCAGTGGCGAAGGTTGTCAATACAGATGATTATGTGACACGCACTGGCATGTATTACTATGCTGGTACATCTAGGTTATTAACTGTAGGCCATCCATATTTTAAAGTTCCTATGTCTGGGAGCCGCAAGCAGGGCATTCCTAAGGTGTCTGCATATCAATACAGAGTGTTTAGGGTTACCTTACCCGATCCTAATAAATTTAGTGTTCCTGAGTCTACATTATATAATCCAGATACACAGCGCATGGTATGGGCCTGTGTTGGTGTTGAAATAGGTAGGGGGCAGCCATTGGGCGTTGGCCTTAGTGGGCATCCACTATATAATAGGCTGGATGATACTGAAAATTCCCCGTTTTCCTCTAATAAAAATCCTAAAGACAGTAGGGACAATGTTGCAGTGGACTGTAAACAAACACAGCTGTGTATTATAGGCTGTGTTCCTGCTATTGGCGAGCACTGGGCCAAAGGTAAATCTTGTAAGCCTACCAATGTACAACAAGGGGACTGTCCCCCATTAGAATTGGTAAATACTCCTATTGAGGATGGCGATATGATTGATACAGGATATGGTGCTATGGACTTTGGTACATTACAAGAAACTAAAAGCGAGGTACCTTTGGATATATGTCAATCTGTTTGCAAATATCCTGACTATTTGCAGATGTCTGCAGATGTGTATGGAGACAGTATGTTTTTTTGTTTACGTAGGGAACAGTTATTTGCTAGGCATTTTTGGAATAGGGGAGGCATGGTAGGGGACACTATTCCCACTGACATGTATATTAAGGGCACTGACATTCGTGAAACTCCTAGTAGTTATGTGTATGCCCCCTCGCCTAGCGGGTCTATGGTGTCCTCTGACTCCCAGTTATTTAACAAGCCCTATTGGCTGCACAAGGCACAGGGACACAACAATGGTATTTGTTGGCATAATCAATTATTTCTTACCGTTGTGGATACAACGCGCAGTACTAATTTTACATTGTCCACTACTACAGACTCTACTGTACCAGCTGTTTATGATTCTAATAAATTTAAGGAATATGTTAGGCATGTTGAGGAATATGATTTGCAGTTTATATTTCAGTTGTGTACTATAACATTATCCACTGATGTAATGTCATATATACATACTATGAATCCTGCTATTTTGGATGATTGGAATTTTGGTGTTGCCCCTCCACCATCTGCTAGTCTTGTAGATACATACCGCTACCTACAATCAGCAGCAATCACATGTCAAAAGGACGCCCCTGCACCTGTTAAAAAAGATCCCTATGATGGTCTTAACTTTTGGAATGTGGATTTAAAGGAAAAGTTTAGTTCTGAACTGGACCAATTTCCATTAGGACGCAAATTTCTGTTACAAGCAGGTGTTCGCAGACGGCCCACCATAGGCCCTCGTAAACGCACTGCCACTGCAGCTACCACATCTACCTCTAAACACAAACGTAAACGTGTGTCAAAATAATTGTTATATGTTTTGTTTTGTATGTTGTTTGTTTGTGTGGTTGTATATGTGTCATGTTGGTGTTGGTATGTTGTGCATGTGCATGTATGTGTATGTGTTTATGTGTATGTTTGCAAGTATGTTTGTATAATCTGTTTTTGTTAATAAAGTATGTATGTCCGTGTCCTTTGTGGTTGCACCCTGTGACTAACATATGTCCTTGTTTTACATATAATAGGACTGCAACATTTCATACATAATTTGTAGCCCTACCCTAAGGTGTGTTACATTATATGCA--CTATAGTTATGGTTG--------ACCGTGTGGCCATTTTGTATGGCCGGTTTGTGTGCGACCGCTTTCGGTCGTTGGTACTATTTGCTTTTACATAGTATTAAAACCTATGTGTTTCAGCAAAAACATGTTTTACCTTGAGTTACCCACATAGTTGGCACCAGTAACAGT-CGTACTGGCGCACCTTAGTTAGTCATCATCCTGTCCAGGTGCACTGCAACAATAGTTTGGCAACCAACGTATCTCCTCCCTTGTAATAAAACTGCTTTTAGGCATAAAGTTTTAACTGTTTTTACTTGCCTAATAGCATAGTTGGCCAGTATAACTACTTTTGCATTCAAGAATCTGTCTAGTAGTGTAAGTTATACAGTGACTAATACTACATCCATAAATTTGTGCAACCGAAAAAGGTTGGGCACACATACCAATACTTTTACTTATAACATTTTACAATTATTCTATATAAAAAAAGGGTGGGACCGAAAACGGTCACGACCGAAAACGGTGTATATAAAGCTGAACACAGCAGTTGTCTATACCA
>LNS5530050_HPV68
ATGGCGCTATTTCACAACCCTGAGGAACGGCCATACAAATTGCCAGACCTGTGCAGGACATTGGACACTACATTGCATGACGTTACAATAGAGTGTGTCTATTGCAGAAGGCAACTACAACGGACAGAGGTATATGAATTTGCCTTTAGTGACCTATGTGTAGTGTATAGAGACGGGGTACCATTTGCTGCATGCCAATCATGTATTAAATTTTATGCTAAAATACGGGAACTACGATATTACTCGGAATCGGTGTATGCAACTACATTAGAAACCATAACTAATACAAAGTTATATAATTTATTGATAAGGTGCATGAGTTGCTTGAAACCATTGTGTCCAGCAGAAAAACTAAGGCACCTAACGACAAAACGAAGATTACATAAAATAGCAGGAAACTTTACAGGACAGTGTCGGCACTGCTGGACCAGTAAGCGAGAGGACCGCAGACGCATACGTCAAGAAACACAAGTTTAAG-TAACTATGCATGGACCAAAGCCCACCGTGCAGGAAATTGTGTTAGAGCTATGTCCATACAATGAAATACAGCCGGTTGACCTTGTATGTCACGAGCAATTAGAAGATTCAGACGATGAAATAGATGAACCTGACCATGCAGTTAATCACCACCAACATCTACTACTAGCCAGACGGGACGAACAACAGCGTCACAGAATTCAGTGTCTGTGTTGTAAGTGTAACAAGCCACTGCAACTAGTAGTAGAAGCGTCGCGGGACAACCTGCGGACACTACAACAGCTGTTTATGGACTCACTAAATTTTGTGTGTCCGTGGTGTGCAACTGAAACCCAGTAATCTGCAATGGCCAATTGTGAAGGTACCGATGGGGACGGGACGGGGTGTAACGGATGGTTTTTTGTAGAAGCAATAGTAGATAAACAAACAGGTGACACAGTCTCAGAGGATGAGGACGAAAACGCAACAGATACAGGTTCAGACATGGTAGATTTTATTGATGATTCTACACATATTTGTATACAGGCAGAGCGTGAGACAGCACAGGTACTTTTGAATATGCAAGAGGCCCAAAGGGATGCACAAAGGGTGCGTGCCCTAAAACGAAAGTATACAGACAGTATAGAAAGCAGTCCTTTAGCAAAGTCGCCATTACAGGAATTATCACTAAATGTAAGCAGTACACAGGCAAGACAACCGGCGTATACAGTGCCGGACAGCGGCTATGGCAATATGGAAGTGGAAACTAACTCGGAGGTAACTGTAGCACCTAATAGAAATGGGGAGGATGGGGAAAATGAAGGGGAAAATGGCGACAGTATACGGGAGGACTGTAGTAGTGTGGACAGTGCTATAGATAGTGAAAACCAGGATCCTAAATCACCTACTACCCAACTTAAAGTATTATTACAATGTAACAATCAAAAGGCTGCAATGTTAACAGAATTTAAAAAAATATATGGATTGTCATTTAATGACCTGGTACGTACATTTAAAAGTGATAAAACCACATGTACAGACTGGGTAGCAGCAATATTCGGAGTAAATCCAACCATTGCGGAAGGGTTTAAAACACTAATTAAACAATATGCATTGTATACCCATATACAATGTTTAGATACAAAAACTGGAATATTAATACTAATGCTAATAAGATACAAATGTGGAAAAAATAGAATAACAGTAGGAAAAGGATTAAGTACATTGTTGCATGTTCCAGACAGCTGTATGCTTTTGCAGCCACCAAAATTACGTAGCCCTGTTGCAGCATTATATTGGTATAGAACAGGAATATCTAATATTAGTGAGGTGTGTGGCGACACGCCGGAATGGATAAAAAGATTAACTATAATACAACATGGAATAGATGATAGTGTATTTGATCTATCAGACATGGTACAATGGGCATTTGATAATGAGTTAACAGATGAAAGTGATATAGCATTTGAATATGCTATGTTAGCAGATTGTAATAGTAATGCTGCAGCGTTTTTAAAAAGCAACTGTCAAGCAAAATATGTAAAAGATTGTGCAACAATGTGTAGACATTACAAACGGGCGCAAAAACGACAAATGACAATGCCACAATGGATTAAATTTAGATGCAGTAAATGTGACGAAGGCGGTGATTGGCGCCCAATTGTACAATTTCTAAGATATCAAGGACTGGAATTTATAACATTTTTATGTGCATTAAAAGATTTTTTAAAAGGCACGCCAAAACGAAATTGTATAGTTATACATGGGCCGCCAAATACAGGCAAGTCATATTTTTGCATGAGCCTTATACATTTTTTACAAGGCACAATAATTTCATATGTAAATTCAGCAAGTCACTTTTGGTTAGAGCCACTTGCAGATGCAAAAATAGCCATGCTAGATGACGCAACAGGTACATGCTGGTCATATTTTGATAATTACATGAGAAATGCATTAGATGGTAACCCAATAAGTTTAGATAGAAAACACAGACACCTAATACAAATAAAGTGTCCACCAATGCTAATAACATCCAATACTAACCCTGTAGAAGACAATAGGTGGCCGTATTTACATAGTAGACTAACCGTGTTTAAATTTCCTAATGCATTTCCATTTGACCAAAACAGGAACCCAGTGTATACAATCAATGATAAAAACTGGAAATGTTTTTTTGAAAAGACTTGGTGCAGATTAGACTTGCAGCAGGACGAGGATGAAGGAGACAATGATGGAAACACTTTCCCAACGTTTAAATGTGTTACAGGAGAAAATATTAGAACATTATGAACAGGACAGTAAATGTATACAGGACCATATTAACTATTGGAATTGTGTGCGACTGGAAAATGCAATATATTATGCAGCACGAGAACGTGGTATGCATAATATTGACCACCAGGTGGTGCCGCCTGTAAACATTTCAAAAACTAAAGCATATCAAGCTATTGAACTGCAGATGGCACTAGAGAGCCTTGCTAAAACTGCATATAGTGCAGAGGAGTGGACATTAAGGGACACAAGTAATGAACTATGGCATACAAAGCCAAAGCAATGTTTTAAAAAACATGGTGTTACAGTGGAAGTATGGTATGATGGGGACAAAAGTAACTCAATGCATTATGTAGTGTGGGGTACCATTTACTTTAAAAACAGTACAGACACATGGTGTAAAACCCAAGGGTGTGTGGATTATTGGGGTGTATATTATATGTATGAACAACAAAAAACCTATTACGAAAGGTTTATGCAGGATGCACAACTATATGGGACTAGTGGAAAATGGGACGTGCATTATAATGGCAACATAATCCATTGTCCTGACTCTATGTGCAGTACCACTGACGGAAAAGTATCCTCTACTGAATCTGTTGCCGACCTACAGAACACCACCGCGACCCATACCACCGCAGGTGCCCCATGCACCAAAAAAACAAACTCGACGTCGTCTCGGAAGTATCCCAGACAGTGCGGAATCACTGAGCCCTCTGAGCCCGACAACGTGTCCGTGGACGGTGTCGACCTCCCACTCCTCAGTAGAAGTGCAGGCCAAAACAAAAGACGGAGCCTTTGTTGTGGTGACACTACACCTATAGTGCATTTAAAAGGTGACAAAAATGGATTAAAATGTCTTAGGTATAGGTTGCAAAAACATAACACTTTGTATGACAATATATCATGTACATGGCATTGGATAAGGGGTAGGGGATCAACCAATACAGGTATATTGACTGTAACATATGTTTCAGAAGCACAACGTGACAAGTTTTTGGAAACTGTTAAACTACCATCTAGTGTAACTGTTTCATTGGGGTATATGACATTATAAGTG------TGTATTGACCCAC-------ACTGTACACTATATGTATATTG------------------TATACATATGCTTGTATTGGTATTTTTGGTGTGGTTTTGTGTATGCATGTATATATGTTGCACTGTCCCGCTTTTGCAGTCTGTGCATCTGTGTGTGTATGTGTGGATATTTGTGTTTGTGTTCATATTAGTACGAACTACACCATTTGAGGTGTTTGCTGTATACCTACTTTTTTTTATACTGCCTATGTGGTTATTACACCGTCTTACTCTTAATACTATACAGTAACTGTTATACTGTGCATTTGTATTGTTGTTTATTTTTATAAATAAATATGGTGTCACACCGTGCTGCCAGACGCAAGCGTGCATCTGCAACTGACTTATATAAAACATGTAAACAATCAGGGACATGTCCTTCTGATGTTATAAATAAGGTTGAAGGTACTACACTTGCAGACAAAATATTACAATGGACAAGTTTAGGTATATTTTTGGGTGGCCTGGGTATAGGTACTGGCTCTGGCACCGGGGGTCGTGCTGGGTACATTCCTTTAGGTGGAAAACCTAATACTGTTGTGGATGTGTCGCCTGCACGTCCACCTGTGGTTATTGAACCTGTGGGTCCTACGGAACCCTCCATTGTCCAATTGGTGGAGGATTCCAGTGTTATTACATCTGGGACACCAGTACCAACATTTACAGGCACCTCTGGGTTTGAAATCACATCTTCGTCTACCACTACACCGGCAGTTTTAGACATTACCCCTTCGTCCGGGTCTGTGCAGGTAAGCAGTACTAGTTTTACCAACCCTGCATTTACAGACCCGACTATAATAGAAGTGCCTCAAACAGGTGAGGTGTCTGGTAATGTGTTTGTAAGTACCCCTACATCAGGAACACATGGATATGAGGAAATACCTATGCAGGTATTTGCAACACATGGCACTGGTACAGAACCTATTAGTAGTACTCCTATACCTGGGGTTAGTCGTGTGGCAGGGCCACGTTTATATAGTAGGGCACATCAACAGGTTCGTGTTAGTAATTTTGATTTTGTAACGCACCCTTCATCATTTGTAACATTTGATAATCCTGCTTTTGAGCCTGTTGATACTACTCTTACATATGAACCTGCTGACATAGCTCCTGATCCGGATTTTCTGGACATTGTTCGTTTACATAGGCCTGCCTTAACATCCCGAAGAGGAACAGTACGTTTTAGCAGAGTAGGCAAAAAGGCAACCATGTTTACACGCCGAGGTACACAAATTGGGGCACAGGTGCACTATTATCATGATATTAGTAACATTACTGCTGCTGACAGCATTGAACTACAACCATTGGTTGCCCCTGAGCAGGCGGACCCTATGGATAGCTTATATGATATATATGCACCTGATACTGACAATACTACAGTATTAGATACTGCATTTCATAATGCTACATTTACTACTCGTTCCCACATATCAGTTCCTTCATTGGCTTCTGCTGCATCCACTACATATACTAATACTACCATCCCTCTTGGTACTGCTTGGAACACGCCTGTGAATACTGGTCCTGATGTTGTATTACCATCTACAACCCCACAGTTGCCTTTAACACCCTCTACTCCAATTGATACAACCTTTGCCATAACTATATATGGTTCCAATTATTATTTATTACCATTGTTATTCTTTTTATTAAAAAAACGTAAACACCTTCCTTATTTTTTTACAGATGGCATTGTGGCGAGCTAGCGACAACATGGTGTATTTGCCTCCCCCCTCAGTGGCGAAGGTTGTCAATACAGATGATTATGTGACACGCACTGGCATGTATTACTATGCTGGTACATCTAGGTTATTAACTGTAGGCCATCCATATTTTAAAGTTCCTATGTCTGGGAGCCGCAAGCAGGGCATTCCTAAGGTGTCTGCATATCAATACAGAGTGTTTAGGGTTACCTTACCCGATCCTAATAAATTTAGTGTTCCTGAGTCTACATTATATAATCCAGATACACAGCGCATGGTATGGGCCTGTGTTGGTGTTGAAATAGGTAGGGGGCAGCCATTGGGCGTTGGCCTTAGTGGGCATCCACTATATAATAGGCTGGATGATACTGAAAATTCCCCGTTTTCCTCTAATAAAAATCCTAAAGACAGTAGGGACAATGTTGCAGTGGACTGTAAACAAACACAGCTGTGTATTATAGGCTGTGTTCCTGCTATTGGCGAGCACTGGGCCAAAGGTAAATCTTGTAAGCCTACCAATGTACAACAAGGGGACTGTCCCCCATTAGAATTGGTAAATACTCCTATTGAGGATGGCGATATGATTGATACAGGATATGGTGCTATGGACTTTGGTACATTACAAGAAACTAAAAGCGAGGTACCTTTGGATATATGTCAATCTGTTTGCAAATATCCTGACTATTTGCAGATGTCTGCAGATGTGTATGGAGACAGTATGTTTTTTTGTTTACGTAGGGAACAGTTATTTGCTAGGCATTTTTGGAATAGGGGAGGCATGGTAGGGGACACTATTCCCACTGACATGTATATTAAGGGCACTGACATTCGTGAAACTCCTAGTAGTTATGTGTATGCCCCCTCGCCTAGCGGGTCTATGGTGTCCTCTGACTCCCAGTTATTTAACAAGCCCTATTGGCTGCACAAGGCACAGGGACACAACAATGGTATTTGTTGGCATAATCAATTATTTCTTACCGTTGTGGATACAACGCGCAGTACTAATTTTACATTGTCCACTACTACAGACTCTACTGTACCAGCTGTTTATGATTCTAATAAATTTAAGGAATATGTTAGGCATGTTGAGGAATATGATTTGCAGTTTATATTTCAGTTGTGTACTATAACATTATCCACTGATGTAATGTCATATATACATACTATGAATCCTGCTATTTTGGATGATTGGAATTTTGGTGTTGCCCCTCCACCATCTGCTAGTCTTGTAGATACATACCGCTACCTACAATCAGCAGCAATCACATGTCAAAAGGACGCCCCTGCACCTGTTAAAAAAGATCCCTATGATGGTCTTAACTTTTGGAATGTGGATTTAAAGGAAAAGTTTAGTTCTGAACTGGACCAATTTCCATTAGGACGCAAATTTCTGTTACAAGCAGGTGTTCGCAGACGGCCCACCATAGGCCCTCGTAAACGCACTGCCACTGCAGCTACCACATCTACCTCTAAACACAAACGTAAACGTGTGTCAAAATAATTGTTATATGTTTTGTTTTGTATGTTGTTTGTTTGTGTGGTTGTATATGTGTCATGTTGGTGTTGGTATGTTGTGCATGTGCATGTATGTGTATGTGTTTATGTGTATGTTTGCAAGTATGTTTGTATAATCTGTTTTTGTTAATAAAGTATGTATGTCCGTGTCCTTTGTGGTTGCACCCTGTGACTAACATATGTCCTTGTTTTACATATAATAGGACTGCAACATTTCATACATAATTTGTAGCCCTACCCTAAGGTGTGTTACATTATATGCA--CTATAGTTATGGTTG--------ACCGTGTGGCCATTTTGTATGGCCGGTTTGTGTGCGACCGCTTTCGGTCGTTGGTACTATTTGCTTTTACATAGTATTAAAACCTATGTGTTTCAGCAAAAACATGTTTTACCTTGAGTTACCCACATAGTTGGCACCAGTAACAGT-CGTACTGGCGCACCTTAGTTAGTCATCATCCTGTCCAGGTGCACTGCAACAATAGTTTGGCAACCAACGTATCTCCTCCCTTGTAATAAAACTGCTTTTAGGCATAAAGTTTTAACTGTTTTTACTTGCCTAATAGCATAGTTGGCCAGTATAACTACTTTTGCATTCAAGAATCTGTCTAGTAGTGTAAGTTATACAGTGACTAATACTACATCCATAAATTTGTGCAACCGAAAAAGGTTGGGCACACATACCAATACTTTTACTTATAACATTTTACAATTATTCTATATAAAAAAAGGGTGGGACCGAAAACGGTCACGACCGAAAACGGTGTATATAAAGCTGAACACAGCAGTTGTCTATACCA
>KC470270|HPV68|B|
ATGGCGCTATTTCACAACCCTGAGGAACGGCCATACAAATTGCCAGACCTGTGCAGGACATTGGACACTACATTGCATGACGTTACAATAGAGTGTGTCTATTGCAGAAGGCAACTACAACGGACAGAGGTATATGAATTTGCCTTTAGTGACCTATGTGTAGTGTATAGAGACGGGGTACCATTTGCTGCATGCCAATCATGTATTAAATTTTATGCTAAAATACGGGAACTACGATATTACTCGGAATCGGTGTATGCAACTACATTAGAAACCATAACTAATACAAAGTTATATAATTTATTGATAAGGTGCATGAGTTGCTTGAAACCATTGTGTCCAGCAGAAAAACTAAGGCACCTAACGACAAAACGAAGATTACATAAAATAGCAGGAAACTTTACAGGACAGTGTCGGCACTGCTGGACCAGTAAGCGAGAGGACCGCAGACGCATACGTCAAGAAACACAAGTTTAAG-TAACTATGCATGGACCAAAGCCCACCGTGCAGGAAATTGTGTTAGAGCTATGTCCATACAATGAAATACAGCCGGTTGACCTTGTATGTCACGAGCAATTAGAAGATTCAGACGATGAAATAGATGAACCTGACCATGCAGTTAATCACCACCAACATCTACTACTAGCCAGACGGGACGAACAACAGCGTCACAGAATTCAGTGTCTGTGTTGTAAGTGTAACAAGGCACTGCAACTAGTAGTAGAAGCGTCGCGGGACAACCTGCGGACACTACAACAGCTGTTTATGGACTCACTAAATTTTGTGTGTCCGTGGTGTGCAACCGAAACCCAGTAATCTGCAATGGCCAATTGTGAAGGTACCGATGGGGACGGGACGGGGTGTAACGGATGGTTTTTTGTAGAAGCAATAGTAGATAAACAAACAGGTGACACAGTCTCAGAGGATGAGGACGAAAACGCAACAGATACAGGTTCAGACATGGTAGATTTTATTGATGATTCTACACATATTTGTATACAGGCAGAGCGTGAGACAGCACAGGTACTTTTGAATATGCAAGAGGCCCAAAGGGATGCACAAAGGGTGCGTGCCCTAAAACGAAAGTATACAGACAGTATAGAAAGCAGTCCTTTAGCAAAGTCGCCATTACAGGAATTATCACTAAATGTAAGCAGTACACAGGCAAGACAACCGGCGTATACAGTGCCGGACAGCGGCTATGGCAATATGGAAGTGGAAACTAACTCGGAGGTAACTGTAGCACCTAATAGAAATGGGGAGGATGGGGAAAATGAAGGGGAAAATGGCGACAGTATACGGGAGGACTGTAGTAGTGTGGACAGTGCTATAGATAGTGAAAACCAGGATCCTAAATCACCTACTACCCAACTTAAAGTATTATTACAATGTAACAATCAAAAGGCTGCAATGTTAACAGAATTTAAAAAAGTATATGGATTGTCATTTAATGACCTGGTACGTACATTTAAAAGTGATAAAACCACATGTACAGACTGGGTAGCAGCAATATTCGGAGTAAATCCAACCATTGCGGAAGGGTTTAAAACACTAATTAAACAATATGCATTGTATACCCATATACAATGTTTAGATACAAAAACTGGAATATTAATACTAATGCTAATAAGATACAAATGTGGAAAAAATAGAATAACAGTAGGAAAAGGATTGAGTACATTGTTGCATGTTCCAGACAGCTGTATGCTTTTGCAGCCACCAAAATTACGTAGCCCTGTTGCAGCATTATATTGGTATAGAACAGGAATATCTAATATTAGTGAGGTGTGTGGCGACACGCCGGAATGGATAAAAAGATTAACCATAATACAACATGGAATAGATGATAGTGTATTTGACCTATCAGAAATGGTACAATGGGCATTTGATAATGAGTTAACAGATGAAAGTGATATAGCATTTGAATATGCTATGTTAGCAGATTGTAATAGTAATGCTGCAGCGTTTTTAAAAAGCAACTGTCAAGCAAAATATGTAAAAGATTGTGCAACAATGTGTAGACATTACAAACGGGCGCAAAAACGACAAATGACAATGCCACAATGGATTAAATTCAGATGCAGTAAATGTGACGAAGGCGGTGATTGGCGCCCAATTGTACAATTTCTAAGATATCAAGGACTGGAATTTATAACATTTTTATGTGCATTAAAAGATTTTTTAAAAGGCACGCCAAAACGAAATTGTATAGTTATACATGGGCCGCCAAATACAGGCAAGTCATATTTTTGCATGAGCCTTATACATTTTTTACAAGGCACAATAATTTCATATGTAAATTCAGCAAGTCACTTTTGGTTAGAGCCACTTGCAGATGCAAAAATAGCCATGCTAGATGACGCAACAGGTACATGCTGGTCATATTTTGATAATTACATGAGAAATGCATTAGATGGTAACCCAATAAGTTTAGATAGAAAACACAGACACCTAATACAAATAAAGTGTCCACCAATGCTAATAACATCCAATACTAACCCTGTAGAAGACAATAGGTGGCCATATTTACATAGTAGACTAACCGTGTTTAAATTTCCTAATGCATTTCCATTTGACCAAAACAGGAACCCAGTGTATACAATCAATGATAAAAACTGGAAATGTTTTTTTGAAAAGACTTGGTGCAGATTAGACTTGCAGCAGGACGAGGATGAAGGAGACAATGATGGAAACACTTTCCCAACGTTTAAATGTGTTACAGGAGAAAATATTAGAACATTATGAACAGGACAGTAAATGTATACAGGACCATATTAACTATTGGAATTGTGTGCGACTGGAAAATGCAATATATTATGCAGCACGCGAACGTGGTATGCATAATATTGACCACCAGGTGGTGCCGCCTGTAAACATTTCAAAAACTAAAGCATATCAAGCTATTGAACTGCAGATGGCACTAGAGAGCCTTGCTAAAACTGCATATAGTGCAGAGGAGTGGACATTAAGGGACACAAGTAATGAACTATGGCATACAAAGCCAAAGCAATGTTTTAAAAAACATGGTGTTACAGTGGAAGTATGGTATGATGGGGACAAAAGTAACTCAATGCATTATGTAGTGTGGGGTACCATTTACTTTAAAAACAGTACAGACACATGGTGTAAAACCCAAGGGTGTGTGGATTATTGGGGTGTATATTATATGTATGAACAACAAAAAACCTATTACGAAAGGTTTATGCAGGATGCACAACTATATGGGACTAGTGGAAAATGGGACGTGCATTATAATGGCAACATAATCCATTGTCCTGACTCTATGTGCAGTACCACTGACGGAAAAGTATCCTCTACTGAATCTGTTGCCGACCTACAGAACACCACCGCGACCCATACCACCGCAGTTGCCCCATGCACCAAAAAAACAAAGTCGACGTCGTCTCGGAAGTATCCCAGACAGTGCGGAATCACTGAGCCCTCTGAGCCCGACAACGTGTCCGTGGACGGTGTCGACCTCCCACTCCTCAGTAGAAGTGCAGGCCAAAACAAAAGACGGAGCCTTTGTTGTGGTGACACTACACCTATAGTGCATTTAAAAGGTGACAAAAATGGATTAAAATGTCTTAGGTATAGGTTGCAAAAACATAGCACTTTGTATGACAATATATCATGTACATGGCATTGGATAAGGGGTAGGGGATCAACCAATACAGGTATATTGACTGTAACATATGTTTCAGAAGCACAACGTGACAAGTTTTTGGAAACTGTTAAACTACCATCTAGTGTAACTGTTTCATTGGGGTATATGACATTATAAGTG------TGTATTGACCCAC-------ACTGTACACTATATGTATATTG------------------TATACATATGCTTGTATTGGTATTTTTGGTGTGGTTTTGTGTATGCATGTATATATGTTGCACTGTCCCGCTTTTGCAGTCTGTGCATCTGTGTGTGTATGTGTGGATATTTGTGTTTGTGTTCATATTAGTAAGAACTACACCATTTGAGGTGTTTGCTGTATACCTACTTTTTTTTATACTGCCTATGTGGTTATTACACCGTCTTACTCTTAATACTATACAGTAACTGTTATAGTGTGCATTTGTATTGTTGTTTATTTTTATAAATAAATATGGTGTCACACCGTGCTGCCAGGCGCAAGCGTGCATCTGCAACTGACTTATATAAAACATGTAAACAATCAGGGACATGTCCTTCTGATGTTATAAATAAGGTTGAAGGTACTACACTTGCAGACAAAATATTACAATGGACAAGTTTAGGTATATTTTTGGGTGGCCTGGGTATAGGTACTGGCTCTGGCACCGGGGGTCGTGCTGGGTACATTCCTTTAGGTGGAAAACCTAATACTGTTGTGGATGTGTCGCCTGCACGTCCACCTGTGGTTATTGAACCTGTGGGTCCTACGGAACCCTCCATTGTCCAATTGGTGGAGGATTCCAGTGTTATTACATCTGGGACACCAGTACCAACATTTACAGGCACCTCTGGGTTTGAAATCACATCTTCGTCTACCACTACACCGGCAGTTTTAGACATTACCCCTTCGTCCGGGTCTGTGCAGGTAAGCAGTACTAGTTTTACCAACCCTGCATTTACAGACCCGACTATAATAGAAGTGCCTCAAACAGGTGAGGTGTCTGGTAATGTGTTTGTAAGTACCCCTACATCAGGAACACATGGATATGAGGAAATACCTATGCAGGTATTTGCAACACATGGCACTGGTACAGAACCTATTAGTAGTACTCCTATACCTGGGGTTAGTCGTGTGGCAGGGCCACGTTTATATAGTAGGGCACATCAACAGGTTCGTGTTAGTAATTTTGATTTTGTAACGCACCCTTCATCATTTGTAACATTTGATAATCCTGCTTTTGAGCCTGTTGATACTACTCTTACATATGAACCTGCTGACATAGCTCCTGATCCGGATTTTCTGGACATTGTTCGTTTACATAGGCCTGCCTTAACATCCCGAAGAGGAACAGTACGTTTTAGCAGAGTAGGCAAAAAGGCAACCATGTTTACACGCCGAGGTACACAAATTGGGGCACAGGTGCACTATTATCATGATATTAGTAACATTACTGCTGCTGACAGCATTGAACTACAACCATTGGTTGCCCCTGAGCAGGCGGACCCTATGGATAGCTTATATGATATATATGCACCTGATACTGACAATACTACAGTATTAGATACTGCATTTCATAATGCTACATTTACTACTCGTTCCCACATATCAGTTCCTTCATTGGCTTCTGCTGCATCCACTACATATACTAATACTACCATCCCTCTTGGTACTGCTTGGAACACGCCTGTGAATACTGGTCCTGATGTTGTATTACCATCTACAACCCCACAGTTGCCTTTAACACCCTCTACTCCAATTGATACAACCTTTGCCATAACTATATATGGTTCCAATTATTATTTATTACCATTGTTATTCTTTTTATTAAAAAAACGTAAACACCTTCCTTATTTTTTTACAGATGGCATTGTGGCGAGCTAGCGACAACATGGTGTATTTGCCTCCCCCCTCAGTGGCGAAGGTTGTCAATACAGATGATTATGTGACACGCACTGGCATGTATTACTATGCTGGTACATCTAGGTTATTAACTGTAGGCCATCCATATTTTAAAGTTCCTATGTCTGGGAGCCGCAAGCAGGGCATTCCTAAGGTGTCTGCATATCAATACAGAGTGTTTAGGGTTACCTTACCCGATCCTAATAAATTTAGTGTTCCTGAGTCTACATTATATAATCCAGATACACAGCGCATGGTATGGGCCTGTGTTGGTGTTGAAATAGGTAGGGGGCAGCCATTGGGCGTTGGCCTTAGTGGGCATCCACTATATAATAGGCTGGATGATACTGAAAATTCCCCGTTTTCCTCTAATAAAAATCCTAAAGACAGTAGGGACAATGTTGCAGTGGACTGTAAACAAACACAGCTGTGTATTATAGGCTGTGTTCCTGCTATTGGCGAGCACTGGGCCAAAGGTAAATCTTGTAAGCCTACCAATGTACAACAAGGGGACTGTCCCCCATTAGAATTGGTAAATACTCCTATTGAGGATGGCGATATGATTGATACAGGATATGGTGCTATGGACTTTGGTACATTACAAGAAACTAAAAGCGAGGTACCTTTGGATATATGTCAATCTGTTTGCAAATATCCTGACTATTTGCAGATGTCTGCAGATGTGTATGGAGACAGTATGTTTTTTTGTTTACGTAGGGAACAGTTATTTGCTAGGCATTTTTGGAATAGGGGAGGTATGGTAGGGGACACTATTCCCACTGACATGTATATTAAGGGCACTGACATTCGTGAAACTCCTAGTAGTTATGTGTATGCCCCCTCGCCTAGCGGGTCTATGGTGTCCTCTGACTCCCAGTTATTTAACAAGCCCTATTGGCTGCACAAGGCACAGGGACACAACAATGGTATTTGTTGGCATAATCAATTATTTCTTACCGTTGTGGATACAACGCGCAGTACTAATTTTACATTGTCCACTACTACAGACTCTACTGTACCAGCTGTTTATGATTCTAATAAATTTAAGGAATATGTTAGGCATGTTGAGGAATATGATTTGCAGTTTATATTTCAGTTGTGTACTATAACATTATCCACTGATGTAATGTCATATATACATACTATGAATCCTGCTATTTTGGATGATTGGAATTTTGGTGTTGCCCCTCCACCATCTGCTAGTCTTGTAGATACATACCGCTACCTACAATCAGCAGCAATCACATGTCAAAAGGACGCCCCTGCACCTGTTAAAAAAGATCCCTATGATGGTCTTAACTTTTGGAATGTGGATTTAAAGGAAAAGTTTAGTTCTGAACTGGACCAATTTCCATTAGGACGCAAATTTCTGTTACAAGCAGGTGTTCGCAGACGGCCCACCATAGGCCCTCGTAAACGCACTGCCACTGCAGCTACCACATCTACCTCTAAACACAAACGTAAACGTGTGTCAAAATAATTGTTATATGTTTTGTTTTGTATGTTGTTTGTTTGTGTGGTTGTATATGTGTCATGTTGGTGTTGGTATGTTGTGCATGTGCATGTATGTGTATGTGTTTATGTGTATGTTTGCAAGTATGTTTGTATAATCTGTTTTTGTTAATAAAGTATGTATGTCCGTGTCCTTTGTGGTTGCACCCTGTGACTAACATATGTCCTTGTTTTACATATAATAGGACTGCAACATTTCATACATAATTTGTAGCCCTACCCTAAGGTGTGTTACATTATATGCA--CTATAGTTATGGTTG--------ACCGTGTGGCCATTTTGTATGGCCGGTTTGTGTGCGACCGCTTTCGGTCGTTGGTACTATTTGCTTTTACATAGTATTAAAACCTATGTGTTTCAGCAAAAACATGTTTTACCTTGAGTTACCCACATAGTTGGCACCAGTAACAGT-CGTACTGGCGCACCTTAGTTAGTCATCATCCTGTCCAGGTGCACTGCAACAATAGTTTGGCAACCAACGTATCTCCTCCCTTGTAATAAAACTGCTTTTAGGCATAAAGTTTTAACTGTTTTTACTTGCCTAATAGCATAGTTGGCCAGTATAACTACTTTTGCATTCAAGAATCTGTCTAGTAGTGTAAGTTATACAGTGACTAATACTACATCCATAAATTTGTGCAACCGAAAAAGGTTGGGCACACATACCAATACTTTTACTTATAACATTTTACAATTATTCTATATAAAAAAAGGGTGGGACCGAAAACGGTCACGACCGAAAACGGTGTATATAAAGCTGAACACAGCAGTTGTCTATACTA
>LNS3546756_HPV68
ATGGCGCTATTTCACAACCCTGAGGAACGGCCATACAAATTGCCAGACCTGTGCAGGACATTGGACACTACATTGCATGACGTTACAATAGACTGTGTCTATTGCAGAAGGCAACTACAACGGACAGAGGTATATGAATTTGCCTTTAGTGACCTATGTGTAGTGTATAGAGACGGGGTACCATTTGCTGCATGCCAATCATGTATTAAATTTTATGCTAAAATACGGGAACTACGATATTACTCGGAATCGGTGTATGCAACTACATTAGAAACCATAACTAATACAAAGTTATATAATTTATTGATAAGGTGCATGAGTTGCCTGAAACCATTGTGTCCAGCAGAAAAACTAAGGCACCTAACAACAAAACGAAGATTACATAAAATAGCAGGAAACTTTACAGGACAGTGTCGGCACTGCTGGACCAGTAAGCGAGAGGACCGCAGACGCATACGTCAAGAAACACAAGTTTAAG-TAACTATGCATGGACCAAAGCCCACCGTGCAGGAAATTGTGTTAGAGCTATGTCCATACAATGAAATACAGCCGGTTGACCTTGTATGTCACGAGCAATTAGGAGATTCAGACGATGAAATAGATGAACCCGACCATGCAGTTAATCACCACCAACATCTACTACTAGCCAGACGGGACGAACAACAGCGTCACAGAATTCAGTGTCTGTGTTGTAAGTGTAACAAGGCACTGCAACTAGTAGTAGAAGCGTCGCGGGACAACCTGCGGACACTACAACAGCTGTTTATGGACTCACTAAATTTTGTGTGTCCGTGGTGTGCAACTGAAACCCAGTAATCTGCAATGGCCAATTGTGAAGGTACCGATGGGGACGGGACGGGGTGTAACGGATGGTTTTTTGTAGAAGCAATAGTAGATAAACAAACAGGTGACACAGTCTCAGAGGATGAGGACGAAAACGCAACAGATACAGGTTCAGACATGGTAGATTTTATTGATGATTCTACACATATTTGTATACAGGCAGAGCGTGAGACAGCACAGGTACTTTTGAATATGCAAGAGGCCCAAAGGGATGCACAAAGGGTGCGTGCCCTAAAACGAAAGTATACAGACAGTATAGAAAGCAGTCCTTTAGCAAAGTCGCCATTACAGGAATTATCACTAAATGTAAGCAGTACACAGGCAAGACAACCGGCGTATACAGTGCCGGACAGCGGCTATGGCAATATGGAAGTGGAAACTAACTCGGAGGTAACTGTAGCACCTACTATAAATGGGGAGGATGGGGAAAATGAAGGGGAAAATGGCGACAGTATACGGGAGGACTGTAGTAGTGTGGACAGTGCTATAGATAGTGAAAACCAGGATCCTAAATCACCTACTACCCAACTTAAAGTATTATTACAATGTAACAATAAAAAGGCTGCAATGTTAACAGAATTTAAAAAAGTATATGGATTGTCATTTAATGACCTGGTACGTACATTTAAAAGTGATAAAACCACATGTACAGACTGGGTAGCAGCAATATTTGGAGTAAATCCAACCATTGCGGAAGGGTTTAAAACACTAATTAAACAATATGCATTGTATACCCATATACAATGTTTAGATACAAAAACTGGAATATTAATACTAATGCTAATAAGATACAAATGTGGAAAAAATAGAATAACAGTAGGAAAAGGATTGAGTACATTGTTGCATGTTCCAGACAGCTGTATGCTTTTGCAGCCACCAAAATTACGTAGCCCTGTTGCAGCATTATATTGGTATAGAACAGGAATATCTAATATTAGTGAGGTGTGTGGCGACACGCCGGAATGGATAAAAAGATTAACCATAATACAACATGGAATAGATGATAGTGTATTTGATTTATCAGACATGGTACAATGGGCATTTGATAATGAGTTAACAGATGACAGTGATATAGCATTTCAATATGCTATGTTAGCAGATTGTAATAGTAATGCTGCAGCGTTTTTAAAAAGCAACTGTCAAGCAAAATATGTAAAAGATTGTGCAACAATGTGTAGACATTACAAACGGGCGCAAAAACGACAAATGACAATGCCACAATGGATTAAATTTAGATGCAGTAAATGTGACGAAGGCGGTGATTGGCGCCCAATTGTACAATTTTTAAGATATCAAGGACTGGAATTTATAACATTTTTATGTGCATTAAAAGATTTTTTAAAAGGCACGCCAAAACGAAATTGTATAGTTATACATGGGCCGCCAAATACAGGCAAGTCATATTTTTGCATGAGCCTTATACATTTTTTACAAGGCACAATAATTTCATATGTAAATTCAGCAAGTCACTTTTGGTTAGAGCCACTTGCAGATGCAAAAATAGCCATGCTAGACGACGCAACAGGTACATGCTGGTCATATTTTGATAATTACATGAGAAATGCATTAGATGGTAACCCAATAAGTTTAGATAGAAAACACAGACACCTAATACAAATAAAGTGTCCACCAATGCTAATAACATCCAATACTAACCCTGTAGAAGACAATAGGTGGCCGTATTTACATAGTAGACTAACCGTGTTTAAATTTCCTAATGCATTTCCATTTGACCAAAACAGGAACCCAGTGTATACAATCAATGATAAAAACTGGAAATGTTTTTTTGAAAAGACTTGGTGCAGATTAGACTTGCAGCAGGACGAGGATGAAGGAGACAATGATGGAAACACTTTCCCAACGTTTAAATGTGTTACAGGAGAAAATATTAGAACATTATGAACAGGACAGTAAATGTATACAGGACCATATTAACTATTGGAATTGTGTGCGACTGGAAAATGCAATATATTATGCAGCACGAGAACGTGGTATGCATAATATTGACCACCAGGTGGTGCCGCCTGTAAACATTTCAAAAACTAAAGCATATCAAGCTATTGAACTGCAGATGGCACTAGAGAGCCTTGCTAAAACTGCATATAGTGCAGAGGAGTGGACATTAAGGGACACAAGTAATGAACTATGGCATACAAAGCCAAAGCAATGTTTTAAAAAACATGGTGTTACAGTGGAAGTATGGTATGATGGGGACAAGAGTAACTCAATGCATTATGTAGTGTGGGGTACAATTTACTTTAAAAACAGTACAGACACATGGTGTAAAACCCAAGGGCGTGTGGATTACTGGGGTGTATATTATATGTATGAACAACAAAAAACCTATTACGAAAGGTTTATGCAGGATGCACAACTATATGGGACTAGTGGAAAATGGGACGTGCATTATAATGGCAACATAATCCATTGTCCTGACTCTATGTGCAGTACCACTGACGGAAAAGTATCCACTACTGAATCTGTTGCCGACCTACAGAACACCACCGCGACCCATACCACCGCAGGTGCCCCATGCACCAAAAAAACAAACTCGACGTCGTCTCGGAAGTATCCCAGACAGTGCGGAATCACTGAGCCCTCTGAGCCCGACAACGTGTCCGTGGACGGTGTCGACCTCCCACTCCTCAGTAGAAGTGCAGGCCAAAACAAAAGACGGAGCCTTTGTTGTGGTGACACTACACCTATAGTGCATTTAAAAGGTGACAAAAATGGATTAAAATGTCTTAGGTATAGGTTGCAAAAACATAACGCTTTGTATGACAATATATCATGTACATGGCATTGGATAAGGGGTAGGGGATCAACCAATACAGGTATATTGACTGTAACATATGTTTCAGAAGCACAACGTGACAAGTTTTTGGAAACTGTTAAACTACCATCTAGTGTAACTGTGTCATTGGGGTATATGACATTATAAGTG------TGTATTGACCCAC-------ACTGTACACTATATGTATATTG------------------TATACATATGCTTGTATTGGTATTTTTGGTGTGGTTTTGTGTATGCATGTATATATGTTGCACTGTCCCGCTTTTGCAGTCTGTGCATGTGTGTGTGTATGTGTGGATATTTGTGTTTGTGTTTATATTAGTTAGAACTACACCATTTGAGGTGTTTGCTGTATACCTACTTTTTTTTATACTGCCTATGTGGTTATTACACAGTCTTACTCTTAATACTATACAGTAACTGTTATAGTGTGCATTTGTATTGTTGTTTATTTTTATAAATAAATATGGTTTCACACCGTGCTGCCAGGCGCAAGCGTGCATCTGCAACTGACTTATATAAAACATGTAAACAATCAGGGACATGTCCTTCTGATGTTATAAATAAGGTTGAAGGTACTACACTTGCAGACAAAATATTACAATGGACAAGTTTAGGTATATTTTTGGGTGGCCTGGGTATAGGTACTGGCTCTGGCACCGGAGGTCGTGCTGGGTACATTCCTTTAGGTGGAAAACCTAATACTGTTGTGGATGTGTCGCCTGCACGTCCACCTGTGGTTATTGAACCTGTGGGTCCTACGGAACCCTCCATTGTGCAATTGGTGGAGGATTCCAGTGTTATTACATCTGGGACACCAGTACCAACATTTACAGGCACCTCTGGGTTTGAAATTACATCTTCGTCTACCACTACACCGGCAGTTTTAGACATTACCCCTTCGTCCGGGTCTGTGCAGGTAAGCAGTACTAGTTTTACTAACCCTGCATTTACAGACCCGACTATAATAGAAGTGCCACAAACAGGTGAGGTGTCTGGTAATGTGTTTGTAAGTACCCCTACATCAGGAACACATGGATATGAGGAAATACCTATGCAGGTATTTGCAACACATGGCACTGGTACAGAACCTATTAGTAGTACTCCTATACCTGGGGTTAGTCGTGTGGCAGGGCCACGTTTATATAGTAGGGCACATCAACAGGTTCGTGTTAGTAATTTTGATTTTGTAACGCACCCTTCATCATTTGTAACATTTGATAATCCTGCTTTTGAGCCTGTTGATACTACTCTTACATATGAACCTGCTGACATAGCTCCTGATCCGGATTTTCTGGACATTGTTCGTTTACATAGGCCTGCCTTAACATCCCGAAGAGGAACAGTACGTTTTAGCAGAGTAGGCAAAAAGGCGACCATGTTTACACGCCGAGGTACACAAATTGGGGCACAGGTGCACTATTATCATGATATTAGTAACATTACCCCTGCTGACAGCATTGAACTACAACCATTGGTTGCCCCTGAGCAGGCGGACCCTATGGATAACTTATATGATATATATGCACCTGATACTGACAATACTACAGTATTAGATACTGCATTTCATAATGCTACATTTACTACTCGTTCCCACATATCAGTTCCTTCATTGGCTTCTGCTGCATCCACTACATATACTAATACTACCATTCCTCTTGGTACTGCTTGGAACACGCCTGTAAATACTGGTCCTGATGTTGTATTACCATCTACACCCCCACAGTTGCCTTTACCACCCTCTACTCCAATTGATACAACCTTTGCCATAACTATATATGGTTCCAATTATTATTTATTACCATTGTTATTCTTTTTATTAAAAAAACGTAAACACCTTCCTTATTTTTTTACAGATGGCATTGTGGCGAGCTAGCGACAACATGGTGTATTTGCCTCCCCCCTCAGTGGCGAAGGTTGTCAATACAGATGATTATGTGACACGCACTGGCATGTATTACTATGCTGGTACATCTAGGTTATTAACTGTAGGCCATCCATATTTTAAAGTTCCTATGTCTGGGGGCCGCAAGCAGGGCATTCCTAAGGTGTCTGCATATCAATACAGAGTGTTTAGGGTTACCTTACCTGATCCTAATAAATTTAGTGTTCCTGAGTCTACATTATATAATCCAGATACACAGCGCATGGTATGGGCCTGTGTTGGTGTTGAAATAGGTAGGGGGCAGCCATTGGGCGTTGGCCTTAGTGGGCATCCACTATATAATAGGCTGGATGATACTGAAAATTCCCCGTTTTCCTCTAATAAAAATCCTAAAGACAGTAGGGACAATGTTGCAGTGGACTGTAAACAAACACAGCTGTGTATTATAGGCTGTGTTCCTGCTATTGGCGAGCACTGGGCCAAAGGTAAATCTTGTAAGCCTACCAATGTACAACAAGGGGACTGTCCCCCATTGGAATTGGTAAATACTCCTATTGAGGATGGCGATATGATTGATACAGGATATGGTGCTATGGACTTTGGTACATTACAAGAAACGAAAAGCGAGGTACCTTTGGATATATGTCAATCTGTTTGCAAATATCCTGACTATTTGCAAATGTCTGCAGATGTGTATGGAGACAGTATGTTTTTTTGTTTACGTAGGGAACAGTTATTTGCCAGGCATTTTTGGAATAGGGGAGGCATGGTAGGGGACACTATTCCCACTGACATGTATATTAAGGGCACTGACATTCGTGAAACTCCTAGTAGTTATGTGTATGCCCCCTCGCCTAGCGGGTCTATGGTGTCCTCTGACTCCCAGTTATTTAACAAGCCCTATTGGCTGCACAAGGCACAGGGACACAACAATGGTATTTGTTGGCATAATCAATTATTTCTTACCGTTGTGGATACAACGCGCAGTACTAATTTTACATTGTCCACTACTACAGACTCTACTGTACCAGCTGTGTATGATTCTAATAAATTTAAGGAATATGTTAGGCATGTTGAGGAATATGATTTGCAGTTTATATTTCAGTTGTGTACTATAACATTATCCACTGATGTAATGTCATATATACATACTATGAATCCTGCTATTTTGGATGATTGGAATTTTGGTGTTGCCCCTCCACCATCTGCTAGTCTTGTAGATACATACCGCTACCTACAATCAGCAGCAATTACATGTCAAAAGGACGCCCCTGCACCTGTTAAAAAAGATCCCTATGATGGTCTTAACTTTTGGAATGTGGATTTAAAGGAAAAGTTTAGTTCTGAACTGGACCAATTCCCATTAGGACGCAAATTTCTGTTACAGGCAGGTGTTCGCAGACGGCCCACCATAGGCCCTCGTAAACGCACTGCCACTGCAGCTACCACATCTACCTCTAAACACAAACGTAAACGTGTGTCAAAATAATTGTTATATGTCTTGTTTTGTATGTTGTTTGTCTGTGTGGTTGTATATGTGTCATGTTGGTGTTGGTATGTTGTGCATGTGCATGTATGTGTATGTGTATATGTGTATGTTTGCAAGTATGTGTGTATAATCTGTTTTTGTTAATAAAGTATGTATGTCCGTGTCCTTTGTGGTTGCACCCTGTGACTAACATATGTCCTTGTTTTACATATAATAGGACTGCAACATTTCATACATAATTTGTAGCCCTACCCTAAGGTGTGTTACATTATATGCA--ATATATTTATGGTTGCAAACTATACCGTGTGGCCATTTTGTATGGCCGGGTTGTGTGCGACCGCTTTCGGTCGTTGGTACTATTTGCTTTTACATAGTATTAAAACCTATGTGTTTCAGCAAAAACATGTTTTACCTTGAGTTACCCACATAGTTGGCACCAGTAACAGT-CGTACTGGCGCACCTTAGTTAGTCATCATCCTGTCCAGGTGCACTGCAACAATAGTTTGGCAACCAACGTATCTCCTCCCTTGTAATAAAACTGCTTTTAGGCATAAAGTTTTAACTGTTTTTGCTTGCCTAATAGCATAGTTGGCCAGTATAACTACTTTTGCATTCAAGAATCTGTCTGGTAGTGTAAGTTATACAGTGACTAATACTACATCCATAAATTTGTGCAACCGAAAAAGGTTGGGCACACATACCAATACTTTTACTTATAACATTTTACAATTATTCTATATAAAAAAAGGGTGGGACCGAAAACGGTCACGACCGAAAACGGTGTATATAAAGCTGAACACAGCAGTTCTCTATACTA
>DQ080079|HPV68|A1|
ATGGCGCTATTTCACAACCCTGAGGAACGGCCATACAAATTGCCAGACCTGTGCAGGACATTGGACACTACATTGCATGACGTTACAATAGACTGTGTCTATTGCAGAAGGCAACTACAACGGACAGAGGTATATGAATTTGCCTTTAGTGACCTATGTGTAGTGTATAGAGACGGGGTACCATTTGCTGCATGCCAATCATGTATTAAATTTTATGCTAAAATACGGGAACTACGATATTACTCGGAATCGGTGTATGCAACTACATTAGAAACCATAACTAATACAAAGTTATATAATTTATTGATAAGGTGCATGAGTTGCCTGAAACCATTGTGTCCAGCAGAAAAACTAAGGCACCTAACAACAAAACGAAGATTACATAAAATAGCAGGAAACTTTACAGGACAGTGTCGGCACTGCTGGACCAGTAAGCGAGAGGACCGCAGACGCATACGTCAAGAAACACAAGTTTAAG-TAACTATGCATGGACCAAAGCCCACCGTGCAGGAAATTGTGTTAGAGCTATGTCCATACAATGAAATACAGCCGGTTGACCTTGTATGTCACGAGCAATTAGGAGATTCAGACGATGAAATAGATGAACCCGACCATGCAGTTAATCACCACCAACATCTACTACTAGCCAGACGGGACGAACAACAGCGTCACAGAATTCAGTGTCTGTGTTGTAAGTGTAACAAGGCACTGCAACTAGTAGTAGAAGCGTCGCGGGACAACCTGCGGACACTACAACAGCTGTTTATGGACTCACTAAATTTTGTGTGTCCGTGGTGTGCAACTGAAACCCAGTAATCTGCAATGGCCAATTGTGAAGGTACCGATGGGGACGGGACGGGGTGTAACGGATGGTTTTTTGTAGAAGCAATAGTAGATAAACAAACAGGTGACACAGTCTCAGAGGATGAGGACGAAAACGCAACAGATACAGGTTCAGACATGGTAGATTTTATTGATGATTCTACACATATTTGTATACAGGCAGAGCGTGAGACAGCACAGGTACTTTTGAATATGCAAGAGGCCCAAAGGGATGCACAAAGGGTGCGTGCCCTAAAACGAAAGTATACAGACAGTATAGAAAGCAGTCCTTTAGCAAAGTCGCCATTACAGGAATTATCACTAAATGTAAGCAGTACACAGGCAAGACAACCGGCGTATACAGTGCCGGACAGCGGCTATGGCAATATGGAAGTGGAAACTAACTCGGAGGTAACTGTAGCACCTAATATAAATGGGGAGGATGGGGAAAATGAAGGGGAAAATGGCGACAGTATACGGGAGGACTGTAGTAGTGTGGACAGTGCTATAGATAGTGAAAACCAGGATCCTAAATCACCTACTACCCAACTTAAAGTATTATTACAATGTAACAATAAAAAGGCTGCAATGTTAACAGAATTTAAAAAAGTATATGGATTGTCATTTAATGACCTGGTACGTACATTTAAAAGTGATAAAACCACATGTACAGACTGGGTAGCAGCAATATTTGGAGTAAATCCAACCATTGCGGAAGGGTTTAAAACACTAATTAAACAATATGCATTGTATACCCATATACAATGTTTAGATACAAAAACTGGAATATTAATACTAATGCTAATAAGATACAAATGTGGAAAAAATAGAATAACAGTAGGAAAAGGATTGAGTACATTGTTGCATGTTCCAGACAGCTGTATGCTTTTGCAGCCACCAAAATTACGTAGCCCTGTTGCAGCATTATATTGGTATAGAACAGGAATATCTAATATTAGTGAGGTGTGTGGCGACACGCCGGAATGGATAAAAAGATTAACCATAATACAACATGGAATAGATGATAGTGTATTTGATTTATCAGACATGGTACAATGGGCATTTGATAATGAGTTAACAGATGACAGTGATATAGCATTTCAATATGCTATGTTAGCAGATTGTAATAGTAATGCTGCAGCGTTTTTAAAAAGCAACTGTCAAGCAAAATATGTAAAAGATTGTGCAACAATGTGTAGACATTACAAACGGGCGCAAAAACGACAAATGACAATGCCACAATGGATTAAATTTAGATGCAGTAAATGTGACGAAGGCGGTGATTGGCGCCCAATTGTACAATTTTTAAGATATCAAGGACTGGAATTTATAACATTTTTATGTGCATTAAAAGATTTTTTAAAAGGCACGCCAAAACGAAATTGTATAGTTATACATGGGCCGCCAAATACAGGCAAGTCATATTTTTGCATGAGCCTTATACATTTTTTACAAGGCACAATAATTTCATATGTAAATTCAGCAAGTCACTTTTGGTTAGAGCCACTTGCAGATGCAAAAATAGCCATGCTAGATGACGCAACAGGTACATGCTGGTCATATTTTGATAATTACATGAGAAATGCATTAGATGGTAACCCAATAAGTTTAGATAGAAAACACAGACACCTAATACAAATAAAGTGTCCACCAATGCTAATAACATCCAATACTAACCCTGTAGAAGACAATAGGTGGCCGTATTTACATAGTAGACTAACCGTGTTTAAATTTCCTAATGCATTTCCATTTGACCAAAACAGGAACCCAGTGTATACAATCAATGATAAAAACTGGAAATGTTTTTTTGAAAAGACTTGGTGCAGATTAGACTTGCAGCAGGACGAGGATGAAGGAGACAATGATGGAAACACTTTCCCAACGTTTAAATGTGTTACAGGAGAAAATATTAGAACATTATGAACAGGACAGTAAATGTATACAGGACCATATTAACTATTGGAATTGTGTGCGACTGGAAAATGCAATATATTATGCAGCACGAGAACGTGGTATGCATAATATTGACCACCAGGTGGTGCCGCCTGTAAACATTTCAAAAACTAAAGCATATCAAGCTATTGAACTGCAGATGGCACTAGAGAGCCTTGCTAAAACTGCATATAGTGCAGAGGAGTGGACATTAAGGGACACAAGTAATGAACTATGGCATACAAAGCCAAAGCAATGTTTTAAAAAACATGGTGTTACAGTGGAAGTATGGTATGATGGGGACAAGAGTAACTCAATGCATTATGTAGTGTGGGGTACAATTTACTTTAAAAACAGTACAGACACATGGTGTAAAACCCAAGGGCGTGTGGATTACTGGGGTGTATATTATATGTATGAACAACAAAAAACCTATTACGAAAGGTTTATGCAGGATGCACAACTATATGGGACTAGTGGAAAATGGGACGTGCATTATAATGGCAACATAATCCATTGTCCTGACTCTATGTGCAGTACCACTGACGGAAAAGTATCCACTACTGAATCTGTTGCCGACCTACAGAACACCACCGCGACCCATACCACCGCAGGTGCCCCATGCACCAAAAAAACAAACTCGACGTCGTCTCGGAAGTATCCCAGACAGTGCGGAATCACTGAGCCCTCTGAGCCCGACAACGTGTCCGTGGACGGTGTCGACCTCCCACTCCTCAGTAGAAGTGCAGGCCAAAACAAAAGACGGAGCCTTTGTTGTGGTGACACTACACCTATAGTGCATTTAAAAGGTGACAAAAATGGATTAAAATGTCTTAGGTATAGGTTGCAAAAACATAACGCTTTGTATGACAATATATCATGTACATGGCATTGGATAAGGGGTAGGGGATCAACCAATACAGGTATATTGACTGTAACATATGTTTCAGAAGCACAACGTGACAAGTTTTTGGAAACTGTTAAACTACCATCTAGTGTAACTGTGTCATTGGGGTATATGACATTATAAGTG------TGTATTGACCCAC-------ACTGTACACTATATGTATATTG------------------TATACATATGCTTGTATTGGTATTTTTGGTGTGGTTTTGTGTATGCATGTATATATGTTGCACTGTCCCGCTTTTGCAGTCTGTGCATGTGTGTGTGTATGTGTGGATATTTGTGTTTGTGTTTATATTAGTTAGAACTACACCATTTGAGGTGTTTGCTGTATACCTACTTTTTTTTATACTGCCTATGTGGTTATTACACAGTCTTACTCTTAATACTATACAGTAACTGTTATAGTGTGCATTTGTATTGTTGTTTATTTGTATAAATAAATATGGTTTCACACCGTGCTGCCAGGCGCAAGCGTGCATCTGCAACTGACTTATATAAAACATGTAAACAATCAGGGACATGTCCTTCTGATGTTATAAATAAGGTTGAAGGTACTACACTTGCAGACAAAATATTACAATGGACAAGTTTAGGTATATTTTTGGGTGGCCTGGGTATAGGTACTGGCTCTGGCACCGGAGGTCGTGCTGGGTACATTCCTTTAGGTGGAAAACCTAATACTGTTGTGGATGTGTCGCCTGCACGTCCACCTGTGGTTATTGAACCTGTGGGTCCTACGGAACCCTCCATTGTGCAATTGGTGGAGGATTCCAGTGTTATTACATCTGGGACACCAGTACCAACATTTACAGGCACCTCTGGGTTTGAAATTACATCTTCGTCTACCACTACACCGGCAGTTTTAGACATTACCCCTTCGTCCGGGTCTGTGCAGGTAAGCAGTACTAGTTTTACTAACCCTGCATTTACAGACCCGACTATAATAGAAGTGCCACAAACAGGTGAGGTGTCTGGTAATGTGTTTGTAAGTACCCCTACATCAGGAACACATGGATATGAGGAAATACCTATGCAGGTATTTGCAACACATGGCACTGGTACAGAACCTATTAGTAGTACTCCTATACCTGGGGTTAGTCGTGTGGCAGGGCCACGTTTATATAGTAGGGCACATCAACAGGTTCGTGTTAGTAATTTTGATTTTGTAACGCACCCTTCATCATTTGTAACATTTGATAATCCTGCTTTTGAGCCTGTTGATACTACTCTTACATATGAACCTGCTGACATAGCTCCTGATCCGGATTTTCTGGACATTGTTCGTTTACATAGGCCTGCCTTAACATCCCGAAGAGGAACAGTACGTTTTAGCAGAGTAGGCAAAAAGGCGACCATGTTTACACGCCGAGGTACACAAATTGGGGCACAGGTGCACTATTATCATGATATTAGTAACATTACCCCTGCTGACAGCATTGAACTACAACCATTGGTTGCCCCTGAGCAGGCGGACCCTATGGATAACTTATATGATATATATGCACCTGATACTGACAATACTACAGTATTAGATACTGCATTTCATAATGCTACATTTACTACTCGTTCCCACATATCAGTTCCTTCATTGGCTTCTGCTGCATCCACTACATATACTAATACTACCATTCCTCTTGGTACTGCTTGGAACACGCCTGTAAATACTGGTCCTGATGTTGTATTACCATCTACAACCCCACAGTTGCCTTTAACACCCTCTACTCCAATTGATACAACCTTTGCCATAACTATATATGGTTCCAATTATTATTTATTACCATTGTTATTCTTTTTATTAAAAAAACGTAAACACCTTCCTTATTTTTTTACAGATGGCATTGTGGCGAGCTAGCGACAACATGGTGTATTTGCCTCCCCCCTCAGTGGCGAAGGTTGTCAATACAGATGATTATGTGACACGCACTGGCATGTATTACTATGCTGGTACATCTAGGTTATTAACTGTAGGCCATCCATATTTTAAGGTTCCTATGTCTGGGGGCCGCAAGCAGGGCATTCCTAAGGTGTCTGCATATCAATACAGAGTGTTTAGGGTTACCTTACCTGATCCTAATAAATTTAGTGTTCCTGAGTCTACATTATATAATCCAGATACACAGCGCATGGTATGGGCCTGTGTTGGTGTTGAAATAGGTAGGGGGCAGCCATTGGGCGTTGGCCTTAGTGGGCATCCACTATATAATAGGCTGGATGATACTGAAAATTCCCCGTTTTCCTCTAATAAAAATCCTAAAGACAGTAGGGACAATGTTGCAGTGGACTGTAAACAAACACAGCTGTGTATTATAGGCTGTGTTCCTGCTATTGGCGAGCACTGGGCCAAAGGTAAATCTTGTAAGCCTACCAATGTACAACAAGGGGACTGTCCCCCATTGGAATTGGTAAATACTCCTATTGAGGATGGCGATATGATTGATACAGGATATGGTGCTATGGACTTTGGTACATTACAAGAAACGAAAAGCGAGGTACCTTTGGATATATGTCAATCTGTTTGCAAATATCCTGACTATTTGCAAATGTCTGCAGATGTGTATGGAGACAGTATGTTTTTTTGTTTACGTAGGGAACAGTTATTTGCCAGGCATTTTTGGAATAGGGGAGGCATGGTAGGGGACACTATTCCCACTGACATGTATATTAAGGGCACTGACATTCGTGAAACTCCTAGTAGTTATGTGTATGCCCCCTCGCCTAGCGGGTCTATGGTGTCCTCTGACTCCCAGTTATTTAACAAGCCCTATTGGCTGCACAAGGCACAGGGACACAACAATGGTATTTGTTGGCATAATCAATTATTTCTTACCGTTGTGGATACAACGCGCAGTACTAATTTTACATTGTCCACTACTACAGACTCTACTGTACCAGCTGTGTATGATTCTAATAAATTTAAGGAATATGTTAGGCATGTTGAGGAATATGATTTGCAGTTTATATTTCAGTTGTGTACTATAACATTATCCACTGATGTAATGTCATATATACATACTATGAATCCTGCTATTTTGGATGATTGGAATTTTGGTGTTGCCCCTCCACCATCTGCTAGTCTTGTAGATACATACCGCTACCTACAATCAGCAGCAATTACATGTCAAAAGGACGCCCCTGCACCTGTTAAAAAAGATCCCTATGATGGTCTTAACTTTTGGAATGTGGATTTAAAGGAAAAGTTTAGTTCTGAACTGGACCAATTCCCATTAGGACGCAAATTTCTGTTACAGGCAGGTGTTCGCAGACGGCCCACCATAGGCCCTCGTAAACGCACTGCCACTGCAGCTACCACATCTACCTCTAAACACAAACGTAAACGTGTGTCAAAATAATTGTTATATGTCTTGTTTTGTATGTTGTTTGTCTGTGTGGTTGTATATGTGTCATGTTGGTGTTGGTATGTTGTGTATGTGCATGTATGTGTATGTGTATATGTGTATGTTTGCAAGTATGTGTGTATAATCTGTTTTTGTTAATAAAGTATGTATGTCCGTGTCCTTTGTGGTTGCACCCTGTGACTAACATATGTCCTTGTTTTACATATAATAGGACTGCAACATTTCATACATAATTTGTAGCCCTACCCTAAGGTGTGTTACATTATATGCA--ATATATTTATGGTTGCAAACTATACCGTGTGGCCATTTTGTATGGCCGGGTTGTGTGCGACCGCTTTCGGTCGTTGGTACTATTTGCTTTTAGATAGTATTAAAACCTATGTGTTTCAGCAAAAACATGTTTTACCTTGAGTTACCCACATAGTTGGCACCAGTAACAGT-CGTACTGGCGCACCTTAGTTAGTCATCATCCTGTCCAGGTGCACTGCAACAATAGTTTGGCAACCAACGTATCTCCTCCCTTGTAATAAAACTGCTTTTAGGCATAAAGTTTTAACTGTTTTTGCTTGCCTAATAGCATAGTTGGCCAGTATAACTACTTTTGCATTCAAGAATCTGTCTGGTAGTGTAAGTTATACAGTGACTAATACTACATCCATAAATTTGTGCAACCGAAAAAGGTTGGGCACACATACCAATACTTTTACTTATAACATTTTACAATTATTCTATATAAAAAAAGGGTGGGACCGAAAACGGTCACGACCGAAAACGGTGTATATAAAGCTGAACACAGCAGTTCTCTATACTA
>LNS3830231_HPV68
ATGGCGCTATTTCACAACCCTGAGGAACGGCCATACAAATTGCCAGACCTGTGCAGGACATTGGACACTACATTGCATGACGTTGCAATAGACTGTGTCTATTGCAGAAGGCAACTACAACGGACAGAGGTATATGAATTTGCCTTTAGTGACCTATATGTAGTGTATAGAGACGGGGTACCATTTGCTGCATGCCAATCATGTATCAAATTTTATGCTAAAATACGGGAACTACGATATTACTCGGAATCGGTGTATGCAACTACATTAGAAACCATAACTAATACAAAGTTATATAATTTATTGATAAGGTGCATGAGTTGCCTGAAACCATTGTGTCCAGCAGAAAAACTAAGGCACCTAACAACAAAACGAAGATTACATAAAATAGCAGGAAACTTTACAGGACAGTGTCGGCACTGCTGGACCAGTAAGCGAGAGGACCGCAGACGCATACGTCAAGAAACACAAGTTTAAG-TAACTATGCATGGACCAAAGCCCACCGTGCAGGAAATTGTGTTAGAGCTATGTCCATACAATGAAATACAGCCGGTTGACCTTGTATGTCACGAGCAATTAGGAGATTCAGACGATGAAATAGATGAACCCGACCATGCAGTTAATCACCACCAACATCTACTACTAGCCAGACGGGACGAACAACAGCGTCACAGAATTCAGTGTCTGTGTTGTAAGTGTAACAAGGCACTGCAACTAGTAGTAGAAGCGTCGCGGGACAACCTGCGGACACTACAACAGCTGTTTATGGACTCACTAAATTTTGTGTGTCCGTGGTGTGCAACTGAAACCCAGTAATCTGCAATGGCCAATTGTGAAGGTACCGATGGGGACGGGACGGGGTGTAACGGATGGTTTTTTGTAGAAGCAATAGTAGATAAACAAACAGGTGACACAGTCTCAGAGGATGAGGACGAAAACGCAACAGATACAGGTTCAGACATGGTAGATTTTATTGATGATTCTACACATATTTGTATACAGGCAGAGCGTGAGACAGCACAGGTACTTTTGAATATGCAAGAGGCCCAAAGGGATGCACAAAGGGTGCGTGCCCTAAAACGAAAGTATACAGACAGTATAGAAAGCAGTCCTTTAGCAAAGTCGCCATTACAGGAATTATCACTAAATGTAAGCAGTACACAGGCAAGACAACCGGCGTATACAGTGCCGGACAGCGGCTATGGCAATATGGAAGTGGAAACTAACTCGGAGGTAACTGTAGCACCTAATATAAATGGGGAGGATGGGGAAAATGAAGGGGAAAATGGCGACAGTATACGGGAGGACTGTAGTAGTGTGGACAGTGCTATAGATAGTGAAAACCAGGATCCTAAATCACCTACTACCCAACTTAAAGTATTATTACACTGTAACAATAAAAAGGCTGCAATGTTAACAGAATTTAAAAAAGTATATGGATTGTCATTTAATGACCTGGTACGTACATTTAAAAGTGATAAAACCACATGTACAGACTGGGTAGCAGCAATATTTGGGGTAAATCCAACCATTGCGGAAGGGTTTAAAACACTAATTAAACAATATGCATTGTATACCCATATACAATGTTTAGATACAAAAACTGGAATATTGATACTAATGCTAATAAGATACAAATGTGGAAAAAATAGAATAACAGTAGGAAAAGGATTGAGTACATTGTTGCATGTTCCAGACAGCTGTATGCTTTTGCAGCCACCAAAATTACGTAGCCCTGTTGCAGCATTATATTGGTATAGAACAGGAATATCTAATATTAGTGAGGTGTGTGGCGACACGCCGGAATGGATAAAAAGATTAACCATAATACAACATGGAATAGATGATAGTGTATTTGATTTATCAGACATGGTACAATGGGCATTTGATAATGAGTTAACAGATGACAGTGATATAGCATTTCAATATGCTATGTTAGCAGATTGTAATAGTAATGCTGCAGCGTTTTTAAAAAGCAACTGTCAAGCAAAATATGTAAAAGATTGTGCAACAATGTGTAGACATTACAAACGGGCGCAAAAACGACAAATGACAATGCCACAATGGATTAAATTTAGATGCAGTAAATGTGACGAAGGCGGTGATTGGCGCCCAATTGTACAATTTTTAAGATATCAAGGACTGGAATTTATAACATTTTTATGTGCATTAAAAGATTTTTTAAAAGGCACGCCAAAACGAAATTGTATAGTTATACATGGGCCGCCAAATACAGGCAAGTCATATTTTTGCATGAGCCTTATACAGTTTTTACAAGGCACAATAATTTCATATGTAAATTCAGCAAGTCACTTTTGGTTAGAGCCACTTGCAGATGCAAAAATAGCCATGCTAGATGACGCAACAGGTACATGCTGGTCATATTTTGATAATTACATGAGAAATGCATTAGATGGTAACCCAATAAGTTTAGATAGAAAACACAGACACCTAATACAAATAAAGTGTCCACCAATGCTAATAACATCCAATACTAACCCTGTAGAAGACAATAGGTGGCCGTATTTACATAGTAGACTAACCGTGTTTAAATTTCCTAATGCATTTCCATTTGACCAAAACAGGAACCCAGTGTATACAATCAATGATAAAAACTGGAAATGTTTTTTTGAAAAGACTTGGTGCAGATTAGACTTGCAGCAGGACGAGGATGAAGGAGACAATGATGGAAACACTTTCCCAACGTTTAAATGTGTTACAGGAGAAAATATTAGAACATTATGAACAGGACAGTAAATGTATACAGGACCATATTAACTATTGGAATTGTGTGCGACTGGAAAATGCAATATATTATGCAGCACGAGAACGTGGTATGCATAATATTGACCACCAGGTGGTGCCGCCTGTAAACATTTCAAAAACTAAAGCATATCAAGCTATTGAACTGCAGATGGCACTAGAGAGCCTTGCTAAAACTGCATATAGTGCAGAGGAGTGGACATTAAGGGACACAAGTAATGAACTATGGCATACAAAGCCAAAGCAATGTTTTAAAAAACATGGTGTTACAGTGGAAGTATGGTATGATGGGGACAAGAGTAACTCAATGCATTATGTAGTGTGGGGTACAATTTACTTTAAAAACAGTACAGACACATGGTGTAAAACCCAAGGGTGTGTGGATTACTGGGGTGTATATTATATGTATGAACAACAAAAAACCTATTACGAAAGGTTTATGCAGGATGCACAACTATATGGGACTAGTGGAAAATGGGACGTGCATTATAATGGCAACATAATCCATTGTCCTGACTCTATGTGCAGTACCACTGACGGAAAAGTATCCACTACTGAATCTGTTGCCGACCTACAGAACACCACCGCGACCCATACCACCGCAGGTGCCCCATGCACCAAAAAAACAAACTCGACGTCGTCTCGGAAGTATCCCAGACAGTGCGGAATCACTGAGCCCTCTGAGCCCGACAACGTGTCCGTGGACGGTGTCGACCTCCCACTCCTCAGTAGAAGTGCAGGCCAAAACAAAAGACGGAGCCTTTGTTGTGGTGACACTACACCTATAGTGCATTTAAAAGGTGACAAAAATGGATTAAAATGTCTTAGGTATAGGTTGCAAAAACATAACGCTTTGTATGACAATATATCATGTACATGGCATTGGATAAGGGGTAGGGGATCAACCAATACAGGTATATTGACTGTAACATATGTTTCAGAAGCACAACGTGACAAGTTTTTGGAAACTGTTAAACTACCATCTAGTGTAACTGTGTCATTGGGGTATATGACATTATAAGTG------TGTATTGACCCAC-------ACTGTACACTATATGTATATTG------------------TATACATATGCTTGTATTGGTATTTTTGGTGTGGTTTTGTGTATGCATGTATATATGTTGCACTGTCCCGCTTTTGCAGTCTGTGCATGTGTGTGTGTATGTGTGGATATTTGTGTTTGTGTTTATATTAGTTCGAACTACACCATTTGAGGTGTTTGCTGTATACCTACTTTTTTTTATACTGCCTATGTGGTTATTACACAGTCTTACTCTTAATACTATACAGTAACTGTTATAGTGTGCATTTGTATTGTTGTTTATTTTTATAAATAAATATGGTTTCACACCGTGCTGCCAGGCGCAAGCGTGCATCTGCAACTGACTTATATAAAACATGTAAACAATCAGGGACATGTCCTTCTGATGTTATAAATAAGGTTGAAGGTACTACACTTGCAGACAAAATATTACAATGGACAAGTTTAGGTATATTTTTGGGTGGCCTGGGTATAGGTACTGGCTCTGGCACCGGAGGTCGTGCTGGGTACATTCCTTTAGGTGGAAAACCTAATACTGTTGTGGATGTGTCGCCTGCACGTCCACCTGTGGTTATTGAACCTGTGGGTCCTACGGAACCCTCCATTGTGCAATTGGTGGAGGATTCCAGTGTTATTACATCTGGGACACCAGTACCAACATTTACAGGCACCTCTGGGTTTGAAATTACATCTTCGTCTACCACTACACCGGCAGTTTTAGACATTACCCCTTCGTCCGGGTCTGTGCAGGTAAGCAGTACTAGTTTTACTAACCCTGCATTTACAGACCCGACTATAATAGAAGTGCCACAAACAGGTGAGGTGTCTGGTAATGTGTTTGTAAGTACCCCTACATCAGGAACACATGGATATGAGGAAATACCTATGCAGGTATTTGCAACACATGGCACTGGTACAGAACCTATTAGTAGTACTCCTATACCTGGGGTTAGTCGTGTGGCAGGGCCACGTTTATATAGTAGGGCACATCAACAGGTTCGTGTTAGTAATTTTGATTTTGTAACGCACCCTTCATCATTTGTAACATTTGATAATCCTGCTTTTGAGCCTGTTGATACTACTCTTACATATGAACCTGCTGACATAGCTCCTGATCCGGATTTTCTGGACATTGTTCGTTTACATAGGCCTGCCTTAACATCCCGAAGAGGAACAGTACGTTTTAGCAGAGTAGGCAAAAAGGCGACCATGTTTACACGCCGAGGTACACAAATTGGGGCACAGGTGCACTATTATCATGATATTAGTAACATTACCCCTGCTGACAGCATTGAACTACAACCATTGGTTGCCCCTGAGCAGGTGGACCCTATGGATAACTTATATGATATATATGCACCTGATGCTGACAATACTACAGTATTGGATACTGCATTTCATAATGCTACATTTACTACTCGTTCCCACATATCAGTTCCTTCATTGGCTTCTGCTGCATCCACTACATATACCAATACTACCATTCCTCTTGGTACTGCTTGGAACACGCCTGTAAATACTGGTCCTGATGTTGTATTACCATCTACAACCCCACAGTTGCCTTTAACACCCTCTACTCCAATTGATACAACCTTTGCCATAACTATATATGGTTCCAATTATTATTTATTACCATTGTTATTCTTTTTATTAAAAAAACGTAAACACCTTCCTTATTTTTTTACAGATGGCATTGTGGCGAGCTAGCGACAACATGGTGTATTTGCCTCCCCCCTCAGTGGCGAAGGTTGTCAATACAGATGATTATGTGACACGCACTGGCATGTATTACTATGCTGGTACATCTAGGTTATTAACTGTAGGCCATCCATATTTTAAAGTTCCTATGTCTGGGGGCCGCAAGCAGGGCATTCCTAAGGTGTCTGCATATCAATACAGAGTGTTTAGGGTTACCTTACCTGATCCTAATAAATTTAGTGTTCCTGAGTCTACATTATATAATCCAGATACACAGCGCATGGTATGGGCCTGTGTTGGTGTTGAAATAGGTAGGGGGCAGCCATTGGGCGTTGGCCTTAGTGGGCATCCACTATATAATAGGCTGGATGATACTGAAAATTCCCCGTTTTCCTCTAATAAAAATCCTAAAGACAGTAGGGACAATGTTGCAGTGGACTGTAAACAAACACAGCTGTGTATTATAGGCTGTGTTCCTGCTATTGGCGAGCACTGGGCCAAAGGTAAATCTTGTAAGCCTACCAATGTACAACAAGGGGACTGTCCCCCATTGGAATTGGTAAATACTCCTATTGAGGATGGCGATATGATTGATACAGGATATGGTGCTATGGACTTTGGTACATTACAAGAAACGAAAAGCGAGGTACCTTTGGATATATGTCAATCTGTTTGCAAATATCCTGACTATTTGCAAATGTCTGCAGATGTGTATGGAGACAGTATGTTTTTTTGTTTACGTAGGGAACAGTTATTTGCCAGGCATTTTTGGAATAGGGGAGGCATGGTAGGGGACACTATTCCCACTGACATGTATATTAAGGGCACTGACATTCGTGAAACTCCTAGTAGTTATGTGTATGCCCCCTCGCCTAGCGGGTCTATGGTGTCCTCTGACTCCCAGTTATTTAACAAGCCCTATTGGCTGCACAAGGCACAGGGACACAACAATGGTATTTGTTGGCATAATCAATTATTTCTTACCGTTGTGGATACAACGCGCAGTACTAATTTTACATTGTCCACTACTACAGACTCTACTGTACCAGCTGTTTATGATTCTAATAAATTTAAGGAATATGTTAGGCATGTTGAGGAATATGATTTGCAGTTTATATTTCAGTTGTGTACTATAACATTATCCACTGATGTAATGTCATATATACATACTATGAATCCTGCTATTTTGGATGATTGGAATTTTGGTGTTGCCCCTCCACCATCTGCTAGTCTTGTAGATACATACCGCTACCTACAATCAGCAGCAATTACATGTCAAAAGGACGCCCCTGCACCTGTTAAAAAAGATCCCTATGATGGTCTTAACTTTTGGAATGTGGATTTAAAGGAAAAGTTTAGTTCTGAACTGGACCAATTCCCATTAGGACGCAAATTTCTGTTACAGGCAGGTGTTCGCAGACGGCCCACCATAGGCCCTCGTAAACGCACTGCCACTGCAGCTACCACATCTACCTCTAAACACAAACGTAAACGTGTGTCAAAATAATTGTTATATGTCTTGTTTTGTATGTTGTTTGTCTGTGTGGTTATATATGTGTCATGTTGGTGTTGGTATGTTGTGCATGTGCATGTATGTGTATGTGTATATGTGTATGTTTGCAAGTATGTTTGTATAATGTGTTTTTGTTAATAAAGTATGTATGTCCGTGTCCTTTGTGGTTGCACCCTGTGACTAACATATGTCCTTGTTTTACATATAATAGGACTGCAACATTTCATACATAATTTGTAGCCCTACCCTAAGGTGTGTTACATTATATGCA--ATATATTTATGGTTGCAAACTATACCGTGTGGCCATTTTGTATGGCCGGGTTGTGTGCGACCGCTTTCGGTCGTTGGTACTATTTGCTTTTAGATGGTATTAAAACCTATGTGTTTCAGCAAAAACATGTTTTACCTTGAGTTACCCACATAGTTGGCACCAGTAACAGT-CGTACTGGCGCACCTTAGTTAGTCATCATCCTGTCCAGGTGCACTGCAACAATAGTTTGGCAACCAACGTATCTCCTCCCTTGTAATAAAACTGCTTTTAGGCATAAAGTTTTAACTGTTTTTACTTGCCTAATAGCATAGTTGGCCAGTATAACTACTTTTGCATTCAAGAATCTGTCTGGTAGTGTAAGTTATACAGTGACTAATACTACATCCATAAATTTGCGCAACCGAAAAAGGTTGGGCACACATACCAATACTTTTACTTATAACATTTTACAATTATTCTATATAAAAAAAGGGTGGGACCGAAAACGGTCACGACCGAAAACGGTGTATATAAAGCTGAACACAGCAGTTGTCTATACTA
>KC470269|HPV68|A2|
ATGGCGCTATTTCACAACCCTGAGGAACGGCCATACAAATTGCCAGACCTGTGCAGGACATTGGACACTACATTGCATGACGTTGCAATAGACTGTGTCTACTGCAGAAGGCAACTACAACGGACAGAGGTATATGAATTTGCCTTTAGTGACCTATATGTAGTGTATAGAGACGGGGTACCATTTGCTGCATGCCAATCATGTATCAAATTTTATGCTAAAATACGGGAACTACGATATTACTCGGAATCGGTGTATGCAACTACATTAGAAACCATAACTAATACAAAGTTATATAATTTATTGATAAGGTGCATGAGTTGCCTGAAACCATTGTGTCCAGCAGAAAAACTAAGGCACCTAACAACAAAACGAAGATTACATAAAATAGCAGGAAACTTTACAGGACAGTGTCGGCACTGCTGGACCAGTAAGCGAGAGGACCGCAGACGCATACGTCAAGAAACACAAGTTTAAG-TAACTATGCATGGACCAAAGCCCACCGTGCAGGAAATTGTGTTAGAGCTATGTCCATACAATGAAATACAGCCGGTTGACCTTGTATGTCACGAGCAATTAGGAGATTCAGACGATGAAATAGATGAACCCGACCATGCAGTTAATCACCACCAACATCTACTACTAGCCAGACGGGACGAACAACAGCGTCACAGAATTCAGTGTCTGTGTTGTAAGTGTAACAAGGCACTGCAACTAGTAGTAGAAGCGTCGCGGGACAACCTGCGGACACTACAACAGCTGTTTATGGACTCACTAAATTTTGTGTGTCCGTGGTGTGCAACTGAAACCCAGTAATCTGCAATGGCCAATTGTGAAGGTACCAATGGGGACGGGACGGGGTGTAACGGATGGTTTTTTGTAGAAGCAATAGTAGATAAACAAACAGGTGACACAGTCTCAGAGGATGAGGACGAAAACGCAACAGATACAGGTTCAGACATGGTAGATTTTATTGATGATTCTACACATATTTGTATACAGGCAGAGCGTGAGACAGCACAGGTACTTTTGAATATGCAAGAGGCCCAAAGGGATGCACAAAGGGTGCGTGCCCTAAAACGAAAGTATACAGACAGTATAGAAAGCAGTCCTTTAGCAAAGTCGCCATTACAGGAATTATCACTAAATGTAAGCAGTACACAGGCAAGACAACCGGCGTATACAGTGCCGGACAGCGGCTATGGCAATATGGAAGTGGAAACTAACTCGGAGGTAACTGTAGCACCTAATATAAATGGGGAGGATGGGGAAAATGAAGGGGAAAATGGCGACAGTATACGGGAGGACTGTAGTAGTGTGGACAGTGCTATAGATAGTGAAAACCAGGATCCTAAATCACCTACCACCCAACTTAAAGTATTATTACAATGTAACAATAAACAGGCTGCAATGTTAACAGAATTTAAAAAAGTATATGGATTGTCATTTAATGACCTGGTACGTACATTTAAAAGTGATAAAACCACATGTACAGACTGGGTAGCAGCAATATTTGGAGTAAATCCAACCATTGCGGAAGGGTTTAAAACACTAATTAAACAATATGCATTGTATACCCATATACAATGTTTAGATACAAAAACTGGAATATTAATACTAATGCTAATAAGATACAAATGTGGAAAAAATAGAATAACAGTAGGAAAAGGATTGAGTACATTGTTGCATGTTCCAGACAGCTGTATGCTTTTGCAGCCACCAAAATTACGTAGCCCTGTTGCAGCATTATATTGGTATAGAACAGGAATATCTAATATTAGTGAGGTGTGTGGCGACACGCCGGAATGGATAAAAAGATTAACCATAATACAACATGGAATAGATGATAGTGTATTTGATTTATCAGACATGGTACAATGGGCATTTGATAATGAGTTAACAGATGACAGTGATATAGCATTTCAATATGCTATGTTAGCAGATTGTAATAGTAATGCTGCAGCGTTTTTAAAAAGCAACTGTCAAGCAAAATATGTAAAAGATTGTGCAACAATGTGTAGACATTACAAACGGGCGCAAAAACGACAAATGACAATGCCACAATGGATTAAATTTAGATGCAGTAAATGTGACGAAGGCGGTGATTGGCGCCCAATTGTACAATTTTTAAGATATCAAGGACTGGAATTTATAACATTTTTATGTGCATTAAAAGATTTTTTAAAAGGCACGCCAAAACGAAATTGTATAGTTATACATGGGCCGCCAAATACAGGCAAGTCATATTTTTGCATGAGCCTTATACAGTTTTTACAAGGCACAATAATTTCATATGTAAATTCAGCAAGTCACTTTTGGTTAGAGCCACTTGCAGATGCAAAAATAGCCATGCTAGATGACGCAACAGGTACATGCTGGTCATATTTTGATAATTACATGAGAAATGCATTAGATGGTAACCCAATAAGTTTAGATAGAAAACACAGACACCTAATACAAATAAAGTGTCCACCAATGCTAATAACATCCAATACTAACCCTGTAGAAGACAATAGGTGGCCGTATTTACATAGTAGACTAACCGTGTTTAAATTTCCTAATGCATTTCCATTTGACCAAAACAGGAACCCAGTGTATACAATCAATGATAAAAACTGGAAATGTTTTTTTGAAAAGACTTGGTGCAGATTAGACTTGCAGCAGGACGAGGATGAAGGAGACAATGATGGAAACACTTTCCCAACGTTTAAATGTGTTACAGGAGAAAATATTAGAACATTATGAACAGGACAGTAAATGTATACAGGACCATATTAACTATTGGAATTGTGTGCGACTGGAAAATGCAATATATTATGCAGCACGAGAACGTGGTATGCATAATATTGACCACCAGGTGGTGCCGCCTGTAAACATTTCAAAAACTAAAGCATATCAAGCTATTGAACTGCAGATGGCACTAGAGAGCCTTGCTAAAACTGAATATAGTGCAGAGGAGTGGACATTAAGGGACACAAGTAATGAACTATGGCATACAAAGCCAAAGCAATGTTTTAAAAAACATGGTGTTACAGTGGAAGTATGGTATGATGGGGACAAGAGTAACTCAATGCATTATGTAGTGTGGGGTACAATTTACTTTAAAAACAGTACAGACACATGGTGTAAAACCCAAGGGTGTGTGGATTACTGGGGTGTATATTATATGTATGAACAACAAAAAACCTATTACGAAAGGTTTATGCAGGATGCACAACTATATGGGACTAGTGGAAAATGGGACGTGCATTATAATGGCAACATAATCCATTGTCCTGACTCTATGTGCAGTACCACTGACGGAAAAGTATCCACTACTGAATCTGTTGCCGACCTACAGAACACCACCGCGACCCATACCACCGCAGGTGCCCCATGCACCAAAAAAACAAACTCGACGTCGTCTCGGAAGTATCCCAGACAGTGCGGAATCACTGAGCCCTCTGAGCCCGACAACGTGTCCGTGGACGGTGTCGACCTCCCACTCCTCAGTAGAAGTGCAGGCCAAAACAAAAGACGGAGCCTTTGTTGTGGTGACACTACACCTATAGTGCATTTAAAAGGTGACAAAAATGGATTAAAATGTCTTAGGTATAGGTTGCAAAAACATAACGCTTTGTATGACAATATATCATGTACATGGCATTGGATAAGGGGTAGGGGATCAACCAATACAGGTATATTGACTGTAACATATGTTTCAGAAGCACAACGTGACACGTTTTTGGAAACTGTTAAACTACCATCTAGTGTAACTGTGTCATTGGGGTATATGACATTATAAGTG------TGTATTGACCCAC-------ACTGTACACTATATGTATATTG------------------TATACATATGCTTGTATTGGTATTTTTGGTGTGGTTTTGTGTATGCATGTATATATGTTGCACTGTCCCGCTTTTGCAGTCTGTGCATCTGTGTGTGTATGTGTGGATATTTGTGTTTGTGTTTATATTAGTTCGAACTACACCATTTGAGGTGTTTGCTGTATACCTACTTTTTTTTATACTGCCTATGTGGTTATTACACAGTCTTACTCTTAATACTATACAGTAACTGTTATAGTGTGCATTTGTATTGTTGTTTATTTTTATAAATAAATATGGTTTCACACCGTGCTGCCAGGCGCAAGCGTGCATCTGCAACTGACTTATATAAAACATGTAAACAATCAGGGACATGTCCTTCTGATGTTATAAATAAGGTTGAAGGTACTACACTTGCAGACAAAATATTACAATGGACAAGTTTAGGTATATTTTTGGGTGGCCTGGGTATAGGTACTGGCTCTGGCACCGGAGGTCGTGCTGGGTACATTCCTTTAGGTGGAAGACCTAATACTGTTGTGGATGTGTCGCCTGCACGTCCACCTGTGGTTATTGAACCTGTGGGTCCTACGGAACCCTCCATTGTGCAATTGGTGGAGGATTCCAGTGTTATTACATCTGGGACACCAGTACCAACATTTACAGGCACCTCTGGGTTTGAAATTACATCTTCGTCTACCACTACACCGGCAGTTTTAGACATTACCCCTTCGTCCGGGTCTGTGCAGGTAAGCAGTACTAGTTTTACTAACCCTGCATTTACAGACCCGACTATAATAGAAGTGCCACAAACAGGTGAGGTGTCTGGTAATGTGTTTGTAAGTACCCCTACATCAGGAACACATGGATATGAGGAAATACCTATGCAGGTATTTGCAACACATGGCACTGGTACAGAACCTATTAGTAGTACTCCTATACCTGGGGTTAGTCGTGTGGCAGGGCCACGTTTATATAGTAGGGCACATCAACAGGTTCGTGTTAGTAATTTTGATTTTGTAACGCACCCTTCATCATTTGTAACATTTGATAATCCTGCTTTTGAGCCTGTTGATTCTACTCTTACATATGAACCTGCTGACATAGCTCCTGATCCGGATTTTCTGGACATTGTTCGTTTACATAGGCCTGCCTTAACATCCCGAAGAGGAACAGTACGTTTTAGCAGAGTAGGCAAAAAGGCGACCATGTTTACACGCCGAGGTACACAAATTGGGGCACAGGTGCACTATTATCATGATATTAGTAACATTACCCCTGCTGACAGCATTGAACTACAACCATTGGTTGCCCCTGAGCAGGCGGACCCTATGGATAACTTATATGATATATATGCACCTGATACTGACAATACTACAGTATTAGATACTGCATTTCATAATGCTACATTTACTACCCGTTCCCACATATCAGTTCCTTCATTGGCTTCTGCTGCATCCACTACATATACTAATACTACCATTCCTCTTGGTACTGCTTGGAACACGCCTGTAAATACTGGTCCTGATGTTGTATTACCATCTACAACCCCACAGTTGCCTTTAACACCCTCTACTCCAATTGATACAACCTTTGCCATAACTATATATGGTTCCAATTATTATTTATTACCATTGTTATTCTTTTTATTAAAAAAACGTAAACACCTTCCTTATTTTTTTACAGATGGCATTGTGGCGAGCTAGCGACAACATGGTGTATTTGCCTCCCCCCTCAGTGGCGAAGGTTGTCAATACAGATGATTATGTGACACGCACTGGCATGTATTACTATGCTGGTACATCTAGGTTATTAACTGTAGGCCATCCATATTTTAAAGTTCCTATGTCTGGGAGCCGCAAGCAGGGCATTCCTAAGGTGTCTGCATATCAATACAGAGTGTTTAGGGTTACCTTACCTGATCCTAATAAATTTAGTGTTCCTGAGTCTACATTATATAATCCAGATACACAGCGCATGGTATGGGCCTGTGTTGGTGTTGAAATAGGTAGGGGGCAGCCATTGGGCGTTGGCCTTAGTGGGCATCCACTGTATAATAGGCTGGATGATACTGAAAATTCCCCGTTTTCCTCTAATAAAAATCCTAAAGACAGTAGGGACAATGTTGCAGTGGACTGTAAACAAACACAGCTGTGTATTATAGGCTGTGTTCCTGCTATTGGCGAGCACTGGGCCAAAGGTAAATCTTGTAAGCCTACCAATGTACAACAAGGGGACTGTCCCCCATTGGAATTGGTAAATACTCCTATTGAGGATGGCGATATGATTGATACAGGATATGGTGCTATGGACTTTGGTACATTACAAGAAACAAAAAGCGAGGTACCTTTGGATATATGTCAATCTGTTTGCAAATATCCTGACTATTTGCAAATGTCTGCAGATGTGTATGGAGACAGTATGTTTTTTTGTTTACGTAGGGAACAGTTATTTGCCAGGCATTTTTGGAATAGGGGAGGCATGGTAGGGGACACTATTCCCACTGACATGTATATTAAGGGCACTGACATTCGTGAAACTCCTAGTAGTTATGTGTATGCCCCCTCGCCTAGCGGGTCTATGGTGTCCTCTGACTCCCAGTTATTTAACAAGCCCTATTGGCTGCACAAGGCACAGGGACACAACAATGGTATTTGTTGGCATAATCAATTATTTCTTACCGTTGTGGATACAACGCGCAGTACTAATTTTACATTGTCCACTACTACAGACTCTACTGTACCAGCTGTTTATGATTCTAATAAATTTAAGGAATATGTTAGGCATGTTGAGGAATATGATTTGCAGTTTATATTTCAGTTGTGTACTATAACATTATCCACTGATGTAATGTCATATATACATACTATGAATCCTGCTATTTTGGATGATTGGAATTTTGGTGTTGCCCCTCCACCATCTGCTAGTCTTGTAGATACATACCGCTACCTACAATCAGCAGCAATTACATGTCAAAAGGACGCCCCTGCACCTGTTAAAAAAGATCCCTATGATGGTCTTAACTTTTGGAATGTGGATTTAAAGGAAAAGTTTAGTTCTGAACTGGACCAATTCCCATTAGGACGCAAATTTTTGTTACAGGCAGGTGTTCGCAGACGGCCCACCATAGGCCCTCGTAAACGCACTGCCACTGCAGCTACCACATCTACCTCTAAACACAAACGTAAACGTGTGTCAAAGTAATTGTTATATGTCTTGTTTTGTATGTTGTTTGTCTGTGTGGTTATATATGTGTCATGTTGGTGTTGGTATGTTGTGCATGTGCATGTATGTGTATGTGTATATGTGTATGTTTGCAAGTATGTTTGTATAATCTGTTTTTGTTAATAAAGTATGTATGTCCGTGTCCTTTGTGGTTGCACCCTGTGACTAACATATGTCCTTGTTTTACATATAATAGGACTGCAACATTTCATACATAATTTGTAGCCCTACCCTAAGGTGTGTTACATTATATGCA--ATATATTTATGGTTGCAAACTATACCGTGTGGCCATTTTGTATGGCCGGGTTGTGTGCGACCGCTTTCGGTCGTTGGTACTATTTGCTTTTAAATAGTATTAAAACCTATGTATTTCAGCAAAAACATGTTTTACCTTGAGTTACCCACATAGTTGGCACCAGTAACAGT-CGTACTGGCGCACCTTAGTTAGTCATCATCCTGTCCAGGTGCACTGCAACAATAGTTTGGCAACCAACGTATCTCCTCCCTTGTAATAAAACTGCTTTTAGGCATAAAGTTTTAACTGTTTTTACTTGCCTAATAGCATAGTTGGCCAGTATAACTACTTTTGCATTCAAGAATCTGTCTGGTAGTGTAAGTTATACAGTGACTAATACTACATCCATAAATTTGTGCAACCGAAAAAGGTTGGGCACACATACCAATACTTTTACTTATAACATTTTACAATTATTCTATATAAAAAAAGGGTGGGACCGAAAACGGTCACGACCGAAAACGGTGTATATAAAGCTGAACACAGCAGTTGTCTATACTA
