# Supplementary material for: Characterization and Diversity of 243 Complete Human Papillomavirus Genomes in Cervical Swabs Using Next Generation Sequencing
Source: Viruses. 2020 Dec 14;12(12):1437. doi: 10.3390/v12121437 (PMC7764970; doi:10.3390/v12121437)
Supplement: Supplementary file 1 [file viruses-12-01437-s001.zip › Supplementary material/Alignments/HPV6_alignment.fasta]

>FR751337|HPV6|B1|
------------------------------------------------------------------------------------------------------ATGGAAAGTGCAAATGCCTCCACGTCTGCAACGACCATAGACCAGTTGTGCAAGACGTTTAATCTATCTATGCATACGTTGCAAATTAATTGTGTGTTTTGCAAGAATGCACTGACCACTGCAGAGATTTATTCATATGCATATAAACAGCTAAAGGTCCTGTTTCGAGGCGGCTATCCATATGCAGCCTGCGCGTGCTGCCTAGAATTTCATGGAAAAATTAACCAATATAGACACTTTGATTATGCTGGATATGCAACAACTGTTGAAGAAGAAACTAAACAAGACATTTTAGACGTGCTAATTCGGTGCTACCTGTGTCACAAACCGCTGTGTGAAGTAGAAAAGGTAAAACATATACTAACCAAGGCACGGTTCATAAAGCTAAATTGTACGTGGAAGGGTCGCTGCCTACACTGCTGGACAACATGCATGGAAGACATGTTACCCTAAAGGATATTGTATTAGACCTGCAACCTCCAGACCCTGTAGGGTTACATTGCTATGAGCAATTAGTAGACAGCTCAGAAGATGAGGTGGACGAAGTGGACGGACAAGATTCACAACCTTTAAAACAACATTACCAAATAGTGACCTGTTGCTGTGGATGTGACAGCAACGTTCGACTGGTTGTGCAGTGTACAGAAACAGACATCAGAGAAGTGCAACAGCTTCTGTTGGGAACACTAAACATAGTGTGTCCCATCTGCGCACCGAAGACATAACAACGATGGCGGACGATTCAGGTACAGAAAATGAGGGGTCTGGGTGTACAGGATGGTTTATGGTAGAAGCTATAGTGCAACACCCAACAGGTACACAAATATCAGACGATGAGGATGAGGAGGTGGAGGACAGTGGGTATGACATGGTGGACTTTATTGATGACAGCAATATTACACACAATTCCTTGGAAGCACAGGCATTGTTTAACAGGCAGGAGGCGGACACCCATTATGCGACTGTGCAGGACCTAAAACGAAAGTATTTAGGTAGTCCATATGTTAGTCCTATAAACACTATAGCCGAGGCAGTGGAAAGTGAAATAAGTCCACGATTGGACGCCATTAAACTTACAAGACAGCCAAAAAAGGTAAAGCGACGGCTGTTTCAAACCAGGGAACTAACGGACAGTGGATATGGCTATTCTGAAGTGGAAGCTGGAACGGGAACGCAGGTAGAGAAACATGGCGTACCGGAAAATGGGGGAGATGGTCAGGAAAAGGACACAGGAAGGGACATAGAGGGGGAGGAACATACAGAGGCGGAAGCGCCCACAAACAGTGTACGGGAGCATGCAGGCACAGCAGGAATATTGGAATTGCTAAAATGTAAAGATTTACGGGCAGCATTACTTGGTAAGTTTAAAGAATGCTTTGGGCTGTCTTTTATAGATTTAATTAGGCCATTTAAAAGTGATAAAACAACATGTGCAGATTGGGTGGTAGCAGGATTTGGTATACATCATAGCATATCAGAGGCATTTCAAAAATTAATTGAGCCATTAAGTTTATATGCACATATACAATGGCTAACAAATGCATGGGGAATGGTATTGTTAGTATTATTAAGATTTAAAGTAAATAAAAGTAGAAGTACCGTTGCACGTACACTTGCAACGCTATTAAATATACCTGAAAATCAAATGTTAATAGAGCCACCAAAAATACAAAGTGGTGTTGCAGCCCTGTATTGGTTTCGTACAGGTATATCAAATGCCAGTACAGTTATAGGGGAAGCACCAGAATGGATAACACGCCAAACTGTTATTGAACATGGGTTGGCAGACAGTCAGTTTAAATTAACAGAAATGGTGCAGTGGGCATATGATAATGACATATGCGAGGAGAGTGAAATTGCATTTGAATATGCACAAAGGGGAGATTTTGATTCTAATGCACGAGCATTTTTAAATAGCAATATGCAGGCAAAATATGTGAAAGATTGTGCAACTATGTGTAGACATTATAAACATGCAGAAATGAGGAAGATGTCTATAAAACAATGGATAAAACATAGGGGTTCTAAAATAGAAGGCACAGGAAATTGGAAACCAATTGTACAATTTCTACGACATCAAAATATAGAATTTATTCCATTTTTAAGTAAATTTAAATTATGGCTGCACGGTACGCCAAAAAAAAACTGCATAGCCATAGTAGGCCCTCCAGATACTGGGAAATCGTACTTTTGTATGAGTTTAATAAGCTTTTTAGGAGGTACAGTTATTAGTCATGTAAATTCCAGCAGCCATTTTTGGCTGCAACCGTTAGTAGATGCTAAGGTAGCATTGCTAGATGATGCAACACAGCCATGTTGGATATATATGGATACATATATGAGAAATTTGTTAGATGGTAATCCTATGAGTATTGACAGAAAGCATAAAGCATTGACATTAATTAAATGTCCACCTCTGCTAGTAACATCCAACATAGATATTACCAAAGAAGAGAAATATAAGTATTTACATACTAGAGTAACAACATTTACATTTCCAAATCCATTCCCTTTTGACAGAAATGGGAATGCAGTGTATGAACTGTCAAATGCAAACTGGAAATGTTTTTTTGAAAGACTGTCGTCAAGCCTAGACATTCAGGATTCAGAGGACGAGGAAGATGGAAGCAATAGCCAAGCGTTTAGATGCGTGCCAGGAACAGTTGTTAGAACTTTATGAAGAAAACAGTACTGACCTAAACAAACATGTACTGCATTGGAAATGCATAAGACATGAAAGTGTATTATTATATAAAGCAAAACAAATGGGCCTAAGCCACATAGGAATGCAAGTAGTGCCACCATTAAAGGTGTCCGAAGCAAAAGGACATAATGCCATTGAAATGCAAATGCATTTAGAATCATTATTAAAGACTGAGTATAGTATGGAACCGTGGACATTACAAGAAACAAGTTATGAAATGTGGCAAACACCACCTAAACGCTGTTTTAAAAAACGGGGCAAAACTGTAGAAGTTAAATTTGATGGCTGTGCAAACAATACAATGGATTATGTGGTATGGACAGATGTGTATGTGCAGGACACTGACTCCTGGGTAAAGGTGCATAGTATGGTAGATGCTAAGGGTATATATTACACATGTGGACAATTTAAAACATATTATGTAAACTTTGTAAAAGAGGCAGAAAAGTATGGGAGCACCAAACAATGGGAAGTATGTTATGGCAGCACAGTTATATGTTCTCCTGCATCTGTATCTAGCACTACACAAGAAGTATCCATTCCTGAATCTACTACATACACCCCCGCACAGACCTCCACCCCTGTGTCCTCAAGCACCCAGGAAGACGCAGTGCAAACGCCGCCTAGAAAACGAGCACGAGGAGTCCAACAGTCACCTTGCAACGCCTTGTGTGTGGCCCACATTGGACCCGTGGACAGTGGAAACCACAACGTCATCACTAACAATCACGACCAGCACCAAAGAAGGAACAACAGTAACAGTTCAGCTACGCCTATAGTGCAATTTCAAGGTGAATCTAATTGTTTAAAGTGTTTTAGATATAGGCTAAATGACAAACACAGACATTTATTTGATTTAATATCATCAACGTGGCACTGGGCCTCCTCAAAGGCACCACATAAACATGCCATTGTAACTGTAACATATCATAGTGAGGAACAAAGGCAACAGTTTTTAAATGTTGTAAAAATACCCCCTACTATTAGACACAAACTGGGGTTTATGTCAATGCACCTATTGTAATTTGTATATATGTAAATGTGTAAATATATGGTATTGGTGTAATACAACTGTACATGTATGGATGTGGTACCTGTACAAATAGCTGCAGGAACAACCAGCACATTAATACTGCCTGTTATAATTGCATTTGTTGTATGTTTTGTTAGCATCATACTTATTGTATGGATATCTGACTTTATTGTGTACACATCTGTGCTAGTACTAACACTGCTTTTATACTTACTATTGTGGCTGCTATTAACAACCCCCTTGCAATTTTTCCTACTAACTTTACTTGTGTGTTACTGTCCCGCTTGTTATATACACCACTACATTGTAAACACACAGCAATGATGCTAACATGTCAATTTAATGATGGAGATACCTGGCTGGGTTTGTGGTTGTTATGTGCCTTTATTGTAGGGGTGTTGGGGTTATTATTAATGCACTATAGAGCTATACAAGGCGATAAACACACCAAATGTAACAAGTGTAACAAACACAACTGTAATGATGATTATGTAACTATGCATTATGATACTGCTGGTGATTATATATATATGAATTAGAGTAAAAC-TTTTTTTATATTTGTAACAGTGTATGCTTTGTATACCATGGCACATAGTAGGGCCCGACGACGCAAGCGTGCGTCAGCTACACAGCTATATCAAACATGTAAACTCACTGGAACATGCCCCCCAGATGTAATTCCTAAGGTGGAACACAACACCATTGCAGATCAAATATTAAAATGGGGGAGTTTGGGGGTGTTTTTTGGAGGGTTGGGTATAGGCACCGGTTCCGGCACTGGGGGTCGTACTGGCTATGTTCCCTTAGGAACTTCTGCAAAACCTTCTATTACTAGTGGGCCTATGGCTCGTCCTCCTGTGGTGGTGGAGCCTGTGGCCCCTTCGGATCCATCCATTGTGTCTTTAATTGAAGAATCGGCAATCATTAACGCAGGGGCGCCTGAAATTGTGCCCCCTGCACACGGTGGGTTTACAATTACATCCTCTGAAACAACTACCCCTGCAATATTGGATGTATCAGTTACTAGTCATACTACTACTAGTATATTTAGAAATCCTGTCTTTACAGAACCTTCTGTAACACAACCCCAACCACCCGTGGAGGCTAATGGACATATATTAATTTCTGCACCCACTATAACGTCACACCCTATAGAGGAAATTCCTTTAGATACTTTTGTGATATCCTCTAGTGATAGCGGTCCTACATCCAGTACCCCTGTTCCTGGTACTGCACCTCGGCCTCGTGTGGGCCTATATAGTCGTGCATTGCACCAGGTGCAGGTTACAGACCCTGCATTTCTTTCCACTCCTCAACGCTTAATTACATATGATAACCCTGTATATGAAGGGGAGGATGTTAGTGTACAATTTAGTCATGATTCTATACACAATGCACCTGATGAGGCTTTTATGGACATAATTCGTTTGCACAGACCTGCTATTGCGTCCCGACGTGGCCTTGTGCGGTACAGTCGCATTGGACAACGGGGGTCTATGCACACTCGCAGCGGAAAGCACATAGGGGCCCGCATTCATTATTTTTATGATATTTCACCTATTGCACAAGCTGCAGAAGAAATAGAAATGCACCCTCTTGTGGCTGCACAGGAAGATACATTTGATATTTATGCTGAATCTTTTGAACCTGACATTAACCCTACCCAACACCCTGTTACAAATATATCAGATACATATTTAACTTCCACACCTAATACAGTTACACAACCGTGGGGTAACACCACAGTTCCATTGTCAATTCCTAATGACCTGTTTTTACAGTCTGGCCCTGATATAACTTTTCCTACTGCACCTATGGGAACACCCTTTAGTCCTGTAACTCCTGCTTTACCTACAGGCCCTGTTTTCATTACAGGTTCTGGATTTTATTTGCATCCTGCATGGTATTTTGCACGTAAACGCCGTAAACGTATTCCCTTATTTTTTTCAGATGTGGCGGCCTAGCGACAGCACAGTATATGTGCCTCCTCCTAACCCTGTATCCAAAGTTGTTGCCACGGATGCTTATGTTACTCGCACCAACATATTTTATCATGCCAGCAGTTCTAGACTTCTTGCAGTGGGTCATCCTTATTTTTCCATAAAACGGGCTAACAAAACTGTTGTGCCAAAGGTGTCAGGATATCAATACAGGGTATTTAAGGTGGTGTTACCAGATCCTAACAAATTTGCATTGCCTGACTCGTCTCTTTTTGATCCCACAACACAACGTTTGGTATGGGCATGCACAGGCCTAGAGGTGGGCAGGGGACAGCCATTAGGTGTGGGTGTAAGTGGACATCCTTTCCTAAATAAATATGATGATGTTGAAAATTCAGGGAGTGGTGGTAACCCTGGACAGGATAACAGGGTTAATGTTGGTATGGATTATAAACAAACACAATTATGCATGGTTGGATGTGCCCCCCCTTTGGGCGAGCATTGGGGTAAAGGTAAACAGTGTACTAATACACCTGTACAGGCTGGTGACTGCCCGCCCTTAGAACTTATTACCAGTGTTATACAGGATGGCGATATGGTTGACACAGGCTTTGGTGCTATGAATTTTGCTGATTTGCAGACCAATAAATCAGATGTTCCTATTGACATATGTGGCACTACATGTAAATATCCAGATTATTTACAAATGGCTGCAGACCCATATGGTGATAGATTATTTTTTTTTCTACGGAAGGAACAAATGTTTGCCAGACATTTTTTTAACAGGGCTGGCGAGGTGGGGGAACCTGTGCCTGATACTCTTATAATTAAGGGTAGTGGAAATCGAACGTCTGTAGGGAGTAGTATATATGTTAACACCCCAAGCGGCTCTTTGGTGTCCTCTGAGGCACAATTGTTTAATAAGCCATATTGGCTACAAAAAGCCCAGGGACATAACAATGGTATTTGTTGGGGTAATCAACTGTTTGTTACTGTGGTAGATACCACACGCAGTACCAACATGACATTATGTGCATCCGTAACTACATCTTCCACATACACCAATTCTGATTATAAAGAGTACATGCGTCATGTGGAAGAGTATGATTTACAATTTATTTTTCAATTATGTAGCATTACATTGTCTGCTGAAGTAATGGCCTATATTCACACAATGAATCCCTCTGTTTTGGAAGACTGGAACTTTGGGTTATCGCCTCCCCCAAATGGTACATTAGAAGATACCTATAGGTATGTGCAGTCACAGGCCATTACCTGTCAAAAGCCCACTCCTGAAAAGGAAAAGCCAGATCCCTATAAGAACCTTAGTTTTTGGGAGGTTAATTTAAAAGAAAAGTTTTCTAGTGAATTGGATCAGTATCCTTTGGGACGCAAGTTTTTGTTACAAAGTGGATATAGGGGACGGTCCTCTATTCGTACCGGTGTTAAGCGCCCTGCTGTTTCCAAAGCCTCTGCTGCCCCTAAACGTAAGCGCGCCAAAACCAAAAGGTAATATATGTGTATATGTACTGTTATATATATGTGTGTATGTACTGTTATGTATATGTGTTTATGTACTGTTATATGTATGTGTGTTGTATATATGTGTGTATATATGTGTATGTGTGTATATGTATATGTATGTGTTGTGTATATATATGTGTGTGTGTGTTATGTGTGTAATGTAATTTATTTGTGTAATGTGTATGTGTGTTTATGTGCAATAAACAATTAACTACATTATTGTATATCTTGTTACACCCTGTGACTCAGTGGCTGTTGCACGCGTTTTGGTTTGCACGCGCCTTACACACATAAGTAATATACATGCACAATATATATATTTTTGTTTCCAATAATATATTTTTATATTTGCAACCGTTTTCGGTTGCCCTTGGCATACACTTTCCACCAATTTGTTACAACGTGTTGCCTGTTAATCCTATATATTTTGTGCCAGGTACACATTGCCCTGCCAAGTTGATTGCCAAGTGCATCATATCCTGCCAACCACACACCTGGCGCCAGGGTGCGGTATTGCCTTACTCATATGTTTATTGCCACTGCAATAAACCTGTCTTTGTGTTATACTTTTATGCACTGTAGCCAACTCTTAAAAGCATTTTTGGCTTGTAGCAGCACATTTTTTTGCTCTTACTGTTTGGTATACAATAACATAAAAATGAGTAACCTAAGGTCACACACCTGCAACCGGTTTCGGTTATCCACACCCTACATATTTCCTTCTTATAGTTAATAACAATCTTGGTTTTAAAAAATAGGAGGGACCGAAAACGGTTCAACCGAAAACGGTTGTATATAAACCAGCCCTAAAATTTAGCAAACGAGGCATT
>FR751328|HPV6|B2|
------------------------------------------------------------------------------------------------------ATGGAAAGTGCAAATGCCTCCACGTCTGCAACGACCATAGACCAGTTGTGCAAGTCGTTTAATCTATCTATGCATACGTTGCAAATTAATTGTGTGTTTTGCAAGAATGCACTGACCACTGCAGAGATTTATTCATATGCATATAAACAGCTAAAGGTCCTGTTTCGAGGCGGCTATCCATATGCAGCCTGCGCGTGCTGCCTAGAATTTCATGGAAAAATCAACCAATATAGACACTTTGATTATGCTGGATATGCAACAACTGTTGAAGAAGAAACTAAACAAGACATTTTAGACGTGCTAATTCGGTGCTACCTGTGTCACAAACCGCTGTGTGAAGTAGAAAAGGTAAAACATATACTAACCAAGGCACGGTTCATAAAGCTAAATTGTACGTGGAAGGGTCGCTGCCTACACTGCTGGACAACATGCATGGAAGACATGTTACCCTAAAGGATATTGTATTAGACCTGCAACCTCCAGACCCTGTAGGGTTACATTGCTATGAGCAATTAGTAGACAGCTCAGAAGATGAGGTGGACGAAGTGGACGGACAAGATTCACAACCTTTAAAACAACATTTCCAAATAGTGACCTGTTGCTGTGGATGTGACAGCAACGTTCGACTGGTTGTGCAGTGTACAGAAACAGACATCAGAGAAGTGCAACAGCTTCTGTTGGGAACACTAAACATAGTGTGTCCCATCTGCGCACCGAAGACATAACAACGATGGCGGACGATTCAGGTACAGAAAATGAGGGGTCTGGGTGTACAGGATGGTTCATGGTAGAAGCTATAGTGCAACACCCAACAGGTACACAAATATCAGACGATGAGGATGAGGAGGTGGAGGACAGTGGGTATGACATGGTGGACTTTATTGATGACAGCAATATTACACACAATTCCTTGGAAGCACAGGCATTGTTTAACAGGCAGGAGGCGGACACCCATTATGCGACTGTGCAAGACCTAAAACGAAAGTATTTAGGTAGTCCATATGTTAGTCCTATAAACACTATAGCCGAGGCAGTGGAAAGTGAAATAAGTCCACGATTGGACGCCATTAAACTTACAAGACAGCCAAAAAAGGTAAAGCGACGGCTGTTTCAAACCAGGGAACTAACAGACAGTGGATATGGCTATTCTGAAGTGGAAGCTGGAACGGGAACGCAGGTAGAGAAACATGGCGTACCGGAAAATGGGGGAGATGGTCAGGAAAAGGACACAGGAAGGGACATAGAGGGGGAGGAACATACAGAGGCGGAAGCGCCCACAAACAGTGTACGGGAGCATGCAGGCACAGCAGGAATATTGGAATTGCTAAAATGTAAAGATTTACGGGCAGCATTACTTGGTAAGTTTAAAGAATGCTTTGGGCTGTCTTTTATAGATTTAATTAGGCCATTTAAAAGTGATAAAACAACATGTGCAGATTGGGTGGTAGCAGGATTTGGTATACATCATAGCATATCAGAGGCATTTCAAAAATTAATTGAGCCATTAAGTTTATATGCACATATACAATGGCTAACAAATGCATGGGGAATGGTATTGTTAGTATTATTAAGATTTAAAGTAAATAAAAGTAGAAGTACCGTTGCACGTACACTTGCAACGCTATTAAATATACCTGAAAATCAAATGTTAATAGAGCCACCAAAAATACAAAGTGGTGTTGCAGCCCTGTATTGGTTTCGTACAGGTATATCAAATGCCAGTACAGTTATAGGGGAAGCACCAGAATGGATAACACGCCAAACTGTTATTGAACATGGGTTGGCAGACAGTCAGTTTAAATTAACAGAAATGGTGCAGTGGGCATATGATAATGACATATGCGAGGAGAGTGAAATTGCATTTGAATATGCACAAAGGGGAGATTTTGATTCTAATGCACGAGCATTTTTAAATAGCAATATGCAGGCAAAATATGTGAAAGATTGTGCAACTATGTGTAGACATTATAAACATGCAGAAATGAGGAAGATGTCTATAAAACAATGGATAAAACATAGGGGTTCTAAAATAGAAGGCACAGGAAATTGGAAACCAATTGTACAATTTCTACGACATCAAAATATAGAATTTATTCCATTTTTAAGTAAATTTAAATTATGGCTGCACGGTACGCCAAAAAAAAACTGCATAGCCATAGTAGGCCCTCCAGATACTGGGAAATCGTACTTTTGTATGAGTTTAATAAGCTTTTTAGGAGGTACAGTTATTAGTCATGTAAATTCCAGCAGCCATTTTTGGCTGCAACCGTTAGTAGATGCTAAGGTAGCATTGTTAGATGATGCCACACAGCCATGTTGGATATATATGGATACATATATGAGAAATTTGTTAGATGGTAATCCTATGAGTATTGACAGAAAGCATAAAGCATTGACATTAATTAAATGTCCACCTTTGCTAGTAACGTCCAACATAGATATTACTAAAGAAGAGAAATATAAGTATTTACATACTAGAGTAACAACATTTACATTTCCAAATCCATTCCCTTTTGACAGAAATGGGAATGCAATGTATGAACTGTCAAATGCAAACTGGAAATGTTTTTTTGAAAGACTGTCGTCAAGCCTAGACATTCAGGATTCAGAGGACGAGGAAGATGGAAGCAATAGCCAAGCGTTTAGATGCGTGCCAGGAACAGTTGTTAGAACTTTATGAAGAAAACAGTACTGACCTAAACAAACATGTATTGCATTGGAAATGCATAAGACATGAAAGTGTATTATTATATAAAGCAAAACAAATGGGCCTAAGCCACATAGGAATGCAAGTAGTGCCACCATTAAAGGTGTCCGAAGCAAAAGGACATAATGCCATTGAAATGCAAATGCATTTAGAATCATTATTAAAGACTGAGTATAGTATGGAACCGTGGACATTACAAGAAACAAGTTATGAAATGTGGCAAACACCACCTAAACGCTGTTTTAAAAAACGGGGCAAAACTGTAGAAGTTAAATTTGATGGCTGTGCAAACAATACAATGGATTATGTGGTATGGACAGATGTGTATGTGCAGGACACTGACTCCTGGGTAAAGGTGCATAGTATGGTAGATGCTAAGGGTATATATTACACATGTGGACAATTTAAAACATATTATGTAAACTTTGTAAAAGAGGCAGAAAAGTATGGGAGCACCAAACAATGGGAAGTATGTTATGGCAGCACAGTTATATGTTCTCCTGCATCTGTATCTAGCACTACACAAGAAGTATCCATTCCTGAATCTACTACATACACCCCCGCACAGACCTCCACCCCTGTGTCCTCAAGCACCCAGGAAGACGCAGTGCAAACGCCGCCTAGAAAACGAGCACGAGGAGTCCAACAGTCACCTTGCAACGCCTTGTGTGTGGCCCACATTGGACCCGTGGACAGTGGAAACCAGAACGTCATCACTAACAATCACGACCCGCACCAAAGAAGGAACAACAGTAACAGTTCAGCTACGCCTATAGTGCAATTTCAAGGTGAATCTAATTGTTTAAAGTGTTTTAGATATAGGCTAAATGACAAACACAGACATTTATTTGATTTAATATCATCAACGTGGCACTGGGCCTCCTCAAAGGCACCACATAAACATGCCATTGTAACTGTAACATATCATAGTGAGGAACAAAGGCAACAGTTTTTAAATGTTGTAAAAATACCCCCTACTATTAGACACAAACTGGGGTTTATGTCAATGCACCTATTGTAATTTGTATATATGTAAATGTGTAAATATATGGTATTGGTGTAATACAACTGTACATGTATGGAAGTGGTACCTGTACAAATAGGTGCAGGAACAACCAGCACATTAATACTGCCTGTTATAATTGCATTTGTTGTATGTTTTGTTAGCATCATACTTATTGTATGGATATCTGACTTTATTGTGTACACATCTGTGCTAGTACTAACACTGCTTTTATACTTACTATTGTGGCTGCTATTAACAACCCCCTTGCAATTTTTCCTACTAACTCTACTTGTGTGTTACTGTCCCGCATGTTATATACACCACTACATTGTTAACACACAGCCATGATGCTAACATGTCAATTTAATGATGGAGATACCTGGCTGGGTTTGTGGTTGTTATGTGCCTTTATTGTAGGGGTGTTGGGGTTATTATTAATGCACTATAGAGCTGTACAAGGCGATAAACACACCAAATGTAACAAGTGTAACAAACACAACTGTAATGGTGATTATGTAACTATGCATTATGATACTGCTGGTGATTATATATATATGAATTAGAGTAAAAC-TTTTTTTATATTTGTAACAGTGTATGCTTTGTATACCATGGCACATAGTAGGGCCCGACGACGCAAGCGTGCGTCAGCTACACAGCTATATCAAACATGTAAACTCACTGGAACATGCCCCCCAGATGTAATTCCTAAGGTGGAACACAACACCATTGCAGATCAAATATTAAAATGGGGGAGTTTGGGGGTGTTTTTTGGAGGGTTGGGTATAGGCACCGGTTCCGGCACTGGGGGTCGTACTGGCTATGTTCCCTTAGGAACTTCTGCAAAACCTTCTATTACTAGTGGGCCTATGGCTCGTCCTCCTGTGGTGGTTGAGCCTGTGGCCCCTTCGGATCCATCCATTGTGTCTTTAATTGAAGAATCGGCAATTATTAACGCAGGGGCGCCTGAAATTGTGCCCCCTGCACACGGTGGGTTTACAATTACATCCTCTGAAACAACTACCCCTGCAATATTGGATGTATCAGTTACTAGTCATACTACTACTAGTATATTTAGACATCCTGTCTTTACAGAACCTTCTGTAACACAACCCCAACCACCCGTGGAGGCTAATGGACATATATTAATTTCTGCACCCACTATAACGTCACACCCTATAGAGGAAATTCCTTTAGATACTTTTGTGATATCCTCTAGTGATAGCGGTCCTACATCCAGTACCCCTGTTCCTGGTACTGCACCTCGGCCTCGTGTGGGCCTATATAGTCGTGCATTGCACCAGGTGCAGGTTACAGACCCTGCATTTCTTTCCACTCCTCAACGCTTAATTACATATGATAACCCTGTATATGAAGGGGAGGATGTTAGTGTACAATTTAGTCATGATTCTATACACAATGCACCTGATGAGGCTTTTATGGACATAATTCGTTTGCACAGACCTGCTATTGCGTCCCGACGTGGCCTTGTGCGGTACAGTCGCATTGGACAACGGGGGTCTATGCACACTCGCAGCGGAAAGCACATAGGGGCCCGCATTCATTATTTTTATGATATTTCACCTATTGCACAAGCTGCAGAAGAAATAGAAATGCACCCTCTTGTGGCTGCACAGGATGATACATTTGATATTTATGCTGAATCTTTTGAACCTGACATTAACCCTACCCAACACCCTGTTACAAATATATCAGATACATATTTAACTTCCACACCTAATACAGTTACACAACCGTGGGGTAACACCACAGTTCCATTGTCAATTCCTAATGACCTGTTTTTACAGTCTGGCCCTGATATAACTTTTCCTACTGCACCTATGGGAACACCCTTTAGTCCTGTAACTCCTGCTTTACCTACAGGCCCTGTTTTCATTACAGGTTCTGGATTTTATTTGCATCCTGCATGGTATTTTGCACGTAAACGCCGTAAACGTATTCCCTTATTTTTTTCAGATGTGGCGGCCTAGCGACAGCACAGTATATGTGCCTCCTCCTAACCCTGTATCCAAAGTTGTTGCCACGGATGCTTATGTTACTCGCACCAACATATTTTATCATGCCAGCAGTTCTAGACTTCTTGCAGTGGGTCATCCTTATTTTTCCATAAAACGGGCTAACAAAACTGTTGTGCCAAAGGTGTCAGGATATCAATACAGGGTATTTAAGGTGGTGTTACCAGATCCTAACAAATTTGCATTGCCTGACTCGTCTCTTTTTGATCCCACAACACAACGTTTGGTATGGGCATGCACAGGCCTAGAGGTGGGCAGGGGACAGCCATTAGGTGTGGGTGTAAGTGGACATCCTTTCCTAAATAAATATGATGATGTTGAAAATTCAGGGAGTGGTGGTAACCCTGGACAGGATAACAGGGTTAATGTTGGTATGGATTATAAACAAACACAATTATGCATGGTTGGATGTGCCCCCCCTTTGGGCGAGCATTGGGGTAAAGGTAAACAGTGTACTAATACACCTGTACAGGCTGGTGACTGCCCGCCCTTAGAACTTATTACCAGTGTTATACAGGATGGCGATATGGTTGACACAGGCTTTGGTGCTATGAATTTTGCTGATTTGCAGACCAATAAATCAGATGTTCCTATTGACATATGTGGCACTACATGTAAATATCCAGATTATTTACAAATGGCTGCAGACCCATATGGTGATAGATTATTTTTTTTTCTACGGAAGGAACAAATGTTTGCCAGACATTTTTTTAACAGGGCTGGCGAGGTGGGGGAACCTGTGCCTGATACTCTTATAATTAAGGGTAGTGGAAATCGAACGTCTGTAGGGAGTAGTATATATGTTAACACCCCAAGCGGCTCTTTGGTGTCCTCTGAGGCACAATTGTTTAATAAGCCATATTGGCTACAAAAGGCCCAGGGACATAACAATGGTATTTGTTGGGGTAATCAACTGTTTGTTACTGTGGTAGATACCACACGCAGTACCAACATGACATTATGTGCATCCGTAACTACATCTTCCACATACACCAATTCTGATTATAAAGAGTACATGCGTCATGTGGAAGAGTATGATTTACAATTTATTTTTCAATTATGTAGCATTACATTGTCTGCTGAAGTAATGGCCTATATTCACACAATGAATCCCTCTGTTTTGGAAGACTGGAACTTTGGGTTATCGCCTCCCCCAAATGGTACATTAGAAGATACCTATAGGTATGTGCAGTCACAGGCCATTACCTGTCAAAAGCCCACTCCTGAAAAGCAAAAGCCAGATCCCTATAAGAACCTTAGTTTTTGGGAGGTTAATTTAAAAGAAAAGTTTTCTAGTGAATTGGATCAGTATCCTTTGGGACGCAAGTTTTTGTTACAAAGTGGATATAGGGGACGGTCCTCTATTCGTACCGGTGTTAAGCGCCCTGCTGTTTCCAAAGCCTCTGCTGCCCCTAAACGTAAGCGCGCCAAAACCAAAAGGTAATATATGTGTATATGTACTGTTATATATATGTGTGTATGTACTGTTATGTATATGTGTTTATGTACTGTTATATGTATGTGTGTTGTATATATGTGTGTATATATGTGTATGTGTGTATATGTATATGTATGTGTTGTGTATATATATGTGTGTGTGTGTTATGTGTGTAATGTAATTTATTTGTGTAATGTGTATGTGTGTTTATGTGCAATAAACAATTAACTACATTATTGTATATCTTGTTACACCCTGTGACTCAGTGGCTGTTGCACGCGTTTTGGTTTGCACGCGCCTTACACACATAAGTAATATACATGCACAATATATATAGTTTTGTTTGCAATAATATATTTTTATATTTGCAACCGTTTTCGGTTGCCCTTGGCATACACTTTGCACCAATTTGTTACAACGTGTTGCCTGTTAATCCTATATATTTTGTGCCAGGTACACATTGCCCTGCCAAGTTGATTGCCAAGTGCATCATATCCTGCCAACCACACACCTGGCGCCAGGGTGCGGTATTGCCTTACTCATATGTTTATTGCCACTGCAATAAACCTGTCTTTGTGTTATACTTTTATGCACTGTAGCCAACTCTTAAAAGCATTTTTGGCTTGTAGCAGAACATTTTTTTGCTCTTACTGTTTGGTATACAATAACATAAAAATGAGTAACCTAAGGTCACACACCTGCAACCGGTTTCGGTTATCCACACCCTACATATTTCCTTCTTATAGTTAATAACAATCTTGGTTTTAAAAAATAGGAGGGACCGAAAACGGTTCAACCGAAAACGGTTGTATATAAACCAGCCCTAAAATTTAGCAAACGAGGCATT
>X00203|HPV6|A|
GTTAATAACAATCTTGG-TTTAAAAAATAGGAGGGACCGAAAACGGTTCAACCGAAAACGGTTGTATATAAACCAGCCCTAAAATTTAGCAAACGAGGCATTATGGAAAGTGCAAATGCCTCCACGTCTGCAACGACCATAGACCAGTTGTGCAAGACGTTTAATCTATCTATGCATACGTTGCAAATTAATTGTGTGTTTTGCAAGAATGCACTGACCACAGCAGAGATTTATTCATATGCATATAAACACCTAAAGGTCCTGTTTCGAGGCGGCTATCCATATGCAGCCTGCGCGTGCTGCCTAGAATTTCATGGAAAAATAAACCAATATAGACACTTTGATTATGCTGGATATGCAACAACAGTTGAAGAAGAAACTAAACAAGACATCTTAGACGTGCTAATTCGGTGCTACCTGTGTCACAAACCGCTGTGTGAAGTAGAAAAGGTAAAACATATACTAACCAAGGCGCGGTTCATAAAGCTAAATTGTACGTGGAAGGGTCGCTGCCTACACTGCTGGACAACATGCATGGAAGACATGTTACCCTAAAGGATATTGTATTAGACCTGCAACCTCCAGACCCTGTAGGGTTACATTGCTATGAGCAATTAGTAGACAGCTCAGAAGATGAGGTGGACGAAGTGGACGGACAAGATTCACAACCTTTAAAACAACATTTCCAAATAGTGACCTGTTGCTGTGGATGTGACAGCAACGTTCGACTGGTTGTGCAGTGTACAGAAACAGACATCAGAGAAGTGCAACAGCTTCTGTTGGGAACACTAAACATAGTGTGTCCCATCTGCGCACCGAAGACCTAACAACGATGGCGGACGATTCAGGTACAGAAAATGAGGGGTCTGGGTGTACAGGATGGTTTATGGTAGAAGCTATAGTGCAACACCCAACAGGTACACAAATATCAGACGATGAGGATGAGGAGGTGGAGGACAGTGGGTATGACATGGTGGACTTTATTGATGACAGCAATATTACACACAATTCACTGGAAGCACAGGCATTGTTTAACAGGCAGGAGGCGGACACCCATTATGCGACTGTGCAGGACCTAAAACGAAAGTATTTAGGTAGTCCATATGTTAGTCCTATAAACACTATAGCCGAGGCAGTGGAAAGTGAAATAAGTCCACGATTGGACGCCATTAAACTTACAAGACAGCCAAAAAAGGTAAAGCGACGGCTGTTTCAAACCAGGGAACTAACGGACAGTGGATATGGCTATTCTGAAGTGGAAGCTGGAACGGGAACGCAGGTAGAGAAACATGGCGTACCGGAAAATGGGGGAGATGGTCAGGAAAAGGACACAGGAAGGGACATAGAGGGGGAGGAACATACAGAGGCGGAAGCGCCCACAAACAGTGTACGGGAGCATGCAGGCACAGCAGGAATATTGGAATTGTTAAAATGTAAAGATTTACGGGCAGCATTACTTGGTAAGTTTAAAGAATGCTTTGGGCTGTCTTTTATAGATTTAATTAGGCCATTTAAAAGTGATAAAACAACATGTTTAGATTGGGTGGTAGCAGGGTTTGGTATACATCATAGCATATCAGAGGCATTTCAAAAATTAATTGAGCCATTAAGTTTATATGCACATATACAATGGCTAACAAATGCATGGGGAATGGTATTGTTAGTATTATTAAGATTTAAAGTAAATAAAAGTAGAAGTACCGTTGCACGTACACTTGCAACGCTATTAAATATACCTGAAAACCAAATGTTAATAGAGCCACCAAAAATACAAAGTGGTGTTGCAGCCCTGTATTGGTTTCGTACAGGTATATCAAATGCCAGTACAGTTATAGGGGAAGCACCAGAATGGATAACACGCCAAACAGTTATTGAACACGGGTTGGCAGACAGTCAGTTTAAATTAACAGAAATGGTGCAGTGGGCGTATGATAATGACATATGCGAGGAGAGTGAAATTGCATTTGAATATGCACAAAGGGGAGATTTTGATTCTAATGCACGAGCATTTTTAAATAGCAATATGCAGGCAAAATATGTGAAAGATTGTGCAACTATGTGTAGACATTATAAACATGCAGAAATGAGGAAGATGTCTATAAAACAATGGATAAAACATAGGGGTTCTAAAATAGAAGGCACAGGAAATTGGAAACCAATTGTACAATTCCTACGACATCAAAATATAGAATTCATTCCTTTTTTAACTAAATTTAAATTATGGCTGCACGGTACGCCAAAAAAAAACTGCATAGCCATAGTAGGCCCTCCAGATACTGGGAAATCGTACTTTTGTATGAGTTTAATAAGCTTTCTAGGAGGTACAGTTATTAGTCATGTAAATTCCAGCAGCCATTTTTGGTTGCAACCGTTAGTAGATGCTAAGGTAGCATTGTTAGATGATGCAACACAGCCATGTTGGATATATATGGATACATATATGAGAAATTTGTTAGATGGTAATCCTATGAGTATTGACAGAAAGCATAAAGCATTGACATTAATTAAATGTCCACCTCTGCTAGTAACGTCCAACATAGATATTACTAAAGAAGATAAATATAAGTATTTACATACTAGAGTAACAACATTTACATTTCCAAATCCATTCCCTTTTGACAGAAATGGGAATGCAGTGTATGAACTGTCAAATACAAACTGGAAATGTTTTTTTGAAAGACTGTCGTCAAGCCTAGACATTCAGGATTCTGAGGACGAGGAAGATGGAAGCAATAGCCAAGCGTTTAGATGCGTGCCAGGAACAGTTGTTAGAACTTTATGAAGAAAACAGTACTGACCTACACAAACATGTATTGCATTGGAAATGCATGAGACATGAAAGTGTATTATTATATAAAGCAAAACAAATGGGCCTAAGCCACATAGGAATGCAAGTAGTGCCACCATTAAAGGTGTCCGAAGCAAAAGGACATAATGCCATTGAAATGCAAATGCATTTAGAATCATTATTAAGGACTGAGTATAGTATGGAACCGTGGACATTACAAGAAACAAGTTATGAAATGTGGCAAACACCACCTAAACGCTGTTTTAAAAAACGGGGCAAAACTGTAGAAGTTAAATTTGATGGCTGTGCAAACAATACAATGGATTATGTGGTATGGACAGATGTGTATGTGCAGGACAATGACACCTGGGTAAAGGTGCATAGTATGGTAGATGCTAAGGGTATATATTACACATGTGGACAATTTAAAACATATTATGTAAACTTTGTAAAAGAGGCAGAAAAGTATGGGAGCACCAAACATTGGGAAGTATGTTATGGCAGCACAGTTATATGTTCTCCTGCATCTGTATCTAGCACTACACAAGAAGTATCCATTCCTGAATCTACTACATACACCCCCGCACAGACCTCCACCCTTGTGTCCTCAAGCACCAAGGAAGACGCAGTGCAAACGCCGCCTAGGAAACGAGCACGAGGAGTCCAACAGTCCCCTTGCAACGCCTTGTGTGTGGCCCACATTGGACCCGTGGACAGTGGAAACCACAACCTCATCACTAACAATCACGACCAGCACCAAAGACGGAACAACAGTAACAGTTCAGCTACGCCTATAGTGCAATTTCAAGGTGAATCCAATTGTTTAAAGTGTTTTAGATATAGGCTAAATGACAGACACAGACATTTATTTGATTTAATATCATCAACGTGGCACTGGGCCTCCTCAAAGGCACCACATAAACATGCCATTGTAACTGTAACATATGATAGTGAGGAACAAAGGCAACAGTTTTTAGATGTTGTAAAAATACCCCCTACCATTAGCCACAAACTGGGATTTATGTCACTGCACCTATTGTAATTTGTATATATGTAAATGTGTAAATATATGGTATTGGTGTAATACAACTGTACATGTATGGAAGTGGTGCCTGTACAAATAGCTGCAGGAACAACCAGCACATTCATACTGCCTGTTATAATTGCATTTGTTGTATGTTTTGTTAGCATCATACTTATTGTATGGATATCTGAGTTTATTGTGTACACATCTGTGCTAGTACTAACACTGCTTTTATATTTACTATTGTGGCTGCTATTAACAACCCCCTTGCAATTTTTCCTACTAACTCTACTTGTGTGTTACTGTCCCGCATTGTATATACACTACTATATTGTTACCACACAGCAATGATGCTAACATGTCAATTTAATGATGGAGATACCTGGCTGGGTTTGTGGTTGTTATGTGCCTTTATTGTAGGGATGTTGGGGTTATTATTGATGCACTATAGAGCTGTACAAGGGGATAAACACACCAAATGTAAGAAGTGTAACAAACACAACTGTAATGATGATTATGTAACTATGCATTATACTACTGATGGTGATTATATATATATGAATTAGAGTAAACC-GTTTTTTATATTTGTAACAGTGTATGCTTTGTATACCATGGCACATAGTAGGGCCCGACGACGCAAGCGTGCGTCAGCTACACAGCTATATCAAACATGTAAACTCACTGGAACATGCCCCCCAGATGTAATTCCTAAGGTGGAGCACAACACCATTGCAGATCAAATATTAAAATGGGGAAGTTTGGGGGTGTTTTTTGGAGGGTTGGGTATAGGCACGGGTTCCGGCACTGGGGGTCGTACTGGCTATGTTCCCTTACAAACTTCTGCAAAACCTTCTATTACTAGTGGGCCTATGGCTCGTCCTCCTGTGGTGGTGGAGCCTGTGGCCCCTTCGGATCCATCTATTGTGTCTTTAATTGAAGAATCGGCAATCATTAACGCAGGGGCGCCTGAAATTGTGCCCCCTGCACACGGTGGGTTTACAATTACATCCTCTGAAACAACTACCCCTGCAATATTGGATGTATCAGTTACTAGTCACACTACTACTAGTATATTTAGAAATCCTGTCTTTACAGAACCTTCTGTAACACAACCCCAACCACCCGTGGAGGCTAATGGACATATATTAATTTCTGCACCCACTGTAACGTCACACCCTATAGAGGAAATTCCTTTAGATACTTTTGTGGTATCATCTAGTGATAGCGGTCCTACATCCAGTACCCCTGTTCCTGGTACTGCACCTCGGCCTCGTGTGGGCCTATATAGTCGTGCATTGCACCAGGTGCAGGTTACAGACCCTGCATTTCTTTCCACTCCTCAACGCTTAATTACATATGATAACCCTGTATATGAAGGGGAGGATGTTAGTGTACAATTTAGTCATGATTCTATACACAATGCACCTGATGAGGCTTTTATGGACATAATTCGTTTGCACAGACCTGCCATTGCGTCCCGACGTGGCCTTGTGCGGTACAGTCGCATTGGACAACGGGGGTCTATGCACACTCGCAGCGGAAAGCACATAGGGGCCCGCATTCATTATTTTTATGATATTTCACCTATTGCACAGGCTGCAGAAGAAATAGAAATGCACCCTCTTGTGGCTGCACAGGATGATACATTTGATATTTATGCTGAATCTTTTGAACCTGGCATTAACCCTACCCAACACCCTGTTACAAATATATCAGATACATATTTAACTTCCACACCTAATACAGTTACACAACCGTGGGGTAACACCACAGTTCCATTGTCACTTCCTAATGACCTGTTTTTACAATCTGGCCCTGATATAACTTTTCCTACTGCACCTATGGGAACACCCTTTAGTCCTGTAACTCCTGCTTTACCTACAGGCCCTGTTTTCATTACAGGTTCTGGATTTTATTTGCATCCTGCATGGTATTTTGCACGTAAACGCCGTAAACGTATTCCCTTATTTTTTTCAGATGTGGCGGCCTAGCGACAGCACAGTATATGTGCCTCCTCCTAACCCTGTATCCAAAGTTGTTGCCACGGATGCTTATGTTACTCGCACCAACATATTTTATCATGCCAGCAGTTCTAGACTTCTTGCAGTGGGACATCCTTATTTTTCCATAAAACGGGCTAACAAAACTGTTGTGCCAAAGGTGTCAGGATATCAATACAGGGTATTTAAGGTGGTGTTACCAGATCCTAACAAATTTGCATTGCCTGACTCGTCTCTTTTCGATCCCACAACACAACGTTTAGTATGGGCATGCACAGGCCTAGAGGTGGGCAGGGGACAGCCATTAGGTGTGGGTGTAAGTGGACATCCTTTCCTAAATAAATATGATGATGTTGAAAATTCAGGGAGTGGTGGTAACCCTGGACAGGATAACAGGGTTAATGTAGGTATGGATTATAAACAAACACAATTATGCATGGTTGGATGTGCCCCCCCTTTGGGCGAGCATTGGGGTAAAGGTAAACAGTGTACTAATACACCTGTACAGGCTGGTGACTGCCCGCCCTTAGAACTTATTACCAGTGTTATACAGGATGGCGATATGGTTGACACAGGCTTTGGTGCTATGAATTTTGCTGATTTGCAGACCAATAAATCAGATGTTCCTATTGACATATGTGGCACTACATGTAAATATCCAGATTATTTACAAATGGCTGCAGACCCATATGGTGATAGATTATTTTTTTTTCTACGGAAGGAACAAATGTTTGCCAGACATTTTTTTAACAGGGCTGGCGAGGTGGGGGAACCTGTGCCTGATACACTTATAATTAAGGGTAGTGGAAATCGCACGTCTGTAGGGAGTAGTATATATGTTAACACCCCGAGCGGCTCTTTGGTGTCCTCTGAGGCACAATTGTTTAATAAGCCATATTGGCTACAAAAAGCCCAGGGACATAACAATGGTATTTGTTGGGGTAATCAACTGTTTGTTACTGTGGTAGATACCACACGCAGTACCAACATGACATTATGTGCATCCGTAACTACATCTTCCACATACACCAATTCTGATTATAAAGAGTACATGCGTCATGTGGAAGAGTATGATTTACAATTTATTTTTCAATTATGTAGCATTACATTGTCTGCTGAAGTAATGGCCTATATTCACACAATGAATCCCTCTGTTTTGGAAGACTGGAACTTTGGGTTATCGCCTCCCCCAAATGGTACATTAGAAGATACCTATAGGTATGTGCAGTCACAGGCCATTACCTGTCAAAAGCCCACTCCTGAAAAGGAAAAGCCAGATCCCTATAAGAACCTTAGTTTTTGGGAGGTTAATTTAAAAGAAAAGTTTTCTAGTGAATTGGATCAGTATCCTTTGGGACGCAAGTTTTTGTTACAAAGTGGATATAGGGGACGGTCCTCTATTCGTACAGGTGTTAAGCGCCCTGCTGTTTCCAAAGCCTCTGCTGCCCCTAAACGTAAGCGCGCCAAAACTAAAAGGTAATATATGTGTATATGTACTGTTATATATATGTGTGTATGTACTGTTATGTATATGTGTGTATGTACTGTTATATGTATGTGTGTTGTATATATGTGTGTATATATGTGTCTGTGTGTATATGTATATGTATGTGTTGTGTATATATATGTGTGTGTGTGTTCTGTGTGTAATGTAAGTTATTTGTGTAATGTGTATGTGTGTTTATGTGCAATAAACAATTACC--------------TCTTGTTACACCCTGTGACTCAGTGGCTGTTGCACGCGTTTTGGTTTGCACGCGCCTTACACACATAAGTAATATACATGCACAATATATATATTTTTGTTTAAAATACTATACTTTTATATTTGCAACCGTTTTCGGTTGCCCTTAGCATACACTTTCCACCAATTTGTTACAACGTGTTTCCTCTTAATCCTATATATTTTGTGCCAGGTACACATTGCCCTGCCAAGTTGCTTGCCAAGTGCATCATATCCTGCCAACCACACACCTGGCGCCAGGGTGCGGTATTGCCTTACTC--------------------ATAAACCTGTCTTTGTGTTATACTTTTATGCACTGTAGCCAACTCTTAAAAGCATTTTTGGCTTGTAGCAGCACATTTTTTTGCTCTTACTGTTTGGTATACAATAACATAAAAATGAGTAACCTAAGGTCACACACCTGCGACCGGTTTCGGTTATCCACACCCTACATATTTCCTTCTTATA------------------------------------------------------------------------------------------------------
>L41216|HPV6|B3|
GTTAATAACAATCTTGGTTTTAAAAAATAGGAGGGACCGAAAACGGTTCAACCGAAAACGGTTGTATATAAACCAGCCCTAAAATTTAGCAAACGAGGCATTATGGAAAGTGCAAATGCCTCCACGTCTGCAACGACCATAGACCAGTTGTGCAAGACGTTTAATCTATCTATGCATACGTTGCAAATTAATTGTGTGTTTTGCAAGAATGCACTGACCACTGCAGAGATTTATTCATATGCATATAAACAGCTAAAGGTCCTGTTTCGAGGCGGCTATCCATATGCAGCCTGCGCGTGCTGCCTAGAATTTCATGGAAAAATCAACCAATATAGACACTTTGATTATGCTGGATATGCAACAACTGTTGAAGAAGAAACTAAACAAGACATTTTAGACGTGCTAATTCGGTGCTACCTGTGTCACAAACCGCTGTGTGAAGTAGAAAAGGTAAAACATATACTAACCAAGGCGCGGTTTATAAAGCTAAATTGTACGTGGAAGGGTCGCTGCCTACACTGCTGGACAACATGCATGGAAGACATGTTACCCTAAAGGATATTGTATTAGACCTGCAACCTCCAGACCCTGTAGGGTTACATTGCTATGAGCAATTAGTAGACAGCTCAGAAGATGAGGTGGACGAAGTGGACGGACAAGATTCACAACCTTTAAAACAACATTTCCAAATAGTGACCTGTTGCTGTGGATGTGACAGCAACGTTCGACTGGTTGTGCAGTGTACAGAAACAGACATCAGAGAAGTGCAACAGCTTCTGTTGGGAACACTAGACATAGTGTGTCCCATCTGCGCACCGAAGACATAACAACGATGGCGGACGATTCAGGTACAGAAAATGAGGGGTCTGGGTGTACAGGATGGTTTATGGTAGAAGCTATAGTGCAACACCCAACAGGTACACAAATATCAGACGATGAGGATGAGGAGGTGGAGGACAGTGGGTATGACATGGTGGACTTTATTGATGACAGCAATATTACACACAATTCCTTGGAAGCACAGGCATTGTTTAACAGGCAGGAGGCGGACACCCATTATGCGACTGTGCAGGACCTAAAACGAAAGTATTTAGGTAGTCCATATGTTAGTCCTATAAACACTATAGCCGAGGCAGTGGAAAGTGAAATAAGTCCACGATTGGACGCCATTAAACTTACAAGACAGCCAAAAAAGGTAAAGCGACGGCTGTTTCAAACCAGGGAACTAACGGACAGTGGATATGGCTATTCTGAAGTGGAAGCTGGAACGGGAACGCAGGTAGAGAAACATGGCGTCCCGGAAAATGGGGGAGATGGTCAGGAAAAGGACACAGGAAGGGACATAGAGGGGGAGGAACATACAGAGGCGGAAGCGCCCACAAACAGTGTACGGGAGCATGCAGGCACAGCAGGAATATTGGAATTGCTAAAATGTAAAGATTTACGGGCAGCATTACTTGGTAAGTTTAAAGAATGCTTTGGGCTGTCTTTTATTGATTTAATTAGGCCATTTAAAAGTGATAAAACAACATGTGCAGACTGGGTGGTAGCAGGATTTGGTATACATCATAGCATATCAGAGGCATTTCAAAAATTAATTGAGCCATTAAGTTTATATGCACATATACAATGGCTAACAAATGCATGGGGAATGGTATTGTTAGTATTAGTAAGATTTAAAGTAAATAAAAGTAGAAGTACCGTTGCACGTACACTTGCAACGCTATTAAATATACCTGACAATCAAATGTTAATAGAGCCACCAAAAATACAAAGTGGTGTTGCAGCCCTGTATTGGTTTCGTACAGGTATATCAAATGCCAGTACAGTTATAGGGGAAGCACCAGAATGGATAACACGCCAAACTGTTATTGAACATGGGTTGGCAGACAGTCAGTTTAAATTAACAGAAATGGTGCAGTGGGCATATGATAATGACATATGCGAGGAGAGTGAAATTGCATTTGAATATGCACAAAGGGGAGATTTTGATTCTAATGCACGAGCATTTTTAAATAGCAATATGCAGGCAAAATATGTGAAAGATTGTGCAACTATGTGTAGACATTATAAACATGCAGAAATGAGGAAGATGTCTATAAAACAATGGATAAAACATAGGGGTTCTAAAATAGAAGGCACAGGAAATTGGAAACCAATTGTACAATTCCTACGACATCAAAATATAGAATTTATTCCATTTTTAAGTAAATTTAAATTATGGCTGCACGGTACGCCAAAAAAAAACTGCATAGCCATAGTAGGCCCTCCAGATACTGGGAAATCGTACTTTTGTATGAGTTTAATAAGCTTTTTAGGAGGTACAGTTATTAGTCATGTAAATTCCAGCAGCCATTTTTGGTTGCAACCGTTAGTAGATGCTAAGGTAGCATTGTTAGATGATGCAACACAGCCATGTTGGATATATATGGATACATATATGAGAAATTTGTTAGATGGTAATCCTATGAGTATTGACAGAAAGCATAAAGCATTGACATTAATTAAATGTCCACCTCTGCTAGTAACGTCCAACATAGATATTACTAAAGAAGAGAAATATAAGTATTTACATACTAGAGTAACAACATTTACATTTCCAAATCCATTCCCTTTTGACAGAAATGGGAATGCAGTGTATGAACTGTCAAATGCAAACTGGAAATGTTTTTTTGAAAGACTGTCGTCAAGCCTAGACATTCAGGATTCAGAGGACGAGGAAGATGGAAGCAATAGCCAAGCGTTTAGATGCGTGCCAGGAACAGTTGTTAGAACTTTATGAAGAAAACAGTACTGACCTAAACAAACATGTATTGCATTGGAAATGCATGAGACATGAAAGTGTATTATTATATAAAGCAAAACAAATGGGCCTAAGCCACATAGGAATGCAAGTAGTGCCACCATTAAAGGTGTCCGAAGCAAAAGGACATAATGCCATTGAAATGCAAATGCATTTAGAATCATTATTAAAGACTGAGTATAGTATGGAACCGTGGACATTACAAGAAACAAGTTATGAAATGTGGCAAACACCACCTAAACGCTGTTTTAAAAAACGGGGCAAAACTGTAGAAGTTAAATTTGATGGCTGTGCAAACAATACAATGGATTATGTGGTATGGACAGATGTGTATGTGCAGGACACTGACTCCTGGGTAAAGGTGCATAGTATGGTAGATGCTAAGGGTATATATTACACATGTGGACAATTTAAAACATATTATGTAAACTTTGTAAAAGAGGCAGAAAAGTATGGGAGCACCAAACAATGGGAAGTATGTTATGGCAGCACAGTTATATGTTCTCCTGCATCTGTATCTAGCACTACACAAGAAGTATCCATTCCTGAATCTACTACATACACCCCCGCACAGACCTCCACCCCTGTGTCCTCAAGCACCCAGGAAGACGCAGTGCAAACGCCGCCTAGAAAACGAGCACGAGGAGTCCAACAGTCACCTTGCAACGCCTTGTGTGTGGCCCACATTGGACCCGTGGACAGTGGAAACCACAACCTCATCACTAACAATCACGACCAGCACCAAAGAAGGAACAACAGTAACAGTTCAGCTACGCCTATAGTGCAATTTCAAGGTGAATCTAATTGTTTAAAGTGTTTTAGATATAGGCTAAATGACAAACACAGACATTTATTTGATTTAATATCATCAACGTGGCACTGGGCCTCCCCAAAGGCACCACATAAACATGCCATTGTAACTGTAACATATCATAGTGAGGAACAAAGGCAACAGTTTTTAAATGTTGTAAAAATACCACCTACTATTAGGCACAAACTGGGGTTTATGTCACTGCACCTATTGTAATTTGTATATATGTAAATGTGTAAATATATGGTATTGGTGTAATACAACTGTACATGTATGGAAGTGGTACCTGTACAAATAGCTGCAGGAACAACCAGCACATTAATACTGCCTGTTATAATTGCATTTGTTGTATGTTTTGTTAGCATCATACTTATTGTATGGATATCTGACTTTATTGTGTACACATCTGTGCTAGTACTAACACTGCTTTTATACTTACTATTGTGGCTGCTATTAACAACCCCCTTGCAATTTTTCCTACTAACTCTACTTGTGTGTTACTGTCCCGCATTGTATATACACCACTACATTGTTAACACACAGCAATGATGCTAACATGTCAATTTAATGATGGAGATACATGGCTGGGTTTGTGGTTGTTATGTGCCTTTATTGTAGGGGTGTTGGGGTTATTATTAATGCACTATAGAGCTGTACAAGGCGATAAACACACCAAATGTAACAAGTGTAACAAACACACCTGTAATGCTGATTATGTAACTATGCATCATGATACTGCTGGTGATTATATATATATGAATTAGAGTAAAAC-TTTTTTTATATTTGTAACAGTGTATGTTTTGTATACCATGGCACATAGTAGGGCCCGACGACGCAAGCGTGCGTCAGCTACACAGCTATATCAAACATGTAAACTTACTGGAACATGCCCCCCAGATGTAATTCCTAAGGTGGAGCACAACACCATTGCAGATCAAATATTAAAATGGGGAAGTTTGGGGGTTTTTTTTGGAGGGTTGGGTATAGGCACCGGTTCCGGCACTGGGGGTCGTACTGGCTATGTTCCCTTAGGAACTTCTGCAAAACCTTCTATTACTAGTGGGCCTATGGCTCGTCCTCCTGTGGTGGTGGAGCCTGTGGCCCCTTCGGATCCATCCATTGTGTCTTTAATTGAAGAATCAGCAATCATTAACGCAGGGGCGCCTGAAATTGTGCCCCCTGCACACGGTGGGTTTACAATTACATCCTCTGAAACAACTACCCCTGCAATATTGGATGTATCAGTTACTAGTCATACTACTACTAGTATATTTAGAAATCCTGTCTTTACAGAACCTTCTGTAACACAACCCCAACCACCCGTGGAGGCTAATGGACATATATTAATTTCTGCACCCACTATAACGTCACACCCTATAGAGGAAATTCCTTTAGATACTTTTGTGATATCCTCTAGTGATAGCGGTCCTACATCCAGTACCCCTGTTCCTGGTACTGCACCTAGGCCTCGTGTGGGCCTATATAGTCGTGCATTGCACCAGGTGCAGGTTACAGACCCTGCATTTCTTTCCACTCCTCAACGCTTAATTACATATGATAACCCTGTATATGAAGGGGAGGATGTTAGTGTACAATTTAGTCATGATTCTATACACAATGCACCTGATGAGGCTTTTATGGACATAATTCGTTTGCACAGACCTGCTATTGCGTCCCGACGTGGCCTTGTGCGGTACAGTCGCATTGGACAACGGGGGTCTATGCACACTCGCAGCGGAAAGCACATAGGGGCCCGCATTCATTATTTTTATGATATTTCACCTATTGCACAAGCTGCAGAAGAAATAGAAATGCACCCTCTTGTGGCTGCACAGGATGATACATTTGATATTTATGCTGAATCTTTTGAACCTGACATTAACCCTACCCAACACCCTGTTACAAATATATCAGATACATATTTAACTTCCACACCTAATACAGTTACACAACCGTGGGGTAACACCACAGTTCCATTGTCAATTCCTAATGACCTGTTTTTACAGTCTGGCCCTGATATAACTTTTCCTACTGCACCTATGGGAACACCCTTTAGTCCTGTAACTCCTGCTTTACCTACAGGCCCTGTTTTCATTACAGGTTCTGGATTTTATTTGCATCCTGCATGGTATTTTGCACGTAAACGCCGTAAACGTATTCCCTTATTTTTTTCAGATGTGGCGGCCTAGCGACAGCACAGTATATGTGCCTCCTCCTAACCCTGTATCCAAAGTTGTTGCCACGGATGCTTATGTTACTCGCACCAACATATTTTATCATGCCAGCAGTTCTAGACTTCTTGCAGTGGGTCATCCTTATTTTTCCATAAAACGGGCTAACAAAACTGTTGTGCCAAAGGTGTCAGGATATCAATACAGAGTATTTAAGGTGGTGTTACCAGATCCTAACAAATTTGCATTGCCTGACTCGTCTCTTTTTGATCCCACAACACAACGTTTGGTATGGGCATGCACAGGCCTAGAGGTGGGCCGGGGACAGCCATTAGGTGTGGGTGTAAGTGGACATCCTTTCCTAAATAAATATGATGATGTTGAAAATTCAGGGAGTGGTGGTAACCCTGGACAGGATAACAGGGTTAATGTAGGTATGGATTATAAACAAACACAATTATGCATGGTTGGATGTGCCCCCCCTTTGGGCGAGCATTGGGGTAAAGGTAAACAGTGTACTAATACACCTGTACAGGCTGGTGACTGCCCGCCCTTAGAACTTATTACCAGTGTTATACAGGATGGCGATATGGTTGACACAGGCTTTGGTGCTATGAATTTTGCTGATTTGCAGACCAATAAATCAGATGTTCCTATTGACATATGTGGCACTACATGTAAATATCCAGATTATTTACAAATGGCTGCAGACCCATATGGTGATAGATTATTTTTTTTTCTACGGAAGGAACAAATGTTTGCCAGACATTTTTTTAACAGGGCTGGCGAGGTGGGGGAACCTGTGCCTGATACTCTTATAATTAAGGGTAGTGGAAATCGCACGTCTGTAGGGAGTAGTATATATGTTAACACCCCAAGCGGCTCTTTGGTGTCCTCTGAGGCACAATTGTTTAATAAGCCATATTGGCTACAAAAAGCCCAGGGACATAACAATGGTATTTGTTGGGGTAATCAACTGTTTGTTACTGTGGTAGATACCACACGCAGTACCAACATGACATTATGTGCATCCGTAACTACATCTTCCACATACACCAATTCTGATTATAAAGAGTACATGCGTCATGTGGAAGAGTATGATTTACAATTTATTTTTCAATTATGTAGCATTACATTGTCTGCTGAAGTAATGGCCTATATTCACACAATGAATCCCTCTGTTTTGGAAGACTGGAACTTTGGGTTATCGCCTCCCCCAAATGGTACATTAGAAGATACCTATAGGTATGTGCAGTCACAGGCCATTACCTGTCAAAAGCCCACTCCTGAAAAGGAAAAGCCAGATCCCTATAAGAACCTTAGTTTTTGGGAGGTTAATTTAAAAGAAAAGTTTTCTAGTGAATTGGATCAGTATCCTTTGGGACGCAAGTTTTTGTTACAAAGTGGATATAGGGGACGGTCCTCTATTCGTACCGGTGTTAAGCGCCCTGCTGTTTCCAAAGCCTCTGCTGCCCCTAAACGTAAGCGCGCCAAAACTAAAAGGTAATATATGTGTATATGTACTGTTATATATATGTGTGTATGTACTGTTATGTATATGTGTGTATGTACTGTTATATGTATGTGTGTTGTATATATGTGTGTATATATGTGTATGTGTGTATATGTATATGTATGTGTTGTGTATATATATGTGTGTGTGTGTTATGTGTGTAATGTAATTTATTTGTGTAATGTGTATGTGTGTTTATGTGCAATAAACAATTAAC--------------------TACACCCTGTGACTCAGTGGCTGTTGCACGCGTTTTGGTTTGCACGCGCCTTACACACATAAGTAATATACATGCACAATATATATATTTTTG-TTACAATAATATATTTTTATATTTGCAACCGTTTTCGGTTGCCCTTGGCATACACTTTCCACCAATTTGTTACAACGTGTTGCCTGTTAATCCTATATATTTTGTGCCAGGTACACATTGCCCTGCCAAGTTCATTGCCAAGTGCATCATATCCTGCCAACCACACACCTGGCGCCAGGGTGCGGTATTGCCTTACTCATATGTTTATTGCCACTGCAATAAACCTGTCTTTGTGTTATACTTTTCTGCACTGTAGCCAACTCTTAAAAGCATTTTTGGCTTGTAGCAGAACATTTTTTTGCTCTTACTGTTTGGTATACAATAACATAAAAATGAGTAACCTAAGGTCACACACCTGCAACCGGTTTCGGTTATCCACACCCTACATATTTCCTTCTTATA------------------------------------------------------------------------------------------------------
>LNS4390133_HPV6
GTTAATAACAATCTTGGTTTTAAAAAATAGGAGGGACCGAAAACGGTTCAACCGAAAACGGTTGTATATAAACCAGCCCTAAAATTTAGCAAACGAGGCATTATGGAAAGTGCAAATGCCTCCACGTCTGCAACGACCATAGACCAGTTGTGCAAGACGTTTAATCTATCTATGCATACGTTGCAAATTAATTGTGTGTTTTGCAAGAATGCACTGACCACTGCAGAGATTTATTCATATGCATATAAACAGCTAAAGGTCCTGTTTCGAGGCGGCTATCCATATGCAGCCTGCGCGTGCTGCCTAGAATTTCATGGAAAAATCAACCAATATAGACACTTTGATTATGCTGGATATGCAACAACTGTTGAAGAAGAAACTAAACAAGACATTTTAGACGTGCTAATTCGGTGCTACCTGTGTCACAAACCGCTGTGTGAAGTAGAAAAGGTAAAACATATACTAACCAAGGCACGGTTTATAAAGCTAAATTGTACGTGGAAGGGTCGCTGCCTACACTGCTGGACAACATGCATGGAAGACATGTTACCCTAAAGGATATTGTATTAGACCTGCAACCTCCAGACCCTGTAGGGTTACATTGCTATGAGCAATTAGTAGACAGCTCAGAAGATGAGGTGGACGAAGTGGACGGACAAGATTCACAACCTTTAAAACAACATTTCCAAATAGTGACCTGTTGCTGTGGATGTGACAGCAACGTTCGACTGGTTGTGCAGTGTACAGAAACAGACATCAGAGAAGTGCAACAGCTTCTGTTGGGAACACTAGACATAGTGTGTCCCATCTGCGCACCGAAGACATAACAACGATGGCGGACGATTCAGGTACAGAAAATGAGGGGTCTGGGTGTACAGGATGGTTTATGGTAGAAGCTATAGTGCAACACCCAACAGGTACACAAATATCAGACGATGAGGATGAGGAGGTGGAGGACAGTGGGTATGACATGGTGGACTTTATTGATGACAGCAATATTACACACAATTCCTTGGAAGCACAGGCATTGTTTAACAGGCAGGAGGCGGACACCCATTATGCGACTGTGCAGGACCTAAAACGAAAGTATTTAGGTAGTCCATATGTTAGTCCTATAAACACTATAGCCGAGGCAGTGGAAAGTGAAATAAGTCCACGATTGGACGCCATTAAACTTACAAGACAGCCAAAAAAGGTAAAGCGACGGCTGTTTCAAACCAGGGAACTAACGGACAGTGGATATGGCTATTCTGAAGTGGAAGCTGGAACGGGAACGCAGGTAGAGAAACATGGCGTACCGGAAAATGGGGGAGATGGTCAGGAAAAGGACACAGGAAGGGACATAGAGGGGGAGGAACATACAGAGGCGGAAGCGCCCACAAACAGTGTACGGGAGCATGCAGGCACAGCAGGAATATTGGAATTGCTAAAATGTAAAGATTTACGGGCAGCATTACTTGGTAAGTTTAAAGAATGCTTTGGGCTGTCTTTTATTGATTTAATTAGGCCATTTAAAAGTGATAAAACAACATGTGCAGATTGGGTGGTAGCAGGCTTTGGTATACATCATAGCATATCAGAGGCATTTCAAAAATTAATTGAGCCATTAAGTTTATATGCACATATACAATGGCTAACAAATGCATGGGGAATGGTATTGTTAGTATTAGTAAGATTTAAAGTAAATAAAAGTAGAAGTACCGTTGCACGTACACTTGCAACGCTATTAAATATACCTGACAATCAAATGTTAATAGAGCCACCAAAAATACAAAGTGGTGTTGCAGCCCTGTATTGGTTTCGTACAGGTATATCAAATGCCAGTACAGTTATAGGGGAAGCACCAGAATGGATAACACGCCAAACTGTTATTGAACATGGGTTGGCAGACAGTCAGTTTAAATTAACAGAAATGGTGCAGTGGGCATATGATAATGACATATGCGAGGAGAGTGAAATTGCATTTGAATATGCACAAAGGGGAGATTTTGATTCTAATGCACGAGCATTTTTAAATAGCAATATGCAGGCAAAATATGTGAAAGATTGTGCAACTATGTGTAGACATTATAAACATGCAGAAATGAGGAAGATGTCTATAAAACAATGGATAAAACATAGGGGTTCTAAAATAGAAGGCACAGGAAATTGGAAACCAATTGTACAATTCCTACGACATCAAAATATAGAATTTATTCCATTTTTAAGTAAATTTAAATTATGGCTGCACGGTACGCCAAAAAAAAACTGCATAGCCATAGTAGGCCCTCCAGATACTGGGAAATCGTACTTTTGTATGAGTTTAATAAGCTTTTTAGGAGGTACAGTTATTAGTCATGTAAATTCCAGCAGCCATTTTTGGCTGCAACCGTTAGTAGATGCTAAGGTAGCATTGTTAGATGATGCAACACAGCCATGTTGGATATATATGGATACATATATGAGAAATTTGTTAGATGGTAATCCTATGAGTATTGACAGAAAGCATAAAGCATTGACATTAATTAAATGTCCACCTCTGCTAGTAACGTCCAACATAGATATTACTAAAGAAGAGAAATATAAGTATTTACATACTAGAGTAACAACATTTACATTTCCAAATCCATTCCCTTTTGACAGAAATGGGAATGCAGTGTATGAACTGTCAAATGCAAACTGGAAATGTTTTTTTGAAAGACTGTCGTCAAGCCTAGACATTCAGGATTCAGAGGACGAGGAAGATGGAAGCAATAGCCAAGCGTTTAGATGCGTGCCAGGAACAGTTGTTAGAACTTTATGAAGAAAACAGTACTGACCTAAACAAACATGTATTGCATTGGAAATGCATAAGACATGAAAGTGTATTATTATATAAAGCAAAACAAATGGGCCTAAGCCACATAGGAATGCAAGTAGTGCCACCATTAAAGGTGTCCGAAGCAAAAGGACATAATGCCATTGAAATGCAAATGCATTTAGAATCATTATTAAGGACTGAGTATAGTATGGAACCGTGGACATTACAAGAAACAAGTTATGAAATGTGGCAAACACCACCTAAACGCTGTTTTAAAAAACGGGGCAAAACTGTAGAAGTTAAATTTGATGGCTGTGCAAACAATACAATGGATTATGTGGTATGGACAGATGTGTATGTGCAGGACACTGACTCCTGGGTAAAGGTGCATAGTATGGTAGATGCTAAGGGTATATATTACACATGTGGACAATTTAAAACATATTATGTAAACTTTGTAAAAGAGGCAGAAAAGTATGGGAGCACCAAACAATGGGAAGTATGTTATGGCAGCACAGTTATATGTTCTCCTGCATCTGTATCTAGCACTACACAAGAAGTATCCATTCCTGAATCTACTACATACACCCCCGCACAGACCTCCACCCCTGTGTCCTCAAGCACCCAGGAAGACGCAGTGCAAACGCCGCCTAGAAAACGAGCACGAGGAGTCCAACAGTCACCTTGCAACGCCTTGTGTGTGGCCCACATTGGACCCGTGGACAGTGGAAACCACAACCTCATCACTAACAATCACGACCAGCACCAAAGAAGGAACAACAGTAACAGTTCAGCTACGCCTATAGTGCAATTTCAAGGTGAATCTAATTGTTTAAAGTGTTTTAGATATAGGCTAAATGACAAACACAGACATTTATTTGATTTAATATCATCAACGTGGCACTGGGCCTCCCCAAAGGCACCACATAAACATGCCATTGTAACTGTAACATATCATAGTGAGGAACAAAGGCAACAGTTTTTAAATGTTGTAAAAATACCACCTACTATTAGGCACAAACTGGGGTTTATGTCACTGCACCTATTGTAATTTGTATATATGTAAATGTGTAAATATATGGTATTGGTGTAATACAACTGTACATGTATGGAAGTGGTACCTGTACAAATAGCTGCAGGAACAACCAGCACATTAATACTGCCTGTTATAATTGCATTTGTTGTATGTTTTGTTAGCATCATACTTATTGTATGGATATCTGACTTTATTGTGTACACATCTGTGCTAGTACTAACACTGCTTTTATACTTACTATTGTGGCTGCTATTAACAACCCCCTTGCAATTTTTCCTACTAACTCTACTTGTGTGTTACTGTCCCGCATGTTATATACACCACTACATTGTTAACACACAGCAATGATGCTAACATGTCAATTTAATGATGGAGATACATGGCTGGGTTTGTGGTTGTTATGTGCCTTTATTGTAGGGGTGTTGGGGTTATTATTAATGCACTATAGAGCTGTACAAGGCGATAAACACACCAAATGTAACAAGTGTAACAAACACACCTGTAATGCTGATTATGTAACTATGCATCATGATACTGCTGGTGATTATATATATATGAATTAGAGTAAAAC-TTTTTTTATATTTGTAACAGTGTATGTTTTGTATACCATGGCACATAGTAGGGCCCGACGACGCAAGCGTGCGTCAGCTACACAGCTATATCAAACATGTAAACTTACTGGAACATGCCCCCCAGATGTAATTCCTAAGGTGGAGCACAACACCATTGCAGATCAAATATTAAAATGGGGAAGTTTGGGGGTTTTTTTTGGAGGGTTGGGTATAGGCACCGGTTCCGGCACTGGGGGTCGTACTGGCTATGTTCCCTTAGGAACTTCTGCAAAACCTTCTATTACTAGTGGGCCTATGGCTCGTCCTCCTGTGGTGGTGGAGCCTGTGGCCCCTTCGGATCCATCCATTGTGTCTTTAATTGAAGAATCAGCAATCATTAACGCAGGGGCGCCTGAAATTGTGCCCCCTGCACACGGTGGGTTTACAATTACATCCTCTGAAACAACTACCCCTGCAATATTGGATGTATCAGTTACTAGTCATACTACTACTAGTATATTTAGAAATCCTGTCTTTACAGAACCTTCTGTAACACAACCCCAACCACCCGTGGAGGCTAATGGACATATATTAATTTCTGCACCCACTATAACGTCACACCCTATAGAGGAAATTCCTTTAGATACTTTTGTGATATCCTCTAGTGATAGCGGTCCTACATCCAGTACCCCTGTTCCTGGTACTGCACCTAGGCCTCGTGTGGGCCTATATAGTCGTGCATTGCACCAGGTGCAGGTTACAGACCCTGCATTTCTTTCCACTCCTCAACGCTTAATTACATATGATAACCCTGTATATGAAGGGGAGGATGTTAGTGTACAATTTAGTCATGATTCTATACACAATGCACCTGATGAGGCTTTTATGGACATAATTCGTTTGCACAGACCTGCTATTGCGTCCCGACGTGGCCTTGTGCGGTACAGTCGCATTGGACAACGGGGGTCTATGCACACTCGCAGCGGAAAGCACATAGGGGCCCGCATTCATTATTTTTATGATATTTCACCTATTGCACAAGCTGCAGAAGAAATAGAAATGCACCCTCTTGTGGCTGCACAGGATGATACATTTGATATTTATGCTGAATCTTTTGAACCTGACATTAACCCTACCCAACACCCTGTTACAAATATATCAGATACATATTTAACTTCCACACCTAATACAGTTACACAACCGTGGGGTAACACCACAGTTCCATTGTCAATTCCTAATGACCTGTTTTTACAGTCTGGCCCTGATATAACTTTTCCTACTGCACCTATGGGAACACCCTTTAGTCCTGTAACTCCTGCTTTACCTACAGGCCCTGTTTTCATTACAGGTTCTGGATTTTATTTGCATCCTGCATGGTATTTTGCACGTAAACGCCGTAAACGTATTCCCTTATTTTTTTCAGATGTGGCGGCCTAGCGACAGCACAGTATATGTGCCTCCTCCTAACCCTGTATCCAAAGTTGTTGCCACGGATGCTTATGTTACTCGCACCAACATATTTTATCATGCCAGCAGTTCTAGACTTCTTGCAGTGGGTCATCCTTATTTTTCCATAAAACGGGCTAACAAAACTGTTGTGCCAAAGGTGTCAGGATATCAATACAGAGTATTTAAGGTGGTGTTACCAGATCCTAACAAATTTGCATTGCCTGACTCGTCTCTTTTTGATCCCACAACACAACGTTTGGTATGGGCATGCACAGGCCTAGAGGTGGGCCGGGGACAGCCATTAGGTGTGGGTGTAAGTGGACATCCTTTCCTAAATAAATATGATGATGTTGAAAATTCAGGGAGTGGTGGTAACCCTGGACAGGATAACAGGGTTAATGTAGGTATGGATTATAAACAAACACAATTATGCATGGTTGGATGTGCCCCCCCTTTGGGCGAGCATTGGGGTAAAGGTAAACAGTGTACTAATACACCTGTACAGGCTGGTGACTGCCCGCCCTTAGAACTTATTACCAGTGTTATACAGGATGGCGATATGGTTGACACAGGCTTTGGTGCTATGAATTTTGCTGATTTGCAGACCAATAAATCAGATGTTCCTATTGACATATGTGGCACTACATGTAAATATCCAGATTATTTACAAATGGCTGCAGACCCATATGGTGATAGATTATTTTTTTTTCTACGGAAGGAACAAATGTTTGCCAGACATTTTTTTAACAGGGCTGGCGAGGTGGGGGAACCTGTGCCTGATACTCTTATAATTAAGGGTAGTGGAAATCGCACGTCTGTAGGGAGTAGTATATATGTTAACACCCCAAGCGGCTCTTTGGTGTCCTCTGAGGCACAATTGTTTAATAAGCCATATTGGCTACAAAAAGCCCAGGGACATAACAATGGTATTTGTTGGGGTAATCAACTGTTTGTTACTGTGGTAGATACCACACGCAGTACCAACATGACATTATGTGCATCCGTAACTACATCTTCCACATACACCAATTCTGATTATAAAGAGTACATGCGTCATGTGGAAGAGTATGATTTACAATTTATTTTTCAATTATGTAGCATTACATTGTCTGCTGAAGTAATGGCCTATATTCACACAATGAATCCCTCTGTTTTGGAAGACTGGAACTTTGGGTTATCGCCTCCCCCAAATGGTACATTAGAAGATACCTATAGGTATGTGCAGTCACAGGCCATTACCTGTCAAAAGCCCACTCCTGAAAAGGAAAAGCCAGATCCCTATAAAAACCTTAGTTTTTGGGAGGTTAATTTAAAAGAAAAGTTTTCTAGTGAATTGGATCAGTATCCTTTGGGACGCAAGTTTTTGTTACAAAGTGGATATAGGGGACGGTCCTCTATTCGTACCGGTGTTAAGCGCCCTGCTGTTTCCAAAGCCTCTGCTGCCCCTAAACGTAAGCGCGCCAAAACCAAAAGGTAATATATGTGTATATGTACTGTTATATATATGTGTGTATGTACTGTTATGTATATGTGTGTATGTACTGTTATATGTATGTGTGTTGTATATATGTGTGTATATATGTGTATGTGTGTATATGTATATGTATGTGTTGTGTATATATATGTGTGTGTGTGTTATGTGTGTAATGTAATTTATTTGTGTAATGTGTATGTGTGTTTATGTGCAATAAACAATTAAC--------------------TACACCCTGTGACTCAGTGGCTGTTGCACGCGTTTTGGTTTGCACGCGCCTTACACACATAAGTAATATACATGCACAATATATATATTTTTG-TTACAATAATATATTTTTATATTTGCAACCGTTTTCGGTTGCCCTTGGCATACACTTTCCACCAATTTGTTACAACGTGTTGCCTGTTAATCCTATATATTTTGTGCCAGGTACACATTGCCCTGCCAAGTTCATTGCCAAGTGCATCATATCCTGCCAACCACACACCTGGCGCCAGGGTGCGGTATTGCCTTACTCATATGTTTATTGCCACTGCAATAAACCTGTCTTTGTGTTATACTTTTCTGCACTGTAGCCAACTCTTAAAAGCATTTTTGGCTTGTAGCAGAACATTTTTTTGCTCTTACTGTTTGGTATACAATAACATAAAAATGAGTAACCTAAGGTCACACACCTGCAACCGGTTTCGGTTATCCACACCCTACATATTTCCTTCTTATA------------------------------------------------------------------------------------------------------
>LNS7630141_HPV6
GTTAATAACAATCTTGGTTTTAAAAAATAGGAGGGACCGAAAACGGTTCAACCGAAAACGGTTGTATATAAACCAGCCCTAAAATTTAGCAAACGAGGCATTATGGAAAGTGCAAATGCCTCCACGTCTGCAACGACCATAGACCAGTTGTGCAAGACGTTTAATCTATCTATGCATACGTTGCAAATTAATTGTGTGTTTTGCAAGAATGCACTGACCACTGCAGAGATTTATTCATATGCATATAAACAGCTAAAGGTCCTGTTTCGAGGCGGCTATCCATATGCAGCCTGCGCGTGCTGCCTAGAATTTCATGGAAAAATCAACCAATATAGACACTTTGATTATGCTGGATATGCAACAACTGTTGAAGAAGAAACTAAACAAGACATTTTAGACGTGCTAATCCGGTGCTACCTGTGTCACAAACCGCTGTGTGAAGTAGAAAAGGTAAAACATATACTAACCAAGGCACGGTTTATAAAGCTAAATTGTACGTGGAAGGGTCGCTGCCTACACTGCTGGACAACATGCATGGAAGACATGTTACCCTAAAGGATATTGTATTAGACCTGCAACCTCCAGACCCTGTAGGGTTACATTGCTATGAGCAATTAGTAGACAGCTCAGAAGATGAGGTGGACGAAGTGGACGGACAAGATTCACAACCTTTAAAACAACATTTCCAAATAGTGACCTGTTGCTGTGGATGTGACAGCAACGTTCGACTGGTTGTGCAGTGTACAGAAACAGACATCAGAGAAGTGCAACAGCTTCTGTTGGGAACACTAGACATAGTGTGTCCCATCTGCGCACCGAAGACATAACAACGATGGCGGACGATTCAGGTACAGAAAATGAGGGGTCTGGGTGTACAGGATGGTTTATGGTAGAAGCTATAGTGCAACACCCAACAGGTACACAAATATCAGACGATGAGGATGAGGAGGTGGAGGACAGTGGGTATGACATGGTGGACTTTATTGATGACAGCAATATTACACACAATTCCTTGGAAGCACAGGCATTGTTTAACAGGCAGGAGGCGGACACCCATTATGCGACTGTGCAGGACCTAAAACGAAAGTATTTAGGTAGTCCATATGTTAGTCCTATAAACACTATAGCCGAGGCAGTGGAAAGTGAAATAAGTCCACGATTGGACGCCATTAAACTTACAAGACAGCCAAAAAAGGTAAAGCGACGGCTGTTTCAAACCAGGGAACTAACGGACAGTGGATATGGCTATTCTGAAGTGGAAGCTGGAACGGGAACGCAGGTAGAGAAACATGGCGTACCGGAAAATGGGGGAGATGGTCAGGAAAAGGACACAGGAAGGGACATAGAGGGGGAGGAACATACAGAGGCGGAAGCGCCCACAAACAGTGTACGGGAGCATGCAGGCACAGCAGGAATATTGGAATTGCTAAAATGTAAAGATTTACGGGCAGCATTACTTGGTAAGTTTAAAGAATGCTTTGGGCTGTCTTTTATTGATTTAATTAGGCCATTTAAAAGTGATAAAACAACATGTGCAGATTGGGTGGTAGCAGGATTTGGTATACATCATAGCATATCAGAGGCATTTCAAAAATTAATTGAGCCATTAAGTTTATATGCACATATACAATGGCTAACAAATGCATGGGGAATGGTATTGTTAGTATTAGTAAGATTTAAAGTAAATAAAAGTAGAAGTACCGTTGCACGTACACTTGCAACGCTATTAAATATACCTGACAATCAAATGTTAATAGAGCCACCAAAAATACAAAGTGGTGTTGCAGCCCTGTATTGGTTTCGTACAGGTATATCAAATGCCAGTACAGTTATAGGGGAAGCACCAGAATGGATAACACGCCAAACTGTTATTGAACATGGGTTGGCAGACAGTCAGTTTAAATTAACAGAAATGGTGCAGTGGGCATATGATAATGACATATGCGAGGAGAGTGAAATTGCATTTGAATATGCACAAAGGGGAGATTTTGATTCTAATGCACGAGCATTTTTAAATAGCAATATGCAGGCAAAATATGTGAAAGATTGTGCAACTATGTGTAGACATTATAAACATGCAGAAATGAGGAAGATGTCTATAAAACAATGGATAAAACATAGGGGTTCTAAAATAGAAGGCACAGGAAATTGGAAACCAATTGTACAATTCCTACGACATCAAAATATAGAATTTATTCCATTTTTAAGTAAATTTAAATTATGGCTGCACGGTACGCCAAAAAAAAACTGCATAGCCATAGTAGGCCCTCCAGATACTGGGAAATCGTACTTTTGTATGAGTTTAATAAGCTTTTTAGGAGGTACAGTTATTAGTCATGTAAATTCCAGCAGCCATTTTTGGCTGCAACCGTTAGTAGATGCTAAGGTAGCATTGTTAGATGATGCAACACAGCCATGTTGGATATATATGGATACATATATGAGAAATTTGTTAGATGGTAATCCTATGAGTATTGACAGAAAGCATAAAGCATTGACATTAATTAAATGTCCACCTCTGCTAGTAACGTCCAACATAGATATTACTAAAGAAGAGAAATATAAGTATTTACATACTAGAGTAACAACATTTACATTTCCAAATCCATTCCCTTTTGACAGAAATGGGAATGCAGTGTATGAACTGTCAAATGCAAACTGGAAATGTTTTTTTGAAAGACTGTCGTCAAGCCTAGACATTCAGGATTCAGAGGACGAGGAAGATGGAAGCAATAGCCAAGCGTTTAGATGCGTGCCAGGAACAGTTGTTAGAACTTTATGAAGAAAACAGTACTGACCTAAACAAACATGTATTGCATTGGAAATGCATAAGACATGAAAGTGTATTATTATATAAAGCAAAACAAATGGGCCTAAGCCACATAGGAATGCAAGTAGTGCCACCATTAAAGGTGTCCGAAGCAAAAGGACATAATGCCATTGAAATGCAAATGCATTTAGAATCATTATTAAAGACTGAGTATAGTATGGAACCGTGGACATTACAAGAAACAAGTTATGAAATGTGGCAAACACCACCTAAACGCTGTTTTAAAAAACGGGGCAAAACTGTAGAAGTTAAATTTGATGGCTGTGCAAACAATACAATGGATTATGTGGTATGGACAGATGTGTATGTGCAGGACACTGACTCCTGGGTAAAGGTGCATAGTATGGTAGATGCTAAGGGTATATATTACACATGTGGACAATTTAAAACATATTATGTAAACTTTGTAAAAGAGGCAGAAAAGTATGGGAGCACCAAACAATGGGAAGTATGTTATGGCAGCACAGTTATATGTTCTCCTGCATCTGTATCTAGCACTACACAAGAAGTATCCATTCCTGAATCTACTACATACACCCCCGCACAGACCTCCACCCCTGTGTCCTCAAGCACCCAGGAAGACGCAGTGCAAACGCCGCCTAGAAAACGAGCACGAGGAGTCCAACAGTCACCTTGCAACGCCTTGTGTGTGGCCCACATTGGACCCGTGGACAGTGGAAACCACAACCTCATCACTAACAATCACGACCAGCACCAAAGAAGGAACAACAGTAACAGTTCAGCTACGCCTATAGTGCAATTTCAAGGTGAATCTAATTGTTTAAAGTGTTTTAGATATAGGCTAAATGACAAACACAGACATTTATTTGATTTAATATCATCAACGTGGCACTGGGCCTCCCCAAAGGCACCACATAAACATGCCATTGTAACTGTAACATATCATAGTGAGGAACAAAGGCAACAGTTTTTAAATGTTGTAAAAATACCACCTACTATTAGGCACAAACTGGGGTTTATGTCACTGCACCTATTGTAATTTGTATATATGTAAATGTGTAAATATATGGTATTGGTGTAATACAACTGTACATGTATGGAAGTGGTACCTGTACAAATAGCTGCAGGAACAACCAGCACATTAATACTGCCTGTTATAATTGCATTTGTTGTATGTTTTGTTAGCATCATACTTATTGTATGGATATCTGACTTTATTGTGTACACATCTGTGCTAGTACTAACACTGCTTTTATACTTACTATTGTGGCTGCTATTAACAACCCCCTTGCAATTTTTCCTACTAACTCTACTTGTGTGTTACTGTCCCGCATGTTATATACACCACTACATTGTTAACACACAGCAATGATGCTAACATGTCAATTTAATGATGGAGATACATGGCTGGGTTTGTGGTTGTTATGTGCCTTTATTGTAGGGGTGTTGGGGTTATTATTAATGCACTATAGAGCTGTACAAGGCGATAAACACACCAAATGTAACAAGTGTAACAAACACACCTGTAATGCTGATTATGTAACTATGCATCATGATACTGCTGGTGATTATATATATATGAATTAGAGTAAAAC-TTTTTTTATATTTGTAACAGTGTATGTTTTGTATACCATGGCACATAGTAGGGCCCGACGACGCAAGCGTGCGTCAGCTACACAGCTATATCAAACATGTAAACTTACTGGAACATGCCCCCCAGATGTAATTCCTAAGGTGGAGCACAACACCATTGCAGATCAAATATTAAAATGGGGAAGTTTGGGGGTTTTTTTTGGAGGGTTGGGTATAGGCACCGGTTCCGGCACTGGGGGTCGTACTGGCTATGTTCCCTTAGAAACTTCTGCAAAACCTTCTATTACTAGTGGGCCTATGGCTCGTCCTCCTGTGGTGGTGGAGCCTGTGGCCCCTTCGGATCCATCCATTGTGTCTTTAATTGAAGAATCAGCAATCATTAACGCAGGGGCGCCTGAAATTGTGCCCCCTGCACACGGTGGGTTTACAATTACATCCTCTGAAACAACTACCCCTGCAATATTGGATGTATCAGTTACTAGTCATACTACTACTAGTATATTTAGAAATCCTGTCTTTACAGAACCTTCTGTAACACAACCCCAACCACCCGTGGAGGCTAATGGACATATATTAATTTCTGCACCCACTATAACGTCACACCCTATAGAGGAAATTCCTTTAGATACTTTTGTGATATCCTCTAGTGATAGCGGTCCTACATCCAGTACCCCTGTTCCTGGTACTGCACCTAGGCCTCGTGTGGGCCTATATAGTCGTGCATTGCACCAGGTGCAGGTTACAGACCCTGCATTTCTTTCCACTCCTCAACGCTTAATTACATATGATAACCCTGTATATGAAGGGGAGGATGTTAGTGTACAATTTAGTCATGATTCTATACACAATGCACCTGATGAGGCTTTTATGGACATAATTCGTTTGCACAGACCTGCTATTGCGTCCCGACGTGGCCTTGTGCGGTACAGTCGCATTGGACAACGGGGGTCTATGCACACTCGCAGCGGAAAGCACATAGGGGCCCGCATTCATTATTTTTATGATATTTCACCTATTGCACAAGCTGCAGAAGAAATAGAAATGCACCCTCTTGTGGCTGCACAGGATGATACATTTGATATTTATGCTGAATCTTTTGAACCTGACATTAACCCTACCCAACACCCTGTTACAAATATATCAGATACATATTTAACTTCCACACCTAATACAGTTACACAACCGTGGGGTAACACCACAGTTCCATTGTCAATTCCTAATGACCTGTTTTTACAGTCTGGCCCTGATATAACTTTTCCTACTGCACCTATGGGAACACCCTTTAGTCCTGTAACTCCTGCTTTACCTACAGGCCCTGTTTTCATTACAGGTTCTGGATTTTATTTGCATCCTGCATGGTATTTTGCACGTAAACGCCGTAAACGTATTCCCTTATTTTTTTCAGATGTGGCGGCCTAGCGACAGCACAGTATATGTGCCTCCTCCTAACCCTGTATCCAAAGTTGTTGCCACGGATGCTTATGTTACTCGCACCAACATATTTTATCATGCCAGCAGTTCTAGACTTCTTGCAGTGGGTCATCCTTATTTTTCCATAAAACGGGCTAACAAAACTGTTGTGCCAAAGGTGTCAGGATATCAATACAGAGTATTTAAGGTGGTGTTACCAGATCCTAACAAATTTGCATTGCCTGACTCGTCTCTTTTTGATCCCACAACACAACGTTTGGTATGGGCATGCACAGGCCTAGAGGTGGGCCGGGGACAGCCATTAGGTGTGGGTGTAAGTGGACATCCTTTCCTAAATAAATATGATGATGTTGAAAATTCAGGGAGTGGTGGTAACCCTGGACAGGATAACAGGGTTAATGTAGGTATGGATTATAAACAAACACAATTATGCATGGTTGGATGTGCCCCCCCTTTGGGCGAGCATTGGGGTAAAGGTAAACAGTGTACTAATACACCTGTACAGGCTGGTGACTGCCCGCCCTTAGAACTTATTACCAGTGTTATACAGGATGGCGATATGGTTGACACAGGCTTTGGTGCTATGAATTTTGCTGATTTGCAGACCAATAAATCAGATGTTCCTATTGACATATGTGGCACTACATGTAAATATCCAGATTATTTACAAATGGCTGCAGACCCATATGGTGATAGATTATTTTTTTTTCTACGGAAGGAACAAATGTTTGCCAGACATTTTTTTAACAGGGCTGGCGAGGTGGGGGAACCTGTGCCTGATACTCTTATAATTAAGGGTAGTGGAAATCGCACGTCTGTAGGGAGTAGTATATATGTTAACACCCCAAGCGGCTCTTTGGTGTCCTCTGAGGCACAATTGTTTAATAAGCCATATTGGCTACAAAAAGCCCAGGGACATAACAATGGTATTTGTTGGGGTAATCAACTGTTTGTTACTGTGGTAGATACCACACGCAGTACCAACATGACATTATGTGCATCCGTAACTACATCTTCCACATACACCAATTCTGATTATAAAGAGTACATGCGTCATGTGGAAGAGTATGATTTACAATTTATTTTTCAATTATGTAGCATTACATTGTCTGCTGAAGTAATGGCCTATATTCACACAATGAATCCCTCTGTTTTGGAAGACTGGAACTTTGGGTTATCGCCTCCCCCAAATGGTACATTAGAAGATACCTATAGGTATGTGCAGTCACAGGCCATTACCTGTCAAAAGCCCACTCCTGAAAAGGAAAAGCCAGATCCCTATAAGAACCTTAGTTTTTGGGAGGTTAATTTAAAAGAAAAGTTTTCTAGTGAATTGGATCAGTATCCTTTGGGACGCAAGTTTTTGTTACAAAGTGGATATAGGGGACGGTCCTCTATTCGTACCGGTGTTAAGCGCCCTGCTGTTTCCAAAGCCTCTGCTGCCCCTAAACGTAAGCGCGCCAAAACCAAAAGGTAATATATGTGTATATGTACTGTTATATATATGTCTGTATGTACTGTTATGTATATGTGTGTATGTACTGTTATATGTATGTGTGTTGTATATATGTGTGTATATATGTGTATGTGTGTATATGTATATGTATGTGTTGTGTATATATATGTGTGTGTGTGTTATGTGTGTAATGTAATTTATTTGTGTAATGTGTATGTGTGTTTATGTGCAATAAACAATTAAC--------------------TACACCCTGTGACTCAGTGGCTGTTGCACGCGTTTTGGTTTGCACGCGCCTTACACACATAAGTAATATACATGCACAATATATATATTTTTG-TTACAATAATATATTTTTATATTTGCAACCGTTTTCGGTTGCCCTTGGCATACACTTTCCACCAATTTGTTACAACGTGTTGCCTGTTAATCCTATATATTTTGTGCCAGGTACACATTGCCCTGCCAAGTTCATTGCCAAGTGCATCATATCCTGCCAACCACACACCTGGCGCCAGGGTGCGGTATTGCCTTACTCATATGTTTATTGCCACTGCAATAAACCTGTCTTTGTGTTATACTTTTCTGCACTGTAGCCAACTCTTAAAAGCATTTTTGGCTTGTAGCAGAACATTTTTTTGCTCTTACTGTTTGGTATACAATAACATAAAAATGAGTAACCTAAGGTCACACACCTGCAACCGGTTTCGGTTATCCACACCCTACATATTTCCTTCTTATA------------------------------------------------------------------------------------------------------
>LNS2013148_HPV6
GTTAATAACAATCTTGGTTTTAAAAAATAGGAGGGACCGAAAACGGTTCAACCGAAAACGGTTGTATATAAACCAGCCCTAAAATTTAGCAAACGAGGCATTATGGAAAGTGCAAATGCCTCCACGTCTGCAACGACCATAGACCAGTTGTGCAAGACGTTTAATCTATCTATGCATACGTTGCAAATTAATTGTGTGTTTTGCAAGAATGCACTGACCACTGCAGAGATTTATTCATATGCATATAAACAGCTAAAGGTCCTGTTTCGAGGCGGCTATCCATATGCAGCCTGCGCGTGCTGCCTAGAATTTCATGGAAAAATTAACCAATATAGACACTTTGATTATGCTGGATATGCAACAACTGTTGAAGAAGAAACTAAACAAGACATTTTAGACGTGCTAATTCGGTGCTACCTGTGTCACAAACCGCTGTGTGAAGTAGAAAAGGTAAAACATATACTAACCAAGGCACGGTTCATAAAGCTAAATTGTACGTGGAAGGGTCGCTGCCTACACTGCTGGACAACATGCATGGAAGACATGTTACCCTAAAGGATATTGTATTAGACCTGCAACCTCCAGACCCTGTAGGGTTACATTGCTATGAGCAATTAGTAGACAGCTCAGAAGATGAGGTGGACGAAGTGGACGGACAAGATTCACAACCTTTAAAACAACATTACCAAATAGTGACCTGTTGCTGTGGATGTGACAGCAACGTTCGACTGGTTGTGCAGTGTACAGAAACAGACATCAGAGAAGTGCAACAGCTTCTGTTGGGAACACTAAACATAGTGTGTCCCATCTGCGCACCGAAGACATAACAACGATGGCGGACGATTCAGGTACAGAAAATGAGGGGTCTGGGTGTACAGGATGGTTTATGGTAGAAGCTATAGTGCAACACCCAACAGGTACACAAATATCAGACGATGAGGATGAGGAGGTGGAGGACAGTGGGTATGACATGGTGGACTTTATTGATGACAGCAATATTACACACAATTCCTTGGAAGCACAGGCATTGTTTAACAGGCAGGAGGCGGACACCCATTATGCGACTGTGCAGGACCTAAAACGAAAGTATTTAGGTAGTCCATATGTTAGTCCTATAAACACTATAGCCGAGGCAGTGGAAAGTGAAATAAGTCCACGATTGGACGCCATTAAACTTACAAGACAGCCAAAAAAGGTAAAGCGACGGCTGTTTCAAACCAGGGAACTAACGGACAGTGGATATGGCTATTCTGAAGTGGAAGCTGGAACGGGAACGCAGGTAGAGAAACATGGCGTACCGGAAAATGGGGGAGATGGTCAGGAAAAGGACACAGGAAGGGACATAGAGGGGGAGGAACATACAGAGGCGGAAGCGCCCACAAACAGTGTACGGGAGCATGCAGGCACAGCAGGAATATTGGAATTGCTAAAATGTAAAGATTTACGGGCAGCATTACTTGGTAAGTTTAAAGAATGCTTTGGGCTGTCTTTTATAGATTTAATTAGGCCATTTAAAAGTGATAAAACAACATGTGCAGATTGGGTGGTAGCAGGATTTGGTATACATCATAGCATATCAGAGGCATTTCAAAAATTAATTGAGCCATTAAGTTTATATGCACATATACAATGGCTAACAAATGCATGGGGAATGGTATTGTTAGTATTATTAAGATTTAAAGTAAATAAAAGTAGAAGTACCGTTGCACGTACACTTGCAACGCTATTAAATATACCTGAAAATCAAATGTTAATAGAGCCACCAAAAATACAAAGTGGTGTTGCAGCCCTGTATTGGTTTCGTACAGGTATATCAAATGCCAGTACAGTTATAGGGGAAGCACCAGAATGGATAACACGCCAAACTGTTATTGAACATGGGTTGGCAGACAGTCAGTTTAAATTAACAGAAATGGTGCAGTGGGCATATGATAATGACATATGCGAGGAGAGTGAAATTGCATTTGAATATGCACAAAGGGGAGATTTTGATTCTAATGCACGAGCATTTTTAAATAGCAATATGCAGGCAAAATATGTGAAAGATTGTGCAACTATGTGTAGACATTATAAACATGCAGAAATGAGGAAGATGTCTATAAAACAATGGATAAAACATAGGGGTTCTAAAATAGAAGGCACAGGAAATTGGAAACCAATTGTACAATTTCTACGACATCAAAATATAGAATTTATTCCATTTTTAAGTAAATTTAAATTATGGCTGCACGGTACGCCAAAAAAAAACTGCATAGCCATAGTAGGCCCTCCAGATACTGGGAAATCGTACTTTTGTATGAGTTTAATAAGCTTTTTAGGAGGTACAGTTATTAGTCATGTAAATTCCAGCAGCCATTTTTGGCTGCAACCGTTAGTAGATGCTAAGGTAGCATTGCTAGATGATGCAACACAGCCATGTTGGATATATATGGATACATATATGAGAAATTTGTTAGATGGTAATCCTATGAGTATTGACAGAAAGCATAAAGCATTGACATTAATTAAATGTCCACCTCTGCTAGTAACATCCAACATAGATATTACCAAAGAAGAGAAATATAAGTATTTACATACTAGAGTAACAACATTTACATTTCCAAATCCATTCCCTTTTGACAGAAATGGGAATGCAGTGTATGAACTGTCAAATGCAAACTGGAAATGTTTTTTTGAAAGACTGTCGTCAAGCCTAGACATTCAGGATTCAGAGGACGAGGAAGATGGAAGCAATAGCCAAGCGTTTAGATGCGTGCCAGGAACAGTTGTTAGAACTTTATGAAGAAAACAGTACTGACCTAAACAAACATGTACTGCATTGGAAATGCATAAGACATGAAAGTGTATTATTATATAAAGCAAAACAAATGGGCCTAAGCCACATAGGAATGCAAGTAGTGCCACCATTAAAGGTGTCCGAAGCAAAAGGACATAATGCCATTGAAATGCAAATGCATTTAGAATCATTATTAAAGACTGAGTATAGTATGGAACCGTGGACATTACAAGAAACAAGTTATGAAATGTGGCAAACACCACCTAAACGCTGTTTTAAAAAACGGGGCAAAACTGTAGAAGTTAAATTTGATGGCTGTGCAAACAATACAATGGATTATGTGGTATGGACAGATGTGTATGTGCAGGACACTGACTCCTGGGTAAAGGTGCATAGTATGGTAGATGCTAAGGGTATATATTACACATGTGGACAATTTAAAACATATTATGTAAACTTTGTAAAAGAGGCAGAAAAGTATGGGAGCACCAAACAATGGGAAGTATGTTATGGCAGCACAGTTATATGTTCTCCTGCATCTGTATCTAGCACTACACAAGAAGTATCCATTCCTGAATCTACTACATACACCCCCGCACAGACCTCCACCCCTGTGTCCTCAAGCACCCAGGAAGACGCAGTGCAAACGCCGCCTAGAAAACGAGCACGAGGAGTCCAACAGTCACCTTGCAACGCCTTGTGTGTGGCCCACATTGGACCCGTGGACAGTGGAAACCACAACGTCATCACTAACAATCACGACCAGCACCAAAGAAGGAACAACAGTAACAGTTCAGCTACGCCTATAGTGCAATTTCAAGGTGAATCTAATTGTTTAAAGTGTTTTAGATATAGGCTAAATGACAAACACAGACATTTATTTGATTTAATATCATCAACGTGGCACTGGGCCTCCTCAAAGGCACCACATAAACATGCCATTGTAACTGTAACATATCATAGTGAGGAACAAAGGCAACAGTTTTTAAATGTTGTAAAAATACCCCCTACTATTAGACACAAACTGGGGTTTATGTCAATGCACCTATTGTAATTTGTATATATGTAAATGTGTAAATATATGGTATTGGTGTAATACAACTGTACATGTATGGAAGTGGTACCTGTACAAATAGCTGCAGGAACAACCAGCACATTAATACTGCCTGTTATAATTGCATTTGTTGTATGTTTTGTTAGCATCATACTTATTGTATGGATATCTGACTTTATTGTGTACACATCTGTGCTAGTACTAACACTGCTTTTATACTTACTATTGTGGCTGCTATTAACAACCCCCTTGCAATTTTTCCTACTAACTTTACTTGTGTGTTACTGTCCCGCTTGTTATATACACCACTACATTGTGAACACACAGCAATGATGCTAACATGTCAATTTAATGATGGAGATACCTGGCTGGGTTTGTGGTTGTTATGTGCCTTTATTGTAGGGGTGTTGGGGTTATTATTAATGCACTATAGAGCTGTACAAGGCGATAAACACACCAAATGTAACAAGTGTAACAAACACAACTGTAATGATGATTATGTAACTATGCATTATGATACTGCTGGTGATTATATATATATGAATTAGAGTAAAAC-TTTTTTTATATTTGTAACAGTGTATGCTTTGTATACCATGGCACATAGTAGGGCCCGACGACGCAAGCGTGCGTCAGCTACACAGCTATATCAAACATGTAAACTCACTGGAACATGCCCCCCAGATGTAATTCCTAAGGTGGAACACAACACCATTGCAGATCAAATATTAAAATGGGGGAGTTTGGGGGTGTTTTTTGGAGGGTTGGGTATAGGCACCGGTTCCGGCACTGGGGGTCGTACTGGCTATGTTCCCTTAGGAACTTCTGCAAAACCTTCTATTACTAGTGGGCCTATGGCTCGTCCTCCTGTGGTGGTGGAGCCTGTGGCCCCTTCGGATCCATCCATTGTGTCTTTAATTGAAGAATCGGCAATCATTAACGCAGGGGCGCCTGAAATTGTGCCCCCTGCACACGGTGGGTTTACAATTACATCCTCTGAAACAACTACCCCTGCAATATTGGATGTATCAGTTACTAGTCATACTACTACTAGTATATTTAGAAATCCTGTCTTTACAGAACCTTCTGTAACACAACCCCAACCACCCGTGGAGGCTAATGGACATATATTAATTTCTGCACCCACTATAACGTCACACCCTATAGAGGAAATTCCTTTAGATACTTTTGTGATATCCTCTAGTGATAGCGGTCCTACATCCAGTACCCCTGTTCCTGGTACTGCACCTCGGCCTCGTGTGGGCCTATATAGTCGTGCATTGCACCAGGTGCAGGTTACAGACCCTGCATTTCTTTCCACTCCTCAACGCTTAATTACATATGATAACCCTGTATATGAAGGGGAGGATGTTAGTGTACAATTTAGTCATGATTCTATACACAATGCACCTGATGAGGCTTTTATGGACATAATTCGTTTGCACAGACCTGCTATTGCGTCCCGACGTGGCCTTGTGCGGTACAGTCGCATTGGACAACGGGGGTCTATGCACACTCGCAGCGGAAAGCACATAGGGGCCCGCATTCATTATTTTTATGATATTTCACCTATTGCACAAGCTGCAGAAGAAATAGAAATGCACCCTCTTGTGGCTGCACAGGAAGATACATTTGATATTTATGCTGAATCTTTTGAACCTGACATTAACCCTACCCAACACCCTGTTACAAATATATCAGATACATATTTAACTTCCACACCTAATACAGTTACACAACCGTGGGGTAACACCACAGTTCCATTGTCAATTCCTAATGACCTGTTTTTACAGTCTGGCCCTGATATAACTTTTCCTACTGCACCTATGGGAACACCCTTTAGTCCTGTAACTCCTGCTTTACCTACAGGCCCTGTTTTCATTACAGGTTCTGGATTTTATTTGCATCCTGCATGGTATTTTGCACGTAAACGCCGTAAACGTATTCCCTTATTTTTTTCAGATGTGGCGGCCTAGCGACAGCACAGTATATGTGCCTCCTCCTAACCCTGTATCCAAAGTTGTTGCCACGGATGCTTATGTTACTCGCACCAACATATTTTATCATGCCAGCAGTTCTAGACTTCTTGCAGTGGGTCATCCTTATTTTTCCATAAAACGGGCTAACAAAACTGTTGTGCCAAAGGTGTCAGGATATCAATACAGGGTATTTAAGGTGGTGTTACCAGATCCTAACAAATTTGCATTGCCTGACTCGTCTCTTTTTGATCCCACAACACAACGTTTGGTATGGGCATGCACAGGCCTAGAGGTGGGCAGGGGACAGCCATTAGGTGTGGGTGTAAGTGGACATCCTTTCCTAAATAAATATGATGATGTTGAAAATTCAGGGAGTGGTGGTAACCCTGGACAGGATAACAGGGTTAATGTTGGTATGGATTATAAACAAACACAATTATGCATGGTTGGATGTGCCCCCCCTTTGGGCGAGCATTGGGGTAAAGGTAAACAGTGTACTAATACACCTGTACAGGCTGGTGACTGCCCGCCCTTAGAACTTATTACCAGTGTTATACAGGATGGCGATATGGTTGACACAGGCTTTGGTGCTATGAATTTTGCTGATTTGCAGACCAATAAATCAGATGTTCCTATTGACATATGTGGCACTACATGTAAATATCCAGATTATTTACAAATGGCTGCAGACCCATATGGTGATAGATTATTTTTTTTTCTACGGAAGGAACAAATGTTTGCCAGACATTTTTTTAACAGGGCTGGCGAGGTGGGGGAACCTGTGCCTGATACTCTTATAATTAAGGGTAGTGGAAATCGAACGTCTGTAGGGAGTAGTATATATGTTAACACCCCAAGCGGCTCTTTGGTGTCCTCTGAGGCACAATTGTTTAATAAGCCATATTGGCTACAAAAAGCCCAGGGACATAACAATGGTATTTGTTGGGGTAATCAACTGTTTGTTACTGTGGTAGATACCACACGCAGTACCAACATGACATTATGTGCATCCGTAACTACATCTTCCACATACACCAATTCTGATTATAAAGAGTACATGCGTCATGTGGAAGAGTATGATTTACAATTTATTTTTCAATTATGTAGCATTACATTGTCTGCTGAAGTAATGGCCTATATTCACACAATGAATCCCTCTGTTTTGGAAGACTGGAACTTTGGGTTATCGCCTCCCCCAAATGGTACGTTAGAAGATACCTATAGGTATGTGCAGTCACAGGCCATTACCTGTCAAAAGCCCACTCCTGAAAAGGAAAAGCCAGATCCCTATAAGAACCTTAGTTTTTGGGAGGTTAATTTAAAAGAAAAGTTTTCTAGTGAATTGGATCAGTATCCTTTGGGACGCAAGTTTTTGTTACAAAGTGGATATAGGGGACGGTCCTCTATTCGTACCGGTGTTAAGCGCCCTGCTGTTTCCAAAGCCTCTGCTGCCCCTAAACGTAAGCGCGCCAAAACCAAAAGGTAATATATGTGTATATGTACTGTTATATATATGTGTGTATGTACTGTTATGTATATGTGTTTATGTACTGTTATATGTATGTGTGTTGTATATATGTGTGTATATATGTGTATGTGTGTATATGTATATGTATGTGTTGTGTATATATATGTGTGTGTGTGTTATGTGTGTAATGTAATTTATTTGTGTAATGTGTATGTGTGTTTATGTGCAATAAACAATTAACTACATTATTGTATATCTTGTTACACCCTGTGACTCAGTGGCTGTTGCACGCGTTTTGGTTTGCACGCGCCTTACACACATAAGTAATATACATGCACAATATATATATTTTTGTTTCCAATAATATATTTTTATATTTGCAACCGTTTTCGGTTGCCCTTGGCATACACTTTCCACCAATTTGTTACAACGTGTTGCCTGTTAATCCTATATATTTTGTGCCAGGTACACATTGCCCTGCCAAGTTGATTGCCAAGTGCATCATATCCTGCCAACCACACACCTGGCGCCAGGGTGCGGTATTGCCTTACTCATATGTTTATTGCCACTGCAATAAACCTGTCTTTGTGTTATACTTTTATGCACTGTAGCCAACTCTTAAAAGCATTTTTGGCTTGTAGCAGCACATTTTTTTGCTCTTACTGTTTGGTATACAATAACATAAAAATGAGTAACCTAAGGTCACACACCTGCAACCGGTTTCGGTTATCCACACCCTACATATTTCCTTCTTATA------------------------------------------------------------------------------------------------------
>LNS3785675_HPV6
GTTAATAACAATCTTGGTTTTAAAAAATAGGAGGGACCGAAAACGGTTCAACCGAAAACGGTTGTATATAAACCAGCCCTAAAATTTAGCAAACGAGGCATTATGGAAAGTGCAAATGCCTCCACGTCTGCAACGACCATAGACCAGTTGTGCAAGACGTTTAATCTATCTATGCATACGTTGCAAATTAATTGTGTGTTTTGCAAGAATGCACTGACCACTGCAGAGATTTATTCATATGCATATAAACAGCTAAAGGTCCTGTTTCGAGGCGGCTATCCATATGCAGCCTGCGCGTGCTGCCTAGAATTTCATGGAAAAATTAACCAATATAGACACTTTGATTATGCTGGATATGCAACAACTGTTGAAGAAGAAACTAAACAAGACATTTTAGACGTGCTAATTCGGTGCTACCTGTGTCACAAACCGCTGTGTGAAGTAGAAAAGGTAAAACATATACTAACCAAGGCACGGTTCATAAAGCTAAATTGTACGTGGAAGGGTCGCTGCCTACACTGCTGGACAACATGCATGGAAGACATGTTACCCTAAAGGATATTGTATTAGACCTGCAACCTCCAGACCCTGTAGGGTTACATTGCTATGAGCAATTAGTAGACAGCTCAGAAGATGAGGTGGACGAAGTGGACGGACAAGATTCACAACCTTTAAAACAACATTACCAAATAGTGACCTGTTGCTGTGGATGTGACAGCAACGTTCGACTGGTTGTGCAGTGTACAGAAACAGACATCAGAGAAGTGCAACAGCTTCTGTTGGGAACACTAAACATAGTGTGTCCCATCTGCGCACCGAAGACATAACAACGATGGCGGACGATTCAGGTACAGAAAATGAGGGGTCTGGGTGTACAGGATGGTTTATGGTAGAAGCTATAGTGCAACACCCAACAGGTACACAAATATCAGACGATGAGGATGAGGAGGTGGAGGACAGTGGGTATGACATGGTGGACTTTATTGATGACAGCAATATTACACACAATTCCTTGGAAGCACAGGCATTGTTTAACAGGCAGGAGGCGGACACCCATTATGCGACTGTGCAGGACCTAAAACGAAAGTATTTAGGTAGTCCATATGTTAGTCCTATAAACACTATAGCCGAGGCAGTGGAAAGTGAAATAAGTCCACGATTGGACGCCATTAAACTTACAAGACAGCCAAAAAAGGTAAAGCGACGGCTGTTTCAAACCAGGGAACTAACGGACAGTGGATATGGCTATTCTGAAGTGGAAGCTGGAACGGGAACGCAGGTAGAGAAACATGGCGTACCGGAAAATGGGGGAGATGGTCAGGAAAAGGACACAGGAAGGGACATAGAGGGGGAGGAACATACAGAGGCGGAAGCGCCCACAAACAGTGTACGGGAGCATGCAGGCACAGCAGGAATATTGGAATTGCTAAAATGTAAAGATTTACGGGCAGCATTACTTGGTAAGTTTAAAGAATGCTTTGGGCTGTCTTTTATAGATTTAATTAGGCCATTTAAAAGTGATAAAACAACATGTGCAGATTGGGTGGTAGCAGGATTTGGTATACATCATAGCATATCAGAGGCATTTCAAAAATTAATTGAGCCATTAAGTTTATATGCACATATACAATGGCTAACAAATGCATGGGGAATGGTATTGTTAGTATTATTAAGATTTAAAGTAAATAAAAGTAGAAGTACCGTTGCACGTACACTTGCAACGCTATTAAATATACCTGAAAATCAAATGTTAATAGAGCCACCAAAAATACAAAGTGGTGTTGCAGCCCTGTATTGGTTTCGTACAGGTATATCAAATGCCAGTACAGTTATAGGGGAAGCACCAGAATGGATAACACGCCAAACTGTTATTGAACATGGGTTGGCAGACAGTCAGTTTAAATTAACAGAAATGGTGCAGTGGGCATATGATAATGACATATGCGAGGAGAGTGAAATTGCATTTGAATATGCACAAAGGGGAGATTTTGATTCTAATGCACGAGCATTTTTAAATAGCAATATGCAGGCAAAATATGTGAAAGATTGTGCAACTATGTGTAGACATTATAAACATGCAGAAATGAGGAAGATGTCTATAAAACAATGGATAAAACATAGGGGTTCTAAAATAGAAGGCACAGGAAATTGGAAACCAATTGTACAATTCCTACGACATCAAAATATAGAATTTATTCCATTTTTAAGTAAATTTAAATTATGGCTGCACGGTACGCCAAAAAAAAACTGCATAGCCATAGTAGGCCCTCCAGATACTGGGAAATCGTACTTTTGTATGAGTTTAATAAGCTTTTTAGGAGGTACAGTTATTAGTCATGTAAATTCCAGCAGCCATTTTTGGCTGCAACCGTTAGTAGATGCTAAGGTAGCATTGCTAGATGATGCAACACAGCCATGTTGGATATATATGGATACATATATGAGAAATTTGTTAGATGGTAATCCTATGAGTATTGACAGAAAGCATAAAGCATTGACATTAATTAAATGTCCACCTCTGCTAGTAACATCCAACATAGATATTACCAAAGAAGAGAAATATAAGTATTTACATACTAGAGTAACAACATTTACATTTCCAAATCCATTCCCTTTTGACAGAAATGGGAATGCAGTGTATGAACTGTCAAATGCAAACTGGAAATGTTTTTTTGAAAGACTGTCGTCAAGCCTAGACATTCAGGATTCAGAGGACGAGGAAGATGGAAGCAATAGCCAAGCGTTTAGATGCGTGCCAGGAACAGTTGTTAGAACTTTATGAAGAAAACAGTACTGACCTAAACAAACATGTACTGCATTGGAAATGCATAAGACATGAAAGTGTATTATTATATAAAGCAAAACAAATGGGCCTAAGCCACATAGGAATGCAAGTAGTGCCACCATTAAAGGTGTCCGAAGCAAAAGGACATAATGCCATTGAAATGCAAATGCATTTAGAATCATTATTAAAGACTGAGTATAGTATGGAACCGTGGACATTACAAGAAACAAGTTATGAAATGTGGCAAACACCACCTAAACGCTGTTTTAAAAAACGGGGCAAAACTGTAGAAGTTAAATTTGATGGCTGTGCAAACAATACAATGGATTATGTGGTATGGACAGATGTGTATGTGCAGGACACTGACTCCTGGGTAAAGGTGCATAGTATGGTAGATGCTAAGGGTATATATTACACATGTGGACAATTTAAAACATATTATGTAAACTTTGTAAAAGAGGCAGAAAAGTATGGGAGCACCAAACAATGGGAAGTATGTTATGGCAGCACAGTTATATGTTCTCCTGCATCTGTATCTAGCACTACACAAGAAGTATCCATTCCTGAATCTACTACATACACCCCCGCACAGACCTCCACCCCTGTGTCCTCAAGCACCCAGGAAGACGCAGTGCAAACGCCGCCTAGAAAACGAGCACGAGGAGTCCAACAGTCACCTTGCAACGCCTTGTGTGTGGCCCACATTGGACCCGTGGACAGTGGAAACCACAACGTCATCACTAACAATCACGACCAGCACCAAAGAAGGAACAACAGTAACAGTTCAGCTACGCCTATAGTGCAATTTCAAGGTGAATCTAATTGTTTAAAGTGTTTTAGATATAGGCTAAATGACAAACACAGACATTTATTTGATTTAATATCATCAACGTGGCACTGGGCCTCCTCAAAGGCACCACATAAACATGCCATTGTAACTGTAACATATCATAGTGAGGAACAAAGGCAACAGTTTTTAAATGTTGTAAAAATACCCCCTACTATTAGACACAAACTGGGGTTTATGTCAATGCACCTATTGTAATTTGTATATATGTAAATGTGTAAATATATGGTATTGGTGTAATACAACTGTACATGTATGGAAGTGGTACCTGTACAAATAGCTGCAGGAACAACCAGCACATTAATACTGCCTGTTATAATTGCATTTGTTGTATGTTGTGTTAGCATCATACTTATTGTATGGATATCTGACTTTATTGTGTACACATCTGTGCTAGTACTAACACTGCTTTTATACTTACTATTGTGGCTGCTATTAACAACCCCCTTGCAATTTTTCCTACTAACTTTACTTGTGTGTTACTGTCCCGCTTGTTATATACACCACTACATTGTGAACACACAGCAATGATGCTAACATGTCAATTTAATGATGGAGATACCTGGCTGGGTTTGTGGTTGTTATGTGCCTTTATTGTAGGGGTGTTGGGGTTATTATTAATGCACTATAGAGCTGTACAAGGCGATAAACACACCAAATGTAACAAGTGTAACAAACACAACTGTAATGATGATTATGTAACTATGCATTATGATACTGCTGGTGATTATATATATATGAATTAGAGTAAAACTTTTTTTTATATTTGTAACAGTGTATGCTTTGTATACCATGGCACATAGTAGGGCCCGACGACGCAAGCGTGCGTCAGCTACACAGCTATATCAAACATGTAAACTCACTGGAACATGCCCCCCAGATGTAATTCCTAAGGTGGAACACAACACCATTGCAGATCAAATATTAAAATGGGGGAGTTTGGGGGTGTTTTTTGGAGGGTTGGGTATAGGCACCGGTTCCGGCACTGGGGGTCGTACTGGCTATGTTCCCTTAGGAACTTCTGCAAAACCTTCTATTACTAGTGGGCCTATGGCTCGTCCTCCTGTGGTGGTGGAGCCTGTGGCCCCTTCGGATCCATCCATTGTGTCTTTAATTGAAGAATCGGCAATCATTAACGCAGGGGCGCCTGAAATTGTGCCCCCTGCACACGGTGGGTTTACAATTACATCCTCTGAAACAACTACCCCTGCAATATTGGATGTATCAGTTACTAGTCATACTACTACTAGTATATTTAGAAATCCTGTCTTTACAGAACCTTCTGTAACACAACCCCAACCACCCGTGGAGGCTAATGGACATATATTAATTTCTGCACCCACTATAACGTCACACCCTATAGAGGAAATTCCTTTAGATACTTTTGTGATATCCTCTAGTGATAGCGGTCCTACATCCAGTACCCCTGTTCCTGGTACTGCACCTCGGCCTCGTGTGGGCCTATATAGTCGTGCATTGCACCAGGTGCAGGTTACAGACCCTGCATTTCTTTCCACTCCTCAACGCTTAATTACATATGATAACCCTGTATATGAAGGGGAGGATGTTAGTGTACAATTTAGTCATGATTCTATACACAATGCACCTGATGAGGCTTTTATGGACATAATTCGTTTGCACAGACCTGCTATTGCGTCCCGACGTGGCCTTGTGCGGTACAGTCGCATTGGACAACGGGGGTCTATGCACACTCGCAGCGGAAAGCACATAGGGGCCCGCATTCATTATTTTTATGATATTTCACCTATTGCACAAGCTGCAGAAGAAATAGAAATGCACCCTCTTGTGGCTGCACAGGAAGATACATTTGATATTTATGCTGAATCTTTTGAACCTGACATTAACCCTACCCAACACCCTGTTACAAATATATCAGATACATATTTAACTTCCACACCTAATACAGTTACACAACCGTGGGGTAACACCACAGTTCCATTGTCAATTCCTAATGACCTGTTTTTACAGTCTGGCCCTGATATAACTTTTCCTACTGCACCTATGGGAACACCCTTTAGTCCTGTAACTCCTGCTTTACCTACAGGCCCTGTTTTCATTACAGGTTCTGGATTTTATTTGCATCCTGCATGGTATTTTGCACGTAAACGCCGTAAACGTATTCCCTTATTTTTTTCAGATGTGGCGGCCTAGCGACAGCACAGTATATGTGCCTCCTCCTAACCCTGTATCCAAAGTTGTTGCCACGGATGCTTATGTTACTCGCACCAACATATTTTATCATGCCAGCAGTTCTAGACTTCTTGCAGTGGGTCATCCTTATTTTTCCATAAAACGGGCTAACAAAACTGTTGTGCCAAAGGTGTCAGGATATCAATACAGGGTATTTAAGGTGGTGTTACCAGATCCTAACAAATTTGCATTGCCTGACTCGTCTCTTTTTGATCCCACAACACAACGTTTGGTATGGGCATGCACAGGCCTAGAGGTGGGCAGGGGACAGCCATTAGGTGTGGGTGTAAGTGGACATCCTTTCCTAAATAAATATGATGATGTTGAAAATTCAGGGAGTGGTGGTAACCCTGGACAGGATAACAGGGTTAATGTTGGTATGGATTATAAACAAACACAATTATGCATGGTTGGATGTGCCCCCCCTTTGGGCGAGCATTGGGGTAAAGGTAAACAGTGTACTAATACACCTGTACAGGCTGGTGACTGCCCGCCCTTAGAACTTATTACCAGTGTTATACAGGATGGCGATATGGTTGACACAGGCTTTGGTGCTATGAATTTTGCTGATTTGCAGACCAATAAATCAGATGTTCCTATTGACATATGTGGCACTACATGTAAATATCCAGATTATTTACAAATGGCTGCAGACCCATATGGTGATAGATTATTTTTTTTTCTACGGAAGGAACAAATGTTTGCCAGACATTTTTTTAACAGGGCTGGCGAGGTGGGGGAACCTGTGCCTGATACTCTTATAATTAAGGGTAGTGGAAATCGAACGTCTGTAGGGAGTAGTATATATGTTAACACCCCAAGCGGCTCTTTGGTGTCCTCTGAGGCACAATTGTTTAATAAGCCATATTGGCTACAAAAAGCCCAGGGACATAACAATGGTATTTGTTGGGGTAATCAACTGTTTGTTACTGTGGTAGATACCACACGCAGTACCAACATGACATTATGTGCATCCGTAACTACATCTTCCACATACACCAATTCTGATTATAAAGAGTACATGCGTCATGTGGAAGAGTATGATTTACAATTTATTTTTCAATTATGTAGCATTACATTGTCTGCTGAAGTAATGGCCTATATTCACACAATGAATCCCTCTGTTTTGGAAGACTGGAACTTTGGGTTATCGCCTCCCCCAAATGGTACATTAGAAGATACCTATAGGTATGTGCAGTCACAGGCCATTACCTGTCAAAAGCCCACTCCTGAAAAGGAAAAGCCAGATCCCTATAAGAACCTTAGTTTTTGGGAGGTTAATTTAAAAGAAAAGTTTTCTAGTGAATTGGATCAGTATCCTTTGGGACGCAAGTTTTTGTTACAAAGTGGATATAGGGGACGGTCCTCTATTCGTACCGGTGTTAAGCGCCCTGCTGTTTCCAAAGCCTCTGCTGCCCCTAAACGTAAGCGCGCCAAAACCAAAAGGTAATATATGTGTATATGTACTGTTATATATATGTGTGTATGTACTGTTATGTATATGTGTTTATGTACTGTTATATGTATGTGTGTTGTATATATGTGTGTATATATGTGTATGTGTGTATATGTATATGTATGTGTTGTGTATATATATGTGTGTGTGTGTTATGTGTGTAATGTAATTTATTTGTGTAATGTGTATGTGTGTTTATGTGCAATAAACAATTAACTACATTATTGTATATCTTGTTACACCCTGTGACTCAGTGGCTGTTGCACGCGTTTTGGTTTGCACGCGCCTTACACACATAAGTAATATACATGCACAATATATATATTTTTGTTTCCAATAATATATTTTTATATTTGCAACCGTTTTCGGTTGCCCTTGGCATACACTTTCCACCAATTTGTTACAACGTGTTGCCTGTTAATCCTATATATTTTGTGCCAGGTACACATTGCCCTGCCAAGTTGATTGCCAAGTGCATCATATCCTGCCAACCACACACCTGGCGCCAGGGTGCGGTATTGCCTTACTCATATGTTTATTGCCACTGCAATAAACCTGTCTTTGTGTTATACTTTTATGCACTGTAGCCAACTCTTAAAAGCATTTTTGGCTTGTAGCAGCACATTTTTTTGCTCTTACTGTTTGGTATACAATAACATAAAAATGAGTAACCTAAGGTCACACACCTGCAACCGGTTTCGGTTATCCACACCCTACATATTTCCTTCTTATA------------------------------------------------------------------------------------------------------
