# Supplementary material for: Characterization and Diversity of 243 Complete Human Papillomavirus Genomes in Cervical Swabs Using Next Generation Sequencing
Source: Viruses. 2020 Dec 14;12(12):1437. doi: 10.3390/v12121437 (PMC7764970; doi:10.3390/v12121437)
Supplement: Supplementary file 1 [file viruses-12-01437-s001.zip › Supplementary material/Alignments/HPV70_alignment.fasta]

>LNS4412578_HPV70
CTTATAACATTTTACAATCATAATTTAAAAAAAGGGAGGCACCGAAAACGGTCACGACCGAAAACGGTGTATATAAAACCATGCAAAAGTTGCTTGCCCATACGGAATGGCGCGATTTCCCAATCCTGCAGAACGGCCATACAAATTGCCTGACCTGTGCACGGCGCTGGACACTACATTGCACGACATTACAATAGACTGTGTCTATTGTAAAACACAGCTACAGCAAACAGAGGTATATGAATTTGCATTTAGTGATTTATTTATAGTATATAGAAACGGGGAGCCATATGCTGCATGCCAAAAATGTATTAAATTTCATGCTAAAGTAAGGGAACTACGGCATTATTCGAACTCGGTGTATGCAACAACTTTGGAAAGCATAACTAATACCAAGTTATATGATTTATCAATAAGGTGCATGAGTTGCCTGAAACCATTGTGTCCAGCAGAAAAATTAAGGCATGTTAATACCAAAAGAAGATTTCACCAAATAGCAGGAAGCTATACAGGACAGTGCCGACACTGCTGGACCAGCAACCGGGAGGACCGCAGACGTATACGAAGAGAAACACAAGTATAAATATAAATATGCATGGACCACGGCCGACATTGCAAGAGATTGTTTTAGATTTATATCCATACAATGAAATACAGCCGGTCGACCTTGTATGTCACGAGCAATTAGAAGATTCAGACAATGAAACAGATGAACCCGACCATGTAGTTAATCACCAACAACAACTACTAGCCAGACGGGAAGAACCACAGCGTCACAAAATACAGTGTATGTGTTGTAAGTGTAATACTACACTGCACTTAGTAGTAGAAGCCTCACAAGAGAACCTGCGATCTCTACTGCAGCTGTTTATGGAGACACTGTCATTTGTGTGTCCCTGGTGTGCATCGGGAACCCAGTAACCTGCAATGGCCAATTGTGAAGGTACAGATGGGGATGGGTCGGGATGTAACGGATGGTTCCTAGTACAGGCAATAGTAGATAAACAAACGGGCGACACTGTGTCAGAGGACGAGGACGAAAATGCAACAGATACAGGTTCAGACTTGGCAGACTTTATTGATGATACTACAGATATTTGTGTACAGGCAGAGCGCGAGACAGCACAGGTACTGTATAATATGCAAGAGGCCCAAAGGGATGCACAATCAGTGCGTGCCTTAAAACGAAAGTATGGAGGGAGCAATCTAAATAAAAGTCCTTGTGCAAAACCGCCAGGCGTACATAGGGAACAAAGGGTAACACTACAAGAGCTCCCGGTAAACATATGCAATAAACAGGCAAGAACAAACGTGTATTCAGTACCAGACAGCGGCTATGGCAATATGGAAGTGGAAACAGCTGAAGTGGAGGTAACTGTAGTAAATAATACAAATGGGGAAGAGGAAGGGGAAAATGGCGGGGAAAATGGCGGCAGCATACGGGAGGAGTGCAGTAGTGTAGACAGTGCTATTGATAGTGAGAATCAAGATCCACAGTCACCTACTGCACAGCTAAAAACAGTATTACAGGCTAATAACCAAAAAGCCATACTACTATCACAATTTAAACACACATATGGATTAGCATTTAACGACCTGGTACGTACATTTAAAAGTGATAAAACCATATGTACTGACTGGGTAGCAGCAATATGTGGAGTAAATCCCACCATAGCAGAAGGCTTTAAAACACTAATTCAGCCATATGCGTTATATACACATATACAGTGTTTGGATACCAAATATGGAGTGTATATACTACTATTAATTAGATATAAATGTGGAAAAAACAGGATAACAGTAGGCAAAGGATTAAGTAAATTATTACATGTGCCAGAAAGTTGTATGCTAATTGAACCACCTAAATTGCGTAGCCCTGTTGCAGCACTGTATTGGTATAGAACTGGAATGTCTAATATAAGTGAAGTGTCAGGTACTACGCCAGAATGGATACAGCGATTAACAGTAATACAGCATGGAATAGATGACAGTGTATTTGACCTGTCTGATATGGTACAATGGGCATTTGATAATGATGTAACAGAAGACAGTGACATAGCATATGGATATGCATTATTAGCAGATAGTAATAGTAATGCTGCAGCATTTTTAAAAAGTAACTGCCAGGCAAAATATGTACGCGACTGTGCTACAATGTGCAGACATTATAAAAGGGCACAAAAAAAACAAATGACTATGGCGCAATGGATTAGGTTTAGATGTGATAAATGTGACGATGGGGGCGACTGGCGACCAATAGTGCAATTTCTAAGGTATCAAGGGGTAGAATTTATAACCTTTTTGTGTGCATTTAAGGAGTTTTTAAAGGGCACCCCAAAGAAAAATTGCATAGTAATACAGGGACCACCAAACACAGGCAAGTCATACTTTTGTATGAGTTTAATGCACTTTTTACAAGGTACAGTAATTTCATATGTAAATTCCACTAGTCATTTTTGGTTAGAGCCACTTGCAGATGCAAAGGTAGCAATGTTGGATGATGCCACAGGCACATGCTGGTCATATTTCGATACGTATATGAGAAATGCATTAGATGGAAATCCTATAAGCCTTGACAGAAAACATAGACATTTAATACAAATTAAGTGTCCACCCATATTAATAACATCCAATACCAATCCTGTAGAGGAAAATAGGTGGCCATACCTAACTAGCAGACTAACAGTGTTTACATTTCCTAATGCATTCCCATTTGACCAAAACAGGAATCCAGTGTACACAATCAATAATAAAAACTGGAAAAGTTTTTTCCAAAAGACTTGGTGCAAATTAGACTTGCAGCAGGACGAGGATGAAGGAGACAATGATGGAAACACTATCCCAACGTTTAAATGCGTTACAGGAGAAAATACTAGAACATTATGAACAGGACAGTAAACTAATATATGATCAAATCAATTATTGGAAATATGTGCGACTGGAAAATGCAATATTTTATGCAGCACGGGAACGTGGCATGCATACTATAGACCACCAGGTGGTGCCACCAGGCACTACTTCAAAAGCAAAAGCATATCAAGCTATTGAACTGCAGATGGCCCTAGAGAGCCTTGCACAAACTGACTTTAATAAAGAGGAGTGGACATTAAAGGACACAAGTAATGAAATGTGGCAGACAAAGCCAAAACAATGTTTTAAAAAAAAAGGTGTTACAGTGGAGGTGTGGTACGATGGAAACAAGGACAATTCTATGCATTATGTAGTGTGGGGAGCAATATATTATAAAACACATACAGACACGTGGTGTAAAACAGAAGGGTATGTGGATTACTGGGGTATATATTATGTGCACGAGCAGCATAAGACATATTATGAAGTGTTTAAGCAGGATGCACAAATGTATGGGACTAGCGGAAAATGGGAAGTGCATTGTAATGGCAACATAATTCATTGTCCTGACTCTATGTACAGTACCAGTGACGACACAGTACCCACTACTGAGCTTACTGCAGAACTACAACACACCACCCCGGCCCATACCGCCGCAACAACCCCATGCACCAAAAAAACTAAGTCGGCGCCGTCTTGCAAGTGTGGAGTCTCCAGACCCTCAGAAACAGACGGAGTGTTCGTGGACCTTGTTACAAGTAAAGGCTGCAACAAACGACGGCACCAGTGTTGTGGTGACACTACACCTATAGTGCATTTAAAAGGTGACAAAAATGGTTTAAAGTGTCTTAGGTATCGATTGCGAAAATTTAATTCATTGTATGAAAATATTTCATGTACTTGGCATTGGATAGGGGGCAAGGGAAGTAAACATACAGGTATACTAACTGTAACATATAATACTGAAGCACAACGCCAAAAATTTTTGGAAACTGTTAGAATTCCACCTAGTGTACATGTATCTGTGGGATATATGACATTGTAATACCACATGCTGTATGTATATTGTATACATATCAATGATTGCATTGGTGTTTTTGGTGTGGTTTGCTGTATGCTTATATATATGTTGCAGTGTCCCGCTTTTGCCGTCTGTGCATTTGTGTGCGTATATGTGGCTACTTTTATTTGTGTTTATTGTTGTACATACCACACCATTGCAAATGTTTTGTATATATTTACTATTTTTTATATTGCCTATGTGGTTTTTACACATCCTTTCAGTATATGCTTAAGTTGTGTTGCTGCATAGTGTATTGTACATTA-------CTTGTTTTTACATTTATATTGTACCAATAAACATGGTTTCTAGCCGTGCGTCCAGGCGTAAGCGTGCATCTGCAACAGACATATATAAAACCTGCAAGCAATCAGGCACATGTCCGCCTGATGTTGTTAATAAGGTGGAGGGTACCACACTGGCTGATAGGTTTTTACAATGGGCTAGTTTAGGTATTTTTTTGGGTGGTTTGGGAATCGGTACGGGTACTGGTACTGGGGGCCGCACAGGGTACATTCCTTTGGGGGGTAGGCCTAGTACAGTTGTAGATGTTACCCCTGCACGTCCTCCTGTGGTTATAGAACCTGTAGGACCTACAGAACCTTCTATTGTTCAGTTGGTAGAGGAATCTAGTGTTGTTTCCTCTGGTACACCCATCCCTACTTTTACAGGCACATCTGGGTTTGAAATTACATCTTCTGCAACCACAACACCTGCTGTATTAGATATTACCCCTGCTTCTGGGTCTGTTCAAATTAGTACCACTAGTTATACCAATCCTGCATTTGCTGATCCATCGTTAATTGAGGTTCCACAAACAGGTGAGGTGTCAGGCAATATATTTGTTACTACTCCAACATCTGGAACACATGGATATGAAGAAATTCCTATGCAGGTTTTTGCCTCACATGGAACAGGCACAGAACCTATTAGTAGTACTCCTGTTCCTGGTGTTAGTCGTGTGGCAGGCCCACGTTTATATAGTAGGGCCTATCATCAGGTTCGTGTTAATAATTTTGATTTTGTAACCCGCCCTTCATCTTTTGTAACATTTGATAATCCAGCTTTTGAGCCTGGTGATACATCCTTAACATTTGAACCTGCTGACACAGCTCCTGATCCAGATTTTCTGGACATTGTTCGTTTACATCGGCCTGCTTTAACCTCACGACGCGGAACAGTACGCTTTAGTAGGCTTGGTAAAAAGGCCACAATGTTTACCCGGCGGGGTACACAAATTGGGGCACAGGTTCATTATTATCATGATATTAGTAACATTACTGCAACAGAAGACATTGAGATGCAACCTTTACTTACCTCTGAATCTACAGATGGTTTATATGATATATATGCAGATGCAGATATAGATAATGCAATGTTACATACTACTTCTCATACAGGTTCTACAGGACCTAGGTCCCATCTTTCATTTCCTTCTATACCTTCTACAGTGTCTACAAAATATAGTAATACAACCATTCCATTTACTACTTCTTGGGACATACCTGTAACCACTGGCCCTGACATAGTTTTACCTACTGCATCCCCCAATTTGCCCTTTGTCCCTCCTACATCTATAGATACCACAGTTGCAATAGCCATTCAGGGCTCCAATTATTATTTATTGCCTTTATTATATTATTTTCTAAAGAAACGTAAACGTATTCCCTATTTTTTTACAGATGGCTTTGTGGCGGTCTAGTGACAACACGGTGTATTTGCCACCCCCTTCTGTGGCGAAGGTTGTCAATACAGATGATTATGTAACACGTACAGGCATATATTATTATGCTGGAAGCTCTCGCTTATTAACAGTAGGGCATCCTTATTTTAAGGTACCTGTAAATGGTGGCCGCAAGCAGGAAATACCTAAGGTGTCTGCATATCAGTATAGGGTATTTAGGGTATCCCTACCTGATCCTAATAAGTTTGGCCTTCCGGATCCTTCCCTTTATAATCCTGACACACAACGCCTGGTATGGGCCTGTATAGGTGTGGAAATTGGTAGAGGCCAGCCATTGGGCGTTGGCGTTAGTGGACATCCTTTATATAATAGATTGGATGATACTGAAAATTCTCATTTTTCCTCTGCTGTTAGTACACAGGACAGTAGGGACAATGTGTCTGTGGACTATAAGCAAACACAGTTATGTATTATAGGCTGTGTTCCTGCTATGGGAGAGCACTGGGCTAAGGGCAAGGCCTGTAAGTCCACT------CAACAGGGCGATTGTCCACCATTAGAATTAGTTAATACTGCAATTGAGGATGGCGATATGATAGATACAGGCTATGGTGCCATGGACTTTCGTACATTGCAGGAAACCAAAAGTGAGGTACCACTAGATATTTGCCAATCCGTGTGTAAATATCCTGATTATTTGCAGATGTCTGCTGATGTATATGGGGACAGTATGTTTTTTTGTTTGCGCAAGGAACAGTTGTTTGCCAGGCACTTTTGGAATAGAGGTGGCATGGTGGGCGACACAATACCTTCAGAGTTATATATTAAAGGCACGGATATACGTGAGCGTCCTGGTACTCATGTATATTCCCCTTCCCCAAGTGGCTCTATGGTCTCTTCTGATTCCCAGTTGTTTAATAAGCCCTATTGGTTGCATAAGGCCCAGGGACACAATAATGGCATTTGTTGGCATAACCAGTTGTTTATTACTGTGGTGGACACTACACGTAGTACTAATTTTACATTGTCTGCCTGCACCGAAACGGCCATACCTGCTGTATATAGCCCTACAAAGTTTAAGGAATATACTAGGCATGTGGAGGAATATGATTTACAATTTATATTTCAATTGTGTACTATCACATTAACTGCAGACGTTATGGCCTACATCCATACTATGAATCCTGCAATTTTGGACAATTGGAATATAGGAGTTACCCCTCCACCATCTGCAAGCTTGGTGGACACGTATAGGTATTTACAATCAGCAGCTATAGCATGTCAAAAGGATGCTCCTACACCTGAAAAAAAGGATCCCTATGACGATTTAAAATTTTGGAATGTTGATTTAAAGGAAAAGTTTAGTACAGAACTAGATCAGTTTCCTTTGGGGCGCAAATTTTTACTACAGGTAGGGGCTCGCAGACGTCCTACTATAGGCCCTCGCAAACGCCCTGCGTCAGCTAAATCGTCTTCCTCAGCCTCTAAACACAAACGGAAACGTGTGTCCAAGTAATGTATGTATGTTGTA----TGCTGTGTATTTATGTACTATTACATATTTGTGTTTTTATGTTGTATGCTTGCACACTGTTTACATATTTGTGTTTGTATGTTGTATGCTTGCACACTGTACTGTATATGTTTGTCCTGGTACATATTTGTGGTTGTATGTGTATATGTTGCGTGCTATGTGTATGTTTTAGAAGTATGTGTGTATGTATGTTTTTGTTAATAAAGTATGTATGGAAGTTTCATTTGTGGTTGCACCCTGTGACTAAGGTGTTGTCCCTGTTTTACATATAATAGGAGTGTGATTACCAACATTTCCTACATAATTTTATGCCCTACCCTAAGGTGTGTGTATACCATTTGTAGTTTATACATTTATATTTTATAGTGGGTTACCTGTATACAGCAACGGCCATTTTGTGTGAAACCGTTTTCGGTTGCATTTGGCTTTGTACCATCAGTTACCCTTATAAACCTTTTGTATCAGCAAAAACATGTCCTGTAACCTAAGTTCACCTACATACTTGGCACTACTAACAGTTTTAGTGGCGCACCTACACTTAGTCATCATCCTGTCCAGGTGCACTACAACAATGCTTTGGCAACCTTATGCACCTCCACCCTGTCTAATAAAGTGCTTTTAGGCATGTATTTTACCTGTTTTTACTTACCTAAGAGCATAGTTGGCCTGTATAACAGCTTTTACATCCAAGAATGTGTCGTTTGGTGCAAGTTATATTTTGTGACTAATATTTTTACAGACCTGTGTGCAACCGAAATAGGTTGGGCAGACATTCCTACACTTTTA
>U21941|HPV70|A1|
CTTATAACATTTTACAATCATAATTTAAAAAAAGGGAGGCACCGAAAACGGTCACGACCGAAAACGGTGTATATAAAACCATGCAAAAGTTGCTTGCCCATACGGAATGGCGCGATTTCCCAATCCTGCAGAACGGCCATACAAATTGCCTGACCTGTGCACGGCGCTGGACACTACATTGCACGACATTACAATAGACTGTGTCTATTGTAAAACACAGCTACAGCAAACAGAGGTATATGAATTTGCATTTAGTGATTTATTTATAGTATATAGAAACGGGGAGCCATATGCTGCATGCCAAAAATGTATTAAATTTCATGCTAAAGTAAGGGAACTACGGCATTATTCGAACTCGGTGTATGCAACAACTTTGGAAAGCATAACTAATACCAAGTTATATAATTTATCAATAAGGTGCATGAGTTGCCTGAAACCATTGTGTCCAGCAGAAAAATTAAGGCATGTTAATACCAAAAGAAGATTTCACCAAATAGCAGGAAGCTATACAGGACAGTGCCGACACTGCTGGACCAGCAACCGGGAGGACCGCAGACGTATACGAAGAGAAACACAAGTATAAATATAAATATGCATGGACCACGGCCGACATTGCAAGAGATTGTTTTAGATTTATATCCATACAATGAAATACAGCCGGTCGACCTTGTATGTCACGAGCAATTAGAAGATTCAGACAATGAAACAGATGAACCCGACCATGTAGTTAATCACCAACAACAACTACTAGCCAGACGGGAAGAACCACAGCGTCACAAAATACAGTGTATGTGTTGTAAGTGTAATACTACACTGCACTTAGTAGTAGAAGCCTCACAAGAGAACCTGCGATCTCTACTGCAGCTGTTTATGGAGACACTGTCATTTGTGTGTCCCTGGTGTGCATCGGGAACCCAGTAACCTGCAATGGCCAATTGTGAAGGTACAGATGGGGATGGGTCGGGATGTAACGGATGGTTCCTAGTACAGGCAATAGTAGATAAACAAACGGGCGACACTGTGTCAGAGGACGAGGACGAAAATGCAACAGATACAGGTTCAGACTTGGCAGACTTTATTGATGATACTACAGATATTTGTGTACAGGCAGAGCGCGAGACAGCACAGGTACTGTATAATATGCAAGAGGCCCAAAGGGATGCACAATCAGTGCGTGCCTTAAAACGAAAGTATGGAGGGAGCAATCTAAATAAAAGTCCTTGTGCAAAACCGCCAGGCGTACATAGGGAACAAAGGGTAACACTACAAGAGCTCCCGGTAAACATATGCAATAAACAGGCAAGAACAAACGTGTATTCAGTACCAGACAGCGGCTATGGCAATATGGAAGTGGAAACAGCTGAAGTGGAGGTAACTGTAGTAAATAATACAAATGGGGAAGAGGAAGGGGAAAATGGCGGGGAAAATGGCGGCAGCATACGGGAGGAGTGCAGTAGTGTAGACAGTGCTATTGATAGTGAGAATCAAGATCCACAGTCACCTACTGCACAGCTAAAAACAGTATTACAGGCTAATAACCAAAAAGCCATACTACTATCACAATTTAAACACACATATGGATTAGCATTTAACGACCTGGTACGTACATTTAAAAGTGATAAAACCATATGTACTGACTGGGTAGCAGCAATATGTGGAGTAAATCCCACCATAGCAGAAGGCTTTAAAACACTAATTCAGCCATATGCGTTATATACACATATACAGTGTTTGGATACCAAATATGGAGTGTATATACTACTATTAATTAGATATAAATGTGGAAAAAACAGGATAACAGTAGGCAAAGGATTAAGTAAATTATTACATGTGCCAGAAAGTTGTATGCTAATTGAACCACCTAAATTGCGTAGCCCTGTTGCAGCACTGTATTGGTATAGAACTGGAATGTCTAATATAAGTGAAGTGTCAGGTACTACGCCAGAATGGATACAGCGATTAACAGTAATACAGCATGGAATAGATGACAGTGTATTTGACCTGTCTGATATGGTACAATGGGCATTTGATAATGATGTAACAGAAGACAGTGACATAGCATATGGATATGCATTATTAGCAGATAGTAATAGTAATGCTGCAGCATTTTTAAAAAGTAACTGCCAGGCAAAATATGTACGCGACTGTGCTACAATGTGCAGACATTATAAAAGGGCACAAAAAAAACAAATGACTATGGCGCAATGGATTAGGTTTAGATGTGATAAATGTGACGATGGGGGCGACTGGCGACCAATAGTGCAATTTCTAAGGTATCAAGGGGTAGAATTTATAACCTTTTTGTGTGCATTTAAGGAGTTTTTAAAGGGCACCCCAAAGAAAAATTGCATAGTAATACAGGGACCACCAAACACAGGCAAGTCATACTTTTGTATGAGTTTAATGCACTTTTTACAAGGTACAGTAATTTCATATGTAAATTCCACTAGTCATTTTTGGTTAGAGCCACTTGCAGATGCAAAGGTAGCAATGTTGGATGATGCCACAGGCACATGCTGGTCATATTTCGATACGTATATGAGAAATGCATTAGATGGAAATCCTATAAGCCTTGACAGAAAACATAGACATTTAATACAAATTAAGTGTCCACCCATATTAATAACATCCAATACCAATCCTGTAGAGGAAAATAGGTGGCCATACCTAACTAGCAGACTAACAGTGTTTACATTTCCTAATGCATTCCCATTTGACCAAAACAGGAATCCAGTGTACACAATCAATAATAAAAACTGGAAAAGTTTTTTCCAAAAGACTTGGTGCAAATTAGACTTGCAGCAGGACGAGGATGAAGGAGACAATGATGGAAACACTATCCCAACGTTTAAATGCGTTACAGGAGAAAATACTAGAACATTATGAACAGGACAGTAAACTAATATATGATCAAATCAATTATTGGAAATATGTGCGACTGGAAAATGCAATATTTTATGCAGCACGGGAACGTGGCATGCATACTATAGACCACCAGGTGGTGCCACCAGGCACTACTTCAAAAGCAAAAGCATATCAAGCTATTGAACTGCAGATGGCCCTAGAGAGCCTTGCACAAACTGACTTTAATAAAGAGGAGTGGACATTAAAGGACACAAGTAATGAAATGTGGCAGACAAAGCCAAAACAATGTTTTAAAAAAAAAGGTGTTACAGTGGAGGTGTGGTACGATGGAAACAAGGACAATTCTATGCATTATGTAGTGTGGGGAGCAATATATTATAAAACACATACAGACACGTGGTGTAAAACAGAAGGGTATGTGGATTACTGGGGTATATATTATGTGCACGAGCAGCATAAGACATATTATGAAGTGTTTAAGCAGGATGCACAAATGTATGGGACTAGCGGAAAATGGGAAGTGCATTGTAATGGCAACATAATTCATTGTCCTGACTCTATGTACAGTACCAGTGACGACACAGTACCCACTACTGAGCTTACTGCAGAACTACAACACACCACCCCGGCCCATACCGCCGCAACAACCCCATGCACCAAAAAAACTAAGTCGGCGCCGTCTTGCAAGTGTGGAGTCTCCAGACCCTCAGAAACAGACGGAGTGTTCGTGGACCTTGTTACAAGTAAAGGCTGCAACAAACGACGGCACCAGTGTTGTGGTGACACTACACCTATAGTGCATTTAAAAGGTGACAAAAATGGTTTAAAGTGTCTTAGGTATCGATTGCGAAAATTTAATTCATTGTATGAAAATATTTCATGTACTTGGCATTGGATAGGGGGCAAGGGAAGTAAACATACAGGTATACTAACTGTAACATATACTACTGAAGCACAACGCCAAAAATTTTTGGAAACTGTTAGAATTCCACCTAGTGTACATGTATCTGTGGGATATATGACATTGTAACAGCACATGCTGTATGTATATTGTATACATATCAATGATTGCATTGGTGTTTTTGGTGTGGTTTGCTGTATGCTTATATATATGTTGCAGTGTCCCGCTTTTGCCGTCTGTGCATTTGTGTGCGTATATGTGGCTACTTTTATTTGTGTTTATTGTTGTACATACCACACCATTGCAAATGTTTTGTATATATTTACTATTTTTTATATTGCCTATGTGGTTTTTACACATCCTTTCAGTATATGCTTAAGTTGTGTTGCTGCATAGTGTATTGTACATTA-------CTTGTTTTTACATTTATATTGTACCAATAAACATGGTTTCTAGCCGTGCGTCCAGGCGTAAGCGTGCATCTGCAACAGACATATATAAAACCTGCAAGCAATCAGGCACATGTCCGCCTGATGTTGTTAATAAGGTGGAGGGTACCACACTGGCTGATAGGTTTTTACAATGGGCTAGTTTAGGTATTTTTTTGGGTGGTTTGGGAATCGGTACGGGTACTGGTACTGGGGGCCGCACAGGGTACATTCCTTTGGGGGGTAGGCCTAGTACAGTTGTAGATGTTACCCCTGCACGTCCTCCTGTGGTTATAGAACCTGTAGGACCTACAGAACCTTCTATTGTTCAGTTGGTAGAGGAATCTAGTGTTGTTTCCTCTGGTACACCCATCCCTACTTTTACAGGCACATCTGGGTTTGAAATTACATCTTCTGCAACCACAACACCTGCTGTATTAGATATTACCCCTGCTTCTGGGTCTGTTCAAATTAGTACCACTAGTTATACCAATCCTGCATTTGCTGATCCATCGTTAATTGAGGTTCCACAAACAGGTGAGGTGTCAGGCAATATATTTGTTACTACTCCAACATCTGGAACACATGGATATGAAGAAATTCCTATGCAGGTTTTTGCCTCACATGGAACAGGCACAGAACCTATTAGTAGTACTCCTGTTCCTGGTGTTAGTCGTGTGGCAGGCCCACGTTTATATAGTAGGGCCTATCATCAGGTTCGTGTTAATAATTTTGATTTTGTAACCCGCCCTTCATCTTTTGTAACATTTGACAATCCAGCTTTTGAGCCTGGTGATACATCCTTAACATTTGAACCTGCTGACACAGCTCCTGATCCAGATTTTCTGGACATTGTTCGTTTACATCGGCCTGCTTTAACCTCACGACGCGGAACAGTACGCTTTAGTAGGCTTGGTAAAAAGGCCACAATGTTTACCCGGCGGGGTACACAAATTGGGGCACAGGTTCATTATTATCATGATATTAGTAACATTACTGCAACAGAAGACATTGAGATGCAACCTTTACTTACCTCTGAATCTACAGATGGTTTATATGATATATATGCAGATGCAGATATAGATAATGCAATGTTACATACTACTTCTCATACAGGTTCTACAGGACCTAGGTCCCATCTTTCATTTCCTTCTATACCTTCTACAGTGTCTACAAAATATAGTAATACAACCATTCCATTTACTACTTCTTGGGACATACCTGTAACCACTGGCCCTGACATAGTTTTACCTACTGCATCCCCCAATTTGCCCTTTGTCCCTCCTACATCTATAGATACCACAGTTGCAATAGCCATTCAGGGCTCCAATTATTATTTATTGCCTTTATTATATTATTTTCTAAAGAAACGTAAACGTATTCCCTATTTTTTTACAGATGGCTTTGTGGCGGTCTAGTGACAACACGGTGTATTTGCCACCCCCTTCTGTGGCGAAGGTTGTCAATACAGATGATTATGTAACACGTACAGGCATATATTATTATGCTGGAAGCTCTCGCTTATTAACAGTAGGGCATCCTTATTTTAAGGTACCTGTAAATGGTGGCCGCAAGCAGGAAATACCTAAGGTGTCTGCATATCAGTATAGGGTATTTAGGGTATCCCTACCTGATCCTAATAAGTTTGGCCTTCCGGATCCTTCCCTTTATAATCCTGACACACAACGCCTGGTATGGGCCTGTATAGGTGTGGAAATTGGTAGAGGCCAGCCATTGGGCGTTGGCGTTAGTGGACATCCTTTATATAATAGATTGGATGATACTGAAAATTCTCATTTTTCCTCTGCTGTTAGTACACAGGACAGTAGGGACAATGTGTCTGTGGACTATAAGCAAACACAGTTATGTATTATAGGCTGTGTTCCTGCTATGGGAGAGCACTGGGCTAAGGGCAAGGCCTGTAAGTCCACT------CAACAGGGCGATTGTCCACCATTAGAATTAGTTAATACTGCAATTGAGGATGGCGATATGATAGATACAGGCTATGGTGCCATGGACTTTCGTACATTGCAGGAAACCAAAAGTGAGGTACCACTAGATATTTGCCAATCCGTGTGTAAATATCCTGATTATTTGCAGATGTCTGCTGATGTATATGGGGACAGTATGTTTTTTTGTTTGCGCAAGGAACAGTTGTTTGCCAGGCACTTTTGGAATAGAGGTGGCATGGTGGGCGACACAATACCTTCAGAGTTATATATTAAAGGCACGGATATACGTGAGCGTCCTGGTACTCATGTATATTCCCCTTCCCCAAGTGGCTCTATGGTCTCTTCTGATTCCCAGTTGTTTAATAAGCCCTATTGGTTGCATAAGGCCCAGGGACACAATAATGGCATTTGTTGGCATAACCAGTTGTTTATTACTGTGGTGGACACTACACGTAGTACTAATTTTACATTGTCTGCCTGCACCGAAACGGCCATACCTGCTGTATATAGCCCTACAAAGTTTAAGGAATATACTAGGCATGTGGAGGAATATGATTTACAATTTATATTTCAATTGTGTACTATCACATTAACTGCTGACGTTATGGCCTACATCCATACTATGAATCCTGCAATTTTGGACAATTGGAATATAGGAGTTACCCCTCCACCATCTGCAAGCTTGGTGGACACGTATAGGTATTTACAATCAGCAGCTATAGCATGTCAAAAGGATGCTCCTACACCTGAAAAAAAGGATCCCTATGACGATTTAAAATTTTGGAATGTTGATTTAAAGGAAAAGTTTAGTACAGAACTAGATCAGTTTCCTTTGGGGCGCAAATTTTTACTACAGGTAGGGGCTCGCAGACGTCCTACTATAGGCCCTCGCAAACGCCCTGCGTCAGCTAAATCGTCTTCCTCAGCCTCTAAACACAAACGGAAACGTGTGTCCAAGTAATGTATGTATGTTGTA----TGCTGTGTATTATTGTACTATTACATATTTGTGTTTTTATGTTGTATGCTTGCACACTGTTTACATATTTGTGTTTGTATGTTGTATGCTTGCACACTGTACTGTATATGTTTGTCCTGGTACATATTTGTGGTTGTATGTGTATATGTTGCGTGCTATGTGTATGTTTTAGAAGTATGTGTGTATGTATGTTTTTGTTAATAAAGTATGTATGGAGGTTTCATTTGTGGTTGCACCCTGTGACTAAGGTGTTGTCCCTGTTTTACATATAATAGGAGTGTGATTACCAACATTTCCTACATAATTTTATGCCCTACCCTAAGGTGTGTGTATACCATTTGTAGTTTATACATTTATATTTTATAGTGGGTTACCTGTATACAGCAACGGCCATTTTGTGTGAAACCGTTTTCGGTTGCATTTGGCTTTGTACCATCAGTTACCCTTATAAACCTTTTGTATCAGCAAAAACATGTCCTGTAACCTAAGTTCACCTACATACTTGGCACTACTAACAGTTTTAGTGGCGCACCTACACTTAGTCATCATCCTGTCCAGGTGCACTACAACAATGCTTTGGCAACCTTATGCACCTCCACCCTGTCTAATAAAGTGCTTTTAGGCATGTATTTTACCTGTTTTTACTTACCTAAGAGCATAGTTGGCCTGTATAACAGCTTTTACATCCAAGAATGTGTCGTTTGGTGCAAGTTATATTTTGTGACTAATATTTTTACAGACCTGTGTGCAACCGAAATAGGTTGGGCAGACATTCCTATACTTTTA
>LNS8911864_HPV70
CTTATAACATTTTACAATCATAATTTAAAAAAAGGGAGGCACCGAAAACGGTCACGACCGAAAACGGTGTATATAAAACCATGCAAAAGTTGCTTGCCCATACGGAATGGCGCGATTTCCCAATCCTGCAGAACGGCCATACAAATTGCCTGACCTGTGCACGGCGCTGGACACTACATTGCACGACATTACAATAGACTGTGTCTATTGTAAAACACAGCTACAGCAAACAGAGGTATATGAATTTGCATTTAGTGATTTATTTATAGTATATAGAAACGGGGAGCCATATGCTGCATGCCAAAAATGTATTAAATTTCATGCTAAAGTAAGGGAACTACGGCATTATTCGAACTCGGTGTATGCAACAACTTTGGAAAGCATAACTAATACCAAGTTATATGATTTATCAATAAGGTGCATGAGTTGCCTGAAACCATTGTGTCCAGCAGAAAAATTAAGGCATGTTAATACCAAAAGAAGATTTCACCAAATAGCAGGAAGCTATACAGGACAGTGCCGACACTGCTGGACCAGCAACCGGGAGGACCGCAGACGTATACGAAGAGAAACACAAGTATAAATATAAATATGCATGGACCACGGCCGACATTGCAAGAGATTGTTTTAGATTTATATCCATACAATGAAATACAGCCGGTCGACCTTGTATGTCACGAGCAATTAGAAGATTCAGACAATGAAACAGATGAACCCGACCATGTAGTTAATCACCAACAACAACTACTAGCCAGACGGGAAGAACCACAGCGTCACAAAATACAGTGTATGTGTTGTAAGTGTAATACTACACTGCACTTAGTAGTAGAAGCCTCACAAGAGAACCTGCGATCTCTACTGCAGCTGTTTATGGAGACACTGTCATTTGTGTGTCCCTGGTGTGCATCGGGAACCCAGTAACCTGCAATGGCCAATTGTGAAGGTACAGATGGGGATGGGTCGGGATGTAACGGATGGTTCCTAGTACAGGCAATAGTAGATAAACAAACGGGCGACACTGTGTCAGAGGACGAGGACGAAAATGCAACAGATACAGGTTCAGACTTGGCAGACTTTATTGATGATACTACAGATATTTGTGTACAGGCAGAGCGCGAGACAGCACAGGTACTGTATAATATGCAAGAGGCCCAAAGGGATGCACAATCAGTGCGTGCCTTAAAACGAAAGTATGGAGGGAGCAATCTAAATAAAAGTCCTTGTGCAAAACCGCCAGGCGTACATAGGGAACAAAGGGTAACACTACAAGAGCTCCCGGTAAACATATGCAATAAACAGGCAAGAACAAACGTGTATTCAGTACCAGACAGCGGCTATGGCAATATGGAAGTGGAAACAGCTGAAGTGGAGGTAACTGTAGTAAATAATACAAATGGGGAAGAGGAAGGGGAAAATGGCGGGGAAAATGGCGGCAGCATACGGGAGGAGTGCAGTAGTGTAGACAGTGCTATTGATAGTGAGAATCAAGATCCACAGTCACCTACTGCACAGCTAAAAACAGTATTACAGGCTAATAACAAAAAAGCCATACTACTATCACAATTTAAACACACATATGGATTAGCATTTAACGACCTGGTACGTACATTTAAAAGTGATAAAACCATATGTACTGACTGGGTAGCAGCAATATGTGGAGTAAATCCCACCATAGCAGAAGGCTTTAAAACACTAATTCAGCCATATGCGTTATATACACATATACAGTGTTTGGATACCAAATATGGAGTGTATATACTACTATTAATTAGATATAAATGTGGAAAAAACAGAATAACAGTAGGCAAAGGATTAAGTAAATTATTACATGTGCCAGAAAGTTGTATGCTAATTGAACCACCTAAATTGCGTAGCCCTGTTGCAGCACTGTATTGGTATAGAACTGGAATGTCTAATATAAGTGAAGTGTCAGGTAATACGCCAGAATGGATACAGCGATTAACAGTAATACAGCATGGAATAGATGACAGTGTATTTGACCTGTCTGATATGGTACAATGGGCATTTGATAATGATGTAACAGAAGACAGTGACATAGCATATGGATATGCATTATTAGCAGATAGTAATAGTAATGCTGCAGCATTTTTAAAAAGTAACTGCCAGGCAAAATATGTACGCGACTGTGCTACAATGTGCAGACATTATAAAAGGGCACAAAAAAAACAAATGACTATGGCGCAATGGATTAGGTTTAGATGTGATAAATGTGACGATGGGGGCGACTGGCGACCAATAGTGCAATTTCTAAGGTATCAAGGGGTAGAATTTATAACCTTTTTGTGTGCATTTAAGGAGTTTTTAAAGGGCACCCCAAAGAAAAATTGCATAGTAATACAGGGACCACCAAACACAGGCAAGTCATACTTCTGTATGAGTTTAATGCACTTTTTACAAGGTACAGTAATTTCATATGTAAATTCCACTAGTCATTTTTGGTTAGAGCCACTTGCAGATGCAAAGGTAGCAATGTTGGATGATGCCACAGGCACATGCTGGTCATATTTTGATACGTATATGAGAAATGCATTAGATGGAAATCCTATAAGCCTTGACAGAAAACATAGACATTTAATACAAATTAAGTGTCCACCCATATTAATAACATCCAATACCAATCCTGTAGAGGAAAATAGGTGGCCATACCTAACTAGCAGACTAACAGTGTTTACATTTCCTAATGCATTCCCATTTGACCAAAACAGGAATCCAGTGTACACAATCAATAATAAAAACTGGAAAAGTTTTTTCCAAAAGACTTGGTGCAAATTAGACTTGCAGCAGGACGAGGATGAAGGAGACAATGATGGAAACACTATCCCAACGTTTAAATGCGTTACAGGAGAAAATACTAGAACATTATGAACAGGACAGTAAACTAATATATGATCAAATCAATTATTGGAAATATGTGCGACTGGAAAATGCAATATTTTATGCAGCACGGGAACGTGGCATGCATACTATAGACCACCAGGTGGTGCCACCAGGCACTACTTCAAAAGCAAAAGCATATCAAGCTATTGAACTGCAGATGGCCCTAGAGAGCCTTGCACAAACTGACTTTAATAAAGAGGAGTGGACATTAAAGGACACAAGTAATGAAATGTGGCAGACAAAGCCAAAACAATGTTTTAAAAAAAAAGGTGTTACAGTGGAGGTGTGGTACGATGGAAACAAGGACAATTCTATGCATTATGTAGTGTGGGGAGCAATATATTATAAAACACATACAGACACGTGGTGTAAAACAGAAGGGTATGTGGATTACTGGGGTATATATTATGTGCACGAGCAGCATAAGACATATTATGAAGTGTTTAAGCAGGATGCACAAATGTATGGGACTAGCGGAAAATGGGAAGTGCATTGTAATGGCAACATAATTCATTGTCCTGACTCTATGTACAGTACCAGTGACGACACAGTACCCACTACTGAGCTTACTGCAGAACTACAACACACCACCCCGGCCCATACCACCGCAACAACCCCATGCACCAAAAAAACTAAGTCGGCGCCGTCTTGCAAGTGTGGAGTCTCCAGGCCCTCAGAAACAGACGGAGTGTTCGTGGACCTTGTTACAAGTAAAGGCTGCAACAAACGACGGCACCAGTGTTGTGGTGACACTACACCTATAGTGCATTTAAAAGGTGACAAAAATGGTTTAAAGTGTCTTAGGTATCGATTGCGAAAATTTAATTCATTGTATGAAAATATTTCATGTACTTGGCATTGGATAGGGGGCAAGGGAAGTAAACATACAGGTATACTAACTGTAACATATAATACTGAAGCACAACGCCAAAAATTTTTGGAAACTGTTAGAATTCCACCTAGTGTACATGTATCTGTGGGATATATGACATTGTAACAGCACATGCTGTATGTATATTGTATACATATCAATGATTGCATTGGTGTTTTTGGTGTGGTTTGCTGTATGCTTATATATATGTTGCAGTGTCCCGCTTTTGCCGTCTGTGCATTTGTGTGCGTATATGTGGCTACTTTTATTTGTGTTTATTGTTGTACATACCACACCATTGCAAGTGTTTTGTATATATTTACTATTTTTTATATTGCCTATGTGGTTTTTACACATCCTTTCAGTATATGCCTAAGTTGTGTTGCTGCATAGTGTATTGTACATTA-------CTTGTTTTTACATTTATATTGTACTAATAAACATGGTTTCTAGCCGTGCGTCCAGGCGTAAGCGTGCATCTGCAACAGACATATATAAAACCTGCAAGCAATCAGGCACATGTCCGCCTGATGTTGTTAATAAGGTGGAGGGTACCACACTGGCTGATAGGTTTTTACAATGGGCTAGTTTAGGTATTTTTTTGGGTGGTTTGGGAATCGGTACGGGTACTGGTACTGGGGGCCGCACAGGGTACATTCCTTTGGGGGGTAGGCCTAGTACAGTTGTAGATGTTACCCCTGCACGTCCTCCTGTGGTTATAGAACCTGTAGGACCTACAGAACCTTCTATTGTTCAGTTGGTAGAGGAATCTAGTGTTGTTTCCTCTGGTACACCCATCCCTACCTTTACAGGCACATCTGGGTTTGAAATTACATCTTCTGCAACCACAACACCTGCTGTATTAGATATTACCCCTGCTTCTGGGTCTGTTCAAATTAGTACCACTAGTTATACCAATCCCGCATTTGCTGATCCATCGTTAATTGAGGTTCCACAAACAGGTGAGGTGTCAGGCAATATATTTGTTACTACTCCAACATCTGGAACACATGGATATGAAGAAATTCCTATGCAGGTTTTTGCCTCACATGGAACAGGCACAGAACCTATTAGTAGTACTCCTGTTCCTGGTGTTAGTCGTGTGGCAGGCCCACGTTTATATAGTAGGGCCTATCATCAGGTTCGTGTTGATAATTTTGATTTTGTAACCCGCCCTTCATCTTTTGTAACATTTGATAATCCAGCTTTTGAGCCTGGTGATACATCCTTAACATTTGAACCTGCTGACACAGCTCCTGATCCGGATTTTCTGGACATTGTTCGTTTACATCGGCCTGCTTTAACCTCACGACGCGGAACAGTACGCTTTAGTAGGCTTGGTAAAAAGGCCACAATGTTTACCCGGCGGGGTACACAAATTGGGGCACAGGTACATTATTATCATGATATTAGTAACATTACTGCAACAGAAGACATTGAGATGCAACCTTTACTTACCTCTGAATCTACAGATGGTTTATATGATATATATGCAGATGCAGATATAGATAATGCAATGTTACATACTACTTCTCATACAGGTTCTACAGGACCTAGGTCCCATCTTTCATTTCCTTCTATACCTTCTACAGTGTCTACAAAATATAGTAATACAACCATTCCATTTACTACTTCTTGGGACATACCTGTAACCACTGGCCCTGACATAGTTTTACCTACTGCATCCCCCAATTTGCCCTTTGTCCCTCCTACATCTATAGATACCACAGTTGCAATAGCTATTCAGGGCTCCAATTATTATTTATTGCCTTTATTATATTATTTTCTAAAGAAACGTAAACGTATTCCCTATTTTTTTACAGATGGCTTTGTGGCGGTCTAGTGACAACACGGTGTATTTGCCACCCCCTTCTGTGGCGAAGGTTGTCAATACAGATGATTATGTAACACGTACAGGCATATATTATTATGCTGGAAGCTCTCGCTTATTAACAGTAGGGCATCCTTATTTTAAGGTACCTGTAAATGGTGGCCGCAAGCAGGAAATACCTAAGGTGTCTGCATATCAGTATAGGGTATTTAGGGTATCCCTACCTGATCCTAATAAGTTTGGCCTTCCGGATCCTTCCCTTTATAATCCTGACACACAACGCCTGGTATGGGCCTGTATAGGTGTGGAAATTGGTAGAGGCCAGCCATTGGGCGTTGGCGTTAGTGGACATCCTTTATATAATAGATTGGATGATACTGAAAATTCTCATTTTTCCTCTGCTGTTAGTACACAGGACAGTAGGGACAATGTGTCTGTGGACTATAAGCAAACACAGTTATGTATTATAGGCTGTGTTCCTGCTATGGGAGAGCACTGGGCAAAGGGCAAGGCCTGTAAGTCCACTACTGTACAACAGGGCGATTGTCCACCATTAGAATTAGTTAATACTGCAATTGAGGATGGCGATATGATAGATACAGGCTATGGTGCCATGGACTTTCGTACATTGCAGGAAACCAAAAGTGAGGTACCACTAGATATTTGCCAATCCGTGTGTAAATATCCTGATTATTTGCAGATGTCTGCTGATGTATATGGGGACAGTATGTTTTTTTGTTTGCGCAAGGAACAGTTGTTTGCCAGGCACTTTTGGAATAGAGGTGGCATGGTGGGCGACACAATACCTTCAGAGTTATATATTAAAGGCACGGATATACGTGAGCGTCCTGGTACTCATGTATATTCCCCTTCCCCAAGTGGCTCTATGGTCTCTTCTGATTCCCAGTTGTTTAATAAGCCCTATTGGTTGCATAAGGCCCAGGGACACAATAATGGCATTTGTTGGCATAACCAGTTGTTTATTACTGTGGTGGACACTACACGTAGTACTAATTTTACATTGTCTGCCTGCACCGAAACGGCCATACCTGCTGTATATAGCCCTACAAAGTTTAAGGAATATACTAGGCATGTGGAGGAATATGATTTACAATTTATATTTCAATTGTGTACTATCACATTAACTGCAGACGTTATGGCCTACATCCATACTATGAATCCTGCAATTTTGGACAATTGGAATATAGGAGTTACCCCTCCACCATCTGCAAGCTTGGTGGACACGTATAGGTATTTACAATCAGCAGCTATAGCATGTCAAAAGGATGCTCCTACACCTGAAAAAAAGGATCCCTATGACGATTTAAAATTTTGGAATGTTGATTTAAAGGAAAAGTTTAGTACAGAACTAGATCAGTTTCCTTTGGGGCGCAAATTTTTACTACAGGTAGGGGCTCGCAGACGTCCTACTATAGGCCCTCGCAAACGCCCTGCGTCAGCTAAATCGTCTTCCTCAGCCTCTAAACACAAACGGAAACGTGTGTCCAAGTAATGTATGTATGTTGTA----TGCTGTGTATTTATGTACTATTACATATTTGTGTTTTTATGTTGTATGCTTGCACACTGTTTACATATTTGTGTTTGTATGTTGTATGCTTGCACACTGTACTGTATATGTTTGTCCTGGTACATATTTGTGGTTGTATGTGTATATGTTGCGTGCTATGTGTATGTTTTAGAAGTATGTGTGTATGTATGTTTTTGTTAATAAAGTATGTATGGAAGTTTCATTTGTGGTTGCACCCTGTGACTAAGGTGTTGTCCCTGGTTTACATATAATAGGAGTGTGATTACCAACATTTCCTACATAATTTTATGCCCTACCCTAAGGTGTGTGTATACCATCTGTAGTTTATACATTTATATTTTATAGTGGGTTACCTGTATACAGCAACGGCCATTTTGTGTGAAACCGTTTTCGGTTGCATTTGGCTTTGTACCATCAGTTACCCTTATAAACCTTTTGTATCAGCAAAAACATGTCCTGTAACCTAAGTTCACCTACATACTTGGCACTACTAACAGTTTTAGTGGCGCACCTACACTTAGTCATCATCCTGTCCAGGTGCACTACAACAATGCTTTGGCAACCTTATGCACCTCCACCCTGTCTAATAAAGTGCTTTTAGGCATGTATTTTACCTGTTTTTACTTACCTAATAGCATAGTTGGCCTGTATAACAGCTTTTACATCCAAGAATGTGTCGTTTGGTGCAAGTTATATTTTGTGACTAATATTTTTACAGACCTGTGTGCAACCGAAATAGGTTGGGCAGACATTCCTATACTTTTA
>KC470287|HPV70|B|
CTTATAACATTTTACAATCATAATTTAAAAAAAGGGAGGCACCGAAAACGGTCACGACCGAAAACGGTGTATATAAAACCATGCAAAAGTTGCTTGCCCATACGGAATGGCGCGATTTCACAATCCTGCAGAACGGCCATTCAAATTGCCTGACCTGTGCACGGCGCTGGACACGACATTGCACGACATTACAATAGACTGTGTCTATTGTAAAACACAGCTACAGCAAACAGAGGTATATGAATTTGCATTTAGTGATTTATGTATAGTATATAGAAACGGGGAACCATATGCTGCATGCCAAAAATGTATTAAATTTCATGCTAAAGTAAGGGAACTACGGCATTATTCGGACTCGGTGTATGCAACAACTTTGGAAAGCATAACTAATACCAAGTTATATGATTTATCAATAAGGTGCATGAGTTGCCTGAAACCATTGTGTCCAGCAGAAAAATTAAGGCATGTTAATACCAAAAGAAGATTCCACAGAATAGCAGGAAGCTATACAGGACAGTGCCGACACTGCTGGACCAGCAACCGGGAGGACCGCAGACGTATACGAAGAGAAACACAAGTATAAATATAAATATGCATGGACCACGGCCGACAGTGCAAGATATTGTTTTAGATTTATATCCATACAATGAAATACAGCCGGTCGACCTTGTATGTCACGAGCAATTAGAAGATTCAGACAATGAAAGAGATGAACCCGACCATGTAGTTAATCACCAACAACAACTACTAGCCAGACGGGAAGAACCACAGCGTCACAAAATACAGTGTATGTGTTGTAAGTGTAATACTACACTGCACTTAGTAGTAGAAGCCTCACAGGAGAACCTGCGATCTCTACTGCAGCTGTTTATGGAGACACTGTCATTTGTGTGTCCCTGGTGTGCATCGGGAACCCAGTAACCTGCAATGGCCAATTGTGAAGGTACAGATGGGGATGGGTCGGGATGTAACGGATGGTTCCTAGTACAGGCAATAGTAGATAAACAAACGGGCGACACTGTGTCAGAGGACGAGGACGAAAATGCAACAGATACAGGTTCAGACTTGGCAGACTTTATTGATGATACTACAGATATTTGTGTACAGGCAGAGCGCGAGACAGCACAGGTACTGTATAATATGCAAGAGGCCCAAAGGGATGCACAATCAGTGCGTGCCTTAAAACGAAAGTATGGAGGGAGCAATCTAAATAAAAGTCCTTGTGCAAAACCGCCAGGCGTACATAGGGAACAAAGGGTAACACTACAAGAGCTCCCGGTAAACATATGCAATAAACAGGCAAGAACAAACGTGTATTCAGTACCAGACAGCGGCTATGGCAATATGGAAGTGGAAACAGCTGAATTGGAGGTAACTGTAGTAAATAATACAAATGGGGAAGAGGAAGGGGAAAATGGCGGGGAAAATGGCGGCAGCATACGGGAGGAGTGCAGTAGTGTAGACAGTGCCATTGATAGTGAGAATCAAGATCCACAGTCACCTACTGCACAGCTAAAAACAGTGTTACAGGCTAATAACAAGAAAGCCATACTACTATCACAATTTAAACACACATATGGATTAGCATTTAACGACCTGGTACGTACATTTAAAAGTGATAAAACTATATGTACTGACTGGGTAGCAGCAATATGTGGAGTAAATCCCACCATAGCCGAAGGCTTTAAAACACTAATTCAGCCATATGCGTTATATACACATATACAGTGTTTGGATACCAAATATGGAGTGTATATATTACTACTAATTAAATATAAATGTGGAAAAAACAGAATAACAGTAGGCAAAGGATTAAGTAAATTATTACATGTGCCAGAAAGTTGTATGCTAATTGAACCACCTAAATTGCGTAGCCCTGTTGCAGCACTGTATTGGTATAGAACTGGAATGTCTAATATAAGTGAAGTGTCAGGTACTACGCCAGAATGGATACAGCGATTAACAGTAATACAGCATGGAATAGATGACAGTGTATTTGACCTGTCCGATATGGTACAATGGGCATTTGATAATGATGTAACAGAAGACAGTGACATAGCATATGGATATGCATTATTAGCAGATAGTAATAGTAATGCTGCAGCATTTTTAAAAAGTAACTGCCAGGCAAAATATGTACGCGACTGTGCTACAATGTGCAGACATTATAAAAGGGCACAAAAGAAACAAATGACTATGGCGCAATGGATTAGGTTTAGATGTGATAAATGTGACGATGGGGGCGACTGGCGACCAATAGTGCAATTTTTGAGATATCAAGGGGTAGAATTTATAACCTTTTTGTGTGCATTTAAGGAGTTTTTAAAGGGTACCCCAAAGAAAAATTGCATAGTAATACAGGGACCACCAAACACAGGCAAGTCATACTTTTGTATGAGTTTAATGCACTTTCTACAAGGTACAGTAATTTCATATGTAAATTCCACTAGTCATTTTTGGTTAGAGCCACTTGCAGATGCAAAGGTAGCAATGTTGGATGATGCCACAGGCACATGCTGGTCATATTTCGATACGTATATGAGAAATGCATTAGACGGAAATCCTATAAGCCTTGACAGAAAACATAGACATTTAATACAAATTAAGTGTCCACCCATATTAATAACATCTAATACCAATCCTGTAGAGGAAAATAGGTGGCCATACCTAACTAGCAGACTGACAGTGTTTACATTTCCTAATGCATTCCCATTTGACCAAAACAGGAATCCAGTGTATACAATCAATAATAAAAACTGGAAAAGCTTTTTCCAAAAGACTTGGTGCAGATTAGACTTGCAGCAGGACGAGGATGAAGGAGACAATGATGGAAACACTATCCCAACGTTTAAATGCGTTACAGGAGAAAATACTAGAACATTATGAACAGGACAGTAAACTAATATATGATCAAATAAATTATTGGAAATATGTGCGACTGGAAAATGCAATATTTTATGCAGCACGGGAACGTGGCATGCATACTATAGACCACCAGGTGGTGCCACCAGGCACTACTTCAAAAGCAAAAGCATATCAAGCTATTGAACTGCAGATGGCCCTAGAGAGCCTTGCACAAACTGACTTTAATAAAGAGGAGTGGACATTAAAGGACACAAGTAATGAAATGTGGCAGACAAAGCCAAAACAATGTTTTAAAAAGAAAGGTGATACAGTGGAGGTGTGGTACGATGGAAACAAGGACAATTCTATGCATTATGTAGTGTGGGGAGCAATATATTATAAAACACATACAGACACATGGTGTAAAACACAAGGGTATGTGGATTACTGGGGTATATATTATGTGCACGAGCAACATAAGACATATTATGAAGTGTTTAAGCATGATGCACAAATGTATGGGACTAGTGGAAAATGGGAAGTGCATTGTAATGGCAACATAATTCATTGTCCTGACTCTATGTACAGTACCAGTGACGACACAGTACCCACTACTGAGCTTACTGCAGAACTACAACACACCACCCCGGCCCATACCGCCGCAACAACCCCATGCACCAAAAAAACTAAGTCGGCGCCGTCTTGCAAGTGTGGAGTTTCCAGGCCCTCAGAAACAGACGGAGTGTCCGTGGACCTTGTTACAAGTAAAGGCTTCAACAAACGACGGCACCAGTGTTGTGGTGACACTACACCTATAGTGCATTTAAAAGGTGACAAAAATGGTTTAAAGTGTCTTAGGTATCGATTGCGAAAATTCCATTCATTGTATGAAAATATTTCATGTACCTGGCATTGGATAGGGGGCAAGGGAAGTAAACATACAGGTATACTAACTGTAACATATAATACTGAAGCACAACGCCAAAAATTTTTGGAAACTGTTAAAATTCCACCTAGTGTACATGTATCTGTGGGATATATGACATTGTAACAGCACATGCTGTATGTATATTGTATACATATCAATGATTGCATTGGTGTTTTTGGTGTGGTTTGCTGTATGCTTATATATATGTTGCAGTGTCCCGCTTTTGCCGTCTGTGCATTTGTGTGCGTATATGTGGCTACTTTTATTTGTGTTTATTGTTGTACATACCACACCATTACAAGTGTTTTGTATATATTTACTATTTTTTATATTGCCTATGTGGTGTTTACACATCCTTTCAGTATCTGCCTAAGTTGTGTTACTACATAGTGTATTGTACATTACTATTACCTTGTTTTTACATTTATATTGTACCAATAAACATGGTTTCTAGCCGTGTGTCCAGGCGTAAGCGTGCATCTGCAACAGACATATATAAAACCTGCAAGCAATCAGGCACATGTCCGCCTGATGTTGTTAATAAGGTGGAGGGTACCACACTGGCTGATAGGTTTTTGCAATGGGCTAGTTTAGGTATTTTTTTGGGTGGTTTGGGAATAGGTACGGGTACTGGTACTGGGGGCCGCACAGGGTACATTCCTTTGGGGGGTAGGCCTAGTACAGTTGTAGATGTTACCCCTGCACGTCCTCCTGTGGTTATAGAACCTGTAGGACCTACAGAACCTTCCATTGTTCAGTTGGTAGAGGAATCTAGTGTTGTTTCCTCTGGTACACCCATCCCTACCTTTACAGGCACCTCTGGGTTTGAAATTACATCTTCTGCAACCACAACACCTGCTGTATTAGATATTACCCCTGCTTCTGGGTCTGTTCAAATTAGTACTACTAGTTATACCAATCCTGCATTTGCTGATCCATCGTTAATTGAGGTTCCACAAACTGGTGAGGTGTCAGGCAATATATTTGTTACTACGCCAACATCTGGTACACATGGATATGAAGAAATTCCTATGCAGGTTTTTGCCTCACATGGAACAGGCACAGAACCTATTAGTAGTACTCCTGTTCCTGGTGTTAGTCGTGTGGCAGGCCCACGTTTATATAGTAGGGCCTATCAGCAGGTTCGTGTTAATAATTTTGATTTTGTAACCCGCCCTTCATCCTTTGTAACATTTGATAATCCAGCTTTTGAGCCTGGTGATACATCCTTAACATTTGAACCTGCTGACACAGCTCCTGATCCGGATTTTCTGGACATTGTTCGTTTACATCGGCCTGCTTTAACCTCAAGACGCGGAACAGTACGCTTTAGTAGGCTTGGTAAAAAAGCCACAATGTTTACCCGGCGGGGTACACAAATTGGGGCACAGGTACATTATTATCATGATATTAGTAATATTACTGCAACAGAAGACATTGAAATGCAACCTTTACTTACCTCTGAATCTACAGATGGTTTATATGATATATATGCAGATGCAGATATAGATAATGCAATGTTACATACTACTTCTCATACAGGTTCTACAGGACCTAGGTCCCATCTTTCATTTCCTTCTATACCTTCTACAGTGTCTACAAAATATAGTAATACAACCATTCCATTTACTACTTCTTGGGACATACCTGTAACCACTGGCCCTGACATAGTTTTACCTACTGCATCCCCCAATTTGCCCTTTGTCCCTCCTACATCTATAGATACCACAGTTGCAATAGCTATTCAGGGCTCCAATTATTATTTATTGCCTTTATTATATTATTTTTTAAAAAAACGTAAACGTATTCCCTATTTTTTTACAGATGGCTTTGTGGCGGTCTAGTGACAACACGGTGTATTTGCCACCCCCTTCTGTGGCGAAGGTTGTCAATACAGATGATTATGTAACACGTACAGGCATATATTATTATGCTGGAAGCTCTCGCTTATTAACAGTAGGGCATCCTTATTTTAAGGTACCTGTAAATGGTGGCCGCAAGCAGGAAATACCTAAGGTGTCTGCATATCAGTATAGGGTATTTAGGGTATCCCTACCTGATCCTAATAAGTTTGGCCTTCCGGATCCTTCCCTTTATAATCCTGACACACAACGCCTGGTATGGGCCTGTATAGGTGTGGAAATTGGTAGAGGCCAGCCATTGGGCGTTGGTGTTAGTGGACATCCTTTATATAATAGATTGGATGATACTGAAAATTCACATTTTTCCTCTGCTGTTAATACACAGGACAGTAGGGACAATGTGTCTGTGGACTATAAGCAGACACAGTTATGTATTATAGGCTGTGTTCCTGCTATGGGAGAGCACTGGGCAAAGGGCAAGGCCTGTAAGTCCACTACTGTACAACAGGGCGATTGTCCACCATTAGAATTAGTTAATACTGCAATTGAGGATGGCGATATGATAGATACAGGCTATGGAGCCATGGACTTTCGTACATTGCAGGAAACCAAAAGTGAGGTACCACTAGATATTTGCCAATCCGTGTGTAAATATCCTGATTATTTGCAGATGTCTGCTGATGTATATGGGGACAGTATGTTTTTTTGTTTGCGCAAGGAACAGTTATTTGCCAGACACTTTTGGAATAGAGGTGGCATGGTGGGCGACACAATACCTTCAGAGTTATATATTAAAGGCACGGATATACGTGATCGTCCTGGTACTCATGTATATTCCCCTTCCCCAAGTGGCTCTATGGTTTCTTCTGATTCCCAGTTGTTTAATAAGCCCTATTGGTTGCATAAGGCCCAGGGACACAATAATGGCATTTGTTGGCATAACCAGTTGTTTATTACTGTGGTGGACACTACACGTAGTACTAATTTTACATTGTCTGCCTGCACCGAAACAGCCATACCTGCTGTATATAGCCCTACAAAGTTTAAGGAATATACTAGGCATGTGGAGGAATATGATTTACAATTTATATTTCAATTGTGTACTATCACATTAACTGCAGACGTTATGGCCTACATCCATACTATGAATCCTGCAATTTTGGACAATTGGAATATAGGCGTTACCCCTCCACCATCTGCAAGCTTGGTGGACACGTATAGGTATTTACAATCAGCAGCTATAGCATGTCAGAAGGATGCTCCTGCACCTGAAAAAAAGGATCCCTATGACGATTTAAAATTTTGGAATGTTGATTTAAAGGAAAAGTTTAGTACAGAACTAGATCAGTTTCCTTTGGGGCGCAAATTTTTACTACAGGTAGGGGCTCGCAGACGTCCTACTATAGGCCCTCGCAAACGCCCTGCATCAGCTAAATCGTCTTCCTCAGCCTCTAAACACAAACGGAAACGTGTGTCCAAGTAATGTATGTATGTTGTATGCTTGCTGTGTATTTATGTACTATTACATATTTCTGTTTTTATGTTGTATGCTTGCACACTGTTTACATATTTGTGTTTGTATGTTGTATGCTTGCACACTGTACTGTATATGTCTGTCCTGGTACATATTTGTGGTTGTATGTGTATATGTTGCGTGCTATGTGTATGTTGTAGAAGTATGTGTGTATGTATGTTTTTGTTAATAAAGTATGTATGGAAGTTTCATTTGTGGTTGCACCCTGTGACTAAGGTGTTGTCCCTGTTTTACATATAATAGGAGTGTGATTACCAACATTTCCTACATAATTTTATGCCCTACCCTAAGGTGTGTGTATACCATCCTTAGTTTATACATTTATATTTTATAGTGGGTTACTTTTATACAGCAACGGCCATTTTGTGTGCAACCGTTTTCGGTTGCAATTGGCTTTGTACCATCAGTTACCCTTATAAACGTTTTGTATCAGCAAAAACATGTTCTGTAACCTAAGTTCACCTACATACTTGGCACTACTAACAGTTTTTGTGGCGCACCTACACTTAGTCATCATCCTGTCCAGGTGCACTACAACAATGCTTTGGCAACCTTATGCACCTCCACCCTGTATAATAAAGTGCTTTTAGGCATGTATTTTACCTGTTTTTACTTACCTAATAGCATAGTTGGCCTGTATAACAGCTTTTACATCCAAGAATGTGTCGTTTGGTGCAAGTTATATTTTGTGACTAATATTTTTACAGACCTGTGTGCAACCGAAATAGGTTGGGCAGACATTCCTATACTTTTA
