# Supplementary material for: Characterization and Diversity of 243 Complete Human Papillomavirus Genomes in Cervical Swabs Using Next Generation Sequencing
Source: Viruses. 2020 Dec 14;12(12):1437. doi: 10.3390/v12121437 (PMC7764970; doi:10.3390/v12121437)
Supplement: Supplementary file 1 [file viruses-12-01437-s001.zip › Supplementary material/Alignments/HPV73_alignment.fasta]

>X94165|HPV73|A1|
ACTATAATGTACTATTAAAAAAAAGGGTGTAACCGAAAACGGTTTCAACCGAAATCGGTGCATATAAAAGTAGGAAAGCAAAAAACGCTACAGATTGGGAAATGCTGTTTCCCAATTCAGAAGAACGACCATACAAGCTACAAGCGTTATGTGACGAAGTGAATATTTCTATACATGATATAAACCTGGACTGTGTGTTTTGCCAACGTGGACTGTACAGATCTGAGGTATATGATTTTGCATTTAGTGATTTGTGTATTGTATATAGAAAGGATAAACCATATGGTGTATGTCAACCGTGTTTAAAATTTTATTCTAAAATTAGAGAGTATAGGCGATATAGACAATCAGTATATGGCACTACGTTAGAAAATTTAACTAACAAACAGTTATGTAATATTTTAATAAGGTGCGGAAAATGCCAAAAACCATTATGTCCACTGGAAAAGCAAAAGCATGTAGATGAAAAAAAACGGTTTCATCAAATAGCAGAACAGTGGACCGGACGCTGTACACGGTGCTGGAGACCATCTGCAACTGTGGTGTAAGATGCATGGAAAAAAAACAACCTTGCAGGACATTACTTTAGACCTGAAACCAACAACCGAAATTGACCTTACATGTTACGAGTCATTGGACAACTCAGAGGATGAGGATGAAACAGACAGCCATCTAGACAGACAAGCTGAACGAGAGTGTTACAGAATAGTTACTGACTGCACGAAGTGTCAGTGCACAGTATGCCTTGCCATTGAAAGCAACAAAGCTGATTTAAGAGTGATAGAAGAGTTGCTTATGGGTACACTAGGTATTGTGTGCCCCAACTGTTCCAGAAACCTATAAAAGAAGATGGCTGATTCAGGTAATTGGGAAGGGAGGTGTACGGGATGGTTTAATGTAGAAGCCATTGTAGAAAGAAAAACAGGGGATCCAATTCCAGAGGATGAAAATTATGATGGAGGGGATACAGATGAGTCGGAAATGGGGGATTTTATTGATAATGCACATATACCAAATATATATGCACAACAGGAAATTGCACAGGCATTGTATCAGTCACAGCAAGCAAATGCAGACAATGAGGCTATACGTGTTCTAAAACGAAAGTTTACAGGTAGTCCTGGCGGTAGCCCAGATATGAAAAGAGATGAATTCATAGACAAACAGCTTAGTCCACAAATAAATGTATTGTCAATAAGTAGCGGTAGAAGTACATCTAAACGAAGACTGTTTGAGGAGCAGGACAGTGGATATGGCAATACTGAAGTGGAAACTTACGAGACAGAGGTACCGGGACTTGGGGCAGGGGTAGGGTGTTTACAAAATGTTAATGAAGAAGGCAACCAAATTGTGTCGCCACGTGAAAGCAGTAGTGGGTCCAGTAGCATTTCAAATATGGATATAGAAACAGAGAGCACACCTATAACAGATATTACAAATTTATTACAAAGGAATAATGCAAAAGCAGCATTGCTAGCAAAATTTAAAGAAGTATATGGGTTAAGTTATATGGAATTAGTTAGACCATATAAAAGTGATAAAACACATTGCCAAGATTGGGTGTGTGCTGTGTTTGGTGTAATACCCTCACTTGCAGAAAGTTTAAAATCCTTACTAACACAGTATTGTATGTATATACATTTGCAGTGTTTAACATGTACATGGGGCATAATAGTGTTAGTATTAGTAAGATTTAAGTGCAATAAAAATAGACTAACAGTGCAAAAATTATTAAGTAGTTTATTAAATGTAACACAAGAACGCATGTTAATTGAACCTCCAAGACTACGAAGTACACCATGTGCATTATATTGGTATAGAACTAGTTTATCAAATATTAGTGAAATAGTAGGAGACACACCTGAGTGGATTAAAAGACAAACGTTAGTGCAGCATAGTTTAGATGATAGTCAATTTGACCTATCTCAAATGATACAGTGGGCATTTGATAATGATATAACAGACGACTGTGAAATAGCATATAAATATGCATTATTAGGCAATGTAGACAGTAATGCAGCTGCATTTTTAAAAAGTAATGCACAAGCAAAATATGTAAAAGACTGTGGTACAATGTGCAGACATTATAAAGCAGCAGAACGTAAACAAATGTCAATGGCACAATGGATACAACATAGATGTGATTTAACTAATGATGGTGGTAATTGGAAAGATATTGTGCTATTCCTAAGATATCAAAATGTAGAATTTATGCCTTTTTTAATTACATTAAAACAATTTTTAAAAGGTATTCCCAAACAAAACTGTATAGTATTATATGGACCGCCAGATACAGGAAAATCACATTTTGGAATGAGTTTAATTAAATTTATACAAGGTGTAGTTATTTCGTATGTAAATTCAACTAGTCATTTTTGGTTATCACCCTTAGCTGATGCAAAAATGGCATTATTAGATGATGCAACACCTGGATGCTGGACGTACATAGACAAATATTTAAGAAATGCATTAGATGGTAATCCTATATGTTTAGATAGAAAACATAAAAATTTATTACAAGTTAAATGCCCTCCATTACTGATAACATCAAATACAAATCCTAAAGCAGATGATACTTGGAAATATTTACATAGTAGAATTAAGGTGTTTACTTTTTTAAATCCATTTCCATTTGACAGTAATGGGAACCCACTATACCAACTTACTAATGAAAACTGGAAAGCATTTTTTACAAAAACGTGGTCAAAACTAGATTTAACAGAGGACGACGACAAGGAAAATGATGGAGACACTGTGCAAACGTTTAAGTGCGTGTCAGGACGCAATCCTAGAACTGTATGAACGTGACAGTGTACACCTAAGTGATCATATTGATCATTGGAAACACGTGCGACATGAAAATGTATTATTACATAAAGCACGTGAAATGGGACTGCAAACTGTTAACAATCAAGCGGTGCCAAGCCTTGCAGTATCACGATCCAAAGGGTATAATGCAATTGAAATGCAAATAGCACTAGAAAGTTTAAATGAATCTTTGTATAACACAGAGGAATGGACATTGCAACATACAAGTTGGGAACTGTGGGTTACAGAACCTAAACAATGTTTTAAAAAGGATGGAAAAACAGTAGAGGTTAGATATGACTGTGAAAAGGACAATAGCATGCAATATGTATTTTGGACACATATATATTGTTGGTATGAAGGGGGGTGGGCAAAGGTAGGTAGCAAAATAGATTATAATGGTATATATTATGAAACAGATGATGAGGAAAAGGTATACTATACAAGATTTGATACAGATGCAAAACGGTACGGGGTAAAAGGCATATGGGAAGTACATATGGGTGGTCAGGTAATATGTTGTGCTCCTGTATCTAGCGCCTGTGAAGTATCCATTCCTGAAATTGTTAACCCACTGCACACCACAACCACCAACACCACCACCACCTGCACCAACGTTGACACCGGTGTGCCATCACGGAAACGGCAAAGACAGTGTGACTCGGACCAGAGGCCCCTGGATTGTTTGCATAACCTACATCCCACCACAGAGTCCTGTACCCAGTGTACTACACATAATGTTGCGCCAATAGTGCATTTAAAAGGTGACAAAAACAGCTTAAAATGTTTTAGATATAGATTGCATAAAGGCTATTCACATTTATTTAAAAATGTAACAACAACATGGCATTGGACCAATACTACAAATAGTAAATGTGGTGTAATAACATTAATGTTTACAACTGTATTGCAACAACAACATTTTTTACAACATGTAAAAATACCACAAACTATTGTAGTTACATCAGGATACATGTCTTTGTAACATTGGTTACACAGTATATATGATTCTTTGTATATTTGTATTTTTGTTTTGTGTTGGCTTTTGTTTGTGCTTGTGTGTGTCGCTTGCAGTGTCTGTGTATATTTACCCATGGTTATTGGTATTGATTATAATAACCTTTATACATGTATCACAATCATTGTTAAAAGTATTTTTTTTATATGTTTTGGTATTTTATATTCCTATGGCACTTGTACATTACCATGCTACATTACAAATAACATAAACAATTTTACATATATAATAAACTGCCTAATATTTTTAGTGTACCATGCGTCGCAAGCGTGACACACACATACGAAAAAAACGTGCATCTGCAACACAATTATATAAAACATGTAAACAAGCAGGTACGTGCCCTCCTGATGTAATTCCCAAGGTTGAAGGTAGTACTATAGCTGATAATATATTAAAATATGGTAGTATTGGAGTTTTTTTTGGGGGATTGGGAATAGGTAGTGGGTCTGGATCAGGGGGGCGTACTGGATACGTTCCATTATCTACAGGCACACCATCTAAACCAGTTGAAATTCCATTACAACCTATACGACCATCAGTTGTTACGTCTGTTGGGCCTTCAGATTCTTCTATTGTTTCATTAGTGGAAGAATCAAGTTTTATAGAGTCAGGTATACCTGGTCCTACATCTATAGTGCCTTCTACTTCAGGGTTTGATATTACAACTTCTGTAAACAGTACACCTGCTATTATAGATGTATCTGCTATTAGTGATACTACACAAATATCTGTTACAACATTTAAAAATCCAACCTTTACTGACCCATCTGTGTTGCAACCTCCTCCACCCTTAGAAGCCTCTGGCAGACTTTTATTTTCAAATGACACTGTAACTACCCATTCATATGAAAATATACCTCTTGACACATTTGTAGTTACAACAGACCACAATAGTATTGTTAGTAGTACGCCCATCCCAGGGAGGCAACCTGCTGCACGCTTAGGATTATATGGACGTGCAATACAACAGGTTAAGGTTGTAGACCCTGCGTTTTTAACTACGCCTACACGTTTAGTAACATATGACAACCCTGCCTTTGAAGGCCTGCAGGATACAACATTAGAGTTTCAGCACAGTGACTTGCATAATGCTCCTGATTCTGATTTTTTAGATATTGTAAAATTACATAGGCCTGCTTTAACCTCTAGAAAAACAGGCATACGTGTTAGTAGATTGGGACAACGTGCAACACTTTCTACTAGAAGTGGCAAACGTATAGGTGCTAAAGTACATTTTTATCATGATATAAGTCCTATACCTACTAATGATATTGAAATGCAACCTTTAGTTACACCACAAACACCTAGTATAGTAACTGGTAGTAGTATTAATGATGGGTTATATGATGTGTTTTTAGACAATGATGTAGAAGAGACTGTACTACAACAAACATATACACCTACAAGTATACATAGTAATAGTTTAGTTAGTAGTGATATTTCTACTGCAACTGCAAATACAACTATTCCTTTTAGTACTGGGTTAGACACACATCCTGGTCCAGATATTGCTTTACCACTACCTTCTACAGAAACTATTTTTACACCAATAGTGCCATTACAGCCTGCTGGTCCTATATATATTTATGGGTCAGGTTTTATATTACACCCTAGTTATTATTTGTTAAAGCGCAAACGTAAACGTCTGTCATATTCTTTTACAGATGTGGCGACCTACTGATGCAAAGGTATACCTGCCCCCTGTGTCTGTGTCTAAGGTTGTAAGCACAGATGAATATGTAACAAGAACAAATATATATTATTATGCAGGTAGCACACGTTTGTTGGCTGTGGGACACCCATATTTTCCTATCAAGGATTCTCAAAAACGTAAAACCATAGTTCCTAAAGTTTCAGGTTTGCAATACAGGGTGTTTAGGCTTCGTTTACCAGATCCTAATAAATTTGGATTTCCAGATGCATCCTTTTATAATCCTGATAAGGAGCGCCTAGTATGGGCCTGTTCTGGTGTGGAGGTTGGACGTGGACAACCCTTAGGTATAGGTACTAGTGGCAATCCATTTATGAATAAATTAGATGATACTGAAAATGCTCCTAAATACATTGCTGGACAAAATACAGATGGTAGAGAATGTATGTCAGTGGATTATAAACAAACACAGTTGTGTATTTTAGGTTGTAGGCCTCCCTTAGGGGAACATTGGGGTCCAGGCACGCCATGTACTTCACAAACTGTTAATACTGGTGATTGTCCCCCACTGGAATTAAAGAACACCCCTATACAGGATGGTGATATGATAGATGTTGGCTTTGGAGCCATGGATTTTAAAGCTTTACAAGCAAATAAAAGTGATGTACCTATTGATATTTCTAACACTACCTGTAAATACCCAGATTATTTAGGCATGGCTGCTGATCCCTATGGTGATTCCATGTGGTTTTATCTTCGTAGGGAACAAATGTTTGTTCGACACTTATTTAACAGGGCTGGTGATACCGGTGATAAAATCCCAGATGACCTAATGATTAAAGGCACAGGCAATACTGCAACACCATCCAGTTGTGTTTTTTATCCTACACCTAGTGGTTCCATGGTTTCTTCAGATGCACAGTTGTTTAATAAACCTTATTGGTTGCAAAAGGCACAGGGACAAAATAATGGTATTTGTTGGCATAATCAATTATTTTTAACTGTTGTAGATACTACTAGAAGCACTAATTTTTCTGTATGTGTAGGTACACAGGCTAGTAGCTCTACTACAACGTATGCCAACTCTAATTTTAAGGAATATTTAAGACATGCAGAAGAGTTTGATTTACAGTTTGTTTTTCAGTTATGTAAAATTAGTTTAACTACTGAGGTAATGACATATATACATTCTATGAATTCTACTATATTGGAAGAGTGGAATTTTGGTCTTACCCCACCACCGTCAGGTACTTTAGAGGAAACATATAGATATGTAACATCACAGGCTATTAGTTGCCAACGTCCTCAACCTCCTAAAGAAACAGAGGACCCATATGCCAAGCTATCCTTTTGGGATGTAGATCTTAAGGAAAAGTTTTCTGCAGAATTAGACCAGTTTCCTTTGGGAAGAAAATTTTTATTACAACTTGGTATGCGTGCACGTCCTAAGTTACAAGCTTCTAAACGTTCTGCATCTGCTACCACAAGTGCCACACCTAAGAAAAAACGTGCTAAACGTATTTAATAAGTGTAATGTGTATGTGTTGTTTGTTGTATGTTACATGTGTTTTGTATGTTTGTTTGTTGTATGTTAACTGTTTACTAATACTGTGTGTATGTTTATGTACATGTGTATAACTGTTTGTTTATATATATGTATGTATTTG------TGTGTATGTGTATGTGTATGTGTATGTGTAGTAATGTTTGTATGTATGTTTAATAAAGTTTATATGTGTGTTGTGTGGGTGGTTTACTTGACTACTGTGCTTCCATTTTGTATAGTCGCCATTTTACATGCATTAAGGTAAAAAGGGCAACCGATTTCGGTTGCACAGTAAAACATGTTTTAATGTGTTTTGCTGTTGTAGCAAAATAGTTGTACTGTTT-------------------TTGGCTTCCTGCAGGCAACTTGGCAGGGTTTGTTTCCTTAACATGTTCATCCCACGCAAGGTTATAAAGGTAAAAGGCGCCACCTGGCAGTTACTCATTTGTCTGCAATTATTTAAACAATGTCTTGCACACACATTTTTTACCCACCCTATCATAAAATTGCTTTTAAGCACATACCTATACTATGTACACAGTGTACTCTTGGCAGAACATTGTTTTTTAAATGCCAAGTAATTGTTTTATAAATGAGTAATAACGTGTTACTCATACTGCACCTAAAAAGTTAAACCTATTTGGATCACACAAATGCCAATTTATTTCTTATTACAAATA
>KF436829|HPV73|A2|
ACTATAATGTACTATTAAAAAAAAGGGTGTAACCGAAAACGGTTTTAACCGAAATCGGTGCATATAAAAGTAGGAAAGCAAAATACGCTACAGATTGGGAAATGCTGTTTCCCAATCCAGACGAACGACCATACAAGCTACAAGCGTTATGTGACGAAGTGAATATTTCTATACATGATATAAACCTGGACTGTGTGTTTTGCCAACGTGGACTGTACAGATCTGAGGTATATGATTTTGCATTTAGTGATTTGTATATTGTATATAGAAAGGATAAACCATATGGTGTATGTCAACCGTGTTTAAAATTTTATTCTAAAATTAGAGAGTATAGGCGATATAGACAATCAGTATATGGCACTACGTTAGAAAATTTAACTAACAAACAGTTATGTAATATTTTAATAAGGTGCGGAAAATGCCAAAAACCATTATGTCCACTGGAAAAGCAAAAGCATGTAGATGAAAAAAAACGGTTTCATCAAATAGCAGAACAGTGGACCGGACGCTGTACACGGTGCTGGAGACCATCTGCAACTGTGGTGTAAGATGCATGGAAAAAAAACAACCTTGCAGGACATTACTTTAGACCTGAAACCAACAACCGAAATTGACCTTACATGTTACGAGTCATTGGACAACTCAGAGGATGAGGATGAAACAGACAGCCATCTAGACAGACAAGCTGAACGAGAGTGTTACAGAATAGTTACTGATTGCACGAAGTGTCAGTGCACAGTATGCCTTGCCATTGAAAGCAACAAAGCTGATTTAAGAGTGATAGAAGATTTGCTTATGGGTGCACTAGGTATTGTGTGCCCCAACTGTTCCAGAAACCTATAAAAGAAGATGGCTGATTCAGGTAATTGGGAAGGGAGGTGTACGGGATGGTTTAATGTAGAAGCCATTGTAGAAAGAAAAACAGGGGATCCAATTCCAGAGGATGAAAACTATGATGGAGGGGATACAGATGAGTCGGAAATGGGGGATTTTATTGATAATGCACATATACCAAATATATATGCACAACAGGAAATTGCACAGGCATTGTATCAGTCACAGCAAGCAAATGCAGACAATGAGGCTATACGTGTTCTAAAACGAAAGTTTACAGGTAGTCCTGGCAGTAACCCAGATATGAAAAGAGATGAATTCATAGACAAACAGCTTAGTCCACAAATAAATGTATTGTCAATAAGTAGCGGTAGAAGTACATCTAAACGAAGACTGTTTGAGGAGCAGGACAGTGGATATGGCAATACTGAAGTGGAAACTTACGAGACAGAGGTACCGGGACTTGGGGCAGGGGCAGGGTGTTTACAAAATGTTAATGAAGAAGGCAACCAAATTGTGTCGCCACGTGAAAGCAGTAGTGGGTCCAGTAGCATTTCAAATATGGATATAGAAACAGAGAGCACACCTATAACAGATATTACAAATTTATTACAAAGTAATAATGCAAAAGCAGCATTGCTAGCAAAATTTAAAGAAGTATATGGGTTAAGTTATATGGAATTAGTTAGACCATATAAAAGTGATAAAACACATTGCCAAGATTGGGTGTGTGCTGTGTTTGGTGTAATACCCTCACTTGCAGAAAGTTTAAAATCCTTACTAACACAGTATTGTATGTATATACATTTGCAGTGTTTAACATGTACATGGGGCATAATAGTGTTAGTATTAGTAAGATTTAAGTGCAATAAAAATAGAATAACAGTGCAAAAATTATTAAGTAGTTTATTAAATGTTACACAAGAACGCATGTTAATTGAACCTCCAAGACTACGAAGTACACCATGTGCATTATATTGGTATAGAACTAGTTTATCAAATATTAGTGAAATAGTAGGAGACACACCTGAGTGGATTAAAAGACAAACGTTAGTGCAGCATAGTTTAGATGATAGTCAATTTGACCTATCTCAAATGATACAGTGGGCATTTGATAATGATATAACAGACGACTGTGAAATAGCATATAAATATGCATTATTAGGCAATGTAGACAGTAATGCAGCTGCATTTTTAAAAAGTAATGCACAAGCAAAATATGTAAAAGACTGTGGTACAATGTGCAGACATTATAAAGCAGCAGAACGTAAACAAATGTCAATGTCACAATGGATACAACATAGATGTGATTTAACTAATGATGGTGGTAATTGGAAAGATATTGTGCTATTCCTAAGATATCAAAATGTAGAATTTATGCCTTTTTTAATTACATTAAAACAATTTTTAAAAGGTATTCCCAAACAAAACTGTATAGTATTATATGGACCGCCAGATACAGGAAAATCACATTTTGGAATGAGTTTAATTAAATTTATACAAGGTGTAGTTATTTCATATGTAAATTCAACTAGTCATTTTTGGTTATCACCCTTAGCTGATGCAAAAATGGCATTATTAGATGATGCAACACCTGGATGCTGGACGTACATAGACAAATATTTAAGAAATGCATTAGATGGTAATCCTATATGTTTAGATAGAAAACATAAAAATTTATTACAAGTTAAATGCCCTCCATTACTCATAACATCAAATACAAATCCTAAAGCAGATGATACTTGGAAATATTTACATAGTAGAATTAAGGTGTTTACTTTTTTAAATCCATTTCCATTTGACAGTAATGGGAACCCACTATACCAACTTACTAATGAAAACTGGAAAGCATTTTTTACAAAAACGTGGTCAAAACTAGATTTAACAGAGGACGACGACAAGGAAAATGATGGAGACACTGTGCAAACGTTTAAGTGCGTGTCAGGACGCAATCCTAGAACTGTATGAACGTGACAGTGTACACCTAAGTGATCATATTGATCATTGGAAACACGTGCGACATGAAAATGTATTATTACATAAAGCACGTGAAATGGGACTGCAAACTGTTAACAATCAAGCGGTGCCAAGCCTTGCAGTATCACGATCCAAAGGGTATAATGCAATTGAACTGCAAATAGCACTAGAAAGTTTAAATGAATCTTTGTATAACACAGAGGAATGGACATTGCAACATACAAGTTGGGAACTGTGGGTTACAGAACCTAAACAATGTTTTAAAAAGGATGGAAAAACAGTAGAGGTTAGATATGACTGTGAAAAGGACAATAGCATGCAATATGTATTTTGGACACATATATATTGTTGGTATGAAGGGGGGTGGGCAAAGGTAGGTAGCAAAATAGATTATAATGGTATATATTATGAAACAGATGATGAGGAAAAGGTATACTATACAAGATTTGATACAGATGCAAAACGGTACGGGGTAAAAGGAATATGGGAAGTACATATGGGTGGTCAGGTAATATGTTGTGCTCCTGTATCTAGCGCCTGTGAAGTATCCATTCCTGAAATTGTTAACCCACTGCACACCACAACCACCAACACCACCACTACCTGCACCAACGTTGACACCGGTGTGCCATCACGGAAACGGCAAAGACAGTGTGACCCGGACCAGAGGCCCCTGGATTGTTTGCATAACCTACATCCCACCACAGAGTCCTGTACCCAGTGTACTACACATAATGTTGCGCCAATAGTGCATTTAAAAGGTGACAAAAACAGCTTAAAATGTTTGAGATATAGATTGCATAAAGGCTATTCACATTTATTTAAAAATGTAACAACAACATGGCATTGGACCAATACTACAAATAGTAAATGTGGTGTAATAACATTAATGTTTACAACTGTATCGCAACAACAACAATTTTTACAACATGTAAAAATACCACAAACTATTGTAGTTACATCAGGATACATGTCTTTGTAACATTGGTTACACAGTATATATGATTCTTTGTATATTTGTATTTTTGTTTTGTGTTGGCTTTTGTTTGTGCTTGTGTGTGTCGCTTGCAGTGTCTGTGTATATTTACCCATGGTTATTAGTATTGATTATAATAACCTTTATACATGTATCACAATCATTGTTAAAAGTATTTTTTTTATATGTTTTGGTATTTTATATTCCTATGGCACTTGTACATTACCATGCTACATTACAAGTAACATAAACAATTTTACATATATAATAAACTGCCTAATATTTTTAGTGTACCATGCGTCGCAAGCGTGACACACACATACGAAAAAAACGTGCATCTGCAACACAATTATATAAAACATGTAAACAAGCAGGTACGTGCCCTCCTGATGTAATTCCCAAGGTTGAAGGTAGTACTATAGCTGATAATATATTAAAATATGGTAGTATTGGAGTTTTTTTTGGGGGATTGGGAATAGGTAGTGGGTCTGGATCAGGGGGGCGTACTGGATACGTTCCATTATCTACAGGCACACCATCTAAACCAGTAGAAATGCCATTACAACCTATACGACCATCGGTTGTTACTTCTGTTGGGCCTTCAGATTCTTCTATTGTTTCATTAGTGGAAGAATCAAGTTTTATAGAGTCAGGTATACCTGGTCCTACATCTATAGTGCCTTCTACTTCAGGGTTTGATATTACAACTTCTGTAAACAGTACACCTGCTATTATAGATGTATCTGCTATTAGTGATACTACACAAATATCTGTTACAACATTTAAAAATCCAACTTTTACTGACCCATCTGTGTTGCAACCTCCTCCACCCTTAGAAGCCTCTGGCAGACTTTTATTTTCAAATGACACTGTAACTACCCATTCATATGAAAATATACCTCTTGACACATTTGTAGTTACAACAGATCACAATAGTATTGTTAGTAGTACGCCCATCCCAGGGAGGCAACCTGCTGCACGCTTAGGATTATATGGACGTGCGATACAACAGGTTAAGGTTGTAGACCCTGCTTTTTTAACTACGCCTACACGTTTAGTAACATATGACAACCCTGCCTTTGAAGGCCTGCAGGATACAACATTAGAGTTTCAGCACAGTGACTTGCATAATGCTCCTGATTCTGATTTTTTAGATATTGTAAAATTACATAGGCCTGCTTTAACCTCTAGAAAAACAGGCATACGTGTTAGTAGATTGGGACAACGTGCAACACTTTCTACTAGAAGTGGCAAACGTATAGGTGCTAAAGTACATTTTTATCATGATATAAGTCCTATACCTACTAATGATATTGAAATGCAACCTTTAGTTACACCACAAACACCTAGTATAGTAACTGGGAGTAGTATTAATGATGGGTTATATGATGTGTTTTTAGAAAATGATGTAGAAGATACTGTAGTACAACAAACATATACACCTACAAGTATACATAGTAATAGTTTAGTTAGTAGTGATGTTTCTACTGCAACTGCAAATACAACTATTCCTTTTAGTACTGGGTTAGACACACATCCTGGTCCAGATATTGCTTTACCACTACCTTCTACAGAAACTATTTTTACACCAATAGTGCCATTACAGCCTGCTGGTCCTATATATATTTATGGGTCAGGTTTTATATTACACCCTAGTTATTATTTGTTAAAGCGCAAACGTAAACGTCTGTCATATTCTTTTACAGATGTGGCGACCTACTGATGCAAAGGTATACCTGCCCCCTGTGTCTGTGTCTAAGGTTGTAAGCACAGATGAATATGTAACAAGAACAAATATATATTATTATGCAGGTAGCACACGTTTGTTGGCTGTGGGACACCCATATTTTCCTATCAAGGATTCTCAGAAACGTAAAACCATAGTTCCTAAAGTTTCAGGTTTGCAATACAGGGTGTTTAGGCTTCGTTTACCAGATCCTAATAAATTTGGATTTCCAGATGCATCCTTTTATAATCCTGATAAGGAGCGCCTAGTATGGGCCTGTTCTGGTGTGGAGGTTGGACGTGGACAACCCTTAGGTATAGGTACTAGTGGCAATCCATTTATGAATAAATTAGATGATACTGAAAATGCTCCTAAATACATTGCTGGACAAAATACAGATGGTAGAGAATGTATGTCAGTGGATTATAAACAAACACAGTTGTGTATTTTAGGTTGTAGGCCTCCCTTAGGGGAACATTGGGGTCCAGGCACGCCATGTACTTCACAAACTGTTAATACTGGTGATTGTCCCCCACTGGAATTAAAGAACACCCCTATACAGGATGGTGATATGATAGATGTTGGCTTTGGAGCCATGGATTTTAAAGCTTTACAAGCAAATAAAAGTGATGTGCCTATTGATATTTCTAACACTACCTGTAAATACCCAGATTATTTAGGCATGGCTGCTGATCCCTATGGTGATTCTATGTGGTTTTATCTTCGTAGGGAACAAATGTTTGTTCGACACTTATTTAACAGGGCTGGTGATACCGGTGATAAAATCCCAGATGAACTAATGATTAAAGGCACAGGCAATACTGCAACACCATCCAGTTGTGTTTTTTATCCTACACCTAGTGGTTCCATGGTTTCTTCAGATGCACAGTTGTTTAATAAACCTTATTGGTTGCAAAAGGCACAGGGACAAAATAATGGTATTTGTTGGCATAATCAATTATTTTTAACTGTTGTAGATACTACTAGAAGCACTAATTTTTCTGTATGTGTAGGTACACAAGCTAGTAGCTCTACTACAACGTATGCCAACTCAAATTTTAAGGAATATTTAAGACATGCAGAAGAGTATGATTTACAGTTTGTTTTTCAGTTATGTAAAATTAGTTTAACTACTGAGGTAATGACATATATACATTCTATGAATTCTACTATATTGGAAGAGTGGAATTTTGGTCTTACCCCACCACCGTCAGGTACTTTGGAGGAAACATATAGATATGTAACATCACAGGCTATTAGTTGCCAACGTCCTCAACCTCCTAAAGAAACAGATGACCCATATGCCAAGCTATCCTTTTGGGATGTAGATCTTAAGGAAAAGTTTTCTGCAGAATTAGACCAGTTTCCTTTGGGGAGAAAATTTTTATTACAACTTGGTATGCGTGCACGTCCTAAGTTACAAGCTTCTAAACGTTCTGCATCTGCTACCACAAGTGCCACACCTAAGAAAAAACGTGCTAAACGTATTTAATAAGTGTAATGTGTATGTGTTGTTTGTTGTATGTTACATGTGTTTTGTATGTTTGTTTGTTGTATGGTAACTGTGTACTGATAATGTGTGTATGTTTATGTGCATGTGTATAACTGTTTGTTTATATATATGTATGTATTTG------TGTGTATGTGTATGTGTATGTGTATGTGTAGTAATGTTTGTATGTATGTTTAATAAAGTTTATATGTGTGTTGTGTGGGTGGTTTACTTGACTACTGTGCTTCCATTTTGTATAGTCGCCATTTTACATGCATTAAGGTAAAAAGGGCAACCGATTTCGGTTGCACAGTAAAACATGTTTTAATGTGTTTTGCTGTTTTAGCAAAATAGTTGTACTGTTT-------------------TTGGCTTCCTGCAGGCAACTTGGCAGGGTTTATTTCCTTAACATGTTCATCCCACGCAAGGTTATAAAGGTAAAAGGCGCCACCTGGCAGTTACTCATTTGTCTGCAATTATTTAAACAATGTCTTGCACACACATTTTTTACCCACCCTATCATAAAATTGCTTTTAAGCACATACCTATACTATGTAAACAGTGTACTCTTGGCAGCACATTGTTTTTTAAATGCCAAGTAATTGTTTTATAAATGAGTAATAACGTGTTACTCATACTGCACCTAAAAAGTTAAACCTATTTGGATCACACAAATGCCAATTTATTTCTTATTACAAATA
>LNS5920700_HPV73
ACTATAATGTACTATTAAAAAAAAGGGTGTAACCGAAAACGGTTTTAACCGAAATCGGTGCATATAAAAGTAGGAAAGCAAAATACGCTACAGATTGGGAAATGCTGTTTCCCAATCCAGACGAACGACCATACAAGCTACAAGCGTTATGTGACGAAGTGAATATTTCTATACATGATATAAACCTGGACTGTGTGTTTTGCCAACGTGGACTGTACAGATCTGAGGTATATGATTTTGCATTTAGTGATTTGTATATTGTATATAGAAAGGATAAACCATATGGTGTATGTCAACCGTGTTTAAAATTTTATTCTAAAATTAGAGAGTATAGGCGATATAGACAATCAGTATATGGCACTACGTTAGAAAATTTAACTAACAAACAGTTATGTAATATTTTAATAAGGTGCGGAAAATGCCAAAAACCATTATGTCCACTGGAAAAGCAAAAGCATGTAGATGAAAAAAAACGGTTTCATCAAATAGCAGAACAGTGGACCGGACGCTGTACACGGTGCTGGAGACCATCTGCAACTGTGGTGTAAGATGCATGGAAAAAAAACAACCTTGCAGGACATTACTTTAGACCTGAAACCAACAACCGAAATTGACCTTACATGTTACGAGTCATTGGACAACTCAGAGGATGAGGATGAAACAGACAGCCATCTAGACAGACAAGCTGAACGAGAGTGTTACAGAATAGTTACTGATTGCACGAAGTGTCAGTGCACAGTATGCCTTGCCATTGAAAGCAACAAAGCTGATTTAAGAGTGATAGAAGATTTGCTTATGGGTGCACTAGGTATTGTGTGCCCCAACTGTTCCAGAAACCTATAAAAGAAGATGGCTGATTCAGGTAATTGGGAAGGGAGGTGTACGGGATGGTTTAATGTAGAAGCCATTGTAGAAAGAAAAACAGGGGATCCAATTCCAGAGGATGAAAACTATGATGGAGGGGATACAGATGAGTCGGAAATGGGGGATTTTATTGATAATGCACATATACCAAATATATATGCACAACAGGAAATTGCACAGGCATTGTATCAGTCACAGCAAGCAAATGCAGACAATGAGGCTATACGTGTTCTAAAACGAAAGTTTACAGGTAGTCCTGGCAGTAACCCAGATATGAAAAGAGATGAATTCATAGACAAACAGCTTAGTCCACAAATAAATGTATTGTCAATAAGTAGCGGTAGAAGTACATCTAAACGAAGACTGTTTGAGGAGCAGGACAGTGGATATGGCAATACTGAAGTGGAAACTTACGAGACAGAGGTACCGGGACTTGGGGCAGGGGCAGGGTGTTTACAAAATGTTAATGAAGAAGGCAACCAAATTGTGTCGCCACGTGAAAGCAGTAGTGGGTCCAGTAGCATTTCAAATATGGATATAGAAACAGAGAGCACACCTATAACAGATATTACAAATTTATTACAAAGTAATAATGCAAAAGCAGCATTGCTAGCAAAATTTAAAGAAGTATATGGGTTAAGTTATATGGAATTAGTTAGACCATATAAAAGTGATAAAACACATTGCCAAGATTGGGTGTGTGCTGTGTTTGGTGTAATACCCTCACTTGCAGAAAGTTTAAAATCCTTACTAACACAGTATTGTATGTATATACATTTGCAGTGTTTAACATGTACATGGGGCATAATAGTGTTAGTATTAGTAAGATTTAAGTGCAATAAAAATAGAATAACAGTGCAAAAATTATTAAGTAGTTTATTAAATGTTACACAAGAACGCATGTTAATTGAACCTCCAAGACTACGAAGTACACCATGTGCATTATATTGGTATAGAACTAGTTTATCAAATATTAGTGAAATAGTAGGAGACACACCTGAGTGGATTAAAAGACAAACGTTAGTGCAGCATAGTTTAGATGATAGTCAATTTGACCTATCTCAAATGATACAGTGGGCATTTGATAATGATATAACAGACGACTGTGAAATAGCATATAAATATGCATTATTAGGCAATGTAGACAGTAATGCAGCTGCATTTTTAAAAAGTAATGCACAAGCAAAATATGTAAAAGACTGTGGTACAATGTGCAGACATTATAAAGCAGCAGAACGTAAACAAATGTCAATGTCACAATGGATACAACATAGATGTGATTTAACTAATGATGGTGGTAATTGGAAAGATATTGTGCTATTCCTAAGATATCAAAATGTAGAATTTATGCCTTTTTTAATTACATTAAAACAATTTTTAAAAGGTATTCCCAAACAAAACTGTATAGTATTATATGGACCGCCAGATACAGGAAAATCACATTTTGGAATGAGTTTAATTAAATTTATACAAGGTGTAGTTATTTCATATGTAAATTCAACTAGTCATTTTTGGTTATCACCCTTAGCTGATGCAAAAATGGCATTATTAGATGATGCAACACCTGGATGCTGGACGTACATAGACAAATATTTAAGAAATGCATTAGATGGTAATCCTATATGTTTAGATAGAAAACATAAAAATTTATTACAAGTTAAATGCCCTCCATTACTCATAACATCAAATACAAATCCTAAAGCAGATGATACTTGGAAATATTTACATAGTAGAATTAAGGTGTTTACTTTTTTAAATCCATTTCCATTTGACAGTAATGGGAACCCACTATACCAACTTACTAATGAAAACTGGAAAGCATTTTTTACAAAAACGTGGTCAAAACTAGATTTAACAGAGGACGACGACAAGGAAAATGATGGAGACACTGTGCAAACGTTTAAGTGCGTGTCAGGACGCAATCCTAGAACTGTATGAACGTGACAGTGTACACCTAAGTGATCATATTGATCATTGGAAACACGTGCGACATGAAAATGTATTATTACATAAAGCACGTGAAATGGGACTGCAAACTGTTAACAATCAAGCGGTGCCAAGCCTTGCAGTATCACGATCCAAAGGGTATAATGCAATTGAACTGCAAATAGCACTAGAAAGTTTAAATGAATCTTTGTATAACACAGAGGAATGGACATTGCAACATACAAGTTGGGAACTGTGGGTTACAGAACCTAAACAATGTTTTAAAAAGGATGGAAAAACAGTAGAGGTTAGATATGACTGTGAAAAGGACAATAGCATGCAATATGTATTTTGGACACATATATATTGTTGGTATGAAGGGGGGTGGGCAAAGGTAGGTAGCAAAATAGATTATAATGGTATATATTATGAAACAGATGATGAGGAAAAGGTATACTATACAAGATTTGATACAGATGCAAAACGGTACGGGGTAAAAGGAATATGGGAAGTACATATGGGTGGTCAGGTAATATGTTGTGCTCCTGTATCTAGCGCCTGTGAAGTATCCATTCCTGAAATTGTTAACCCACTGCACACCACAACCACCAACACCACCACTACCTGCACCAACGTTGACACCGGTGTGCCATCACGGAAACGGCAAAGACAGTGTGACCCGGACCAGAGGCCCCTGGATTGTTTGCATAACCTACATCCCACCACAGAGTCCTGTACCCAGTGTACTACACATAATGTTGCGCCAATAGTGCATTTAAAAGGTGACAAAAACAGCTTAAAATGTTTGAGATATAGATTGCATAAAGGCTATTCACATTTATTTAAAAATGTAACAACAACATGGCATTGGACCAATACTACAAATAGTAAATGTGGTGTAATAACATTAATGTTTACAACTGTATCGCAACAACAACAATTTTTACAACATGTAAAAATACCACAAACTATTGTAGTTACATCAGGATACATGTCTTTGTAACATTGGTTACACAGTATATATGATTCTTTGTATATTTGTATTTTTGTTTTGTGTTGGCTTTTGTTTGTGCTTGTGTGTGTCGCTTGCAGTGTCTGTGTATATTTACCCATGGTTATTAGTATTGATTATAATAACCTTTATACATGTATCACAATCATTGTTAAAAGTATTTTTTTTATATGTTTTGGTATTTTATATTCCTATGGCACTTGTACATTACCATGCTACATTACAAGTAACATAAACAATTTTACATATATAATAAACTGCCTAATATTTTTAGTGTACCATGCGTCGCAAGCGTGACACACACATACGAAAAAAACGTGCATCTGCAACACAATTATATAAAACATGTAAACAAGCAGGTACGTGCCCTCCTGATGTAATTCCCAAGGTTGAAGGTAGTACTATAGCTGATAATATATTAAAATATGGTAGTATTGGAGTTTTTTTTGGGGGATTGGGAATAGGTAGTGGGTCTGGATCAGGGGGGCGTACTGGATACGTTCCATTATCTACAGGCACACCATCTAAACCAGTAGAAATTCCATTACAACCTATACGACCATCGGTTGTTACTTCTGTTGGGCCTTCAGATTCTTCTATTGTTTCATTAGTGGAAGAATCAAGTTTTATAGAGTCAGGTATACCTGGTCCTACATCTATAGTGCCTTCTACTTCAGGGTTTGATATTACAACTTCTGTAAACAGTACACCTGCTATTATAGATGTATCTGCTATTAGTGATACTACACAAATATCTGTTACAACATTTAAAAATCCAACTTTTACTGACCCATCTGTGTTGCAACCTCCTCCACCCTTAGAAGCCTCTGGCAGACTTTTATTTTCAAATGACACTGTAACTACCCATTCATATGAAAATATACCTCTTGACACATTTGTAGTTACAACAGATCACAATAGTATTGTTAGTAGTACGCCCATCCCAGGGAGGCAACCTGCTGCACGCTTAGGATTATATGGACGTGCGATACAACAGGTTAAGGTTGTAGACCCTGCTTTTTTAACTACGCCTACACGTTTAGTAACATATGACAACCCTGCCTTTGAAGGCCTGCAGGATACAACATTAGAGTTTCAGCACAGTGACTTGCATAATGCTCCTGATTCTGATTTTTTAGATATTGTAAAATTACATAGGCCTGCTTTAACCTCTAGAAAAACAGGCATACGTGTTAGTAGATTGGGACAACGTGCAACACTTTCTACTAGAAGTGGCAAACGTATAGGTGCTAAAGTACATTTTTATCATGATATAAGTCCTATACCTACTAATGATATTGAAATGCAACCTTTAGTTACACCACAAACACCTAGTATAGTAACTGGGAGTAGTATTAATGATGGGTTATATGATGTGTTTTTAGAAAATGATGTAGAAGATACTGTAGTACAACAAACATATACACCTACAAGTATACATAGTAATAGTTTAGTTAGTAGTGATGTTTCTACTGCAACTGCAAATACAACTATTCCTTTTAGTACTGGGTTAGACACACATCCTGGTCCAGATATTGCTTTACCACTACCTTCTACAGAAACTATTTTTACACCAATAGTGCCATTACAGCCTGCTGGTCCTATATATATTTATGGGTCAGGTTTTATATTACACCCTAGTTATTATTTGTTAAAGCGCAAACGTAAACGTCTGTCATATTCTTTTACAGATGTGGCGACCTACTGATGCAAAGGTATACCTGCCCCCTGTGTCTGTGTCTAAGGTTGTAAGCACAGATGAATATGTAACAAGAACAAATATATATTATTATGCAGGTAGCACACGTTTGTTGGCTGTGGGACACCCATATTTTCCTATCAAGGATTCTCAGAAACGTAAAACCATAGTTCCTAAAGTTTCAGGTTTGCAATACAGGGTGTTTAGGCTTCGTTTACCAGATCCTAATAAATTTGGATTTCCAGATGCATCCTTTTATAATCCTGATAAGGAGCGCCTAGTATGGGCCTGTTCTGGTGTGGAGGTTGGACGTGGACAACCCTTAGGTATAGGTACTAGTGGCAATCCATTTATGAATAAATTAGATGATACTGAAAATGCTCCTAAATACATTGCTGGACAAAATACAGATGGTAGAGAATGTATGTCAGTGGATTATAAACAAACACAGTTGTGTATTTTAGGTTGTAGGCCTCCCTTAGGGGAACATTGGGGTCCAGGCACGCCATGTACTTCACAAACTGTTAATACTGGTGATTGTCCCCCACTGGAATTAAAGAACACCCCTATACAGGATGGTGATATGATAGATGTTGGCTTTGGAGCCATGGATTTTAAAGCTTTACAAGCAAATAAAAGTGATGTGCCTATTGATATTTCTAACACTACCTGTAAATACCCAGATTATTTAGGCATGGCTGCTGATCCCTATGGTGATTCTATGTGGTTTTATCTTCGTAGGGAACAAATGTTTGTTCGACACTTATTTAACAGGGCTGGTGATACCGGTGATAAAATCCCAGATGAACTAATGATTAAAGGCACAGGCAATACTGCAACACCATCCAGTTGTGTTTTTTATCCTACACCTAGTGGTTCCATGGTTTCTTCAGATGCACAGTTGTTTAATAAACCTTATTGGTTGCAAAAGGCACAGGGACAAAATAATGGTATTTGTTGGCATAATCAATTATTTTTAACTGTTGTAGATACTACTAGAAGCACTAATTTTTCTGTATGTGTAGGTACACAAGCTAGTAGCTCTACTACAACGTATGCCAACTCAAATTTTAAGGAATATTTAAGACATGCAGAAGAGTATGATTTACAGTTTGTTTTTCAGTTATGTAAAATTAGTTTAACTACTGAGGTAATGACATATATACATTCTATGAATTCTACTATATTGGAAGAGTGGAATTTTGGTCTTACCCCACCACCGTCAGGTACTTTGGAGGAAACATATAGATATGTAACATCCCAGGCTATTAGTTGCCAACGTCCTCAACCTCCTAAAGAAACAGATGACCCATATGCCAAGCTATCCTTTTGGGATGTAGATCTTAAGGAAAAGTTTTCTGCAGAATTAGACCAGTTTCCTTTGGGGAGAAAATTTTTATTACAACTTGGTATGCGTGCACGTCCTAAGTTACAAGCTTCTAAACGTTCTGCATCTGCTACCACAAGTGCCACACCTAAGAAAAAACGTGCTAAACGTATTTAATAAGTGTAATGTGTATGTGTTGTTTGTTGTATGTTACATGTGTTTTGTATGTTTGTTTGTTGTATGGTAACTGTGTACTGATAATGTGTGTATGTTTATGTGCATGTGTATAACTGTTTGTTTATATATATGTATGTATTTG------TGTGTATGTGTATGTGTATGTGTATGTGTAGTAATGTTTGTATGTATGTTTAATAAAGTTTATATGTGTGTTGTGTGGGTGGTTTACTTGACTACTGTGCTTCCATTTTGTATAGTCGCCATTTTACATGCATTAAGGTAAAAAGGGCAACCGATTTCGGTTGCACAGTAAAACATGTTTTAATGTGTTTTGCTGTTTTAGCAAAATAGTTGTACTGTTT-------------------TTGGCTTCCTGCAGGCAACTTGGCAGGGTTTATTTCCTTAACATGTTCATCCCACGCAAGGTTATAAAGGTAAAAGGCGCCACCTGGCAGTTACTCATTTGTCTGCAATTATTTAAACAATGTCTTGCACACACATTTTTTACCCACCCTATCATAAAATTGCTTTTAAGCACATACCTATACTATGTAAACAGTGTACTCTTGGCAGCACATTGTTTTTTAAATGCCAAGTAATTGTTTTATAAATGAGTAATAACGTGTTACTCATACTGCACCTAAAAAGTTAAACCTATTTGGATCACACAAATGCCAATTTATTTCTTATTACAAATA
>LNS6514701_HPV73
ACTATAATGTACTATTAAAAAAAAGGGTGTAACCGAAAACGGTTTTAACCGAAATCGGTGCATATAAAAGTAGGAAAGCAAAATACGCTACAGATTGGGAAATGCTGTTTCCCAATCCAGACGAACGACCATACAAGCTACAAGCGTTATGTGACGAAGTGAATATTTCTATACATGATATAAACCTGGACTGTGTGTTTTGCCAACGTGGACTGTACAGATCTGAGGTATATGATTTTGCATTTAGTGATTTGTATATTGTATATAGAAAGGATAAACCATATGGTGTATGTCAACCGTGTTTAAAATTTTATTCTAAAATTAGAGAGTATAGGCGATATAGACAATCAGTATATGGCACTACGTTAGAAAATTTAACTAACAAACAGTTATGTAATATTTTAATAAGGTGCGGAAAATGCCAAAAACCATTATGTCCACTGGAAAAGCAAAAGCATGTAGATGAAAAAAAACGGTTTCATCAAATAGCAGAACAGTGGACCGGACGCTGTACACGGTGCTGGAGACCATCTGCAACTGTGGTGTAAGATGCATGGAAAAAAAACAACCTTGCAGGACATTACTTTAGACCTGAAACCAACAACCGAAATTGACCTTACATGTTACGAGTCATTGGACAACTCAGAGGATGAGGATGAAACAGACAGCCATCTAGACAGACAAGCTGAACGAGAGTGTTACAGAATAGTTACTGATTGCACGAAGTGTCAGTGCACAGTATGCCTTGCCATTGAAAGCAACAAAGCTGATTTAAGAGTGATAGAAGATTTGCTTATGGGTGCACTAGGTATTGTGTGCCCCAACTGTTCCAGAAACCTATAAAAGAAGATGGCTGATTCAGGTAATTGGGAAGGGAGGTGTACGGGATGGTTTAATGTAGAAGCCATTGTAGAAAGAAAAACAGGGGATCCAATTCCAGAGGATGAAAACTATGATGGAGGGGATACAGATGAGTCGGAAATGGGGGATTTTATTGATAATGCACATATACCAAATATATATGCACAACAGGAAATTGCACAGGCATTGTATCAGTCACAGCAAGCAAATGCAGACAATGAGGCTATACGTGTTCTAAAACGAAAGTTTACAGGTAGTCCTGGCAGTAACCCAGATATGAAAAGAGATGAATTCATAGACAAACAGCTTAGTCCACAAATAAATGTATTGTCAATAAGTAGCGGTAGAAGTACATCTAAACGAAGACTGTTTGAGGAGCAGGACAGTGGATATGGCAATACTGAAGTGGAAACTTACGAGACAGAGGTACCGGGACTTGGGGCAGGGGCAGGGTGTTTACAAAATGTTAATGAAGAAGGCAACCAAATTGTGTCGCCACGTGAAAGCAGTAGTGGGTCCAGTAGCATTTCAAATATGGATATAGAAACAGAGAGCACACCTATAACAGATATTACAAATTTATTACAAAGTAATAATGCAAAAGCAGCATTGCTAGCAAAATTTAAAGAAGTATATGGGTTAAGTTATATGGAATTAGTTAGACCATATAAAAGTGATAAAACACATTGCCAAGATTGGGTGTGTGCTGTGTTTGGTGTAATACCCTCACTTGCAGAAAGTTTAAAATCCTTACTAACACAGTATTGTATGTATATACATTTGCAGTGTTTAACATGTACATGGGGCATAATAGTGTTAGTATTAGTAAGATTTAAGTGCAATAAAAATAGAATAACAGTGCAAAAATTATTAAGTAGTTTATTAAATGTTACACAAGAACGCATGTTAATTGAACCTCCAAGACTACGAAGTACACCATGTGCATTATATTGGTATAGAACTAGTTTATCAAATATTAGTGAAATAGTAGGAGACACACCTGAGTGGATTAAAAGACAAACGTTAGTGCAGCATAGTTTAGATGATAGTCAATTTGACTTATCTCAAATGATACAGTGGGCATTTGATAATGATATAACAGACGACTGTGAAATAGCATATAAATATGCATTATTAGGCAATGTAGACAGTAATGCAGCTGCATTTTTAAAAAGTAATGCACAAGCAAAATATGTAAAAGACTGTGGTACAATGTGCAGACATTATAAAGCAGCAGAACGTAAACAAATGTCAATGTCACAATGGATACAACATAGATGTGATTTAACTAATGATGGTGGTAATTGGAAAGATATTGTGCTATTCCTAAGATATCAAAATGTAGAATTTATGCCTTTTTTAATTACATTAAAACAATTTTTAAAAGGTATTCCCAAACAAAACTGTATAGTATTATATGGACCGCCAGATACAGGAAAATCACATTTTGGAATGAGTTTAATTAAATTTATACAAGGTGTAGTTATTTCATATGTAAATTCAACTAGTCATTTTTGGTTATCACCCTTAGCTGATGCAAAAATGGCATTATTAGATGATGCAACACCTGGATGCTGGACGTACATAGACAAATATTTAAGAAATGCATTAGATGGTAATCCTATATGTTTAGATAGAAAACATAAAAATTTATTACAAGTTAAATGCCCTCCATTACTCATAACATCAAATACAAATCCTAAAGCAGATGATACTTGGAAATATTTACATAGTAGAATTAAGGTGTTTACTTTTTTAAATCCATTTCCATTTGACAGTAATGGGAACCCACTATACCAACTTACTAATGAAAACTGGAAAGCATTTTTTACAAAAACGTGGTCAAAACTAGATTTAACAGAGGACGACGACAAGGAAAATGATGGAGACACTGTGCAAACGTTTAAGTGCGTGTCAGGACGCAATCCTAGAACTGTATGAACGTGACAGTGTACACCTAAGTGATCATATTGATCATTGGAAACACGTGCGACATGAAAATGTATTATTACATAAAGCACGTGAAATGGGACTGCAAACTGTTAACAATCAAGCGGTGCCAAGCCTTGCAGTATCACGATCCAAAGGGTATAATGCAATTGAACTGCAAATAGCACTAGAAAGTTTAAATCAATCTTTGTATAACACAGAGGAATGGACATTGCAACATACAAGTTGGGAACTGTGGGTTACAGAACCTAAACAATGTTTTAAAAAGGATGGAAAAACAGTAGAGGTTAGATATGACTGTGAAAAGGACAATAGCATGCAATATGTATTTTGGACACATATATATTGTTGGTATGAAGGGGGGTGGGCAAAGGTAGGTAGCAAAATAGATTATAATGGTATATATTATGAAACAGATGATGAGGAAAAGGTATACTATACAAGATTTGATACAGATGCAAAACGGTACGGGGTAAAAGGAATATGGGAAGTACATATGGGTGGTCAGGTAATATGTTGTGCTCCTGTATCTAGCGCCTGTGAAGTATCCATTCCTGAAATTGTTAACCCACTGCACACCACAACCACCAACACCACCACTACCTGCACCAACGTTGACACCGGTGTGCCATCACGGAAACGGCAAAGACAGTGTGACCCGGACCAGAGGCCCCTGGATTGTTTGCATAACCTACATCCCACCACAGAGTCCTGTACCCAGTGTACTACACATAATGTTGCGCCAATAGTGCATTTAAAAGGTGACAAAAACAGCTTAAAATGTTTGAGATATAGATTGCATAAAGGCTATTCACATTTATTTAAAAATGTAACAACAACATGGCATTGGACCAATACTACAAATAGTAAATGTGGTGTAATAACATTAATGTTTACAACTGTATCGCAACAACAACAATTTTTACAACATGTAAAAATACCACAAACTATTGTAGTTACATCAGGATACATGTCTTTGTAACATTGGTTACACAGTATATATGATTCTTTGTATATTTGTATTTTTGTTTTGTGTTGGCTTTTGTTTGTGCTTGTGTGTGTCGCTTGCAGTGTCTGTGTATATTTACCCATGGTTATTAGTATTGATTATAATAACCTTTATACATGTATCACAATCATTGTTAAAAGTATTTTTTTTATATGTTTTGGTATTTTATATTCCTATGGCACTTGTACATTACCATGCTACATTACAAGTAACATAAACAATTTTACATATATAATAAACTGCCTAATATTTTTAGTGTACCATGCGTCGCAAGCGTGACACACACATACGAAAAAAACGTGCATCTGCAACACAATTATATAAAACATGTAAACAAGCAGGTACGTGCCCTCCTGATGTAATTCCCAAGGTTGAAGGTAGTACTATAGCTGATAATATATTAAAATATGGTAGTATTGGAGTTTTTTTTGGGGGATTGGGAATAGGTAGTGGGTCTGGATCAGGGGGGCGTACTGGATACGTTCCATTATCTACAGGCACACCATCCAAACCAGTAGAAATTCCATTACAACCTATACGACCATCGGTTGTTACTTCTGTTGGGCCTTCAGATTCTTCTATTGTTTCATTAGTGGAAGAATCAAGTTTTATAGAGTCAGGTATACCTGGTCCTACATCTATAGTGCCTTCTACTTCAGGGTTTGATATTACAACTTCTGTAAACAGTACACCTGCTATTATAGATGTATCTGCTATTAGTGATACTACACAAATATCTGTTACAACATTTAAAAATCCAACTTTTACTGACCCATCTGTGTTGCAACCTCCTCCACCCTTAGAAGCCTCTGGCAGACTTTTATTTTCAAATGACACTGTAACTACCCATTCATATGAAAATATACCTCTTGACACATTTGTAGTTACAACAGATCACAATAGTATTGTTAGTAGTACGCCCATCCCAGGGAGGCAACCTGCTGCACGCTTAGGATTATATGGACGTGCGATACAACAGGTTAAGGTTGTAGACCCTGCTTTTTTAACTACGCCTACACGTTTAGTAACATATGACAACCCTGCCTTTGAAGGCCTGCAGGATACAACATTAGAGTTTCAGCACAGTGACTTGCATAATGCTCCTGATTCTGATTTTTTAGATATTGTAAAATTACATAGGCCTGCTTTAACCTCTAGAAAAACAGGCATACGTGTTAGTAGATTGGGACAACGTGCAACACTTTCTACTAGAAGTGGCAAACGTATAGGTGCTAAAGTACATTTTTATCATGATATAAGTCCTATACCTACTAATGATATTGAAATGCAACCTTTAGTTACACCACAAACACCTAGTATAGTAACTGGGAGTAGTATTAATGATGGGTTATATGATGTGTTTTTAGAAAATGATGTAGAAGATACTGTAGTACAACAAACATATACACCTACAAGTATACATAGTAATAGTTTAGTTAGTAGTGATGTTTCTACTGCAACTGCAAATACAACTATTCCTTTTAGTACTGGGTTAGACACACATCCTGGTCCAGATATTGCTTTACCACTACCTTCTACAGAAACTATTTTTACACCAATAGTGCCATTACAGCCTGCTGGTCCTATATATATTTATGGGTCAGGTTTTATATTACACCCTAGTTATTATTTGTTAAAGCGCAAACGTAAACGTCTGTCATATTCTTTTACAGATGTGGCGACCTACTGATGCAAAGGTATACCTGCCCCCTGTGTCTGTGTCTAAGGTTGTAAGCACAGATGAATATGTAACAAGAACAAATATATATTATTATGCAGGTAGCACACGTTTGTTGGCTGTGGGACACCCATATTTTCCTATCAAGGATTCTCAGAAACGTAAAACCATAGTTCCTAAAGTTTCAGGTTTGCAATACAGGGTGTTTAGGCTTCGTTTACCAGATCCTAATAAATTTGGATTTCCAGATGCATCCTTTTATAATCCTGATAAGGAGCGCCTAGTATGGGCCTGTTCTGGTGTGGAGGTTGGACGTGGACAACCCTTAGGTATAGGTACTAGTGGCAATCCATTTATGAATAAATTAGATGATACTGAAAATGCTCCTAAATACATTGCTGGACAAAATACAGATGGTAGAGAATGTATGTCAGTGGATTATAAACAAACACAGTTGTGTATTTTAGGTTGTAGGCCTCCCTTAGGGGAACATTGGGGTCCAGGCACGCCATGTACTTCACAAACTGTTAATACTGGTGATTGTCCCCCACTGGAATTAAAGAACACCCCTATACAGGATGGTGATATGATAGATGTTGGCTTTGGAGCCATGGATTTTAAAGCTTTACAAGCAAATAAAAGTGATGTGCCTATTGATATTTCTAACACTACCTGTAAATACCCAGATTATTTAGGCATGGCTGCTGATCCCTATGGTGATTCTATGTGGTTTTATCTTCGTAGGGAACAAATGTTTGTTCGACACTTATTTAACAGGGCTGGTGATACCGGTGATAAAATCCCAGATGAACTAATGATTAAAGGCACAGGCAATACTGCAACACCATCCAGTTGTGTTTTTTATCCTACACCTAGTGGTTCCATGGTTTCTTCAGATGCACAGTTGTTTAATAAACCTTATTGGTTGCAAAAGGCACAGGGACAAAATAATGGTATTTGTTGGCATAATCAATTATTTTTAACTGTTGTAGATACTACTAGAAGCACTAATTTTTCTGTATGTGTAGGTACACAAGCTAGTAGCTCTACTACAACGTATGCCAACTCAAATTTTAAGGAATATTTAAGACATGCAGAAGAGTATGATTTACAGTTTGTTTTTCAGTTATGTAAAATTAGTTTAACTACTGAGGTAATGACATATATACATTCTATGAATTCTACTATATTGGAAGAGTGGAATTTTGGTCTTACCCCACCACCGTCAGGTACTTTAGAGGAAACATATAGATATGTAACATCACAGGCTATTAGTTGCCAACGTCCTCAACCTCCTAAAGAAACAGATGACCCATATGCCAAGCTATCCTTTTGGGATGTAGATCTTAAGGAAAAGTTTTCTGCAGAATTAGACCAGTTTCCTTTGGGGAGAAAATTTTTATTACAACTTGGTATGCGTGCACGTCCTAAGTTACAAGCTTCTAAACGTTCTGCATCTGCTACCACAAGTGCCACACCTAAGAAAAAACGTGCTAAACGTATTTAATAAGTGTAATGTGTATGTGTTGTTTGTTGTATGTTACATGTGTTTTGTATGTTTGTTTGTTGTATGGTAACTGTGTACTGATAATGTGTGTATGTTTATGTGCATGTGTATAACTGTTTGTTTATATATATGTATGTATTTG------TGTGTATGTGTATGTGTATGTGTATGTGTAGTAATGTTTGTATGTATGTTTAATAAAGTTTATATGTGTGTTGTGTGGGTGGTTTACTTGACTACTGTGCTTCCATTTTGTATAGTCGCCATTTTACATGCATTAAGGTAAAAAGGGCAACCGATTTCGGTTGCACAGTAAAACATGTTTTAATGTGTTTTGCTGTTTTAGCAAAATAGTTGTACTGTTT-------------------TTGGCTTCCTGCAGGCAACTTGGCAGGGTTTATTTCCTTAACATGTTCATCCCACGCAAGGTTATAAAGGTAAAAGGCGCCACCTGGCAGTTACTCATTTGTCTGCAATTATTTAAACAATGTCTTGCACACACATTTTTTACCCACCCTATCATAAAATTGCTTTTAAGCACATACCTATACTATGTAAACAGTGTACTCTTGGCAGCACATTGTTTTTTAAATGCCAAGTAATTGTTTTATAAATGAGTAATAACGTGTTACTCATACTGCACCTAAAAAGTTAAACCTATTTGGATCACACAAATGCCAATTTATTTCTTATTACAAATA
>LNS0328678_HPV73
ACTATAATGTACTATTAAAAAAAAGGGTGTAACCGAAAACGGTTTTAACCGAAATCGGTGCATATAAAAGTAGGAAAGCAAAATACGCTACAGATTGGGAAATGCTGTTTCCCAATCCAGACGAACGACCATACAAGCTACAAGCGTTATGTGACGAAGTGAATATTTCTATACATGATATAAACCTGGACTGTGTGTTTTGCCAACGTGGACTGTACAGATCTGAGGTATATGATTTTGCATTTAGTGATTTGTATATTGTATATAGAAAGGATAAACCATATGGTGTATGTCAACCGTGTTTAAAATTTTATTCTAAAATTAGAGAGTATAGGCGATATAGACAATCAGTATATGGCACTACGTTAGAAAATTTAACTAACAAACAGTTATGTAATATTTTAATAAGGTGCGGAAAATGCCAAAAACCATTATGTCCACTGGAAAAGCAAAAGCATGTAGATGAAAAAAAACGGTTTCATCAAATAGCAGAACAGTGGACCGGACGCTGTACACGGTGCTGGAGACCATCTGCAACTGTGGTGTAAGATGCATGGAAAAAAAACAACCTTGCAGGACATTACTTTAGACCTGAAACCAACAACCGAAATTGACCTTACATGTTACGAGTCATTGGACAACTCAGAGGATGAGGATGAAACAGACAGCCATCTAGACAGACAAGCTGAACGAGAGTGTTACAGAATAGTTACTGATTGCACGAAGTGTCAGTGCACAGTATGCCTTGCCATTGAAAGCAACAAAGCTGATTTAAGAGTGATAGAAGATTTGCTTATGGGTGCACTAGGTATTGTGTGCCCCAACTGTTCCAGAAACCTATAAAAGAAGATGGCTGATTCAGGTAATTGGGAAGGGAGGTGTACGGGATGGTTTAATGTAGAAGCCATTGTAGAAAGAAAAACAGGGGATCCAATTCCAGAGGATGAAAACTATGATGGAGGGGATACAGATGAGTCGGAAATGGGGGATTTTATTGATAATGCACATATACCAAATATATATGCACAACAGGAAATTGCACAGGCATTGTATCAGTCACAGCAAGCAAATGCAGACAATGAGGCTATACGTGTTCTAAAACGAAAGTTTACAGGTAGTCCTGGCAGTAACCCAGATATGAAAAGAGATGAATTCATAGACAAACAGCTTAGTCCACAAATAAATGTATTGTCAATAAGTAGCGGTAGAAGTACATCTAAACGAAGACTGTTTGAGGAGCAGGACAGTGGATATGGCAATACTGAAGTGGAAACTTACGAGACAGAGGTACCGGGACTTGGGGCAGGGGCAGGGTGTTTACAAAATGTTAATGAAGAAGGCAACCAAATTGTGTCGCCACGTGAAAGCAGTAGTGGGTCCAGTAGCATTTCAAATATGGATATAGAAACAGAGAGCACACCTATAACAGATATTACAAATTTATTACAAAGTAATAATGCAAAAGCAGCATTGCTAGCAAAATTTAAAGAAGTATATGGGTTAAGTTATATGGAATTAGTTAGACCATATAAAAGTGATAAAACACATTGCCAAGATTGGGTGTGTGCTGTGTTTGGTGTAATACCCTCACTTGCAGAAAGTTTAAAATCCTTACTAACACAGTATTGTATGTATATACATTTGCAGTGTTTAACATGTACATGGGGCATAATAGTGTTAGTATTAGTAAGATTTAAGTGCAATAAAAATAGACTAACAGTGCAAAAATTATTAAGTAGTTTATTAAATGTTACACAAGAACGCATGTTAATTGAACCTCCAAGACTACGAAGTACACCATGTGCATTATATTGGTATAGAACTAGTTTATCAAATATTAGTGAAATAGTAGGAGACACACCTGAGTGGATTAAAAGACAAACGTTAGTGCAGCATAGTTTAGATGATAGTCAATTTGACCTATCTCAAATGATACAGTGGGCATTTGATAATGATATAACAGACGACTGTGAAATAGCATATAAATATGCATTATTAGGCAATGTAGACAGTAATGCAGCTGCATTTTTAAAAAGTAATGCACAAGCAAAATATGTAAAAGACTGTGGTACAATGTGCAGACATTATAAAGCAGCAGAACGTAAACAAATGTCAATGTCACAATGGATACAACATAGATGTGATTTAACTAATGATGGTGGTAATTGGAAAGATATTGTGCTATTCCTAAGATATCAAAATGTAGAATTTATGCCTTTTTTAATTACATTAAAACAATTTTTAAAAGGTATTCCCAAACAAAACTGTATAGTATTATATGGACCGCCAGATACAGGAAAATCACATTTTGGAATGAGTTTAATTAAATTTATACAAGGTGTAGTTATTTCGTATGTAAATTCAACTAGTCATTTTTGGTTATCACCCTTAGCTGATGCAAAAATGGCATTATTAGATGATGCAACACCTGGATGCTGGACGTACATAGACAAATATTTAAGAAATGCATTAGATGGTAATCCTATATGTTTAGATAGAAAACATAAAAATTTATTACAAGTTAAATGCCCTCCATTACTCATAACATCAAATACAAATCCTAAAGCAGATGATACTTGGAAATATTTACATAGTAGAATTAAGGTGTTTACTTTTTTAAATCCATTTCCATTTGACAGTAATGGGAACCCACTATACCAACTTACTAATGAAAACTGGAAAGCATTTTTTACAAAAACGTGGTCAAAACTAGATTTAACAGAGGACGACGACAAGGAAAATGATGGAGACACTGTGCAAACGTTTAAGTGCGTGTCAGGACGCAATCCTAGAACTGTATGAACGTGACAGTGTACACCTAAGTGATCATATTGATCATTGGAAACACGTGCGACATGAAAATGTATTATTACATAAAGCACGTGAAATGGGACTGCAAACTGTTAACAATCAAGCGGTGCCAAGCCTTGCAGTATCACGATCCAAAGGGTATAATGCAATTGAACTGCAAATAGCACTAGAAAGTTTAAATGAATCTTTGTATAACACAGAGGAATGGACATTGCAACATACAAGTTGGGAACTGTGGGTTACAGAACCTAAACAATGTTTTAAAAAGGATGGAAAAACAGTAGAGGTTAGATATGACTGTGAAAAGGACAATAGCATGCAATATGTATTTTGGACACATATATATTGTTGGTATGAAGGGGGGTGGGCAAAGGTAGGTAGCAAAATAGATTATAATGGTATATATTATGAAACAGATGATGAGGAAAAGGTATACTATACAAGATTTGATACAGATGCAAAACGGTACGGGGTAAAAGGAATATGGGAAGTACATATGGGTGGTCAGGTAATATGTTGTGCTCCTGTATCTAGCGCCTGTGAAGTATCCATTCCTGAAATTGTTAACCCACTGCACACCACAACCACCAACACCACCACTACCTGCACCAACGTTGACACCGGTGTGCCATCACGGAAACGGCAAAGACAGTGTGACCCGGACCAGAGGCCCCTGGACTGTTTGCATAACCTACATCCCACCACAGAGTCCTGTACCCAGTGTACTACACATAATGTTGCGCCAATAGTGCATTTAAAAGGTGACAAAAACAGCTTAAAATGTTTTAGATATAGATTGCATAAAGGCTATTCACATTTATTTAAAAATGTAACAACAACATGGCATTGGACCAATACTACAAATAGTAAATGTGGTGTAATAACATTAATGTTTACAACTGTATCGCAACAACAACAATTTTTACAACATGTAAAAATACCACAAACTATTGTAGTTACATCAGGATACATGTCTTTGTAACATTGGTTACACAGTATATATGATTCTTTGTATATTTGTATTTTTGTTTTGTGTTGGCTTTTGTTTGTGCTTGTGTGTGTCGCTTGCAGTGTCTGTGTATATTTACCCATGGTTATTAGTATTGATTATAATAACCTTTATACATGTATCACAATCATTGTTAAAAGTATTTTTTTTATATGTTTTGGTATTTTATATTCCTATGGCACTTGTACATTACCATGCTACATTACAAGTAACATAAACAATTTTACATATATAATAAACTGCCTAATATTTTTAGTGTACCATGCGTCGCAAGCGTGACACACACATACGAAAAAAACGTGCATCTGCAACACAATTATATAAAACATGTAAACAAGCAGGTACGTGCCCTCCTGATGTAATTCCCAAGGTTGAAGGTAGTACTATAGCTGATAATATATTAAAATATGGTAGTATTGGAGTTTTTTTTGGGGGATTGGGAATAGGTAGTGGGTCTGGATCAGGGGGGCGTACTGGATACGTTCCATTATCTACAGGCACACCATCTAAACCAGTAGAAATTCCATTACAACCTATACGACCATCGGTTGTTACTTCTGTTGGGCCTTCAGATTCTTCTATTGTTTCATTAGTGGAAGAATCAAGTTTTATAGAGTCAGGTATACCTGGTCCTACATCTATAGTGCCTTCTACTTCAGGGTTTGATATTACAACTTCTGTAAACAGTACACCTGCTATTATAGATGTATCTGCTATTAGTGATACTACACAAATATCTGTTACAACATTTAAAAATCCAACTTTTACTGACCCATCTGTGTTGCAACCTCCTCCACCCTTAGAAGCCTCTGGCAGACTTTTATTTTCAAATGACACTGTAACTACCCATTCATATGAAAATATACCTCTTGACACATTTGTAGTTACAACAGATCACAATAGTATTGTTAGTAGTACGCCCATCCCAGGGAGGCAACCTGCTGCACGCTTAGGATTATATGGACGTGCTATACAACAGGTTAAGGTTGTAGACCCTGCTTTTTTAACTACGCCTACACGTTTAGTAACATATGACAACCCTGCCTTTGAAGGCCTGCAGGATACAACATTAGAGTTTCAGCACAGTGACTTGCATAATGCTCCTGATTCTGATTTTTTAGATATTGTAAAATTGCATAGGCCTGCTTTAACCTCTAGAAAAACAGGCATACGTGTTAGTAGATTGGGACAACGTGCAACACTTTCTACTAGAAGTGGCAAACGTATAGGTGCTAAAGTACATTTTTATCATGATATAAGTCCTATACCTACTAATGATATTGAAATGCAACCTTTAGTTACACCACAAACACCTAGTATAGTAACTGGGAGTAGTATTAATGATGGGTTATATGATGTGTTTTTAGAAAATGATGTAGAAGATACTGTACTACAACAAACATATACACCTACAAGTATACATAGTAATAGTTTAGTTAGTAGTGATGTTTCTACTGCAACTGCAAATACAACTATTCCTTTTAGTACTGGGTTAGACACACATCCTGGTCCAGATATTGCTTTACCACTACCTTCTACAGAAACTATTTTTACACCAATAGTGCCATTACAGCCTGCTGGTCCTATATATATTTATGGGTCAGGTTTTATATTACACCCTAGTTATTATTTGTTAAAGCGCAAACGTAAACGTCTGTCATATTCTTTTACAGATGTGGCGACCTACTGATGCAAAGGTATACCTGCCCCCTGTGTCTGTGTCTAAGGTTGTAAGCACAGATGAATATGTAACAAGAACAAATATATATTATTATGCAGGTAGCACACGTTTGTTGGCTGTGGGACACCCATATTTTCCTATCAAGGATTCCCAGAAACGTAAAACCATAGTTCCTAAAGTTTCAGGTTTGCAATACAGGGTGTTTAGGCTTCGTTTACCAGATCCTAATAAATTTGGATTTCCAGATGCATCCTTTTATAATCCTGATAAGGAGCGCCTAGTATGGGCCTGTTCTGGTGTGGAGGTTGGACGTGGACAACCCTTAGGTATAGGTACTAGTGGCAATCCATTTATGAATAAATTAGATGATACTGAAAATGCTCCTAAATACATTGCTGGACAAAATACAGATGGTAGAGAATGTATGTCAGTGGATTATAAACAAACACAGTTGTGTATTTTAGGTTGTAGGCCTCCCTTAGGGGAACATTGGGGTCCAGGCACGCCATGTACTTCACAAACTGTTAATACTGGTGATTGTCCCCCACTGGAATTAAAGAACACCCCTATACAGGATGGTGATATGATAGATGTTGGCTTTGGAGCCATGGATTTTAAAGCTTTACAAGCAAATAAAAGTGATGTGCCTATTGATATTTCTAACACTACCTGTAAATACCCAGATTATTTAGGCATGGCTGCTGATCCCTATGGTGATTCTATGTGGTTTTATCTTCGTAGGGAACAAATGTTTGTTCGACACTTATTTAACAGGGCTGGTGATACCGGTGATAAAATCCCAGATGAACTAATGATTAAAGGCACAGGCAATACTGCAACACCATCCAGTTGTGTTTTTTATCCTACACCTAGTGGTTCCATGGTTTCTTCAGATGCACAGTTGTTTAATAAACCTTATTGGTTGCAAAAGGCACAGGGACAAAATAATGGTATTTGTTGGCATAATCAATTATTTTTAACTGTTGTAGATACTACTAGAAGCACTAATTTTTCTGTATGTGTAGGTACACAGGCTAGTAGCTCTACTACAACGTATGCCAACTCTAATTTTAAGGAATATTTAAGACATGCAGAAGAGTTTGATTTACAGTTTGTTTTTCAGTTATGTAAAATTAGTTTAACTACTGAGGTAATGACATATATACATTCTATGAATTCTACTATATTGGAAGAGTGGAATTTTGGTCTTACCCCACCACCGTCAGGTACTTTAGAGGAAACATATAGATATGTAACATCACAGGCTATTAGTTGCCAACGTCCTCAACCTCCTAAAGAAACAGATGACCCATATGCCAAGCTATCCTTTTGGGATGTAGATCTTAAGGAAAAGTTTTCTGCAGAATTAGACCAGTTTCCTTTGGGGAGAAAATTTTTATTACAACTTGGTATGCGTGCACGTCCTAAGTTACAAGCTTCTAAACGTTCTGCATCTGCTACCACAAGTGCCACACCTAAGAAAAAACGTGCTAAACGTATTTAATAAGTGTAATGTGTATGTGTTGTTTGTTGTATGTTACATGTGTTTTGTATGTTTGTTTGTTGTATGGTAACTGTTTACTGATAATGTGTGTATGTTTATGTGCATGTGTATAACTGTTTGTTTATATATATGTATGTATTTG------TGTGTATGTGTATGTGTATGTGTATGTGTAGTAATGTTTGTATGTATGTTTAATAAAGTTTATATGTGTGTTGTGTGGGTGGTTTACTTGACTACTGTGCTTCCATTTTGTATAGTCGCCATTTTACATGCATTAAGGTAAAAAGGGCAACCGATTTCGGTTGCACAGTAAAACATGTTTTAATGTGTTTTGCTGTTTTAGCAAAATAGTTGTACTGTTT-------------------TTGGCTTCCTGCAGGCAACTTGGCAGGGTTTATTTCCTTAACATGTTCATCCCACGCAAGGTTATAAAGGTAAAAGGCGCCACCTGGCAGTTACTCATTTGTCTGCAATTATTTAAACAATGTCTTGCACACACATTTTTTACCCACCCTATCATAAAATTGCTTTTAAGCACATACCTATACTATGTAAACAGTGTACTCTTGGCAGCACATTGTTTTTTAAATGCCAAGTAATTGTTTTATAAATGAGTAATAACGTGTTACTCATACTGCACCTAAAAAGTTAAACCTATTTGGATCACACAAATGCCAATTTATTTCTTATTACAAATA
>LNS3785675_HPV73
ACTATAATGTACTATTAAAAAAAAGGGTGTAACCGAAAACGGTTTTAACCGAAATCGGTGCATATAAAAGTAGGAAAGCAAAATACGCTACAGATTGGGAAATGCTGTTTCCCAATCCAGACGAACGACCATACAAGCTACAAGCGTTATGTGACGAAGTGAATATTTCTATACATGATATAAACCTGGACTGTGTGTTTTGCCAACGTGGACTGTACAGATCTGAGGTATATGATTTTGCATTTAGTGATTTGTATATTGTATATAGAAAGGATAAACCATATGGTGTATGTCAACCGTGTTTAAAATTTTATTCTAAAATTAGAGAGTATAGGCGATATAGACAATCAGTATATGGCACTACGTTAGAAAATTTAACTAACAAACAGTTATGTAATATTTTAATAAGGTGCGGAAAATGCCAAAAACCATTATGTCCACTGGAAAAGCAAAAGCATGTAGATGAAAAAAAACGGTTTCATCAAATAGCAGAACAGTGGACCGGACGCTGTACACGGTGCTGGAGACCATCTGCAACTGTGGTGTAAGATGCATGGAAAAAAAACAACCTTGCAGGACATTACTTTAGACCTGAAACCAACAACCGAAATTGACCTTACATGTTACGAGTCATTGGACAACTCAGAGGATGAGGATGAAACAGACAGCCATCTAGACAGACAAGCTGAACGAGAGTGTTACAGAATAGTTACTGATTGCACGAAGTGTCAGTGCACAGTATGCCTTGCCATTGAAAGCAACAAAGCTGATTTAAGAGTGATAGAAGATTTGCTTATGGGTGCACTAGGTATTGTGTGCCCCAACTGTTCCAGAAACCTATAAAAGAAGATGGCTGATTCAGGTAATTGGGAAGGGAGGTGTACGGGATGGTTTAATGTAGAAGCCATTGTAGAAAGAAAAACAGGGGATCCAATTCCAGAGGATGAAAACTATGATGGAGGGGATACAGATGAGTCGGAAATGGGGGATTTTATTGATAATGCACATATACCAAATATATATGCACAACAGGAAATTGCACAGGCATTGTATCAGTCACAGCAAGCAAATGCAGACAATGAGGCTATACGTGTTCTAAAACGAAAGTTTACAGGTAGTCCTGGCAGTAACCCAGATATGAAAAGAGATGAATTCATAGACAAACAGCTTAGTCCACAAATAAATGTATTGTCAATAAGTAGCGGTAGAAGTACATCTAAACGAAGACTGTTTGAGGAGCAGGACAGTGGATATGGCAATACTGAAGTGGAAACTTACGAGACAGAGGTACCGGGACTTGGGGCAGGGGCAGGGTGTTTACAAAATGTTAATGAAGAAGGCAACCAAATTGTGTCGCCACGTGAAAGCAGTAGTGGGTCCAGTAGCATTTCAAATATGGATATACAAACAGAGAGCACACCTATAACAGATATTACAAATTTATTACAAAGTAATAATGCAAAAGCAGCATTGCTAGCAAAATTTAAAGAAGTATATGGGTTAAGTTATATGGAATTAGTTAGACCATATAAAAGTGATAAAACACATTGCCAAGATTGGGTGTGTGCTGTGTTTGGTGTAATACCCTCACTTGCAGAAAGTTTAAAATCCTTACTAACACAGTATTGTATGTATATACATTTGCAGTGTTTAACATGTACATGGGGCATAATAGTGTTAGTATTAGTAAGATTTAAGTGCAATAAAAATAGAATAACAGTGCAAAAATTATTAAGTAGTTTATTAAATGTTACACAAGAACGCATGTTAATTGAACCTCCAAGACTACGAAGTACACCATGTGCATTATATTGGTATAGAACTAGTTTATCAAATATTAGTGAAATAGTAGGAGACACACCTGAGTGGATTAAAAGACAAACGTTAGTGCAGCATAGTTTAGATGATAGTCAATTTGACCTATCTCAAATGATACAGTGGGCATTTGATAATGATATAACAGACGACTGTGAAATAGCATATAAATATGCATTATTAGGCAATGTAGACAGTAATGCAGCTGCATTTTTAAAAAGTAATGCACAAGCAAAATATGTAAAAGACTGTGGTACAATGTGCAGACATTATAAAGCAGCAGAACGTAAACAAATGTCAATGTCACAATGGATACAACATAGATGTGATTTAACTAATGATGGTGGTAATTGGAAAGATATTGTGCTATTCCTAAGATATCAAAATGTAGAATTTATGCCTTTTTTAATTACATTAAAACAATTTTTAAAAGGTATTCCCAAACAAAACTGTATAGTATTATATGGACCGCCAGATACAGGAAAATCACATTTTGGAATGAGTTTAATTAAATTTATACAAGGTGTAGTTATTTCGTATGTAAATTCAACTAGTCATTTTTGGTTATCACCCTTAGCTGATGCAAAAATGGCATTATTAGATGATGCAACACCTGGATGCTGGACGTACATAGACAAATATTTAAGAAATGCATTAGATGGTAATCCTATATGTTTAGATAGAAAACATAAAAATTTATTACAAGTTAAATGCCCTCCATTACTCATAACATCAAATACAAATCCTAAAGCAGATGATACTTGGAAATATTTACATAGTAGAATTAAGGTGTTTACTTTTTTAAATCCATTTCCATTTGACAGTAATGGGAACCCACTATACCAACTTACTAATGAAAACTGGAAAGCATTTTTTACAAAAACGTGGTCAAAACTAGATTTAACAGAGGACGACGACAAGGAAAATGATGGAGACACTGTGCAAACGTTTAAGTGCGTGTCAGGACGCAATCCTAGAACTGTATGAACGTGACAGTGTACACCTAAGTGATCATATTGATCATTGGAAACACGTGCGACATGAAAATGTATTATTACATAAAGCACGTGAAATGGGACTGCAAACTGTTAACAATCAAGCGGTGCCAAGCCTTGCAGTATCACGATCCAAAGGGTATAATGCAATTGAACTGCAAATAGCACTAGAAAGTTTAAATGAATCTTTGTATAACACAGAGGAATGGACATTGCAACATACAAGTTGGGAACTGTGGGTTACAGAACCTAAACAATGTTTTAAAAAGGATGGAAAAACAGTAGAGGTTAGATATGACTGTGAAAAGGACAATAGCATGCAATATGTATTTTGGACACATATATATTGTTGGTATGAAGGGGGGTGGGCAAAGGTAGGTAGCAAAATAGATTATAATGGTATATATTATGAAACAGATGATGAGGAAAAGGTATACTATACAAGATTTGATACAGATGCAAAACGGTACGGGGTAAAAGGAATATGGGAAGTACATATGGGTGGTCAGGTAATATGTTGTGCTCCTGTATCTAGCGCCTGTGAAGTATCCATTCCTGAAATTGTTAACCCACTGCACACCACAACCACCAAAACCACCACTACCTGCACCAACGTTGACACCGGTGTGCCATCACGGAAACGGCAAAGACAGTGTGACCCGGACCAGAGGCCCCTGGATTGTTTGCATAACCTACATCCCACCACAGAGTCCTGTACCCAGTGTACTACACATAATGTTGCGCCAATAGTGCATTTAAAAGGTGACAAAAACAGCTTAAAATGTTTTAGATATAGATTGCATAAAGGCTATTCACATTTATTTAAAAATGTAACAACAACATGGCATTGGACCAATACTACAAATAGTAAATGTGGTGTAATAACATTAATGTTTACAACTGTATCGCAACAACAACAATTTTTACAACATGTAAAAATACCACAAACTATTGTAGTTACATCAGGATACATGTCTTTGTAACATTGGTTACACAGTATATATGATTCTTTGTATATTTGTATTTTTGTTTTGTGTTGGCTTTTGTTTGTGCTTGTGTGTGTCGCTTGCAGTGTCTGTGTATATTTACCCATGGTTATTAGTATTGATTATAATAACCTTTATACNNNNNNNNNNNNNNTTGTTAAAAGTATTTTTTTTATATGTTTTGGTATTTTATATTCCTATGGCACTTGTACATTACCATGCTACATTACAAGTAACATAAACAATTTTACATATATAATAAACTGCCTAATATTTTTAGTGTACCATGCGTCGCAAGCGTGACACACACATACGAAAAAAACGTGCATCTGCAACACAATTATATAAAACATGTAAACAAGCAGGTACGTGCCCTCCTGATGTAATTCCCAAGGTTGAAGGTAGTACTATAGCTGATAATATATTAAAATATGGTAGTATTGGAGTTTTTTTTGGGGGATTGGGAATAGGTAGTGGGTCTGGATCAGGGGGGCGTACTGGATACGTTCCATTATCTACAGGCACACCATCTAAACCAGTAGAAATTCCATTACAACCTATACGACCATCGGTTGTTACTTCTGTTGGGCCTTCAGATTCTTCTATTGTTTCATTAGTGGAAGAATCAAGTTTTATAGAGTCAGGTATACCTGGTCCTACATCTATAGTGCCTTCTACTTCAGGGTTTGATATTACAACTTCTGTAAACAGTACACCTGCTATTATAGATGTATCTGCTATTAGTGATACTACACAAATATCTGTTACAACATTTAAAAATCCAACTTTTACTGACCCATCTGTGTTGCAACCTCCTCCACCCTTAGAAGCCTCTGGCAGACTTTTATTTTCAAATGACACTGTAACTACCCATTCATATGAAAATATACCTCTTGACACATTTGTAGTTACAACAGATCACAATAGTATTGTTAGTAGTACGCCCATCCCAGGGAGGCAACCTGCTGCACGCTTAGGATTATATGGACGTGCGATACAACAGGTTAAGGTTGTAGACCCTGCTTTTTTAACTACGCCTACACGTTTAGTAACATATGACAACCCTGCCTTTGAAGGCCTGCAGGATACAACATTAGAGTTTCAGCACAGTGACTTGCATAATGCTCCTGATTCTGATTTTTTAGATATTGTAAAATTGCATAGGCCTGCTTTAACCTCTAGAAAAACAGGCATACGTGTTAGTAGATTGGGACAACGTGCAACACTTTCTACTAGAAGTGGCAAACGTATAGGTGCTAAAGTACATTTTTATCATGATATAAGTCCTATACCTACTAATGATATTGAAATGCAACCTTTAGTTACACCACAAACACCTAGTATAGTAACTGGGAGTAGTATTAATGATGGGTTATATGATGTGTTTTTAGAAAATGATGTAGAAGATACTGTACTACAACAAACATATACACCTACAAGTATACATAGTAATAGTTTAGTTAGTAGTGATGTTTCTACTGCAACTGCAAATACAACTATTCCTTTTAGTACTGGGTTAGACACACATCCTGGTCCAGATATTGCTTTACCACTACCTTCTACAGAAACTATTTTTACACCAATAGTGCCATTACAGCCTGCTGGTCCTATATATATTTATGGGTCAGGTTTTATATTACACCCTAGTTATTATTTGTTAAAGCGCAAACGTAAACGTCTGTCATATTCTTTTACAGATGTGGCGACCTACTGATGCAAAGGTATACCTGCCCCCTGTGTCTGTGTCTAAGGTTGTAAGCACAGATGAATATGTAACAAGAACAAATATATATTATTATGCAGGTAGCACACGTTTGTTGGCTGTGGGACACCCATATTTTCCTATCAAGGATTCTCAGAAACGTAAAACCATAGTTCCTAAAGTTTCAGGTTTGCAATACAGGGTGTTTAGGCTTCGTTTACCAGATCCTAATAAATTTGGATTTCCAGATGCATCCTTTTATAATCCTGATAAGGAGCGCCTAGTATGGGCCTGTTCTGGTGTGGAGGTTGGACGTGGACAACCCTTAGGTATAGGTACTAGTGGCAATCCATTTATGAATAAATTAGATGATACTGAAAATGCTCCTAAATACATTGCTGGACAAAATACAGATGGTAGAGAATGTATGTCAGTGGATTATAAACAAACACAGTTGTGTATTTTAGGTTGTAGGCCTCCCTTAGGGGAACATTGGGGTCCAGGCACGCCATGTACTTCACAAACTGTTAATACTGGTGATTGTCCCCCACTGGAATTAAAGAACACCCCTATACAGGATGGTGATATGATAGATGTTGGCTTTGGAGCCATGGATTTTAAAGCTTTACAAGCAAATAAAAGTGATGTGCCTATTGATATTTCTAACACTACCTGTAAATACCCAGATTATTTAGGCATGGCTGCTGATCCCTATGGTGATTCTATGTGGTTTTATCTTCGTAGGGAACAAATGTTTGTTCGACACTTATTTAACAGGGCTGGTGATACCGGTGATAAAATCCCAGATGAACTAATGATTAAAGGCACAGGCAATACTGCAACACCATCCAGTTGTGTTTTTTATCCTACACCTAGTGGTTCCATGGTTTCTTCAGATGCACAGTTGTTTAATAAACCTTATTGGTTGCAAAAGGCACAGGGACAAAATAATGGTATTTGTTGGCATAATCAATTATTTTTAACTGTTGTAGATACTACTAGAAGCACTAATTTTTCTGTATGTGTAGGTACACAGGCTAGTAGCTCTACTACAACGTATGCCAACTCTAATTTTAAGGAATATTTAAGACATGCAGAAGAGTTTGATTTACAGTTTGTTTTTCAGTTATGTAAAATTAGTTTAACTACTGAGGTAATGACATATATACATTCTATGAATTCTACTATATTGGAAGAGTGGAATTTTGGTCTTACCCCACCACCGTCAGGTACTTTAGAGGAAACATATAGATATGTAACATCACAGGCTATTAGTTGCCAACGTCCTCAACCTCCTAAAGAAACAGATGACCCATATGCCAAGCTATCCTTTTGGGATGTAGATCTTAAGGAAAAGTTTTCTGCAGAATTAGACCAGTTTCCTTTGGGGAGAAAATTTTTATTACAACTTGGTATGCGTGCACGTCCTAAGTTACAAGCTTCTAAACGTTCTGCATCTGCTACCACAAGTGCCACACCTAAGAAAAAACGTGCTAAACGTATTTAATAAGTGTAATGTGTATGTGTTGTTTGTTGTATGTTACATGTGTTTTGTATGTTTGTTTGTTGTATGGTAACTGTTTACTGATAATGTGTGTATGTTTATGTGCATGTGTATAACTGTTTGTTTATATATATGTATGTATTTG------TGTGTATGTGTATGTATATGTGTATGTGTAGTAATGTTTGTATGTATGTTTAATAAAGTTTATATGTGTGTTGTGTGGGTGGTTTACTTGACTACTGTGCTTCCATTTTGTATAGTCGCCATTTTACATGCATTAAGGTAAAAAGGGCAACCGATTTCGGTTGCACAGTAAAACATGTTTTAATGTGTTTTGCTGTTTTAGCAAAATAGTTGTACTGTTT-------------------TTGGCTTCCTGCAGGCAACTTGGCAGGGTTTATTTCCTTAACATGTTCATCCCACGCAAGGTTATAAAGGTAAAAGGCGCCACCTGGCAGTTACTCATTTGTCTGCAATTATTTAAACAATGTCTTGCACACACATTTTTTACCCACCCTATCATAAAATTGCTTTTAAGCACATACCTATACTATGTAAACAGTGTACTCTTGGCAGCACATTGTTTTTTAAATGCCAAGTAATTGTTTTATAAATGAGTAATAACGTGTTACTCATACTGCACCTAAAAAGTTAAACCTATTTGGATCACACAAATGCCAATTTATTTCTTATTACAAATA
>LNS3774660_HPV73
ACTATAATGTGCTATTAAAAAAAAGGGTGTAACCGAAAACGGTTTTAACCGAAATCGGTGCATATAAAAGTAGGAAAGCAAAATACGCTACAGATTGGGAAATGCTGTTTCCCAATCCAGAAGAACGACCATACAAGCTACAAGCGTTATGTGACGAAGTGAATATTTCTATACATGATATAAACCTGGACTGTGTGTTTTGCCACCGTGGACTGTACAGATCTGAGGTATATGATTTTGCATTTAGTGATTTGTATATTGTATATAGAAAGGATAAACCATATGGTGTATGTCAACCGTGTTTAAAATTTTATTCTAAAATTAGAGAGTATAGGCAATATAGACAATCAGTATATGGCCCTACGTTAGAAACTTTAACTAACAAACAGTTATATGATATTTTAATAAGGTGCGGAAAATGCCAAAAACCATTATGTCCACTGGAAAAGCAAAAGCATGTAGATGAAAAAAAACGGTTTCATCAAATAGGAGAACAGTGGACCGGACGCTGTACACGGTGCTGGAGACCATCTGCAACTGTGGTGTAAGATGCATGGAAAAAAAACAACCTTGCAGGACATTACTTTAGACCTGAAACCAACAACCGAAATTGACCTTACATGTTACGAGTCATTGGACTACTCAGAGGATGAGGATGAAACAGACAGCCATCTAGACAGACAAGCTGAACGAGAGTGTTACAGAATAGTTACTGATTGCACGAAGTGTCAGTGCACAGTATGCCTTGCCATTGAAAGCAACAAAGCTGATTTAAGAGTGATAGAAGATTTGCTTATGGGTGCACTAGGTATTGTGTGCCCCAACTGTTCCAGAAACCTATAAAAGAAGATGGCTGATTCAGGTAATTGGGAAGGGAGGTGTACGGGATGGTTTAATGTAGAAGCCATTGTAGAAAGAAAAACAGGGGATCCAATTCCAGAGGATGAAAACTATGATGGAGGGGATACAGATGAGTCGGAAATGGGGGATTTTATTGATAATGCACATATACCAAATATATATGCACAACAGGAAATTGCACAGGCATTGTATCAGTCACAGCAAGCAAATGCAGACAATGAGGCTATACGTGTTCTAAAACGAAAGTTTACAGGTAGTCCTGGCAGTAACCCAGATATGAAAAGAGATGAATTCATAGACAAACAGCTTAGTCCACAAATAAATGTATTGTCAATAAGTAGCGGTAGAAGTACATCTAAACGAAGACTGTTTGAGGAGCAGGACAGTGGATATGGCAATACTGAAGTGGAAACTTACGAGACAGAGGTACCGGGACTTGGGGCAGGGGCAGGGTGTTTACAAAATGTTAATGAAGAAGGCAACCAAATTGTGTCGCCACGTGAAAGCAGTAGTGGGTCCAGTAGCATTTCAAATATGGATATAGAAACAGAGAGCACACCTATAACAGATATTACAAATTTATTACAAAGTAATAATGCAAAAGCAGCATTGCTAGCAAAATTTAAAGAAGTATATGGGTTAAGTTATATGGAATTAGTTAGACCATATAAAAGTGATAAAACACATTGCCAAGATTGGGTGTGTGCTGTGTTTGGTGTAATACCCTCACTTGCAGAAAGTTTAAAATCTTTACTAACACAGTATTGTATGTATATACATTTACAGTGTTTAACATGTACATGGGGCATAATAGTGTTAGTATTAGTAAGATTTAAGTGCAATAAAAATAGAATAACAGTGCAAAAATTATTAAGTAGTTTATTAAATGTAACACAAGAACGCATGTTAATTGAACCTCCAAGACTACGAAGTACACCATGTGCATTATATTGGTATAGAACTAGTTTATCAAATATTAGTGAAATAGTAGGAGACACACCTGAGTGGATTAAAAGACAAACGTTAGTGCAGCATAGTTTAGATGATAGTCAATTTGACCTATCGCAAATGATACAGTGGGCATTTGATAATGATATAACAGACGACTGTGAAATAGCATATAAATATGCATTATTAGGCAATGTAGACAGTAATGCAGCTGCATTTTTAAAAAGTAATGCACAAGCAAAATATGTAAAAGACTGTGGTACAATGTGCAGACATTATAAAGCAGCAGAACGTAAACAAATGTCAATGGCACAATGGATACAACATAGATGTGATTTAACTAATGATGGTGGTAATTGGAAAGATATTGTGCTATTTCTAAGATATCAAAATGTAGAATTTATGCCTTTTTTAATTACATTAAAACAATTCTTAAAAGGTATTCCCAAACAAAACTGTATAGTATTATATGGACCGCCAGATACAGGAAAATCACATTTTGGAATGAGTTTAATTAAATTTATACAAGGTGTAGTTATTTCGTATGTAAATTCAACTAGTCATTTTTGGTTATCACCCTTAGCTGATGCAAAAATGGCATTATTAGATGATGCCACACCTGGATGCTGGACGTACATAGACAAATATTTAAGAAATGCATTAGATGGTAATCCTATATGTTTAGATAGAAAACATAAAAATTTATTACAAGTTAAATGCCCTCCATTACTAATAACATCAAATACAAATCCTAAAGCAGATGATACTTGGAAATATTTACATAGTAGAATTAAGGTGTTTACCTTTTTAAATCCATTTCCATTTGACAGTAATGGGAACCCACTATACCAACTTACTAATGAAAACTGGAAAGCATTTTTTACAAAAACGTGGTCAAAACTAGATTTAACAGAGGACGACGACAAGGAAAATGATGGAGACACTGTGCAAACGTTTAAGTGCGTGTCAGGACGCAATCCTAGAACTGTATGAACGTGACAGTGTACACCTAAGTGATCATATTGATCATTGGAAACACGTGCGACATGAAAATGTATTATTACATAAAGCACGTGAAATGGGACTGCAAACTGTTAACAATCAAGCGGTGCCAAGCCTTGCAGTATCACGATCCAAAGGGTATAATGCAATTGAACTGCAAATAGCACTAGAAAGTTTGAATGAATCTTTGTATAACACAGAGGAATGGACATTGCAACATACAAGTTGGGAACTGTGGGTTACAGAACCAAAACAATGTTTTAAAAAAGATGGAAAAACAGTAGAGGTTAGATATGACTGTGAAAAGGACAATAGCATGCAATATGTATTTTGGACACATATATATTGTTGGTATGAAGGGGGGTGGGCAAAGGTAGGTAGTAAAATAGATTATAATGGTATATATTATGAAACAGATGATAAGGAAAAGGTATACTATACAAGATTTGATACAGATGCAAAACGGTACGGGGTAAAAGGAATATGGGAAGTACATATGGGTGGTCAGGTAATATGTTGTGCTCCTGTATCTAGCGCCTGTGAAGTATCCATTCCTGAAATTGTTAACCCACTGCACACCACAACCACCAACACCACCACTACCTGCACCAACGTTGAAACCGGTGTGCCATCACGGAAACGGCAAAGACAGTGTGACCCGGACCAGAGGCCCCTGGATTGTTTGCATAACCTACATCCCACCACAGAGTCCTGTACCCAGTGTACTACACATAATGTTGCGCCAATAGTGCATTTAAAAGGTGACAAAAACAGCTTAAAATGTTTGAGATATAGATTGCATAAAGGCTATTCACATTTATTTAAAAATGTAACAACAACATGGCATTGGACCAATACTACAAATAGTAAATGTGGTGTAATAACATTAATGTTTACAACTGTATCGCAACAACAACAATTTTTACAACATGTAAAAATACCACAAACTATTGTAGTTACATCAGGATACATGTCTTTGTAACATTGGTTACACAGTATATATGATTCTTTGTATATTTGTATTTTTGTTTTGTGTTGGCTTTTGTTTGTGCTTGTGTGTGTCGCTTGCAGTGTCTGTGTATATTTACCCATGGTTATTAGTATTGATTATAATAACCTTTATACATGTATCACAATCATTGTTAAAAGTATTTTTTTTATATGTTTTGGTATTTTATATTCCTATGGCACTTGTACATTACCATGCTACATTACAAGTAACATAAACAATTTTACATATATAATAAACTGCCTAATATTTTTAGTGTACCATGCGTCGCAAGCGTGACACACACATACGAAAAAAACGTGCATCTGCAACACAATTATATAAAACATGTAAACAAGCAGGTACGTGCCCTCCTGATGTAATTCCTAAGGTTGAAGGTAGTACTATAGCTGATAATATATTAAAATATGGTAGTATTGGAGTTTTTTTTGGGGGATTGGGAATAGGTAGTGGGTCTGGATCAGGGGGGCGTACTGGATACGTTCCATTATCTACAGGCACACCATCTAAACCAGTAGAAATTCCATTACAACCTATACGACCATCGGTTGTTACTTCTGTTGGGCCTTCAGATTCTTCTATTGTTTCATTAGTGGAAGAATCCAGTTTTATAGAGTCAGGTATACCTGGTCCTACATCTATAGTGCCTTCTACTTCAGGGTTTGATATTACTACTTCTGTAAACAGTACACCTGCTATTATAGATGTATCTGCTATTAGTGATACTACACAAATATCTGTTACAACATTTAAAAATCCAACTTTTACTGACCCATCTGTGTTGCAACCTCCTCCACCCTTAGAAGCCTCTGGCAGACTTTTATTTTCAAATGACACTGTAACTACCCATTCATATGAAAATATACCTCTTGACACATTTGTAGTTACAACAGATCACAATAGTATTGTTAGTAGTACGCCCATCCCAGGGAGGCAACCTGCTGCACGCTTAGGATTATATGGACGTGCGATACAACAGGTTAAGGTTGTAGACCCTGCTTTTTTAACTACGCCTACACGTTTAGTAACATATGACAACCCTGCCTTTGAAGGCCTGCAGGATACAACATTAGAGTTTCAGCACAGTGACTTGCATAATGCTCCTGATTCTGATTTTTTAGATATTGTAAAATTACATAGGCCTGCTTTAACCTCTAGAAAAACAGGCATACGTGTTAGTAGATTGGGACAACGTGCAACACTTTCTACTAGAAGTGGCAAACGTATAGGTGCTAAAGTACATTTTTATCATGATATAAGTCCTATACCTACTGATGATATTGAAATGCAACCTTTAGTTACACCACAAACACCTAGTATAGTAACTGGTAGTAGTATTAATGATGGGTTATATGATGTGTTTTTAGAAAATGATGTAGAAGATACTGTACTACAACAAACATATACACCTACAAGTATACATAGTAATAGTTTAGTTAGTAGTGATATTTCTACTGCAACTGCAAATACAACTATTCCTTTTAGTACTGGGTTAGACACACATCCGGGTCCAGATATTGCTTTACCACTACCTTCTACAGAAACTATTTTTACACCAATAGTGCCATTACAGCCTGCTGGTCCTATATATATTTATGGGTCAGGTTTTATATTACACCCTAGTTATTATTTGTTAAAGCGCAAACGTAAACGTCTGTCATATTCTTTTACAGATGTGGCGACCTACTGATGCAAAGGTATACCTGCCCCCTGTGTCTGTGTCTAAGGTTGTAAGCACAGATGAATATGTAACAAGAACAAATATATATTATTATGCAGGTAGCACACGTTTGTTGGCTGTGGGACACCCATATTTTCCTATCAAGGATTCTCAAAAACGTAAAACCATAGTTCCTAAAGTTTCAGGTTTGCAATACAGAGTGTTTAGGCTTCGTTTACCAGATCCTAATAAATTTGGATTTCCAGATGCATCCTTTTATAATCCTGATAAGGAGCGCCTAGTATGGGCCTGTTCTGGTGTGGAGGTTGGACGTGGACAACCCTTAGGTATAGGTACTAGTGGCAATCCCTTTATGAATAAATTAGATGATACTGAAAATGCTCCTAAATACATTGCTGGACAAAATACAGATGGTAGAGAATGTATGTCAGTGGATTATAAACAAACACAGTTGTGTATTTTAGGCTGTAGGCCTCCCTTAGGGGAACATTGGGGTCCAGGCACGCCATGTACTTCACAAACTGTTAATACAGGTGATTGTCCCCCACTGGAATTAAAGAACACCCCTATACAGGATGGTGATATGATAGATGTTGGCTTTGGAGCCATGGATTTTAAAGCTTTACAAGCAAATAAAAGTGATGTGCCTATTGATATTTCTAACACTACATGTAAATACCCAGATTATTTAGGCATGGCTGCTGATCCCTATGGTGATTCTATGTGGTTTTATCTTCGTAGGGAACAAATGTTTGTTAGACACTTATTTAACAGGGCTGGTGATACCGGTGATAAAATCCCAGATGAACTAATGATTAAAGGCACAGGCAATACTGCAACACCATCCAGTTGTGTTTTTTATCCTACACCTAGTGGTTCCATGGTTTCTTCAGATGCACAGTTGTTTAATAAACCTTATTGGTTGCAAAAGGCACAGGGACAAAATAATGGTATTTGTTGGCATAATCAATTATTTTTAACTGTTGTAGATACTACTAGAAGCACTAATTTTTCTGTATGTGTAGGTACACAGGCTAGTAGCTCTACTGCAACGTATGCCAACTCTAATTTTAAGGAATATTTAAGACATGCAGAAGAGTTTGATTTACAGTTTGTTTTTCAGTTATGTAAAATTAGTTTAACTACTGAGGTAATGACATATATACATTCTATGAATTCTACTATATTGGAAGAGTGGAATTTTGGTCTTACCCCACCACCGTCAGGTACTTTAGAGGAAACATATAGATATGTAACATCACAGGCTATTAGTTGCCAACGTCCTCAACCTCCTAAAGAAACAGATGACCCATATGCCAAGCTATCCTTTTGGGATGTAGATCTTAAAGAAAAGTTTTCTGCAGAATTAGACCAGTTTCCTTTGGGGAGAAAATTTTTATTACAACTTGGTATGCGTGCACGTCCTAAGTTACAAGCTTCTAAACGTTCTGCATCTGCTACCACAAGTGCCACACCTAGGAAAAAACGTGCTAAACGTATTTAATAGGTGTAATGTGTATGTGTTGTTTGTTGTATGTTACATGTGTTTTGTATGTTTGTTTGTTGTATGTTAACTGTTTACTGGTACTGTGTCTATGTCTATGTGCATGTGTATACCTGTTTGTTTATATATCTGTATGTATTTGTGTGTATGTGTATGTGTATGTGTATGTGTATGTGTAGTAATGTTTGTATGTATGTTTAATAAAGTTTATATGTGTGTTGTGTGGGTGGTTTACTTGACTACTGTGCTTCCATTTTGTATAGTCGCCATTTTACATGCATTAAGGTAAAAAGGGCAACCGATTTCGGTTGCACAGTAAAACATGTTTTAATGTGTTTTGCTGTTTTAGCAAAATAGTTGTAATGTTT-------------------TTGGCTGCCTGCAGGCAACTTGGCAGGGTTTGTTTCCTTAACATCTTCATCCCACGCAAGGTTATAAAGGTAAAAGGCGCCACCTGGCAGTTACTCATTTGTCTGCAATTATTTAAACAATGTCTTGCACACACATTTTTTACCCACCCTATCATAAAATTGCTTTTAAGCACATACCTATACTATGTAAACAGTGTACTCTTGGCAGAACATTGTTTTTTAAATGCCAAGTAATTGTTTTATAAATGAGTAATAACGTGTTACTCATACTGCACCTAAAAAGTTAAACCTATTTGGATCACACAAATGCCAATTTCTTTCTTATTATAAATA
>KF436834|HPV73|B|
ACTATAATGTACTATTAAAAAAAAGGGTGTAACCGAAAACGGTTTTAACCGAAATCGGTGCATATAAAAGTAGGAAAGCAAAATACGCTACAGATTGGGAAATGCTGTTTCCCAATCCAGAAGAACGACCATACAAGCTACAAGCGTTATGTGACGAAGTGAATATTTCTATACATGATATAAACCTGGACTGTGTGTTTTGTCAACGTGGACTGTACAGATCTGAGGTATATGATTTTGCATTTAGTGATTTGTATATTGTATATAGAAAGGATAAACCATATGGTGTATGTCAACCGTGTTTAAAATTTTATTCTAAAATTAGAGAGTATAGGCGATATAGACAATCAGTATATGGCACTACGTTAGAACAATTAACTAACAAACAGTTATATGATATTTTAATAAGGTGCGGAAAATGCCAAAAACCATTATGTCCACTGGAAAAGCAAAAGCATGTAGATGAAAAAAAACGGTTTCATCAAATAGCAGAACAGTGGACCGGACGCTGTACACGGTGCTGGAGACCATCTGCAACTGTGGTGTAAGATGCATGGAAAAAAAACAACCTTGCAGGACATTACTTTAGACCTGAAACCAACAACCGAAATTGACCTTACATGTTACGAGTCATTGGACAGCTCAGAGGATGAGGATGAAACAGACAGCCATCTAGACAGACAAGCTGAACGAGAGTGTTACAGAATAGTTACTGATTGCACGAAGTGTCAGTGCACAGTATGCCTTGCCATTGAAAGCAACAAAGCTGATTTAAGAGTGATAGAAGATTTGCTTATGGGTGCACTAGGTATTGTGTGCCCCAACTGTTCCAGAAACCTATAAAAGAAGATGGCTGATTCAGGTAATTGGGAAGGGAGGTGTACGGGATGGTTTAATGTAGAAGCCATTGTAGAAAGAAAAACAGGGGATCCAATTCCAGAGGATGAAAACTATGATGGAGGGGATACAGATGAGTCGGAAATGGGGGATTTTATTGATAATGCACATATAACAAATATATATGCACAACAGGAAATTGCACAGGCATTGTATCAGTCACAGCAAGCAAATGCAGACAATGAGGCTATACGTGTTCTAAAACGAAAGTTTACAGGTAGTCCTGGCAGTAACCCAGATATGAAAAGAGATGAATTCATAGACAAACAGCTTAGTCCACAAATAAATGTATTGTCAATAAGTAGCGGTAGAAGTACATCTAAACGAAGACTGTTTGAGGAGCAGGACAGTGGATATGGCAATACTGAAGTGGAAACTTACGAGACAGAGGTACCGGGACTTGGGGCAGGGGCAGGGTGTTTACAAAATGTTAATGAAGAAGGCAACCAAAGTGTGTCGCCACGTGAAAGCAGTAGTGGGTCCAGTAGCATTTCAAATATGGATATAGAAACAGAGAGCACACCTATAACAGATATTACAAATTTATTACAAAGTAATAATGCAAAAGCAACATTGCTAGCAAAATTTAAAGAAGTATATGGGTTAAGTTATATGGAATTAGTTAGACCATATAAAAGTGATAAAACACATTGCCAAGATTGGGTGTGTGCTGTGTTTGGTGTAATACCTTCACTTGCAGAAAGTTTAAAATCCTTACTAACACAGTATTGTATGTATATACATTTGCAGTGTTTAACATGTACATGGGGCATAATAGTGTTAGTATTAGTAAGATTTAAGTGCAATAAAAATAGACTAACAGTGCAAAAATTATTAAGTAGTTTATTAAATGTAACACAAGAACGCATGTTAATTGAACCTCCAAGACTACGAAGTACACCATGTGCATTATATTGGTATAGAACTAGTTTATCAAATATTAGTGAAATAGTAGGAGACACACCTGAGTGGATTAAAAGACAAACGTTAGTGCAGCATAGTTTAGATGATAGTCAATTTGACCTATCTCAAATGATACAGTGGGCATTTGATAATGATATAACAGACGACTGTGAAATAGCATATAAATATGCATTATTAGGCAATGTAGACAGTAATGCAGCTGCATTTTTAAAAAGTAATGCACAAGCAAAATATGTAAAAGACTGTGGTACAATGTGCAGACATTATAAAGCTGCAGAACGTAAACAAATGTCAATGGCACAATGGATACAACATAGATGTGATTTAACTAATGATGGTGGTAATTGGAAAGATATTGTGCTATTTTTAAGATATCAAAATGTAGAATTTATGCCTTTTTTAATAACATTAAAACAATTTTTAAAAGGTATTCCCAAACAAAACTGTATAGTATTATATGGACCGCCAGATACAGGAAAATCACATTTTGGAATGAGTTTAATTAAATTTATACAAGGTGTAGTTATTTCGTATGTAAATTCAACTAGCCATTTTTGGTTATCACCCTTAGCTGATGCAAAAATGGCATTATTAGATGATGCAACACCTGGATGCTGGACGTACATAGACAAATATTTAAGAAATGCATTAGATGGTAATCCTATATGTTTAGATAGAAAACATAAAAATTTATTACAGGTTAAATGCCCTCCATTACTAATAACATCAAATACAAATCCTAAAGCAGATGATACTTGGAAATATTTACATAGTAGAATTAAGGTGTTTACCTTTTTAAATCCATTTCCATTTGACAGTAATGGGAACCCACTATACCAACTTACTAATGAAAACTGGAAAGCATTTTTTACAAAAACGTGGTCAAAACTAGATTTAACAGAGGACGACGACAAGGAAAATGATGGAGACACTGTGCAAACGTTTAAGTGCGTGTCAGGACGCAATCCTAGAACTGTATGAACGTGACAGTGTACACCTAAGTGATCATATTGATCATTGGAAACACGTGCGACATGAAAATGTATTATTACATAAAGCACGTGAAATGGGACTGCAAACTGTTAACAATCAAGCGGTGCCAAGCCTTGCAGTATCACGATCCAAAGGGTATAATGCAATTGAACTGCAAATAGCACTAGAAAGTTTAAATGAATCTTTGTACAACACAGAGGAATGGACATTGCAAACCACAAGTTGGGAAATGTGGGTTACAGAACCAAAACAATGTTTTAAAAAGGATGGAAAAACAGTAGAGGTTAGATATGACTGTGAAAAGGACAATAGCATGCAATATGTATTTTGGACACATATATATTGTTGGTATGAAGGGGGGTGGGCAAAGGTAGGTAGTAAAATAGATTATAATGGTATATATTATGAAACAGATGATGAGGAAAAGGTATACTATACAAGATTTGATACAGATGCAAAACGGTACGGGGTAAAAGGAATATGGGAAGTACATATGGGTGGTCAGGTAATATGTTGTGCTCCTGTATCTAGCGCCTGTGAAGTATCCATTCCTGAAATTGTTAACCCACTGCACACCACAACCACCAACACCACCACTACCTGCACCAACGTTGAAACCGGTGTGCCATCACGGAAACGGCAAAGACAGTGTGACCCGGACCAGAGGCCCCTGGA---TTTGCATAACCTACATCCCACCACAGAGTCCTGTACCCAGTGTACTACACATAATGTTGCGCCAATAGTGCATTTAAAAGGTGACAAAAACAGCTTAAAATGTTTTAGATATAGATTGCATAAAGGCTATGCACATTTATTTAAAAATGTAACAACAACATGGCATTGGACCAATACTACAAATAGTAAATGTGGTGTAATAACATTAATGTTTACAACTGTATCGCAACAACAACAATTTTTACAACATGTAAAAATACCACAAACTATTGTAGTTACATCAGGATACATGTCTTTGTAACATTGGTTACACAGTATATATGATTCTTTGTATATTTGTATTTTTGTTTTGTGTTGGCTTTTGTTTGTGCTTGTGTGTGTCGCTTGCAGTGTCTGTGTATATTTACCCATGGTTATTAGTATTGATTATAATAACCTTTATACATGTATCACAATCATTGTTAAAAGTATTTTTTTTATATGTTTTGGTATTTTATATTCCTATGGCACTTGTACATTACCATGCTACATTACAAGTAACATAAACAATTTTACATATATAATAAACTGCCTACTATTTCTAGTGTACCATGCGTCGCAAGCGTGACACACACATACGAAAAAAACGTGCATCTGCAACACAATTATATAAAACATGTAAACAAGCAGGTACGTGCCCTCCTGATGTAATTCCTAAGGTTGAAGGTAGTACTATAGCTGATAATATATTAAAATATGGTAGTATTGGAGTTTTTTTTGGGGGATTGGGAATAGGTAGTGGGTCTGGATCAGGGGGGCGTACTGGATACGTTCCATTATCTACAGGCACACCATCTAAACCAGTAGAAATTCCATTACAACCTATACGACCATCGGTTGTTACTTCTGTTGGGCCTTCAGATTCTTCTATTGTTTCATTAGTGGAAGAATCCAGTTTTATAGAGGCAGGTATACCTGGTCCTACATCTATAGTTCCTTCTACTTCAGGGTTTGATATTACTACTTCTGTAAACAGTACACCTGCTATTATAGATGTATCTGCTATTAGTGATACTACACAAATATCTGTTACAACATTTAAAAATCCAACTTTTACTGACCCATCTGTGTTGCAACCTCCTCCACCCTTAGAAGCCTCTGGCAGACTTTTATTTTCAAATGACACTGTAACTACCCATTCATATGAAAATATACCTCTTGACACATTTGTAGTTACAACAGATCACAATAGTATTGTTAGTAGTACGCCCATCCCAGGGAGGCAACCTGCTGCACGCTTAGGATTATATGGACGTGCAATACAACAGGTTAAGGTTGTAGACCCTGCTTTTTTAACTACGCCTACACGTTTAGTAACATATGACAACCCTGCCTTTGAAGGCCTGCAGGATACAACATTAGAGTTTCAGCACAGTGACTTGCATAATGCTCCTGATTCTGATTTTTTAGATATTGTAAAATTACATAGGCCTGCTTTAACCTCTAGAAAAACAGGCATACGTGTTAGTAGATTGGGACAACGTGCAACACTTTTTACTAGAAGTGGCAAACGTATAGGTGCTAAAGTACATTTTTATCATGATATAAGTCCTATACCTACTGATGATATTGAAATGCAACCTTTAGTTACACCACAAACACCTAGTATAGTAACTGGTAGTAGTATTAATGATGGGTTATATGATGTGTTTTTAGAAAATGATGTAGAAGATACTGTAGTACAACAAACATATACACCTACAAGTATACATAGTAATAGTTTAGTTAGTAGTGATGTTTCTACTGCAACTGCAAATACAACTATTCCTTTTAGTACTGGGTTAGACACACATCCTGGTCCAGATATTGCTTTACCACTACCTTCTACAGAAACTATTTTTACACCAATAGTGCCATTACAGCCTGCTGGTCCTATATATATTTATGGGTCAGGTTTTATATTACACCCTAGTTATTATTTGTTAAAGCGCAAACGTAAACGTCTGTCATATTCTTTTACAGATGTGGCGACCTACTGATGCAAAGGTATACCTGCCCCCTGTGTCTGTGTCTAAGGTTGTGAGCACAGATGAATATGTAACAAGAACAAATATATATTATTATGCAGGGAGCACACGTTTGTTGGCTGTTGGACACCCATATTTTCCTATCAAGGATTCTCAAAAACGTAAAACCATAGTTCCTAAAGTTTCAGGTTTGCAATACAGAGTGTTTAGGCTTCGTTTACCAGATCCTAATAAATTTGGATTTCCAGATGCATCCTTTTATAATCCTGATAAGGAGCGCCTAGTATGGGCCTGTTCTGGTGTGGAGGTTGGACGTGGACAACCCTTAGGTATAGGTACTAGTGGCAATCCATTTATGAATAAATTAGATGATACTGAAAATGCTCCTAAATACATTGCTGGACAAAATACAGATGGTAGAGAATGTATGTCAGTGGATTATAAACAAACACAGTTGTGTATTTTAGGTTGTAGGCCTCCCTTAGGGGAACATTGGGGTCCAGGCACGCCATGTACTTCACAAACTGTTAATACTGGTGATTGTCCCCCACTGGAATTAAAGAACACCCCTATACAGGATGGTGATATGATAGATGTTGGCTTTGGAGCCATGGATTTTAAAGCTTTACAAGCAAATAAAAGTGATGTGCCTATTGATATTTCTAACACTACTTGTAAATACCCAGATTATTTAGGCATGGCTGCTGATCCCTATGGTGATTCTATGTGGTTTTATCTTCGTAGGGAACAAATGTTTGTTAGACACTTATTTAACAGGGCTGGTGATACCGGTGATAAAATCCCAGATGAACTAATGATTAAAGGCACAGGCAATACTGCAACACCATCCAGTTGTGTGTTTTATCCTACACCTAGTGGTTCCATGGTTTCTTCAGATGCACAGTTGTTTAATAAACCTTATTGGTTGCAAAAGGCACAGGGACAAAATAATGGTATTTGTTGGCATAATCAATTATTTTTAACTGTTGTAGATACTACTAGAAGCACTAATTTTTCTGTATGTGTAGGTACACAGGCTAGTAGCTCTACTACAACGTATGCCAACTCTAATTTTAAAGAATATTTAAGACATGCAGAAGAGTATGATTTACAGTTTGTTTTTCAGTTATGTAAAATTAGTTTAACTACTGAGGTAATGACATATATACATTCTATGAATTCTACTATATTGGAAGAGTGGAATTTTGGTCTTACCCCACCACCGTCAGGTACTTTAGAGGAAACATATAGATATGTAACATCACAGGCTATTAGTTGCCAACGTCCTCAACCTCCTAAAGAAACGGATGACCCATATGCCAAGCTATCCTTTTGGGATGTAGATCTTAAAGAAAAGTTTTCTGCAGAATTAGACCAGTTTCCTTTGGGGAGAAAATTTTTATTACAACTTGGTATGCGTGCACGTCCTAAGTTACAAGCTTCTAAACGTTCTGCATCTGCTACCACAAGTGCCACACCTAAGAAAAAACGTGCTAAACGTATTTAATAAGTGTAATGTGTATGTGTTGTTTGTTGTATGTTACATGTGTTTTGTATGTTTGTTTGTTGTATGTTAACTGTTTACTAGTACTGTGTGTATGTGTATGTGCATGTGTATAACTGTTTGTTTATATATATGTATGTATTTG------TGTGTATGTGTATGTGTATGTGTATGTGTAGTAATGTTTGTATGTATGTTTAATAAAGTTTATATGTGTGTTGTGTGGGTGGTTTACTTGACTACTGTGCTTCCATTTTGTTTAGGCGCCATTTTACATGCATTAAGGTAAAAAGGGCAACCGATTTCGGTTGCACAGTAAAACATGTTTTAATGTGTTTTGCTGTTTTAGCAAAATAGTTGTAATGGTT-------------------TTGGCTTCCTGCAGGCAACTTGGCAGGGTTTATTTCCTTAACATGTTCATCCCACGCAAGGCTATACAGGTAAAAGGCGCCACCTGGCAGTTACTCATTTGTCTGCAATTATTTAAACAATGTCTTGCACACACATTTTTTACCCACCCTATCATAAAATTGCTTTTAAGCACATACCTATACTATGTAAACAGTGTACTCTTGGCAGAACATTGTTTTTTAAATGCCAAGTAATTGTTTTATAAATGAGTAATAACGTGTTACTCATACTGCACCTAAAAAGTTAAACCTATTTGGATCACACAAATGACAAGTTATTTCTTATTATAAAAA
>LNS0902116_HPV73
ACTATAATGTACTATTAAAAAAAAGGGTGTAACCGAAAACGGTTTTAACCGAAATCGGTGCATATAAAAGTAGGAAAGCAAAATACGCTACAGATTGGGAAATGCTGTTTCCCAATCCAGAAGAACGACCATACAAGCTACAAGCGTTATGTGACGAAGTGAATATTTCTATACATGATATAAACCTGGACTGTGTGTTTTGTCAACGTGGACTGTACAGATCTGAGGTATATGATTTTGCATTTAGTGATTTGTATATTGTATATAGAAAGGATAAACCATATGGTGTATGTCAACCGTGTTTAAAATTTTATTCTAAAATTAGAGAGTATAGGCGATATAGACAATCAGTATATGGCACTACGTTAGAACAATTAACTAACAAACAGTTATATGATATTTTAATAAGGTGCGGAAAATGCCAAAAACCATTATGTCCACTGGAAAAGCAAAAGCATGTAGATGAAAAAAAACGGTTTCATCAAATAGCAGAACAGTGGACCGGACGCTGTACACGGTGCTGGAGACCATCTGCAACTGTGGTGTAAGATGCATGGAAAAAAAACAACCTTGCAGGACATTACTTTAGACCTGAAACCAACAACCGAAATTGACCTTACATGTTACGAGTCATTGGACAGCTCAGAGGATGAGGATGAAACAGACAGCCATCTAGACAGACAAGCTGAACGAGAGTGTTACAGAATAGTTACTGATTGCACGAAGTGTCAGTGCACAGTATGCCTTGCCATTGAAAGCAACAAAGCTGATTTAAGAGTGATAGAAGATTTGCTTATGGGTGCACTAGGTATTGTGTGCCCCAACTGTTCCAGAAACCTATAAAAGAAGATGGCTGATTCAGGTAATTGGGAAGGGAGGTGTACGGGATGGTTTAATGTAGAAGCCATTGTAGAAAGAAAAACAGGGGATCCAATTCCAGAGGATGAAAACTATGATGGAGGGGATACAGATGAGTCGGAAATGGGGGATTTTATTGATAATGCACATATAACAAATATATATGCACAACAGGAAATTGCACAGGCATTGTATCAGTCACAGCAAGCAAATGCAGACAATGAGGCTATACGTGTTCTAAAACGAAAGTTTACAGGTAGTCCTGGCAGTAACCCAGATATGAAAAGAGATGAATTCATAGACAAACAGCTTAGTCCACAAATAAATGTATTGTCAATAAGTAGCGGTAGAAGTACATCTAAACGAAGACTGTTTGAGGAGCAGGACAGTGGATATGGCAATACTGAAGTGGAAACTTACGAGACAGAGGTACCGGGACTTGGGGCAGGGGCAGGGTGTTTACAAAATGTTAATGAAGAAGGCAACCAAAGTGTGTCGCCACGTGAAAGCAGTAGTGGGTCCAGTAGCATTTCAAATATGGATATAGAAACAGAGAGCACACCTATAACAGATATTACAAATTTATTACAAAGTAATAATGCAAAAGCAACATTGCTAGCAAAATTTAAAGAAGTATATGGGTTAAGTTATATGGAATTAGTTAGACCATATAAAAGTGATAAAACACATTGCCAAGATTGGGTGTGTGCTGTGTTTGGTGTAATACCTTCACTTGCAGAAAGTTTAAAATCCTTACTAACACAGTATTGTATGTATATACATTTGCAGTGTTTAACATGTACATGGGGCATAATAGTGTTAGTATTAGTAAGATTTAAGTGCAATAAAAATAGACTAACAGTGCAAAAATTATTAAGTAGTTTATTAAATGTAACACAAGAACGCATGTTAATTGAACCTCCAAGACTACGAAGTACACCATGTGCATTATATTGGTATAGAACTAGTTTATCAAATATTAGTGAAATAGTAGGAGACACACCTGAGTGGATTAAAAGACAAACGTTAGTGCAGCATAGTTTAGATGATAGTCAATTTGACCTATCTCAAATGATACAGTGGGCATTTGATAATGATATAACAGACGACTGTGAAATAGCATATAAATATGCATTATTAGGCAATGTAGACAGTAATGCAGCTGCATTTTTAAAAAGTAATGCACAAGCAAAATATGTAAAAGACTGTGGTACAATGTGCAGACATTATAAAGCTGCAGAACGTAAACAAATGTCAATGGCACAATGGATACAACATAGATGTGATTTAACTAATGATGGTGGTAATTGGAAAGATATTGTGCTATTTTTAAGATATCAAAATGTAGAATTTATGCCTTTCTTAATAACATTAAAACAATTTTTAAAAGGTATTCCCAAACAAAACTGTATAGTATTATATGGACCGCCAGATACAGGAAAATCACATTTTGGAATGAGTTTAATTAAATTTATACAAGGTGTAGTTATTTCGTATGTAAATTCAACTAGCCATTTTTGGTTATCACCCTTAGCTGATGCAAAAATGGCATTATTAGATGATGCAACACCTGGATGCTGGACGTACATAGACAAATATTTAAGAAATGCATTAGATGGTAATCCTATATGTTTAGATAGAAAACATAAAAATTTATTACAGGTTAAATGCCCTCCATTACTAATAACATCAAATACAAATCCTAAAGCAGATGATACTTGGAAATATTTACATAGTAGAATTAAGGTGTTTACCTTTTTAAATCCATTTCCATTTGACAGTAATGGGAACCCACTATACCAACTTACTAATGAAAACTGGAAAGCATTTTTTACAAAAACGTGGTCAAAACTAGATTTAACAGAGGACGACGACAAGGAAAATGATGGAGACACTGTGCAAACGTTTAAGTGCGTGTCAGGACGCAATCCTAGAACTGTATGAACGTGACAGTGTACACCTAAGTGATCATATTGATCATTGGAAACACGTGCGACAGGAAAATGTATTATTACATAAAGCACGTGAAATGGGACTGCAAACTGTTAACAATCAAGCGGTGCCAAGCCTTGCAGTATCACGATCCAAAGGGTATAATGCAATTGAACTGCAAATAGCACTAGAAAGTTTAAATGAATCTTTGTATAACACAGAGGAATGGACATTGCAAACCACAAGTTGGGAAATGTGGGTTACAGAACCAAAACAATGTTTTAAAAAGGATGGAAAAACAGTAGAGGTTAGATATGACTGTGAAAAGGACAATAGCATGCAATATGTATTTTGGACACATATATATTGTTGGTATGAAGGGGGGTGGGCAAAGGTAGGTAGTAAAATAGATTATAATGGTATATATTATGAAACAGATGATGAGGAAAAGGTATACTATACAAGATTTGATACAGATGCAAAACGGTACGGGGTAAAAGGAATATGGGAAGTACATATGGGTGGTCAGGTAATATGTTGTGCTCCTGTATCTAGCGCCTGTGAAGTATCCATTCCTGAAATTGTTAACCCACTGCACACCACAACCACCAACACCACCACTACCTGCACCAACGTTGAAACCGGTGTGCCATCACGGAAACGGCAAAGACAGTGTGACCCGGACCAGAGGCCCCTGGA---TTTGCATAACCTACATCCCACCACAGAGTCCTGTACCCAGTGTACTACACATAATGTTGCGCCAATAGTGCATTTAAAAGGTGACAAAAACAGCTTAAAATGTTTTAGATATAGATTGCATAAAGGCTATGCACATTTATTTAAAAATGTAACAACAACATGGCATTGGACCAATACTACAAATAGTAAATGTGGTGTAATAACATTAATGTTTACAACTGTATCGCAACAACAACAATTTTTACAACATGTAAAAATACCACAAACTATTGTAGTTACATCAGGATACATGTCTTTGTAACATTGGTTACACAGTATATATGATTCTTTGTATATTTGTATTTTTGTTTTGTGTTGGCTTTTGTTTGTGCTTGTGTGTGTCGCTTGCAGTGTCTGTGTATATTTACCCATGGTTATTAGTATTGATTATAATAACCTTTATACATGTATCACAATCATTGTTAAAAGTATTTTTTTTATATGTTTTGGTATTTTATATTCCTATGGCACTTGTACATTACCATGCTACATTACAAGTAACATAAACAATTTTACATATATAATAAACTGCCTACTATTTCTAGTGTACCATGCGTCGCAAGCGTGACACACACATACGAAAAAAACGTGCATCTGCAACACAATTATATAAAACATGTAAACAAGCAGGTACGTGCCCTCCTGATGTAATTCCTAAGGTTGAAGGTAGTACTATAGCTGATAATATATTAAAATATGGTAGTATTGGAGTTTTTTTTGGGGGATTGGGAATAGGTAGTGGGTCTGGATCAGGGGGGCGTACTGGATACGTTCCATTATCTACAGGCACACCATCTAAACCAGTAGAAATTCCATTACAACCTATACGACCATCGGTTGTTACTTCTGTTGGGCCTTCAGATTCTTCTATTGTTTCATTAGTGGAAGAATCCAGTTTTATAGAGGCAGGTATACCTGGTCCTACATCTATAGTTCCTTCTACTTCAGGGTTTGATATTACTACTTCTGTAAACAGTACACCTGCTATTATAGATGTATCTGCTATTAGTGATACTACACAAATATCTGTTACAACATTTAAAAATCCAACTTTTACTGACCCATCTGTGTTGCAACCTCCTCCACCCTTAGAAGCCTCTGGCAGACTTTTATTTTCAAATGACACTGTAACTACCCATTCATATGAAAATATACCTCTTGACACATTTGTAGTTACAACAGATCACAATAGTATTGTTAGTAGTACGCCCATCCCAGGGAGGCAACCTGCTGCACGCTTAGGATTATATGGACGTGCAATACAACAGGTTAAGGTTGTAGACCCTGCTTTTTTAACTACGCCTACACGTTTAGTAACATATGACAACCCTGCCTTTGAAGGCCTGCAGGATACAACATTAGAGTTTCAGCACAGTGACTTGCATAATGCTCCTGATTCTGATTTTTTAGATATTGTAAAATTACATAGGCCTGCTTTAACCTCTAGAAAAACAGGCATACGTGTTAGTAGATTGGGACAACGTGCAACACTTTTTACTAGAAGTGGCAAACGTATAGGTGCTAAAGTACATTTTTATCATGATATAAGTCCTATACCTACTGATGATATTGAAATGCAACCTTTAGTTACACCACAAACACCTAGTATAGTAACTGGTAGTAGTATTAATGATGGGTTATATGATGTGTTTTTAGAAAATGATGTAGAAGATACTGTAGTACAACAAACATATACACCTACAAGTATACATAGTAATAGTTTAGTTAGTAGTGATGTTTCTACTGCAACTGCAAATACAACTATTCCTTTTAGTACTGGGTTAGACACACATCCTGGTCCAGATATTGCTTTACCACTACCTTCTACAGAAACTATTTTTACACCAATAGTGCCATTACAGCCTGCTGGTCCTATATATATTTATGGGTCAGGTTTTATATTACACCCTAGTTATTATTTGTTAAAGCGCAAACGTAAACGTCTGTCATATTCTTTTACAGATGTGGCGACCTACTGATGCAAAGGTATACCTGCCCCCTGTGTCTGTGTCTAAGGTTGTGAGCACAGATGAATATGTAACAAGAACAAATATATATTATTATGCAGGGAGCACACGTTTGTTGGCTGTTGGACACCCATATTTTCCTATCAAGGATTCTCAAAAACGTAAAACCATAGTTCCTAAAGTTTCAGGTTTGCAATACAGAGTGTTTAGGCTTCGTTTACCAGATCCTAATAAATTTGGATTTCCAGATGCATCCTTTTATAATCCTGATAAGGAGCGCCTAGTATGGGCCTGTTCTGGTGTGGAGGTTGGACGTGGACAACCCTTAGGTATAGGTACTAGTGGCAATCCATTTATGAATAAATTAGATGATACTGAAAATGCTCCTAAATACATTGCTGGACAAAATACAGATGGTAGAGAATGTATGTCAGTGGATTATAAACAAACACAGTTGTGTATTTTAGGTTGTAGGCCTCCCTTAGGGGAACATTGGGGTCCAGGCACGCCATGTACTTCACAAACTGTTAATACTGGTGATTGTCCCCCACTGGAATTAAAGAACACCCCTATACAGGATGGTGATATGATAGATGTTGGCTTTGGAGCCATGGATTTTAAAGCTTTACAAGCAAATAAAAGTGATGTGCCTATTGATATTTCTAACACTACTTGTAAATACCCAGATTATTTAGGCATGGCTGCTGATCCCTATGGTGATTCTATGTGGTTTTATCTTCGTAGGGAACAAATGTTTGTTAGACACTTATTTAACAGGGCTGGTGATACCGGTGATAAAATCCCAGATGAACTAATGATTAAAGGCACAGGCAATACTGCAACACCATCCAGTTGTGTGTTTTATCCTACACCTAGTGGTTCCATGGTTTCTTCAGATGCACAGTTGTTTAATAAACCTTATTGGTTGCAAAAGGCACAGGGACAAAATAATGGTATTTGTTGGCATAATCAATTATTTTTAACTGTTGTAGATACTACTAGAAGCACTAATTTTTCTGTATGTGTAGGTACACAGGCTAGTAGCTCTACTACAACGTATGCCAACTCTAATTTTAAAGAATATTTAAGACATGCAGAAGAGTATGATTTACAGTTTGTTTTTCAGTTATGTAAAATTAGTTTAACTACTGAGGTAATGACATATATACATTCTATGAATTCTACTATATTGGAAGAGTGGAATTTTGGTCTTACCCCACCACCGTCAGGTACTTTAGAGGAAACATATAGATATGTAACATCACAGGCTATTAGTTGCCAACGTCCTCAACCTCCTAAAGAAACAGATGACCCATATGCCAAGCTATCCTTTTGGGATGTAGATCTTAAAGAAAAGTTTTCTGCAGAATTAGACCAGTTTCCTTTGGGGAGAAAATTTTTATTACAACTTGGTATGCGTGCACGTCCTAAGTTACAAGCTTCTAAACGTTCTGCATCTGCTACCACAAGTGCCACACCTAAGAAAAAACGTGCTAAACGTATTTAATAAGTGTAATGTGTATGTGTTGTTTGTTGTATGTTACATGTGTTTTGTATGTTTGTTTGTTGTATGTTAACTGTTTACTAGTACTGTGTGTATGTGTATGTGCATGTGTATAACTGTTTGTTTATATATATGTATGTATTTG------TGTGTATGTGTATGTGTATGTGTATGTGTAGTAATGTTTGTATGTATGTTTAATAAAGTTTATATGTGTGTTGTGT---TGGTTTACTTGACTACTGTGCTTCCATTTTGTTTAGGCGCCATTTTACATGCATTAAGGTAAAAAGGGCAACCGATTTCGGTTGCACAGTAAAACATGTTTTAATGTGTTTTGCTGTTTTAGCAAAATAGTTGTAATGGTT-------------------TTGGCTTCCTGCAGGCAACTTGGCAGGGTTTATTTCCTTAACATGTTCATCCCACGCAAGGCTATACAGGTAAAAGGCGCCACCTGGCAGTTACTCATTTGTCTGCAATTATTTAAACAATGTCTTGCACACACATTTTTTACCCACCCTATCATAAAATTGCTTTTAAGCACATACCTATACTATGTAAACAGTGTACTCTTGGCAGAACATTGTTTTTTAAATGCCAAGTAATTGTTTTATAAATGAGTAATAACGTGTTACTCATACTGCACCTAAAAAGTTAAACCTATTTGGATCACACAAATGACAAGTTATTTCTTATTATAAAAA
>LNS7199256_HPV73
ACTATAATGTACTATTAAAAAAAAGGGTGTAACCGAAAACGGTTTTAACCGAAATCGGTGCATATAAAAGTAGGAAAGCAAAATACGCTACAGATTGGGAAATGCTGTTTCCCAATCCAGAAGAACGACCATACAAGCTACAAGCGTTATGTGACGAAGTGAATATTTCTATACATGATATAAACCTGGACTGTGTGTTTTGTCAACGTGGACTGTACAGATCTGAGGTATATGATTTTGCATTTAGTGATTTGTATATTGTATATAGAAAGGATAAACCATATGGTGTATGTCAACCGTGTTTAAAATTTTATTCTAAAATTAGAGAGTATAGGCGATATAGACAATCAGTATATGGCACTACGTTAGAACAATTAACTAACAAACAGTTATATGATATTTTAATAAGGTGCGGAAAATGCCAAAAACCATTATGTCCACTGGAAAAGCAAAAGCATGTAGATGAAAAAAAACGGTTTCATCAAATAGCAGAACAGTGGACCGGACGCTGTACACGGTGCTGGAGACCATCTGCAACTGTGGTGTAAGATGCATGGAAAAAAAACAACCTTGCAGGACATTACTTTAGACCTGAAACCAACAACCGAAATTGACCTTACATGTTACGAGTCATTGGACAGCTCAGAGGATGAGGATGAAACAGACAGCCATCTAGACAGACAAGCTGAACGAGAGTGTTACAGAATAGTTACTGATTGCACGAAGTGTCAGTGCACAGTATGCCTTGCCATTGAAAGCAACAAAGCTGATTTAAGAGTGATAGAAGATTTGCTTATGGGTGCACTAGGTATTGTGTGCCCCAACTGTTCCAGAAACCTATAAAAGAAGATGGCTGATTCAGGTAATTGGGAAGGGAGGTGTACGGGATGGTTTAATGTAGAAGCCATTGTAGAAAGAAAAACAGGGGATCCAATTCCAGAGGATGAAAACTATGATGGAGGGGATACAGATGAGTCGGAAATGGGGGATTTTATTGATAATGCACATATACCAAATATATATGCACAACAGGAAATTGCACAGGCATTGTATCAGTCACAGCAAGCAAATGCAGACAATGAGGCTATACGTGTTCTAAAACGAAAGTTTACAGGTAGTCCTGGCAGTAACCCAGATATGAAAAGAGATGAATTCATAGACAAACAGCTTAGTCCACAAATAAATGTATTGTCAATAAGTAGCGGTAGAAGTACATCTAAACGAAGACTGTTTGAGGAGCAGGACAGTGGATATGGCAATACTGAAGTGGAAACTTACGAGACAGAGGTACCGGGACTTGGGGCAGGGGCAGGGTGTTTACAAAATGTTAATGAAGAAGGCAACCAAAGTGTGTCGCCACGTGAAAGCAGTAGTGGGTCCAGTAGCATTTCAAATATGGATATAGAAACAGAGAGCACACCTATAACAGATATTACAAATTTATTACAAAGTAATAATGCAAAAGCAACATTGCTAGCAAAATTTAAAGAAGTATATGGGTTAAGTTATATGGAATTAGTTAGACCATATAAAAGTGATAAAACACATTGCCAAGATTGGGTGTGTGCTGTGTTTGGTGTAATACCTTCACTTGCAGAAAGTTTAAAATCCTTACTAACACAGTATTGTATGTATATACATTTGCAGTGTTTAACATGTACATGGGGCATAATAGTGTTAGTATTAGTAAGATTTAAGTGCAATAAAAATAGACTAACAGTGCAAAAATTATTAAGTAGTTTATTAAATGTAACACAAGAACGCATGTTAATTGAACCTCCAAGACTACGAAGTACACCATGTGCATTATATTGGTATAGAACTAGTTTATCAAATATTAGTGAAATAGTAGGAGACACACCTGAGTGGATTAAAAGACAAACGTTAGTGCAGCATAGTTTAGATGATAGTCAATTTGACCTATCTCAAATGATACAGTGGGCATTTGATAATGATATAACAGACGACTGTGAAATAGCATATAAATATGCATTATTAGGCAATGTAGACAGTAATGCAGCTGCATTTTTAAAAAGTAATGCACAAGCAAAATATGTAAAAGACTGTGGTACAATGTGCAGACATTATAAAGCTGCAGAACGTAAACAAATGTCAATGGCACAATGGATACAACATAGATGTGATTTAACTAATGATGGTGGTAATTGGAAAGATATTGTGCTATTTTTAAGATATCAAAATGTAGAATTTATGCCTTTCTTAATAACATTAAAACAATTTTTAAAAGGTATTCCCAAACAAAACTGTATAGTATTATATGGACCGCCAGATACAGGAAAATCACATTTTGGAATGAGTTTAATTACATTTATACAAGGTGTAGTTATTTCGTATGTAAATTCAACTAGCCATTTTTGGTTATCACCCTTAGCTGATGCAAAAATGGCATTATTAGATGATGCAACACCTGGATGCTGGACGTACATAGACAAATATTTAAGAAATGCATTAGATGGTAATCCTATATGTTTAGATAGAAAACATAAAAATTTATTACAGGTTAAATGCCCTCCATTACTAATAACATCAAATACAAATCCTAAAGCAGATGATACTTGGAAATATTTACATAGTAGAATTAAGGTGTTTACCTTTTTAAATCCATTTCCATTTGACAGTAATGGGAACCCACTATACCAACTTACTAATGAAAACTGGAAAGCATTTTTTACAAAAACGTGGTCAAAACTAGATTTAACAGAGGACGACGACAAGGAAAATGATGGAGACACTGTGCAAACGTTTAAGTGCGTGTCAGGACGCAATCCTAGAACTGTATGAACGTGACAGTGTACACCTAAGTGATCATATTGATCATTGGAAACACGTGCGACATGAAAATGTATTATTACATAAAGCACGTGAAATGGGACTGCAAACTGTTAACAATCAAGCGGTGCCAAGCCTTGCAGTATCACGATCCAAAGGGTATAATGCAATTGAACTGCAAATAGCACTAGAAAGTTTAAATGAATCTTTGTATAACACAGAGGAATGGACATTGCAAACCACAAGTTGGGAAATGTGGGTTACAGAACCAAAACAATGTTTTAAAAAGGATGGAAAAACAGTAGAGGTTAGATATGACTGTGAAAAGGACAATAGCATGCAATATGTATTTTGGACACATATATATTGTTGGTATGAAGGGGGGTGGGCAAAGGTAGGTAGTAAAATAGATTATAATGGTATATATTATGAAACAGATGATGAGGAAAAGGTATACTATACACGATTTGATACAGATGCAAAACGGTACGGGGTAAAAGGAATATGGGAAGTACATATGGGTGGTCAGGTAATATGTTGTGCTCCTGTATCTAGCGCCTGTGAAGTATCCATTCCTGAAATTGTTAACCCACTGCACACCACAACCACCAACACCACCACTACCTGCACCAACGTTGAAACCGGTGTGCCATCACGGAAACGGCAAAGACAGTGTGACCCGGACCAGAGGCCCCTGGA---TTTGCATAACCTACATCCCACCACAGAGTCCTGTACCCAGTGTACTACACATAATGTTGCGCCAATAGTGCATTTAAAAGGTGACAAAAACAGCTTAAAATGTTTTAGATATAGATTGCATAAAGGCTATGCACATTTATTTAAAAATGTAACAACAACATGGCATTGGACCAATACTACAAATAGTAAATGTGGTGTAATAACATTAATGTTTACAACTGTATCGCAACAACAACAATTTTTACAACATGTAAAAATACCACAAACTATTGTAGTTACATCAGGATACATGTCTTTGTAACATTGGTTACACAGTATATATGATTCTTTGTATATTTGTATTTTTGTTTTGTGTTGGCTTTTGTTTGTGCTTGTGTGTGTCGCTTGCAGTGTCTGTGTATATTTACCCATGGTTATTAGTATTAATTATAATAACCTTTATACATGTATCACAATCATTGTTAAAAGTATTTTTTTTATATGTTTTGGTATTTTATATTCCTATGGCACTTGTACATTACCATGCTACATTACAAGTAACATAAACAATTTTACATATATAATAAACTGCCTACTATTTCTAGTGTACCATGCGTCGCAAGCGTGACACACACATACGAAAAAAACGTGCATCTGCAACACAATTATATAAAACATGTAAACAAGCAGGTACGTGCCCTCCTGATGTAATTCCTAAGGTTGAAGGTAGTACTATAGCTGATAATATATTAAAATATGGTAGTATTGGAGTTTTTTTTGGGGGATTGGGAATAGGTAGTGGGTCTGGATCAGGGGGGCGTACTGGATACGTTCCATTATCTACAGGCACACCATCTAAACCAGTAGAAATTCCATTACAACCTATACGACCATCGGTTGTTACTTCTGTTGGGCCTTCAGATTCTTCTATTGTTTCATTAGTGGAAGAATCCAGTTTTATAGAGGCAGGTATACCTGGTCCTACATCTATAGTTCCTTCTACTTCAGGGTTTGATATTACTACTTCTGTAAACAGTACACCTGCTATTATAGATGTATCTGCTATTAGTGATACTACACAAATATCTGTTACAACATTTAAAAATCCAACTTTTACTGACCCATCTGTGTTGCAACCTCCTCCACCCTTAGAAGCCTCTGGCAGACTTTTATTTTCAAATGACACTGTAACTACCCATTCATATGAAAATATACCTCTTGACACATTTGTAGTTACAACAGATCACAATAGTATTGTTAGTAGTACGCCCATCCCAGGGAGGCAACCTGCTGCACGCTTAGGATTATATGGACGTGCAATACAACAGGTTAAGGTTGTAGACCCTGCTTTTTTAACTACGCCTACACGTTTAGTAACATATGACAACCCTGCCTTTGAAGGCCTGCAGGATACAACATTAGAGTTTCAGCACAGTGACTTGCATAATGCTCCTGATTCTGATTTTTTAGATATTGTAAAATTACATAGGCCTGCTTTAACCTCTAGAAAAACAGGCATACGTGTTAGTAGATTGGGACAACGTGCAACACTTTTTACTAGAAGTGGCAAACGTATAGGTGCTAAAGTACATTTTTATCATGATATAAGTCCTATACCTACTGATGATATTGAAATGCAACCTTTAGTTACACCACAAACACCTAGTATAGTAACTGGTAGTAGTATTAATGATGGGTTATATGATGTGTTTTTGGAAAATGATGTAGAAGATACTGTAGTACAACAAACATATACACCTACAAGTATACATAGTAATAGTTTAGTTAGTAGTGATGTTTCTACTGCAACTGCAAATACAACTATTCCTTTTAGTACTGGGTTAGACACACATCCTGGTCCAGATATTGCTTTACCACTACCTTCTACAGAAACTATTTTTACACCAATAGTGCCATTACAGCCTGCTGGTCCTATATATATTTATGGGTCAGGTTTTATATTACACCCTAGTTATTATTTGTTAAAGCGCAAACGTAAACGTCTGTCATATTCTTTTACAGATGTGGCGACCTACTGATGCAAAGGTATACCTGCCCCCTGTGTCTGTGTCTAAGGTTGTGAGCACAGATGAATATGTAACAAGAACAAATATATATTATTATGCAGGGAGCACACGTTTGTTGGCTGTTGGACACCCATATTTTCCTATCAAGGATTCTCAAAAACGTAAAACCATAGTTCCTAAAGTTTCAGGTTTGCAATACAGAGTGTTTAGGCTTCGTTTACCAGATCCTAATAAATTTGGATTTCCAGATGCATCCTTTTATAATCCTGATAAGGAGCGCCTAGTATGGGCCTGTTCTGGTGTGGAGGTTGGACGTGGACAACCCTTAGGTATAGGTACTAGTGGCAATCCATTTATGAATAAATTAGATGATACTGAAAATGCTCCTAAATACATTGCTGGACAAAATACAGATGGTAGAGAATGTATGTCAGTGGATTATAAACAAACACAGTTGTGTATTTTAGGTTGTAGGCCTCCCTTAGGGGAACATTGGGGTCCAGGCACGCCATGTACTTCACAAACTGTTAATACTGGTGATTGTCCCCCACTGGAATTAAAGAACACCCCTATACAGGATGGTGATATGATAGATGTTGGCTTTGGAGCCATGGATTTTAAAGCTTTACAAGCAAATAAAAGTGATGTGCCTATTGATATTTCTAACACTACTTGTAAATACCCAGATTATTTAGGCATGGCTGCTGATCCCTATGGTGATTCTATGTGGTTTTACCTTCGTAGGGAACAAATGTTTGTTAGACACTTATTTAACAGGGCTGGTGATACCGGTGATAAAATCCCAGATGAACTAATGATTAAAGGCACAGGCAATACTGCAACACCATCCAGTTGTGTGTTTTATCCTACACCTAGTGGTTCCATGGTTTCTTCAGATGCACAGTTGTTTAATAAACCTTATTGGTTGCAAAAGGCACAGGGACAAAATAATGGTATTTGTTGGCATAATCAATTATTTTTAACTGTTGTAGATACTACTAGAAGCACTAATTTTTCTGTATGTGTAGGTACACAGGCTAGTAGCTCTACTACAACGTATGCCAACTCTAATTTTAAAGAATATTTAAGACATGCAGAAGAGTATGATTTACAGTTTGTTTTTCAGTTATGTAAAATTAGTTTAACTACTGAGGTAATGACATATATACATTCTATGAATTCTACTATATTGGAAGAGTGGAATTTTGGTCTTACCCCACCACCGTCAGGTACTTTAGAGGAAACATATAGATATGTAACATCACAGGCTATTAGTTGCCAACGTCCTCAACCTCCTAAAGAAACAGATGACCCATATGCCAAGCTATCCTTTTGGGATGTAGATCTTAAAGAAAAGTTTTCTGCAGAATTAGACCAGTTTCCTTTGGGGAGAAAATTTTTATTACAACTTGGTATGCGTGCACGTCCTAAGTTACAAGCTTCTAAACGTTCTGCATCTGCTACCACAAGTGCCACACCTAAGAAAAAACGTGCTAAACGTATTTAATAAGTGTAATGTGTATGTGTTGTTTGTTGTATGTTACATGTGTTTTGTATGTTTGTTTGTTGTATGTTAACTGTTTACTAGTACTGTGTGTATGTGTATGTGCATGTGTATAACTGTTTGTTTATATATATGTATGTATTTG------TGTGTATGTGTATGTGTATGTGTATGTGTAGTAATGTTTGTATGTATGTTTAATAAAGTTTATATGTGTGTTGTGTGGGTGGTTTACTTGACTACTGTGCTTCCATTTTGTTTAGGCGCCATTTTACATGCATTAAGGTAAAAAGGGCAACCGATTTCGGTTGCACAGTAAAACATGTTTTAATGTGTTTTGCTGTTTTAGCAAAATAGTTGTAATGGTTTTGGCTTCCTGCAGGCAACTTGGCTTCCTGCAGGCAACTTGGCAGGGTTTATTTCCTTAACATGTTCATCCCACGCAAGGCTATACAGGTAAAAGGCGCCACCTGGCAGTTACTCATTTGTCTGCAATTATTTAAACAATGTCTTGCACACACATTTTTTACCCACCCTATCATAAAATTGCTTTTAAGCACATACCTATACTATGTAAACAGTGTACTCTTGGCAGAACATTGTTTTTTAAATGCCAAGTAATTGTTTTATAAATGAGTAATAACGTGTTACTCATACTGCACCTAAAAAGTTAAACCTATTTGGATCACACAAATGACAAGTTATTTCTTATTATAAATA
