# Supplementary material for: Characterization and Diversity of 243 Complete Human Papillomavirus Genomes in Cervical Swabs Using Next Generation Sequencing
Source: Viruses. 2020 Dec 14;12(12):1437. doi: 10.3390/v12121437 (PMC7764970; doi:10.3390/v12121437)
Supplement: Supplementary file 1 [file viruses-12-01437-s001.zip › Supplementary material/Alignments/HPV74_alignment.fasta]

>LNS3425544_HPV74
ATGGAAAGTGCAAATGCCTCCACGTCTGCAAAAAGTATAGACCAGTTGTGCAAGGACTGCAACATTCCTATGCACAATCTGCAAATTTCATGCGTGTTTTGCAGGAAAACCTTGTCTTGTCCAGAGGTATATTCCTTTGCCTATAAAAATTTGTGTATAGTATACCGAGGAAACTTTCCATTTGCAGCGTGCGCTATCTGCTTAGAACTACAAGGTAAAGTAAATCAGTTTAGACACTTTAACTACGCGGGATATGCGTTAACAGTGGAAGAAGAAACAAAGCAGTCGATTTTGGATGTGCTAATACGCTGCTACCTGTGCCATAAGCCGTTGTGCCACGTGGAAAAAGTACGGCACATTGTGGAAAAGGCAAGATTTATTAAACTAGGCGACACCTGGAAAGGGCGCTGCTTACATTGCTGGACAACATGCATGGAAAATATCCTACCTTAAAGGAAATTGTGTTAGAGCTAGAGCTACAACCTGACCCTGTAGGCCTACTTTGCAATGAGCAATTAGACAGCTCAGAAGAGGAGGTGGATGAACTAGCCACGCAAGCCACGCAACAACTTACACAGCCTTACCAAATAGTAACCTGCTGTTGTGTATGTAATCGCAGCCTTCGGCTCGTTGTGCAGTGTACAGGACCAGACATCAACAATCTACATACGCTTCTACTGGGTACACTGAGCCTAGTGTGTCCTGTGTGCGCGCCCAAAACGTAACGACATGGCGGAAAATACAGGTACAGAGGGGACGGGGTGCTCAGGGTGGTTTTTAGTAGAAGCAATAGTAGAGCATACAACAGGACAGCAAATTTCAGAGGATGAGGATGAAACAGTAGAGGATAATGGGTCTGATATGGTAGACTTTATAGATGACAGGCCAATTACACACAATTCCGTGGAAGCACAGGCATTGTTAAACGAGCAGGAGGCGGATGCTCATTATGCAGCTGTGCAGGACCTAAAACGAAAGTATTTAGGTAGTCCATATGTTAGTCCTTTGGGTAATATTGAGCAGTCAGTAGACTGCGACATAAGTCCCCGGCTGGACGCTATAAAATTAAGTAAAAACCCTAAAAAGGTAAAGCGACGGCTGTTTGAAACAAAGGAAATAACGGACAGTGGATATGGCAATTCTGAAGTGGAAACTCAAACGCAGGTAGAGAGCAATGGCGAACCGGAAGGTTGCGGGGGAGGTGGACAGGGAAGGGACACAGAGGGGGAGGAAACGGAAGTTCAAACAAATAGCGACACACAACAGCAGACAGCAACCACGCGGATACTAGAACTGTTAAAATGTAAGGATGTAAGGGCTACACTTCTTGGTAAGTTTAAAGACTGTTATGGGTTATCATATACTGATTTAATTAGACAGTTTAAAAGCAACAAATCAACATGTGGGCACTGGGTGGTAGCAGCATTTGGGGTACATCATAGTGTAGCAGACGCTTTTCAAAACCTAATACAGCCTGTAACAACATATAGCCATATACAATGGCTTACAAATGCATGGGGAATGGTGTTGCTAGCATTATTAACATTTAAAGTAAATAAAAACAGATGTACCGTGGCACGAACGCTGGCAACATTGCTTAACATTCCTGAGGACCACATGCTAATAGAGCCACCAAAAATACAAAGCACTGTGGCGGCATTATATTGGTTTAGGAGTAGTTTATCTAATGCCAGTATAGTACATGGAGACACACCAGACTGGATAACAAGGCAAACCATTGTGGAACATGGTATTGCAGACAATCAATTTAAATTAGCAGACATGGTACAATGGGCATATGATAATGACCTGTGTGATGAAAGTGAAATTGCCTTTGACTATGCACAACGAGCAGACATAGATGCAAATGCAAGGGCATTTTTAAATAGTAATTGTCAGGCAAAATATGTAAAAGACTGTGCCACTATGTGTAAGCATTATAAAAATGCAGAAATGAAAAAAATGAACATGAAACAATGGATACATTACAGGAGTAGTAAAGTGGAAGATGCAGGAAATTGGAAACCAATAGTACAATTTTTAAAACATCAAAATATAGAATTTATTCCATTTTTAAGTAAATTAAAGCTGTGGCTGCATGGTACACCAAAGAAAAACTGTATTGCAATAGTGGGACCACCAGACACAGGCAAATCATGTTTTTGCATGAGTTTAATTAAATTCTTAGGAGGTACTGTAATAAGTTTTGTAAATTCAAGTAGTCACTTTTGGCTTCAACCGTTATGCAATGCAAAGGTAGCGTTATTAGATGATGCAACACAATCCTGCTGGGTATATATAGATACATATATGAGAAACCTACTAGATGGAAATCCAATGAGTATTGATAGAAAGCATAAATCATTGGCATTAATAAAATGTCCGCCATTATTAATAACATCTAACATAGACATTACTAAAGACGAGAAATATAAATACCTATTTAGCAGGGTGTCAGTATTTACATTTCCAAATCCATTCCCTTTTGACAGAAATGGGAATGCAGTATATGACCTTTGTGAATCAAACTGGAAATGTTTCTTTACAAGATTATCAGCAAGCCTAGATATACAAAACTCAGAGGACGAGGACGATGGAGACAATAGCCAAGCATTTAGATGTGTGCCAGGAACAGTTGTTAGAACTGTATGAAGAAAATAGTAATAACCTTGAAAAGCATATACAACATTGGAAATGTGTACGGCACGAAAGTGTACTGCTACACAAAGCAAGGCAAATGGGCCTACACCATATTGGAATGCAAGTGGTGCCCCCACTAGCAGTGTCACAAACTAAGGGACATGAGGCAATTGAAATGCAAATGACATTAGAGACATTACTAAAGTCCGCCTATGGTATGGAGCCATGGACATTGCAAGACACAAGTCGGGAAATGTGGTTAGCCCCTCCAAAATACTGTTTGAAAAAACAGGGACAAACTGTGGAAGTAAAATATGACTGCAAGGCAGACAATATTATGGAATATGTTATGTGGAAATTTATATATATACTGGACGGCGACGAATGGGTAAAGGTGGAAGGACAAGTTGACTATAGGGGGCTGTATTATGTACAGGGAGGGTATAAAACATACTACACAAATTTTGAAACAGAGGCTAAAAAATATGGGAATACGTTGCAATGGGAAGTGTGTGTTGGCAGCACAGTTATATGTTCTCCTGCATCTGTATCTAGTACTGTGCAAGACGTATCCATTGCTGGGCCTGCTTCATACCCCACCACCACCACCTTTGCACAGGCCGCCCCAACAGTGTCCACCACCGCCGCCGAGGATCACGTGGACGCGCCGCCCAGTAAACGACCCCGAGGACGTTCCACCAACACCAACAC---------CACCAACAACACCAGAAACACCGTGTGTATCACAAACGGAGACTCCGTGGACAGTGCAAACAACAACATCATCGCTAACCATTACAACAATAACAAAGGACGGGACAACTGTTACTGTCGAGCTACGCCTATAGTTCAATTACAAGGTGACCCAAATTGTTTAAAGTGTTTCAGATACAGATTACATGACAAACATAAACACCTGTTTCTGTCAGCATCCTCCACATGGCATTGGACCAGTCCCACCATACCTACAAAACATGCACTAGTAACACTAACATATGCCAATGAACAACAGCGACAACAGTTTTTAGATACTGTAAAACTACCTACAACAATTAGTTATAAGTTGGGATATATGTCATTACAATTGTTGTAATAGTGCATTGTAAATATTGTATGTATTGTACATGGACCTAATACCTATAGATGGTACTATAGGAACAACCAGCACCTCTATACTGCCAGCTGTAATAGCTGTTTTTGTATGTATTGTTAGCATTGTATTAATTATAGCAATAACTGATTTTTTTGTATATACATCCATACTGGTACTAACACTTATTCTATATTTATTGCTTTGGCTTTTACTAACATCTGCTTTGCAGTTTTATACACTAACCTTGTGTGTTTGCTATTTACCTGCGTTTTCTTTGCATTTATATATTTTACATAATTTAGAGTAACCATTACAATGCTAACATGTACATTGGATGATGGTGATACATGGTTGTTATTATGGTTGTTAACTGCATTGGTCGTAGCTATTATTGCATTATTGTTAATGCATTTCAAAGGTGTAACCCCTTCTGTATGCAGTAAATAAGTGTTTTTATACATGCTGTGTATGGTGTAATTATGGCACATAGTAGGGCTCGGCGGCGTAAACGTGCATCGGCCACCCAATTATATCAAACCTGTAAGGTTTCAGGTACATGTCCCTCTGATATTATACCTAAAATTGAGCATAATACTATTGCAGATCAAATATTAAAGTGGGGCAGTTTAGGGGTGTTTTTTGGGGGGCTTGGCATTGGTACAGGCTCTGGTACCGGTGGCAGGACTGGTTACATTCCTTTACAGTCTACCCCACGCCCTGACATTCCGTCTGGGCCTGCTGCACGTCCGCCCATTATTGTTGATACAGTTGGCCCTGGTGACCCCTCTATAGTGTCCTTAGTTGAAGAATCTGCTATTATTAATTCTGGGGCCCCTGAGGTGGTGCCCCCTTCACATGGAGGGTTTGAGATTACTACATCTGAATCGACCACACCAGCTATATTAGATGTCTCTGTTACAACACACAACACTACCTCTACAAGTGTATTTAGAAATCCCTCGTTTACTGACCCTTCTGTTATACAGTCTCAACCCCCCGTAGAGGCTGGTGGTCATGTGCTTATTTCCTCCTCTACTGTTTCTTCCCATCCTGTAGAGGAAATACCTTTAGATACATTTATTGTCTCCTCCTCTGATAGTAATCCTGCATCTAGTACTCCTATTCCTACAGCTGCTACACGTCCTCGTATTGGTTTATATAGTAGGGCCCTGCATCAAGTACAGGTCACGGATCCTGCGTTCTTGTCCAGTCCTCAACGCCTTATAACCTTTGATAATCCAGTATATGAAGGTGAGGATGTTAGTTTGCAATTTGAACACAATACAATACATAATCCCCCTGATGATGCCTTTATGGACATTATTCGCTTACACAGACCTGCTATAACATCTCGACGTGGTCTTGTACGGTTTAGTAGAATTGGGCAACGGGGGTCTATGCGTACGCGCAGTGGTAAGCATATAGGTGGACGGGTGCATTTTTTTCAAGACATTTCTCCTATATCTGCTGCAGAATCTGCTGCAGAAGAAATAGAGCTGCACCCTCTTGTGGCTCATGCACAGGATAGCAGTGGCTTATTTGATATTTATGCAGAACCTGACCTTGAGGTTATGGAGGAACCAGTTCCATTGTCTTTTTCAACATCCACACCCTTTCAGCGGTCGGCTGTGTCAGCCACATGGGGCAATACTACTGTCCCCCTTTCATTACCAGGTGACATGTTTATACAGCCTGGTCCTGACATAATGTTTCCAACTGCATCTTCTACAACACCCTATAGTCCTGTTACTCCTGCTTTACCTACAGGTCCTGTTTTTATAAATGGTTCTACATTTTATCTATATCCATCATGGTATTTTGCACGCAAACGCCGTAAACATGTTCCCTTGTTTTTTACAGATGTGGCGGCCTAGTGACAACCAGGTTTATGTGCCTCCTCCCGCCCCTGTATCCAAGGTCATTACCACGGATGCTTATGTTACACGCACCAACATCTTTTATCATGCTAGCAGTTCTAGACTACTTGCTGTAGGAAATCCCTATTTCCCTATAAAACAGGTTAACAAAACAGTTGTTCCTAAAGTGTCTGGATATCAATTTAGGGTGTTTAAGGTGCTTTTGCCAGATCCCAATAAATTTGCTTTACCTGACACTTCCTTATTTGACCCCTCCAGTCAACGTTTGGTATGGGCCTGTACGGGTTTGGAGGTAGGTAGGGGACAGCCTTTAGGTATTGGCATTAGTGGTCACCCTTTATTAAATAAATTAGATGATGTGGAAAACTCAGCTAGTTATGCAGCCAATCCTGGTCAGGATAACAGGGTTAATGTTGCTATGGATTATAAACAGACACAGTTATGCATGGTAGGCTGTGCTCCCCCGTTGGGTGAACATTGGGGAAAAGGCAAGCAATGTTCTAATGTTACTGTAAAGCCAGGCGATTGCCCTGCATTGGAATTAATTACTAGTGTGATTCAGGATGGTGATATGGTAGATACAGGCTTTGGTGCCATGAATTTTGCTGAATTGCAGCCTATTAAATCTGATGTTCCTTTGGACATATGTAACACTACATGCAAATATCCTGATTATTTACAGATGGCTGCAGATCCATATGGGGATAGATTGTTTTTTTACTTACGCAAGGAACAAATGTTTGCAAGGCACTTTTTTAATAGGGCTGGCACAGTGGGTGAGGACATTCCCCAGGACCTATATATTAAAGGTACTACACGTGGTACACTTGCCAATGCTATTTACTTTAATACCCCCAGTGGTTCTCTTGTGTCTTCTGAAACACAGTTGTTTAATAAGCCCTTCTGGCTACAAAAGGCGCAAGGCCACAATAATGGCATTTGTTGGGGTAATCAATTATTTGTTACAGTTGTGGATACCACACGTAGTACTAACATGACAGTGTGTGCTCCTACTACACAATCACAATCACCTCCTGCTGCTACATATACGAGTTCAGACTACAAACAATACATGAGACATGTGGAGGAATTTGATTTGCAATTTATTTTTCAGTTATGTAGTATTAAATTAACTGCTGAGGTTATGGCCTATATTCATACTATGAATCCTACAGTTTTAGAAGACTGGAACTTTGGCCTAACACCTCCCCCCAATGGTACTTTAGAAGACACCTACAGATATGTGCAGTCTCAGGCTATTGCATGTCAAAAGCCTACTCCTGATAAAGCAAAGCCTAATCCCTATGCCAATTTAAGTTTTTGGGAGGTAAATCTTAAGGAAAAGTTTTCTAGTGAGTTGGATCAATACCCCCTTGGTAGAAAGTTTTTATTGCAAACAGGCGTGCAGGCGCGCTCTTCGGTTCGTGTAGGTAAAAAGCGTTCGGCCCCTACAGCCCCCTCCTCTACCACTAAACAGAAACGCTCTAGGAAAAGATAGCATGCTTTTGTGTTGTGTGTTATATGTTGTTGCATGGTATATGTGTGTTGTATTATATTGTGTGTCATATGTTGTTGTATGGTATATGTGTTCTGTATGTACTTGTGTGTCATATTGTATGTGTCATGTTGTGTAATGTTGTATGTACTGCCTGTATG----------------------TGTTTACTGTTGTATGTACTGCATGTATGTGTTTGTTGTGTACAATAAACTT----TGTCCCTGTGTCCTGTTTTACCCTGTACGTGTGTGTTTTGTGTTATAATTTTATATACCTAATTTACCTTTTTATAACCCTTTCCCTCCATTTTTCGTGCAACCGTTTTCGGTTATTACTCATCTCTCCACATCCTGTAACCAATTTGTTGCAGCAAGCATTTTATGTAATCCTATATACTGTTTGCCAAGGTTATACTGTGTTGCCAAGTACACACCTGGTGCACAAATAGGCGCGGTTTTGGCAGCCACATAATACATTCCTAATCTATATACCACTCCTGTCTGCCTGTTAAACAATTGGGTACTTTTCTAATACATTTTTGTAGTTGGTAGCCAACTTTTAAAAGCATTTTTGGCTGCCAGTACCACATTTTTTTAAAGTTACTGTTAGGTTTATAAAATGAGTAACCTAAGGTTACACACCTGCAACCGGTATCGGTTAACACACACCCTATACACTTCCTTATTATACATAATAACAATCTTACCTTTTTAAAAAATAGGAGGAACCGAAATCGGTTCCAACCGAAAACGGTTATATATAAACCAGCCCAAAAATTAGGCAAGCGGGGCATA-
>LNS7255362_HPV74
ATGGAAAGTGCAAATGCCTCCACGTCTGCAAAAAGTATAGACCAGTTGTGCAAGGACTGCAACATTCCTATGCACAATCTGCAAATTTCATGCGTGTTTTGCAGGAAAACCTTGTCTTGTCCAGAGGTATATTCCTTTGCCTATAAAAATTTGTGTATAGTATACCGAGGAAACTTTCCATTTGCAGCGTGCGCTATCTGCTTAGAACTACAAGGTAAAGTAAATCAGTTTAGACACTTTAACTACGCGGGATATGCGTTAACAGTGGAAGAAGAAACAAAGCAGTCGATTTTGGATGTGCTAATACGCTGCTACCTGTGCCATAAGCCGTTGTGCCACGTGGAAAAAGTACGGCACATTGTGGAAAAGGCAAGATTTATTAAACTAGGCGACACCTGGAAAGGGCGCTGCTTACATTGCTGGACAACATGCATGGAAAATATCCTACCTTAAAGGAAATTGTGTTAGAGCTAGAGCTACAACCTGACCCTGTAGGCCTACTTTGCAATGAGCAATTAGACAGCTCAGAAGAGGAGGTGGATGAACTAGCCACGCAAGCCACGCAACAACTTACACAGCCTTACCAAATAGTAACCTGCTGTTGTGTATGTAATCGCAGCCTTCGGCTCGTTGTGCAGTGTACAGGACCAGACATCAACAATCTACATACGCTTCTACTGGGTACACTGAGCCTAGTGTGTCCTGTGTGCGCGCCCAAAACGTAACGACATGGCGGAAAATACAGGTACAGAGGGGACGGGGTGCTCAGGGTGGTTTTTAGTAGAAGCAATAGTAGAGCATACAACAGGACAGCAAATTTCAGAGGATGAGGATGAAACAGTAGAGGATAATGGGTCTGATATGGTAGACTTTATAGATGACAGGCCAATTACACACAATTCCGTGGAAGCACAGGCATTGTTAAACGAGCAGGAGGCGGATGCTCATTATGCAGCTGTGCAGGACCTAAAACGAAAGTATTTAGGTAGTCCATATGTTAGTCCTTTGGGTAATATTGAGCAGTCAGTAGACTGCGACATAAGTCCCCGGCTGGACGCTATAAAATTAAGTAAAAACCCTAAAAAGGTAAAGCGACGGCTGTTTGAAACAAAGGAAATAACGGACAGTGGATATGGCAATTCTGAAGTGGAAACTCAAACGCAGGTAGAGAGCAATGGCGAACCGGAAGGTTGCGGGGGAGGTGGACAGGGAAGGGACACAGAGGGGGAGGAAACGGAAGTACAAACAGATAGCGACACACAACAGCAGACAGCAACCACGCGGATACTAGAACTGTTAAAATGTAAGGATGTAAGGGCTACACTTCTTGGTAAGTTTAAAGACTGTTATGGGTTATCATATACTGATTTAATTAGACAGTTTAAAAGCAACAAATCAACATGTGGGCACTGGGTGGTAGCAGCATTTGGGGTACATCATAGTGTAGCAGACGCTTTTCAAAACCTAATACAGCCTGTAACAACATATAGCCATATACAATGGCTTACAAATGCATGGGGAATGGTGTTGCTAGCATTATTAACATTTAAAGTAAATAAAAACAGATGTACCGTGGCACGAATGCTGGCAACATTGCTTAACATTCCTGAGGACCACATGCTAATAGAGCCACCAAAAATACAAAGCACTGTGGCGGCATTATATTGGTTTAGGAGTAGTTTATCTAATGCCAGTATAGTACATGGAGACACACCAGACTGGATAACAAGGCAAACCATTGTGGAACATGGTATTGCAGACAATCAATTTAAATTAGCAGACATGGTACAATGGGCATATGATAATGACCTGTGTGATGAAAGTGAAATTGCCTTTGACTATGCACAACGAGCAGACATAGATGCAAATGCAAGGGCATTTTTAAATAGTAATTGTCAGGCAAAATATGTAAAAGACTGTGCCACTATGTGTAAGCATTATAAAAATGCAGAAATGAAAAAAATGAACATGAAACAATGGATACATTACAGGAGTAGTAAAGTCGAAGATGCAGGAAATTGGAAACCAATAGTACAATTTTTAAAACATCAAAATATAGAATTTATTCCATTTTTAAGTAAATTAAAGCTGTGGCTGCATGGTACACCAAAGAAAAACTGTATTGCAATAGTGGGACCACCAGACACAGGCAAATCATGTTTTTGCATGAGTTTAATTAAATTCTTAGGAGGTACTGTAATAAGTTTTGTAAATTCAAGTAGTCACTTTTGGCTTCAACCGTTATGCAATGCAAAGGTAGCGTTATTAGATGATGCAACACAATCCTGCTGGGTATATATAGATACATATATGAGAAACCTACTAGATGGAAATCCAATGAGTATTGATAGAAAGCATAAATCATTGGCATTAATAAAATGTCCGCCATTATTAATAACATCTAACATAGACATTACTAAAGACGAGAAATATAAATACCTATTTAGCAGGGTGTCAGTATTTACATTTCCAAATCCATTCCCTTTTGACAGAAATGGGAATGCAGTATATGACCTTTGTGAATCAAACTGGAAATGTTTCTTTACAAGATTATCAGCAAGCCTAGATATACAAAACTCAGAGGACGAGGACGATGGAGACAATAGCCAAGCATTTAGATGTGTGCCAGGAACAGTTGTTAGAACTGTATGAAGAAAATAGTAATAACCTTGAAAAGCATATACAACATTGGAAATGTGTACGGCACGAAAGTGTACTGCTACACAAAGCAAGGCAAATGGGCCTACACCATATTGGAATGCAAGTGGTGCCCCCACTAGCAGTGTCACAAACTAAGGGACATGAGGCAATTGAAATGCAAATGACATTAGAGACATTACTAAAGTCCGCCTATGGTATGGAGCCATGGACATTGCAAGACACAAGTCGGGAAATGTGGTTAGCCCCTCCAAAATACTGTTTGAAAAAACAGGGACAAACTGTGGAAGTAAAATATGACTGCAAGGCAGACAATATTATGGAATATGTTATGTGGAAATTTATATATATACTGGACGGCGACGAATGGGTAAAGGTGGAAGGACAAGTTGACTATAGGGGGCTGTATTATGTACAGGGAGGGTATAAAACATACTACACAAATTTTGAAACAGAGGCTAAAAAATATGGGAATACGTTGCAATGGGAAGTGTGTGTTGGCAGCACAGTTATATGTTCTCCTGCATCTGTATCTAGTACTGTGCAAGACGTATCCATTGCTGGGCCTGCTTCATACCCCACCACCACCACCTTTGCACAGGCCGCCCCAACAGTGTCCACCACCGCCGCCGAGGATCACGTGGACGCGCCGCCCAGTAAACGACCCCGAGGACGTTCCACCAACACCAACAC---------CACCAACAACACCAGAAACACCGTGTGTATCACAAACGGAGACTCCGTGGACAGTGCAAACAACAACATCATCGCTAACCATTACAACAATAACAAAGGACGGGACAACTGTTACTGTCGAGCTACGCCTATAGTTCAATTACAAGGTGACCCAAATTGTTTAAAGTGTTTCAGATACAGATTACATGACAAACATAAACACCTGTTTCTGTCAGCATCCTCCACATGGCATTGGACCAGTCCCACCATACCTACAAAACATGCACTAGTAACACTAACATATGCCAATGAACAACAGCGACAACAGTTTTTAGATACTGTAAAACTACCTACAACAATTAGTTATAAGTTGGGATATATGTCGTTACAATTGTTGTAATAGTGCATTGTAAATATTGTATGTATTGTACATGGACCTAATACCTATAGATGGTACTATAGGAACAACCAGCACCTCCATACTGCCAGTTGTAATAGCTGTTTTTGTATGTATTGTTAGCATTGTATTAATTATAGCAATAACTGATTTTTTTGTATATACATCCATACTGGTACTAACACTTATTCTATATTTATTGCTTTGGCTTTTACTAACATCTGCTTTGCAGTTTTATACACTAACCTTGTGTGTTTGCTATTTACCTGCGTTTTCTTTGCATTTATATATTTTACATAATTTAGAGTAACCATTACAATGCTAACATGTACATTGGATGATGGTGATACATGGTTGTTATTATGGTTGTTAACTGCATTGGTCGTAGCTATTATTGCATTATTGTTAATGCATTTCAAAGGTGTAACGCCTTCTGTATGCAGTAAATAAGTGTTTTTATACATGCTGTGTATGGTGTAATTATGGCACATAGTAGGGCTCGGCGGCGTAAACGTGCATCGGCCACCCAATTATATCAAACCTGTAAGGTTTCAGGTACATGTCCCTCTGATATTATACCTAAAATTGAGCATAATACTATTGCAGATCAAATATTAAAGTGGGGCAGTTTAGGGGTGTTTTTTGGGGGGCTTGGCATTGGTACAGGCTCTGGTACCGGTGGCAGGACTGGTTACATTCCTTTACAGTCTGCCCCACGCCCTGACATTCCGTCTGGGCCTGCTGCACGTCCGCCCATTATTGTTGATACAGTTGGCCCTGGTGACCCCTCTATAGTGTCCTTAGTTGAAGAATCTGCTATTATTAATTCTGGGGCCCCTGAGGTGGTGCCCCCTTCACATGGGGGGTTTGAGATTACTACATCTGAATCGACCACACCAGCTATATTAGATGTCTCTGTTACAACACACAACACTACCTCTACAAGTGTATTTAGAAATCCCTCGTTTACTGACCCTTCTGTTATACAGTCTCAACCCCCCGTAGAGGCTGGTGGTCATGTGCTTATTTCCTCCTCTACTGTTTCTTCCCATCCTGTAGAGGAAATACCTTTAGATACATTTATTGTCTCCTCCTCTGATAGTAATCCTGCATCTAGTACTCCTATTCCTACAGCTGCTACACGTCCTCGTATTGGTTTATATAGTAGGGCCCTGCATCAAGTACAGGTCACGGATCCTGCGTTCTTGTCCAGTCCTCAACGCCTTATAACCTTTGATAATCCAGTATATGAAGGTGAGGATGTTAGTTTGCAATTTGAACACAATACAATACATAATCCTCCTGATGATGCCTTTATGGACATTATTCGCTTACACAGACCTGCTATAACATCTCGACGTGGTCTTGTACGGTTTAGTAGAATTGGGCAACGGGGGTCTATGCATACGCGCAGTGGTAAGCATATAGGTGGACGGGTGCATTTTTTTCAAGACATTTCTCCTATATCTGCTGCAGAATCTGCTGCAGAAGAAATAGAGCTGCACCCTCTTGTGGCTCATGCACAGGATAGCAGTGGCTTATTTGATATTTATGCAGAACCTGACCTTGAGGTTATGGAGGAACCAGTTCCATTGTCTTTTTCAACATCCACACCCTTTCAGCGGTCGGCTGTGTCAGCCACATGGGGCAATACTACTGTCCCCCTTTCATTACCAGGTGACATGTTTATACAGCCTGGTCCTGACATAATGTTTCCAACTGCATCTTCTACAACACCCTATAGTCCTGTTACTCCTGCTTTACCTACAGGTCCTGTTTTTATAAATGGTTCTACATTTTATCTATATCCATCATGGTATTTTGCACGCAAACGCCGTAAACATGTTCCCTTGTTTTTTACAGATGTGGCGGCCTAGTGACAACCAGGTTTATGTGCCTCCTCCCGCCCCTGTATCCAAGGTCATTACCACGGATGCTTATGTTACACGCACCAACATCTTTTATCATGCTAGCAGTTCTAGACTACTTGCTGTAGGAAATCCCTATTTCCCTATAAAACAGGTTAACAAAACAGTTGTTCCTAAAGTGTCTGGATATCAATTTAGGGTGTTTAAGGTGCTTTTGCCAGATCCCAATAAATTTGCTTTACCTGACACTTCCTTATTCGACCCCTCCAGTCAACGTTTGGTATGGGCCTGTACGGGTTTGGAGGTAGGTAGGGGACAGCCTTTAGGTATTGGCATTAGTGGTCACCCTTTATTAAATAAATTAGATGATGTGGAAAACTCAGCTAGTTATGCAGCCAATCCTGGTCAGGATAACAGGGTTAATGTTGCTATGGATTATAAACAGACACAGTTATGCATGGTAGGCTGTGCTCCCCCGTTGGGTGAACATTGGGGAAAAGGCAAGCAATGTTCTAATGTTACTGTAAAGCCAGGCGATTGCCCTGCATTGGAATTAATTACTAGTGTGATTCAGGATGGTGATATGGTAGATACAGGCTTTGGTGCCATGAATTTTGCTGAATTGCAGCCTATTAAATCTGATGTTCCTTTGGACATATGTAACACTACATGCAAATATCCTGATTATTTACAGATGGCTGCAGATCCATATGGGGATAGATTGTTTTTTTACTTACGCAAGGAACAAATGTTTGCAAGGCACTTTTTTAATAGGGCTGGCACAGTGGGTGAGGACATTCCCCAGGACCTATATATTAAAGGTACTACACGTGGTACACTTGCCAATGCTATTTACTTTAATACCCCCAGTGGTTCTCTTGTGTCTTCTGAAACACAGTTGTTTAATAAGCCCTTTTGGCTACAAAAGGCGCAAGGCCACAATAATGGCATTTGTTGGGGTAATCAATTATTTGTTACAGTTGTGGATACCACACGTAGTACTAACATGACAGTGTGTGCTCCTACTACACAATCACAATCGCCTCCTCCTGCTACATATACCAGTTCAGACTACAAACAATACATGAGACATGTGGAGGAATATGATTTGCAATTTATTTTTCAGTTATGTAGTATTAAATTAACTGCTGAGGTTATGGCCTATATTCATACTATGAATCCTACAGTTTTAGAAGACTGGAACTTTGGCCTAACACCTCCCCCCAATGGTACTTTAGAAGACACCTACAGATATGTGCAGTCTCAGGCTATTGCATGTCAAAAGCCTACTCCTGATAAAGCAAAGCCTAATCCCTATGCCAATTTAAGTTTTTGGGAGGTAAATCTTAAGGAAAAGTTTTCTAGTGAGTTGGATCAATACCCCCTTGGTAGAAAGTTTTTATTGCAAACAGGCGTGCAGGCGCGCTCTTCGGTTCGTGTAGGTAAAAAGCGTTCGGCCCCTACAGCCCCCTCCTCTACCACAAAACAGAAACGCTCTAGGAAAAGATAGCATGCTTTTGTGTTGTGTGTTATATGTTGTTGCATGGTATATGTGTGTTGTATTATATTGTGTGTCATATGTTGTTGTATGGTATATGTGTTCTGTATGTACTTGTGTGTCATATTGTATGTGTCATGTTGTGTAATGTTGTATGTACTGCCTGTATG----------------------TGTTTACTGTTGTATGTACTGCATGTATGTGTTTGTTGTGTACAATAAACGT----TGTCCCTGTGTCCTGTTTTACCCTGTACGTGTGTGTTTTGTGTTATAATTTTATATACCTAATTTACCTTTTTATAACCCTTTCCCTCCATTTTTCGTGCAACCGTTTTCGGTTATTAGTCATCTCTCCACATCCTGTAACCAATTTGTTGCAGCAAGCATTTTATGTAATCCTATATACTGTTTGCCAAGGTTATACTGTGTTGCCAAGTACACACCTGGTGCACAAATAGGCGCGGTTTTGGCATCCACATAATACATTCCTAATCTATATACCACTCCTGTCTGCCTGTTAAACAATTGGGTACTTTTCTAATACATTTTTGTAGTTGGTAGCCAACTTTTAAAAGCATTTTTGGCTGCCAGTACCACATTTTTCTACAGTTACTGTTAGGTTTATAAAATGAGTAACCTAAGGTTACACACCTGCAACCGGTATCGGTTAACACACACCCTATACACTTCCTTATTATACATAATAACAATCTTACCTTTTTAAAAAATAGGAGGAACCGAAATCGGTTCCAACCGAAAACGGTTATATATAAACCAGCCCAAAAATTAGGCAAGCGGGGCATAA
>LNS8393065_HPV74
ATGGAAAGTGCAAATGCCTCCACGTCTGCAAAAACTATAGACCAGTTGTGCAAGGACTGCAACATTCCTATGCACAATTTGCAAATTTCATGCGTGTTTTGCAGGAAAACCTTGTCTTGTCCAGAGGTTTATTCCTTTGCCTATAAAGATTTGTATATAGTATACCGAGGAAACTTTCCATTTGCAGCGTGCGCCATTTGCCTAGAACTACAAGGTAAAGTAAATCAGTTTAGACACTTCAACTACGCGGGATATGCGTTAACAGTGGAAGAAGAAACAAAGCAGTCAATTTTGGATGTGCTAATACGCTGCTACCTGTGCCATAAGCCGTTGTGCCACGTGGAAAAAGTACGGCACATTGTGGAAAAGGCAAGATTCATTAAACTAGGCGACACCTGGAAAGGGCGCTGCTTACATTGCTGGACAACATGCATGGAAAATATCCTACCTTAAAGGAAATTGTGT------TACAGCTACAACCTGACCCTGTAGGCCTACATTGCAATGAGCAATTAGACAGCTCAGAAGAGGAGGTGGAGGAACTAGCCACGCAAGCCACGCAACA---TACACAGCCTTACCAAATAGTAACCTGCTGTTGTGTATGTAATCGCAGCCTTCGGCTTGTTGTGCAGTGTACAGGACCAGACATCAACAATCTACATACGCTTCTACTGGGTACACTGAGCCTAGTGTGTCCTGTGTGCGCGCCCAAAACGTAACGACATGGCGGAAAATACAGGTACAGAGGGGACGGGGTGCTCAGGGTGGTTTTTAGTAGAAGCAATAGTAGAGCATACAACAGGACAGCAGATTTCAGAGGATGAGGATGAAACAGTAGAGGATAATGGGTCAGATATGGTAGACTTTATAGATGACAGGCCAATTACACACAATTCCTTGGAAGCACAGGCATTGTTAAACGAGCAGGAGGCGGATGCTCATTATGCAGCTGTGCAGGACCTAAAACGAAAGTATTTAGGTAGTCCATATGTTAGTCCTTTGGGTAATATTGAGCAGTCAGTAGACTGCGACATAAGTCCCCGGCTGGACGCTATAAAATTAAGTAAAAACCCTAAAAAGGTAAAGCGACGGCTGTTTGAAACAAAGGAAATAACGGACAGTGGATATGGCAATTCTGAAGTGGAAACTCAAACGCAGGTAGAGAGCAATGGCGAACCGGAAGGTTGCGGGGGAGGTGGACAGGGAAGGGACACAGAGGGGGAGGAAACGGAAGTACAAACAGATAGCGACACACAACAGCAGACAGCAACCACGCGGATACTAGAACTGTTAAAATGTAAGGATGTAAGGGCTACACTTCTTGGTAAGTTTAAAGACTGTTATGGGTTATCATATACTGATTTAATTAGACAGTTTAAAAGCAACAAATCAACATGTGGGCATTGGGTGGTAGCAGCATTTGGGGTACATCATAGTGTAGCAGACGCTTTTCAAAACCTAATACAGCCTGTAACAACATATAGCCATATACAATGGCTTACAAATGCATGGGGAATGGTGCTGCTAGCATTATTAACATTTAAAGTAAATAAAAACAGATGTACCGTGGCACGAATGCTGGCAACATTGCTTAACATTCCTGAGGACCACATGCTAATAGAGCCACCAAAAATACAAAGCACTGTGGCGGCACTATATTGGTTTAGGAGTAGTTTATCTAATGCCAGTATAGTACAGGGAGACACACCAGACTGGATAACAAGGCAAACCATTGTGGAACATGGTATTGCAGACAATCAATTTAAATTAGCAGACATGGTACAATGGGCATATGATAATGACCTGTGTGATGAAAGTGAGATTGCCTTTGACTATGCACAACGAGCAGACATAGATGCAAATGCAAGGGCATTTCTAAATAGTAATTGTCAGGCAAAATATGTAAAAGACTGTGCCACCATGTGTAAGCATTATAAAAATGCAGAAATGAAAAAAATGAATATGAAACAATGGATACATTACAGGAGTAGTAAATTTGAAGAGGCAGGAAATTGGAAACCAATAGTACAATTTTTAAAACATCAAAATATAGAATTTATTCCATTTCTCAGTAAATTAAAGCTGTGGCTGCATGGTACACCAAAGAAAAACTGTATTGCAATAGTGGGACCACCAGACACAGGCAAATCATGTTTTTGCATGAGTTTAATTAAATTTTTAGGAGGTACTGTAATAAGTTATGTAAATTCAAGTAGTCACTTTTGGCTTCAACCGTTATGCAATGCAAAGGTAGCGTTATTAGATGATGCAACACAATCCTGCTGGGTATATATAGATACATATATGAGAAACCTATTAGATGGGAATCCAATGAGTATTGATAGAAAGCATAAATCATTGGCATTAATAAAATGTCCGCCATTATTAATAACATCTAACATAGACATTACTAAAGACGAGAAATATAAATACCTATTTAGCAGGGTGTCAGTATTTACATTTCCAAATCCATTCCCTTTTGACAGAAATGGGAATGCAGTATATGACCTTTGTGAATCAAACTGGAAATGTTTTTTTACAAGATTATCAGCAAGCCTAGATATACAAAACTCAGAGGACGAGGACGATGGAGACAATAGCCAAGCATTTAGATGTGTGCCAGGAACAGTTGTTAGAACTGTATGAAGAAAATAGTAATAACCTTGAAAAGCATATACAACATTGGAAATGTGTACGGCACGAAAGTGTACTGCTACACAAAGCAAGGCAAATGGGCCTACACCATATTGGAATGCAAGTGGTGCCCCCACTAGCAGTGTCACAAACCAAGGGACATGAGGCAATTGAAATGCAAATGACATTAGAGACATTACTAAAGTCCGCCTATGGTATGGAGCCATGGACATTGCAAGACACAAGTCGGGAAATGTGGTTAGCCCCTCCAAAATACTGTTTTAAAAAACAGGGACAAACTGTGGAAGTAAAATATGACTGCAAGGCAGACAATATTATGGAATATGTTACGTGGAAATTTATATATATACTGGACGGCGACGAATGGGTAAAGGTGGAAGGACACGTTGACTATAGGGGGCTGTATTATGTACAGGGAGGGTATAAAACATACTACACAAATTTTGAAACTGAGGCTAAAAAATATGGGAATACGTTGCAATGGGAAGTGTGTGTTGGCAGCACAGTTATATGTTCTCCTGCATCTGTATCTAGTACTGTGCAAGACGTATCCATTGCTGGGCCTGCTTCATACCCCACCACCACCACCTTTGCACAGGCCGCCCCAACAGTGTCCACCACCGCCGCCGAGGACCACGTGGACGCGCCGCCCAGTAAAAGACCCCGAGGACGTTCCACCAACACCAACACCACCAACAACACCAACAACACCAGAAACACCGTGTGTATCACAAACGGAGACTCCGTGGACAGTGCAAACAACAACATCATCGCTAACCATTACAACAATAACAAAGGACGGGACAACTGTTACTGTCGAGCTACGCCTATAGTTCAATTACAAGGTGACCCAAATTGTTTAAAGTGTTTTAGATACAGATTACATGACAAACATAAACACCTGTTTTTGTCAGCATCCTCCACATGGCATTGGACCAGTCCTACTATACCCACAAAACATGCACTAGTAACACTAACATATGCTAATGAACAACAGCGACAACAATTTTTAGATACTGTAAGACTACCTACAACAATTAGTTATAAGTTGGGATATATGTCATTACAATTGTTGTAATAGTGCATTGTAAATATTGTATGTATTGTACATGGACCTAATACCTATAGATGGTACTATAGGAACAACCAGCACCTCCATACTGCCAGGTGTAATAGCTGTTGTTGTATGTATTGTTAGCATTGTATTAATTATAGCCATAACTGATTTTTTTGTATATACATCCATACTGGTACTAACACTTATTCTATATTTATTGCTTTGGCTTTTACTAACATCTGCTTTGCAGTTTTATATACTAACCTTGTGTGTGTGCTATCTACCTGCGTTTTCTTTGCATTTATATATTTTACATAATTTAGAGTAACCATTACAATGCTAACATGTACATTTGATGATGGTGATACATGGTTGTTATTATGGTTGTTAACTGCACTTATTGTAGCTATTGTTGCATTGTTGTTAATGCATTTCAAGGGTGTAACGCCTTCTGTATGCAGTAAATAAGTGTTTTTATACATGCTGTGTATGGTGTAATTATGGCACATAGTAGGGCTCGTCGGCGTAAACGTGCATCGGCCACCCAATTATATCAAACCTGTAAGGTGTCAGGTACATGTCCCTCTGATATTATACCTAAAATTGAGCATAATACTATTGCAGATCAAATATTAAAGTGGGGAAGTTTAGGGGTGTTTTTTGGGGGGCTTGGCATTGGTACAGGCTCTGGTACCGGTGGCAGAACCGGGTACATTCCTTTACAGTCTGCCCCACGCCCTGACATTCCTTCTGGGCCTGCTGCACGTCCGCCCATTATTGTTGATACAGTTGGCCCTGGTGACCCCTCTATAGTGTCCTTAGTTGAAGAATCTGCTATTATTAATTCTGGGGCTCCTGAGGTGGTGCCCCCTTCTCATGGAGGGTTTGAGATTACTACATCTGAATCAACCACACCAGCTATATTAGATGTCTCTGTTACAACACACAACACTACCTCTACAAGTGTATTTAGAAATCCCTCGTTTACTGACCCTTCTGTTATACAGTCTCAACCCCCCGTAGAGGCTGGTGGTCATGTGCTAATTTCCTCCTCTACTGTTTCTTCCCATCCAGTAGAGGAAATACCTTTAGATACATTTATTGTCTCCTCCTCTGATAGTAATCCTGCATCTAGTACCCCTATTCCTACAGCTGCTACACGTCCCCGTATTGGTTTATATAGTAGGGCCCTGCATCAAGTACAGGTCACGGATCCGGCTTTCTTGTCCAGTCCTCAACGCCTTATAACCTTTGATAATCCAGTATATGAAGGTGAGGATGTTAGTTTGCAATTTCAGCACAATACAATACATAATCCTCCTGATGATGCCTTTATGGACATTATTCGCTTACACAGACCTGCTATAACGTCTCGACGTGGTCTTGTACGGTTTAGTAGAATCGGGCAACGGGGGTCTATGCATACGCGCAGTGGTAAGCATATAGGTGGACGGGTGCATTTTTTTCAAGACATTTCTCCTATATCTGCTGCAGAATCTGCTGCAGAAGAAATAGAGCTGCACCCTCTTGTGGCTCATGCACAGGATAGCAGTGGCTTATTTGATATTTATGCAGAACCTGACCTTGAGGTTATGGAGGAACCAGTTCCATTGTCTTTTTCAACATCCCCACCCTTTCAGCGGTCGGCTGTGTCAGCCACATGGGGCAATACTACTGTCCCCCTTTCATTGCCAGGTGACATGTTTATACAGCCTGGTCCTGACATAATGTTTCCAACTGCATCTTCTACAACGCCCTATAGTCCTGTTACTCCTGCTTTACCTACAGGTCCTGTTTTTATAAATGGTTCTACATTTTATCTATATCCATCATGGTATTTTGCACGCAGACGCCGTAAACATGTTCCCTTGTTTTTTACAGATGTGGCGGCCTAGTGACAACCAGGTTTATGTGCCTCCTCCCGCCCCTGTATCCAAGGTCATTACCACGGATGCTTATGTTACACGCACCAACATCTTTTATCATGCTAGCAGTTCTAGACTACTTGCTGTAGGAAATCCCTATTTCCCTATAAAACAGGTTAACAAAACCGTTGTTCCTAAAGTGTCTGGATATCAATTTAGGGTGTTTAAGGTGCTTTTGCCAGATCCCAATAAATTTGCTTTACCTGACACGTCGTTATTTGACCCCTCCAGCCAACGTTTGGTATGGGCCTGTACGGGTTTGGAGGTAGGTAGGGGACAGCCTTTAGGTATTGGCATTAGTGGTCACCCTTTATTAAATAAATTAGATGATGTGGAAAACTCCGCTAGTTATGCAGCCAATCCTGGTCAGGATAACAGGGTTAATGTTGCTATGGATTATAAACAAACACAGTTATGCATGGTAGGCTGTGCTCCCCCGTTGGGTGAACATTGGGGAAAGGGCAAGCAATGTTCTAATGTTACTGTAAAGCCAGGCGATTGCCCTGCATTAGAATTAATTACTAGTGTCATTCAGGATGGTGATATGGTCGATACAGGCTTTGGTGCCATGAATTTTGCTGAATTGCAGCCTATTAAATCTGATGTTCCTTTGGACATATGTAACACTACATGCAAATATCCTGATTATTTACAAATGGCTGCAGATCCATATGGGGATAGATTGTTTTTCTACCTACGCAAGGAACAGATGTTTGCAAGGCACTTTTTTAATAGGGCTGGAACAGTGGGCGAGGACATTCCCCAGGACCTATATATTAAAGGTACTACACGTGGTACACTTGCCAATGCTATTTACTTTAATACCCCCAGTGGTTCTCTTGTGTCTTCTGAAACACAGTTGTTTAATAAGCCCTTTTGGCTACAAAAGGCGCAAGGCCACAATAATGGCATTTGTTGGGGTAATCAATTGTTTGTTACAGTTGTGGATACCACACGTAGTACTAACATGACAGTGTGTGCTCCCA---------CACAATCCCCCCCTGCTGCTACATATACTAGTGCAGACTACAAACAATACATGAGACATGTGGAGGAATTTGATTTGCAATTTATTTTTCAGTTATGTAGTATTAAATTAACTGCTGAGGTTATGGCCTATATTCATACTATGAATCCTACAGTTTTAGAAGACTGGAACTTTGGCCTAACACCTCCCCCCAATGGTACTTTAGAAGACACCTACAGATATGTGCAGTCTCAGGCTATTGCATGTCAAAAGCCTACTCCTGATAAAGCAAAGCCTAATCCCTATGCCAATTTAAGTTTTTGGGAAGTAAATCTTAAGGAAAAGTTTTCTAGTGAGTTGGATCAATACCCCCTTGGTAGAAAGTTTTTATTGCAAACAGGCGTGCAGGCGCGCTCTTCGGTTCGTGTAGGTAAAAAGCGTTCGGCCCCTACAGCCCCCTCCTCAACCACTAAACAGAAACGCTCTAGGAAACGATAGCATGCTTTTGTTTTGTGTGTTATATGTTGTTGCATGGTATATGTGTGTTGTATTATATTGTGTGTCATATGTTGTTGTATGGTGTATGT----TGTATGTACTTGTGTGTCATATTGTATGTGTCATGTTGTGTAATGTTGTATGTACTGCCTGTATGTGTTTACTGTTGTATGTACTGCTGTTTACTGTTGTATGTACTGCATGTATGTGTTTGTTGTGTACAATAAACTT----TATCCCTGTGTCCTGTTTTACCCTGTACGTGTGTGTCTTGTGTTATAATTCTATATACCTAATTTACCTTTGTATAACCCTTTCCCTCCATTTTTAGTGCAACCGTTTTCGGTTATTACTCATCTCTCCACATCCTGTAACCGATTTGTTGCAGCAAGCATTTTATGTAATCCTATATACTGTTTGCCAAGGTCATACTGTGTTGCCAAGTACACACCTGGTGCACACATAGGCGCGGTTTTGGCATCCACATAATACATTCCTAATCTCTATAACAATCCTGTCTGCCTGTTTAACAATTGGGTACTTTTTTAATACATTTTTGTAGTTGGTAGCCAACTTTTAAAAGCATTCTTGGCTGCCAGTACCACATTTTTCTAAAGTTACTGTTAGGTTTATAAAATGAGTAACCTAAGGTAACACACCTGCAACCGGTATCGGTTAACACACGCCCTATGCACTTCCTTATTATACATAATAACAATTTTACCTTTTTAAAAAATAGGAGGAACCGAAATCGGTTCCAACCGAAAACGGTTATATATAAACCAGCCCAAAAATTAAGCAAGCGGGGCATA-
>AF436130|HPV74|A1|
ATGGAAAGTGCAAATGCCTCCACGTCTGCAAAAAGTATAGACCAGTTGTGCAAGGACTGCAACATTCCTATGCACAATTTGCAAATTTCATGCGTGTTTTGCAGGAAAACCTTGTCTTGTCCAGAGGTATATTCCTTTGCCTATAAAAATTTGTATATAGTATACCGAGGAAACTTTCCATTTGCAGCGTGCGCCATTTGCTTAGAACTACAAGGTAAAGTAAATCAGTTTAGACACTTCAACTACGCGGGATATGCGTTAACAGTGGAAGAAGAAACAAAGCAGTCAATTTTGGATGTGCTAATACGCTGCTACCTGTGCCATAAGCCGCTGTGCCACGTGGAAAAAGTACGGCACATTTTGGAAAAGGCAAGATTTATTAAACTAGGCGACACCTGGAAAGGGCGCTGCTTACATTGCTGGACAACATGCATGGAAAATATCCTACCTTAAAGGAAATTGTGT------TACAGCTACAACCTGACCCTGTAGGCCTACTTTGCAATGAGCAATTAGACAGCTCAGAAGAGGAGGTGGATGAACTAGCCACGCAAGCCACGCAACA---TACACAGCCTTACCAAATAGTAACCTGCTGTTGTGTGTGTAATCGCAGCCTTCGGCTTGTTGTGCAGTGTACAGGACCAGACATCAACAATCTACATACGCTTCTACTGGGTACACTGAGCCTAGTGTGTCCTCTGTGCGCGCCCAAAACGTAACGACATGGCGGAAAATACAGGTACAGAGGGGACGGGGTGCTCAGGGTGGTTTTTAGTAGAAGCAATAGTAGAGCATACAACAGGACAGCAGATTTCAGAGGATGAGGATGAAACAGTAGAGGATAATGGGTCTGATATGGTAGACTTTATAGATGACAGGCCTATTACACACAATTCCTTGGAAGCACAGGCATTGTTAAACGAGCAGGAGGCGGATGCTCATTATGCAGCTGTGCAGGACCTAAAACGAAAGTATTTAGGTAGTCCATATGTTAGTCCTTTGGGTAATATTGAGCAGTCAGTAGACTGCGACATAAGTCCCCGGCTGGACGCTATAAAATTAAGTAAAAACCCTAAAAAGGTAAAGCGACGGCTGTTTGAAACAAAGGAAATAACGGACAGTGGATATGGCAATTCTGAAGTGGAAACTCAAACGCAGGTAGAGAGCAATGGCGAACCGGAAGGTTGCGGGGGAGGTGGACAGGGAAGGGACACAGAGGGGGAGGAAACGGAAGTACAAACAGATAGCGACACACAACAGCAGACAGCAACCACGCGGATACTAGAACTATTAAAATGTAAGGATGTAAGGGCTACACTTCTTGGTAAGTTTAAAGACTGTTATGGGTTATCCTATACTGATTTAATTAGACAGTTTAAAAGCAACAAATCAACATGTGGGCATTGGGTGGTAGCAGCATTCGGGGTACATCATAGTGTAGCAGACGCTTTTCAAAACCTAATACAGCCTGTAACAACATATAGCCATATACAATGGCTTACAAATGCATGGGGAATGGTGCTGCTAGCATTATTAACATTTAAAGTAAATAAAAACAGATGTACCGTGGCACGAATGCTGGCAACATTGCTTAACATTCCTGAGGACCACATGCTAATAGAGCCACCAAAAATACAAAGCACTGTGGCGGCACTATATTGGTTTAGGAGTAGTTTATCGAATGCCAGTATAGTACAGGGAGACACACCAGACTGGATAACAAGGCAAACCATTGTGGAACATGGTATTGCAGACAATCAATTTAAATTAGCAGACATGGTACAATGGGCATATGATAATGACCTGTGTGATGAAAGTGAGATTGCCTTTGACTATGCACAACGAGCAGACATAGATGCAAATGCAAGGGCATTTTTAAATAGTAATTGTCAGGCAAAATATGTAAAAGACTGTGCCACTATGTGTAAGCATTATAAAAATGCAGAAATGAAAAAAATGAATATGAAACAATGGATACATTACAGGAGTAGTAAAGTTGAAGAGGCAGGAAATTGGAAACCAATAGTACAATTTTTAAAACATCAAAATATAGAATTTATTCCATTTCTAAGTAAATTAAAGCTGTGGCTGCATGGTACACCAAAGAAAAACTGTATTGCAATAGTGGGACCACCAGACACAGGCAAATCATGTTTTTGCATGAGTTTAATTAAATTTCTAGGAGGTACTGTAATAAGTTATGTAAATTCAAGTAGTCACTTTTGGCTTCAACCGTTATGCAATGCAAAGGTAGCGTTATTAGATGATGCAACACAATCCTGCTGGGTATATATAGATACATATATGAGAAACCTATTAGATGGGAATCCAATGAGTATTGATAGAAAGCATAAATCATTGGCATTAATAAAATGTCCGCCATTATTAATAACATCTAACATAGACATTACTAAAGACGAGAAATATAAATACCTATTTAGCAGGGTGTCAGTATTTACATTTCCAAATCCATTCCCTTTTGACAGAAATGGGAATGCAGTATATGACCTTTGTGAATCAAACTGGAAATGTTTCTTTACAAGATTATCAGCAAGCCTAGATATACAAAACTCAGAGGACGAGGACGATGGAGACAATAGCCAAGCATTTAGATGTGTGCCAGGAACAGTTGTTAGAACTGTATGAAGAAAATAGTAATAACCTTGAAAAGCATATACAACATTGGAAATGTGTACGGCACGAAAGTGTACTGCTACACAAAGCAAGGCAAATGGGCCTACACCATATTGGAATGCAAGTGGTGCCCCCACTAGCAGTGTCACAAACCAAGGGACATGAGGCAATTGAAATGCAAATGACATTAGAGACATTACTAAAGTCCGCCTATGGTATGGAGCCATGGACATTGCAAGACACAAGTCGGGAAATGTGGTTAGCCCCTCCAAAATACTGTTTTAAAAAACAGGGACAAACTGTGGAAGTAAAATATGACTGCAAGGCAGACAATATTATGGAATATGTTATGTGGAAATTTATATATATACTGGACGGCGACGAATGGGTAAAGGTGGAAGGACAAGTTGACTATAGGGGGCTGTATTATGTACAGGGAGGGTATAAAACATACTACACAAATTTTGAAACTGAGGCTAAAAAATATGGGAATACGTTGCAGTGGGAAGTGTGTGTTGGCAGCACAGTTATATGTTCTCCTGCATCTGTATCTAGTACTGTGCAAGACGTATCCATTGCTGGGCCTGCTTCATACCCCACCACCACCACCTTTGCACAGGCCGCCCCAACAGTGTCCACTACCGCCGCCGAGGATCACGTGGACGCGCCGCCCAGTAAAAGACCCCGAGGACGTTCCACCAACACCAACACCACCAACAACACCAACAACACCAGAAGCACCGTGTGTATCACAAACGGAGACTCCGTGGACAGTGCAAACAACAACATCATCGCTAACCATTACAACAATAACAAAGGACGGGACAACTGTTACTGTCGAGCTACGCCTATAGTTCAATTACAAGGTGACCCAAATTGTTTAAAGTGTTTTAGATACAGATTACATGACAAACATAAACACCTGTTTTTGTCAGCATCCTCCACATGGCATTGGACCAGTCCCACTATACCCACAAAACATGCACTAGTAACACTAACATATGCTAATGAACAACAGCGACAACAGTTTTTAGATACTGTAAGACTACCTACAACAATTAGTTATAAGTTGGGATATATGTCATTACAATTGTTGTAATAGTGCATTGTAAATATTGTATGTATTGTACATGGACCTAATACCTATAGATGGTACTATAGGAACAACCAGCACCTCCATACTGCCAGTTGTAATAGCTGTTTTTGTATGTATTGTTAGCATTGTATTAATTATAGCAATAACTGATTTTTTTGTATATACATCCATACTGGTACTAACACTCATTCTATATTTATTGCTTTGGCTTTTACTAACATCTGCTTTGCAGTTTTATACACTAACCCTGTGTGTGTGCTATCTACCTGCGTTTTCTTTGCATTTATATATTTTACATAATTTAGAGTAACTATTACAATGCTAACATGTACATTGGATGATGGTGATACATGGTTGTTATTATGGTTGTTAACTGCACTTATCGTAGCTATTCTTGCATTATTGTTAATGCATTTCAAGGGTGTAACGCCTTCTGTATGCAGTAAATAAGTGTTTTTATACATGCTGTGTATGGTGTAATTATGGCACATAGTAGGGCTCGTCGGCGTAAACGTGCATCGGCCACCCAATTATATCAAACCTGTAAGGTGTCAGGTACATGTCCCTCTGATATTATACCTAAAATTGAGCATAATACTATTGCAGATCAAATATTAAAGTGGGGAAGTTTAGGGGTGTTTTTTGGGGGGCTTGGCATTGGTACAGGCTCTGGTACCGGTGGCAGGACCGGTTACATTCCTTTACAGTCTGCCCCACGCCCTGACATTCCTTCTGGGCCTGCTGCACGTCCGCCCATTATTGTTGATACAGTTGGCCCTGGTGACCCCTCTATAGTGTCCTTAGTTGAAGAATCTGCTATTATTAATTCTGGGGCTCCTGAGGTGGTGCCCCCTTCACATGGGGGGTTTGAAATTACTACATCTGAATCAACCACACCAGCTATATTAGATGTCTCTGTTACAACACACAACACTACCTCTACAAGTGTATTTAGAAATCCCTCGTTTACTGACCCTTCTGTTATACAGTCTCAACCCCCCGTAGAGGCTGGTGGTCATGTGCTGATTTCCTCCTCTACTGTTTCTTCCCATCCAGTAGAGGAAATACCTTTAGATACATTTATTGTCTCCTCCTCTGATAGTAATCCTGCATCCAGTACTCCTATTCCTACAGCTGCTACACGTCCTCGTATTGGTTTATATAGTAGGGCCCTGCATCAAGTACAGGTCACGGATCCTGCTTTTTTGTCCAGTCCTCAACGCCTTATAACCTTTGATAATCCAGTATATGAAGGTGAGGATGTTAGTTTGCAATTTCAACACAATACAATACATAATCCTCCTGATGATGCCTTTATGGACATTATTCGCCTACACAGACCTGCTATAACGTCTCGACGTGGTCTTGTACGGTTTAGTAGAATTGGGCAACGGGGGTCTATGCATACGCGCAGTGGTAAGCATATAGGTGGACGGGTGCATTTTTTTCAAGACATTTCTCCTATATCTGCTGCAGAATCTGCTGCGGAAGAAATAGAGCTGCACCCTCTTGTGGCTCATGCACAGGATAGCAGTGGCTTATTTGATATTTATGCAGAACCTGACCTTGAGGTTATGGAGGAACCAGTTCCATTGTCGTTTTCAACATCCACACCCTTTCAGCGGTCGGCTGTGTCAGCCACATGGGGCAATACTACTGTCCCCCTTTCATTGCCAGGTGACATGTTTATACAGCCTGGTCCTGACATAATGTTTCCAACTGCATCTTCTACAACGCCCTATAGTCCTGTTACTCCTGCTTTACCTACAGGTCCTGTTTTTATAAATGGTTCTACATTTTATCTATATCCATCATGGTATTTTGCACGCAAACGCCGTAAACATGTTCCCTTGTTTTTTACAGATGTGGCGGCCTAGTGACAACCAGGTTTATGTGCCTCCTCCCGCCCCTGTATCCAAGGTCATTACCACGGATGCTTATGTTACACGCACCAACATCTTTTATCATGCTAGCAGTTCTAGACTACTTGCTGTAGGAAATCCCTATTTCCCTATAAAACAGGTTAACAAAACAGTTGTTCCTAAAGTGTCTGGATATCAATTTAGGGTGTTTAAGGTGCTTTTGCCAGATCCCAATAAATTTGCTTTACCTGACACTTCGTTATTTGACCCCTCCAGTCAACGTTTGGTATGGGCCTGTACGGGTTTGGAGGTAGGTAGGGGACAGCCTTTAGGTATTGGCATTAGTGGTCACCCCTTATTAAATAAATTAGATGATGTGGAAAACTCCGCTAGTTATGCAGCCAATCCTGGTCAGGATAACAGGGTTAATGTTGCTATGGATTATAAGCAAACACAGTTATGCATGGTAGGCTGTGCTCCCCCGTTGGGTGAACATTGGGGAAAAGGCAAGCAATGTTCTAATGTTACTGTAAAGCCAGGCGATTGCCCTGCATTAGAATTAATTACTAGTGTAATTCAGGATGGTGATATGGTAGATACAGGCTTTGGTGCCATGAATTTTGCTGAATTGCAGCCTCTTAAATCTGATGTTCCTTTGGACATATGTAACACTACATGCAAATATCCTGATTATTTACAAATGGCTGCAGATCCATATGGGGATAGATTGTTTTTTTACTTACGCAAGGAACAAATGTTTGCAAGGCACTTTTTTAATAGGGCTGGAACAGTGGGTGAGGACATTCCCCAGGACCTATATATTAAGGGTACTACACGTGGTACACTTGCCAATGCTATTTACTTTAATACCCCCAGTGGTTCTCTTGTGTCTTCTGAAACACAGTTGTTTAATAAGCCCTTTTGGCTACAAAAGGCGCAAGGCCACAATAATGGCATTTGTTGGGGTAATCAATTGTTTGTTACAGTTGTGGATACCACACGTAGTACTAACATGACAGTGTGTGCGCCTACTA------CACAATCCCCTCCTGCTGCTACATATACTAGTACAGACTACAAACAATACATGAGACATGTGGAGGAATTTGATTTGCAATTTATTTTTCAGTTATGTAGTATTAAATTAACTGCTGAGGTTATGGCCTATATTCATACTATGAATCCTACAGTTTTAGAAGACTGGAACTTTGGCCTAACACCTCCCCCCAATGGTACTTTAGAAGACACCTACAGATATGTGCAGTCTCAGGCTATTGCATGTCAAAAGCCTACTCCTGATAAAGCAAAGCCTAATCCCTATGCCAATTTAAGTTTTTGGGAAGTAAATCTTAAGGAAAAGTTTTCTAGTGAGTTGGATCAATACCCCCTTGGTAGAAAGTTTTTATTGCAAACAGGCGTGCAGGCGCGCTCTTCGGTTCGTGTAGGTAAAAAGCGTTCGGCCCCTACAGCCCCCTCCTCAACCACTAAACAGAAACGCTCTAGGAAACGATAGCATGCTTTTGTTTTGTGTGTTATATGTTGTTGCATGGTATATGTGTGTTGTATTATATTGTGTGTCATATGTTGTTGTATGGTTTATGT----TGTATGTACTTGTGTGTCATATTGTATGTGTCATGTTGTGTAATGTTGTATGTACTGCCTGTATG----------------------TGTTTACTGTTGTATGTACTGCATGTATGTGTTTGTTGTGTACAATAAACTTTATCTATCCCTGTGTCCTGTTTTACCCTGTACGTGTGTGTCTTGTCTTATAATTCTATATACCTAATTTACCTTTTTATAACCCTTTCCCTCCATTTTTAGTGCAACCGTTTTCGGTTATTACTCATCTCTCCACATCCTGTAACCAATTTGTTGCAGCAAGCATTTTATGTAATCCTATATACTGTTTGCCAAGGTCATACTGTGTTGCCAAGTACACACCTGGTGCACAATTAGGCGCGGTTTTGGCATCCACATAATACATTCCTAATCTATATAACACTCCTGTCTGCCTGTTTAACAATTGGGTACTTTGTTAATACATTTTTGTAGTTGGTAGCCAACTTTTAAAAGCATTTTTGGCTGCCAGTACCACATTTTTCTAAAGTTACTGTTAGGTTCATAAAATGAGTAACCTAAGGTTACACACCTGCAACCGGTATCGGTTAACACACGCCCTCTGCACTTCCTTATTATACATAATAACAATTTTACCTTTTTGAAAAATAGGAGGAACCGAAATCGGTTCCAACCGAAAACGGTTATATATAAACCAGCCCAAAAATTAAGCAAGCGGGGCATA-
