# Supplementary material for: Characterization and Diversity of 243 Complete Human Papillomavirus Genomes in Cervical Swabs Using Next Generation Sequencing
Source: Viruses. 2020 Dec 14;12(12):1437. doi: 10.3390/v12121437 (PMC7764970; doi:10.3390/v12121437)
Supplement: Supplementary file 1 [file viruses-12-01437-s001.zip › Supplementary material/Alignments/HPV82_alignment.fasta]

>LNS5364801_HPV82
ATACTTTACAATTATCTTGTAAAAAGTAGGGTGTAACCGAAAAGGGTTATGACCGAAAACGGTGCATATAAAAGCAAGCACAAAAAATACATAGGAACACCATGTTTGAAGACATAAGAGAAAGACCACGAACGCTGCACGAATTATGTGAAGCCTGCAATACGTCTATGCACAATATTCAGGTATTGTGTGTATATTGTAAAAAGGAGTTGTGTAGAGCAGATGTGTATAATGTAGCATTTACAGAACTTAGGATTGTATATAGGGACAATACGCCATATGCAGCATGCAAAAAATGCCTAATGTTTTATTCTAGAATTAGAGAATACAGAAGGTATAGTAGGTCTGTGTATGGTGCTACATTAGAGGCCATTACTAACAAAAGTTTATATGAATTATTAATAAGGTGTCATAGATGTCAGAGACCACTTGGGCCTGAAGAAAAGCAAAAGGTGGTGGACGACAAAAAAAGGTTTCATGAAATAGCGGGACGCTGGACGGGACAGTGTGCAAATTGCAGAAAACCACCAAGACAACGTAGTGAAACCCAGGTGTAATAACGCCATGCGTGGTAATGTACCACAATTAAAGGACATAGTGTTGGAGTTAACACCACAACCTGAAATTGACTTGCAATGCTACGAGCAATTTGACAGCTCAGACGAGGAGGATGAAGTAGATAATATGCGTGACCAGCCAGCCAGACAAGCTGGACAGGATACGTGTTACAGAATTAAAGTGCAGTGTTGCAGGTGTTCGAGTGTTGTACAGCTCGCAGTGGAAAGCAGTGGAGACAGCCTTCGCATATTTCAGCAAATGTTACTGGGCGACTTAAGCCTGGTGTGCCCGTGGTGTGCGACCAACTAACATCGGCAATGGACAGTGAAGGTACAGAGGATGAGGGGGCGGGGTGTACCGGGTGGTTCTATGTGGAGGCAGTAGTTGACAAAAAAACGGGAGATAATATATCAGAAGATGAGGATGAAGATACAAATGATACAGGGTCTGATATAATAGATTTTATAGATACAAGTAATAGTATTTGTAGTCAGGCGGAACGGGAGACAGCACAGGCGTTGTTTCAGGTCCAAGAAACACAGGCACACAAAGAGGCTGTGCAGCATCTAAAACGAAAGTTTCTAGGCAGTCCGCGGAGCAGCCCATTAAAAGACATTACAAATCAAAACACACAAAGCAATAGTCAGCAACAACCAAAACAGGCAAACCTTCAACACGGTAAAAGGAGATTACTGGACAGTTATCCGGACAGTGGATATGGCAATACACAAGTGGAGACTGTGGAAGGAACCTTACAGGTAGATGGGCAAAATGACGGGTCACAACATAGTATGTGTAGTGGCGGGGGGAGCAGCGACAGAAGTACAGAGATAGACCTGGAAACAAACGAAAATGCTACCAATGTAGGACTAAACAGTATATGTGCAGTGTTAAAATGTAGCAATGCAAAAGCAATGTTTATGGCAAAATTTAAAGAACTGTATGGTGTTAGTTATAATGAGTTGGTAAGGGTATTTAAAAGTGATAAAACATGCTGCACGGACTGGGTATGTGCCTTATTTGGGGTATCGCCAATGGTGGCAGAAAATTTAAAAACCCTAATTCAGCCATTTTGTATGTACTACCATATACAATGCCTATCATGTGATTGGGGTACTATTGTGCTACTGTTAGCTAGATTTACATGTGCCAAAAACAGACTTACCATTGCCAAATGTTTAGGTACATTAGTAAATATTCCACAATCACAAATGTTTATAGAACCACCTAAGCTACGTAGTACAGCCGTTGCATTGTACTTTTATAGAACAGGAATATCAAACATTAGTAGCACATATGGCGAAACACCAGAATGGATTACAAGACAAACACAACTACAGCACAGTTTTGATGATAGCACGTTCGAACTATCGCAAATGGTACAATGGGCATTTGACCATGATGTAGTAGACGATAGTGAAATAGCATTTTACTATGCACAATTGGCTGATACAGATAGCAATGCAGCAGCGTTTCTAAAAAGTAATTGCCAAGCAAAGTATGTAAAAGACTGTGGGACTATGACACGGCACTACAAACGAGCACAAAGAAAATCACTAACAATGTCAGCATGGATTAGGTATAGATGTGACAAAGTGCAAGACGGGGGTAACTGGAGGGAAATTGCTAAATTTTTGCGATACCAGGGTATTAACTTTATGTATTTTATACAAACATTTAAATTGTTTTTAAAAGGAACACCAAAACACAACTGCATAGTAATACAGGGCCCACCAAACACAGGGAAATCACAATTTGCAATGAGTTTAATTAGATTTTTGCAAGGGTGCGTTATTTCATATGTAAATTCAGGTAGTCATTTTTGGTTACAGCCACTAGAGGATGCCAAGGTAGCATTATTAGATGATGCCACATATGGCTGTTGGACATATATAGACCAGTACCTAAGAAATTTCCTAGATGGTAATCCATGTAGTATTGATAGGAAACACAGAAGCCTGCTGCAAATTGTATGCCCACCATTGCTTATTACCTCAAATATCAATCCAAAAGAAGATGCAAATTTAATGTATTTACATAGTAGAGTGACAGTATTTCAATTTCTAAATGCATTTCCATTTGACCCCAATGGGAATCCTGTATATGCACTAAATGATGTAAACTGGAAAAATTTTTTTTCCACCACCTGGTCCAGATTAGATTTGGAGGAGGAAGAGGACAAAGAAAATGGAGACCCTATGTCATCGTTTAAATGTGTGCCAGGAGAAAATACTAGACTGTTATGAACTGGACAGTGATAAATTAGTAGATCAAATTAATTATTGGACGTTGGTACGATATGAATGTGCTATGTTTTATACTGCACGAGAAAGAAACATGCAAACCCTTAACCATCAAGTAGTACCAGCATCGGCAGTATCAAAACAAAAGGCCTGCCAAGCCATTGAAATGCATATGGCATTAGAATCGCTAAACAAATCTGAATATAATATGGAACCATGGACAATGCGGGACACATGCTATGAACTATGGGGCGAGGCCCCTAAACATTGTTTCAAAAAAGGGGGAAAAACTGTAACAGTGATGTTTGATGGGAATAAGGACAATACAATGGACTATACATGTTGGACATATGTGTATATATATAAAGAGGATAGATGGGTAAAAACACAGGGAAACGTGGACTATACAGGTATTTATTACAAACCAGATGTAAACAAAGAATATTATGTAACATTTAAAGATGAAGCAAAAAAATATGGGGCACAACAATGGGAGGTATATATGTGTGGCAATGTAATAACATGTCCTGAATATGTATCTAGTACCTACAGCAACCCGTCACCCTCTACTACAACTGTTGAACAGCTATCGAACACCCCCACGACCAATACCTATTCCGCCTCCGCGGGCACCACAGAAGCCCAGACACCACAACAACGAAAACGACAGCGACTTGCTGAGCCCGACTCCTCCACAGTCACCCCGCTGTCCGTGGACACCTGCGACCACCAAATACACTGTGGAACTGCATGCCCAAACACTGGAGGGCACCTCAGTGCAACTAAAACTGCGTTTATAGTTCATTTAAAAGGTGCAACAAATTGTTTGAAATGTTTAAGATACAGATTTGCAAAACATAGAAATTTGTTTAAAGAAGTGTCATCTACCTGGCATTGGACCAGTAATACAAAAGCAGGCATTGTTACAATTACATTTGACAGTGCACACCAACGTCAAAAGTTTATTGATACTGTTAAAGTACCATCAAGTGTGACAGTGTCATTGGGTATTATGACAGTGTAAATATATGTATTGTAC--------ATATATAGGT-TTACAAGCCAATATGTGCTGCTAAGTGTATATAGTTACTTGCAACCATTGCGGTGTTTTTGGTGTGTTTATTTGTGCTTTGCGTGTGTGTGTGTCTTGTGTTGTGTTGTTTGTTGCCGCTATTGCAATCCCAATATGTGTTTGCAGCAGCCTTATTACTAATTATATGTTTTTGGTTTGTGGTTGCCACATCACCTTTAACTACATTTACTGTATACTTGATTTGTTTTTATATTCCATGCTTTTTATTACATTTATATACCTTTTCTATTTTGCAACTTACACAATAAAACTTTGTATGTTTTTGTATTATATACAATGGTGGCTGCACGTGCACGGCGGCGTAAGCGAGCATCTGTAACACAATTATATTCCACATGCAAAGCTGCTGGTACATGTCCTCCTGATGTTATTCCTAAGGTAGAGGGCACTACATTAGCTGATAAAATATTACAATGGAGTGGTTTGGGTATATTTTTGGGGGGTTTGGGTATTGGCACCGGGTCTGGCACTGGGGGCAGAACTGGCTACATTCCTTTAGGTGGTGGTGGACGGCCTGGTGTTGTAGATATTGCTCCGGCCAGGCCTCCAATTATTATTGAACCTGTCGCCCCTACTGAACCTTCTATTGTTAACCTTGTTGAGGATTCTAGTATTATTAATTCAGGCTCTACTATACCTACCTTTACTGGTACTGATGGCTTTGAAATTACTTCCTCTTCTACAACAACTCCTGCGGTTTTAGACATTACACCTTCCGCTGGTACAGTACATGTTACAAGCACTAACATTGAAAATCCCTTATATATTGAACCTCCATTTATTGAGGCACCACAATCAGGTGAGGTATCTGGACATATATTTACCAGTACCCCTACGTCTGGCACCCATGGATATGAGGAAATACCTATGGAGGTATTTGCCTCCAATGTTACTACTGGTGAAGAACCCATTAGCAGTACACCCACCCCTGGGGTGCGCCGCATTGCTGCACCTCGTTTATATAGCAGGGCATTTTCACAGGTTAAGGTTACTAATCCAGACTTTATTAGTAAGCCCTCTACATTTGTTACTTTTGATAATCCTGCTTTTGAACCTGCTGATACATCATTGTCCTTTGAGGAACCTACTGATGTTGCACCAGATCCTGATTTTTTAGATATTATCAAACTGCACCGCCCTGCGCTGACATCTCGCAGAGGTACAGTGCGGTTTAGTAGATTGGGTCAAAAGGCCACCATACGCACACGTAGTGGCAAACAAATAGGTGCTCGTGTACATTATTATCATGATATAAGTAGTATTGCACCTGCTGAGGAACTTGAAATGCAGCCTTTACTTTCCCCTTCTACTAATAATTATAGTTATGACATTTATGCTGATTTAGATGAAGCTGAAACAGGTTTTATGCAGCCTACACAAACCACACCTATGCTTCGCTCTCCATTTTCTCCTTTGTCTACACAACTACCTTCATTGTCTTCCTCTGTTTCTTCATCTTATGCTAATGTTACTATCCCTTTTTCTACCACATATAATGTTCCTATTCATACGGGTCCTGATGTTGTGTTACCTACTTCACCCACTGTGTGGCCCTTTATTCCACACACATCTATTGACACACAACATGCTATTGTTATACAAGGTGGGGATTACTA-TTTGTGGCCGTATACATATTTGTTACGCAAACGCCGTAAACGTATACCCTATTTTTTTGCAGATGGCTTTGTGGCGTACTAATGACAGCAAAGTGTATTTACCACCTGCACCAGTGTCACGCATTGTCAACACAGAAGAATATATAACCCGCACCGGCATATATTATTATGCAGGCAGTTCCAGACTTATTACCTTAGGACATCCATATTTTTCAATACCCAAAACCAATACACGTGCTGAAATACCTAAGGTATCTGCCTTTCAGTATAGGGTGTTTAGGGTACAGTTACCTGACCCCAACAAATTTGGTCTTCCTGATCCTAATTTGTTTAATCCAGACACAGATCGTTTGGTGTGGGGATGTGTTGGTGTTGAAGTAGGTAGGGGTCAGCCGTTAGGTGTTGGCCTTAGTGGTCATCCTTTATTTAATAAGTATGATGATACTGAAAACTCTAGGTTTGCCAATGGCAACGACCAACAGGATGTTAGGGACAACATATCTGTGGACAACAAACAAACTCAGTTATGCATTATAGGCTGCGCTCCTCCTATTGGGGAACACTGGGCCACAGGTACCACATGTAAAAACGTACCTGTACCTCAGGGTGACTGTCCACCTTTGGAACTTGTGTCTACTGTCATTGAGGATGGCGATATGGTGGACACTGGTTTTGGGGCCATGGATTTTGCTAATTTACAAGCTACTAAATCAGATGTTCCATTGGATATTGCTCAGTCTGTGTGTAAATACCCTGATTACTTAAAAATGTCAGCAGATACATATGGCAATTCTATGTTTTTTCATTTACGCAGGGAGCAAATATTTGCTAGGCATTACTATAATAAGGCTGGTGTGGTTGGTGATGCCATTCCAGACAAGGCTTATATTAAGGGTACTGGTGCTGGCCGCGACCCTATTAGTAGTTATATTTATTCAGCTACTCCCAGTGGTTCTATGATAACCTCTGATTCTCAAATTTTTAATAAGCCTTATTGGTTGCATCGCGCCCAGGGCCACAATAATGGCATTTGCTGGAATAATCAGCTTTTTGTTACTTGTGTTGACACTACTAGAAGTACCAATTTAACCATTAGCACTGCTGTTACTCAATCTGTTGCACAAACATTTACTCCAGCAAACTTTAAGCAGTACATTAGGCATGGGGAAGAATATGAATTGCAATTTATATTTCAATTGTGTAAAATCACTTTAACTACTGAAATTATGGCTTACCTGCACACCATGGATTCTACAATTTTAGAACAGTGGAATTTTGGATTAACCTTGCCCCCCTCAGCTAGTTTGGAGGATGCCTATCGATTTGTAAAAAATGCAGCAACATCCTGTCACAAGGACAGTCCTCCACAGGCTAAACAAGACCCTTTGGCAAAATATAAATTTTGGAATGTAGACCTTAAGGAACGCTTTTCTTTGGATTTGGATCAGTTTGCATTGGGTCGCAAGTTTTTATTACAAATCGGTGCCCAACGCAAACCCAGACCAGGCCTTAAAAGGCCTGCCCCATCCTCTTCCGCTTCCTCGTCTGCCAAACGTAAACGGGTTAAAAAATAGGTTCGC--CCTGCCTATGTATGTGTT------TGTGTGTGTGTGTGTGTGTGTGTGTGCGTGT-------TGTGTGTATTTGTGTGTGTATGTTTATGTATCT--------------------------TTTTCTGTATGTTTTGCTGTATGGTTTCTGTGTGGTTTACTAATAAAGTATGTATGTGTGTGTGTTTTTGCAATGTGTTGTGTTTTTGCATGACTGCATATGTATGACATATACAAGTGTTTGTAATAATTACATTATCCCTG-----TAGGTTAAGGGTGGTGTTTAGGTGGCGTCCCTATTGCCCTACCCATATTTGTGGCTTGCAGCACACTTGTATATATATGTTCTTGCTGTATTGCATGTACCACAGGATTCCATTTTGTTTTTTCCTGCAGCCATTTTGTGGCGACCGATTTCGGTTGCTTAAAAATGACTACATTTGCCAACTTTTAAACCACACTACCTATGTTTTTTGGCATAACCCTTAATTCTTTTGGCATGGTATGTACATCCCGCCCGCCCACGCCTTGTTCCTGGCGCGCCTTCCTGGCGCATGTCATACACACCACATTACTCATTTGTACTTAAACAATTGTTGGCACAATATTTTTCCGCCCTGTAATAATTTATATGCTTATAGGCATGTATTTTTTAGCCTATTTTGCCTTTATTAATTGCATACTTGGCAGGTCATGAACTAAATGTCTCTGCCAAGTTTCTATCCTACCTATAAAATGTATTACTCATCTGCAGGTGTGCTACACAACTGTGTTACCCAACCGATTTGTGTTTTGCCTATGCTTGCAACATTTTTTCTTATA-----------------------------------------------------------------------------------------------------
>KF436793|HPV82|A3|
ATACTTTACAATTATCTTGTAAAAAGTAGGGTGTAACCGAAAAGGGTTATGACCGAAAACGGTGCATATAAAAGCAAGCACGAAAAATACATAAGAACACCATGTTTGAAGACATAAGAGAAAGACCACGAACGCTGCACGAATTATGTGAAGCCTGCAATACGTCTATGCACAATATTCAGGTATTGTGTGTATATTGTAAAAAGGAGTTGTGTAGAGCAGATGTGTATAATGTAGCATTTACAGAACTTAGGATTGTATATAGGGACAATACGCCATATGCAGCATGCAAAAAATGCCTAATGTTTTATTCTAGAATTAGAGAATACAGAAGGTATAGTAGGTCTGTGTATGGTGCTACATTAGAGGCCATTACTAACAAAAGTTTATATGAATTATTAATAAGGTGTCATAGATGTCAGAGACCACTTGGGCCTGAAGAAAAGCAAAAGGTGGTGGACGACAAAAAAAGGTTTCATGAAATAGCGGGACGCTGGACGGGACAGTGTGCAAATTGCAGAAAACCACCAAGACAACGTAGTGAAACCCAGGTGTAATAACGCCATGCGTGGTAATGTACCACAATTAAAGGACATAGTGTTGGAGTTAACACCACAACCTGAAATTGACTTGCAATGCTACGAGCAATTTGACAGCTCAGACGAGGAGGATGAAGTAGATAATATGCGTGACCAGCCAGCCAGACAAGCTGGACAGGATACGTGTTACAGAATTAAAGTGCAGTGTTGCAGGTGTTCGAGTGTTGTACAGCTCGCAGTGGAAAGCAGTGGAGACAGCCTTCGCATATTTCAGCAAATGTTACTGGGCGACTTAAGCCTGGTGTGCCCGTGGTGTGCGACCAACTAACATCGGCAATGGACAGTGAAGGTACAGAGGATGAGGGGGCGGGGTGTACCGGGTGGTTCTATGTGGAGGCAGTAGTTGACAAAAAAACGGGAGATAATATATCAGAAGATGAGGATGAAGATACAAATGATACAGGGTCTGATATAATAGATTTTATAGATACAAGTAATAGTATTTGTAGTCAGGCGGAACGGGAGACAGCACAGGCGTTGTTTCAGGTCCAAGAAACACAGGCACACAAAGAGGCTGTGCAGCATCTAAAACGAAAGTTTCTAGGCAGTCCGCGGAGCAGCCCATTAAAAGACATTACAAATCAAAACACACAAAGCAATAGTGAGCAACAACCAAAACAGGCAAACCTTCAACACGGTAAAAGGAGATTACTGGACAGTTATCCGGACAGTGGATATGGCAATACACAAGTGGAGACTGTGGAAGGAACCTTACAGGTAGATGGGCAAAATGACGGGTCACAACATAGTATGTGTAGTGGCGGGGGGAGCAGCGACAGAAGTACAGAGATAGACCTGGAAACAAACGAAAATGCTACCAATGTAGGACTAAACAGTATATGTGCAGTGTTAAAATGTAGCAATGCAAAAGCAATGTTTATGGCAAAATTTAAAGAACTGTATGGTGTTAGTTATAATGAGTTGGTAAGGGTATTTAAAAGTGATAAAACATGCTGCACGGACTGGGTATGTGCCTTATTTGGGGTATCGCCAATGGTGGCAGAAAATTTAAAAACCCTAATTCAGCCATTTTGTATGTACTACCATATACAATGCCTATCATGTGATTGGGGTACTATTGTGCTACTGTTAGCTAGATTTACATGTGCCAAAAACAGACTTACCATTGCCAAATGTTTAGGTACATTAGTAAATATTCCACAATCACAAATGTTTATAGAACCACCTAAGCTACGTAGTACAGCCGTTGCATTGTACTTTTATAGAACAGGAATATCAAACATTAGTAGCACATATGGCGAAACACCAGAATGGATTACAAGACAAACACAACTACAGCACAGTTTTGATGATAGCACGTTTGAACTATCGCAAATGGTACAATGGGCATTTGACCATGATGTAGTAGACGATAGTGAAATAGCATTTTACTATGCACAATTGGCTGATACAGATAGCAATGCAGCAGCGTTTCTAAAAAGTAATTGCCAAGCAAAGTATGTAAAAGACTGTGGGACTATGACACGGCACTACAAACGAGCACAAAGAAAATCACTAACAATGTCAGCATGGATTAGGTATAGATGTGACAAAGTGCAAGACGGGGGTAACTGGAGGGAAATTGCTAAATTTTTGCGATACCAGGGTATTAACTTTATGTATTTTATACAAACATTTAAATTGTTTTTAAAAGGAACACCAAAACACAACTGCATAGTAATACAGGGCCCACCAAACACAGGGAAATCACAATTTGCAATGAGTTTAATTAGATTTTTGCAAGGGTGCGTTATTTCATATGTAAATTCAGGTAGTCATTTTTGGTTACAGCCACTAGAGGATGCCAAGGTAGCATTATTAGATGATGCCACATATGGCTGTTGGACATATATAGACCAGTACCTAAGAAATTTCCTAGATGGTAATCCATGTAGTATTGATAGGAAACACAGAAGCCTGCTGCAAATTGTATGCCCACCATTGCTTATTACCTCAAATATCAATCCAAAAGAAGATGCAAATTTAATGTATTTACATAGTAGAGTGACAGTATTTCAATTTCTAAATGCATTTCCATTTGACCCCAATGGGAATCCTGTATATGCACTAAATGATGTAAACTGGAAAAATTTTTTTTCCACCACCTGGTCCAGATTAGATTTGGAGGAGGAAGAGGACAAAGAAAATGGAGACCCTATGTCATCGTTTAAATGTGTGCCAGGAGAAAATACTAGACTGTTATGAACTGGACAGTGATAAATTAGGAGATCAAATTAATTATTGGACGTTGGTACGATATGAATGTGCTATGTTTTATACTGCACGAGAAAGAAACATGCAAACCCTTAACCATCAAGTAGTACCAGCATCGGCAGTATCAAAACAAAAGGCCTGCCAAGCCATTGAAATGCATATGGCATTAGAATCGCTAAACAAATCTGAATATAATATGGAACCATGGACAATGCGGGACACATGCTATGAACTATGGGGCGAGGCCCCTAAACATTGTTTCAAAAAAGGGGGGAAAACTGTAACAGTGATGTTTGATGGGAATAAGGACAATACAATGGACTATACATGTTGGACATATGTGTATATATATAAAGAGGATAGATGGGTAAAAACACAGGGAAACGTGGACTATACAGGTATTTATTACAAACCAGATGTAAACAAAGAATATTATGTAACATTTAAAGATGAAGCAAAAAAATATGGGGCACAACAATGGGAGGTATATATGTGTGGCAATGTAATAACATGTCCTGAATATGTATCTAGTACCTACAGCAACCCGTCACCCTCTACTACAACTGTTGAACAGCTATCGAACACCCCCACGACCAATACCTATTCCGCCTCCGCGGGCACCACAGAAGCCCAGACACCACAACAACGAAAACGACAGCGACTTGCTGAGCCCGACTCCTCCACAGTCACCCCGCTGTCCGTGGACACCTGCGACCACCAAATACACTGTGGAACTGCATGCCCAAACACTGGAGGGCACCTCAGTGCAACTAAAACTGCGTTTATAGTTCATTTAAAAGGTGCAACAAATTGTTTAAAATGTTTAAGATACAGATTTGCAAAACATAGAAATTTGTTTAGAGAAGTGTCATCTACCTGGCATTGGACCAGTAATACAAAAGCAGGCATTGTTACAATTACATTTGACAGTGTACACCAACGTCAAAAGTTTATTGATACTGTTAAAGTACCATCAAGTGTGACAGTGTCATTGGGTATTATGACAGTGTAAATATATGTATTGTAC--------ATATATAGGT-TTACAAGCCAATATGTGCTGCTAAGTGTATATAGTTACTTGCAACCATTGCGGTGTTTTTGGTGTGTTTATTTGTGCTTTGCGTGTGTGTGTGTCTTGTGTTGTGTTGTTTGTTGCCGCTATTGCAATCCCAATATGTGTTTGCAGCAGCCTTATTACTAATTATATGTTTTTGGTTTGTGGTTGCCACATCACCTTTAACTACATTTACTGTATACTTGATTTGTTTTTATATTCCATGCTTTTTATTACATTTATATACCTTTTCTATTTTGCAACTTACACAATAAAACTTTGTATGTTTTTGTATTATATACAATGGTGGCTGCACGTGCACGGCGGCGTAAGCGAGCATCTGTAACACAATTATATTCCACATGCAAAGCTGCTGGTACATGTCCTCCTGATGTTATTCCTAAGGTAGAGGGCACTACATTAGCTGATAAAATATTACAATGGAGTGGTTTGGGTATATTTTTGGGGGGTTTGGGTATTGGCACCGGGTCTGGCACTGGGGGCAGAACTGGCTACATTCCTTTAGGTGGTGGTGGACGGCCTGGTGTTGTAGATATTGCTCCGGCCAGGCCTCCAATTATTATTGAACCTGTCGCCCCTACTGAACCTTCTATTGTTAACCTTGTTGAGGATTCTAGTATTATTAATTCAGGCTCTACTATACCTACCTTTACTGGTACTGATGGCTTTGAAATTACTTCCTCTTCTACAACAACTCCTGCGGTTTTAGACATTACACCTTCCGCTGGTACAGTACATGTTACAAGCACTAACATTGAAAATCCCTTATATATTGAACCTCCATTTATTGAGGCACCACAATCAGGTGAGGTATCTGGACATATATTTACCAGTACCCCTACGTCTGGCACCCATGGATATGAGGAAATACCTATGGAGGTATTTGCCTCCAATGTTACTACTGGTGAAGAACCCATTAGCAGTACACCCACCCCTGGGGTGCGCCGCATTGCTGCACCTCGTTTATATAGCAGGGCATTTTCTCAGGTTAAGGTTACTAATCCAGACTTTATTAGTAAGCCCTCTACATTTGTTACTTTTGATAATCCTGCTTTTGAACCTGCTGATACATCATTGTCCTTTGAGGAACCTACTGATGTTGCACCAGATCCTGATTTTTTAGATATTATCAAACTGCACCGCCCTGCGCTGACATCTCGCAGAGGTACAGTGCGGTTTAGTAGATTGGGTCAAAAGGCCACCATACGCACACGTAGTGGCAAACAAATAGGTGCTCGTGTACATTATTATCATGATATAAGTAGTATTGCACCTGCTGAGGAACTTGAAATGCAGCCTTTACTTTCCCCTTCTACTAATAATTATAGTTATGACATTTATGCTGATTTAGATGAAGCTGAAACAGGTTTTATGCAGCCTACACAAACCACACCTATGCTTCGCTCTCCATTTTCTCCTTTGTCTACACAACTACCTTCATTGTCTTCCTCTGTTTCTTCATCTTATGCTAATGTTACTATCCCTTTTTCTACCACATATAATGTTCCTATTCATACGGGTCCTGATGTTGTGTTACCTACTTCCCCCACTGTGTGGCCCTTTATTCCACACACATCTATTGACACACAACATGCTATTGTTATACAAGGTGGGGATTACTA-TTTGTGGCCGTATACATATTTGTTACGCAAACGCCGTAAACGTATACCCTATTTTTTTGCAGATGGCTTTGTGGCGTACTAATGACAGCAAAGTGTATTTACCACCTGCACCAGTGTCACGCATTGTCAACACAGAAGAATATATAACCCGCACCGGCATATATTATTATGCAGGCAGTTCCAGACTTATTACCTTAGGACATCCATATTTTTCAATACCCAAAACCAATACACGTGCTGAAATACCTAAGGTATCTGCCTTTCAGTATAGGGTGTTTAGGGTACAGTTACCTGACCCCAACAAATTTGGTCTTCCTGATCCTAATTTGTTTAATCCAGACACAGATCGTTTGGTGTGGGGATGTGTTGGTGTTGAAGTAGGTAGGGGTCAGCCGTTAGGTGTTGGCCTTAGTGGTCATCCTTTATTTAATAAGTATGATGATACTGAAAACTCTAGGTTTGCCAATGGCAACGACCAACAGGATGTTAGGGACAACATATCTGTGGACAACAAACAAACTCAGTTATGCATTATAGGCTGCGCTCCTCCTATTGGGGAACACTGGGCCACAGGTACCACATGTAAAAACGTACCTGTACCTCAGGGTGACTGTCCACCTTTGGAACTTGTGTCTACTGTCATTGAGGATGGCGATATGGTGGACACTGGTTTTGGGGCCATGGATTTTGCTAATTTACAAGCTACTAAATCAGATGTTCCATTGGATATTGCTCAGTCTGTGTGTAAATACCCTGATTACTTAAAAATGTCAGCAGATACATATGGCAATTCTATGTTTTTTCATTTACGCAGGGAGCAAATATTTGCTAGGCATTACTATAATAAGGCTGGTGTGGTTGGTGATGCCATTCCAGACAAGGCTTATATTAAGGGTACTGGTGCTGGCCGCGACCCTATTAGTAGTTATATTTATTCAGCTACTCCCAGTGGTTCTATGATAACCTCTGATTCTCAAATTTTTAATAAGCCTTATTGGTTGCATCGCGCCCAGGGCCACAATAATGGCATTTGCTGGAATAATCAGCTTTTTGTTACTTGTGTTGACACTACTAGAAGTACCAATTTAACCATTAGCACTGCTGTTACTCAATCTGTTGCACAAACATTTACTCCAGCAAACTTTAAGCAGTACATTAGGCATGGGGAAGAATATGAATTGCAATTTATATTTCAATTGTGTAAAATCACTTTAACTACTGAAATTATGGCTTACCTGCACACCATGGATTCTACAATTTTAGAACAGTGGAATTTTGGATTAACCTTGCCCCCCTCAGCTAGTTTGGAGGATGCCTATCGATTTGTAAAAAATGCAGCAACATCCTGTCACAAGGACAGTCCTCCACAGGCTAAACAAGACCCTTTGGCAAAATATAAATTTTGGAATGTAGACCTTAAGGAACGCTTTTCTTTGGATTTGGATCAGTTTGCATTGGGTCGCAAGTTTTTATTACAAATCGGTGCCCAACGCAAACCCAGACCAGGCCTTAAAAGGCCTGCCCCATCCTCTTCCGCTTCCTCGTCTGCCAAACGTAAAAGGGTTAAAAAATAGGTTCGC--CCTGCCTATGTATGTGTT----TGTGTGTGTGTGTGTGTGTGTGTGTGTGCGTGT-------TGTGTGTATTTGTGTGTGTATGTTTATGTATCT--------------------------TTTTCTGTATGTTTTGCTGTATGGTTTCTGTGTGGTTTACTAATAAAGTATGTATGTGTGTGTGTTTTTGCAATGTGTTGTGTTTTTGCATGACTGCATATGTATGACATATACAAGTGTTTGTAATAATTACATTATCCCTG-----TAGGTTAAGGGTGGTGTTTAGGTGGCGTCCCTATTGCCCTACCCATATTTGTGGCTTGCAGCACACTTGTATATATATGTTCTTGCTGTATTGCATGTACCACAGGATTCCATTTTGTTTTTTCCTGCAGCCATTTTGTGGCGACCGATTTCGGTTGCTTAAAAATGACTACATTTGCCAACTTTTAAACCACACTACCTATGTTTTTTGGCATAACCCTTAATTCTTTTGGCATGGTATGTACATCCCGCCCGCCCACGCCTTGTTCCTGGCGCGCCTTCCTGGCGCATGTCATACACACCACATTACTCATTTGTACTTAAACAATTGTTGGCACAATATTTTTCCGCCCTGTAATAATTTATATGCTTATAGGCATGTATTTTTTAGCCTATTTTGCCTTTATTAATTGCATACTTGGCAGGTCATGAACTAAATGTCTCTGCCAAGTTTCTATCCTACCTATAAAATGTATTACTCATCTGCAGGTGTGCTACACAACTGTGTTACCCAACCGATTTGTGTTTTGCCTATGCTTGCAACATTTTTTCTTATA-----------------------------------------------------------------------------------------------------
>KF436787|HPV82|A2|
ATACTTTACAATTATCTTGTAAAAAGTAGGGTGTAACCGAAAAGGGTTATGACCGAAAACGGTGCATATAAAAGCAAGCACAAAAAATACATAAGAACACCATGTTTGAAGACATAAGAGAAAGACCACGAACGCTGCACGAATTATGTGAAGCCTGCAATACGTCTATGCACAATATTCAGGTATTGTGTGTATATTGTAAAAAGGAGTTGTGTAGAGCAGATGTGTATAATGTAGCATTTACAGAACTTAGGATTGTATATAGGGACAATACGCCATATGCAGCATGCAAAAAATGCCTAATGTTCTATTCTAGAATTAGAGAATACAGAAGGTATAGTAGGTCTGTGTATGGTGCTACATTAGAGGCCATTACTAACAAAAGTTTATATGAATTATTAATAAGGTGTCATAGATGTCAGAGACCACTTGGGCCTGAAGAAAAGCAAAAGGTGGTGGACGACAAAAAAAGGTTTCATGAAATAGCGGGACGCTGGACGGGACAGTGTGCAAATTGCAGAAAACCACCAAGACAACGTAGTGAAACCCAGGTGTAATAACGCCATGCGTGGTAATGTACCACAATTAAAGGACATAGTGTTGGAGTTAACACCACAACCTGAAATTGACTTGCAATGCTACGAGCAATTTGACAGCTCAGACGAGGAGGATGAAGTAGATAATATGCGTGACCAGCCAGCCAGACAAGCTGGACAGGATACGTGTTACAGAATTAAAGTGCAGTGTTGCAGGTGTTCGAGTGTTGTACAGCTCGCAGTGGAAAGCAGTGGAGACAGCCTTCGCATATTACAGCAAATGTTACTGGGCGACTTAAGCCTGGTGTGCCCGTGGTGTGCGACCAACTAACATCGGCAATGGACAGTGAAGGTACAGAGGATGAGGGGGCGGGGTGTACCGGGTGGTTTTATGTGGAGGCAGTAGTTGACAAAAAAACGGGAGATAATATATCAGACGATGAGGATGAAGATACAAATGATACAGGGTCTGATATAATAGATTTTATAGATACAAGTAATAGTATTTGTAGTCAGGCGGAACGGGAGACAGCACAGGCGTTGTTGCAGGTCCAAGAAACACAGGCACACAAAGAGGCTGTGCAGCATCTAAAACGAAAGTTTCTAGGCAGTCCGCGGAGCAGCCCATTAAAAGACATTACAAATCAAAACACACAAAGCAATAGTCAGCAACAACCAAAACAGGCAAACCTTCAACACGGTAAAAGGAGATTACTGGACAGTTATCCGGACAGTGGATATGGCAATACACAAGTGGAGACTGTGGAAGGACCCTTACAGGTAGATGGGCAAAATGACGGGTCACAACATAGTATGTGTAGTGGCGGGGGGAGCAGCGACAGAAGTACAGAGATAGACCTGGAAACAAACGAAAATGCTACCAATGAAGGACTAAACAGTATATGTGCAGTGTTAAAATGTAGCAATGCAAAAGCAATGTTTATGGCAAAATTTAAAGAACTGTATGGTGTTAGTTATAATGAGTTGGTAAGGGTATTTAAAAGTGATAAAACATGCTGCACGGACTGGGTATGTGCCTTATTTGGGGTATCGCCAATGGTGGCAGAAAATTTAAAAACCCTAATTCAGCCATTTTGTATGTACTACCATATACAATGCCTATCATGCGATTGGGGTACTATTGTGCTACTGTTAGCTAGATTTACATGTGCCAAAAACAGACTTACCATTGCCAAATGTTTAGGTACATTAGTCAATATTCCACAATCACAAATGTTTATAGAACCACCTAAGCTACGTAGTACAGCCGTTGCATTGTACTTTTATAGAACAGGAATATCAAACATTAGTAGCACATATGGCGAAACACCAGAATGGATTACAAGACAAACACAACTACAGCACAGTTTTGATGATAGCACGTTTGAACTATCGCAAATGGTACAATGGGCATTTGACCATGATGTAGTAGACGATAGTGAAATAGCATTTTACTATGCACAATTGGCTGATACAGATAGCAATGCAGCAGCGTTTCTAAAAAGTAATTGCCAAGCAAAGTATGTAAAAGACTGTGGGACTATGACACGGCGCTACAAACGAGCACAAAGAAAATCACTAACAATGTCAGCATGGATTAGGTATAGATGTGACAAAGTGCAAGACGGGGGTAACTGGAGGGAAATTGCTAAATTTTTGCGATACCAGGGTATTAACTTTATGTATTTTATACAAACATTTAAATTGTTTTTAAAAGGAACACCAAAACACAACTGCATAGTAATACAGGGCCCACCAAACACAGGGAAATCACAATTTGCAATGAGTTTAATTAGATTTTTGCAAGGGTGCGTTATTTCATATGTAAATTCAGGTAGTCATTTTTGGTTACAGCCACTAGAGGATGCCAAGGTAGCATTATTAGATGATGCCACATATGGCTGTTGGACATATATAGACCAGTACCTAAGAAATTTCCTAGATGGTAATCCATGTAGTATTGATAGGAAACACAGAAGCCTGCTGCAAATTGTATGCCCACCATTGCTTATTACCTCAAATATCAATCCAAAAGAAGATGCAAATTTAATGTATTTACATAGTAGAGTGACAGTATTTCAATTTCTAAATGCATTTCCATTTGACCCCAATGGGAATCCTGTATATGCACTAAATGATGTAAACTGGAAAAATTTTTTTTCCACCACCTGGTCCAGATTAGATTTGGAGGAGGAAGAGGACAAAGAAAATGGAGACCCTATGTCATCGTTTAAATGTGTGCCAGGAGAAAATACTAGACTGTTATGAACTGGACAGTGATAAATTAGTAGATCAAATTAATTATTGGACGTTGGTACGATATGAATGTGCTATGTTTTATACTGCACGAGAAAGAAACATGCAAACCCTTAACCATCAAGTAGTACCAGCATCGGCAGTCTCAAAACAAAAGGCCTGCCAAGCCATTGAAATGCATATGGCATTAGAATCGCTAAACAAATCTGAATATAATATGGAACCATGGACAATGCGGGACACATGCTATGAACTATGGGGCGAGGCCCCTAAACATTGTTTTAAAAAAGGGGGAAAAACTGTAACAGTGATGTTTGATGGGAATAAGGACAATACAATGGACTATACATGTTGGACATATGTGTATATATATAAAGAGGATAGATGGGTAAAAACACAGGGAAACGTGGACTATACAGGTATTTATTACAAACCAGATGTAAACAAAGAATATTATGTAACATTTAAAGATGAAGCAAAAAAATATGGGGCACAACAATGGGAGGTATATATGTGTGGCAATGTAATAACATGTCCTGAATATGTATCTAGTACCTACAGCAACCCGTCACCCTCTACTACAACTGTTGAACAGCTATCGAACACCCCCACGACCAATACCTATTCCGCCTCCGCGGGCACCACAGAAGCCCAGACACCACAACAACGAAAACGACAGCGACTTGCTGAGCCCGACTCCTCCACAGTCACCCCGCTGTCCGTGGACACCTGCGACCACCAAATACACTGTGGAACTGCATGCCCAAACACTGGAGGGCACCTCAGTGCAACTAAAACTGCGTTTATAGTTCATTTAAAAGGTGCAACAAATTGTTTAAAATGTTTAAGATACAGATTTGCAAAACATAGAAATTTGTTTAAAGAAGTGTCATCTACCTGGCATTGGACCAGTAATACAAAAGCAGGCATTGTTACAATTACATTTGACAGTGCACACCAACGTCAAAAGTTTATTGATACTGTTAAAGTACCATCAAGTGTGACAGTGTCATTGGGTATTATGACAGTGTAAATATATGTATTGTAC--------ATATATAGGT-TTACAAGCCAATATGTGCTGCTAAGTGTATATAGTTACTCGCAACCATTGCGGTGTTTTTGGTGTGTTTATTTGTGCTTTGCGTGTGTGTGTGTCTTGTGTTGTGTTGTTTGTTGCCGCTATTGCAATCCCAATATGTGTTTGCAGCAGCCTTATTACTAATTATATGTTTTTGGTTTGTGGTTGCCACATCACCTTTAACTACATTTACTGTATACTTGATTTGTTTTTATATTCCATGCTTTTTATTACATTTATATACCTTTTCTATTTTGCAACTTACACAATAAAACTTTGTATGTTTTTGTATTATATACAATGGTGGCTGCACGTGCACGGCGGCGTAAGCGAGCATCTGTAACACAATTATATTCCACATGCAAAGCTGCTGGTACATGTCCTCCTGATGTTATTCCTAAGGTAGAGGGCACTACATTAGCTGATAAAATATTACAATGGAGTGGTTTGGGTATATTTTTGGGGGGTTTGGGTATTGGCACCGGGTCTGGCACTGGGGGCAGAACTGGCTACATTCCTTTAGGTGGTGGTGGACGGCCTGGTGTTGTAGATATTGCTCCGGCCAGGCCTCCAATTATTATTGAACCTGTAGCCCCTACTGAACCTTCTATTGTTAACCTTGTTGAGGATTCTAGTATTATTAATTCAGGCTCTACTATACCTACCTTTACTGGTACTGATGGCTTTGAAATTACTTCCTCTTCTACAACAACTCCTGCGGTTTTAGACATTACACCTTCCGCTGGTACAGTACATGTTACAAGCACTAACATTGAAAATCCCTTATATATTGAACCTCCATTTATTGAGGCACCACAATCAGGTGAGGTATCTGGACATATATTTACCAGTACCCCTACGTCTGGCACCCATGGATATGAGGAAATACCTATGGAGGTATTTGCCTCCAATGTTACTACTGGTAGAGAACCCATTAGCAGTACACCCACCCCTGGGGTGCGCCGCATTGCTGCCCCTCGTTTATATAGCAGGGCATTTTCACAGGTTAAGGTTACTAATCCAGACTTTATTAGTAAGCCCTCTACATTTGTTACTTTTGATAATCCTGCTTTTGAACCTGCTGATACATCATTGTCCTTTGAGGAACCTACTGATGTTGCACCAGATCCTGATTTTTTAGATATTATTAAACTGCACCGCCCTGCGCTGACATCTCGCAGAGGTACAGTGCGGTTTAGTAGATTGGGTCAAAAGGCCACCATACGCACACGTAGTGGCAAACAAATAGGTGCTCGTGTACATTATTATCATGATATAAGTAGTATTGCACCTGCTGAGGAACTTGAAATGCAGCCTTTACTTTCCCCTTCTACTAATAATTATAGTTATGACATTTATGCTGATTTAGATGAAGCTGAAACAGGTTTTATGCAGCCTACACAAACCACACCTATGCTTCGCTCTCCATTTTCTCCTTTGTCTACACAACTACCTTCATTGTCTTCCTCTGTTTCTTCATCTTATGCTAATGTTACTATCCCTTTTTCTACCACATATAATGTTCCTATTCATACGGGTCCTGATGTTGTGTTACCTACTTCACCCACTGTGTGGCCCTTTATTCCACACACATCTATTGACACACAACATGCTATTGTTATACAAGGTGGGGATTACTA-TTTGTGGCCGTATACATATTTGTTACGCAAACGCCGTAAACGTATACCCTATTTTTTTGCAGATGGCTTTGTGGCGTACTAATGACAGCAAAGTGTATTTACCACCTGCACCAGTGTCACGCATTGTCAACACAGAAGAATATATAACCCGCACCGGCATATATTATTATGCAGGCAGTTCCAGACTTATTACCTTAGGACATCCATATTTTTCAATACCCAAAACCAATACACGTGCTGAAATACCTAAGGTATCTGCCTTTCAGTATAGGGTGTTTAGGGTACAGTTACCTGACCCCAACAAATTTGGTCTTCCTGATCCTAATTTGTTTAATCCAGACACAGATCGTTTGGTGTGGGGATGTGTTGGTGTTGAAGTAGGTAGGGGTCAGCCGTTAGGTGTTGGCCTTAGTGGTCATCCTTTATTTAATAAGTATGATGATACTGAAAACTCTAGGTTTGCCAATGGCAACGACCAACAGGATGTTAGGGACAACATATCTGTGGACAACAAACAAACTCAGTTATGCATTATAGGCTGCGCTCCTCCTATTGGGGAACACTGGGCCACAGGTACCACATGTAAAAACGTACCTGTACCTCAGGGTGACTGTCCACCTTTGGAACTTGTGTCTACTGTCATTGAGGATGGCGATATGGTGGACACTGGTTTTGGGGCCATGGATTTTGCTAATTTACAAGCTACTAAATCAGATGTTCCATTGGATATTGCTCAGTCTGTGTGTAAATACCCTGATTACTTAAAAATGTCAGCAGATACATATGGCAATTCTATGTTTTTTCATTTACGCAGGGAGCAAATATTTGCTAGGCATTACTATAATAAGGCTGGTGTGGTTGGTGATGCCATTCCAGACAAGGCTTATATTAAGGGTACTGGTGCTGGCCGCGACCCTATTAGTAGTTATATTTATTCAGCTACTCCCAGTGGTTCTATGATAACCTCTGATTCTCAAATTTTTAATAAGCCTTATTGGTTGCATCGCGCCCAGGGCCACAATAATGGCATTTGCTGGAATAATCAGCTTTTTATTACTTGTGTTGACACTACTAGAAGTACCAATTTAACCATTAGCACTGCTGTTACTCAATCTGTTGCACAAACATTTACTCCAGCAAACTTTAAGCAGTACATTAGGCATGGGGAAGAATATGAATTGCAATTTATATTTCAATTGTGTAAAATCACTTTAACTACTGAAATTATGGCTTACCTGCACACCATGGATTCTACAATTTTAGAACAGTGGAATTTTGGATTAACCTTGCCCCCCTCCGCTAGTTTGGAGGATGCCTATCGATTTGTAAAAAATGCAGCAACATCCTGTCACAAGGACAGTCCTCCACAGGCTAAACAAGACCCTTTGGCAAAATATAAATTTTGGAATGTAGACCTTAAGGAACGCTTTTCTTTGGATTTGGATCAGTTTGCATTGGGTCGCAAGTTTTTATTACAAATCGGTGCCCAACGCAAACCCAGACCAGGCCTTAAAAGGCCTGCCCCATCCTCTTCCGCTTCCTCGTCTGCCAAACGTAAAAGGGTTAAAAAATAGGTTCGC--CCTGCCTATGTATGTGTG--TGTGTGTGTGTGTGTGTGTGTGTGTGTGTGCGTGT-------TGTGTGTATTTGTGTGTGTATGTTTATGTATAT--------------------------TTTTCTGTATGTTTTGCTGTATGGTTTCTGTGTGGTTTACTAATAAAGTATGTATGTGTGTGTGTTTTTGCAATGTGTTGTGTTTTTGCATGACTGCATATGTATGACATATACAAGTGTTTGTGATAATTACATTATCCCTG-----TAGGTTAAGGGTGGTGTTTAGGTGGCGTCCCTATTGCCCTACCCATATTTGTGGCTTGCAGCACACTTGTATATATATGTTCTTGCTGTATTGCATGTACCACAGGATTCCATTTTGTTTTTTCCTGCAGCCATTTTGTGGCGACCGATTTCGGTTGCTTAAAAATGACTACATTTGCCAACTTTTAAACCACACTACCTATGTTTTTTGGCATAACCCTTAATTCTTTTGGCATGGTATGTACATCCCGCCCGCCCACGCCTTGTTCCTGGCGCGCCTTCCTGGCGCATGTCATACACACCACATTACTCATTTGTACTTAAACAATTGTTGGCACAATATTTTTCCGCCCTGTAATAATTTATATGCTTATAGGCATGTATTTTTTGGCTTATTTTGCCTTTATTAATTGCATACTTGGCAGGTCATGAACTAAATGTCTCTGCCAAGTTTCTATCCTACCTATAAAATGTATTACTCATCTGCAGGTGTGCTACACAACTGTGTTACCCAACCGATTTGTGTTTTGCCTATGCTTGCAACATTTTTTCTTATA-----------------------------------------------------------------------------------------------------
>AB027021|HPV82|A1|
ATACTTTACAATTATCTTGTAAAAAGTAGGGTGTAACCGAAAAGGGTTATGACCGAAAACGGTGCATATAAAAGCAAGCACGAAAAATACATAAGAACACCATGTTTGAAGACATAAGAGAAAGACCACGAACGCTGCACGAATTATGTGAAGCCTGCAATACGTCTATGCACAATATTCAGGTATTGTGTGTATATTGTAAAAAGGAGTTGTGTAGAGCAGATGTGTATAATGTAGCATTTACAGAACTTAGGATTGTATATAGGGACAATACGCCATATGCAGCATGCAAAAAATGCCTAATGTTTTATTCTAGAATTAGAGAATACAGAAGGTATAGTAGGTCTGTGTATGGTGCTACATTAGAGGCCATTACTAACAAAAGTTTATATGAATTATTAATAAGGTGTCATAGATGTCAGAGACCACTTGGGCCTGAAGAAAAGCAAAAGGTGGTGGACGACAAAAAAAGGTTTCATGAAATAGCGGGACGCTGGACGGGACAGTGTGCAAATTGCAGAAAACCACCAAGACAACGTAGTGAAACCCAGGTGTAATAACGCCATGCGTGGTAATGTACCACAATTAAAGGACATAGTGTTGGAGTTAACACCACAACCTGAAATTGACTTGCAATGCTACGAGCAATTTGACAGCTCAGACGAGGAGGATGAAGTAGATAATATGCGTGACCAGCCAGCCAGACAAGCTGGACAGGATACGTGTTACAGAATTAAAGTGCACTGTTGCAGGTGTTCGAGTGTTGTACAGCTCGCAGTGGAAAGCAGTGGAGACAGCCTTCGCATATTTCAGCAAATGTTACTGGGCGACCTAAGCCTGGTGTGCCCGTGGTGTGCGACCAACTAACATCGGCAATGGACAGTGAAGGTACAGAGGATGAGGGGGCGGGGTGTACCGGGTGGTTTTATGTGGAGGCAGTAGTTGACAAAAAAACGGGAGATAATATATCAGACGATGAGGAGGAAGATACAAATGATACAGGGTCTGATATAATAGATTTTATAGATACAAGTAATAGTATTTGTAGTCAGGCGGAACGGGAGACAGCACAGGCGTTGTTGCAGGTCCAAGAAACACAGGCACACAAAGAGGCTGTGCAGCATCTAAAACGAAAGTTTCTAGGCAGTCCGCGGAGCAGCCCATTAAAAGACATTACAAATCAAAACACACAAAGCAATAGTCAGCAACAACCAAAACAGGCAAACCTTCAACACGGTAAAAGGAGATTACTGGACAGTTATCCGGACAGTGGATATGGCAATACACAAGTGGAGACTGTGGAAGGACCCTTACAGGTAGATGGGCAAAATGACGGGTCACAACATAGTATGTGTAGTGGCGGGGGGAGCAGCGACAGAAGTACAGAGATAGACCTGGAAACAAACGAAAATGCTACCAATGTAGGACTAAACAGTATATGTGCAGTGTTAAAATGTAGCAATGCAAAAGCAATGTTTATGGCAAAATTTAAAGAACTGTATGGTGTTAGTTATAATGAGTTGGTAAGGGTATTTAAAAGTGATAAAACATGCTGCACGGACTGGGTATGTGCCTTATTTGGGGTATCGCCAATGGTGGCAGAAAATTTAAAAACCCTAATTCAGCCATTTTGTATGTACTACCATATACAATGCCTATCATGTGATTGGGGTACTATTGTGCTACTGTTAGCTAGATTTACATGTGCCAAAAACAGACTTACCATTGCCAAATGTTTAGGTACATTAGTAAATATTCCACAATCACAAATGTTTATAGAACCACCTAAGCTACGTAGTACAGCCGTTGCATTGTACTTTTATAGAACAGGAATATCAAACATTAGTAGCACATATGGCGAAACACCAGAATGGATTACAAGACAAACACAACTACAGCACAGTTTTGATGATAGCACGTTTGAACTATCGCAAATGGTACAATGGGCATTTGACCATGATGTAGTAGACGATAGTGAAATAGCATTTTACTATGCACAATTGGCTGATACAGATAGCAATGCAGCAGCGTTTCTAAAAAGTAATTGCCAAGCAAAGTATGTAAAAGACTGTGGGACTATGACACGGCACTACAAACGAGCACAAAGAAAATCACTAACAATGTCAGCATGGATTAGGTATAGATGTGACAAAGTGCAAGACGGGGGTAACTGGAGGGAAATAGCTAAATTTTTGCGATACCAGGGTATTAACTTTATGTATTTTATACAAACATTTAAATTGTTTTTAAAAGGAACACCAAAACACAACTGCATAGTAATACAGGGCCCACCAAACACAGGGAAATCACAATTTGCAATGAGTTTAATTAGATTTTTGCAAGGGTGCGTTATTTCATATGTAAATTCAGGTAGTCATTTTTGGTTACAGCCACTAGAGGATGCCAAGGTAGCATTATTAGATGATGCCACATATGGCTGTTGGACATATATAGACCAGTACCTAAGAAATTTCCTAAATGGTAATCCATGTAGTATTGATAGGAAACACAGAAGCCTGCTGCAAATTGTATGCCCACCATTGCTTATTACCTCAAATATCAATCCAAAAGAAGATCCAAATTTAATGTATTTACATAGTAGAGTGACAGTATTTCAATTTTTAAATGCATTTCCATTTGACCCCCATGGGAATCCTGTATATGCACTAAATGATGTAAACTGGAAAAATTTTTTTTCCACCACCTGGTCCAGATTAGATTTGGAGGAGGAAGAGGACAAAGAAAATGGAGACCCTATGTCATCGTTTAAATGTGTGCCAGGAGAAAATACTAGACTGTTATGAACTGGACAGTGATAAATTAGTAGATCAAATTAATTATTGGACGTTGGTACGATATGAATGTGCTATGTTTTATACTGCACGAGAAAGAAACATGCAAACCCTTAACCATCAAGTAGTACCAGCATCGGCAGTATCAAAACAAAAGGCCTGCCAAGCCATTGAAATGCATATGGCATTAGAATCGCTAAACAAATCTGAATATAATATGGAACCATGGACAATGCGGGACACATGCTATGAACTATGGGGCGAGGCCCCTAAACATTGTTTCAAAAAAGGGGGAAAAACTGTAACAGTGATGTTTGATGGGAATAAGGACAATACAATGGACTATACATGTTGGACATATGTGTATATATATAAAGAGGATAGATGGGTAAAAACACAGGGAAACGTGGACTATACAGGTATTTATTACAAACCAGATGTAAACAAAGAATATTATGTAACATTTAAAGATGAAGCAAAAAAATATGGGGCACAACAATGGGAGGTATATATGTGTGGCAATGTAATAACATGTCCTGAATATGTATCTAGTACCTACAGCACCCCGTCACCCTCTACTACAACTGTTGAACAGCTATCGAACACCCCCACGACCAATACCTATTCCGCCTCCGCGGGCACCACAGAAGCCCAGACACCACAACAACGAAAACGACAGCGACTTGCTGAGCCCGACTCCTCCACAGTCACCCCGCTGTCCGTGGACACCTGCGACCACCAAATACACTGTGGAACTGCAGGCCCAAACACCGGAGGGCACCTCAGTGCAACTAAAACTGCGTTTATAGTTCATTTAAAAGGTGCAACAAATTGTTTAAAATGTTTAAGATACAGATTTGCAAAACATAGAAATTTGTTTAAAGAAGTGTCATCTACCTGGCATTGGACCAGTAATACAAAAGCAGGCATTGTTACAATTACATTTGACAGTGCACACCAACGTCAAAAGTTTATTGATACTGTTAAAGTACCATCAAGTGTGACAGTGTCATTGGGTATTATGACAGTGTAAATATATGTATTGTAC--------ATATATAGGT-TTACAAGCCAATATGTGCTGCTAAGTGTATATAGTTACTCGCAACCATTGCGGTGTTTTTGGTGTGTTTATTTGTGCTTTGCGTGTGTGTGTGTCTTGTGTTGTGTTGTTTGTTGCCGCTATTGCAATCCCAATATGTGTTTGCAGCAGCCTTATTACTAATTATATGTTTTTGGTTTGTGGTTGCCACATCACCTTTAACTACATTTACTGTATACTTGATTTGTTTTTATATTCCATGCTTTTTATTACATTTATATACCTTTTCTATTTTGCAACTTACACAATAAAACTTTGTATGTTTTTGTATTATATACAATGGTGGCTGCACGTGCACGGCGGCGTAAGCGAGCATCTGTAACACAATTATATTCCACATGCAAAGCTGCTGGTACATGTCCTCCTGATGTTATTCCTAAGGTAAAGGGCACTACATTAGCTGATAAAATATTACAATGGAGTGGTTTGGGTATATTTTTGGGGGGTTTGGGTATTGGCACCGGGTCTGGCACTGGGGGCAGAACTGGGTACATTCCTTTAGGTGGTGGTGGACGGCCTGGTGTTGTAGATATTGCTCCGGCCAGGCCTCCAATTATTATTGAACCTGTAGCCCCTACTGAACCTTCTATTGTTAACCTTGTTGAGGATTCTAGTATTATTAATTCAGGCTCTACTATACCTACCTTTACTGGTACTGATGGCTTTGAAATTACTTCCTCTTCTACAACAACTCCTGCGGTTTTAGACATTACACCTTCCGCTGGTACAGTACATGTTACAAGCACTAACATTGAAAATCCCTTATATATTGAACCTCCATTTATTGAGGCACCACAATCAGGTGAGGTATCTGGACATATATTTACCAGTACCCCTACGTCTGGCACCCATGGATATGAGGAAATACCTATGGAGGTATTTGCCTCCAATGTTACTACTGGTAAGGAACCCATTAGCAGTACACCCACCCCTGGGGTGCGCCGCATTGCTGCACCTCGTTTATATAGCAGGGCATTTTCACAGGTTAAGGTTACTAATCCAGACTTTATTAGTAAGCCCTCTACATTTGTTACTTTTGATAATCCTGCTTTTGAACCTGCTGATACATCATTGTCCTTTGAGGAACCTACTGATGTTGCACCAGATCCTGATTTTTTAGATATTATTAAACTGCACCGCCCTGCGCTGACATCTCGCAGAGGTACAGTGCGGTTTAGTAGATTGGGTCAAAAGGCCACCATACGCACACGTAGTGGCAAACAAATAGGTGCTCGTGGACATTATTATCATGATATAAGTAGTATTGCACCTGCTGAGGAACTTGAAATGCAGCCTTTACTTTCCCCTTCTACTAATAATTATAGTTATGACATTTATGCTGATTTAAATGAAGCTGAAACAGGTTTTATGCAGCCTACACAAACCACACCTATGCTTCGCTCTCCATTTTCTCCTTTGTCTACACAACTACCTTCATTGTCTTCCTCTGTTTCTTCATCTTATGCTAATGTTACTATCCCTTTTTCTACCACATATAATGTTCCTATTCATACGGGTCCTGATGTTGTGTTACCTACTTCACCCACTGTGTGGCCCTTTATTCCACACACATCTATTGACACACAACATGCTATTGTTATACAAGGTGGGGATTACTACTTTGTGGCCGTATACATATTTGTTACGCAAACGCCGTAAACGTATACCCTATTTTTTTGCAGATGGCTTTGTGGCGTACTAATGACAGCAAAGTGTATTTACCACCTGCACCAGTGTCACGCATTGTCAACACAGAAGAATATATAACCCGCACCGGCATATATTATTATGCAGGCAGTTCCAGACTTATTACCTTAGGACATCCATATTTTTCAATACCCAAAACCAATACACGTGCTGAAATACCTAAGGTATCTGCCTTTCAGTATAGGGTGTTTAGGGTACAGTTACCTGACCCCAACAAATTTGGTCTTCCTGATCCTAATTTGTTTAATCCAGACACAGATCGTTTGGTGTGGGGATGTGTTGGTGTTGAAGTAGGTAGGGGTCAGCCGTTAGGTGTTGGCCTTAGTGGTCATCCTTTATTTAATAAGTATGATGATACTGAAAACTCTAGGTTTGCCAATGGCAACGACCAACAGGATGTTAGGGACAACATATCTGTGGACAACAAACAAACTCAGTTATGCATTATAGGCTGCGCTCCTCCTATTGGGGAACACTGGGCCACAGGTACCACATGTAAAAACGTACCTGTACCTCAGGGTGACTGTCCACCTTTGGAACTTGTGTCTACTGTCATTGAGGATGGCGATATGGTGGACACTGGTTTTGGGGCCATGGATTTTGCTAATTTACAAGCTACTAAATCAGATGTTCCATTGGATATTGCTCAGTCTGTGTGTAAATACCCTGATTACTTAAAAATGTCAGCAGATACATATGGCAATTCTATGTTTTTTCATTTACGCAGGGAGCAAATATTTGCTAGGCATTACTATAATAAGGCTGGTGTGGTTGGTGATGCCATTCCAGACAAGGCTTATATTAAGGGTACTGGTGCTGGCCGCGACCCTATTAGTAGTTATATTTATTCAGCTACTCCCAGTGGTTCTATGATAACCTCTGATTCTCAGATTTTTAATAAGCCTTATTGGTTGCATCGCGCCCAGGGCCACAATAATGGCATTTGCTGGAATAATCAGCTTTTTATTACTTGTGTTGACACTACTAAAAGTACCAATTTAACCATTAGCACTGCTGTTACTCCATCTGTTGCACAAACATTTACTCCAGCAAACTTTAAGCAGTACATTAGGCATGGGGAAGAATATGAATTGCAATTTATATTTCAATTGTGTAAAATCACTTTAACTACTGAAATTATGGCTTACCTGCACACCATGGATTCTACAATTTTAGAACAGTGGAATTTTGGATTAACATTGCCCCCCTCCGCTAGTTTGGAGGATGCCTATCGATTTGTAAAAAATGCAGCAACATCCTGTCACAAGGACAGTCCTCCACAGGCTAAAGAAGACCCTTTGGCAAAATATAAATTTTGGAATGTAGACCTTAAGGAACGCTTTTCTTTGGATTTGGATCAGTTTGCATTGGGTCGCAAGTTTTTATTACAAATCGGTGCCCAACGCAAACCCAGACCAGGCCTTAAAAGGCCTGCCCCATCCTCTTCCGCTTCCTCGTCTGCCAAACGTAAAAGGGTTAAAAAATAGGTTCGC--CCTGCCTATGTATGTGTT----TGTGTGTGTGTGTGTGTGTGTGTGTGTGCGTGT-------TGTGTGTATTTGTGTGTGTATGTTTATGTATAT--------------------------TTTTCTGTATGTTTTGCTGTATGGTTTCTGTGTGGTTTACTAATAAAGTATGTATGTGTGTGTGTTTTTGCAATGTGTTGTGTTTTTGCATGACTGCATATGTATGACATAAAAAAGTGTTTGTAATAATTACATTATCCCTG-----TAGGTTAAGGGTGGTGTTTAGGTGGCGTCCCTATTGCCCTACCCATATTTGTGGCTTGCAGCACACTTGTATATATATGTTCTTGCTGTATTGCATGTACCACAGGATTCCATTTTGTTTTTTCCTGCAGCCATTTTGTGGCGACCGATTTCGGTTGCTTAAAAATGACTACATTTGCCAACTTTTGAACCACACTACCTATGTTTTTTGGCATAACCCTTAATTCTTTTGGCATGGTATGTACATCCCGCCCGCCCACGCCTTGTTCCTGGCGCGCCTTCCTGGCGCATGTCATACACACCACATTACTCATTTGTACTTAAACAATTGTTGGCACAATATTTTTCCGCCCTGTAATAATTTATATGCTTATAGGCATGTATTTTTTGGCTTATTTTGCCTTTATTAATTGCATACTTGGCAGGTCATGAACTAAATGTCTCTGCCAAGTTTCTATCCTACCTATAAAATGTATTACTCATCTGCAGGTGTGCTACACAACTGTGTTACCCAACCGATTTGTGTTTTGCCTATGCTTGCAACATTTTTTCTTATA-----------------------------------------------------------------------------------------------------
>LNS8643648_HPV82
ATACTTTACAATTATCTTGTAAAAAGTAGGGTGTAACCGAAAAGGGTTATGACCGAAAACGGTGCATATAAAAGCAAGCACGAAAAATACATAAGAACACCATGTTTGAAGACATAAGAGAAAGACCACGAACGCTGCACGAATTATGTGAAGCCTGCAATACATCTATGCACAATATTCAGGTATTGTGTGTATATTGTAAAAAGGAGTTGTGTAGAGCAGATGTGTATAATGTAGCATTTACAGAACTTAGGATTGTATATAGGGACAATACGCCATATGCAGCATGCAAAAAATGCCTAATGTTTTATTCTAGAATTAGAGAATACAGAAGGTATAGTAGGTCTGTGTATGGTGCTACATTAGAGGCCATTACTAACAAAAGTTTATATGAATTATTAATAAGGTGTCATAGATGTCAGAGACCACTTGGGCCTGAAGAAAAGCAAAAGGTGGTGGACGACAAAAAAAGGTTTCATGAAATAGCGGGACGCTGGACGGGACAGTGTGCAAATTGCAGAAAACCACCAAGACAACGTAGTGAAACCCAGGTGTAATAACGCCATGCGTGGTAATGTACCACAATTAAAGGACATAGTGTTGGAGTTAACACCACAACCTGAAATTGACTTGCAATGCTACGAGCAATTTGACAGCTCAGACGAGGAGGATGAAGTAGATAATATGCGTGACCAGCCAGCCAGACAAGCTGGACAGGATACGTGTTACAGAATTAAAGTGCAGTGTTGCAGGTGTTCAAGTGTTGTACAGCTCGCAGTGGAAAGCAGTGGAGACAGCCTTCGCATATTTCAGCAAATGTTAATGGGCGATCTAAGCCTGGTGTGCCCGTGGTGCGCGACCAACTAACATCGGCAATGGACAGTGAAGGTACAGAGGATGAGGGGGCGGGGTGTACCGGGTGGTTTTATGTGGAGGCAGTAGTTGACAAAAAAACGGGAGATAATATATCAGAAGATGAGGATGAAGATACAAATGATACAGGGTCTGATATAATAGATTTTATAGATACAAGTAATAGTATTTGTAGTCAGGCGGAACGGGAGACAGCACAGGCGTTGTTTCAGGTCCAAGAAACACAGGCACACAAAGAGGCTGTGCAGCATCTAAAACGAAAGTTTCTAGGCAGTCCGCGGAGCAGCCCATTAAAAGACATTACAAATCAAAACACACAAAGCAATAGTCAGCAACAACCAAAACAGGCAAACCTCCCACACGGTAAAAGGAGAATACTGGACAGTTATCCGGACAGTGGATATGGCAATACACAAGTGGAGACTGTGGAAGGAACGTTACAGGTAGATGGGCAAAATGATGGGTCACAACATAGTATGTGTAGTGGCGGGGGGAGCAGCGACAGAAGTACAGAGATAGACCTGGAAACAAACGAAAATGCTACCAATGTAGGACTAAACAGTATATGTGCAGTGTTAAAATGTAGCAATGCAAAAGCAATGTTTATGGCAAAATTTAAAGAACTGTATGGTGTTAGTTATAATGAGTTGGTAAGGGTATTTAAAAGTGATAAAACATGCTGCACGGACTGGGTATGTGCCTTATTTGGGGTATCGCCAATGGTGGCAGAAAATTTAAAAACCCTAATTCAGCCATTTTGTATGTACTACCATATACAATGCCTATCATGTGATTGGGGTACTATTGTGCTACTGTTAGCTAGATTTACATGTGCCAAAAACAGACTTACTATTGCCAAATGTTTAGGTACATTAGTAAATATTCCACAATCACAAATGTTTATAGAACCACCTAAGCTACGTAGTACAGCCGTTGCATTATACTTTTATAGAACAGGAATATCAAACATTAGTAGCACATATGGCGAAACACCAGAATGGATTACAAGACAAACACAACTACAGCACAGTTTTGATGATAGCACGTTTGAACTATCGCAAATGGTACAATGGGCATTTGACCATGATGTAGTAGACGATAGTGAAATAGCATTTTACTATGCACAATTGGCTGATACAGATAGCAATGCAGCAGCGTTTCTAAAAAGTAATTGCCAAGCAAAGTATGTAAAAGACTGTGGGACTATGACACGGCACTACAAACGAGCACAAAGAAAATCACTAACAATGTCAGCATGGATTAGGTATAGATGTGACAAAGTGCAAGACGGGGGTAACTGGAGGGAAATTGCTAAATTTTTGCGATACCAGGGTATTAACTTTATGTATTTTATACAAACATTTAAATTGTTTTTAAAAGGAACACCAAAACACAACTGCATAGTAATACAGGGCCCACCAAACACAGGGAAATCACAATTTGCAATGAGTTTAATTAGATTTTTGCAAGGGTGCGTTATTTCATATGTAAATTCAGGTAGTCATTTTTGGTTACAGCCACTAGAGGATGCCAAGGTAGCATTATTAGATGATGCCACATATGGCTGTTGGACATATATAGACCAGTACCTAAGAAATTTTCTAGATGGTAATCCATGTAGTATTGATAGGAAACACAGAAGCCTGCTGCAAATTGTATGCCCACCATTGCTTATCACCTCAAATATTAATCCAAAAGAAGATGCAAATTTAATGTATTTACATAGTAGAGTGACAGTATTTCAATTTCTAAATGCATTTCCATTTGACCCCAATGGGAATCCTGTATATGTACTAAATGATGTAAACTGGAAAAATTTTTTTTCCACCACCTGGTCCAGATTAGATTTGGAGGAGGAAGAGGACAAAGAAAATGGAGACCCTATGTCATCGTTTAAATGTGTGCCAGGAGAAAATACTAGACTGTTATGAACTGGACAGTGATAAATTAGTAGATCAAATTAACTATTGGACGTTGGTACGATATGAATGTGCTATGTTTTATACTGCACGAGAAAGAAACATGCAAACCCTTAACCATCAAGTAGTACCAGCATCTGCAGTATCAAAACAAAAGGCCTGCCAAGCCATTGAAATGCATATGGCATTAGAATCGCTAAACAAATCTGAATATAATATGGAACCATGGACAATGCGGGACACATGCTATGAACTATGGGGCGAGGCCCCTAAACATTGTTTTAAAAAAGGGGGAAAAACTGTAACAGTAATGTTTGATGGGAATAAGGACAATACAATGGACTATACATGTTGGACATATGTGTATATATATAAAGAGGATAGATGGGTAAAAACACAGGGAAACGTGGACTATACAGGTATTTATTACAAACCAAATGTAGACAAAGAATATTATGTAACATTTAAAGATGAAGCAAAAAAATATGGGGCACAACAATGGGAGGTATATATGTGTGGCAATGTAATAACATGTCCTGAATATGTATCTAGTACCTACAGCGACCCGTTACCCTCTACTACAACTGTTGAACAGCTATCGAACACCCCCACGACCAATACCTATTCCGCCTCCGCGGGCACCACAGAAGCCCAGACACCACAACAACGAAAACGACAGCGACTTGCTGAGCCCGACTCCTCCACAGTCACCCCGCTGTCCGTGGACACCTGCGACCACCAAATACACTGTGGAACTGCATGCCCAAACACTGGAGGGCACCTCAGTGCAACTAAAACTGCGTTTATAGTTCATTTAAAAGGTGCAACAAATTGTTTAAAATGTTTAAGATACAGATTTGCAAAACATAGAAATTTGTTTAAAGAAGTGTCATCTACCTGGCATTGGACCAGTAATACAAAAGCAGGCATTGTTACAATTACATTTGACAGTGCACACCAACGTCAAAAGTTTATTGATACTGTTAAAGTACCATCAAGTGTGACAGTGTCATTGGGTATTATGACAGTGTAAATATATGTATTGTAC--------ATATATAGGT-TTACAAGCCAATATGTGCTGCTAAGTGTATATAGTTACTTGCAACCATTGCGGTGTTTTTGGTGTGTCTATTTGTGCTTTGCGTGTGTGTGTGTCTTGTGTTGTGTTGTTTGTTGCCGCTATTGCAATCCCAATATGTGTTTGCAGCAGCCTTATTACTAATTATATGTTTTTGGTTTGTGGTTGCCACATCACCTTTAACTACATTTACTGTATACTTGATTTGTTTTTATATTCCATGCTTTTTATTACATTTATATACCTTTTCTATTTTGCAACTTACACAATAAAACTTTGTATGTTTTTGTATTATATACAATGGTGGCTGCACGTGCACGGCGGCGTAAGCGAGCATCTGTAACACAATTATATTCCACATGCAAAGCTGCTGGTACATGTCCTCCTGATGTTATTCCTAAGGTAGAGGGCACCACATTAGCTGATAAAATATTACAGTGGAGTGGTTTGGGTATATTTTTGGGGGGTTTGGGTATTGGCACCGGGTCTGGCACTGGGGGCAGAACTGGCTACATTCCTTTAGGTGGTGGTGGACGGCCTGGTGTTGTAGATATTGCTCCGGCCAGGCCTCCAATTATTATTGAACCTGTAGCCCCTACTGAACCTTCTATTGTTAACCTTGTTGAGGATTCTAGTATTATTAATTCAGGCTCTACTATACCTACCTTTACTGGTACTGATGGCTTTGAAATTACTTCCTCTTCTACAACAACTCCTGCGGTTTTAGACATTACACCTTCCGCTGGTACAGTACATGTTACAAGCACTAACATTGAAAATCCCTTATATATTGAACCTCCATTTATTGAGGCACCACAATCAGGTGAGGTATCTGGACATATATTTACTAGTACCCCTACGTCTGGCACCCATGGATATGAGGAAATACCTATGGAGGTATTTGCCTCCAATGTTACTACTGGTGAAGAACCCATTAGCAGTACACCCACCCCTGGGGTGCGCCGCATTGCTGCACCTCGTTTATATAGCAGGGCATTTTCACAGGTTAAGGTTACTAATCCAGACTTTATTAGTAAGCCCTCTACATTTGTTACTTTTGATAATCCTGCTTTTGAACCTGTTGATACATCATTGTCCTTTGAGGAACCTACTGATGTTGCACCAGATCCTGATTTTTTAGATATTATCAAACTGCACCGCCCTGCGCTAACCTCTCGCAGAGGTACAGTGCGGTTTAGTAGATTGGGTCAAAAGGCCACCATACGCACACGTAGTGGCAAACAAATAGGTGCTCGTGTACATTATTATCATGATATAAGTAGTATTGCACCTGCTGAGGAACTTGAAATGCAGCCTTTACTTTCACCTTCTACTAATAATTATAGTTATGACATTTATGCTGATTTAGATGAAGCTGAAACAGGTTTTATGCAGCCTACACAAACCACACCTATGCTTCGCTCTCCATTTTCTCCTTTGTCTACACAACTACCTTCATTGTCTTCCTCTGTTTCTTCATCTTATGCTAATGTTACTATCCCTTTTTCTACCACATATAATGTTCCTATTCATACGGGTCCTGATGTTGTGTTACCTACTTCACCTACTGTGTGGCCCTTTATTCCACACACATCTATTGACACACAACATGCTATTGTTATACAAGGTGGGGATTACTA-TTTGTGGCCGTATACATATTTGTTACGCAAGCGCCGTAAACGTATACCCTATTTTTTTGCAGATGGCTTTGTGGCGTACTAATGACAGCAAAGTGTATTTACCACCTGCACCAGTGTCACGCATTGTCAACACAGAAGAATATATAACCCGCACCGGCATATATTATTATGCAGGCAGTTCCAGACTTATTACCTTAGGACATCCATATTTTTCAATACCCAAAACTGATACACGTGCTGAAATACCTAAGGTATCTGCCTTTCAGTATAGGGTGTTTAGGGTACAGTTACCTGACCCCAACAAATTTGGTCTTCCTGATCCTAATTTGTTTAATCCAGACACAGATCGTTTGGTGTGGGGATGTGTTGGTGTTGAAGTAGGTAGGGGTCAGCCGTTAGGTGTTGGCCTTAGTGGTCATCCTTTATTTAATAAGTATGATGATACTGAAAACTCCAGGTTTGCCAATGGCAACGACCAACAGGATGTTAGGGACAACATATCTGTGGACAACAAACAAACTCAGTTATGCATTATAGGCTGCGCTCCTCCTATTGGGGAACACTGGGCCACAGGTACCACATGTAAAAACGTACCTGTACCTCAGGGTGACTGTCCACCTTTGGAACTTGTGTCTACTGTCATTGAGGATGGCGATATGGTGGACACTGGTTTTGGGGCCATGGATTTTGCTAATTTACAAGCTACTAAATCAGATGTTCCATTGGATATTGCTCAGTCTGTGTGTAAATACCCTGATTACTTAAAGATGTCAGCAGATACATATGGCAATTCTATGTTTTTTCATTTACGCAGGGAGCAAATATTTGCTAGGCATTACTATAATAAGGCTGGTGTGGTTGGTGATGCCATTCCAGCCAAGGCTTATATTAAGGGTACTGGTGCTGGCCGCGAACCTATTAGTAGTTATATTTATTCAGCTACTCCCAGTGGTTCTATGATAACCTCTGATTCTCAAATTTTTAATAAGCCTTATTGGTTGCATCGCGCCCAGGGCCACAATAATGGCATTTGCTGGAATAATCAGCTTTTTATTACTTGTGTTGACACTACTAGAAGTACCAATTTAACCATTAGCACTGCTGTTACTCAATCTGTTGCACAAACATTTACTCCAGCAAACTTTAAGCAATACATTAGGCATGGGGAAGAATATGAATTGCAATTTATATTTCAATTGTGTAAAATCACTTTAACTACTGAAATTATGGCTTACCTGCACACCATGGATTCTACAATTTTAGAACAGTGGAATTTTGGATTAACCTTGCCCCCCTCAGCTAGTTTGGAGGATGCCTATCGATTTGTAAAAAATGCAGCAACATCCTGTCACAAGGACAGTCCTCCACAGGCTAAACAAGACCCTTTGGCAAAATATAAATTTTGGAATGTAGACCTTAAGGAACGCTTTTCTTTGGATTTGGATCAGTTTGCATTGGGTCGCAAGTTTTTATTACAAATCGGTGCCCAACGCAAACCCAGACCAGGCCTTAAAAGGCCTGCCCCATCCTCTTCTGCTTCCTCTTCTGCCAAACGTAAAAGGGTTAAGAAATAGGGTCGC--CCTGCCTATGTATGTGTTNNTGTGTGTGTGTGTGTGTGTGTGTGTGTGTGCGTGT-------TGTGTGTATTTGTGTGTGTATGTTTATGTATAT--------------------------TTTTCTGTATGTTTTGCTGTATGGTTTCTGTGTGGTTTACTAATAAAGTATGTATGTGTGTGTGTTTTTGCAATGTGTTGTGTTTTTGCATGACTGCATATGTATGACATATACAAGTGTTTGTAATAATTACATTATCCCTG-----TAGGTTAAGGGTGGTGTTTAGGTGGCGTCCCTATTGCCCTACCCATATTTGTGGCTTGCAGCACACTTGTGTATATATGTTCTTGCTGTATTGCATGTACCACAGGATTCCATTTTGTTTTTTCCTGCAGCCATTTTGTGGCGACCGATTTCGGTTGCTTAAAAATGACTACATTTGCCAACTTTTAAACCACACTACCTATGTGTTTTGGCATAACCCTTAATTCTTTTGGCATAGTATGTACATTCCGCCCGCCCACGCCTTGTTCCTGGCGCGCCTTCCTGGCGCATGTCATACACACCACATTACTCATTTGTACTTAAACAATTGTTGGCACAATATTTTTCCGCCCTGTAATAATTTAAGTGCTTATGGGCATGTATTTTTTGGCCTATTTTGCCTTTATTAATTGCATACTTGGCAGGTCATACCCTAAATGTCTCTGCCAAGTTTCTATCCTACCTATAAAATGTATTACTCATCTGCAGGTGTGCTACACAACTGTGTTACCCAACCGATTTGTGTTTTGCCTATGCTTGCAACATTTTTTCTTATA-----------------------------------------------------------------------------------------------------
>KF436794|HPV82|B1|
ATACTTTACAATTATCTTGTAAAAAGTAGGGTGTAACCGAAAAGGGTTATGACCGAAAACGGTGCATATAAAAGCAAGCACGAAAAATACATAAGAACACCATGTTTGAAGACATAAGAGAAAGACCACGAACGCTGCACGAATTATGTGAAGCCTGCAATACATCTATGCACAATATTCAGGTATTGTGTGTATATTGTAAAAAGGAGTTGTGTAGAGCAGATGTGTATAATGTAGCATTTACAGAACTTAGGATTGTATATAGGGACAATACGCCATATGCAGCATGCAAAAAATGCCTAATGTTTTATTCTAGAATTAGAGAATACAGAAGGTATAGTAGGTCTGTGTATGGTGCTACATTAGAGGCCATTACTAACAAAAGTTTATATGAATTATTAATAAGGTGTCATAGATGTCAGAGACCACTTGGGCCTGAAGAAAAGCAAAAGGTGGTGGACGACAAAAAAAGGTTTCATGAAATAGCGGGACGCTGGACGGGACAGTGTGCAAATTGCAGAAAACCACCAAGACAACGTAGTGAAACCCAGGTGTAATAACGCCATGCGTGGTAATGTACCACAATTAAAGGACATAGTGTTGGAGTTAACACCACAACCTGAAATCGACTTGCAATGCTACGAGCAATTTGACAGCTCAGACGAGGAGGATGAAGTAGATAATATGCGTGACCAGCCAGCCAGACAAGCTGGACAGGATACGTGTTACAGAATTAAAGTGCAGTGTTGCAGGTGTTCAAGTGTTGTACAGCTCGCAGTGGAAAGCAGTGGAGACAGCCTTCGCATATTTCAGCAAATGTTAATGGGCGATCTAAGCCTGGTGTGCCCGTGGTGCGCGACCAACTAACATCGGCAATGGACAGTGAAGGTACAGAGGATGAGGGGGCGGGGTGTACCGGGTGGTTTTATGTGGAGGCAGTAGTTGACAAAAAAACGGGAGATAATATATCAGAAGATGAGGATGAAGATACAAATGATACAGGGTCTGATATAATAGATTTTATAGATACAAGTAATAGTATTTGTAGTCAGGCGGAACGGGAGACAGCACAGGCGTTGTTTCAGGTCCAAGAAACACAGGCACACAAAGAGGCTGTGCAGCATCTAAAACGAAAGTTTCTAGGCAGTCCGCGGAGCAGCCCATTAAAAGACATTACAAATCAAAACACACAAAGCAATAGTCAGCAACAACCAAAACAGGCAAACCTCCCACACGGTAAAAGGAGAATACTGGACAGTTATCCGGACAGTGGATATGGCAATACACAAGTGGAGACTGTGGAAGGAACGTTACAGGTAGATGGGCAAAATGATGGGTCACAACATAGTATGTGTAGTGGCGGGGGGAGCAGCGACAGAAGTACAGAGATAGACCTGGAAACAAACGAAAATGCTACCAATGTAGGACTAAACAGTATATGTGCAGTGTTAAAATGTAGCAATGCAAAAGCAATGTTTATGGCAAAATTTAAAGAACTGTATGGTGTTAGTTATAATGAGTTGGTAAGGGTATTTAAAAGTGATAAAACATGCTGCACGGACTGGGTATGTGCCTTATTTGGGGTATCGCCAATGGTGGCAGAAAATTTAAAAACCCTAATTCAGCCATTTTGTATGTACTACCATATACAATGCCTATCATGTGATTGGGGTACTATTGTGCTACTGTTAGCTAGATTTACATGTGCCAAAAACAGACTTACTATTGCCAAATGTTTAGGTACATTAGTAAATATTCCACAATCACAAATGTTTATAGAACCACCTAAGCTACGTAGTACAGCCGTTGCATTATACTTTTATAGAACAGGAATATCAAACATTAGTAGCACATATGGCGAAACACCAGAATGGATTACAAGACAAACACAACTACAGCACAGTTTTGATGATAGCACGTTTGAACTATCGCAAATGGTACAATGGGCATTTGACCATGATGTAGTAGACGATAGTGAAATAGCATTTTACTATGCACAATTGGCTGATACAGATAGCAATGCAGCAGCGTTTCTAAAAAGTAATTGCCAAGCAAAGTATGTAAAAGACTGTGGGACTATGACACGGCACTACAAACGAGCACAAAGAAAATCACTAACAATGTCAGCATGGATTAGGTATAGATGTGACAAAGTGCAAGACGGGGGTAACTGGAGGGAAATTGCTAAATTTTTGCGATACCAGGGTATTAACTTTATGTATTTTATACAAACATTTAAATTGTTTTTAAAAGGAACACCAAAACACAACTGCATAGTAATACAGGGCCCACCAAACACAGGGAAATCACAATTTGCAATGAGTTTAATTAGATTTTTGCAAGGGTGCGTTATTTCATATGTAAATTCAGGTAGTCATTTTTGGTTACAGCCACTAGAGGATGCCAAGGTAGCATTATTAGATGATGCCACATATGGCTGTTGGACATATATAGACCAGTACCTAAGAAATTTTCTAGATGGTAATCCATGTAGTATTGATAGGAAACACAGAAGCCTGCTGCAAATTGTATGCCCACCATTGCTTATCACCTCAAATATTAATCCAAAAGAAGATGCAAATTTAATGTATTTACATAGTAGAGTGACAGTATTTCAATTTCTAAATGCATTTCCATTTGACCCCAATGGGAATCCTGTATATGTACTAAATGATGTAAACTGGAAAAATTTTTTTTCCACCACCTGGTCCAGATTAGATTTGGAGGAGGAAGAGGACAAAGAAAATGGAGACCCTATGTCATCGTTTAAATGTGTGCCAGGAGAAAATACTAGACTGTTATGAACTGGACAGTGATAAATTAGTAGATCAAATTAACTATTGGACGTTGGTACGATATGAATGTGCTATGTTTTATACTGCACGAGAAAGAAACATGCAAACCCTTAACCATCAAGTAGTACCAGCATCTGCAGTATCAAAACAAAAGGCCTGCCAAGCCATTGAAATGCATATGGCATTAGAATCGCTAAACAAATCTGAATATAATATGGAACCATGGACAATGCGGGACACATGCTATGAACTATGGGGCGAGGCCCCTAAACATTGTTTTAAAAAAGGGGGAAAAACTGTAACAGTAATGTTTGATGGGAATAAGGACAATACAATGGACTATACATGTTGGACATATGTGTATATATATAAAGAGGATAGATGGGTAAAAACACAGGGAAACGTGGACTATACAGGTATTTATTACAAACCAAATGTAGACAAAGAATATTATGTAACATTTAAAGATGAAGCAAAAAAATATGGGGCACAACAATGGGAGGTATATATGTGTGGCAATGTAATAACATGTCCTGAATATGTATCTAGTACCTACAGCGACCCGTTACCCTCTACTACAACTGTTGAACAGCTATCGAACACCCCCACGACCAATACCTATTCCGCCTCCGCGGGCACCACAGAAGCCCAGACACCACAACAACGAAAACGACAGCGACTTGCTGAGCCCGACTCCTCCACAGTCACCCCGCTGTCCGTGGACACCTGCGACCACCAAATACACTGTGGAACTGCATGCCCAAACACTGGAGGGCACCTCAGTGCAACTAAAACTGCGTTTATAGTTCATTTAAAAGGTGCAACAAATTGTTTAAAATGTTTAAGATACAGATTTGCAAAACATAGAAATTTGTTTAAAGAAGTGTCATCTACCTGGCATTGGACCAGTAATACAAAAGCAGGCATTGTTACAATTACATTTGACAGTGCACACCAACGTCAAAAGTTTATTGATACTGTTAAAGTACCATCAAGTGTGACAGTGTCATTGGGTATTATGACAGTGTAAATATATGTATTGTAC--------ATATATAGGT-TTACAAGCCAATATGTGCTGCTAAGTGTATATAGTTACTTGCAACCATTGCGGTGTTTTTGGTGTGTCTATTTGTGCTTTGCGTGTGTGTGTGTCTTGTGTTGTGTTGTTTGTTGCCGCTATTGCAATCCCAATATGTGTTTGCAGCAGCCTTATTACTAATTATATGTTTTTGGTTTGTGGTTGCCACATCACCTTTAACTACATTTACTGTATACTTGATTTGTTTTTATATTCCATGCTTTTTATTACATTTATATACCTTTTCTATTTTGCAACTTACACAATAAAACTTTGTATGTTTTTGTATTATATACAATGGTGGCTGCACGTGCACGGCGGCGTAAGCGAGCATCTGTAACACAATTATATTCCACATGCAAAGCTGCTGGTACATGTCCTCCTGATGTTATTCCTAAGGTAGAGGGCACCACATTAGCTGATAAAATATTACAGTGGAGTGGTTTGGGTATATTTTTGGGGGGTTTGGGTATTGGCACCGGGTCTGGCACTGGGGGCAGAACTGGCTACATTCCTTTAGGTGGTGGTGGACGGCCTGGTGTTGTAGATATTGCTCCGGCCAGGCCTCCAATTATTATTGAACCTGTAGCCCCTACTGAACCTTCTATTGTTAACCTTGTTGAGGATTCTAGTATTATTAATTCAGGCTCTACTATACCTACCTTTACTGGTACTGATGGCTTTGAAATTACTTCCTCTTCTACAACAACTCCTGCGGTTTTAGACATTACACCTTCCGCTGGTACAGTACATGTTACAAGCACTAACATTGAAAATCCCTTATATATTGAACCTCCATTTATTGAGGCACCACAATCAGGTGAGGTATCTGGACATATATTTACTAGTACCCCTACGTCTGGCACCCATGGATATGAGGAAATACCTATGGAGGTATTTGCCTCCAATGTTACTACTGGTGAAGAACCCATTAGCAGTACACCCACCCCTGGGGTGCGCCGCATTGCTGCACCTCGTTTATATAGCAGGGCATTTTCACAGGTTAAGGTTACTAATCCAGACTTTATTAGTAAGCCCTCTACATTTGTTACTTTTGATAATCCTGCTTTTGAACCTGTTGATACATCATTGTCCTTTGAGGAACCTACTGATGTTGCACCAGATCCTGATTTTTTAGATATTATCAAACTGCACCGCCCTGCGCTAACCTCTCGCAGAGGTACAGTGCGGTTTAGTAGATTGGGTCAAAAGGCCACCATACGCACACGTAGTGGCAAACAAATAGGTGCTCGTGTACATTATTATCATGATATAAGTAGTATTGCACCTGCTGAGGAACTTGAAATGCAGCCTTTACTTTCACCTTCTACTAATAATTATAGTTATGACATTTATGCTGATTTAGATGAAGCTGAAACAGGTTTTATGCAGCCTACACAAACCACACCTATGCTTCGCTCTCCATTTTCTCCTTTGTCTACACAACTACCTTCATTGTCTTCCTCTGTTTCTTCATCTTATGCTAATGTTACTATCCCTTTTTCTACCACATATAATGTTCCTATTCATACGGGTCCTGATGTTGTGTTACCTACTTCACCTACTGTGTGGCCCTTTATTCCACACACATCTATTGACACACAACATGCTATTGTTATACAAGGTGGGGATTACTA-TTTGTGGCCGTATACATATTTGTTACGCAAGCGCCGTAAACGTATACCCTATTTTTTTGCAGATGGCTTTGTGGCGTACTAATGACAGCAAAGTGTATTTACCACCTGCACCAGTGTCACGCATTGTCAACACAGAAGAATATATAACCCGCACCGGCATATATTATTATGCAGGCAGTTCCAGACTTATTACCTTAGGACATCCATATTTTTCAATACCCAAAACTGATACACGTGCTGAAATACCTAAGGTATCTGCCTTTCAGTATAGGGTGTTTAGGGTACAGTTACCTGACCCCAACAAATTTGGTCTTCCTGATCCTAATTTGTTTAATCCAGACACAGATCGTTTGGTGTGGGGATGTGTTGGTGTTGAAGTAGGTAGGGGTCAGCCGTTAGGTGTTGGCCTTAGTGGTCATCCTTTATTTAATAAGTATGATGATACTGAAAACTCCAGGTTTGCCAATGGCAACGACCAACAGGATGTTAGGGACAACATATCTGTGGACAACAAACAAACTCAGTTATGCATTATAGGCTGCGCTCCTCCTATTGGGGAACACTGGGCCACAGGTACCACATGTAAAAACGTACCTGTACCTCAGGGTGACTGTCCACCTTTGGAACTTGTGTCTACTGTCATTGAGGATGGCGATATGGTGGACACTGGTTTTGGGGCCATGGATTTTGCTAATTTACAAGCTACTAAATCAGATGTTCCATTGGATATTGCTCAGTCTGTGTGTAAATACCCTGATTACTTAAAGATGTCAGCAGATACATATGGCAATTCTATGTTTTTTCATTTACGCAGGGAGCAAATATTTGCTAGGCATTACTATAATAAGGCTGGTGTGGTTGGTGATGCCATTCCAGCCAAGGCTTATATTAAGGGTACTGGTGCTGGCCGCGAACCTATTAGTAGTTATATTTATTCAGCTACTCCCAGTGGTTCTATGATAACCTCTGATTCTCAAATTTTTAATAAGCCTTATTGGTTGCATCGCGCCCAGGGCCACAATAATGGCATTTGCTGGAATAATCAGCTTTTTATTACTTGTGTTGACACTACTAGAAGTACCAATTTAACCATTAGCACTGCTGTTACTCAATCTGTTGCACAAACATTTACTCCAGCAAACTTTAAGCAATACATTAGGCATGGGGAAGAATATGAATTGCAATTTATATTTCAATTGTGTAAAATCACTTTAACTACTGAAATTATGGCTTACCTGCACACCATGGATTCTACAATTTTAGAACAGTGGAATTTTGGATTAACCTTGCCCCCCTCAGCTAGTTTGGAGGATGCCTATCGATTTGTAAAAAATGCAGCAACATCCTGTCACAAGGACAGTCCTCCACAGGCTAAACAAGACCCTTTGGCAAAATATAAATTTTGGAATGTAGACCTTAAGGAACGCTTTTCTTTGGATTTGGATCAGTTTGCATTGGGTCGCAAGTTTTTATTACAAATCGGTGCCCAACGCAAACCCAGACCAGGCCTTAAAAGGCCTGCCCCATCCTCTTCTGCTTCCTCTTCTGCCAAACGTAAAAGGGTTAAGAAATAGGTTCGC--CCTGCCTATGTATGTGTTTGTGTGTGTGTGTGTGTGTGTGTGTGTGTGTGCGTGT-------TGTGTGTATTTGTGTGTGTATGTTTATGTATAT--------------------------TTTTCTGTATGTTTTGCTGTATGGTTTCTGTGTGGTTTACTAATAAAGTATGTATGTGTGTGTGTTTTTGCAATGTGTTGTGTTTTTGCATGACTGCATATGTATGACATATACAAGTGTTTGTAATAATTACATTATCCCTG-----TAGGTTAAGGGTGGTGTTTAGGTGGCGTCCCTATTGCCCTACCCATATTTGTGGCTTGCAGCACACTTGTGTATATATGTTCTTGCTGTATTGCATGTACCACAGGATTCCATTTTGTTTTTTCCTGCAGCCATTTTGTGGCGACCGATTTCGGTTGCTTAAAAATGACTACATTTGCCAACTTTTAAACCACACTACCTATGTGTTTTGGCATAACCCTTAATTCTTTTGGCATAGTATGTACATCCCGCCCGCCCACGCCTTGTTCCTGGCGCGCCTTCCTGGCGCATGTCATACACACCACATTACTCATTTGTACTTAAACAATTGTTGGCACAATATTTTTCCGCCCTGTAATAATTTAAGTGCTTATGGGCATGTATTTTTTGGCCTATTTTGCCTTTATTAATTGCATACTTGGCAGGTCATACCCTAAATGTCTCTGCCAAGTTTCTATCCTACCTATAAAATGTATTACTCATCTGCAGGTGTGCTACACAACTGTGTTACCCAACCGATTTGTGTTTTGCCTATGCTTGCAACATTTTTTCTTATA-----------------------------------------------------------------------------------------------------
>KF444055|HPV82|B2|
ATACTTTACAATTATCTTGTAAAAAGTAGGGTGTAACCGAAAAGGGTTATGACCGAAAACGGTGCATATAAAAGCAAGCACAAAAAATACATAAGAACACCATGTTTGAAGACATAAGAGAAAGACCACGAACGCTGCACGAATTATGTGAAGCCTACAATACGTCTATGCACAATATTCAGGTATTGTGTGTATATTGTAAAAAGGAGTTGTGTAGAGCAGATGTGTATAATGTAGCATTTACAGAACTTAGGATTGTATATAGGGACAATACGCCATATGCAGTATGCAAAAAATGCCTAATGTTTTATTCTAGAATTAGAGAATACAGAAGGTATAGTAGGTCTGTGTATGGTGCTACATTAGAGGCCATTACTAACAAAAGTTTATATGAATTATTAATAAGGTGTCATAGATGTCAGAGACCACTTGGGCCTGAAGAAAAGCAAAAGGTGGTGGACGACAAAAAAAGGTTTCATGAAATAGCGGGACGCTGGACGGGACAGTGTGCAAATTGCAGAAAACCACCAAGACAACGTAGTGAAACCCAGGTGTAATAACGCCATGCGTGGTAATGTACCACAATTAAAGGACATAGTGTTGGAGTTAACACCACAACCTGAAATTGACTTGCAATGCTACGAGCAATTTGACAGCTCAGACGAGGAGGATGAAGTAGATAATATGCGTGACCAGCCAGCCAGACAAGCTGGACAGGATACGTGTTACAGAATTAAAGTGCAGTGTTGCAGGTGTTCAAGTGTTGTACAGCTCGCAGTGGAAAGCAGTGGAGACAGCCTTCGCATATTGCAGCAAATGTTAATGGGCGACCTAAGCCTGGTGTGCCCGTGGTGTGTGACCAACTAACATCGGCAATGGACAGTGAAGGTACAGAGGATGAGGGGGCGGGGTGTACCGGGTGGTTTTATGTGGAGGCAGTGGTTGACAAAAAAACGGGAGATAATATATCAGAAGATGAGGATGAAGATACAAATGATACAGGGTCTGATATAATAGATTTTATAGATACAAGTAATAGTATTTGTAGTCAGGCGGAACGGGAGACAGCACAGGCGTTGTTTCAGGTCCAAGAAACACAGGCACACAAAGAGGCTGTGCAGCATCTAAAACGAAAGTTTCTAGGCAGTCCGCGGAGCAGCCCATTAAAAGACATTACAAATCAAAACACACAAAGCAATAGTCAGCAACAACCAAAACAGGCAAACCTCCCACACGGTAAAAGGAGATTACTGGACAGTTATTCGGACAGTGGATATGGCAATACACAAGTGGAGACTGTGGAAGGAACGTTACAGGTAGATGGGCAAAATGACGGGTCACAACATAGTATGTGTAGTGGCGGGGGGAGCAGCGACAGAAGTACAGAGATAGACCTGGAAACAAACGAAAATGCTACCAATGTAGGACTAAACAGTATATGTGCAGTGTTAAAATGTAGCAATGCAAAAGCAATGTTTATGGCAAAATTTAAAGAACTGTATGGTGTTAGTTATAATGAGTTGGTAAGGGTATTTAAAAGTGATAAAACATGCTGCACGGACTGGGTATGTGCCTTATTTGGGGTATCGCCAATGGTGGCAGAAAATTTAAAAACCCTAATTCAGCCATTTTGTATGTACTACCATATACAATGCCTATCATGTGATTGGGGTACTATTGTGCTACTGTTAGCTAGATTTACATGTGCCAAAAACAGACTTACTATTGCCAAATGTTTAGGTACATTAGTAAATATTCCACAATCACAAATGTTTATAGAACCACCTAAGCTACGTAGTACAGCCGTTGCATTATACTTTTATAGAACAGGAATATCAAACATTAGTAGCACATATGGCGAAACACCAGAATGGATTACAAGACAAACACAACTACAGCACAGTTTTGATGATAGCACGTTTGAACTATCGCAAATGGTACAATGGGCATTTGACCATGATGTAGTAGACGATAGTGAAATAGCATTTTACTATGCACAATTGGCTGATACAGATAGCAATGCAGCAGCGTTTCTAAAAAGTAATTGCCAAGCAAAGTATGTAAAAGACTGTGGGACTATGACACGGCACTACAAACGAGCACAAAGAAAATCACTAACAATGTCAGCATGGATTAGGTATAGATGTGACAAAGTGCAAGACGGGGGTAACTGGAGGGAAATTGCTAAATTTTTGCGATACCAGGGTATTAACTTTATGTATTTTATACAAACATTTAAATTGTTTTTAAAAGGAACACCAAAACACAACTGCATAGTAATACAGGGCCCACCAAACACAGGGAAATCACAATTTGCAATGAGTTTAATTAGATTTTTGCAAGGGTGCGTTATTTCATATGTAAATTCAGGTAGTCATTTTTGGTTACAGCCACTAGAGGATGCCAAGGTAGCATTATTAGATGATGCCACATATGGCTGTTGGACATATATAGACCAGTACCTAAGAAATTTTCTAGATGGTAATCCATGTAGTATTGATAGGAAACACAGAAGCCTGCTGCAAATTGTATGCCCACCATTGCTTATCACCTCAAATATTAATCCAAAAGAAGATGCAAATTTAATGTATTTACATAGTAAAGTGACAGTATTTCAATTTCTAAATGCATTTCCATTTGACCCCAATGGGAATCCTGTATATGCACTAAATGATGTAAACTGGAAAAATTTTTTTTCCACCACCTGGTCCAGATTAGATTTGGAGGAGGAAGAGGACAAAGAAAATGGAGACCCTATGTCATCGTTTAAATGTGTGCCAGGAGAAAATACTAGACTGTTATGAACTGGACAGTGATAAATTAGTAGATCAAATTAACTATTGGACGTTGGTACGATATGAATGTGCTATGTTTTATACTGCACGAGAAAGGAACATGCAAACCCTTAACCATCAAGTAGTACCAGCATCTGCAGTATCAAAACAAAAGGCCTGCCAAGCCATTGAAATGCATATGGCATTAGAATCGCTAAACAAATCTGAATATAATATGGAACCATGGACAATGCGGGACACATGCTATGAACTATGGGGCGAGGCCCCTAAACATTGTTTTAAAAAAGGGGGAAAAACTGTAACAGTGATGTTTGATGGGAATAAGGACAATACAATGGACTATACATGTTGGACATATGTGTATATATATAAAGAGGATAGATGGGTAAAAACACAGGGAAACGTGGACTATACAGGTATTTATTACAAACCAAATGTAAACAAAGAATATTATGTAACATTTAAAGATGAAGCAAAAAAATATGGGGCACAACAATGGGAGGTATATATGTGTGGCAATGTAATAACATGTCCTGAATATGTATCTAGTACCTACAGCGACCCGTCATCCTCTACTACAACTGTTGAACAACTATCGAACACCCCCACGACCAATACCTATTCCGCCTCCGCGGGCACCACAGAAGCCCAGACACCACAACAACGAAAACGACAGCGACTTGCTGAGCCCGACTCCTCCACAGTCACCCCGCTGTCCGTGGACACCTGCGACCACCAAATACACTGTGGAACTGCATGCCCAAACACTGGAGGGCACCTCAGTGCAACTAAAACTGCGTTTATAGTTCATTTAAAAGGTGCAACAAATTGTTTAAAATGTTTAAGATACAGATTTGCAAAACATAGAAATTTGTTTAAAGAAGTGTCATCTACCTGGCATTGGACCAGTAATACAAAAGCAGGCATTGTTACAATTACATTTGACAGTGCACACCAACGTCAAAAGTTTATTGATACTGTTAAAGTACCATCAAGTGTGACAGTGTCATTGGGTATTATGACAGTGTAAATATATGTATTGTAC--------ATATATAGGT-TTACAAGCCAATATGTGCTGCTAAGTGTATATAGTTACTTGCAACCATTGCGGTGTTTTTGGTGTGTCTATTTGTGCTTTGCGTGTGTGTGTGTCTTGTGTTGTGTTGTTTGTTGCCGCTATTGCAATCCCAATATGTGTTTGCAGCAGCCTTATTACTAATTATATGTTTTTGGTTTGTGGTTGCCACATCACCTTTAACTACATTTACTGTATACGTGATTTGTTTTTATATTCCATGCTTTTTATTACATTTATATACCTTTTCTATTTTGCAACTTACACAATAAAACTTTGTATGTTTTTGTATTATATACAATGGTGGCTGCACGTGCACGGCGGCGTAAGCGAGCATCTGTAACACAATTATATTCCACATGCAAAGCTGCTGGTACATGTCCTCCTGATGTTATTCCTAAGGTAGAGGGCACCACATTAGCTGATAAAATATTACAGTGGAGTGGTTTGGGTATATTTTTGGGGGGTTTGGGTATTGGCACCGGGTCTGGCACTGGGGGCAGAACTGGCTACATTCCTTTAGGTGGTGGTGGACGGCCTGGTGTTGTAGATATTGCTCCGGCCAGGCCTCCCATTATTATTGAACCTGTAGCCCCTACTGAACCTTCTATTGTTAACCTTGTTGAGGATTCTAGTATTATTAATTCAGGCTCTACTATACCTACCTTTACTGGTACTGATGGCTTTGAAATTACTTCCTCTTCTACAACAACTCCTGCGGTTTTAGACATTACACCTTCCGCTGGTACAGTACATGTTACAAGCACTAACATTGAAAATCCCTTATATATTGAACCTCCATTTATTGAGGCACCACAATCAGGTGAGGTATCGGGACATATATTTACCAGTACCCCTACGTCTGGCACCCATGGATATGAGGAAATACCTATGGAGGTATTTGCCTCCAATGTTACTACTGGTGAAGAACCCATTAGCAGTACACCCACCCCTGGGGTGCGCCGCATTGCTGCACCTCGTTTATATAGCAGGGCATTTTCACAGGTTAAGGTTGCTAATCCAGACTTTATTAGTAAGCCCTCTACATTTGTTACTTTTGATAATCCTGCTTTTGAACCTGTTGATACATCATTGTCCTTTGAGGAACCTACTGATGTTGCACCAGATCCTGATTTTTTAGATATTATCAAACTGCACCGCCCTGCGCTGACATCTCGCAGAGGTACAGTGCGGTTTAGTAGATTGGGTCAGAAGGCCACCATACGCACACGTAGTGGCAAACAAATAGGTGCTCGTGTACATTATTATCATGATATAAGTAGTATTGCACCTGCTGAGGAACTTGAAATGCAGCCTTTACTTTCACCTTCTACTAATAATTATAGTTATGACATTTATGCTGATTTAGATGAAGCTGAAACAGGTTTTATGCAGCCTACACAAACCACACCTATGCTTCGCTCTCCATTTTCTCCTTTGTCTACACAACTACCTTCATTGTCTTCCTCTGTTTCTTCATCTTATGCTAATGTTACTATCCCTTTTTCTACCACATATAATGTTCCTATTCATACGGGTCCTGATGTTGTATTACCTACTTCACCCACTGTGTGGCCCTTTATTCCACACACATCTATTGACACACAACATGCTATTGTTATACAAGGTGGGGATTACTA-TTTGTGGCCGTATACATATTTGTTACGCAAACGCCGTAAACGTATACCCTATTTTTTTGCAGATGGCTTTGTGGCGTACTAATGACAGCAAAGTGTATTTACCACCTGCACCAGTGTCACGCATTGTCAACACAGAAGAATATATAACCCGCACCGGCATATATTATTATGCAGGCAGTTCCAGACTTATTACCTTAGGACATCCATATTTTTCAATACCCAAAACCAATACACGTGCTGAAATACCTAAGGTATCTGCCTTTCAGTATAGGGTGTTTAGGGTACAGTTACCTGACCCCAACAAATTTGGTCTTCCTGATCCTAATTTGTTTAATCCAGACACAGATCGTTTGGTGTGGGGATGTGTTGGTGTTGAAGTAGGTAGGGGTCAGCCGTTAGGTGTTGGCCTTAGTGGTCATCCTTTATTTAATAAGTATGATGATACTGAAAACTCCAGGTTTGCCAATGGCAACGACCAACAGGATGTTAGGGACAACATATCTGTGGACAACAAACAAACTCAGTTATGCATTATAGGCTGCGCTCCTCCTATTGGGGAACACTGGGCCACAGGTACCACATGTAAAAACGTACCTGTACCTCAGGGTGACTGTCCACCTCTGGAACTTGTGTCTACTGTCATTGAGGATGGCGATATGGTGGACACTGGTTTTGGGGCCATGGATTTTGCTAATTTACAAGCTACTAAATCAGATGTTCCATTGGATATTGCTCAGTCTGTGTGTAAATACCCTGATTACTTAAAAATGTCAGCAGATACATATGGCAATTCTATGTTTTTTCATTTACGCAGGGAGCAAATATTTGCTAGGCATTACTATAATAAGGCTGGTGTGGTTGGTGATGCCATTCCAGACAAGGCTTATATTAAGGGTACTGGTGCTGGCCGCGAACCTATTAGTAGTTATATTTATTCAGCTACTCCCAGTGGTTCTATGATAACCTCTGATTCTCAAATTTTTAATAAGCCTTATTGGTTGCATCGCGCCCAGGGCCACAATAATGGCATTTGCTGGAATAATCAGCTTTTTATTACTTGTGTTGACACTACTAGAAGTACCAATTTAACCATTAGCACTGCTGTTACTCAATCTGTTGCAGAAACCTTTACTCCAGCAAACTTTAAGCAATACATTAGGCATGGGGAAGAATATGAATTGCAATTTATATTTCAATTGTGTAAAATCACTTTAACTACTGAAATTATGGCTTACCTGCACACCATGGATTCTACAATTTTAGAACAGTGGAATTTTGGATTAACCTTGCCCCCTTCAGCTAGTTTGGAGGATGCCTATCGATTTGTAAAAAATGCAGCAACATCCTGTCACAAGGACAGTCCTCCACAGGCTAAACAAGACCCTTTGGCAAAATATAAATTTTGGAATGTAGACCTTAAGGAACGCTTTTCTTTGGATTTGGATCAGTTTGCATTGGGTCGCAAGTTTTTATTACAAATCGGTGCCCAACGCAAAACCAGACCAGGCCTTAAAAGGCCTGCCCCATCCTCTTCCGCTTCCTCTTCTGCCAAACGTAAAAAGGTTAAAAAATAGGTTCGC--CCTGCCTATGTATGTGTT--TGTGTGTGTGTGTGTGTGTGTGTGTGTGTGCGTGT-------TGTGTGTATTTGTGTGTGTATGTTTATGTATAT--------------------------TTTTCTGTATGTTTTGCTGTATGGTTTCTGTGTGGTTTACTAATAAAGTATGTATGTGTGTGTGTTTTTGCAATGTGTTGTGTTTTTGCATGACTGCATATGTATGACATATACAAGTGTTTGTAATAATTACATTATCCCTG-----TAGGTTAAGGGTGGTGTTTAGGTGGCGTCCCTATTGCCCTACCCATATTTGTGGCTTGCAGCACACTTGTATATATATGTTATTGCTGTATTGCATGTACCACAGGATTCCATTTTGTTTTTTTCTGCAGCCATTTTGTGGCGACCGATTTCGGTTGCTTAAAAATGACTACATTTGCCAACTTTTAAACCACACTACCTATGTGTTTTGGCATAACCCTTAATTCTTTTGGCATAGTATGTACATCCCGCCCGCCCACGCCTTGTTCCTGGCGCGCCTTCCTGGCGCATGTCATACACACCACATTACTCATTTTTACTTAAACAATTGTTGGCACAATATTTTTCCGCCCTGTAATAATTTAAGTGCTTATGGGCATGTATTTTTTGGCCTATTTTGCCTTTATTGATTGCATACTTGGCAGGTCATAACCTAAATGTCTCTGCCAAGTTTCTATCCTACCTATAAAATGTATTACTCATCTGCAGGTGTGCTACACAACTGTGTTACCCAACCGATTTGTGTTTTGCCTATGCTTGCAACATTTTTTCTTATA-----------------------------------------------------------------------------------------------------
>AF293961|HPV82|C1|
-----------------------------------------------------------------------------------------------------ATGTTTGAAGACATAAGGGAAAGACCACGAACGCTGTACGAATTATGTGAAGCCTACAATACTTCTATGCACAATATTCAGGTATTGTGTGTATATTGTAAAAAGGAGTTGTGTAGAGCAGATGTGTATAATGTAGCATTTACAGAAATTAGGATTGTATATAGGGATAATATGCCATATGCAGTATGCAAAAAATGCTTGATGTTTTATTCTAGAATTAGAGAATACAGAAGGTATAGTAGGTCTGTGTATGGTGCTACATTAGAGGCCATTACTAACAAAAGTTTATATGAATTATTAATAAGGTGTCATAGATGTCAGAGACCACTTGGGCCTGAAGAAAAGCAAAAGGTGGTGGACGACAAAAAAAGGTTTCATGAAATAGCGGGACGCTGGACGGGACAGTGTGCAAATTGCAGAACAGCGGCAAGACAACGTAGCGAAACCCAGGTGTAATAAAGCCATGCGTGGTAATGTACCACAAGTAAAGGACATAGTGTTGGAGTTAACACCACAACCTGAAATTGACTTGCAATGCTACGAGCAATTTGACAGCTCAGACGAGGAGGATGAAGTAGATAATATGCGTGACCAGCCAGCCAGACAAGCTGGACAGGCTACGTGTTACAGAATTAAAGTGCAGTGTTGCAGGTGTTCAAGTTTGCTACAGTTGGCAGTGGAAAGCAGTGGAGACAACCTTCGCATATTTCAGCAACTGTTAATGGGTGACCTAAGCCTGGTGGGCCCGTGTTGCGCGAACAACTAACAACGGCGATGGACAGTGAAGGTACAGATGAGGAGGGGGCGGGGTGTACTGGGTGGTTTTATGTAGAGGCAGTAGTGGACAAAAAAACGGGAGATAATATTTCAGATGATGAGGATAAAAATACAAATGATACAGGGTCTGATATAATAGACTTTATAGATACAAATAACAGTATTTGCAGTCAGGCGGAACAAGAGACAGCACGGGCGTTGTTTCAGGTCCAAGAAACACAGGCACACAAAGAGGCTGCACAGCATCTAAAACGAAAGTTTTTAGGCAGTCCGCGGAGCAGCCCATTAGGAGACATTACAAATCAAACCACGCAAAGCAATAGTCAGCAACAAACAACACAGGCAAACCACCCACACGGCAAAAGGAGATTACTGGACAGTTATCCGGACAGTGGATATGGCAATACACAAGTGGAGACTGTGGAAGCAACGTTGCAGGTAGATGGGCAAAATGGCGGGTCACAACACAGTATGTGTAGTGGCGGGGGGAGCAGCGACAGAAGTACAGACATAGACCTTGAAACAAATGAAAA---TACTAATGTAGAACTAAACAGCGTATGTGCAGTGTTAAAATGTAGTAATGCAAAGGCCATGTTTATGGCAAAATTCAAGGAAGTGTATGGTATTAGTTACAATGAGTTAGTAAGGGTATTTAAAAGTGATAGAACATGTTGCACGGACTGGGTATGTGCCCTGTTTGGGGTATCGCCAATGGTGGCAGAAAATTTAAAAACATTAATTCAGCCATTTTGTATATACTACCACATACAATGCCTATCATGTGAGTGGGGCACTATTGTGCTAATGTTAGCTAGATTTACATGTGCCAAAAACAGACTTACCATAGCTAAATGTTTAGGTACCTTATTAAATATTCCACACTCACAAATGTTTATAGAACCACCTAAGCTACGTAGTACAGCAGTGGCATTATACTTTTATAGAACAGGAATATCTAATATTAGTACTACATATGGAGAAACACCAGAATGGATTACAAGACAAACACAACTACAACATAGTTTTGATGATAGCACGTTTGAACTATCGCAAATGGTACAATGGGCATTTGACCACGATGTATTAGACGATAGTGAAATAGCATTTTATTATGCACAACTGGCTGATACAGATAGCAATGCAGCAGCGTTTCTAAAAAGTAACTGCCAGGCAAAATATGTAAAAGATTGTGGTACTATGACACGGCACTATAAACGTGCACAAAGAAAATCACTAACAATGTCAGCATGGATTAGATATAGATGTGACAAGGTGGCAGATGGGGGCAACTGGAGAGAAATAGCTAAATTTTTGCGATACCAGGGTATTAATTTTATGTACTTTATACAAACATTTAAATTGTTTTTAAAAGGGACACCAAAACACAATTGCATAGTAATACAGGGCCCACCAAACACAGGCAAATCACAATTTGCAATGAGTTTAATTAGATTTTTGCAGGGGTGTATTATATCATATGTAAATTCGGGCAGCCATTTCTGGTTACAGCCACTAGAGGATGCTAAAATAGCATTATTAGATGATGCCACATATGGATGTTGGACATATATAGACCAGTACCTAAGAAACTTCTTAGATGGTAACCCGTGTAGTATAGATAGGAAACACAGAAGCCTGCTGCAAATAGTATGCCCACCATTAATTATTACTTCAAACATCAATCCAAAAGAAGATGCAAATTTAATGTATTTACACAGTAGGGTGACAGTATTTCAATTTCCAAATGCATTCCTATTTGACCCCAATGGGAATCCTGTATATGCACTAAATGATGTAAACTGGAAAAACTTTTTTTCCACCACCTGGTCCAGATTAGATTTGGAGGAGGAAGAGGACAAAGAAAATGGAGACCCTATGTCATCGTTTAAATGTGTGCCAGGAGAAAATACTAGACTGTTATGAACTGGACAGTGATAAATTAGTAGATCAAATAAACTATTGGACATTGGTACGATACGAATGTGCTATGTTTTATACAGCACGGGAAAAAAACTTACAAACTCTTAACCATCAAGTAGTACCAGCATCTGCAGTATCAAAACAAAAGGCCTGCCAAGCAATTGAAATGCATATGGCTTTAGAATCACTAAACAAATCTGAATATAATATGGAAGCATGGACTATGCGGGACACATGCTATGAACTATGGGGCGAGGCCCCTAAACAATGTTTTAAAAAAGAGGGAAAAACTGTAACGGTTATGTTTGATGGGAACAAGGACAATACAATGGACTATACATGTTGGACATATGTGTATATATATAAAGAGGACAGGTGGGTAAAAACACATGGAAACGTGGACCATACAGGTATTTATTATAAACCAGATGTACACAAAGAATATTATGTAAAATTTATAGAGGAAGCAAAAAAATATGGGGCACAGCAATGGGAGGTATATATGTGTGGCAATGTAATAACATGTCCTGAATATGTATCTAGTACCTGCAGAGACCCGTTACCCTCTACTACAACTGTTGAACAGCACTCGAACACCCCCACGACCAATACCTATACCACCTCCGTGGGCACCAAAGAAGCCCAGGCACCACAACAACGAAAACGACAGCGAATTACTGAGCCCGACTCCTCCACAGTCACCCCACTGTCCGTGGACACTTGTGACCACCAAATACACTGTGGAACTGGAAGCGCAAACACTGGAGGGCACCAAAGTGCAACTAAAACTGCGTTTATAGTGCATTTAAAAGGTGCAACAAATTGTTTAAAATGTCTTAGATATAGATTTTCAAAACATAGAAATTTGTTTAAAGAAGTATCATCAACCTGGCATTGGACCAGTAATACAAAAGCAGGCATTGTTACAATTACATTTGATAGTGCACACCAGCGCCAACAGTTTATTGATACTGTAAAGGTACCACCAAGTGTAACAGTGTCTTTGGGAATTATGACAGTGT-AATATATGTATTGTAC----ATATATATATAGGTAATACAAGCCAATATGTGCTGCTAATTGTATATATTGAATTGCAACCATTGCGGTATTTTTGGTGTGTCTTTTTGTGCTTTGCGTGTGTGTGTGTCTTGTGTTGTGTTGTTTGTTGCCGCTATTGCAGTCCCAATATGTGTTTGCAGCAGCCCTATTATTAATTATATGTTTTTGGTTTGTGGTTGCCACATCACCTTTAACTACATTTGCTGTATACATTATCTGTTTTTATATTCCATGCTTGTTATTACATTTATATACCTTTTATATTTTACAAATTCCATAATAAATATTTGTATGTTTTTGTATCATATACAATGGTGGCTGCACGTGCACGGCGGCGTAAACGAGCATCTGTAACACAATTATATTCCACATGCAAAGCTGCTGGTACATGTCCTGCTGATGTTATTCCTAAGGTAGAAGGAACCACTTTAGCTGATAAAATATTGCAATGGAGTGGGTTGGGTATATTTTTGGGGGGTTTGGGTATTGGCACCGGGTCTGGGACAGGGGGCAGGACTGGCTATATTCCTTTGGGTGGTGGTGGAAGGCCTGGTGTTGTGGATATAGCCCCGGCTAGGCCTCCAATAATTATTGAACCTGTGGCCCCTACTGAACCTTCTATTGTTAACCTTGTTGAGGACTCTAGTATTATTAATTCAGGATCTACTATACCTACATTTACTGGTACTGATGGCTTTGAAATAACTTCCTCTTCTACAACAACACCTGCAGTGTTGGATATTACACCTTCTACTGGTACAGTACGTGTTACTAGCACTAACATTGAAAATCCTTTATATATTGAACCTCCTTTTATTGAGGCTCCACAATCAGGTGAGGTATCGGGACATATATTTACCAGTACTCCTACGTCTGGTACCCATGGCTACGAGGAAATCCCTATGGAGGTATTTGCCTCCAATGTTAGTACTGGTGAACAACCTATTAGCAGTACACCCACTCCTGGGGTGCGCCGCATTGCAGCACCCCGTTTATATAGTAAGGCATTTACACAGGTTAAGGTTACTAATCCAGATTTTATTAGTAGGCCCTCTTCATTTGTTACCTTTGATAATCCTGCTTTTGAACCCATTGATGCATCCCTGTCATTTGGGGAACCTACAACTGTTGCACCAGATCCTGATTTTCTAGATATTATTAAACTGCACCGCCCTGCGCTTACATCTCGCAGAGGTACAGTGCGCTTTAGTAGACTGGGTCAAAAGGCCACCATACGCACACGTAGTGGCAAACAAATAGGTGCCCGTGTACATTATTATCATGATATCAGTAATATTACACCTACTGAGGAACTTGAAATGCAGCCTTTACTTTCACCTTCTACTAATAATTATAGTTATGACATTTATGCTGATTTAGATGAGGCTGAAACAGGTTTTATACAGCCTACACACACCACACCTATGCTTCGCTCCTCATATTCTCCTTTGTCTACACAATTACCTTCACTGTCTTCCTCTGTGTCTTCATCTTATGCAAATGTTACTATCCCTTTTTCTACCACATATCATGTCCCTATACATACGGGTCCTGATGTAGTATTACCTACTTCTCCCACTGTGTGGCCCTTTATTCCACATACATCTATTGATACACAACATGCTATTGTTATACAAGGTGGGGATTACTA-TTTGTGGCCCTATACATATTTATTACGCAAACGCCGTAAACGTATACCCTATTTTTTTGCAGATGGCTTTGTGGCGTACTAATGACAGCAAAGTATATTTACCACCTGCACCAGTGTCCCGAATTGTCAACACAGAAGAATATATAACCCGCACCGGCATATATTATTATGCAGGCAGTTCCAGACTTATTACATTAGGCCATCCATATTTTGCACTACCTAAAACCAGTACACGTGCTGAAATACCTAAGGTATCTGCCTTTCAGTATAGGGTGTTTAGGGTACAGTTACCTGACCCCAACAAATTTGGTCTTCCTGATCCTAATTTGTTTAATCCAGACACAGATCGTTTGGTGTGGGGGTGTGTTGGTGTTGAGGTAGGTAGGGGTCAACCTTTAGGTGTTGGCCTTAGTGGGCATCCTTTATTTAATAAGTATGATGATACTGAAAACTCCAGGGTTGCCAATGGCAACGTACAACAAGATGTTAGAGATAACATATCTGTAGACAACAAACAAACACAGTTATGCATTATAGGCTGTGCTCCTCCTATTGGGGAACACTGGGCCACAGGCACCACATGCAAAAACGTACCTGTACCTCAGGGTGATTGTCCTCCTTTGGAACTTGTGTCTACTATTATTGAGGATGGCGATATGATAGACACTGGTTTTGGAGCCATGGACTTTGCTAATTTGCAAGCTACTAAATCAGATGTCCCTTTAGATATAGCTCAGTCCGTGTGTAAATACCCTGATTACCTAAAAATGTCAGCTGATACTTATGGCAACTCTATGTTTTTTCATCTGCGTAGGGAACAAATATTTGCTAGGCATTACTATAATAGGGCCGGTGTGGTTGGTGATGCTATTCCAGACAAAGCATATATTAAGGGTACTGGTACTGGCCGTGACCCTATTGGTAGTTATATATATTCAGCCACTCCAAGTGGCTCTATGGTAACCTCTGATTCTCAAATATTTAATAAACCTTATTGGTTGCATCGCGCCCAGGGCCACAATAATGGCATTTGCTGGAATAATCAGCTTTTTATTACTTGTGTTGACACTACCAGAAGTACTAATTTAACCATTAGCACTGCTGCTACTCCATCAGTTGCACAGACATTCACTCCAACAAACTTTAAGCAGTATATTAGGCACGGGGAAGAATATGAATTACAATTTATTTTTCAATTGTGTAAAATTACTCTAACAACTGAGGTGATGGCTTACCTGCACACCATGGATTCTACGATACTAGAGCAGTGGAATTTTGGATTAACATTGCCTCCTTCAGCTAGTTTGGAGGATGCCTATCGCTTTGTGAAAAATGCAGCAACCTCTTGTCAACGGGACAGCCCTCCACAGGCTAAACAGGACCCTTTGGCAAAATATAAGTTTTGGACCGTGGACCTTAAGGAACGCTTTTCTTTAGATTTAGATCAGCTTGCATTGGGTCGCAAGTTCCTATTACAAATTGGTGCACAACGCAAGGCCAGGCCAGGCCTTAAAAGGCCTGCCCCATCCTCTTCCTCTTCCTCTTCAGCCAAACGTAAACGGGTTAAAAAATAGGTTTGTGGCCTGCATGTGTGTGTGTGTGTGTGTGTGTGTGTGTGTGTGTGTGTGTGTGTGTGTGTGTGTGTGTGTGTATGTGTGTGTATATGTGTGTGTGTGTGTGTGTGTTTCTGTATTTAATGCATATTCCATGTATGTTTTGCTGTATGGTTTCTGTATGGTTTAGTAATAAAGTATGTATGTGTGTGTGTTTTTGCAATGTGTTGTGTGTTTGCATGACTGCATATGTATGACATATATGGGTGTATGTAATAATTACAATATCCCTGTAGGTTAGGTTAAGGGTGGTGTTTAGGTGGCGTCCCTATTGCCCTACCCATATTTGCAGCTTGTAGACACTTTGT---------TCTATGCTATGTTGCATGTATCGTGGGTTTCCATTTTG-TTTTTACTGCAGCCATTTTGTGGCGACCGATTTCGGTTGCTAACATTTCACTACATTTGCCAACTTTTAAACCACAGTACCTATGTTTATTGGCATAAACCTTAATTCTTTTGGCATACTACATACTTCCCGCCCGCCCACACCTTGTTCTTGGCGCGCCTTCCTGGCGCATGTCATGCACACCACATTAGTCATTTATACTTCAACAATTGTTGGCACACTAGTTTTCCG-CCTATAATAATTTAAATGCTTATGGGCATGTATTTTTTGGCCTATTTTACCTTTATTAATTGCATACTTGGCATGTCATAAGCTAAATTTCCTTGCCAAGTTTCTATCCTACCTATAAACTGTATTACTCATTTGCAGGTGTGCTACACAATTGTGTTACCCAACCGATTTGTGTTTTGCCTATGCTTGCAACATTTTTTCTTATAATACTTTACAATTATCTTGTAAAAAGTAGGGTGTAACCGAAAAGGGTTATGACCGAAAACGGTTTATATAAAAGCAAGCAGGGAAAATGCATAGAAACACC
>KF436800|HPV82|C2|
ATACTTTACAATCATCTTGTAAAAAGTAGGGTGTAACCGAAAAGGGTTATGACCGAAAACGGTTTATATAAAAGCAAGCAGGGAAAATGCATAGAAACACCATGTTTGAAGACATAAGGGAAAGACCACGAACGCTGCACGAATTATGTGAAGCCTACAATACTTCTATGCACAATATTCAGGTATTGTGTGTATATTGTAAAAAGGAGTTGTGTAGAGCAGATGTGTATAATGTAGCATTTACAGAAATTAGGATTGTATATAGGGATAATATGCCATATGCAGTATGCAAAAAATGCTTGATGTTTTATTCTAGAATTAGAGAATACAGAAGGTATAGTAGGTCTGTGTATGGTGCTACATTAGAGGCCATTACTAACAAAAGTTTATATGAATTATTAATAAGGTGTCATAGATGTCAGAGACCACTTGGGCCTGAAGAAAAGCAAAAGGTGGTGGACGACAAAAAAAGGTTTCATGAAATAGCGGGACGCTGGACGGGACAGTGTGCAAATTGCAGAACAGCGGCAAGACAACGTAGCGAAACCCAGGTGTAATAAAGCCATGCGTGGTAATGTACCACAAGTAAAGGACATAGTGTTGGAGTTAACACCACAACCTGAAATTGACTTGCAATGCTACGAGCAATTTGACAGCTCAGACGAGGAGGATGAAGTAGATAATATGCGTGACCAGCCAGCCAGACAAGCTGGACAGGCTACGTGTTACAGAATTAAAGTGCAGTGTTGCAGGTGTTCAAGTTTGCTACAGTTGGCAGTGGAAAGCAGTGGAGACAACCTTCGCATATTTCAGCAACTGTTAATGGGTGACCTAAGCCTGGTGGGCCCGTGTTGCGCGAACAACTAACAACGGCGATGGACAGTGAAGGTACAGATGAGGAGGGGGCGGGGTGTACTGGGTGGTTTCATGTAGAGGCAGTAGTGGACAAAAAAACGGGAGATAATATTTCAGATGATGAGGATGAAAATACAAATGATACAGGGTCTGATATAATAGACTTTATAGATACAAATAACAGTATTTGCAGTCAGGCGGAACAAGAGACAGCACGGGCGTTGTTTCAGGTCCAAGAAACACAGGCACACAAAGAGGCTGTACAGCATCTAAAACGAAAGTTTTTAGGCAGTCCGCGGAGCAGCCCATTAGGAGACATTACAAATCAAACCACACAAAGCAATAGTCAGCAACAAACAACACAGGCAAACCACCTACACGGCAAAAGGAGATTACTGGACAGTTATCCGGACAGTGGATATGGCAATACACAAGTGGAGACTGTGGAAGCAACGTTGCAGGTAGATGGGCAAAATGGCGGGTCACAACACAGTATGTGTAGTGGCGGGGGGAGCAGCGACAGAAGTACAGACATAGACCTTGAAACAAATGAAAA---TACTAATGTAGAACTAAACAGCTTATGTGCAGTGTTAAAATGTAGTAATGCAAAGGCCATGTTTATGGCAAAATTCAAGGAAGTGTATGGTATTAGTTACAATGAGTTAGTAAGGGTATTTAAAAGTGATAGAACATGTTGCACGGACTGGGTATGTGCCCTGTTTGGGGTATCGCCAATGGTGGCAGAAAATTTAAAAACATTAATTCAGCCATTTTGTATATACTACCACATACAATGCCTATCATGTGAGTGGGGTACTATTGTGCTAATGTTAGCTAGATTTACATGTGCTAAAAACAGACTTACCATAGCTAAATGTTTAGGTACCTTATTAAATATTCCACACTCACAAATGTTTATAGAACCACCTAAGCTACGTAGTACAGCAGTGGCATTATACTTTTATAGAACAGGAATATCTAATATTAGTACTACATATGGAGAAACACCAGAATGGATTACAAGACAAACACAACTACAACATAGTTTTGATGATAGCACGTTTGAACTATCGCAAATGGTACAATGGGCATTTGACCACGATGTATTAGACGATAGTGAAATAGCATTTTATTATGCACAACTGGCTGATACAGATAGCAATGCAGCAGCGTTTCTAAAAAGTAACTGCCAGGCAAAATATGTAAAAGATTGTGGTACTATGACACGGCACTATAAACGTGCACAAAGAAAATCACTAACAATGTCAGCATGGATTAGATATAGATGTGACAAGGTGGCAGATGGGGGCAACTGGAGAGAAATAGCTAAATTTTTGCGATACCAGGGTATTAATTTTATGTACTTTATACAAACATTTAAATTGTTTTTAAAAGGGACACCAAAACACAATTGCATAGTAATACAGGGCCCACCAAACACAGGCAAATCACAATTTGCAATGAGTTTAATTAGATTTTTGCAGGGGTGTATTATATCATATGTAAATTCGGGCAGCCATTTCTGGTTACAGCCACTAGAGGATGCTAAAATAGCATTATTAGATGATGCCACATATGGATGTTGGACATATATAGACCAGTACCTAAGAAACTTCTTAGATGGTAACCCGTGTAGTATAGATAGGAAACACAGAAGCTTGCTGCAAATAGTATGCCCACCATTAATTATTACTTCAAACATCAATCCAAAAGAAGATGCAAATTTAATGTATTTACACAGTAGGGTGACAGTATTTCAATTTCCAAATGCATTTCCATTTGACCCCAATGGGAATCCTGTATATGCACTAAATGATGTAAACTGGAAAAACTTTTTTTCCACCACCTGGTCCAGATTAGATTTGGAGGAGGAAGAGGACAAAGAAAATGGAGACCCTATGTCATCGTTTAAATGTGTGCCAGGAGAAAATACTAGACTGTTATGAACTGGACAGTGATAAATTAGTAGATCAAATAAACTATTGGACATTGGTACGATACGAATGTGCTATGTTTTATACAGCACGGGAAAAAAACTTACAAACTCTTAACCATCAAGTAGTACCAGCATCTGCAGTATCAAAACAAAAGGCCTGCCAAGCAATTGAAATGCATATGGCTTTAGAATCACTAAACAAATCTGAATATAATATGGAAGCATGGACTATGCGGGACACATGCTATGAACTATGGGGCGAGGCCCCTAAACAATGTTTTAAAAAAGAGGGAAAAACTGTAACGGTTATGTTTGATGGGAACAAGGACAATACAATGGACTATACATGTTGGACATATGTGTATATATATAAAGAGGACAGGTGGGTAAAAACACATGGAAACGTGGACCATACAGGTATTTATTATACACCAGATGTACACAAAGAATATTATGTAAAATTTATAGAGGAAGCAAAAAAATATGGGGCACAGCAATGGGAGGTATATATGTGTGGCAATGTAATAACATGTCCTGAATATGTATCTAGTACCTGCAGAGACCCGTTACCCTCTACTACAACTGTTGAACAGCACTCGAACACCCCCACGACCAATACCTATACCACCTCCGTGGGCACCAAAGAAGCCCAGGCACCACAACAACGAAAACGACAGCGAATTACTGAGCCCGACTCCTCCACAGTCACCCCACTGTCCGTGGACACTTGTGACCACCAAATACACTGTGGAACTGGAAGCGCAAACACTGGAGGGCACCAAAGTGCAACTAAAACTGCGTTTATAGTGCATTTAAAAGGTGCAACAAATTGTTTAAAATGTCTTAGATATAGATTTTCAAAACATAGAAATTTGTTTAAAGAAGTATCATCAACCTGGCATTGGACCAGTAATACAAAAGCAGGCATTGTTACAATTACATTTGATAGTGCACACCAACGCCAACAGTTTATTGATACTGTAAAGGTACCACCAAGTGTAACAGTGTCTTTGGGAATTATGACAGTGT-AATATATGTATTGTAC----ATATATATATAGGTAATACAAGCCAATATGTGCTGCTAATTGTATATATTGAATTGCAACCATTGCGGTATTTTTGGTGTGTCTTTTTGTGCTTTGCGTGTGTGTGTGTCTTGTGTTGTGTTGTTTGTTGCCGCTATTGCAGTCCCAATATGTGTTTGCAGCAGCCCTATTATTAATTATATGTTTTTGGTTTGTGGTTGCCACATCACCTTTAACTACATTTGCTGTATACATTATCTGTTTTTATATTCCATGCTTGTTATTACATTTATATACCTTTTATATTTTACAAATTCCATAATAAATATTTGTATGTTTTTGTATCATATACAATGGTGGCTGCACGTGCACGGCGGCGTAAACGAGCATCTGTAACACAATTATATTCCACATGCAAAGCTGCTGGTACATGTCCTGCTGATGTTATTCCTAAGGTAGAAGGAACCACTTTAGCTGATAAAATATTGCAATGGAGTGGGTTGGGTATATTTTTGGGGGGTTTGGGTATTGGCACCGGGTCTGGGACAGGGGGCAGGACTGGCTATATTCCCTTGGGTGGTGGTGGAAGGCCTGGTGTTGTGGATATAGCCCCGGCTAGGCCTCCAATAATTATTGAACCTGTGGCCCCTACTGAACCTTCTATTGTTAACCTTGTTGAGGACTCTAGTATTATTAATTCAGGATCTACTATACCTACATTTACTGGTACTGATGGCTTTGAAATAACTTCCTCTTCTACAACAACACCTGCAGTGTTGGATATTACACCTTCTACTGGTACAGTACATGTTACTAGTACTAACATTGAAAATCCTTTATATATTGAACCTCCTTTTATTGAGGCTCCACAATCAGGTGAGGTATCGGGACATATATTTACCAGTACTCCTACGTCTGGTACCCATGGCTACGAGGAAATCCCTATGGAGGTATTTGCCTCCAATGTTAGTACTGGTGAACAACCTATTAGCAGTACACCCACTCCTGGGGTGCGCCGCATTGCAGCACCCCGTTTATATAGTAAGGCATTTACACAGGTTAAGGTTACTAATCCAGATTTTATTAGTAGGCCCTCTTCATTTGTTACCTTTGATAATCCTGCTTTTGAACCCATTGATGCATCCCTGTCATTTGGGGAACCTACAACTGTTGCACCAGATCCTGATTTTCTAGATATTATTAAACTGCACCGCCCTGCGCTTACATCTCGCAGAGGTACAGTGCGCTTTAGTAGACTGGGTCAAAAGGCCACCATACGCACACGTAGTGGCAAACAAATAGGTGCCCGTGTACATTATTATCATGATATCAGTAATATTGCACCTACGGAGGAACTTGAAATGCAGCCTTTACTTTCACCTTCTACTAATAATTATAGTTATGACATTTATGCTGATTTAGATGAGGCTGAAACAGGTTTTATACAGCCTACACACACCACACCTATGCTTCGCTCCTCATATTCTCCTTTGTCTACACAATTACCTTCACTGTCTTCCTCTGTGTCTTCATCTTATGCAAATGTTACTATCCCTTTTTCTACCACATATCATGTCCCTATACATACGGGTCCTGATGTAGTATTACCTACTTCTCCCACTGTGTGGCCCTTTATTCCACATACATCTATTGATACACAACATGCTATTGTTATACAAGGTGGGGATTACTA-TTTGTGGCCCTATACATATTTATTACGCAAACGCCGTAAACGTATACCCTATTTTTTTGCAGATGGCTTTGTGGCGTACTAATGACAGCAAGGTATATTTACCACCTGCACCAGTGTCCCGAATTGTCAACACAGAAGAATATATAACCCGCACCGGCATATATTATTATGCAGGCAGTTCCAGACTTATTACATTAGGCCATCCATATTTTGCACTACCTAAAACCAGTACACGTGCTGAAATACCTAAGGTATCTGCCTTTCAGTATAGGGTGTTTAGGGTACAGTTACCTGACCCCAACAAATTTGGTCTTCCTGATCCTAATTTGTTTAATCCAGACACAGATCGTTTGGTGTGGGGGTGTGTTGGTGTTGAGGTAGGTAGGGGTCAACCTTTAGGTGTTGGCCTTAGTGGGCATCCTTTATTTAATAAGTATGATGATACTGAAAACTCCAGGGTTGCCAATGGCAACGTACAACAAGATGTTAGAGATAACATATCTGTAGACAACAAACAAACACAGTTATGCATTATAGGCTGTGCTCCTCCTATTGGGGAACACTGGGCCACAGGCACCACATGCAAAAACGTACCTGTACCTCAGGGTGATTGTCCTCCTTTGGAACTTGTTTCTACTATTATTGAGGATGGCGATATGATAGACACTGGTTTTGGAGCCATGGACTTTGCTAATTTGCAAGCTACTAAATCAGATGTCCCTTTAGATATAGCTCAGTCCGTGTGTAAATACCCTGATTACCTAAAAATGTCAGCTGATACTTATGGCAACTCTATGTTTTTTCATCTGCGTAGGGAACAAATATTTGCTAGGCATTACTATAATAGGGCAGGTGTGGTTGGTGATGCTATTCCAGACAAAGCATATATTAAGGGTACTGGTACTGGCCGTGACCCTATTGGTAGTTATATATATTCAGCCACTCCAAGTGGCTCTATGGTAACCTCTGATTCTCAAATATTTAATAAGCCTTATTGGTTGCATCGCGCCCAGGGCCACAATAATGGCATTTGCTGGAATAATCAGCTTTTTATTACTTGTGTTGACACTACCAGAAGTACTAATTTAACCATTAGCACTGCTGCTACTCCATCAGTTGCACAGACATTCACTCCAACAAACTTTAAGCAGTATATTAGGCACGGGGAAGAATATGAATTACAATTTATTTTTCAATTGTGTAAAATTACTCTAACAACTGAGGTAATGGCTTACCTGCACACCATGGATTCTACAATACTAGAGCAGTGGAATTTTGGATTAACATTGCCTCCTTCAGCTAGTTTGGAGGATGCCTATCGCTTTGTAAAAAATGCAGCAACCTCTTGTCAACGGGACAGCCCTCCACAGGCTAAACAGGACCCTTTGGCAAAATATAAGTTTTGGACCGTGGACCTTAAGGAACGCTTTTCTTTGGATTTAGATCAGTTTGCATTGGGTCGCAAGTTCCTATTACAAATTGGTGCACAACGCAAGGCCAGGCCAGGCCTTAAAAGGCCTGCCCCATCCTCTTCCTCTTCCTCTTCAGCCAAACGTAAACGGGTTAAAAAATAGGTTTGTGGCCTGCATGTGTGTGTGTGTGTGTGTGTGTGTGTGTGTGTGTGTGTGTGTGTGTGTGTGTGTGTGTGTGTATGTGTGTGTATGTGTGTGTGTGTGTGTGTGTGTTTCTGTATTTAATGCATATTCCATGTATGTTTTGCTGTATGGTTTCTGTATGGTTTAGTAATAAAGTATGTATGTGTGTGTGTTTTTGCAATGTGTTGTGTGTTTGCATGACTGCATATGTATGACATATATGGGTGTATGTAATAATTACAATATCCCTGTAGGTTAGGTTAAGGGTGGTGTTTAGGTGGCGTCCCTATTGCCCTACCCATATTTGCAGCTTGTAGACACTTTCT---------TCTATGCTATGTTGCATGTATCGTGGGTTTCCATTTTG-TTTTTACTGCAGCCATTTTGTGGCGACCGATTTCGGTTGCTAACATTTCACTACATTTGCCAACTTTTAAACCACAGTACCTATGTTTATTGGCATAAACCTTAATTCTTTTGGCATACTACATACTTCCCGCCCGCCCACACCTTGTTCTTGGCGCGCCTTCCTGGCGCATGTCATGCACACCACATTAGTCATTTATACTTCAACAATTGTTGGCACACTAGTTTTCCG-CCTATAATAATTTAAGTGCTTATGGGCATGTATTTTTTGGCCTATTTTACCTTTATTAATTGCATACTTGGCATGTCATAAGCTAAATTTCCTTGCCAAGTTTCTATCCTACCTATAAACTGTATTACTCATTTGCAGGTGTGCTACACAATTGTGTTACCCAACCGATTTGTGTTTTGCCTATGCTTGCAACATTTTTTCTTATA-----------------------------------------------------------------------------------------------------
>KF436801|HPV82|C3|
ATACTTTACAATCATCTTGTAAAAAGTAGGGTGTAACCGAAAAGGGTTATGACCGAAAACGGTTTATATAAAAGCAAGCAGGGAAAATGCATAGAAACACCATGTTTGAAGACATAAGGGAAAGACCACGAACGCTGTACGAATTATGTGAAGCCTACAATACTTCTATGCACAATATTCAGGTATTGTGTGTATATTGTAAAAAGGAGTTGTGTAGAGCAGATGTGTATAATGTAGCATTTACAGAAATTAGGATTGTATATAGGGATAATATGCCATATGCAGTATGCAAAAAATGCTTGATGTTTTATTCTAGAATTAGAGAATACAGAAGGTATAGTAGGTCTGTGTATGGTGCTACATTAGAGGCCATTACTAACAAAAGTTTATATGAATTATTAATAAGGTGTCATAGATGTCAGAGACCACTTGGGCCTGAAGAAAAGCAAAAGGTGGTGGACGACAAAAAAAGGTTTCATGAAATAGCGGGACGCTGGACGGGACAGTGTGCAAATTGCAGAACAGCGGCAAGACAACGTAGCGAAACCCAGGTGTAATAAAGCCATGCGTGGTAATGTACCACAAGTAAAGGACATAGTGTTGGAGTTAACACCACAACCTGAAATTGACTTGCAATGCTACGAGCAATTTGACAGCTCAGACGAGGAGGATGAAGTAGATAATATGCGTGACCAGCCAGCCAGACAAGCTGGACAGGCTACGTGTTACAGAATTAAAGTGCAGTGTTGCAGGTGTTCAAGTTTGCTACAGTTGGCAGTGGAAAGCAGTGGAGACAACCTTCGCATATTTCAGCAACTGTTAATGGGTGACCTAAGCCTGGTGGGCCCGTGTTGCGCGAACAACTAACAACGGCGATGGACAGTGAAGGTACAGATGAGGAGGGGGCGGGGTGTACTGGGTGGTTTTATGTAGAGGCAGTAGTGGACAAAAAAACGGGAGATAATATTTCAGAGGATGAGGATGAAAATACAAATGATACAGGGTCTGATATAATAGACTTTATAGATACAAATAACAGTATTTGCAGTCAGGCGGAACAAGAGACAGCACGGGCGTTGTTTCAGGTCCAAGAAACACAGGCACACAAAGAGGCTGTACAGCATCTAAAACGAAAGTTTCTAGGCAGTCCGCGGAGCAGCCCATTAGGAGACATTACAAATCAAACCACACAAAGCAATAGTCAGCAACAAACAACACAGGCAAACCACCCACACGGCAAAAGGAGATTACTGGACAGTTATCCGGACAGTGGATATGGCAATACACAAGTGGAGACTGTGGAAGGAACGTTGCAGGTAGATGGGCAAAATGGCGGGTCACAACACAGTATGTGTAGTGGCGGGGGGAGCAGCGACAGAAGTACAGACATAGACCTTGAAACAAATGAAAA---TACTAATGTAGAACTAAACAGCTTATGTGCAGTGTTAAAATGTAGTAATGCAAAGGCCATGTTTATGGCAAAATTCAAGGAAGTGTATGGTATTAGTTACAATGAGTTAGTAAGGGTATTTAAAAGTGATAGAACATGCTGCACGGACTGGGTATGTGCCCTGTTTGGGGTATCGCCAATGGTGGCAGAAAATTTAAAAACATTAATTCAGCCATTTTGTATATACTACCACATACAATGCCTATCATGTGAGTGGGGTACCATTGTGCTAATGTTAGCTAGATTTACATGTGCTAAAAACAGACTTACCATAGCTAAATGTTTAGGTACCTTATTAAATATTCCACACTCACAAATGTTTATAGAACCACCTAAGCTACGTAGTACAGCAGTGGCATTATACTTTTATAGAACAGGAATATCTAATATTAGTACTACATATGGAGAAACACCAGAATGGATTACAAGACAAACACAACTACAACATAGTTTTGATGATAGCACGTTTGAACTATCGCAAATGGTACAATGGGCATTTGACCACGATGTATTAGACGATAGTGAAATAGCATTTTATTATGCACAACTGGCTGATACAGATAGCAATGCAGCAGCGTTTTTAAAAAGTAACTGCCAGGCAAAATATGTAAAAGATTGTGGTATTATGACACGGCACTATAAACGTGCACAAAGAAAATCACTAACAATGTCAGCATGGATTAGATATAGATGTGACAAGGTGGTAGATGGGGGTAACTGGAGAGACATAGCTAAATTTTTGCGATACCAGGGTATTAATTTTATGTACTTTATACAAACATTTAAATTGTTTTTAAAAGGGACACCAAAACACAATTGCATAGTAATACAGGGCCCACCAAACACGGGCAAATCACAATTTGCAATGAGTTTAATTAGATTTTTGCAGGGGTGTATTATATCATATGTAAATTCGGGCAGCCATTTCTGGTTACAGCCACTAGAGGATGCTAAAATAGCATTATTAGATGATGCCACATATGGATGTTGGACATATATAGACCAGTACCTAAGAAACTTTTTAGATGGTAACCCGTGTAGTATAGATAGGAAACACAGAAGCTTGCTGCAAATAGTATGCCCACCATTAATTATTACTTCAAACATTAATCCAAAAGAAGATGCAAATTTAATGTATTTACACAGTAGGGTGACAGTATTTCAATTTCCAAATGCATTTCCATTTGACCCCAATGGGAATCCTGTATATGCACTAAATGATGTAAACTGGAAAAACTTTTTTTCCACCACCTGGTCCAGATTAGATTTGGAGGAGGAAGAGGACAAAGAAAATGGAGACCCTATGTCATCGTTTAAATGTGTGCCAGGAGAAAATACTAGACTGTTATGAACTGGACAGTGATAAATTAGTAGATCAAATAAACTATTGGACATTGGTACGATACGAATGTGCTATGTTTTATACAGCACGGGAAAAAAACTTACAAACTCTTAACCATCAAGTAGTACCAGCATCTGCAGTATCAAAACAAAAGGCCTGCCAAGCAATTGAAATGCATATGGCTTTAGAATCACTAAACAAATCTGAATATAATATGGAAGCATGGACTATGCGGGACACATGTTATGAACTATGGGGCGAGGCCCCTAAACAATGTTTTAAAAAAGAGGGAAAAACTGTAACGGTTATGTTTGATGGGAACAAGGACAATACAATGGACTATACATGTTGGACATATGTGTATATTTATAAAGAGGACAGGTGGGTAAAAACACATGGAAACGTGGACCATACAGGTATTTATTATAAACCAGATGTACACAAAGAATATTATGTAAAATTTATAGAGGAAGCAAAAAAATATGGGGCACAGCAATGGGAGGTATATATGTGTGGCAATGTAATAACATGTCCTGAATATGTATCTAGTACCTGCAGAGACCCGTTACCCTCTACTACAACTGTTGAACAGCACTCGAACACCCCCACGACCAATACCTATACCACCTCCGTGGGCACCAAAGAAGCCCAGGCACCACAACAACGAAAACGACAGCGAATTACTGAGCCCGACTCCTCCACAGTCACCCCACTGTCCGTGGACACTTGTGACCACCAAATACACTGTGGAACTGGAAGCGCAAACACTGGAGGGCACCAAAGTGCAACTAAAACTGCGTTTATAGTGCATTTAAAAGGTGCAACAAATTGTTTAAAATGTCTTAGATATAGATTTTCAAAACATAGAAATTTGTTTAAAGAAGTATCATCAACCTGGCATTGGACCAGTAATACAAAAGCAGGCATTGTTACAATTACATTTGATAGTGCACACCAACGCCAACAGTTTATTAATACTGTAAAGGTACCACCAAGTGTAACAGTGTCTTTGGGAATTATGACAGTGT-AATATATGTATTGTAC----ATATATATATAGGTAATACAAGCCAATATGTGCTGCTAATTGTATATATTGAATTGCAACCATTGCGGTATTTTTGGTGTGTCTTTTTGTGCTTTGCGTGTGTGTGTGTCTTGTGTTGTGTTGTTTGTTGCCGCTATTGCAGTCCCAATATGTGTTTGCAGCAGCCCTATTATTAATTATATGTTTTTGGTTTGTGGTTGCCACATCACCTTTAACTACATTTGCTGTATACATTATCTGTTTTTATATTCCATGCTTGTTATTACATTTATATACCTATTATATTTTACAAATTCCATAATAAATATTTGTATGTTTTTGTATTATATACAATGGTGGCTGCACGTGCACGGCGGCGTAAACGAGCATCTGTAACACAATTATATTCCACATGCAAAGCTGCTGGTACATGTCCTGCTGATGTTATTCCTAAGGTAGAAGGAACCACTTTAGCTGATAAAATATTGCAATGGAGTGGGTTGGGTATATTTTTGGGGGGTTTGGGTATTGGCACCGGGTCTGGGACAGGGGGCAGGACTGGCTATATTCCTTTGGGTGGTGGTGGAAGGCCTGGTGTTGTGGATATAGCCCCGGCTAGGCCTCCAATTATTATTGAACCTGTGGCCCCTACTGAACCTTCTATTGTTAACCTTGTTGAGGACTCTAGTATTATTAATTCAGGATCTACTATACCTACATTTACTGGTACTGATGGCTTTGAAATAACTTCCTCTTCTACAACAACACCTGCAGTGTTGGATATTACACCTTCTACTGGTACAGTACATGTTACTAGCACTAACATTGAAAATCCTTTATATATTGAACCTCCTTTTATTGAGGCTCCACAATCGGGTGAGGTATCGGGACATATATTTACCAGTACTCCTACGTCTGGTACCCATGGCTACGAGGAAATCCCTATGGAGGTATTTGCCTCCAATGTTAGTACTGGTGAACAACCTATTAGCAGTACACCCACTCCTGGGGTGCGCCGCATTGCAGCACCCCGTTTATATAGTAAGGCATTTACACAGGTTAAGGTTACTAATCCAGATTTTATTAGTAGGCCCTCTTCATTTGTTACCTTTGATAATCCTGCTTTTGAACCCATTGATGCATCCCTGTCATTTGGGGAACCTACAACTGTTGCACCAGATCCTGATTTTCTAGATATTATTAAACTGCACCGCCCTGCGCTTACATCTCGCAGAGGTACAGTGCGCTTTAGTAGACTGGGTCAAAAGGCCACCATACGCACACGTAGTGGCAAACAAATAGGTGCCCGTGTACATTATTATCATGATATCAGTAATATTGCACCTACTGAGGAACTTGAAATGCAGCCTTTACTTTCACCTTCTACTAATAATTATAGTTATGACATTTATGCTGATTTAGATGAGGCTGAAACAGGTTTTATACAGCCTACACACACCACACCTATGCTTCGCTCCTCATATTCTCCTTTGTCTACACAATTACCTTCACTGTCTTCCTCTGTGTCTTCATCTTATGCAAATGTTACTATCCCTTTTTCTACCACATATCATGTCCCTATACATACGGGTCCTGATGTAATATTACCTACTTCTCCCACTGTGTGGCCCTTTATTCCACATACATCTATTGATACACAACATGCTATTGTTATACAAGGTGGGGATTACTA-TTTGTGGCCCTATACATATTTATTACGCAAACGCCGTAAACGTATACCCTATTTTTTTGCAGATGGCTTTGTGGCGTACTAATGACAGCAAGGTATATTTACCACCTGCACCAGTGTCCCGAATTGTCAACACAGAAGAATATATAACCCGCACCGGCATATATTATTATGCAGGCAGTTCCAGACTTATTACATTAGGCCATCCATATTTTGCACTACCTAAAACCAGTACACGTGCTGAAATACCTAAGGTATCTGCCTTTCAGTATAGGGTGTTTAGGGTACAGTTACCTGACCCCAACAAATTTGGTCTTCCTGATCCTAATTTATTTAATCCAGACACAGATCGTTTGGTGTGGGGGTGTGTTGGTGTTGAGGTAGGTAGGGGTCAACCTTTAGGTGTTGGCCTTAGTGGGCATCCTTTATTTAATAAGTATGATGATACTGAAAACTCCAGGGTTGCCAATGGCAACGTACAACAAGATGTTAGAGATAACATATCTGTAGACAACAAACAAACACAGTTATGCATTATAGGCTGTGCTCCTCCTATTGGGGAACACTGGGCCACAGGCACCACATGCAAAAACGTACCTGTACCTCAGGGTGATTGTCCTCCTTTGGAACTTGTTTCTACTATTATTGAGGATGGCGATATGATAGACACTGGTTTTGGAGCCATGGACTTTGCTAATTTGCAGGCTACTAAATCAGATGTCCCTTTAGATATAGCTCAGTCCGTGTGTAAATACCCTGATTACCTAAAAATGTCAGCTGATACTTATGGCAACTCTATGTTTTTTCATCTGCGTAGGGAACAAATATTTGCTAGGCATTACTATAATAGGGCAGGTGTGGTTGGTGATGCTATTCCAGACAAAGCATATATTAAGGGTACTGGTGCTGGCCGTGACCCTATTGGTAGTTATATATATTCAGCCACTCCAAGTGGCTCTATGGTAACCTCTGATTCTCAAATATTTAATAAACCTTATTGGTTGCATCGCGCCCAGGGCCACAATAATGGCATTTGCTGGAATAATCAGCTTTTTATTACTTGTGTTGACACTACCAGAAGTACTAATTTAACCATTAGCACTGCTGCTACTCCATCGGTTGCACAAACATTCACTCCAACAAACTTTAAGCAGTATATTAGGCACGGGGAAGAATATGAATTACAATTTATTTTTCAATTGTGTAAAATTACTCTAACAACTGAGGTAATGGCTTACCTGCACACCATGGATTCTACAATTCTAGAGCAGTGGAATTTTGGATTAACATTGCCTCCTTCAGCTAGTTTGGAGGATGCCTATCGCTTTGTGAAAAATGCAGCAACCTCTTGTCAACGGGACAGCCCTCCACAGGCTAAACAGGACCCTTTGGCAAAATATAAGTTTTGGACCGTGGACCTTAAGGAACGCTTTTCTTTGGATTTAGATCAGTTTGCATTGGGTCGCAAGTTCCTATTACAAATTGGTGCACAACGCAAGGCCAGGCCAGGCCTTAAAAGGCCTGCCCCATCCTCTTCCTCTTCCTCTTCAGCCAAACGTAAACGGGTTAAAAAATAGGTTTGTGGCCTGCATGTGTGTGTGTGTGTGTGTGTGTGTGTGTGTGTGTGTGTGTGTGTGTGTGTGTGTGTGTGTGTATGTGTGTGTATGTGTGTGTGTGTGTGTGTGTGTTTCTGTATTTAATGCATATTCTATGTATGTTTTGCTGTATGGTTTCTGTATGGTTTAGTAATAAAGTATGTATGTGTGTGTGTTTTTGCAATGTGTTGTGTGTTTGCATGACTGCATATGTATGACATATATGGGTGTATGTAATAATTACAGTATCCCTGTAGGTTAGGTTAAGGGTGGTGTTTAGGTGGCGTCCCTATTGCCCTACCCATATTTGCAGCTTGTAGACACTTTGT---------TCTATGCTATGTTGCATGTATCGTGGGTTTCCATTTTG-TTTTTACTGCAGCCATTTTGTGGCGACCGATTTCGGTTGCTAACATTTCACTACATGTGCCAACTTTTAAACCACAGTAACTATGTTTATTGGCATAACCCTTAATTCTTTTGGCATACTACATGCTTCCCGCCCGCCCACACCTTGTTCTTGGCGCGCCTTCCTGGCGCATGTCATGCACACCACATTAGTCATTTATACTTCAACAATTGTTGGCACACTAGTTTTCCG-CCTATAATAATTTAAGTGCTTATGGGCATGTATTTTTTGGCCTATTTTACCTTTATTAATTGCATACTTGGCATGTCATAAGCTACATTTCCTTGCCAAGTTTCTATCCTACCTATAAACTGTATTACTCATTTGCAGGTGTGCTACACAATTGTGTTACCCAACCGATTTGTGTTTTGCCTATGCTTGCAACATTTTTTCTTATA-----------------------------------------------------------------------------------------------------
>KF436802|HPV82|C4|
ATACTTTACAATTATCTTGTAAAAAGTAGGGTGTAACCGAAAAGGGTTATGACCGAAAACGGTTTATATAAAAGCAAGCAGGGAAAATGCATAGAAACACCATGTTTGAAGACATAAGGGAAAGACCACGAACGCTGTACGAATTATGTGAAGCCTACAATACTTCTATGCACAATATTCAGGTATTGTGTGTATATTGTAAAAAGGAGTTGTGTAGAGCAGATGTGTATAATGTAGCATTTACAGAAATTAGGATTGTATATAGGGATAATATGCCATATGCAGTATGCAAAAAATGCTTGATGTTTTATTCTAGAATTAGAGAATACAGAAGGTATAGTAGGTCTGTGTATGGTGCTACATTAGAGGCCATTACTAACAAAAGTTTATATGAATTATTAATAAGGTGTCATAGATGTCAGAGACCACTTGGGCCTGAAGAAAAGCAAAAGGTGGTGGACGACAAAAAAAGGTTTCATGAAATAGCGGGACGCTGGACGGGACAGTGTGCAAATTGCAGAACAGCGGCAAGACAACGTAGCGAAACCCAGGTGTAATAAAGCCATGCGTGGTAATGTACCACAAGTAAAGGACATAGTGTTGGAGTTAACACCACAACCTGAAATTGACTTGCAATGCTACGAGCAATTTGACAGCTCAGACGAGGAGGATGAAGTAGATAATATGCGTGACCAGCCAGCCAGACAAGCTGGACAGGCTACGTGTTACAGAATTAAAGTGCAGTGTTGCAGGTGTTCAAGTTTGCTACAGTTGGCAGTGGAAAGCAGTGGAGACAACCTTCGCATATTTCAGCAACTGTTAATGGGTGACCTAAGCCTGGTGGGCCCGTGTTGCGCGAACAACTAACAACGGCGATGGACAGTGAAGGTACAGATGAGGAGGGGGCGGGGTGTACTGGGTGGTTCTATGTAGAGGCAGTAGTGGACAAAAAAACGGGAGATAATATTTCAGATGATGAGGATGAAAATACAAATGATACAGGGTCTGATATAATAGACTTTATAGATACAAATAACAGTATTTGCAGTCAGGCGGAACAAGAGACAGCACGGGCGTTGTTTCAGGTCCAAGAAACACAGGCACACAAAGAGGCTGTACAGCATCTAAAACGAAAGTTTTTAGGCAGTCCGCGGAGCAGCCCATTAGGAGACATTACAAATCAAACCACACAAAGCAATAGTCAGCAACAAACAACACAGGCAAACCACCCACACGGCAAAAGGAGATTACTGGACAGTTATCCGGACAGTGGATATGGCAATACACAAGTGGAGACTGTGGAAGGAACGTTGCAGGTAGATGGGCAAAATGGCGGGTCACAACACAGTATGTGTAGTGGCGGGGGGAGCAGCGACAGAAGTACAGACATAGACCTTGAAACAAATGAAAA---TACTAATGTAGAACTAAACAGCTTATGTGCAGTGTTAAAATGTAGTAATGCAAAGGCCATGTTTATGGCAAAATTCAAGGAAGTGTATGGTATTAGTTACAATGAGTTAGTAAGGGTATTTAAAAGTGATAGAACATGCTGCACGGACTGGGTATGTGCCCTGTTTGGGGTATCGCCAATGGTGGCAGAAAATTTAAAAACATTAATTCAGCCATTTTGTATATACTACCACATACAATGTCTATCATGTGAGTGGGGTACCATTGTGCTAATGTTAGCTAGATTTACATGTGCTAAAAACAGACTTACCATAGCTAAATGTTTAGGTACCTTATTAAATATTCCACACTCACAAATGTTTATAGAACCACCTAAGCTACGTAGTACAGCAGTGGCATTATACTTTTATAGAACAGGAATATCTAATATTAGTACTACATATGGAGAAACACCAGAATGGATTACAAGACAAACACAACTACAACATAGTTTTGATGATAGCACGTTTGAACTATCGCAAATGGTACAATGGGCATTTGACCACGATGTATTAGACGATAGTGAAATAGCATTTTATTATGCACAACTGGCTGATACAGATAGCAATGCAGCAGCGTTTTTAAAAAGTAACTGCCAGGCAAAATATGTAAAAGATTGTGGTACTATGACACGGCACTATAAACGTGCACAAAGAAAATCACTAACAATGTCAGCATGGATTAGATATAGATGTGACAAGGTGGTAGATGGGGGTAACTGGAGAGAAATAGCTAAATTTTTGCGATACCAGGGTATTAATTTTATGTACTTTATACAAACATTTAAATTGTTTTTAAAAGGGACACCAAAACACAATTGCATAGTAATACAGGGCCCACCAAACACAGGCAAATCACAATTTGCAATGAGTTTAATTAGATTTTTGCAGGGGTGTATTATATCATATGTAAATTCGGGCAGCCATTTTTGGTTACAGCCACTAGAGGATGCTAAAATAGCATTATTAGATGATGCCACATATGGATGTTGGACATATATAGACCAGTACCTAAGAAACTTTTTAGATGGTAACCCGTGTAGTATAGATAGGAAACACAGAAGCTTGCTGCAAATAGTATGCCCACCATTAATTATTACTTCAAACATTAATCCAAAAGAAGATGCAAATTTAATGTATTTACACAGTAGGGTGACAGTATTTCAATTTCCAAATGCATTTCCATTTGACCCCAATGGGAATCCTGTATATGCACTAAATGATGTAAACTGGAAAAACTTTTTTTCCACCACCTGGTCCAGATTAGATTTGGAGGAGGAAGAGGACAAAGAAAATGGAGACCCTATGTCATCGTTTAAATGTGTGCCAGGAGAAAATACTAGACTGTTATGAACTGGACAGTGATAAATTAGTAGATCAAATAAACTATTGGACATTGGTACGATACGAATGTGCTATGTTTTATACAGCACGGGAAAAAAACATACAAACTCTTAACCATCAAGTAGTACCAGCATCTGCAGTATCAAAACAAAAGGCCTGCCAAGCAATTGAAATGCATATGGCTTTAGAATCACTAAACAAATCTGAATATAATATGGAAGCATGGACTATGCGGGACACATGTTATGAACTATGGGGCGAGGCCCCTAAACAATGTTTTAAAAAAGAGGGAAAAACTGTAACGGTTATGTTTGATGGGAACAAGGACAATACAATGGACTATACATGTTGGACATATGTGTATATATATAAAGAGGACAGGTGGGTAAAAACACATGGAAACGTGGACCATACAGGTATTTATTATAAACCAGATGTACACAAAGAATATTATGTAAAATTTATAGAGGAAGCAAAAAAATATGGGGCACAGCAATGGGAGGTATATATGTGTGGCAATGTAATAACATGTCCTGAATATGTATCTAGTACCTGCAGAGACCCGTTACCCTCTACTACAACTGTTGAACAGCACTCGAACACCCCCACGACCAATACCTATACCACCTCCGTGGGCACCAAAGAAGCCCAGGCACCACAACAACGAAAACGACAGCGAATTACTGAGCCCGACTCCTCCACAGTCACCCCACTGTCCGTGGACACTTGTGACCACCAAATACACTGTGGAACTGGAAGCGCAAACACTGGAGGGCACCAAAGTGCAACTAAAACTGCGTTTATAGTGCATTTAAAAGGTGCAACAAATTGTTTAAAATGTCTTAGATATAGATTTTCAAAACATAGAAATTTGTTTAAAGAAGTATCATCAACCTGGCATTGGACCAGTAATACAAAAGCAGGCATTGTTACAATTACATTTGATAGTGCACACCAACGCCAACAGTTTATTGATACTGTAAAGGTACCACCAAGTGTAACAGTGTCTTTGGGAATTATGACAGTGT-AATATATGTATTGTAC----ATATATATATAGGTAATACAAGCCAATTTGTGCTGCTCATTGTATACATTGAATTGCAACCATTGCGGTATTTTTGGTGTGTCTTTTTGTGCTTTGCGTGTGTGTGTGTCTTGTGTTGTGTTGTTTGTTGCCGCTATTGCAGTCCCAATATGTGTTTGCAGCAGCCCTATTATTAATTATATGTTTTTGGTTTGTGGTTGCCACATCGCCTTTAACTACATTTGCTGTATACATTATCTGTTTTTATATTCCATGCTTGTTATTACATTTATATACCTTTTATATTTTACACATTCCATAATAAATATTTGTATGTTTTTGTATTATATACAATGGTGGCTGCACGTGCACGGCGGCGTAAACGAGCATCTGTAACACAATTATATTCCACATGCAAAGCTGCTGGTACATGTCCTGCTGATGTTATTCCTAAGGTAGAAGGAACCACTTTAGCTGATAAAATATTGCAATGGAGTGGGTTGGGTATATTTTTGGGGGGTTTGGGTATTGGCACCGGGTCTGGGACAGGGGGCAGGACTGGCTATATTCCTTTGGGTGGTGGTGGAAGGCCTGGTGTTGTGGATATAGCCCCGGCTAGGCCTCCAATAATTATTGAACCTGTGGCCCCTACTGAACCTTCTATTGTTAACCTTGTTGAGGACTCTAGTATTATTAATTCAGGATCTACTATACCTACATTTACTGGTACTGATGGCTTTGAAATAACTTCCTCTTCTACAACAACACCTGCAGTGTTGGATATTACACCTTCTACTGGTACAGTACATGTTACTAGCACTAACATTGAAAATCCTTTATATATTGAACCTCCTTTTATTGAGGCTCCACAATCAGGTGAGGTATCGGGACATATATTTACCAGTACTCCTACGTCTGGTACCCATGGCTACGAGGAAATCCCTATGGAGGTATTTGCCTCCAATGTTAGTACTGGTGAACAACCTATTAGCAGTACACCCACTCCTGGGGTGCGCCGCATTGCAGCACCCCGTTTATATAGTAAGGCATTTACACAGGTTAGGGTTACTAATCCAGATTTTATTAGTAGGCCCTCTTCATTTGTTACCTTTGATAATCCTGCTTTTGAACCCATTGATGCATCCCTGTCATTTGGGGAACCTACAACTGTTGCACCAGATCCTGATTTTCTAGATATTATTAAACTGCACCGCCCTGCGCTTACATCTCGCAGAGGTACAGTGCGCTTTAGTAGACTGGGTCAAAAGGCCACCATACGCACACGTAGTGGCAAACAAATAGGTGCCCGTGTACATTATTATCATGATATCAGTAATATTGCACCTACTGAGGAACTTGAAATGCAGCCTTTACTTTCACCTTCTACTAATAATTATAGTTATGACATTTATGCTGATTTAGATGAGGCTGAAACAGGTTTTATACAGCCTACACACACCACACCTATGCTTCGCTCCTCATATTCTCCTTTGTCTACACAATTACCTTCACTGTCTTCCTCTGTGTCTTCATCTTATGCAAATGTTACTATCCCTTTTTCTACCACATATAATGTCCCTATACATACGGGTCCTGATGTGGTATTACCTACTTCTCCCACCGTGTGGCCCTTTATTCCACATACATCTATTGATACACAACATGCTATTGTTATACAAGGTGGGGATTACTA-TTTGTGGCCCTATACATATTTATTACGCAAACGCCGTAAACGTATACCCTATTTTTTTGCAGATGGCTTTGTGGCGTACTAATGACAGCAAGGTATATTTACCACCTGCACCAGTGTCCCGAATTGTCAACACAGAAGAATATATAACCCGCACCGGCATATATTATTATGCAGGCAGTTCCAGACTTATTACATTAGGCCATCCATATTTTTCAATACCTAAAACCAGTACACGTGCTGAAATACCTAAGGTATCTGCCTTTCAGTATAGGGTGTTTAGGGTACAGTTACCTGACCCCAACAAATTTGGTCTTCCTGATCCTAATTTGTTTAATCCAGACACAGATCGTTTGGTGTGGGGGTGTGTTGGTGTTGAGGTAGGTAGGGGTCAACCTTTAGGTGTTGGCCTTAGTGGGCATCCTTTATTTAATAAGTATGATGATACTGAAAACTCCAGGGTTGCCAATGGCAACGTACAACAAGATGTTAGAGATAACATATCTGTAGACAACAAACAAACACAGTTATGCATTATAGGCTGTGCTCCTCCTATTGGGGAACACTGGGCCACAGGCACCACATGCAAAAACGTACCTGTACCTCAGGGTGATTGTCCTCCTTTGGAACTTGTTTCTACTATTATTGAGGATGGCGATATGATAGACACTGGTTTTGGAGCCATGGATTTTGCTAATTTGCAAGCTACTAAATCAGATGTCCCTTTAGATATAGCTCAGTCCGTGTGTAAATACCCTGATTACCTAAAAATGTCAGCTGATACTTATGGCAACTCTATGTTTTTTCATCTGCGTAGGGAACAAATATTTGCTAGGCATTACTATAATAGGGCAGGTGTGGTTGGTGATGCTATTCCAGACAAAGCATATATTAAGGGTACTGGTACTGGCCGTGACCCTATTGGTAGTTATATATATTCAGCCACTCCAAGTGGCTCTATGGTAACATCTGATTCTCAAATATTTAATAAACCTTATTGGTTGCATCGCGCCCAGGGCCACAATAATGGCATTTGCTGGAATAATCAGCTTTTTATTACTTGTGTTGACACTACCAGAAGTACTAATTTAACCATTAGCACTGCTGCTACTCCATCAGTTGCACAGACATTCACTCCAACAAACTTTAAGCAGTATATTAGGCACGGGGAAGAATATGAATTACAATTTATTTTTCAATTGTGTAAAATTACTCTAACAACTGAGGTAATGGCTTACCTGCACACCATGGATTCTACAATTCTAGAGCAGTGGAATTTTGGATTAACATTGCCTCCTTCAGCTAGTTTGGAGGATGCCTATCGCTTTGTAAAAAATGCAGCAACCTCTTGTCAACGGGACAGCCCTCCACAGGCTAAACAGGACCCTTTGGCAAAATATAAGTTTTGGACCGTGGACCTTAAGGAACGCTTTTCTTTGGATTTAGATCAGTTTGCATTGGGTCGCAAGTTCCTATTACAAATTGGTGCACAACGCAAGGCCAGGCCAGGCCTTAAAAGGCCTGCCCCATCCTCTTCCTCTTCCTCTTCAGCCAAACGTAAACGGGTTAAAAAATAAGTTTGTGGCCTGCATGTGTGTGTGTGTGTGTGTGTGTGTGTGTGTGTGTGTGTGTGTGTGTGTGTGTGTGTGTGTGTATGTGTGTGTATATGTGTGTGTGTGTGTGTGTGTTTCTGTATTTTATGCATATTCCATGTATGTTTTGCTGTATGGTTTCTGTATGGTTTAGTAATAAAGTATGTATGTGTGTGTGTTTTTGCAATGTGTTGTGTGTTTGCATGACTGCATATGTATGACATATATGGGTGTATGTAATAATTACAGTATCCCTGTAGGTTAGGTTAAGGGTGGTGTTTAGGTGGCGTCCCTATTGCCCTACCCATATTTGCAGCTTGTAGACACTTTGT---------TCTATGCTATGTTGCATGTATTTTGGGTTTCCATTTTG-TTTTTACTGCAGCCATTTTGTGGCGACCGATTTCGGTTGCTAACAGTTCACTACATTTGCCAACTTTTAAACCACAGTAACTATGTTTATTGGCATAAACCTTAATTCTTTTGGCATACTACATACATCCCGCCCGCCCACACCTTGTTCTTGGCGCGCCTTCCTGGCGCATGTCATGCACACCACATTAGTCATGTATACTTCAACAATTGTTGGCACACTAGTTTTCCG-CCTATAATAATTTAAGTGCTTATGGGCATGTATTTTTTGGCCTATTTTACCTTTATTAATTGCATACTTGGCATGTCATAAGCTAAATTTCCTTGCCAAGTTTCTATCCTACCTATAAACTGTATTACTCATTTGCAGGTGTGCTACACAATTGTGTTACCCAACCGATTTGTGTTTTGCCTATGCTTGCAACATTTTTTCTTATA-----------------------------------------------------------------------------------------------------
>KF436803|HPV82|C5|
ATACTTTACAATTATCTTGTAAAAAGTAGGGTGTAACCGAAAAGGGTTATGACCGAAAACGGTTTATATAAAAGCAAGCAGGGAAAATGCATAGAAACACCATGTTTGAAGACATAAGGGAAAGACCACGAACGCTGCACGAATTATGTGAAGCCTACAATACTTCTATGCACAATATTCAGGTATTGTGTGTATATTGTAAAAAGGAGTTGTGTAGAGCAGATGTGTATAATGTAGCATTTACAGAAATTAGGATTGTATATAGGGATAATATGCCATATGCAGTATGCAAAAAATGCTTGATGTTTTATTCTAGAATTAGAGAATACAGAAGGTATAGTAGGTCTGTGTATGGTGCTACATTAGAGGCCATTACTAACAAAAGTTTATATGAATTATTAATAAGGTGTCATAGATGTCAGAGACCACTTGGGCCTGAAGAAAAGCAAAAGGTGGTGGACGACAAAAAAAGGTTTCATGAAATAGCGGGACGCTGGACGGGACAGTGTGCAAATTGCAGAACAGCGGCAAGACAACGTAGCGAAACCCAGGTGTAATAAAGCCATGCGTGGTAATGTACCACAAGTAAAGGACATAGTATTGGAGTTAACACCACAACCTGAAATTGACTTGCAATGCTACGAGCAATTTGACAGCTCAGACGAGGAGGATGAAGTAGATAATATGCGTGACCAGCCAGCCAGACAAGCTGGACAGGCTACGTGTTACAGAATTAAAGTGCAGTGTTGCAGGTGTTCAAGTTTGCTACAGTTGGCAGTGGAAAGCAGTGGAGACAACCTTCGCATATTTCAGCAACTGTTAATGGGTGACCTAAGCCTGGTGGGCCCGTGTTGCGCGAACAACTAACAACGGCGATGGACAGTGAAGGTACAGATGAGGAGGGGGCGGGGTGTACTGGGTGGTTTTATGTAGAGGCAGTAGTGGACAAAAAAACAGGAGATAATATTTCAGATGATGAGGATGAAAATACAAATGATACAGGGTCTGATATAATAGACTTTATAGATACAAATAACAGTATTTGCAGTCAGGCGGAACACGAGACAGCACGGGCGTTGTTTCAGGTCCAAGAAACACAGGCACACAAAGAGGCTGTACAGACTCTAAAACGAAAGTTTTTAGGCAGTCCGCGGAGCAGCCCATTAGGAGACATTACAAATCAAACCACACAAAGCAATAGGCAGCAACAAACAACACAGGCAAACCACCCACACGGCAAAAGGAGATTACTGGACAGTTATCCGGACAGTGGATATGGCAATACACAAGTGGAGACTGTGGAAGCAACGTTGCAGGTAGATGGGCAAAATGGCGGGTCACAACACAGTATGTGTAGTGGCGGGGGGAGCAGCGACAGAAGTACAGACATAGACCTTGAAACAAATGAAAA---TACTAATGTAGAACTAAACAGCGTATGTGCAGTGTTAAAATGTAGTAATGCAAAGGCCATGTTTATGGCAAAATTTAAGGAAGTGTATGGTATTAGTTACAATGAGTTAGTAAGGGTATTTAAAAGTGATAGAACATGCTGCACGGACTGGGTATGTGCCCTGTTTGGGGTATCGCCAATGGTGGCAGAAAATTTAAAAACATTAATTCAGCCATTTTGTATATACTACCACATACAATGCCTATCATGTGAGTGGGGTACCATTGTGCTAATGTTAGCTAGATTTACATGTGCTAAAAACAGACTTACCATAGCTAAATGTTTAGGTACCTTATTAAATATTCCACACTCACAAATGTTTATAGAACCACCTAAGCTACGTAGTACAGCAGTGGCATTATACTTTTATAGAACAGGAATATCTAATATTAGTACTACATATGGAGAAACACCAGAATGGATTACAAGACAAACACAACTACAACATAGTTTTGATGATAGCACGTTTGAACTATCGCAAATGGTACAATGGGCATTTGACCACGATGTATTAGACGATAGTGAAATAGCATTTTATTATGCACAACTGGCTGATACAGACAGCAATGCAGCAGCGTTTTTAAAAAGTAACTGCCAGGCAAAATATGTAAAAGATTGTGGTACTATGACACGGCACTATAAACGTGCACAAAGAAAATCACTAACAATGTCAGCATGGATTAGATATAGATGTGACAAGGTGGTAGATGGGGGTAACTGGAGAGAAATAGCTAAATTTCTGCGATACCAGGGTATTAATTTTATGTACTTTATACAAACATTTAAATTGTTTTTAAAAGGGACACCAAAACACAATTGCATAGTAATACAGGGCCCACCAAACACAGGCAAATCACAATTTGCAATGAGTTTAATTAGATTTTTGCAGGGGTGTATTATATCATATGTAAATTCGGGCAGCCATTTCTGGTTACAGCCACTAGAGGATGCTAAAATAGCATTATTAGATGATGCCACATATGGATGTTGGACATATATAGACCAGTACCTAAGAAACTTTTTAGATGGTAACCCGTGTAGTATAGATAGGAAACACAGAAGCTTGCTGCAAATAGTATGCCCACCATTAATTATTACGTCAAACATTAATCCAAAAGAAGATGCAAATTTAATGTATTTACACAGTAGGGTGACAGTATTTCAATTTCCAAATGCATTTCCATTTGACCCCAATGGGAATCCTGTATATGCACTAAATGATGTAAACTGGAAAAACTTTTTTTCCACCACCTGGTCCAGATTAGATTTGGAGGAGGAAGAGGACAAAGAAAATGGAGACCCTATGTCATCGTTTAAATGTGTGCCAGGAGAAAATACTAGACTGTTATGAACTGGACAGTGATAAATTAGTAGATCAAATACACTATTGGACATTGGTACGATACGAATGTGCTATGTTTTATACAGCACGAGAAAAAAACTTACAAACTCTTAACCATCAAGTAGTACCAGCATCTGCAGTATCAAAACAAAAGGCCTGCCAAGCAATTGAAATGCATATGGCTTTAGAATCACTAAACAAATCTGAATATAATATGGAAGCATGGACTATGCGGGACACATGTTATGAACTATGGGGCGAGGCCCCTAAACAATGTTTTAAAAAAGAGGGAAAAACTGTAACGGTTATGTTTGATGGGAACAAGGACAATACAATGGACTATACATGTTGGACATATGTGTATATATATAAAGAGGACAGGTGGGTAAAAACACATGGAAACGTGGACCATACAGGTATTTATTATAAACCAGATGTACACAAAGAATATTATGTAAAATTTATAGAGGAAGCAAAAAAATATGGGGCACAGCAATGGGAGGTATATATGTGTGGCAATGTAATAACATGTCCTGAATATGTATCTAGTACCTGCAGAGACCCGTTACCCTCTACTACAACTGTTGAACAGCACTCGAACACCCCCACGACCAATACCTATACCACCTCCGTGGGCACCAAAGAAGCCCAGGCACCACAACAACGAAAACGACAGCGAATTACTGAGCCCGACTCCTCCACAGTCACCCCACTGTCCGTGGACACTTGTGACCACCAAATACACTGTGGAACTGGAAGCGCAAACACTGGAGGGCACCAAAGTGCAACTAAAACTGCGTTTATAGTGCATTTAAAAGGTGCAACAAATTGTTTAAAATGTCTTAGATATAGATTTTCAAAACATAGAAATTTGTTTAAAGAAGTATCATCAACCTGGCATTGGACCAGTAATACAAAAGCAGGCATTGTTACAATTACATTTGATAGTGCACACCAACGCCAACAGTTTATTGATACTGTAAAGGTACCACCAAGTGTAACAGTGTCTTTGGGAATTATGACAGTGT-AATATATGTATTGTACATATATATATATATAGGTAATACAAGCCAATATGTGCTGCTAATTGTGTATATTGAATTGCAACCATTGCGGTATTTTTGGTGTGTCTTTTTGTGCTTTGCGTGTGTGTGTGTCTTGTGTTGTGTTGTTTGTTGCCGCTATTGCAGTCCCAATATGTGTTTGCAGCAGCCCTATTATTAATTATATGTTTTTGGTTTGTGGTTGCCACATCACCTTTAACTACATTTGCTGTATACATTATCTGTTTTTATATTCCATGCTTGTTATTACATTTATATACCTTTTATATTTTACAAATTCCATAATAAATATTTGTATGTTTTTGTATTATATACAATGGTGGCTGCACGTGCACGGCGGCGTAAACGAGCATCTGTAACACAATTATATTCCACATGCAAAGCTGCTGGTACATGTCCTGCTGATGTTATTCCTAAGGTAGAAGGAACCACTTTAGCTGATAAAATATTGCAATGGAGTGGGTTGGGTATATTTTTGGGGGGTTTGGGTATTGGCACCGGGTCTGGGACAGGGGGCAGGACTGGCTATATTCCTTTGGGTGGTGGTGGACGGCCTGGTGTTGTGGATATAGCCCCGGCTAGGCCTCCAATAATTATTGAACCTGTGGCCCCTACTGAACCTTCTATTGTTAACCTTGTTGAGGACTCTAGTATTATTAATTCAGGATCTACTATACCTACATTTACTGGTACTGATGGCTTTGAAATAACTTCCTCTTCTACAACAACACCTGCAGTGTTGGATATTACACCTTCTACTGGTACAGTACATGTTACTAGCACTAACATTGAAAATCCTTTATATATTGAACCTCCTTTTATTGAGGCTCCACAATCAGGTGAGGTATCGGGACATATATTTACCAGTACTCCTACGTCTGGTACCCATGGCTACGAGGAAATCCCTATGGAGGTATTTGCCTCCAATGTTAGTACTGGTGAACAACCTATTAGCAGTACACCCACTCCTGGGGTGCGCCGCATTGCAGCTCCCCGTTTATATAGTAAGGCATTTACACAGGTTAAGGTTACTAATCCAGATTTTATTAGTAGGCCCTCTTCATTTGTTACCTTTGATAATCCTGCTTTTGAACCCATTGATGCATCCCTGTCATTTGGGGAACCTACAACTGTTGCACCAGATCCTGATTTTCTAGATATTATTAAACTGCACCGCCCTGCGCTTACATCTCGCAGAGGTACAGTGCGCTTTAGTAGACTGGGTCAAAAGGCCACCATACGCACACGTAGTGGCAAACAAATAGGTGCCCGTGTACATTATTATCATGATATCAGTAATATTGCACCTACCGAGGAACTTGAAATGCAGCCTTTACTTTCACCTTCTACTAATAATTATAGTTATGACATTTATGCTGATTTAGATGAGGCTGAAACAGGTTTTATACAGCCTACACACACCACACCTATGCTTCGCTCCTCATATTCTCCTTTGTCTACACAATTACCTTCACTGTCTTCCTCTGTGTCTTCATCTTATGCAAATGTTACTATCCCTTTTTCTACCACATATCATGTCCCTATACATACGGGTCCTGATGTAGTATTACCTACTTCTCCCACCGTGTGGCCCTTTATTCCACATACATCTATTGATACACAACATGCTATTGTTATACAAGGTGGGGATTACTA-TTTGTGGCCCTATACATATTTATTACGCAAACGCCGTAAACGTATACCCTATTTTTTTGCAGATGGCTTTGTGGCGTACTAATGACAGCAAGGTATATTTACCACCTGCACCAGTGTCCCGAATTGTCAACACAGAAGAATATATAACCCGCACCGGCATATATTATTATGCAGGCAGTTCCAGACTTATTACATTAGGCCATCCATATTTTTCAATACCTAAAACCGGTACACGTGCTGAAATACCTAAGGTATCTGCCTTTCAGTATAGGGTGTTTAGGGTACAGTTACCTGACCCCAACAAATTTGGTCTTCCTGATCCTAATTTGTTTAATCCAGACACAGATCGTTTGGTGTGGGGGTGTGTTGGTGTTGAGGTAGGTAGGGGTCAACCTTTAGGTGTTGGCCTTAGTGGGCATCCTTTATTTAATAAGTATGATGATACTGAAAACTCCAGGGTTGCCAATGGCAACGTACAACAAGATGTTAGAGATAACATATCTGTAGACAACAAACAAACACAGTTATGCATTATAGGCTGTGCTCCTCCTATTGGGGAACACTGGGCCACAGGCACCACATGCAAAAACGTACCTGTACCTCAGGGTGATTGTCCTCCTTTGGAACTTGTTTCTACCATTATTGAGGATGGCGATATGATAGACACTGGTTTTGGAGCCATGGATTTTGCTACTTTGCAAGCTACTAAATCAGATGTCCCTTTAGATATAGCTCAGTCCGTGTGTAAATACCCTGATTACCTAAAAATGTCAGCTGATACTTATGGCAACTCTATGTTTTTTCATCTGCGTAGGGAACAAATATTTGCTAGGCATTACTATAATAGGGCAGGTGTAGTTGGTGATGCTATTCCAGAAAAGGCATATATTAAGGGTACTGGTACTGGCCGTGACCCTATTGGTAGTTATATATATTCAGCCACTCCAAGTGGCTCTATGGTGACCTCTGATTCTCAAATATTTAATAAACCTTATTGGTTGCATCGCGCCCAGGGCCACAATAATGGCATTTGCTGGAATAATCAGCTTTTTGTTACTTGTGTTGACACTACCAGAAGTACTAATTTAACCATTAGCACTGCTGCTACTCCATCAGTTGCACAAACATTCACTCCAACAAACTTTAAGCAGTATATTAGGCACGGGGAAGAATATGAATTACAGTTTATTTTTCAATTGTGTAAAATTACTCTAACAACTGAGGTAATGGCTTACCTGCACACCATGGATTCTACAATTCTAGAGCAGTGGAATTTTGGATTAACATTGCCTCCTTCAGCTAGTTTGGAGGATGCCTATCGCTTTGTGAAAAATGCAGCAACCTCTTGTCAACGGGACAGCCCTCCACAGGCTAAACAGGACCCTTTGGCTAAATATAAGTTTTGGACCGTGGACCTTAAGGAACGCTTTTCTTTGGATTTGGATCAGTTTGCATTGGGTCGCAAGTTCCTATTACAAATTGGTGCACAACGCAAGGCCAGGCCAGGCCTTAAAAGGCCTGCCCCATCCTCTTCCTCTTCCTCTTCAGCCAAACGTAAACGGGTTAAAAAATAGGTTTGTGGCCTGCATGTGTGTGTGTGTGTGTGTGTGTATCTGTGTGTGTGTGTGTGTGTGTGTGTGTGTGTGTGTGTATGTGTGTGTATATGTGTGTGTGTGTGTGTGTGTTCCTGTATTTTATGCATATTCCATGTATGTTTTGCTGTATGGTTTCTGTATGGTTTAGTAATAAAGTATGTATGTGTGTGTGTTTTTGCAATGTGTTGTGTGTTTGCATGACTGCATATGTATGACATATATGGGTGTATGTAATAATTACAGTATCCCTGTAGGTTAGGTTAAGGGTGGTGTTTAGGTGGCGTCCCTATTGCCCTACCCATATTTGCAGCTTGTAGACACTTTGT---------TCTATGCTATGTTGCATGTATCGTGGGTTTCCATTTTG-TTTTTACTGCAGCCATTTTGTGGCGACCGATTTCGGTTGCTAACATTTCACTACATTTGCCAACTTTTAAACCACAGTAACTATGTTTATTGGCATAAACCTTAATTCTTTTGGCATACTACATACATCCCGCCCGCCCACACCTTGTTCTTGGCGCGCCTTCCTGGCGCATGTCATGCACACCACATTAGTCATGTATACTTCAACAATTGTTGGCACACTAGTTTTCCG-CCTATAATAATTTAAGTGCTTATGGGCATGTATTTTCTGGCCTATTTTACCTTTATTAATTGCATACTTGGCATGTCATAAGCTAAATTTCCTTGCCAAGTTTCTATCCTACCTATAAACTGTATTACTCATTTGCAGGTGTGCTACACAATTGTGTTACCCAACCGATTTGTGTTTTGCCTATGCTTGCAACATTTTTTCTTATA-----------------------------------------------------------------------------------------------------
