# Supplementary material for: Characterization and Diversity of 243 Complete Human Papillomavirus Genomes in Cervical Swabs Using Next Generation Sequencing
Source: Viruses. 2020 Dec 14;12(12):1437. doi: 10.3390/v12121437 (PMC7764970; doi:10.3390/v12121437)
Supplement: Supplementary file 1 [file viruses-12-01437-s001.zip › Supplementary material/Alignments/HPV84_alignment.fasta]

>LNS0725689_HPV84
ATGCCCAACGGACGCTACTACCCCACCAATATTTTTGTGCTGTGCCAGGAATACGAGGTGGAGTTCGACGACCTACGATTAATTTGCATCTTTTGCAAGGAAGAATTAACGGAAGGCGAAGTGCTGGCCTTTGCATTAAAGGAATTACTAATTGTTTGGAGGTATAATTTTCCTCATGGGGTGTGCATGAAATGCTTATGCAGGGAAGCCAAAGTACGTGAGCTACGCCACTGGGATTACTCCAGCTTTGGACCAACAGTGGAAGAAGAAACAGGATTACCACTTGCACAAATAAATATAAGGTGCCACGCGTGCTGCAAGCCATTGTGCTATCAGGAAAAGGAGTATATGGTGGAATTGCAGTTGCTATTCCACAAAATAGCTGGACAGTGGACAGGGAAGTGCTGCAACTGTAGGGTAACATGCGCGGCCAGACGCCAACGTTAAAAGATATTATTTTAACAGATATACCAGATGTAGTTAGTTTATACTGTGACGAGCAATTGTTAGACAGCTCAGAGGAGGAGGATAATGGGGATTGTTTGCGTGACCAACCTGCAAAACCAGCACAGCTGGCCTATAGGGTGGTAACAGAGTGTGGGTTGTGTAGCCGTCCAGTTAGGCTGGCGGTGCTTTGTGGAGTGGAAGACCTCAGACAGCTGCAGCAGCTTATGGTGGAAGCAGTGGCCATAGTGTGTCCCGGCTGTGCATAATATGGCAGAGTCACCTGAAGGTACCAATGGGGGGACTGGCGGGGGGGCTGGGGGATGGTTTGTGGTGGAAGCCATGGTACACCAGGCAAACACCGATGTGTCTAGCGATGAGGACGAAACACATATAGATACAGGAGAAGATTTGGTAGACTTTATTGATGATACCAGACATCCAGGGGATGGACAGGAAGTGCCGTTAGATTTGTATGTTCAACAAACAATACAGGATGACGCTGCAACGGTGCAAGCCCTAAAACGAAAGTTTATGGGAAGCCCAGCAACCAGTTCCTGCGCATCCTGGGTGGATAATGAACTAAGTCCACGGTTGAATGCAATATGTTTGCAGAAAAGGCACGACAAGGCCAGGAGAAGGTTGTTTGACCAGGACAGTGGGTATGGCAATACGCAGGTGGATATCGGAACATCCGAGAGTCAGGTACCAGGGGGAACCACTACCAGCGGGGGGGGAGACGTAACACAGGACGTTGCAGAGGAGGAACGCAGGGGGGGGGATGGGGAAACACAGCCACATGCAAACACGCAGCACACACAGCAGACGGAAGGCACACCAGACGCATTAGACCTGCTGCAGGTTAGTAACCTAAGGGTAAAACTATTAGGAAAATTTAAGGAACTATTTGGGCTGTCCTTTATGGATTTGGTAAGACAATTTAAAAGTAATAAGTCAACATGTGGAGACTGGGTGGTGGGGGCATTTGGGGTGTACCATGCAGTGGCAGAAGCAGCAAAAACACTGCTACAGCCTGTGTGTGAGTATGCACATATCCAAACATTAACTAGTGAATGGGGAATGGTAATGCTGCTGCTACTGCGCTTTAAGTGTAACAAAAGCAGGGAAACAGTAGCGCACTGTATAGGTGGCATTTTAAATGTACCCGAAAAACGTATGCTAATAGAGCCCCCAAAGCAACGCAGCGGGCCATGTGCACTATATTGGTATAGAACAGCAATGGGCAATGCATGTGAAGTGTTTGGGGAAACACCAGACTGGATAGTACGACAAACTGTAATTGGGCATGCAATGGGGGAAACGCAGTTTAGTTTATCAAAACTAGTGCAGTGGGCATATGACAATGAAATAACAGATGAAAGTGAACTGGCCTATGAATATGCACAATTGGGAACAGAGGAGCCAAATGCAGCCGCCTTCTTAGCAAGCAATTGTCAGGCACGATATATAAAGGATGCAATGATAATGTGCAGACATTATAGACGTGCAGAACAGACACGTATGAGTATGTCACAATGGATAACATATAGGGGGCGCAAGGTAGCTGATACAGGCGATTGGAGGCATATAGTAAAACTATTAAGATATCAAGGAATAGAATTTATTAGCTTTATGACAGCATTAAAGCAATTTCTAAAGGGCACACCAAAAAAAAGCTGTTTGGTATTTTATGGACCCAGCGATACAGGCAAATCGCTGTTTTGCATGAGTTTAATAAACTATTTAGGTGGAACAGTTATATCTTTTGTAAATTCTACCAGTCATTTTTGGCTGTCGCCACTGGCAGATGCTAAAATAGGATTGCTAGACGACGCCACATATCAATGCTGGATATATATGGATACATATTTAAGAAGTGTGCTAGATGGCAATGTAATAAGCGTAGACAGAAAACATAAAAACCTAGTACAGTTAAAATGTCCTCCGTTACTAATAACAACAAACATAAATCCAGAAACTGATGACACATTTAAATACTTACGCAGCCGAATGGTTATTTTTCCCTTTTTAAACAAGTGCCCACTGGATGCCAATGGAGACCCAGTGTATCAATTAAATAATGAAAATTGGAAATCCTTTTTTCGAAGGTCGTGGGCACGCTTAGACTTAACCCAGGAGGAGGAGGAGGAGGAGGAGGAGTCCCAAAATGGAAACCCTAGCCGACCGTTTAGATGCGTGCCAGGAGAAGCTAATAGACCTTTATGAAAAAGATAGCAACAAGCTTGAGGACCAGTTAATGCATTGGTACTACACGCGCCTGGAACAAGCTATGCTGTTTAAGGCAAGAGAAGCAGGACTAACACACATAGGCCACCAGGTGGTGCCGACACTTAGTGTGACAAAAGAAAAAGCTCGGCAAGCCATAATGGTGCATTTATCCTTGCAAAGCCTAAATAATAGTGCATTTAAGCACGAGCCATGGACATTGCAGGACACATCATTGAACATGTGGACAGTAGCCCCACAAGGGTGTTGGAAGAAACATGGACAGCCCATCAGAGTAAAATATGATGGAGAAGATGATAAAGAAATGGAATATGTAAACTGGGGGTTTATATATGTACATTGTGCCAGTGAGGACACCTGGTATAAGGTACCTGGACAGATTAGCAACAGAGGGCTGTATTATGAACTGCAAGGCTGCAAACATTACTATGTGGAATTTGCAAAGGAGGCAAAACATTATGGGGTAAAAAACATATGGGAGGTGTATATGGGAGGCAAAATAATTTACCATGCATGCGACTCTGTATCCAGCACTCAGGACGGCGTGCCAGAAGTACCCACTGCTGAAACTGCTGCACAGCTGCACCACACCACCACCGCGCCCACCCCCACCACCCAGCGCTGCACCAAGACTGCCCCCCAGGTGCAGGCGCCGCCTGCTAAGCGACAGCGACTCGGAGGGGACACAGTTCAGCAGCCCGATTCTACACAAGGACACCGGCCGGTTGACAGTTGCAGCACAAGGACAAACAATAACTGTGACAGCCCAAAACGGCCACGGGAACACAGTAACTGTGACAGTGCACCTGTCCTGCACCTAAAAGGTCAATCCAATAGCCTTAAGTGCTTTAGATATAGGTTACACCAGTCGGTGCCCGACCTGTTTGAAAGGGCATCGTCCACGTGGAAGTGGACCTGCGGGGGGGAGGGCGACAAAACATCATATGTAACACTATGGTATAAAAGTACGGACCAACGCAAACAGTTCTTGGCACGTGTACATATACCAAAAGGCATTGTAGCCACACTTGGTAGTATGTCTATGGTTATGTAAACAGTACCCT------------------TTCTGTATGTATAGTGTAAATGCTGTATTACTGAGCCATTTGTAACAATTGTGTATGTCCTACATACCTGGCAAATAGGGCACAACCCTGGAACCTATTGTGTGGGCAGTGCATGTATGGTGTAATGTGTTGCTGCTGCTAGTTCTTTTCTGGCTTTCCCACCTATCTGCTTTTGTTGCATTTGTTGTGTTTGTGTGTGTTTTATATTTTGGGTTGTTGCTGTTATATTTGCAGGTGCTGTGGTACATTGAATTGTTATAACCACACAACCAGCCAACGACTGCTGCTACATATCCCTGTACAGTCCCGGTCCTGCCTATTATGTATCCCATGCAATTACGGGGTCCCCAGGGTGGGTATGACATAGTGGTGTTTGAGCGTGGTGATGTAGGTCTTTTTACTATTATTTTGCTTTTAATTGTCATTATTTTACTTTGGCTGTGCCACCGTGTTATGCAGTTTTAAAGTGCTTTTGTATTTTTTTACATACTATAATAAACACTTGGTACCATGCCCAAGGTTCTTAAACGTCGCAAGCGTGCTTCTGCCACGGACCTTTATCGCACCTGCAAGGCCACTGGAACATGTCCTGCTGATGTTATTCCTAAGGTGGAAGGGGATACATGGGCGGATCGCTTTTTAAAATGGGCCAGCCTGGGTGTGTTTTTTGGTGGTCTGGGTATTGGCACATCCTCTGGCACGGGTGGCCGTACGGGCTATATACCCCTTGGTACCCGGCCTCCTACTGTGGTTGATGTAGGCCCTACGGCCCGTCCGCCCGTTGTCATTGAACCCGTTGGCGCTGCAGACCCTTCAATTGTTACCTTGGTGGAGGATTCCAGTGTTATTAATGCCGGGGCCCCTTTTCCTAACTTTACGGGTACTGGTGGGTTTGAGGTCACCACATCCTCTATTACCACACCTGCGGTTTTAGACATCACCCCCTCGGGGTCGTCTGTGCAGGTCAGTAGTACCAGTTATGTTAACCCGCTGTTTACTGAGCCTTCTATTATTGAGCCTCCCCAGGCAGGGGACATTACTGGTCATGTGTTGTCTAGTACAGCCACGTCCGGGTCACATACCTACGAAGAAATCCCCATGCAAACCTTTGCTGTGCAGGGGGGTACGGGCCTAGAACCCATAAGTAGTACACCCACACCTGGGGTGCGGCGCCTTGCAGGGCCTCGCTTAAATTTATACAGTCGTGCCACTCAACAGGTTCCTGTAGCTGACACTGCATTCTTATCACGTCCTGAATCATTTGTTACCTTTGACAACCCTGTGTTTGACCCCGAGGAAACAATTATATTTGAACATCCTAGTTTACATGCGCCACCCGATCCTGACTTTCTGGATATTGTCACTTTACATAGGCCGGCGTTGACTGCACGTAGGTCAGGTGTAAGGTTCAGTCGCATAGGCCAAAGGGCGTCTATGCGCACACGCAGTGGTAAACATATTGGGGCCCGTGTTCATTTTTATCATGACCTTAGCCCTATACCACATCCTGAGGATATTGAGCTGCAGCCCCTGGTATCGTCCTCTGCTGTGCCTACAGATTCATTATATGATATATATGCAGATGATGCCCATTTGTCCTCTGTATTGCGTCCCCCTTCCGTTTCTGCCCTACGTCCAGCTTCCCCCTTTGCCTCTGCAGACCTTTCTGCCACCTCCATAACCGCCTCCACATATGATAATGTCACTGTCCCGTTGTTTTCTGGCACCGATGTGCCCGTCTATACAGGCCCTGATATTGACCATTCTGCTGCTCCCTCCGCACCTCCCTTTGTTCCTGTTATTCCTAGCACAACCCCATATGCTATTTATATCCTGGGGTCAGATTATTATTTGCTTCCTAATTATATATTTTTTCCTAAAAAGCGTAAACGTGTGCCCTATTCTTTTTCAGATGGCTTTGTGGCGGCCTGGTGACGGCAAGGTATATCTGCCCCCCACTCCCGTGTCTAAGGTTATCAGCACGGATCGTTATGTCTCTCGCACCAACTTATTTTATTATGGTGGTAGTTCTCGCCTGCTTACTGTGGGACATCCATATTATTCTGTTCCTGTGTCTGCCCCTGGGCAAAACAACAAAAAGGCCACTATCCCCAAGGTTTCTGGGTATCAATACAGGGTGTTTAGGGTCCATTTACCTGACCCCAATAAGTTTGGTCTTCCAGATGCACAATTATATAATCCTGACACCGAGCGCCTTGTGTGGGCTTGTAGGGGTGTTGAGGTAGGCCGCGGGCAGCCTTTAGGCGTTGGCACTAGTGGCCACCCTTTATACAATAGGCTTGATGACACTGAAAACACCCCTTTTCTTGCTGCTGGGGACACTGACAGTAGGGATAATGTTTCTGTGGATTATAAACAAACACAGCTGTTAATTATAGGCTGTAGGCCGTCTATTGGGGAACATTGGGGTAAGGGTACTGTATGTACTAATGTGCAATATCGTGCGGGTGATTGCCCCCCTTTGCAGTTCACTAATTCTACCATTGAGGATGGTGATATGGTTGAGGCTGGCTATGGTGCTATTGATTTTGCCAAACTGCAGGAAAGTAAGTCAGAGGTGCCTTTGGATCTCTGCACCACTACCTGTAAATATCCTGATTATTTACAAATGGCTGCAGAGCCGTATGGCGATTGTATGTTTTTTTGTCTTCGGCGGGAGCAAATGTTTGCTAGGCATTTTTTTAACAGGCAGGGTACTATGGGTGAGGAGGTGCCTCAGTCTTTTTACCTTAAGGGGACCTCCTCCCGGGCAACCCTTAGCAGTTCTGTGTATGCCCCTACACCCAGTGGCTCTATGGTGTCCTCGGATTCCCAATTGTTTAATAAGCCATACTGGTTGCAAAGGGCCCAAGGACACAACAATGGTATATGCTGGTTTAATCAATTGTTTGTCACGGTGGTGGATACCACCCGCAGCACCAATTTTACTATTAGTGCTGCTACCAACACCGAATCAGAATATAAACCTACCAATTTTAAGGAATACCTAAGACATGTGGAGGAATATGATTTGCAGTTTATATTCCAGTTGTGTAAGGTCCGTCTGACTCCAGAGGTCATGTCCTATTTACATACTATGAATGACTCCTTATTAGATGAGTGGAATTTTGGTGTTGTGCCCCCTCCCTCCACAAGTTTAGATGATACCTATAGGTACTTGCAGTCTCGCGCCATTACTTGCCAAAAGGGGGCCGCCGCCGCCAAGCCTAAGGAAGATCCTTATGCTGGCATGTCCTTTTGGGATGTAGATTTAAAGGACAAGTTTTCTACTGATTTGGATCAGTTTCCCTTGGGTCGCAAGTTTTTATTGCAGTCTGCCCCTCGTTCCACCCTGGTGTCCCGTAAACGTACAGCGTCTGCCTCTACCCCCCCTGCCTCCAAACGGCGTAAGGCCAAAAAGTAATATGTGTCTGTTTGTTTGGTGTCTGTGTCTGTTTGTTTGGTGTCTGTACAATTTCTGTGTGTGCCATTTTGTATGTGTTTTGTACTGTTCTGTATGTGCCCTGTTATGTATAATGTGTGTATGTATTTATGGAATGCGTGCCCCTGTATGTTGTGTATGTTGTGTACTTGTATTTGTGGAATGTGTGTCATGTTATGGATCAATAAATTGTGTGTCATTGTGGGTTTCATGTCCGGCTGCACCCTGTGAGTAAGTGTGCACCATGTACACGCCTGGGTAGGGTATCTACTGTTTCCTTTAAGGGTATAAGGCCTCCATTTTGTAAGCAACCGTTTTCGGTCTCCCGCCTTTTCGGTCTGTGTTATGGCACTGTCCCAGGTACAACTAATCCTTTGGCAGCCCAACATCCTGCGTAGGCAGCTGCAGACGTCCGCACCTAGGTGTGTCTGTCAGCTATTTCAATATGCTAATAAATGTATTGTCTACAGTTTATAGGTTTACTTACTCATCTGCGAAAAATATGCTTTTAGGCAGTTTTTTGGCCTACAACTTTCCCTTAAGTGCATAGTTGGCAGGCCGTGCACACTGTGCTGCCAGGTTTCTGTCTTGTAAAATACCACAATACTTATGTAACACACCCGTTTCGGTTGCTATGTTATTCAGACTATTTTCTTATACTTTACAACAATCATACAGTAGAAAAATAGGGAGGGACCGAATTCGGTCCCACCGAAAGGGATACATATATAAAGGGCAGCAAACGGTACCCGGACAGCC
>LNS3929176_HPV84
ATGCCCAACGGACGCTACTACCCCACCAATATTTTTGTGCTGTGCCAGGAATACGAGGTGGAGTTTGACGACCTACGATTAATTTGCATCTTTTGCAAGGAAGAATTAACGGAAGGCGAAGTGCTGGCCTTTGCAGTAAAGGAATTACTAATTGTTTGGAGGTATAATTTTCCTCATGGGGTGTGCATGAAATGCTTATGCAGGGAAGCCAAAGTACGTGAGCTACGCCACTGGGATTACTCCAGCTTTGGACCAACAGTGGAAGAAGAAACAGGATTACCACTTGCACAAATAAATATAAGGTGCCACGCGTGCTGCAAGCCATTGTGCTATCAGGAAAAGGAGTATATGGTGGAATTGCAGTTGCTATTCCACAAAATAGCTGGACAGTGGACAGGAAAGTGCTGCAACTGTAGGGTAACATGCGCGGCCAGACGCCAACGTTAAAAGATATTATTTTAACAGACATACCAGATGTAGTTAGTTTATACTGTGACGAGCAATTGTTAGACAGCTCAGAGGAGGAGGATAATGGGGATTGTTTGCGTGACCAACCTGCAAAACCAGCACAGCTGGCCTATAGGGTGGTAACAGAGTGTGGGTTGTGTAGCCGTCCAGTTAGGCTGGCGGTGCTTTGTGGAGTGGAAGACCTCAGACAGCTGCAGCAGCTTATGGTGGAAGCAGTGGCCATAGTGTGTCCCGGCTGTGCATAATATGGCAGAGTCACCTGAAGGTACCAATGGGGGGACTGGCGGGGGGGCTGGGGGATGGTTTGTGGTGGAAGCCATGGTACACCAGGCAAACACCGATGTGTCTAGCGATGAGGACGAAACACATATAGATACAGGAGAAGATTTGGTAGACTTTATTGATGATACCAGACATCCAGGGGATGGACAGGAAGTGCCGTTAGACTTGTATGTTCAACAAACAATACAGGATGACGCTGCAACGGTGCAGGCCCTAAAACGAAAGTTTATGGGAAGCCCAGCAACCAGTTCCTGCGCATCCTGGGTGGATAATGAACTAAGTCCACGGTTGAATGCAATATGTTTGCAGAAAAGGCACGACAAGGCCAGGAGAAGGTTGTTTGACCAGGACAGTGGGTATGGCAATACGCAGGTGGATATCGGAACATCCGAGAGTCAGGTACCAGGGGGAACCACTAACNNNNNNNNNNNNNACGTAACACAGGACGTTGTAGAGGAGGAACGCAGGGGGGGGGATGGGGAAACACAGCCACATGCAAACACGCAGCACACACAGCAGACGGAAGGCACACCAGACGCATTAGACCTGCTGCAGGTTAGTAACCTAAGGGTAAAACTATTAGGAAAATTTAAGGAACTATTTGGGCTGTCCTTTATGGATTTGGTAAGACAATTTAAAAGTAATAAGTCAACATGTGGAGACTGGGTGGTGGGGGCATTCGGGGTGTACCATGCAGTGGCAGAAGCAGCAAAAACACTGCTACAGCCTGTGTGTGAGTATGCACATATCCAAACATTAACTAGTGAATGGGGGATGGTAATGCTGCTGCTACTGCGCTTTAAGTGTAACAAAAGCAGGGAAACAGTAGCGCACTGTATAGGTGGCATTTTAAATGTACCCGAAAAACGTATGCTAATAGAGCCCCCAAAGCAACGCAGCGGGCCATGTGCACTATATTGGTATAGAACAGCAATGGGCAATGCATGTGAAGTGTTTGGGGAAACACCAGACTGGATAGTTCGACAAACTGTAATTGGGCATGCAATGGGGGAAACGCAGTTTAGTTTATCAAAACTAGTGCAGTGGGCATATGACAATGAAATAACAGATGAAAGTGAACTGGCCTATGAATATGCACAATTGGGAACAGAGGAGCCAAATGCAGCCGCCTTCTTAGCAAGCAATTGTCAGGCACGATATATAAAGGATGCAATGATAATGTGCAGACATTATAGACGTGCAGAACAGACACGTATGAGTATGTCACAATGGATAACATATAGGGGGCGCAAGGTAGCTGATACAGGCGATTGGAGGCATATAGTAAAACTATTAAGATATCAAGGAATAGAATTTATTAGCTTTATGACAGCATTAAAGCAATTTCTAAAGGGCACACCAAAAAAAAGCTGTTTGGTATTTTATGGACCCAGCGATACAGGCAAATCGCTGTTTTGCATGAGTTTAATAAACTATTTAGGTGGAACAGTTATATCCTTTGTAAATTCTACCAGTCATTTTTGGCTGTCGCCACTGGCAGATGCTAAAATAGGATTGCTAGACGACGCCACATATCAATGCTGGATATATATGGATACATATTTAAGAAGTGTGCTAGATGGCAATGTAATAAGCGTAGACAGAAAACATAAAAACCTAGTACAGTTAAAATGTCCTCCGTTACTAATAACAACAAACATAAATCCAGAAACTGATGACACATTTAAATACTTACGCAGCCGAATGGTTATTTTTCCCTTTTTAAACAAGTGCCCACTGGATGCCAATGGAGACCCAGTGTATCAATTAAATAATGAAAATTGGAAATCCTTTTTTCGAAGGTCGTGGGCACGCTTAGACTTAACCCAGGAGGAGGAGGAGGAGGAGGAGGAGTCCCAAAATGGAAACCCTAGCCGACCGTTTAGATGCGTGCCAGGAGAAGCTAATAGACCTTTATGAAAAAGATAGCAACAAGCTTGAGGACCAGTTAATGCATTGGTACTACACGCGCCTGGAACAAGCTATGCTGTTTAAGGCAAGAGAAGCAGGACTAACACACATAGGCCACCAGGTGGTGCCGACACTTAGTGTGACAAAAGAAAAAGCTCGGCAAGCCATAATGGTGCATTTATCCTTGCAAAGCCTAAATAATAGTGCATTTAAGCACGAGCCATGGACATTGCAGGACACATCATTGAACATGTGGACAGTAGCCCCAAAAGGGTGTTGGAAGAAACATGGACAGCCCATCAGAGTAAAATATGATGGAGAAGATGATAAAGAAATGGAATATGTAAACTGGGGGTTTATATATGTACATTGTGCCAGTGAGGACACCTGGTATAAGGTACCTGGACAGATTAGCAACAGAGGGCTGTATTATGAACTGCAAGGCTGCAAACATTACTATGTGGAATTTGCAAAGGAGGCAAAACATTATGGGGTAAAAAACATATGGGAGGTGTATATGGGAGGCAAAATAATTTACCATGCATGCGACTCTGTATCCAGCACTCAGGACGGCGTGCCAGAAGTACCCACTGCTGAAACTGCTGCACAGCTGCACCACACCACCACCGCGCCCACCCCCACCACCCAGCGCTGCACCAAGACTGCCCCCCAGGTGCAGGCGCCGCCTGCTAAGCGACAGCGACTCGGAGGAGACACAGTTCAGCAGCCCGATTCTACACAAGGACACCGGCCGGTTGACAGTTGCAGCACAAGGACAAACAATAACTGTGACAGCCCAAAACGGCCACGGGAACACAGTGACTGTGACAGTGCACCTGTCCTGCACCTAAAAGGTCAATCCAATAGCCTTAAGTGCTTTAGATATAGGTTACACCAGTCGGTGCCTGACCTGTTTGAAAGGGCATCGTCCACGTGGAAGTGGACCTGTGGGGGGGAGGGCGACAAAACATCATATGTAACACTATGGTATAAAAGTACAGACCAACGCAAACAGTTCTTGGCACGTGTACATATACCAAAAGGCATTGTAGCCACAGTTGGTAGTATGTCTATGGTTATGTAAACAGTACCCTTTGTGTACCCTTTGTGTATTGTGTATGTATAGTGTAAATGCTGTATTACTGAGCCATTTGTAACAATTGTGTATGTTCTACATACCTGGCAAATAGGGCACAACCCTGGAACCTATTGTGTGGGCAGTGCATGTATGGTGTAATGTGTTGCTGCTGCTAGTTCTTTTCTGGCTTTCCCACCTATCTGCTTTTGTTGCATTTGTTGTGTTTGTGTGTGTTTTATATTTTGGGTTGTTGCTGTTATATTTGCAGGTGCTGTGGTACATTGAATTGTTATAACCACACAACCAGCCAACGACTGCTGCTACATATCCCTGTACAGTCCCAGTCCTGCCTATTATGTATCCCATGCAATTACGGGGTCCCCAGGGTGGGTATGACATAGTGGTGTTTGAGCGTGGTGATGTAGGTCTTTTTACTATTATTTTGCTTTTAATTGTTATTATTTTACTTTGGCTGTGCCACCGTGTTATGCAGTTTTAAAGTGCTTTTGTATTTTTTTACATACTATAATAAACACTTGGTACCATGCCCAAGGTTCTTAAACGTCGCAAGCGTGCTTCTGCCACGGACCTTTATCGCACCTGCAAGGCCACTGGAACATGTCCTGCTGATGTTATTCCTAAGGTGGAAGGGGATACATGGGCGGATCGCTTTTTAAAATGGGCCAGCCTGGGTGTGTTTTTTGGTGGTCTGGGTATTGGCACATCCTCTGGCACGGGTGGCCGTACGGGCTATATACCCCTTGGTACCCGGCCTCCTACTGTGGTTGATGTAGGCCCTACGGCCCGTCCGCCCGTTGTCATTGAACCCGTTGGCGCTGCAGACCCTTCTATTGTTACCTTGGTGGAGGATTCCAGTGTTATTAATGCCGGGGCCCCTTTTCCTAACTTTACGGGTACTGGTGGGTTTGAGGTCACCACATCCTCTATTACCACACCTGCAGTTTTAGACATCACCCCCTCGGGGTCGTCTGTGCAGGTCAGTAGTACCAGTTATGTTAACCCGCTGTTTACTGAGCCTTCTATTATTGAGCCTCCCCAGGCAGGGGACATTACTGGTCATGTGTTGTCTAGTACAGCCACGTCCGGGTCACATACCTACGAAGAAATCCCCATGCAAACCTTTGCTGTGCAGGGGGGTACGGGCCTAGAACCCATAAGTAGTACACCCACACCTGGGGTGCGGCGCCTTGCAGGGCCTCGCTTAAATTTATACAGTCGTGCCACTCAACAGGTTCCTGTAGCTGACACTGCATTCTTATCACGTCCTGAATCATTTGTTACCTTTGACAACCCTGTGTTTGACCCCGAGGAAACAATTATATTTGAACATCCTAGTTTACATGCGCCACCCGATCCTGACTTTCTGGATATTGTCACTTTACATAGGCCGGCGTTAACTGCACGTAGGTCAGGTGTAAGGTTCAGTCGCATAGGCCAAAGGGCGTCTATGCGCACACGCAGTGGTAAACATATTGGGGCCCGTGTTCATTTTTATCATGACCTTAGCCCTATACCACATCCTGAGGATATTGAGCTGCAGCCCCTGGTATCGTCCTCTGCTGTGCCTACAGATTCATTATATGATATATATGCAGATGATGCCCATTTGTCCTCTGTATTGCGTCCCCCTTCCGTTTCTGCCCTACGTCCAGCTTCCCCCTTTGCCTCTGCAGACCTTTCGGCCACCTCCATAACCGCCTCCACATATGATAATGTCACTGTCCCGTTGTTTTCTGGCACCGATGTGCCCGTCTATACAGGCCCTGATATTGACCATTCTGCTGCTCCCTCCGCACCTCCCTTTGTTCCTGTTATTCCTAGCACAACCCCATATGCTATTTATATCCTGGGGTCAGATTATTATTTGCTTCCTAATTATATATTTTTTCCTAAAAAGCGTAAACGTGTGCCCTATTCTTTTTCAGATGGCTTTGTGGCGGCCTGGTGACGGCAAGGTATATCTGCCCCCCACTCCCGTGTCTAAGGTTATCAGCACGGATCGTTATGTCTCTCGCACCAACTTATTTTATTATGGTGGTAGTTCTCGCCTGCTTACTGTGGGACATCCATATTATTCTGTTCCTGTGTCTACCCCTGGGCAAAACAACAAAAAGGCCACTATCCCCAAGGTTTCTGGGTATCAATACAGGGTGTTTAGGGTCCATTTACCTGACCCCAATAAGTTTGGTCTTCCAGATGCACAATTATATAATCCTGACACCGAGCGCCTTGTGTGGGCTTGTAGGGGTGTTGAGGTAGGCCGCGGGCAGCCTTTAGGCGTTGGCACTAGTGGCCACCCTTTATACAATAGGCTTGATGACACTGAAAACACCCCTTTTCTTGCTGCTGGGGACACTGACAGTAGGGATAATGTTTCTGTGGATTATAAACAAACACAGCTGTTAATTATAGGCTGTAAGCCGTCTATTGGGGAACATTGGGGTAAGGGTACTGTATGTACTAATGTGCAATCTCGTGCGGGTGATTGCCCCCCTTTGCAGTTCACTAATTCTACCATTGAGGATGGTGATATGGTTGAGGCTGGCTATGGTGCTATTGATTTTGCCAACCTGCAGGAAAGTAAGTCAGAGGTGCCTTTGGATCTCTGCACCACTACCTGTAAATATCCTGATTATTTACAAATGGCTGCAGAGCCGTATGGCGATTGTATGTTTTTTTGTCTTCGGCGGGAGCAGATGTTTGCTAGGCATTTTTTTAACAGGCAGGGTACTATGGGTGAGGAGGTGCCTCAGTCTTTTTACCTTAAGGGGACCTCCTCCCGGGCAACCCTTAGCAGTTCTGTGTATGCCCCTACACCCAGTGGCTCTATGGTGTCCTCGGATTCCCAATTGTTTAATAAGCCATACTGGTTGCAAAAGGCCCAAGGACACAACAATGGTATATGCTGGTTTAATCAATTGTTTGTCACGGTGGTGGATACCACCCGCAGCACCAATTTTACTATTAGTGCTGCTACCAACACCGAATCAGAATATAAACCTACCAATTTTAAGGAATACCTAAGACATGTGGAGGAATATGATTTGCAGTTTATATTTCAGTTGTGTAAGGTCCGTCTGACTCCAGAGGTCATGTCCTATTTACATACTATGAATGACTCCTTATTAGATGAGTGGAATTTTGGTGTTGTGCCCCCTCCCTCCACAAGTTTAGATGATACCTATAGGTACTTGCAGTCTCGCGCCATTACTTGCCAAAAGGGGGCCGCCGCCGCCAAGCCTAAGGAAGATCCTTATGCTGGCATGTCCTTTTGGGATGTAGATTTAAAGGACAAGTTTTCTACTGATTTGGATCAGTTTCCCTTGGGTCGCAAGTTTTTATTGCAGTCTGCCCCACGTTCCACCCTGGTGTCCCGTAAACGTACAGCGTCTGCCTCTACCCCCCCTGCCTCCAAACGGCGTAAGGCCAAAAAGTAATATGTGTCTGTTTGTGTGGTGTCTGTGTCTGTTTGTTTGGTGTCTGTACAATTTCTGTGTGTGCCATTTTGTATGTGTTTTGTACTGTTCTGTATGTGCCCTGTTATGTATAATGTATGTATGTATTTATGGAATGCGTGCCCCTGTATGTTGTGTATGTTGTGTACATGTATTTGTGGACTGTGTGTCATGTTATGGATCAATAAATTGTGTGTCATTGTGGGTTTCATGTCCGGCTGCACCCTGTGAGTAAGTGTGCACCATGTACACGCCTGGGTAGGGTATTTACTGTTTCCTTTAAGGGTATAAGGCCTCCATTTTGTAGGCAACCGTTTTCGGTCTCCCGCCTTTTCGGTCTGTGTTATGGCACTGTCCCAGGTACAACTAATCCTTTGGCAGCCCAACATCCTGCGTAGGCAGCTGCAGACGTCCGCACCTAGGTGTGTCTGTCAGCTATTTCAATNNNNNNNNNNATGTATTGTCTACAGTTTATAGGTTTACTTACTCATCTGCAAAAAATATGCTTTTAGGCAGTTTTTTGGCCTACAACTTTCCCTTAAGTGCATAGTTGGCAGGCCGTGCACACTGTGCTGCCAGGTTTCTGTCTTGTAAAATACCACAATACTTATGNNACACACCCGTTTCGGTTGCTACGTTATTCATACTATTTTCTTATACTTTACAACAATCATACAGTAAAAAAATAGGGAGGGACCGAATTCGGTCCCACCGAAAGGGATACATATATAAAGGGCAGCAAACGGTACCCGGACAGCC
>AF293960|HPV84|A|
ATGCCCAACGGACGCTACCACCCCACCAATATTTTTGTGCTGTGCCAGGAATACGAGGTGGAGTTCGACGACCTACGATTAATTTGCATCTTTTGCAAGGAAGAATTAACGGAAGGCGAAGTGCTGGCCTTTGCAGTAAAGGAATTACTAATTGTTTGGAGGTATAATTTCCCTCATGGGGTGTGCATGAAATGCTTATGCAGGGAAGCCAAAGTACGTGAGCTACGCCACTGGGATTACTCCAGCTTTGGACCAACAGTGGAAGAAGAAACAGGATTACCACTTGCACAAATAAATATAAGGTGCCACGCGTGCTGCAAGCCATTGTGCTATCAGGAAAAGGAGTATATGGTGGAATTGCAGTTGCTATTCCACAAAATAGCTGGACAGTGGACAGGGAAGTGCTGCAACTGTAGGGTAACATGCGCGGCCAGACGCCAACGTTAAAGGATATTATTTTAACAGATATACCAGATGTAGTTAGTTTATACTGTGACGAGCAATTGTTAGACAGCTCAGAGGAGGAGGATAATGGGGATTGCTTGCGTGACCAACCTGCAAAACCAGCACAGCTGGCCTATAGGGTGGTAACAGAGTGTGGGTTGTGTAGCCGTCCAGTTAGGCTGGCGGTGCTTTGTGGAGTGGAAGACCTCAGAAAGCTGCAGCAGCTTATAGTGGAAGCAGTGGCCATAGTGTGTCCCGGCTGTGCATAATATGGCAGAGTCACCTGAAGGTACCGATGGGGGGACTGGCGGGGGGGCTGGGGGATGGTTTGTGGTGGAAGCCATGGTACACCAGGCAAACACCGATGTGTCTAGCGATGAGGACGAAACACGTATAGATACAGGAGAAGATTTGGTAGACTTTATAGATGATACCAGACATCCAGGGGATGGACAGGAAGTGCCGTTAGATTTGTATGTTCAACAAACAATACAGGATGACGCTGCAACGGTGCAAGCCCTAAAACGAAAGTTTATGGGAAGCCCAGCAACCAGTTCCTGCGCATCCTGGGTGGATAATGAACTAAGTCCACGGTTGAATGCAATATGTTTGCAGAAAAGGCACGACAAGGCCAGGAGAAGGTTGTTTGACCAGGACAGTGGGTATGGCAATACGCAGGTGGATATCGGAACATCCGAGAGTCAGGTACCAGGGGGAACCACTAACAGCGGGGGGGGAGACGTAACACAGGACGTTGTAGAGGAGGAACGCAGGGGGGGGGATGGGGAAACACAGCCACATGCAAACACGCAGCACACACAGCAGACGGAAGGCACACCAGACGCATTAGACCTGCTGCAGGTTAGTAACCTAAGGGTAAAACTATTAGGAAAATTTAAGGAACTATTTGGGCTGTCCTTTATGGATCTGGTAAGACAATTTAAAAGTAATAAGTCAACATGTGGAGACTGGGTGGTGGGGGCATTCGGGGTGTACCATGCAGTGGCAGAAGCAGCAAAAACACTGCTACAGCCTGTGTGTGAGTATGCACATATCCAAACATTAACTAGTGAATGGGGAATGGTAATGCTGCTGCTACTGCGCTTTAAGTGTAACAAAAGCAGGGAAACAGTAGCGCACTGTATAGGTGGCATTTTAAATGTACCCGAAAAACGTATGCTAATAGAGCCCCCAAAGCAACGCAGCGGGCCATGTGCACTATATTGGTATAGAACAGCAATGGGCAATGCATGTGAAGTGTTAGGGGAAACACCAGACTGGATAGTACGACAAACTGTAATTGGGCATGCAATGGGGGAAACGCAGTTTAGTTTATCAAAACTAGTGCAGTGGGCATATGACAATGACATTACAGATGAAAGTGAACTGGCCTATGAATATGCACAATTGGGAACAGAGGAGCCAAATGCAGCCGCCTTCTTAGCAAGCAATTGTCAGGCACGATATATAAAGGATGCAATGATAATGTGCAGACATTATAGACGTGCAGAACAGACACGTATGAGTATGTCACAATGGATAACATATAGGGGGCGCAAGGTAGCTGATACAGGCGATTGGAGGCATATAGTAAAACTATTAAGATATCAAGGAATAGAATTTATTAGCTTTATGACAGCATTAAAGCAATTCCTAAAGGGCACACCAAAAAAAGGCTGTTTGGTATTTTATGGACCCAGCGATACAGGCAAATCGCTGTTTTGCATGAGTTTAATAAACTATTTAGGTGGAACAGTTATATCCTTTGTAAATTCTACTAGTCATTTTTGGCTGTCGCCACTGGCAGATGCTAAAATAGGATTGCTAGACGACGCCACATATCAATGCTGGATATATATGGATACATATTTAAGAAGTGTGCTAGATGGCAATGTAATAAGCGTAGACAGAAAACATAAAAACCTAGTACAGTTAAAATGTCCTCCGTTACTAATAACAACAAACATAAATCCAGAAACTGATGACACATTTAAATACTTACGCAGCCGAATGGTTATTTTTCCCTTTTTAAACAAGTGCCCACTGGATGCCAATGGAGACCCAGTGTATCAATTAAATAATGAAAATTGGAAATCCTTTTTTCGAAGGTCGTGGGCACGCTTAGACTTAACCC---AGGAGGAGGAGGAGGAGGAGGAGTCCCAAAATGGAAACCCTAGCCGACCGTTTAGATGCGTGCCAGGAGAAGCTAATAGACCTTTATGAAAAAGATAGCAACAAGCTTGAGGACCAGTTAATGCATTGGTACTACACGCGCCTGGAACAAGCTATGCTGTTTAAGGCAAGAGAAGCAGGACTAAGACACATAGGCCACCAGGTGGTGCCCACACTTAGTGTGACAAAAGAAAAAGCTCGGCAGGCCATAATGGTGCATTTATCTTTGCAAAGCCTAAATAATAGTGCATTTAAGCACGAGCCATGGACATTGCAGGACACATCATTGAACATGTGGACAGTAGCCCCAAAAGGGTGTTGGAAGAAACATGGACAGCCCATCAGAGTAAAATATGATGGAGAAGATGATAAAGAAATGGAATATGTAAACTGGGGGTTTATATATGTACATTGTGCCAGTGAGGACACCTGGTATAAGGTACCTGGACAGATTAGCAACAGAGGGCTGTATTATGAACTGCAAGGCTGCAAACATTACTATGTGGAATTTGCAAAGGAGGCAAAACAGTATGGGGTAAAAAACATATGGGAGGTGTATATGGGAGGCAAAATAATTTACCATGCATGCGACTCTGTATCCAGCACCCAGGACGCCGTGCCAGAAGTACCCACTGCTGAAACTGCTGCACAGCTGCACCACACCACCACCGCGCCCACCCCCACCACCCAGCGCTGCACCAAGACTGCCCCCCAGGTGCAGGCGCCGCCTGCTAAGCGACAGCGACTCGGAGGGGACACAGTTCAGCAGCCCGACTCTACACAAGGACACCGGCCGGTTGACAGTTGCAGCACAAGGACAAACAATAACTGTGACAGCCCAAAACGGCCACGGGAACACAGTAACTGTGACAGTGCACCTGTCCTACACCTAAAAGGTCAATCCAATAGCCTTAAGTGCTTTCGATATAGGTTACACCAGTCGGTGCCTGACCTGTTTGAAAGGGCATCGTCCACGTGGAAGTGGACCTGCGGGGGGGAGGGCGACAAAACATCATATGTAACACTATGGTATAAAAGTACGGACCAACGCAAACAGCTCTTGGCACGTGTACATATACCAAAAGGCATTGTAGCCACACTTGGTAGTATGTCTATGGTTATGTAAACAGTACCCA------------------TTGTATATGTATAGTGTAAATGCTGTATTACTGAGCCATTTGTAACAATTGTGTATGTCCTACATACCTGGCAAATAGGGCACAACCCTGGAACCTATTGTGTGGGCAGTGCATGTATGGTGTAATGTGTTGCTGCTGCTAGTTCTTTTCTGGCTTTCCCACCTATCTGCTTTTGTTGCATTTGTTGTGTTTGTGTGTGTTTTATATTTTGGGTTGTTGCTGTTATATTTGCAGGTGCTGTGGTACATTGAATTGTTATAACCACACAACCAGCCAACGACTGCTGCTACATATCCCTGTACAGTCCCGGTCCTACCTATTATGTATCCCATGCAATTACGGGGTCCCCAGGGTGGGTATGACATAGTGGTGTTTGAGCGTGGTGATGTAGGTCTTTTTACTATTATTTTGCTTTTAATTGTTATTATTTTACTTTGGCTGTGCCACCGTGTTATGCAGTTTTAAAGTGCTTTTGTATTTTTGTACATACTATAATAAACACTTGGTACCATGCCCAAGGTTCTTAAACGTCGCAAGCGTGCTTCTGCCACGGACCTTTATCGCACCTGCAAGGCCACTGGAACACGTCCTGCTGATGTTATTCCTAAGGTGGAAGGGGATACATGGGCGGATCGCTTTTTAAAATGGGCCAGCCTGGGTGTGTTTTTTGGTGGTCTGGGTATTGGCACATCCTCTGGCACGGGTGGCCGTACGGGCTATATACCCCTTGGTACCCGGCCTCCTACTGTGGTTGATGTAGGCCCTACGGCCCGTCCGCCCGTTGTCATTGAACCCGTTGGCGCTGCAGACCCTTCAATTGTTACCTTGGTGGAGGATTCCAGTGTTATTAATGCCGGGGCCCCTTTTCCTAACTTTACGGGTACTGGTGGGTTTGAGGTCACCACATCCTCTATTACCACACCTGCGGTTTTAGACATCACCCCCTCGGGGTCGTCTGTGCAGGTCAGTAGTACCAGTTATGTTAACCCGCTGTTTACTGAGCCTTCTATTATTGAGCCTCCCCAGGCAGGGGACATTACTGGTCATGTGTTGTCTAGTACAGCCACGTCCGGGTCACATACCTACGAAGAAATCCCCATGCAAACCTTTGCCGTGCAGGGGGGTACGGGCCTAGAACCCATAAGTAGTACACCCACACCTGGGGTGCGGCGCCTTGCAGGGCCTCGCTTAAATTTATACAGTCGTGCCACTCAACAGGTTCCTGTGGCTGACACTGCATTCTTATCACGTCCTGAATCATTTGTTACCTTTGACAACCCTGTGTTTGACCCCGAGGAAACAATTATATTTGAACATCCTAGTTTACATGCGCCACCCGATCCTGACTTTCTGGATATTGTCACTTTACATAGGCCGGCGTTAACTGCACGTAGGTCAGGTGTACGGTTCAGTCGCATAGGCCAAAGGGCGTCTATGCGCACACGCAGTGGTAAACATATTGGGGCCCGTGTTCATTTTTATCATGACCTTAGCCCTATACCACATCTTGAGGATATTGAGCTGCAGCCCCTGGTATCATCCTCTGCTGTGCCTACGGATTCATTATATGATATATATGCAGATGATGCCCATTTGTCCTCTGTATTGCGTCCCCCTTCCGTTTCTGCCCTACGTCCAGCTTCCCCCTTTGCCTCTGCAGACCTTTCTGCCACCTCCATAACCGCCTCCACATATGATAATGTCACTGTCCCGTTGTTTTCTGGCACCGATGTGCCCGTCTATACAGGCCCTGATATTGACCATTCTGCTGCTCCCTCCGCACCTCCCTTTGTTCCTGTTATTCCTAGCACAACCCCATATGCTATTTATATCCTGGGGTCAGATTATTATTTGCTTCCTAATTATATATTTTTTCCTAAAAAGCGTAAACGTGTGCCCTATTCTTTTTCAGATGGCTTTGTGGCGGCCTGGTGACGGCAAGGTATATCTGCCCCCCACTCCCGTGTCTAAGGTTATCAGCACGGATCGTTATGTCTCTCGCACCAACTTATTTTATTATGGTGGTAGTTCTCGCCTGCTTACTGTGGGACATCCATATTATTCTGTTCCTGTGTCTACCCCTGGGCAAAACAACAAAAAGGCCACTATCCCCAAGGTTTCTGGGTATCAATACAGGGTGTTTAGGGTCCATTTACCTGACCCCAATAAGTTTGGTCTTCCGGATGCACAATTATATAATCCTGACACCGAGCGCCTTGTGTGGGCTTGTAGGGGTGTTGAGGTAGGCCGCGGGCAGCCTTTAGGCGTTGGCACTAGTGGCCACCCTTTATACAATAGGCTTGATGACACTGAAAACACCCCTTTTCTTGCTGCTGGGGACACTGACAGTAGGGATAATGTTTCTGTGGATTATAAACAAACACAGCTGTTAATTATAGGCTGTAAGCCGTCTATTGGGGAACATTGGGGTAAGGGTACTGTATGTACTAATGTGCAATATCGTGCGGGTGATTGCCCCCCTTTGCAGTTCACTAATTCTACCATTGAGGATGGTGATATGGTTGAGGCTGGCTATGGTGCTATTGATTTTGCCACACTGCAGGAAAGTAAGTCAGAGGTGCCTTTGGATCTCTGCACCACTACCTGTAAATATCCTGATTATTTACAAATGGCTGCAGAGCCGTATGGCGATTGTATGTTTTTTTGTCTTCGGCGGGAGCAAATGTTTGCTAGGCATTTTTTTAACAGGCAGGGTACTATGGGTGAGGAGGTGCCTCAGTCTTTTTACCTTAAGGGGACCTCCTCCCGGGCAACCCTTAGCAGTTCTGTGTATGCCCCTACACCCAGTGGCTCTATGGTGTCCTCGGATTCCCAATTGTTTAATAAGCCATACTGGTTGCAAAAGGCCCAGGGTCATAACAATGGTATATGCTGGTTTAATCAATTGTTTGTCACGGTGGTAGATACCACCCGCAGCACCAATTTTACTATTAGTGCTGCTACCAACACCGAATCAGAATATAAACCTACCAATTTTAAGGAATACCTAAGACATGTGGAGGAATATGATTTGCAGTTTATATTCCAGTTGTGTAAGGTCCGTCTGACTCCAGAGGTCATGTCCTATTTACATACTATGAATGACTCCTTATTAGATGAGTGGAATTTTGGTGTTGTGCCCCCTCCCTCCACAAGTTTAGATGATACCTATAGGTACTTGCAGTCTCGCGCCATTACTTGCCAAAAGGGGGCCGCCGCCGCCAAGCCTAAGGACGATCCTTATGCTGGCATGTCCTTTTGGGATGTAGATTTAAAGGACAAGTTTTCTACTGATTTGGATCAGTATCCCTTGGGTCGCAAGTTTTTATTGCAGTCTGCCCCACGTTCCACCCTGGTGTCCCGTAAACGTACAGCGTCTGCCTCTACCCCCCCTGCCTCCAAACGGCGTAAGGCCAAAAAGTAATATGTGTCTGTTTGTTTGGTGTCTGTGTCTGTTTGTTTGGTGTCTGTACAATCTCTGTGTGTGCCATTTTGTATGTGTTTTGTACTGTTCTGTATGTGCCCTGTTATGTATAATG--TGTATGTATTTATGGAATGCGTGCCCCTGTATGTTGTGTATGTTGTGTACATGTATTTGTGGAATGTGTGTCATGTTATGGATCAATAAATTGTGTGTCATTGTGGGTTTCATGTCCGGCTGCACCCTGTGAGTAAGTGTGCACCATGTACACGCCTGGGTAGG---TCTACTGTTTCCTTTAAGGGTATAAAGCCTCCATTTTGTATGCAACCGTTTTCGGTCTCCCGCCTTTTCGGTCTGTGGTATGGCACTGTCCCAGGTACAGCTAATCCTTTGGCAGCCCAACATCCTGCGTAGGCAGCTGCAGACGTCCGCACCCAGGTGTGTCTGTCAGCTATTTCAATATGCTAATAAATGTATTGTCTACAGTTTATAGGTTTACTTACTCATCTGCAAAAAATATGCTTTTAGGCAGTTTTTTGGCCTACAACTTTCCCTTAAGTGCATAGTTGGCAGGCCGTGCACACTGTGCTGCCAGGTTTCTGTCTTGTAAAATACCACAATACTTATGTAACACACCCGTTTCGGTTGCTATGTTATTCATACTATTTTCTTATACTTTACAACAATGATACAGTAAAAAAATAGGGAGGGACCGAATTCGGTCCCACCGAAAGGGATACATATATAAAGGGCAGCAAACGGTACCCGGACAGCC
>AF293960|HPV84|A|copy
ATGCCCAACGGACGCTACCACCCCACCAATATTTTTGTGCTGTGCCAGGAATACGAGGTGGAGTTCGACGACCTACGATTAATTTGCATCTTTTGCAAGGAAGAATTAACGGAAGGCGAAGTGCTGGCCTTTGCAGTAAAGGAATTACTAATTGTTTGGAGGTATAATTTCCCTCATGGGGTGTGCATGAAATGCTTATGCAGGGAAGCCAAAGTACGTGAGCTACGCCACTGGGATTACTCCAGCTTTGGACCAACAGTGGAAGAAGAAACAGGATTACCACTTGCACAAATAAATATAAGGTGCCACGCGTGCTGCAAGCCATTGTGCTATCAGGAAAAGGAGTATATGGTGGAATTGCAGTTGCTATTCCACAAAATAGCTGGACAGTGGACAGGGAAGTGCTGCAACTGTAGGGTAACATGCGCGGCCAGACGCCAACGTTAAAGGATATTATTTTAACAGATATACCAGATGTAGTTAGTTTATACTGTGACGAGCAATTGTTAGACAGCTCAGAGGAGGAGGATAATGGGGATTGCTTGCGTGACCAACCTGCAAAACCAGCACAGCTGGCCTATAGGGTGGTAACAGAGTGTGGGTTGTGTAGCCGTCCAGTTAGGCTGGCGGTGCTTTGTGGAGTGGAAGACCTCAGAAAGCTGCAGCAGCTTATAGTGGAAGCAGTGGCCATAGTGTGTCCCGGCTGTGCATAATATGGCAGAGTCACCTGAAGGTACCGATGGGGGGACTGGCGGGGGGGCTGGGGGATGGTTTGTGGTGGAAGCCATGGTACACCAGGCAAACACCGATGTGTCTAGCGATGAGGACGAAACACGTATAGATACAGGAGAAGATTTGGTAGACTTTATAGATGATACCAGACATCCAGGGGATGGACAGGAAGTGCCGTTAGATTTGTATGTTCAACAAACAATACAGGATGACGCTGCAACGGTGCAAGCCCTAAAACGAAAGTTTATGGGAAGCCCAGCAACCAGTTCCTGCGCATCCTGGGTGGATAATGAACTAAGTCCACGGTTGAATGCAATATGTTTGCAGAAAAGGCACGACAAGGCCAGGAGAAGGTTGTTTGACCAGGACAGTGGGTATGGCAATACGCAGGTGGATATCGGAACATCCGAGAGTCAGGTACCAGGGGGAACCACTAACAGCGGGGGGGGAGACGTAACACAGGACGTTGTAGAGGAGGAACGCAGGGGGGGGGATGGGGAAACACAGCCACATGCAAACACGCAGCACACACAGCAGACGGAAGGCACACCAGACGCATTAGACCTGCTGCAGGTTAGTAACCTAAGGGTAAAACTATTAGGAAAATTTAAGGAACTATTTGGGCTGTCCTTTATGGATCTGGTAAGACAATTTAAAAGTAATAAGTCAACATGTGGAGACTGGGTGGTGGGGGCATTCGGGGTGTACCATGCAGTGGCAGAAGCAGCAAAAACACTGCTACAGCCTGTGTGTGAGTATGCACATATCCAAACATTAACTAGTGAATGGGGAATGGTAATGCTGCTGCTACTGCGCTTTAAGTGTAACAAAAGCAGGGAAACAGTAGCGCACTGTATAGGTGGCATTTTAAATGTACCCGAAAAACGTATGCTAATAGAGCCCCCAAAGCAACGCAGCGGGCCATGTGCACTATATTGGTATAGAACAGCAATGGGCAATGCATGTGAAGTGTTAGGGGAAACACCAGACTGGATAGTACGACAAACTGTAATTGGGCATGCAATGGGGGAAACGCAGTTTAGTTTATCAAAACTAGTGCAGTGGGCATATGACAATGACATTACAGATGAAAGTGAACTGGCCTATGAATATGCACAATTGGGAACAGAGGAGCCAAATGCAGCCGCCTTCTTAGCAAGCAATTGTCAGGCACGATATATAAAGGATGCAATGATAATGTGCAGACATTATAGACGTGCAGAACAGACACGTATGAGTATGTCACAATGGATAACATATAGGGGGCGCAAGGTAGCTGATACAGGCGATTGGAGGCATATAGTAAAACTATTAAGATATCAAGGAATAGAATTTATTAGCTTTATGACAGCATTAAAGCAATTCCTAAAGGGCACACCAAAAAAAGGCTGTTTGGTATTTTATGGACCCAGCGATACAGGCAAATCGCTGTTTTGCATGAGTTTAATAAACTATTTAGGTGGAACAGTTATATCCTTTGTAAATTCTACTAGTCATTTTTGGCTGTCGCCACTGGCAGATGCTAAAATAGGATTGCTAGACGACGCCACATATCAATGCTGGATATATATGGATACATATTTAAGAAGTGTGCTAGATGGCAATGTAATAAGCGTAGACAGAAAACATAAAAACCTAGTACAGTTAAAATGTCCTCCGTTACTAATAACAACAAACATAAATCCAGAAACTGATGACACATTTAAATACTTACGCAGCCGAATGGTTATTTTTCCCTTTTTAAACAAGTGCCCACTGGATGCCAATGGAGACCCAGTGTATCAATTAAATAATGAAAATTGGAAATCCTTTTTTCGAAGGTCGTGGGCACGCTTAGACTTAACCC---AGGAGGAGGAGGAGGAGGAGGAGTCCCAAAATGGAAACCCTAGCCGACCGTTTAGATGCGTGCCAGGAGAAGCTAATAGACCTTTATGAAAAAGATAGCAACAAGCTTGAGGACCAGTTAATGCATTGGTACTACACGCGCCTGGAACAAGCTATGCTGTTTAAGGCAAGAGAAGCAGGACTAAGACACATAGGCCACCAGGTGGTGCCCACACTTAGTGTGACAAAAGAAAAAGCTCGGCAGGCCATAATGGTGCATTTATCTTTGCAAAGCCTAAATAATAGTGCATTTAAGCACGAGCCATGGACATTGCAGGACACATCATTGAACATGTGGACAGTAGCCCCAAAAGGGTGTTGGAAGAAACATGGACAGCCCATCAGAGTAAAATATGATGGAGAAGATGATAAAGAAATGGAATATGTAAACTGGGGGTTTATATATGTACATTGTGCCAGTGAGGACACCTGGTATAAGGTACCTGGACAGATTAGCAACAGAGGGCTGTATTATGAACTGCAAGGCTGCAAACATTACTATGTGGAATTTGCAAAGGAGGCAAAACAGTATGGGGTAAAAAACATATGGGAGGTGTATATGGGAGGCAAAATAATTTACCATGCATGCGACTCTGTATCCAGCACCCAGGACGCCGTGCCAGAAGTACCCACTGCTGAAACTGCTGCACAGCTGCACCACACCACCACCGCGCCCACCCCCACCACCCAGCGCTGCACCAAGACTGCCCCCCAGGTGCAGGCGCCGCCTGCTAAGCGACAGCGACTCGGAGGGGACACAGTTCAGCAGCCCGACTCTACACAAGGACACCGGCCGGTTGACAGTTGCAGCACAAGGACAAACAATAACTGTGACAGCCCAAAACGGCCACGGGAACACAGTAACTGTGACAGTGCACCTGTCCTACACCTAAAAGGTCAATCCAATAGCCTTAAGTGCTTTCGATATAGGTTACACCAGTCGGTGCCTGACCTGTTTGAAAGGGCATCGTCCACGTGGAAGTGGACCTGCGGGGGGGAGGGCGACAAAACATCATATGTAACACTATGGTATAAAAGTACGGACCAACGCAAACAGCTCTTGGCACGTGTACATATACCAAAAGGCATTGTAGCCACACTTGGTAGTATGTCTATGGTTATGTAAACAGTACCCA------------------TTGTATATGTATAGTGTAAATGCTGTATTACTGAGCCATTTGTAACAATTGTGTATGTCCTACATACCTGGCAAATAGGGCACAACCCTGGAACCTATTGTGTGGGCAGTGCATGTATGGTGTAATGTGTTGCTGCTGCTAGTTCTTTTCTGGCTTTCCCACCTATCTGCTTTTGTTGCATTTGTTGTGTTTGTGTGTGTTTTATATTTTGGGTTGTTGCTGTTATATTTGCAGGTGCTGTGGTACATTGAATTGTTATAACCACACAACCAGCCAACGACTGCTGCTACATATCCCTGTACAGTCCCGGTCCTACCTATTATGTATCCCATGCAATTACGGGGTCCCCAGGGTGGGTATGACATAGTGGTGTTTGAGCGTGGTGATGTAGGTCTTTTTACTATTATTTTGCTTTTAATTGTTATTATTTTACTTTGGCTGTGCCACCGTGTTATGCAGTTTTAAAGTGCTTTTGTATTTTTGTACATACTATAATAAACACTTGGTACCATGCCCAAGGTTCTTAAACGTCGCAAGCGTGCTTCTGCCACGGACCTTTATCGCACCTGCAAGGCCACTGGAACACGTCCTGCTGATGTTATTCCTAAGGTGGAAGGGGATACATGGGCGGATCGCTTTTTAAAATGGGCCAGCCTGGGTGTGTTTTTTGGTGGTCTGGGTATTGGCACATCCTCTGGCACGGGTGGCCGTACGGGCTATATACCCCTTGGTACCCGGCCTCCTACTGTGGTTGATGTAGGCCCTACGGCCCGTCCGCCCGTTGTCATTGAACCCGTTGGCGCTGCAGACCCTTCAATTGTTACCTTGGTGGAGGATTCCAGTGTTATTAATGCCGGGGCCCCTTTTCCTAACTTTACGGGTACTGGTGGGTTTGAGGTCACCACATCCTCTATTACCACACCTGCGGTTTTAGACATCACCCCCTCGGGGTCGTCTGTGCAGGTCAGTAGTACCAGTTATGTTAACCCGCTGTTTACTGAGCCTTCTATTATTGAGCCTCCCCAGGCAGGGGACATTACTGGTCATGTGTTGTCTAGTACAGCCACGTCCGGGTCACATACCTACGAAGAAATCCCCATGCAAACCTTTGCCGTGCAGGGGGGTACGGGCCTAGAACCCATAAGTAGTACACCCACACCTGGGGTGCGGCGCCTTGCAGGGCCTCGCTTAAATTTATACAGTCGTGCCACTCAACAGGTTCCTGTGGCTGACACTGCATTCTTATCACGTCCTGAATCATTTGTTACCTTTGACAACCCTGTGTTTGACCCCGAGGAAACAATTATATTTGAACATCCTAGTTTACATGCGCCACCCGATCCTGACTTTCTGGATATTGTCACTTTACATAGGCCGGCGTTAACTGCACGTAGGTCAGGTGTACGGTTCAGTCGCATAGGCCAAAGGGCGTCTATGCGCACACGCAGTGGTAAACATATTGGGGCCCGTGTTCATTTTTATCATGACCTTAGCCCTATACCACATCTTGAGGATATTGAGCTGCAGCCCCTGGTATCATCCTCTGCTGTGCCTACGGATTCATTATATGATATATATGCAGATGATGCCCATTTGTCCTCTGTATTGCGTCCCCCTTCCGTTTCTGCCCTACGTCCAGCTTCCCCCTTTGCCTCTGCAGACCTTTCTGCCACCTCCATAACCGCCTCCACATATGATAATGTCACTGTCCCGTTGTTTTCTGGCACCGATGTGCCCGTCTATACAGGCCCTGATATTGACCATTCTGCTGCTCCCTCCGCACCTCCCTTTGTTCCTGTTATTCCTAGCACAACCCCATATGCTATTTATATCCTGGGGTCAGATTATTATTTGCTTCCTAATTATATATTTTTTCCTAAAAAGCGTAAACGTGTGCCCTATTCTTTTTCAGATGGCTTTGTGGCGGCCTGGTGACGGCAAGGTATATCTGCCCCCCACTCCCGTGTCTAAGGTTATCAGCACGGATCGTTATGTCTCTCGCACCAACTTATTTTATTATGGTGGTAGTTCTCGCCTGCTTACTGTGGGACATCCATATTATTCTGTTCCTGTGTCTACCCCTGGGCAAAACAACAAAAAGGCCACTATCCCCAAGGTTTCTGGGTATCAATACAGGGTGTTTAGGGTCCATTTACCTGACCCCAATAAGTTTGGTCTTCCGGATGCACAATTATATAATCCTGACACCGAGCGCCTTGTGTGGGCTTGTAGGGGTGTTGAGGTAGGCCGCGGGCAGCCTTTAGGCGTTGGCACTAGTGGCCACCCTTTATACAATAGGCTTGATGACACTGAAAACACCCCTTTTCTTGCTGCTGGGGACACTGACAGTAGGGATAATGTTTCTGTGGATTATAAACAAACACAGCTGTTAATTATAGGCTGTAAGCCGTCTATTGGGGAACATTGGGGTAAGGGTACTGTATGTACTAATGTGCAATATCGTGCGGGTGATTGCCCCCCTTTGCAGTTCACTAATTCTACCATTGAGGATGGTGATATGGTTGAGGCTGGCTATGGTGCTATTGATTTTGCCACACTGCAGGAAAGTAAGTCAGAGGTGCCTTTGGATCTCTGCACCACTACCTGTAAATATCCTGATTATTTACAAATGGCTGCAGAGCCGTATGGCGATTGTATGTTTTTTTGTCTTCGGCGGGAGCAAATGTTTGCTAGGCATTTTTTTAACAGGCAGGGTACTATGGGTGAGGAGGTGCCTCAGTCTTTTTACCTTAAGGGGACCTCCTCCCGGGCAACCCTTAGCAGTTCTGTGTATGCCCCTACACCCAGTGGCTCTATGGTGTCCTCGGATTCCCAATTGTTTAATAAGCCATACTGGTTGCAAAAGGCCCAGGGTCATAACAATGGTATATGCTGGTTTAATCAATTGTTTGTCACGGTGGTAGATACCACCCGCAGCACCAATTTTACTATTAGTGCTGCTACCAACACCGAATCAGAATATAAACCTACCAATTTTAAGGAATACCTAAGACATGTGGAGGAATATGATTTGCAGTTTATATTCCAGTTGTGTAAGGTCCGTCTGACTCCAGAGGTCATGTCCTATTTACATACTATGAATGACTCCTTATTAGATGAGTGGAATTTTGGTGTTGTGCCCCCTCCCTCCACAAGTTTAGATGATACCTATAGGTACTTGCAGTCTCGCGCCATTACTTGCCAAAAGGGGGCCGCCGCCGCCAAGCCTAAGGACGATCCTTATGCTGGCATGTCCTTTTGGGATGTAGATTTAAAGGACAAGTTTTCTACTGATTTGGATCAGTATCCCTTGGGTCGCAAGTTTTTATTGCAGTCTGCCCCACGTTCCACCCTGGTGTCCCGTAAACGTACAGCGTCTGCCTCTACCCCCCCTGCCTCCAAACGGCGTAAGGCCAAAAAGTAATATGTGTCTGTTTGTTTGGTGTCTGTGTCTGTTTGTTTGGTGTCTGTACAATCTCTGTGTGTGCCATTTTGTATGTGTTTTGTACTGTTCTGTATGTGCCCTGTTATGTATAATG--TGTATGTATTTATGGAATGCGTGCCCCTGTATGTTGTGTATGTTGTGTACATGTATTTGTGGAATGTGTGTCATGTTATGGATCAATAAATTGTGTGTCATTGTGGGTTTCATGTCCGGCTGCACCCTGTGAGTAAGTGTGCACCATGTACACGCCTGGGTAGG---TCTACTGTTTCCTTTAAGGGTATAAAGCCTCCATTTTGTATGCAACCGTTTTCGGTCTCCCGCCTTTTCGGTCTGTGGTATGGCACTGTCCCAGGTACAGCTAATCCTTTGGCAGCCCAACATCCTGCGTAGGCAGCTGCAGACGTCCGCACCCAGGTGTGTCTGTCAGCTATTTCAATATGCTAATAAATGTATTGTCTACAGTTTATAGGTTTACTTACTCATCTGCAAAAAATATGCTTTTAGGCAGTTTTTTGGCCTACAACTTTCCCTTAAGTGCATAGTTGGCAGGCCGTGCACACTGTGCTGCCAGGTTTCTGTCTTGTAAAATACCACAATACTTATGTAACACACCCGTTTCGGTTGCTATGTTATTCATACTATTTTCTTATACTTTACAACAATGATACAGTAAAAAAATAGGGAGGGACCGAATTCGGTCCCACCGAAAGGGATACATATATAAAGGGCAGCAAACGGTACCCGGACAGCC
