# Supplementary material for: Characterization and Diversity of 243 Complete Human Papillomavirus Genomes in Cervical Swabs Using Next Generation Sequencing
Source: Viruses. 2020 Dec 14;12(12):1437. doi: 10.3390/v12121437 (PMC7764970; doi:10.3390/v12121437)
Supplement: Supplementary file 1 [file viruses-12-01437-s001.zip › Supplementary material/Alignments/HPV87_alignment.fasta]

>LNS2013148_HPV87
CAACAATCATCTATATTAAAAATAAGGAGGACCGAAAACGGTACGACCGAAAAGGATACATATATAAGGGGCCCACAGGGCGGTGTATGTGCAACGGGACAGTCATGCCCAACGGACGCTACACACCTACCAATATCTTTTTGCTATGTCAGGAATATGAGGTGGACTTTGACAACTTAAGGCTGCTTTGCATTTTTTGCAAGGAAGAATTAACAGAAAGCGAATTGCTGGCGTTTGCATTAAGGGAATTATTGCTGGTGTGGAGATTTGGATTTCCTTATGGAGTGTGCCTACAATGCCTATTCAGAGAAGCCAAGAAACGTGAGCTTCGTCACTGGGAGTACTCCAGCTACGGACCCACAGTAGAAGAAGAAACAGGTGTAGCATTGGCACTTCAAAATATAAGGTGCCATGCATGCTGCAAACCATTGTGCTGGCCCGAGAAGGAGCATATGATACACGCGAATCTGCACTTCCACAAAATAGCTGGGAAGTGGACAGGAAAGTGCAGCAACTGTAGGGCAATATGCATGGCCAGACGCCGACTATAAAAGATATTATTATATCTGAAATTCCAGATGTAGTTAACCTACATTGTGACGAGCAATTGTTAGACAGCTCAGAGGAGGAGGACAATAGGGATTGTGTGCGTGACCAACCTGCAGAACCAGCACAGCTGGCCCATAGGGTGTTAACAGAGTGTGGGTTGTGCAGACGTCCAGTTAGGCTGGTGGTGCTTTGTGGAGCTGGAGACCTAAGGCAGCTACAGCAGCTTATGGTGGACGCGGTGGCCATTGTGTGTCCTGGTTGTGCATAACATGGCAGAGTCACCTGAAGGTACAGATGAGGGACCGGGGGGGGGGGCAGGGAGGTGGTTTGTGGTGGAAGCCATGGTACATCACACAGCTAATACAGATGTGTCCAGTGATGAGGACGAATCAGTAAGTGATAGGGGAGAGGATATGGTAGACTTTATAGATAATACAAGACATCCAGGGGACGGACAGGAAGTGCCGTTAGACCTTTATGTTCAACAAACAATGCAGGATGACGCTGCAACGGTGCATGCCCTAAAACGAAAGTATATTGGAAGCCCGGCAGCTAGATCCTGTGCATCCTGCGTGGATAATGAACTAAGCCCACGTTTGGATGCAATATGTTTACAGAAAAGGCACGACAAAGCCAGGAGAAGGTTGTTTGAACAAGACAGTGGGTATGGCAATACGCAGGTGGATATTGGAACATCCGAAAGCCAGGTACAAGGGGAACAAAACAACAGTGGGGGGGGCGACGTAACACAAGACGTGGTAGAGGAGGAACGAGGGGGGGGGGATGGGGAACCACAACCACATGTAAATACAGAGCACATACAGCAGACAGAGGGCACACCAGACGCATTAGACCTGCTACAGGTTAGTAACCTACGGGTTAAGCTACTAGCAAAGTTTAAGGAACTATTTGGGTTATCATTTATGGATTTAGTAAGACAATTTAAAAGTAATAAGTCAACGTGTGGCGACTGGGTAGTAGGGGCGTTTGGGGTGTATTATGCAGTTGCAGAAGCAGCGAAAACATTGCTGCAGCCTGTGTGTGATTATGCACACATACAAACATTAACAAGTGAGTGGGGAATGGTAATGCTGCTACTATTACGGTTTAAGTGCAACAAAAGTAGGGAAACAGTGGCACACTGTATAGGCACTATATTAAATATTCCAGAGAAACGTATGCTAATAGAACCGCCAAAGCAACGTAGTGGGCCATGTGCACTATATTGGTACAAAACAGCCATGAGCAATGCAAGTGAGGTGTTTGGGGAAACGCCGGACTGGATAGTTAGACAAACAGTAATAGGACATGCAATGGGAGAAACACAATTTAGCTTATCAGTACTGGTGCAGTGGGCGTATGACAATGAAATAACTGAGGAAAGTGAGCTAGCCTATGAATATGCACAACTGGGAAATGAGGATGCAAATGCTGCTGCATTTTTAGCAAGTAATTGTCAGGCAAGATATATTAAAGATGCAATTACAATGGTAAGACATTACAGACGTGCAGAACAGGCACGTATGACCATGTCACAATGGATTGCATACAGGGGGCGCAAGGTGGCTGACACAGGCGACTGGAGACATATAGTAAAACTGCTAAGATATCAAGGAATAGAATTTATTAGTTTTATGGAAGCGTTAAAGCACTTCCTAAAGGGAACCCCCAAAAAAAGCTGCCTAGTGTTTTATGGACCTAGTGACACAGGGAAGTCAATGTTTTGCATGAGCCTATTAAAGTATCTAGGTGGAGCAGTAATATCCTTTGTAAATTCTACTAGCCATTTTTGGTTGTCGCCATTGGTAGACACCAAAATAGGGTTGCTGGACGATGCTACACAGCAGTGTTGGGTATATATGGATACCTATTTACGAACAGTGCTGGATGGCAATACCATGAGCATAGACAGAAAACATAAAACCCTACAACAGCTAAAATGCCCACCATTAATGATAACCACAAATGTAAATATAGAGGCAGATGACAGTTTAAAGTATTTACGGAGCAGAATGGTGGTGTTTCCGTTTCTACACAAGTGCCCACTAGACAGCAATGGAGACCCAGTGTATAAATTAAATAATGAAAATTGGAAATCCTTTTTTCAAAGGTCGTGGGCACGATTAGACTTAACCCAGGAGGAGGAGGAGGAGGAGGCGGACAATGGATGCACTAGCCGCCCGTTTAGATGCGTGCCAGGACAAGTTAATAGACCTTTATGAAAAAGATAGCAACAAGCTTGAGGATCAATTATTGCATTGGCAGTACACGCGTCTGGAAAAAGCTATGTTATTTAAGGCAAGAGAAACAGGACTAACACATATAGGCCACCAGGTGGTGCCACCACTTAGTGTAACAAAAGAAAAGGCCCGGCAAGCTATAACAGTGCATTTATCTCTACAAAGCCTAAATAACAGTGAATTTAGGCACGAGCCATGGACATTGCAGGACACATCATTGGACATGTGGAATGTGTCCCCAAAGGGGTGCTGGAAAAAACAAGGACGTCCTATCAGAGTAAAATATGATGGTGAAGATGACAAAGAAATGGAATATGTCAGCTGGGGGTATATATATATACAGTGTGCTAGCACTGATACATGGCTTAAGGTGCCTGGACAGATTAGCCACCAAGGGTTATATTATGAACTGGAAGGCTGTAAACGGTACTATGTTGACTTTGCAAAGGAGGCAAAACACTATGGGGCAAAAAACATGTGGGAGGTGCATGTGGGAAGCACAATTATTTACCATACATGCGAATCTGTATCCAGTACTCAGGGAGGCGTGTCAGAAGTATCCACTGCTGCAACTGCTGCAAAGTTATACCACACCACCACCGCGCCCACCCCTACCGCCACCAAGAAAGCCCCCCAGGTGCAGGCGCCGCCTGTTAAGCGACAGCGACTTGGAGGAGACTGCACCCAGCAGCCCGATTCTACACAGGACAAGCGACCATCCGTGGACAGTTGCTACACACGGACAAACAATAACCCTAACAACACACAGTGGACACGGGACAACTGTATCAGTAACGGTGCACCTGTCCTGCACCTAAAAGGTGACCCAAACCGTCTTAAGTGCTTTAGATATAGGTTACAGCAATCAGTGCCCCAATTGTTTGATAAAGCATCGTCCACGTGGCGGTGGACCTGTGGGGGGACGGACGAAAAATACTCCTTTGTAACATTGTGGTACAAGGACACTGAACAACGCAAACAGTTTTTGGCACGTGTAAATATACCTAAAGGGATTGTGGCTACACAGGGACATATGTCTATGTGTGTATAAAGCATTGTGCATAATACTGTATACATTGGTGTACCTGTATGTAACCTAGCTGTATAATACATTTTGCATACCTGACATATACAGCACAACCCTGGACCTTATTGTATGGGCCGTGCATGCATGGTGTAATGTGTTGCTGCTGCTAATTCTGTTTTGGCTTTCCCAACTATCTGCCTTTGTTGCTTTTCTTGTGTTTGTGTGTTGTATCTATTTAGGGTTGTGGCTTTTGTATATGCAGGTACTGTGGTACATTGAAGTGTTATAAGTAAATCACACAACCAGCCAACCTACTGCTGCTACATATCCTTGTACAGCCCCTACCCTATACAGTATGTATCCATTACAGGTGCGGGGACCCCAAGGTGGATATGATATAGTATTGTTTGAGCGTGGAGATGTTGGTATATTGGCATTAATTTTGTTACTGATTGCTATTATCTTAATTTTGTTATACATACGCATTTTGCATTTATAATATTCTGTATTGTAATTTTGTATTGTTTGTAATAAACTGGTACCATGCCAAAATCCCGTCGCAAACGTGCCTCTGCAACAGACCTGTACCGCACCTGCAAGGTTACAGGCACATGTCCTGCAGATGTGGTTCCTAAGGTGGAGGGGGATACATTGGCTGATCGTATTCTTAAGTGGGCCAGCCTGGGTGTCTTCTTCGGTGGCCTTGGCATTGGCACATCATCGGGCACTGGTGGCCGCACTGGCTATATACCCTTGGGAACACGGCCCCCAACCGTGGTTGATGTAGGGCCTACCGCCCGCCCACCTGTGGTTATTGAACCTGTGGGGGCCGCGGATCCATCCATTGTTACATTGGTGGAGGATTCTAGTGTTATTAATTCTGGGGCCCCGTTTCCTAATTTTACTGGAACAGGTGGGTTTGAGGTTACCACCTCTTCTACCACCACCCCTGCAGTATTGGATATTACTCCCTCCGGGTCGTCTGTGCAAGTTAGTAGTACAAGTTATATTAATCCCTTATTTACTGAACCTTCTATTATAGAGGTTCCCCAGGCTGGTGACATTGCTGGCCATGTATTGTCTGGTACAGCTACCTCGGGTACCCATACGTTTGAGGAAATTCCTATGCAAACCTTTGCTGTACAAGGGGGGACAGGTCAGGAACCCATAAGCAGTACACCTATTCCTGGGGTGCGGCGCCTTGCAGGGCCTCGCTTAAATTTGTACAGCCGTGTTACCCAGCAGGTTCCTGTTACTGACTCTGCATTTTTATCACGTCCTGAATCATTTGTTACCTTTCATAACCCTGTGTATGACCCAGAAGAAACTATTATATTTGAGCATCCTAGTTTGCATGCCCCTCCTGATCCAGACTTTCTGGATATTGTTACCTTGCATAGGCCTGCCTTAACAGCACGTAGGTCAGGTGTTAGATATAGTCGTATAGGTCAAAGGGCATCTATGCGCACTCGCAGTGGCAAACATATTGGGGCCCGTGTACATTTTTATCATGACATAAGTCCTATTGCACCGGCGGACAGTATTGAACTGCAGCCCTTGGTGTCCTCCACTGCCCCCAGTGATGATACTTTATATGATATATATGCTGATGATACCCATTTGTCCTCTGTGTTACGGGAGCCCTCTCTTCCATCATTGCACAGCTCTACCCCTACAGCATCTACAAAGGTGTCGGCCACGTCCATACTATCCTCTTCCCATTATGACAATGTAACAGTCCCCTTGTCTGCAACAGATGTGCCCCTATATACAGGTCCCGATATTGATCATTCCATGGCCCCGTCCCCCACGCCCTTTGTTCCTGTGGTTCCTAGCACTGCCCCATATTCTGTATATATACAGGGGTCTGATTATTATTTACTACCTAATTATATATTTTTTCCTAAGCGACGTAAACGTGTGCCCTATTCTTTTTCAGATGGCTTTGTGGCGGCCTGGTGATGGCAAGGTTTACCTGCCCCCAACTCCCGTGTCTAAGGTTATCAGCACGGATCGTTATGTATCCCGCACCAACTTATTTTATTATGGTGGCAGTTCTCGCCTGCTTACTGTGGGTCACCCTTACTATCCAGTTACAGTTACCACCCCTGGTCAGAACAAGAAATCCAATATTCCAAAGGTGTCTGGCTATCAGTACAGGGTGTTTCGGGTGCGTTTGCCTGACCCTAATAAATTTGGCCTTCCTGACGCCCAGTTATATAATCCTGACACCGAGCGCCTGGTCTGGGCCTGTAGGGGTCTTGAGGTGGGCCGTGGCCAGCCGCTCGGTGTTGGTACAAGTGGCCATCCGTTATACAATAGACTGGATGACACAGAAAACACCCCCTTTCTTACTACTGAAAACACTGATAGTAGGGACAATGTGTCTGTGGACTACAAGCAAACCCAGTTGTTAATTGTAGGCTGTAAGCCCTCTATAGGGGAGCATTGGAGTAAGGGTACTGTTTGTGCCAATGTACAGCCCAAGACAGGGGATTGTCCACCATTGCAATTTACTAATTCTACTATTCAGGATGGCGACATGGTTGAGGCAGGTTATGGTGCTATTGATTTCGAAAAGTTACAGGAAAACAAGTCCGAGGTGCCTTTAGACATTTGTACTACTGTTTGCAAGTATCCTGACTATTTGCAAATGGCTGCTGAGCCCTATGGCGATTGCATGTTCTTTTGTCTTAGGAGGGAGCAAATGTTTGCCCGCCACTATTTTAACAGGCAGGGTACTATGGGCGAGGAGGTCCCTGACACCTATTTTTTGAAGGGGGCGTCGTCTGGCCCTAGGGCCTCTTTAAGCAGTTATGTGTATGCCCCTACCCCTAGTGGCTCTATGGTATCGTCTGATTCCCAGTTGTTTAACAAACCCTATTGGCTGCAGCGGGCCCAGGGCCACAATAATGGTATTTGCTGGTTTAATCAGTTGTTTGTAACGGTTGTTGATACTACTCGCAGTACCAATTTTACTATTAGTGCTGCCACCCAAACAACCACTGAATATGACCCCACAAAGTTTAAGGAATATTTAAGGCATGTGGAGGAATATGATTTACAGTTTATTTTTCAATTGTGTAAGGTCCGTCTGACCCCTGAAGTAATGGCCTATTTACATACTATGAATGAATCCCTTTTGGATGAGTGGAATTTTGGGGTTGTGCCCCCTCCTTCCACTAGTTTAGATGATACATACCGATACCTTCAGTCCCGTGCCATTACATGTCAAAAGGGGTCTGCAGCCACAAAGCCTAAGGAGGATCCATATACTGGCATGCTGTTTTGGGAGGTGGATTTAAAAGACAAGTTGTCCACTGATTTAGACCAATTTCCTTTGGGCCGCAAGTTTTTGTTGCAGTCCGCCCCTAGGGTGTCCCGTGTGTCCCGCAAGCGTCCCGCCTCTACCTCTACTGCCTCTACCTCTAAACGTCGCAAAACCAAAAAGTAGTGTGGTGTGTGTGCTATATTGTATGTCTGTTTGGTATGTACTTTTTATGTTTTGTATGTATTGTGTTTGTTTGTATATGCTTTGTATGTATTGTGCAGTGACCTGTATGTGCCCCTGTCTTGTTGTCCTTGTACTGTTGTGTATGTTTGTGGTGTGTATGTATTTATGGAATGTGTGTTATGTTATGGATCAATAAATTGTGTGTCATTGTGGGTTACATGTCCGGCTGCACCCTGTGAGTAAGTATGCACCTTGCACACACCTTGTACACCACAACANTATCCTCCATTTCCTGCAAATAGTTTGTATCTCTACCTCCATTTTGTGAGCGACCGAATTCGGTCTCCCGCCTTTTCGGTCTGTGTTATGGCGCTATTCCAGTACAACTAATCCTTTGGCAACCCNTACATCCTGCCTAGGCAGCTGCAAACGTTCCACACCTAGGTGTGTCTGACATCTCTTTCACTATATAATAAAATATTATGTTGTAGTTTATAGATTTTACTTACTCATCTTCAATAAATATGCTTTTAGGCAATACTTTGGCTTACAACTTTCCCTTAAGTGCATAGTTGGCTGCCTTAGTACATTGTACTGCCAGGTTTCACTTCCATAAACTGCATACTTGTAACACTATCCTGCCAAGTTTCTGTCTTATAAACCTTAAACAATACTTATGTAACACACACAAATCGGTTGCTGTATTACTCATACCTTGTCATTATACTTAA
>LNS5649440_HPV87
CAACAATCATCTATATTAAAAATAAGGAGGACCGAAAACGGTACGACCGAAATGGATACATATATAAGGGGCCCACAGGGCGGTGTATGTGCAACGGGACAGTCATGCCCAACGGACGCTACACACCTACCAATATCTTTTTGCTATGTCAGGAATATGAGGTGGACTTTGACAACTTAAGGCTGCTTTGCATTTTTTGCAAGGAAGAATTAACAGAAAGCGAATTGCTGGCGTTTGCATTAAGGGAATTATTGCTGGTGTGGAGATTTGGATTTCCTTATGGAGTGTGCCTACAATGCCTATTCAGAGAAGCCAAGAAACGTGAGCTTCGTCACTGGGAGTACTCCAGCTACGGACCCACAGTAGAAGAAGAAACAGGTGTAGCATTGGCACTTCAAAATATAAGGTGCCATGCATGCTGCAAACCATTGTGCTGGCCCGAGAAGGAGCATATGATACACGCGAATCTGCACTTCCACAAAATAGCCGGGAAGTGGACAGGAAAGTGCAGCAACTGTAGGGCAATATGCATGGCCAGACGCCGACTATAAAAGATATTATTATATCTGAAATTCCAGATGTAGTTAACCTACATTGTGACGAGCAATTGTTAGACAGCTCAGAGGAGGAGGACAATAGGGATTGTGTGCGTGACCAACCTGCAGAACCAGCACAGCTGGCCCATAGGGTGTTAACAGAGTGTGGGTTGTGCAGACGTCCAGTTAGGCTGGTGGTGCTTTGTGGAGCTGGAGACCTAAGGCAGCTACAGCAGCTTATGGTGGACGCGGTGGCCATTGTGTGTCCTGGTTGTGCATAACATGGCAGAGTCACCTGAAGGTACAGANNNNNNNNNNNNNNNNNNNNNNGGGAGGTGGTTTGTGGTGGAAGCCATGGTACATCACACAGCTAATACAGATGTGTCCAGCGATGAGGACGAATCAGTAAGTGATAGGGGAGAGGACATGGTAGACTTTATAGATAATACAAGACATCCAGGGGACGGACAGGAAGTGCCGTTAGACCTTTATGTTCAACAAACAATGCAGGATGACGCTGCAACGGTGCATGCCCTAAAACGAAAGTATATTGGAAGCCCGGCAGCTAGATCCTGTGCATCCTGCGTGGATAATGAACTAAGCCCACGTTTGGATGCAATATGTTTACAGAAAAGGCACGACAAAGCCAGGAGAAGGTTGTTTGAACAAGACAGTGGGTATGGCAATACGCAGGTGGATATTGGAACATCCGAAAGCCAGGTACAAGGGGAACAAAACAACAGTGGGGGGGGCGACGTCACACAAGACGTGGTAGAGGAGGAACGANGGGGGGGGGATGGGGAACCACAACCACATGTAAATACAGAGCACATACAGCAGACAGAGGGCACACCAGACGCATTAGACCTGCTACAGGTTAGTAACCTACGGGTTAAGCTACTAGTAAAGTTTAAGGAACTATTTGGGTTATCATTTATGGATTTAGTAAGACAATTTAAAAGTAATAAGTCAACGTGTGGCGACTGGGTAGTAGGGGCGTTTGGGGTGTATTATGCAGTTGCAGAAGCAGCGAAAACATTGCTGCAGCCTGTGTGTGATTATGCACACATACAAACATTAACAAGTGAGTGGGGAATGGTAATGCTGCTACTATTACGGTTTAAGTGCAACAAAAGTAGGGAAACAGTGGCACACTGTATAGGCACTATATTAAATATTCCAGAGAAACGTATGCTAATAGAACCGCCAAAGCAACGTAGTGGGCCATGTGCACTATATTGGTACAAAACAGCCATGAGCAATGCAAGTGAGGTGTTTGGGGAAACGCCGGACTGGATAGTTAGACAAACAGTAATAGGACATGCAATGGGAGAAACACAATTTAGCTTATCAGTACTGGTGCAGTGGGCGTATGACAATGAAATAACTGAGGAAAGTGAGCTAGCCTATGAATATGCACAACTGGGAAATGAGGATGCAAATGCTGCTGCATTTTTAGCAAGTAATTGTCAGGCAAGATATATTAAAGATGCAATTACAATGGTAAGACATTACAGACGTGCAGAACAGGCACGTATGACCATGTCACAATGGATTGCATACAGGGGGCGCAAGGTGGCTGACACAGGCGACTGGAGACATATAGTAAAACTGCTAAGATATCAAGGAATAGAATTTATTAGTTTTATGGAAGCGTTAAAGCACTTCCTAAAGGGAACCCCCAAAAAAAGCTGCCTAGTGTTTTATGGACCTAGTGACACAGGGAAGTCAATGTTTTGCATGAGCCTATTAAAGTATCTAGGTGGAGCAGTAATATCCTTTGTAAATTCTACTAGCCATTTTTGGTTGTCGCCATTGGTAGACACCAAAATAGGGTTGCTGGACGATGCTACACAGCAGTGTTGGGTATATATGGATACCTATTTACGAACAGTGCTGGATGGCAATACCATGAGCATAGACAGAAAACATAAAACCCTACAACAGCTAAAATGCCCACCATTAATGATAACCACAAATGTAAATATAGAGGCAGATGACAGTTTAAAGTATTTACGGAGCAGAATGGTGGTGTTTCCGTTTCTACACAAGTGCCCACTAGACAGCAATGGAGACCCAGTGTATAAATTAAATAATGAAAATTGGAAATCCTTTTTTCAAAGGTCGTGGGCACGATTAGACTTAACCCAGGAGGAGGAGGAGGAGGAGGCGGACAATGGATGCACTAGCCGCCCGTTTAGATGCGTGCCAGGACAAGTTAATAGACCTTTATGAAAAAGATAGCAACAAGCTTGAGGATCAATTATTGCATTGGCAGTACACGCGTCTGGAAAAAGCTATGTTATTTAAGGCAAGAGAAACAGGACTAACACATATAGGCCACCAGGTGGTGCCACCACTTAGTGTAACAAAAGAAAAGGCCCGGCAAGCTATAACAGTGCATTTATCTCTACAAAGCCTAAATAACAGTGAATTTAGGCACGAGCCATGGACATTGCAGGACACATCATTGGACATGTGGAATGTGTCCCCAAAGGGGTGCTGGAAAAAACAAGGACGTCCTATCAGAGTAAAATATGATGGTGAAGATGACAAAGAAATGGAATATGTCAGCTGGGGGTATATATATATACAGTGTGCTAGCACTGATACATGGCTTAAGGTGCCTGGACAGATTAGCCACCAAGGGTTATATTATGAACTGGAAGGCTGTAAACGGTACTATGTTGACTTTGCAAAGGAGGCAAAACACTATGGGGCAAAAAACATGTGGGAGGTGCATGTGGGAAGCACAATTATTTACCATACATGCGAATCTGTATCCAGTACTCAGGGAGGCGTGTCAGAAGTATCCACTGCTGCAACTGCTGCAAAGTTATACCACACCACCACCGCGCCCACCCCTACCGCCACCAAGAAAGCCCCCCAGGTGCAGGCGCCGCCTGTTAAGCGACAGCGACTCGGAGGAGACTGCACCCAGCAGCCCGATTCTACACAGGACAAGCGACCATCCGTGGACAGTTGCTACACACGGACAAACAATAACCCTAACAACACACAGTGGACACGGGACAACTGTATCAGTAACGGTGCACCTGTCCTGCACCTAAAAGGTGACCCAAACCGTCTTAAGTGCTTTAGATATAGGTTACAGCAATCAGTGCCCCAATTGTTTGATAAAGCATCGTCCACGTGGCGGTGGACCTGTGGGGGGACGGACGAAAAATACTCCTTTGTAACATTGTGGTACAAGGACACTGAACAACGCAAACAGTTTTTGGCACGTGTAAATATACCTAAAGGGATTGTGGCTACACAGGGACATATGTCTATGTGTGTATAAAGCATTGTGCATAATACTGTATACATTGGTGTACCTGTATGTAACCTAGCTGTATAATACATTTTGCATACCTGACATATACAGCACAACCCTGGACCTTATTGTATGGGCCGTGCATGCATGGTGTAATGTGTTGCTGCTGCTAATTCTGTTTTGGCTTTCCCAACTATCTGCCTTTGTTGCTTTTCTTGTGTTTGTGTGTTTTATCTATTTAGGGTTGTGGCTTTTGTATATGCAGGTACTGTGGTACATTGAAGTGTTATAAGTAAATCACACAACCAGCCAACCTACTGCTGCTACATATCCTTGTACAGCCCCTACCCTATACAGTATGTATCCATTACAGGTGCGGGGACCCCAAGGTGGATATGATATAGTATTGTTTGAGCGTGGAGATGTTGGTATATTGGCATTAATTTTGTTACTGATTGCTATTATCTTAATTTTGTTATACATACGCATTTTGCATTTATAATATTCTGTATTGTAATTTTGTATTGTTTGTAATAAACTGGTACCATGCCAAAATCCCGTCGCAAACGTGCCTCTGCAACAGACCTGTACCGCACCTGCAAGGTTACAGGCACATGTCCTGCAGATGTGGTTCCTAAGGTGGAGGGGGATACATTGGCTGATCGTATTCTTAAGTGGGCCAGCCTGGGTGTCTTCTTTGGTGGCCTTGGCATTGGCACATCATCGGGCACTGGTGGCCGCACTGGCTATATACCCTTGGGAACACGGCCCCCAACCGTGGTTGATGTAGGGCCTACCGCCCGCCCACCTGTGGTTATTGAACCTGTGGGGGCCGCGGATCCATCCATTGTTACATTGGTGGAGGATTCTAGTGTTATTAATTCTGGGGCCCCGTTTCCTAATTTTACTGGAACAGGTGGGTTTGAGGTTACCACCTCTTCTACCACCACCCCTGCAGTATTGGATATTACTCCCTCCGGGTCGTCTGTGCAAGTTAGTAGTACAAGTTATATTAATCCCTTATTTACTGAACCTTCTATTATAGAGGTTCCCCAGGCTGGTGACATTGCTGGCCATGTATTGTCTGGTACAGCTACCTCGGGTACCCATACGTTTGAGGAAATTCCTATGCAAACCTTTGCTGTACAAGGGGGGACAGGTCAGGAACCCATAAGCAGTACACCTATTCCTGGGGTGCGGCGCCTTGCAGGGCCTCGCTTAAATTTGTACAGCCGTGTTACCCAGCAGGTTCCTGTTACTGACTCTGCATTTTTATCACGTCCTGAATCATTTGTTACCTTTCATAACCCTGTATATGACCCAGAAGAAACTATTATATTTGAGCATCCTAGTTTGCATGCCCCTCCTGATCCAGACTTTCTGGATATTGTTACCTTGCATAGGCCTGCCTTAACAGCACGTAGGTCAGGTGTTAGATATAGTCGTATAGGTCAAAGGGCATCTATGCGCACTCGCAGTGGCAAACATATTGGGGCCCGTGTACATTTTTATCATGACATAAGTCCTATTGCACCGGCGGACAGTATTGAACTGCAGCCCTTGGTGTCCTCCACTGCCCCCAGTGATGATACTTTATATGATATATATGCTGATGATACCCATTTGTCCTCTGTGTTACGGGAGCCCTCTCTTCCATCATTGCACAGCTCTACCCCTACAGCATCTACAAAGGTGTCGGCCACGTCCATACTATCCTCTTCCCATTATGACAATGTAACAGTCCCCTTGTCTGCAACAGATGTGCCCCTATATACAGGTCCCGATATTGATCATTCCATGGCCCCGTCCCCCACGCCCTTTGTTCCTGTGGTTCCTAGCACTGCCCCATATTCTGTATATATACAGGGGTCTGATTATTATTTACTACCTAATTATATATTTTTTCCTAAGCGACGTAAACGTGTGCCCTATTCTTTTTCAGATGGCTTTGTGGCGGCCTGGTGATGGCAAGGTTTACCTGCCCCCAACTCCCGTGTCTAAGGTTATCAGCACGGATCGTTATGTATCCCGCACCAACTTATTTTATTATGGTGGCAGTTCTCGCCTGCTTACTGTGGGTCACCCTTACTATCCAGTTGCAGTTACCACCCCTGGTCAGAACAAGAAATCCAATATTCCAAAGGTGTCTGGCTATCAGTACAGGGTGTTTCGGGTGCGTTTGCCTGACCCTAATAAATTTGGCCTTCCTGACGCCCAGTTATATAATCCTGACACCGAGCGCCTGGTCTGGGCCTGTAGGGGTCTTGAGGTGGGCCGTGGCCAGCCGCTCGGTGTTGGTACAAGTGGCCATCCGTTATACAATAGACTGGATGACACAGAAAACACCCCCTTTCTTACTACTGAAAACACTGATAGTAGGGACAATGTGTCTGTGGACTACAAGCAAACCCAGTTGTTAATTGTAGGCTGTAAGCCCTCTATAGGGGAGCATTGGAGTAAGGGTACTGTTTGTGCCAATGTACAGCCCAAGACAGGGGATTGTCCACCATTGCAATTTACTAATTCTACTATTCAGGATGGCGACATGGTTGAGGCAGGTTATGGTGCTATTGATTTCGAAAAGTTACAGGAAAACAAGTCCGAGGTGCCTTTAGACATTTGTACTACTGTTTGCAAGTATCCTGACTATTTGCAAATGGCTGCTGAGCCCTATGGCGATTGCATGTTCTTTTGTCTTAGGAGGGAGCAAATGTTTGCCCGCCACTATTTTAACAGGCAGGGTACTATGGGCGAGGAGGTCCCTGACACCTATTTTTTGAAGGGGGCGTCGTCTGGCCCTAGGGCCTCTTTAAGCAGTTATGTGTATGCCCCTACCCCTAGTGGCTCTATGGTATCGTCTGATTCCCAGTTGTTTAACAAACCCTATTGGCTGCAGCGGGCCCAGGGCCACAATAATGGTATTTGCTGGTTTAATCAGTTGTTTGTAACGGTTGTTGATACTACTCGCAGTACCAATTTTACTATTAGTGCTGCCACCCAAACAACCACTGAATATGACCCCACAAAGTTTAAGGAATATTTAAGGCATGTGGAGGAATATGATTTACAGTTTATTTTCCAATTGTGTAAGGTCCGTCTGACCCCTGAAGTAATGGCCTATTTACATACTATGAATGAATCCCTTTTGGATGAGTGGAATTTTGGGGTTGTGCCCCCTCCTTCCACTAGTTTAGATGATACATACCGATACCTTCAGTCCCGTGCCATTACATGTCAAAAGGGGTCTGCAGCCACAAAGCCTAAGGAGGATCCATATACTGGCATGCTGTTTTGGGAGGTGGATTTAAAAGACAAGTTGTCCACTGATTTAGACCAATTTCCTTTGGGCCGCAAGTTTTTGTTGCAGTCCGCCCCTAGGGTGTCCCGTGTGTCCCGCAAGCGTCCCGCCTCTACCTCTACTGCCTCTACCTCTAAACGTCGCAAAACCAAAAAGTAGTGTGGTGTGTGTGCTATATTGTATGTCTGTTTGGTATGTACTTTTTATGTTTTGTATGTATTGTGTTTGTTTGTATATGCTTTGTATGTATTGTGCAGTGACCTGTATGTGCCCCTGTCTTGTTGTCCTTGTACTGTTGTGTATGTTTGTGGTGTGTATGTATTTATGGAATGTGTGTTATGTTATGGATCAATAAATTGTGTGTCATTGTGGGTTACATGTCCGGCTGCACCCTGTGAGTAAGTATGCACCTTGCACACACCTTGTACACCACAACA-TATCCTCCATTTCCTGCAAATAGTTTGTATCTCTACCTCCATTTTGTAAGCGACCGAATTCGGTCTCCCGCCTTTTCGGTCTGTGTTATGGCGCTATTCCAGTACAACTAATCCTTTGGCAACCC-TACATCCTGCCTAGGCAGCTGCAAACGTTCCACACCTAGGTGTGTCTGACATCTCTTTCACTATATAATAAAATATTATGTTGTAGTTTATAGATTTTACTTACTCATCTTCAATAAATATGCTTTTAGGCAATACTTTGGCTTACAACTTTCCCTTAAGTGCATAGTTGGCTGCCTTAGTACATTGTACTGCCAGGTTTCACTTCCATAAACTGCATACTTGTAACACTATCCTGCCAAGTTTCTGTCTTATAAACCTTAAACAATACTTATGTAACACACACAAATCGGTTGCTGTATTACTCATACCTTGTCATTATACTTAA
>KU298942|HPV87|
CAACAATCATCTATTTTAAAAATAAGGAGGACCGAAAACGGTACGACCGAAAAGGATACATATATAAGGGGCCCACAGGGCGGTGTATGTGCAACGGGACAGTCATGCCCAACGGACGCTACACACCTACCAATATCTTTTTGCTATGTCAGGAATATGAGGTGGACTTTGACAACTTAAGGCTGCTTTGCATTTTTTGCAAGGAAGAATTAACAGAAAGCGAATTGCTGGCGTTTGCATTAAGGGAATTATTGCTGGTGTGGAGATTTGGATTTCCTTATGGAGTGTGCCTACAATGCCTATTCAGAGAAGCCAAGAAACGTGAGCTTCGTCACTGGGAGTACTCCAGCTACGGACCCACAGTAGAAGAAGAAACAGGTGTAGCATTGGCACTTCAAAATATAAGGTGCCATGCATGCTGCAAACCATTGTGCTGGCCCGAGAAGGAGCATATGATACACGCGAATCTGCACTTCCACAAAATAGCTGGGAAGTGGACAGGAAAGTGCAGCAACTGTAGGGCAATATGCATGGCCAGACGCCGACTATAAAAGATATTATTATATCTGAAATTCCAGATGTAGTTAACCTACATTGTGACGAGCAATTGTTAGACAGCTCAGAGGAGGAGGACAATAGGGATTGTGTGCGTGACCAACCTGCAGAACCAGCACAGCTGGCCCATAGGGTGTTAACAGAGTGTGGGTTGTGCAGACGTCCAGTTAGGCTGGTGGTGCTTTGTGGAGCTGGAGACCTAAGGCAGCTACAGCAGCTTATGGTGGACGCGGTGGCCATTGTGTGTCCTGGTTGTGCATAACATGGCAGAGTCACCTGAAGGTACAGATGAGGGACCGGGGGNNNNNNNNNNNNNNNNNNTTGTGGTGGAAGCCATGGTACATCACACAGCTAATACAGATGTGTCCAGTGATGAGGACGAATCAGTAAGTGATAGGGGAGAGGATATGGTAGACTTTATAGATAATACAAGACATCCAGGGGACGGACAGGAAGTGCCGTTAGACCTTTATGTTCAACAAACAATGCAGGATGACGCTGCAACGGTGCATGCCCTAAANNNNNNNNNNNNNNNNAGCCCGGCAGCTAGATCCTGTGCATCCTGCGTGGATAATGAACTAAGCCCACGTTTGGATGCAATATGTTTACAGAAAAGGCACGACAAAGCCAGGAGAAGGTTGTTTGAACAAGACAGTGGGTATGGCAATACGCAGGTGGATATCGGAACATCCGAAAGCCAGGTACAAGGGGAACAANNNNNNNNNNNNNNNNNNNNNNNNNNNNNNNNNNNNNNNNNNNNNNNNNNNNNNNNNNNNNNNNGGGAACCACAACCACATGTAAATACAGAGCACATACAGCAGACAGAGGGCACACCAGACGCATTAGACCTGCTACAGGTTAGTAACCTACGGGTTAAGCTACTAGCAAAGTTTAAGGAACTATTTGGGTTATCATTTATGGATTTAGTAAGACAATTTAAAAGTAATAAGTCAACGTGTGGCGACTGGGTAGTAGGGGCGTTTGGGGTGTATTATGCAGTTGCAGAAGCAGCGAAAACATTGCTGCAGCCTGTGTGTGATTATGCACACATACAAACATTAACAAGTGAGTGGGGAATGGTAATGCTGCTACTATTACGGTTTAAGTGCAACAAAAGTAGGGAAACAGTGGCACACTGTATAGGCACTATATTAAATATTCCAGAGAAACGTATGCTAATAGAACCGCCAAAGCAACGTAGTGGGCCATGTGCACTATATTGGTACAAAACAGCCATGAGCAATGCAAGTGAGGTGTTTGGGGAAACGCCGGACTGGATAGTTAGACAAACAGTAATAGGACATGCAATGGGAGAAACACAATTTAGCTTATCAGTACTGGTGCAGTGGGCGTATGACAATGAAATAACTGAGGAAAGTGAGCTAGCCTATGAATATGCACAACTGGGAAATGAGGATGCAAATGCTGCTGCATTTTTAGCAAGTAATTGTCAGGCAAGATATATTAAAGATGCAATTACAATGGTAAGACATTACAGACGTGCAGAACAGGCACGTATGACCATGTCACAATGGATTGCATACAGGGGGCGCAAGGTGGCTGACACAGGCGACTGGAGACATATAGTAAAACTGCTAAGATATCAAGGAATAGAATTTATTAGTTTTATGGAAGCGTTAAAGCACTTCCTAAAGGGAACCCCCAAAAAAAGCTGCCTAGTGTTTTATGGACCTAGTGACACAGGGAAGTCAATGTTTTGCATGAGCCTATTAAAGTATCTAGGTGGAGCAGTAATATCCTTTGTAAATTCTACTAGCCATTTTTGGTTGTCGCCATTGGTAGACACCAAAATAGGGTTGCTGGACGATGCTACACAGCAGTGTTGGGTATATATGGATACCTATTTACGAACAGTGCTGGATGGCAATACCATGAGCATAGACAGAAAACATAAAACCCTGCAACAGCTAAAATGCCCACCATTAATGATAACCACAAATGTAAATATAGAGGCAGATGACAGTTTAAAGTATTTACGGAGCAGAATGGTGGTGTTTCCGTTTCTACACAAGTGCCCACTAGACAGCAATGGAGACCCAGTGTATAAATTAAATAATGAAAATTGGAAATCCTTTTTTCAAAGGTCGTGGGCACGATTAGACTTAACCCAGGAGGAGGAGGAGGAGGAGGCGGACAATGGATGCACTAGCCGCCCGTTTAGATGCGTGCCAGGACAAGTTAATAGACCTTTATGAAAAAGATAGCAACAAGCTTGAGGATCAATTATTGCATTGGCAGTACACGCGTCTGGAAAAAGCTATGTTATTTAAGGCAAGAGAAACAGGACTAACACATATAGGCCACCAGGTGGTGCCACCACTTAGTGTAACAAAAGAAAAGGCCCGGCAAGCTATAACAGTGCATTTATCTCTACAAAGCCTAAATAACAGTGAATTTAGGCACGAGCCATGGACATTGCAGGACACATCATTGGACATGTGGAATGTGTCCCCAAAGGGGTGCTGGAAAAAACAAGGACGTCCTATCAGAGTAAAATATGATGGTGAAGATGACAAAGAAATGGAATATGTCAGCTGGGGGTATATATATATACAGTGTGCTAGCACTGATACATGGCTTAAGGTGCCTGGACAGATTAGCCACCAAGGGTTATATTATGAACTGGAAGGCTGTAAACGGTACTATGTTGACTTTGCAAAGGAGGCAAAACACTATGGGGCAAAAAACATGTGGGAGGTGCATGTGGGAAGCACAATTATTTACCATACATGCGAATCTGTATCCAGTACTCAGGGAGGCGTGTCAGAAGTATCCACTGCTGCAACTGCTGCAAAGTTATACCACACCACCACCGCGCCCACCCCTACCGCCACCAAGAAAGCCCCCCAGGTGCAGGCGCCGCCTGTTAAGCGACAGCGACTTGGAGGAGACTGCACCCAGCAGCCCGATTCTACACAGGACAAGCGACCATCCGTGGACAGTTGCTACACACGGACAAACAATAACCCTAACAACACACAGTGGACACGGGACAACTGTATCAGTAACGGTGCACCTGTCCTGCACCTAAAAGGTGACCCAAACCGTCTTAAGTGCTTTAGATATAGGTTACAGCAATCAGTGCCCCAATTGTTTGATAAAGCATCGTCCACGTGGCGGTGGACCTGTGGGGGGACGGACGAAAAATACTCCTTTGTAACATTGTGGTACAAGGACACTGAACAACGCAAACAGTTTTTGGCACGTGTAAATATACCTAAAGGGATTGTGGCTACACAGGGACATATGTCTATGTGTGTATAAAGCATTGTGCATAATACTGTATACATTGGTGTACCTGTATGTAACCTAGCTGTATAATACATTTTGCATACCTGACATATACAGCACAACCCTGGACCTTATTGTATGGGCCGTGCATGCATGGTGTAATGTGTTGCTGCTGCTAATTCTGTTTTGGCTTTCCCAACTATCTGCCTTTGTTGCTTTTCTTGTGTTTGTGTGTTTTATCTATTTAGGGTTGTGGCTTTTGTATATGCAGGTACTGTGGTACATTGAAGTGTTATAAGTAAATCACACAACCAGCCAACCTACTGCTGCTACATATCCTTGTACAGCCCCTACCCTATACAGTATGTATCCATTACAGGTGCGGGGACCCCAAGGTGGATATGATATAGTATTGTTTGAGCGTGGAGATGTTGGTATATTGGCATTAATTTTGTTACTGATTGCTATTATCTTAATTTTGTTATACATACGCATTTTGCATTTATAATATTCTGTATTGTAATTTTGTATTGTTTGTAATAAACTGGTACCATGCCAAAATCCCGTCGCAAACGTGCCTCTGCAACAGACCTGTACCGCACCTGCAAGGTTACAGGCACATGTCCTGCAGATGTGGTTCCTAAGGTGGAGGGGGATACATTGGCTGATCGTATTCTTAAGTGGGCCAGCCTGGGTGTCTTCTTCGGTGGCCTTGGCATTGGCACATCATCGGGCACTGGTGGCCGCACTGGCTATATACCCTTGGGAACACGGCCCCCAACCGTGGTTGATGTAGGGCCTACCGCCCGCCCACCTGTGGTTATTGAACCTGTGGGGGCCGCGGATCCATCCATTGTTACATTGGTGGAGGATTCTAGTGTTATTAATTCTGGGGCCCCGTTTCCTAATTTTACTGGAACAGGTGGGTTTGAGGTTACCACCTCTTCTACCACCACCCCTGCAGTATTGGATATTACTCCCTCCGGGTCGTCTGTGCAAGTTAGTAGTACAAGTTATATTAATCCCTTATTTACTGAACCTTCTATTATAGAGGTTCCCCAGGCTGGTGACATTGCTGGCCATGTATTGTCTGGTACAGCTACCTCGGGTACCCATACGTTTGAGGAAATTCCTATGCAAACCTTTGCTGTACAAGGGGGGACAGGTCAGGAACCCATAAGCAGTACACCTATTCCTGGGGTGCGGCGCCTTGCAGGGCCTCGCTTAAATTTGTACAGCCGTGTTACCCAGCAGGTTCCTGTTACTGACTCTGCATTTTTATCACGTCCTGAATCATTTGTTACCTTTCATAACCCTGTGTATGACCCAGAAGAAACTATTATATTTGAGCATCCTAGTTTGCATGCCCCTCCTGATCCAGACTTTCTGGATATTGTTACCTTGCATAGGCCTGCCTTAACAGCACGTAGGTCAGGTGTTAGATATAGTCGTATAGGTCAAAGGGCATCTATGCGCACTCGCAGTGGCAAACATATTGGGGCCCGTGTACATTTTTATCATGACATAAGTCCTATTGCACCGGCGGACAGTATTGAACTGCAGCCCTTGGTGTCCTCCACTGCCCCCAGTGATGATACTTTATATGATATATATGCTGATGATACCCATTTGTCCTCTGTGTTACGGGAGCCCTCTCTTCCATCATTGCACAGCTCTACCCCTACAGCATCTACAAAGGTGTCGGCCACGTCCATACTATCCTCTTCCCATTATGACAATGTAACAGTCCCCTTGTCTGCAACAGATGTGCCCCTATATACAGGTCCCGATATTGATCATTCCATGGCCCCGTCCCCCACGCCCTTTGTTCCTGTGGTTCCTAGCACTGCCCCATATTCTGTATATATACAGGGGTCTGATTATTATTTACTACCTAATTATATATTTTTTCCTAAGCGACGTAAACGTGTGCCCTATTCTTTTTCAGATGGCTTTGTGGCGGCCTGGTGATGGCAAGGTTTACCTGCCCCCAACTCCCGTGTCTAAGGTTATCAGCACGGATCGTTATGTATCCCGCACCAACTTATTTTATTATGGTGGCAGTTCTCGCCTGCTTACTGTGGGTCACCCTTACTATCCAGTTACAGTTACCACCCCTGGTCAGAACAAGAAATCCAATATTCCAAAGGTGTCTGGCTATCAGTACAGGGTGTTTCGGGTGCGTTTGCCTGACCCTAATAAATTTGGCCTTCCTGACGCCCAGTTATATAATCCTGACACCGAGCGCCTGGTCTGGGCCTGTAGGGGTCTTGAGGTGGGCCGTGGCCAGCCGCTCGGTGTTGGTACAAGTGGCCATCCGTTATACAATAGACTGGATGACACAGAAAACACCCCCTTTCTTACTACTGAAAACACTGATAGTAGGGACAATGTGTCTGTGGACTACAAGCAAACCCAGTTGTTAATTGTAGGCTGTAAGCCCTCTATAGGGGAGCATTGGAGTAAGGGTACTGTTTGTGCCACTGTACAGCCCAAGACAGGGGATTGTCCACCATTGCAATTTACTAATTCTACTATTCAGGATGGCGACATGGTTGAGGCAGGTTATGGTGCTATTGATTTCGAAAAGTTACAGGAAAACAAGTCCGAGGTGCCTTTAGACATTTGTACTACTGTTTGCAAGTATCCTGACTATTTGCAAATGGCTGCTGAGCCCTATGGCGATTGCATGTTCTTTTGTCTTAGGAGGGAGCAAATGTTTGCCCGCCACTATTTTAACAGGCAGGGTACTATGGGCGAGGAGGTCCCTGACACCTATTTTTTGAAGGGGGCGTCGTCTGGCCCTAGGGCCTCTTTAAGCAGTTATGTGTATGCCCCTACCCCTAGTGGCTCTATGGTATCGTCTGATTCCCAGTTGTTTAACAAACCCTATTGGCTGCAGCGGGCCCAGGGCCACAATAATGGTATTTGCTGGTTTAATCAGTTGTTTGTAACGGTTGTTGATACTACTCGCAGTACCAATTTTACTATTAGTGCTGCCACCCAAACAACCACTGAATATGACCCCACAAAGTTTAAGGAATATTTAAGGCATGTGGAGGAATATGATTTACAGTTTATTTTTCAATTGTGTAAGGTCCGTCTGACCCCTGAAGTAATGGCCTATTTACATACTATGAATGAATCCCTTTTGGATGAGTGGAATTTTGGGGTTGTGCCCCCTCCTTCCACTAGTTTAGATGATACATACCGATACCTTCAGTCCCGTGCCATTACATGTCAAAAGGGGTCTGCAGCCACAAAGCCTAAGGAGGATCCATATACTGGCATGCTGTTTTGGGAGGTGGATTTAAAAGACAAGTTGTCCACTGATTTAGACCAATTTCCTTTGGGCCGCAAGTTTTTGTTGCAGTCCGCCCCTAGGGTGTCCCGTGTGTCCCGCAAGCGTCCCGCCTCTACCTCTACTGCCTCTACCTCTAAACGTCGCAAAACCAAAAAGTAGTGTGGTGTGTGTGCTATATTGTATGTCTGTTTGGTATGTACTTTTTATGTTTTGTATGTATTGTGTTTGTTTGTATATGCTTTGTATGTATTGTGCAGTGACCTGTATGTGCCCCTGTCTTGTTGTCCTTGTACTGTTGTGTATGTTTGTGGTGTGTATGTATTTATGGAATGTGTGTTATGTTATGGATCAATAAATTGTGTGTCATTGTGGGTTACATGTCCGGCTGCACCCTGTGAGTAAGTATGCACCTTGCACACACCTTGTACACCACAACA-TATCCTCCATTTCCTGCAAATAGTTTGTATCTCTACCTCCATTTTGTGAGCGACCGAATTCGGTCTCCCGCCTTTTCGGTCTGTGTTATGGCGCTATTCCAGTACACCTAATCCTTTGGCAACCC-TACATCCTGCCTAGGCAGCTGCAAACGTTCCACACCTAGGTGTGTCTGACATCTCTTTCACTATATAATAAAATATTATGTTGTAGTTTATAGATTTTACTTACTCATCTTCAATAAATATGCTTTTAGGCAATACTTTGGCTTACAACTTTCCCTTAAGTGCATAGTTGGCTGCCTTAGTACATTGTACTGCCAGGTTTCACTTCCATAAACTGCATACTTGTAACACTATCCTGCCAAGTTTCTGTCTTATAAACCTTAAACAATACTTATGTAACACACACAAATCGGTTGCTGTGTTACTCATACCTTCTCATTATAC----
>LNS3929176_HPV87
CAACAATCATCTATATTAAAAATAAGGAGGACCGAAAACGGTACGACCGAAAAGGATACATATATAAGGGGCCCACAGGGCGGTGTATGTGCAACGGGACAGTCATGCCCAACGGACGCTACACACCTACCAATATCTTTTTGCTATGTCAGGAATATGAGGTGGACTTTGACAACTTAAGGCTGCTTTGCATTTTTTGCAAGGAAGAATTAACAGAAAGCGAATTGCTGGCGTTTGCATTAAGGGAATTATTGCTGGTGTGGAGATTTGGATTTCCTTATGGAGTGTGCCTACAATGCCTATTCAGAGAAGCCAAGAAACGTGAGCTTCGTCACTGGGAGTACTCCAGCTACGGACCCACAGTAGAAGAAGAAACAGGTGTAGCATTGGCACTTCAAAATATAAGGTGCCATGCATGCTGCAAACCATTGTGCTGGCCCGAGAAGGAGCATATGATACACGCGAATCTGCACTTCCACAAAATAGCTGGGAAGTGGACAGGAAAGTGCAGCAACTGTAGGGCAATATGCATGGCCAGACGCCGACTATAAAAGATATTATTATATCTGAAATTCCAGATGTAGTTAACCTACATTGTGACGAGCAATTGTTAGACAGCTCAGAGGAGGAGGACAATAGGGATTGTGTGCGTGACCAACCTGCAGAACCAGCACAGCTGGCCCATAGGGTGTTAACAGAGTGTGGGTTGTGCAGACGTCCAGTTAGGCTGGTGGTGCTTTGTGGAGCTGGAGACCTAAGGCAGCTACAGCAGCTTATGGTGGACGCGGTGGCCATTGTGTGTCCTGGTTGTGCATAACATGGCAGAGTCACCTGAAGGTACAGATGAGGGACCGGGGGGGGGG-CAGGGAGGTGGTTTGTGGTGGAAGCCATGGTACATCACACAGCTAATACAGATGTGTCCAGTGATGAGGACGAATCAGTAAGTGATAGGGGAGAGGATATGGTAGACTTTATAGATAATACAAGACATCCAGGGGACGGACAGGAAGTGCCGTTAGACCTTTATGTTCAACAAACAATGCAGGATGACGCTGCAACGGTGCATGCCCTAAAACGAAAGTATATTGGAAGCCCGGCAGCTAGATCCTGTGCATCCTGCGTGGATAATGAACTAAGCCCACGTTTGGATGCAATATGTTTACAGAAAAGGCACGACAAAGCCAGGAGAAGGTTGTTTGAACAAGACAGTGGGTATGGCAATACGCAGGTGGATATCGGAACATCCGAAAGCCAGGTACAAGGGGAACAAAACAACAGTGGGGGGGGCGACGTAACACAAGACGTGGTAGAGGAGGAACGAGGGGGGGGGGATGGGGAACCACAACCACATGTAAATACAGAGCACATACAGCAGACAGAGGGCACACCAGACGCATTAGACCTGCTACAGGTTAGTAACCTACGGGTTAAGCTACTAGCAAAGTTTAAGGAACTATTTGGGTTATCATTTATGGATTTAGTAAGACAATTTAAAAGTAATAAGTCAACGTGTGGCGACTGGGTAGTAGGGGCGTTTGGGGTGTATTATGCAGTTGCAGAAGCAGCGAAAACATTGCTGCAGCCTGTGTGTGATTATGCACACATACAAACATTAACAAGTGAGTGGGGAATGGTAATGCTGCTACTATTACGGTTTAAGTGCAACAAAAGTAGGGAAACAGTGGCACACTGTATAGGCACTATATTAAATATTCCAGAGAAACGTATGCTAATAGAACCGCCAAAGCAACGTAGTGGGCCATGTGCACTATATTGGTACAAAACAGCCATGAGCAATGCAAGTGAGGTGTTTGGGGAAACGCCGGACTGGATAGTTAGACAAACAGTAATAGGACATGCAATGGGAGAAACACAATTTAGCTTATCAGTACTGGTGCAGTGGGCGTATGACAATGAAATAACTGAGGAAAGTGAGCTAGCCTATGAATATGCACAACTGGGAAATGAGGATGCAAATGCTGCTGCATTTTTAGCAAGTAATTGTCAGGCAAGATATATTAAAGATGCAATCACAATGGTAAGACATTACAGACGTGCAGAACAGGCACGTATGACCATGTCACAATGGATTGCATACAGGGGGCGCAAGGTGGCTGACACAGGCGACTGGAGACATATAGTAAAACTGCTAAGATATCAAGGAATAGAATTTATTAGTTTTATGGAAGCGTTAAAGCACTTCCTAAAGGGAACCCCCAAAAAAAGCTGCCTAGTGTTTTATGGACCTAGTGACACAGGGAAGTCAATGTTTTGCATGAGCCTATTAAAGTATCTAGGTGGAGCAGTAATATCCTTTGTAAATTCTACTAGCCATTTTTGGTTGTCGCCATTGGTAGACACCAAAATAGGGTTGCTGGACGATGCTACACAGCAGTGTTGGGTATATATGGATACCTATTTACGAACAGTGCTGGATGGCAATACCATGAGCATAGACAGAAAACATAAAACCCTACAACAGCTAAAATGCCCACCATTAATGATAACCACAAATGTAAATATAGAGGCAGATGACAGTTTAAAGTATTTACGGAGCAGAATGGTGGTGTTTCCGTTTCTACACAAGTGCCCACTAGACAGCAATGGAGACCCAGTGTATAAATTAAATAATGAAAATTGGAAATCCTTTTTTCAAAGGTCGTGGGCACGATTAGACTTAACCCAGGAGGAGGAGGAGGAGGAGGCGGACAATGGATGCACTAGCCGCCCGTTTAGATGCGTGCCAGGACAAGTTAATAGACCTTTATGAAAAAGATAGCAACAAGCTTGAGGATCAATTATTGCATTGGCAGTACACGCGTCTGGAAAAAGCTATGTTATTTAAGGCAAGAGAAACAGGACTAACACATATAGGCCACCAGGTGGTGCCACCACTTAGTGTAACAAAAGAAAAGGCCCGGCAAGCTATAACAGTGCATTTATCTCTACAAAGCCTAAATAACAGTGAATTTAGGCACGAGCCATGGACATTGCAGGACACATCATTGGACATGTGGAATGTGTCCCCAAAGGGGTGCTGGAAAAAACAAGGACGTCCTATCAGAGTAAAATATGATGGTGAAGATGACAAAGAAATGGAATATGTCAGCTGGGGGTATATATATATACAGTGTGCTAGCACTGATACATGGCTTAAGGTGCCTGGACAGATTAGCCACCAAGGGTTATATTATGAACTGGAAGGCTGTAAACGGTACTATGTTGACTTTGCAAAGGAGGCAAAACACTATGGGGCAAAAAACATGTGGGAGGTGCATGTGGGAAGCACAATTATTTACCATACATGCGAATCTGTATCCAGTACTCAGGGAGGCGTGTCAGAAGTATCCACTGCTGCAACTGCTGCAAAGTTATACCACACCACCACCGCGCCCACCCCTACCGCCACCAAGAAAGCCCCCCAGGTGCAGGCGCCGCCTGTTAAGCGACAGCGACTCGGAGGAGACTGCACCCAGCAGCCCGATTCTACACAGGACAAGCGACCATTCGTGGACAGTTGCTACACACGGACAAACAATAACCCTAACAACACACAGTGGACACGGGACAACTGTATCAGTAACGGTGCACCTGTCCTGCACCTAAAAGGTGACCCAAACCGTCTTAAGTGCTTTAGATATAGGTTACAGCAATCAGTGCCCCAATTGTTTGATAAAGCATCGTCCACGTGGCGGTGGACCTGTGGGGGGACGGACGAAAAATACTCCTTTGTAACATTGTGGTACAAGGACACTGAACAACGCACACAGTTTTTGGCACGTGTAAATATACCTAAAGGGATTGTGGCTACACAGGGACATATGTCTATGTGTGTATAAAGCATTGTGCATAATACTGTATACATTGGTGTACCTGTATGTAACCTAGCTGTATAATACATTTTGCATACCTGACATATACAGCACAACCCTGGACCTTATTGTATGGGCCGTGCATGCATGGTGTAATGTGTTGCTGCTGCTAATTCTGTTTTGGCTTTCCCAACTATCTGCCTTTGTTGCTTTTCTTGTGTTTGTGTGTTTTATCTATTTAGGGTTGTGGCTTTTGTATATGCAGGTACTGTGGTACATTGAAGTGTTATAAGTAAATCACACAACCAGCCAACCTACTGCTGCTACATATCCTTGTACAGCCCCTACCCTATACAGTATGTATCCATTACAGGTGCGGGGACCCCAAGGTGGATATGATATAGTATTGTTTGAGCGTGGAGATGTTGGTATATTGGCATTAATTTTGTTACTGATTGCTATTATCTTAATTTTGTTATACATACGCATTTTGCATTTATAATATTCTGTATTGAAATTTTGTATTGTTTGTAATAAACTGGTACCATGCCAAAATCCCGTCGCAAACGTGCCTCTGCAACAGACCTGTACCGCACCTGCAAGGTTACAGGCACATGTCCTGCAGATGTGGTTCCTAAGGTGGAGGGGGATACATTGGCTGATCGTATTCTTAAGTGGGCCAGCCTGGGTGTCTTCTTCGGTGGCCTTGGCATTGGCACATCATCGGGCACTGGTGGCCGCACTGGCTATATACCCTTGGGAACACGGCCCCCAACCGTGGTTGATGTAGGGCCTACCGCCCGCCCACCTGTGGTTATTGAACCTGTGGGGGCCGCGGATCCATCCATTGTTACATTGGTGGAGGATTCTAGTGTTATTAATTCTGGGGCCCCGTTTCCTAATTTTACTGGAACAGGTGGGTTTGAGGTTACCACCTCTTCTACCACCACCCCTGCAGTATTGGATATTACTCCCTCCGGGTCGTCTGTGCAAGTTAGTAGTACAAGTTATATTAATCCCTTATTTACTGAACCTTCTATTATAGAGGTTCCCCAGGCTGGTGACATTGCTGGCCATGTATTGTCTGGTACAGCTACCTCGGGTACCCATACGTTTGAGGAAATTCCTATGCAAACCTTTGCTGTACAAGGGGGGACAGGTCAGGAACCCATAAGCAGTACACCTATTCCTGGGGTGCGGCGCCTTGCAGGGCCTCGCTTAAATTTGTACAGCCGTGTTACCCAGCAGGTTCCTGTTACTGACTCTGCATTTTTATCACGTCCTGAATCATTTGTTACCTTTCATAACCCTGTGTATGACCCAGAAGAAACTATTATATTTGAGCATCCTAGTTTGCATGCCCCTCCTGATCCAGACTTTCTGGATATTGTTACCTTGCATAGGCCTGCCTTAACAGCACGTAGGTCAGGTGTTAGATATAGTCGTATAGGTCAAAGGGCATCTATGCGCACTCGCAGTGGCAAACATATTGGGGCCCGTGTACATTTTTATCATGACATAAGTCCTATTGCACCGGCGGACAGTATTGAACTGCAGCCCTTGGTGTCCTCCACTGCCCCCAGTGATGATACTTTATATGATATATATGCTGATGATACCCATTTGTCCTCTGTGTTACGGGAGCCCTCTCTTCCATCATTGCACAGCTCTACCCCTACAGCATCTACAAAGGTGTCGGCCACGTCCATACTATCCTCTTCCCATTATGACAATGTAACAGTCCCCTTGTCTGCAACAGATGTGCCCCTATATACAGGTCCCGATATTGATCATTCCATGGCCCCGTCCCCCACGCCCTTTGTTCCTGTGGTTCCTAGCACTGCCCCATATTCTGTATATATACAGGGGTCTGATTATTATTTACTACCTAATTATATATTTTTTCCTAAGCGACGTAAACGTGTGCCCTATTCTTTTTCAGATGGCTTTGTGGCGGCCTGGTGATGGCAAGGTTTACCTGCCCCCAACTCCCGTGTCTAAGGTTATCAGCACGGATCGTTATGTATCCCGCACCAACTTATTTTATTATGGTGGCAGTTCTCGCCTGCTTACTGTGGGTCACCCTTACTATCCAGTTACAGTTACCACCCCTGGTCAGAACAAGAAATCCAATATTCCAAAGGTGTCTGGCTATCAGTACAGGGTGTTTCGGGTGCGTTTGCCTGACCCTAATAAATTTGGCCTTCCTGACGCCCAGTTATATAATCCTGACACCGAGCGCCTGGTCTGGGCCTGTAGGGGTCTTGAGGTGGGCCGTGGCCAGCCGCTCGGTGTTGGTACAAGTGGCCATCCGTTATACAATAGACTGGATGACACAGAAAACACCCCCTTTCTTACTACTGAAAACACTGATAGTAGGGACAATGTGTCTGTGGACTACAAGCAAACCCAGTTGTTAATTGTAGGCTGTAAGCCCTCTATAGGGGAGCATTGGAGTAAGGGTACTGTTTGTGCCAATGTACAGCCCAGGACAGGGGATTGTCCACCATTGCAATTTACTAATTCTACTATTCAGGATGGCGACATGGTTGAGGCAGGTTATGGTGCTATTGATTTCGAAAAGTTACAGGAAAACAAGTCCGAGGTGCCTTTAGACATTTGTACTACTGTTTGCAAGTATCCTGACTATTTGCAAATGGCTGCTGAGCCCTATGGCGATTGCATGTTCTTTTGTCTTAGGAGGGAGCAAATGTTTGCCCGCCACTATTTTAACAGGCAGGGTACTATGGGCGAGGAGGTCCCTGACACCTATTTTTTGAAGGGGGCGTCGTCTGGCCCTAGGGCCTCTTTAAGCAGTTATGTGTATGCCCCTACCCCTAGTGGCTCTATGGTATCGTCTGATTCCCAGTTGTTTAACAAACCCTATTGGCTGCAGCGGGCCCAGGGCCACAATAATGGTATTTGCTGGTTTAATCAGTTGTTTGTAACGGTTGTTGATACTACTCGCAGTACCAATTTTACTATTAGTGCTGCCACCCAAACAACCACTGAATATGACCCCACAAAGTTTAAGGAATATTTAAGGCATGTGGAGGAATATGATTTACAGTTTATTTTTCAATTGTGTAAGGTCCGTCTGACCCCTGAAGTAATGGCCTATTTACATACTATGAATGAATCCCTTTTGGATGAGTGGAATTTTGGGGTTGTGCCCCCTCCTTCCACTAGTTTAGATGATACATACCGATACCTTCAGTCCCGTGCCATTACATGTCAAAAGGGGTCTGCAGCCACAAAGCCTAAGGAGGATCCATATACTGGCATGCTGTTTTGGGAGGTGGATTTAAAAGACAAGTTGTCCACTGATTTAGACCAATTTCCTTTGGGCCGCAAGTTTTTGTTGCAGTCCGCCCCTAGGGTGTCCCGTGTGTCCCGCAAGCGTCCCGCCTCTACCTCTACTGCCTCTACCTCTAAACGTCGCAAAACCAAAAAGTAGTGTGGTGTGTGTGCTATATTGTATGTCTGTTTGGTATGTACTTTTTATGTTTTGTATGTATTGTGTTTGTTTGTATATGCTTTGTATGTATTGTGCAGTGACCTGTATGTGCCCCTGTCTTGTTGTCCTTGTACTGTTGTGTATGTTTGTGGTGTGTATGTATTTATGGAATGTGTGTTATGTTATGGATCAATAAATTGTGTGTCATTGTGGGTTACATGTCCGGCTGCACCCTGTGAGTAAGTATGCACCTTGCACACACCTTGTACACCACAACA-TATCCTCCATTTCCTGCAAATAGTTTGTATCTCTACCTCCATTTTGTGAGCGACCGAATTCGGTCTCCCGCCTTTTCGGTCTGTGTTATGGCGCTATTCCAGTACAACTAATCCTTTGGCAACCC-TACATCCTGCCTAGGCAGCTGCAAACGTTCCACACCTAGGTGTGTCTGACATCTCTTTCACTATATAATAAAATATTATGTTGTAGTTTATAGATTTTACTTACTCATCTTCAATAAATATGCTTTTAGGCAATACTTTGGCTTACAACTTTCCCTTAAGTGCATAGTTGGCTGCCTTAGTACATTGTACTGCCAGGTTTCACTTCCATAAACTGCATACTTGTAACACTATCCTGCCAAGTTTCTGTCTTATAAACCTTAAACAATACTTATGTAACACACACAAATCGGTTGCTGTATTACTCATACCTTGTCATTATACTTAA
>LNS7880814_HPV87
CAACAATCATCTATATTAAAAATAAGGAGGACCGAAAACGGTACGACCGAAAAGGATACATATATAAGGGGCCCACAGGGCGGTGTATGTGCAACGGGACAGTCATGCCCAACGGACGCTACACACCTACCAATATCTTTTTGCTATGTCAGGAATATGAGGTGGACTTTGACAACTTAAGGCTGCTTTGCATTTTTTGCAAGGAAGAATTAACAGAAAGCGAATTGCTGGCGTTTGCATTAAGGGAATTATTGCTGGTGTGGAGATTTGGATTTCCTTATGGAGTGTGCCTACAATGCCTATTCAGAGAAGCCAAGAAACGTGAGCTTCGTCACTGGGAGTACTCCAGCTACGGACCCACAGTAGAAGAAGAAACAGGTGTAGCATTGGCACTTCAAAATATAAGGTGCCATGCATGCTGCAAACCATTGTGCTGGCCCGAGAAGGAGCATATGATACACGCGAATCTGCACTTCCACAAAATAGCCGGGAAGTGGACAGGAAAGTGCAGCAACTGTAGGGCAATATGCATGGCCAGACGCCGACTATAAAAGATATTATTATATCTGAAATTCCAGATGTAGTTAACCTACATTGTGACGAGCAATTGTTAGACAGCTCAGAGGAGGAGGACAATAGGGATTGTGTGCGTGACCAACCTGCAGAACCAGCACAGCTGGCCCATAGGGTGTTAACAGAGTGTGGGTTGTGCAGACGTCCAGTTAGGCTGGTGGTGCTTTGTGGAGCTGGAGACCTAAGGCAGCTACAGCAGCTTATGGTGGACGCGGTGGCCATTGTGTGTCCTGGTTGTGCATAACATGGCAGAGTCACCTGAAGGTACAGATGAGGGACCGGGGNNNNNN-NNNNNNNNNNGTTTGTGGTGGAAGCCATGGTACATCACACAGCTAATACAGATGTGTCCAGTGATGAGGACGAATCAGTAAGTGATAGGGGAGAGGACATGGTAGACTTTATAGATAATACAAGACATCCAGGGGACGGACAGGAAGTGCCGTTAGACCTTTATGTTCAACAAACAATGCAGGATGACGCTGCAACGGTGCATGCCCTAAAACGAAAGTATATTGGAAGCCCGGCAGCTAGATCCTGTGCATCCTGCGTGGATAATGAACTAAGCCCACGTTTGGATGCAATATGTTTACAGAAAAGGCACGACAAAGCCAGGAGAAGGTTGTTTGAACAAGACAGTGGGTATGGCAATACGCAGGTGGATATTGGAACATCCGAAAGCCAGGTACAAGGGGAACAAAACAACAGTGGGGGGGGCGACGTAACACAAGACGTGGTAGAGGAGGAACGAGGGGGGGGGGATGGGGAACCACAACCACATGTAAATACAGAGCACATACAGCAGACAGAGGGCACACCAGACGCATTAGACCTGCTACAGGTTAGTAACCTACGGGTTAAGCTACTAGCAAAGTTTAAGGAACTATTTGGGTTATCATTTATGGATTTAGTAAGACAATTTAAAAGTAATAAGTCAACGTGTGGCGACTGGGTAGTAGGGGCGTTTGGGGTGTATTATGCAGTTGCAGAAGCAGCGAAAACATTGCTGCAGCCTGTGTGTGATTATGCACACATACAAACATTAACAAGTGAGTGGGGAATGGTAATGCTGCTACTATTACGGTTTAAGTGCAACAAAAGTAGGGAAACAGTGGCACACTGTATAGGCACTATATTAAATATTCCAGAGAAACGTATGCTAATAGAACCGCCAAAGCAACGTAGTGGGCCATGTGCACTATATTGGTACAAAACAGCCATGAGCAATGCAAGTGAGGTGTTTGGGGAAACGCCGGACTGGATAGTTAGACAAACAGTAATAGGACATGCAATGGGAGAAACACAATTTAGCTTATCAGTACTGGTGCAGTGGGCGTATGACAATGAAATAACTGAGGAAAGTGAGCTAGCCTATGAATATGCACAACTGGGAAATGAGGATGCAAATGCTGCTGCATTTTTAGCAAGTAATTGTCAGGCAAGATATATTAAAGATGCAATTACAATGGTAAGACATTACAGACGTGCAGAACAGGCACGTATGACCATGTCACAATGGATTGCATACAGGGGGCGCAAGGTGGCTGACACAGGCGACTGGAGACATATAGTAAAACTGCTAAGATATCAAGGAATAGAATTTATTAGTTTTATGGAAGCGTTAAAGCACTTCCTAAAGGGAACCCCCAAAAAAAGCTGCCTAGTGTTTTATGGACCTAGTGACACAGGGAAGTCAATGTTTTGCATGAGCCTATTAAAGTATCTAGGTGGAGCAGTAATATCCTTTGTAAATTCTACTAGCCATTTTTGGTTGTCGCCATTGGTAGACACCAAAATAGGGTTGCTGGACGATGCTACACAGCAGTGTTGGGTATATATGGATACCTATTTACGAACAGTGCTGGATGGCAATACCATGAGCATAGACAGAAAACATAAAACCCTACAACAGCTAAAATGCCCACCATTAATGATAACCACAAATGTAAATATAGAGGCAGATGACAGTTTAAAGTATTTACGGAGCAGAATGGTGGTGTTTCCGTTTCTACACAAGTGCCCACTAGACAGCAATGGAGACCCAGTGTATAAATTAAATAATGAAAATTGGAAATCCTTTTTTCAAAGGTCGTGGGCACGATTAGACTTAACCCAGGAGGAGGAGGAGGAGGAGGCGGACAATGGATGCACTAGCCGCCCGTTTAGATGCGTGCCAGGACAAGTTAATAGACCTTTATGAAAAAGATAGCAACAAGCTTGAGGATCAATTATTGCATTGGCAGTACACGCGTCTGGAAAAAGCTATGTTATTTAAGGCAAGAGAAACAGGACTAACACATATAGGCCACCAGGTGGTGCCACCACTTAGTGTAACAAAAGAAAAGGCCCGGCAAGCTATAACAGTGCATTTATCTCTACAAAGCCTAAATAACAGTGAATTTAGGCACGAGCCATGGACATTGCAGGACACATCATTGGACATGTGGAATGTGTCCCCAAAGGGGTGCTGGAAAAAACAAGGACGTCCTATCAGAGTAAAATATGATGGTGAAGATGACAAAGAAATGGAATATGTCAGCTGGGGGTATATATATATACAGTGTGCTAGCACTGATACATGGCTTAAGGTGCCTGGACAGATTAGCCACCAAGGGTTATATTATGAACTGGAAGGCTGTAAACGGTACTATGTTGACTTTGCAAAGGAGGCAAAACACTATGGGGCAAAAAACATGTGGGAGGTGCATGTGGGAAGCACAATTATTTACCATACATGCGAATCTGTATCCAGTACTCAGGGAGGCGTGTCAGAAGTATCCACTGCTGCAACTGCTGCAAAGTTATACAACACCACCACCGCGCCCACCCCTACCGCCACCAAGAAAGCCCCCCAGGTGCAGGCGCCGCCTGTTAAGCGACAGCGACTTGGAGGAGACTGCACCCAGCAGCCCGATTCTACACAGGACAAGCGACCATTCGTGGACAGTTGCTACACACGGACAAACAATAACCCTAACAACACACAGTGGACACGGGACAACTGTATCAGTAACGGTGCACCTGTCCTGCACCTAAAAGGTGACCCAAACCGTCTTAAGTGCTTTAGATATAGGTTACAGCAATCAGTGCCCCAATTGTTTGATAAAGCATCGTCCACGTGGCGGTGGACCTGTGGGGGGACGGACGAAAAATACTCCTTTGTAACATTGTGGTACAAGGACACTGAACAACGCAAACAGTTTTTGGCACGTGTAAATATACCTAAAGGGATTGTGGCTACACAGGGACATATGTCTATGTGTGTATAAAGCATTGTGCATAATACTGTATACATTGGTGTACCTGTATGTAACCTAGCTGTATAATACATTTTGCATACCTGACATATACAGCACAACCCTGGACCTTATTGTATGGGCCGTGCATGCATGGTGTAATGTGTTGCTGCTGCTAATTCTGTTTTGGCTTTCCCAACTATCTGCCTTTGTTGCTTTTCTTGTGTTTGTGTGTTTTATCTATTTAGGGTTGTGGCTTTTGTATATGCAGGTACTGTGGTACATTGAAGTGTTATAAGTAAATCACACAACCAGCCAACCTACTGCTGCTACATATCCTTGTACAGCCCCTACCCTATACAGTATGTATCCATTACAGGTGCGGGGACCCCAAGGTGGATATGATATAGTATTGTTTGAGCGTGGAGATGTTGGTATATTGGCATTAATTTTGTTACTGATTGCTATTATCTTAATTTTGTTATACATACGCATTTTGCATTTATAATATTCTGTATTGTAATTTTGTATTGTTTGTAATAAACTGTTACCATGCCAAAATCCCGTCGCAAACGTGCCTCTGCAACAGACCTGTACCGCACCTGCAAGGTTACAGGCACATGTCCTGCAGATGTGGTTCCTAAGGTGGAGGGGGATACATTGGCTGATCGTATTCTTAAGTGGGCCAGCCTGGGTGTCTTCTTTGGTGGCCTTGGCATTGGCACATCATCGGGCACTGGTGGCCGCACTGGCTATATACCCTTGGGAACACGGCCCCCAACCGTGGTTGATGTAGGGCCTACCGCCCGCCCACCTGTGGTTATTGAACCTGTGGGGGCCGCGGATCCATCCATTGTTACATTGGTGGAGGATTCTAGTGTTATTAATTCTGGGGCCCCGTTTCCTAATTTTACTGGAACAGGTGGGTTTGAGGTTACCACCTCTTCTACCACCACCCCTGCAGTATTGGATATTACTCCCTCCGGGTCGTCTGTGCAAGTTAGTAGTACAAGTTATATTAATCCCTTATTTACTGAACCTTCTATTATAGAGGTTCCCCAGGCTGGTGACATTGCTGGCCATGTATTGTCTGGTACAGCTACCTCGGGTACCCATACGTTTGAGGAAATTCCTATGCAAACCTTTGCTGTACAAGGGGGGACAGGTCAGGAACCCATAAGCAGTACACCTATTCCTGGGGTGCGGCGCCTTGCAGGGCCTCGCTTAAATTTGTACAGCCGTGTTACCCAGCAGGTTCCTGTTACTGACTCTGCATTTTTATCACGTCCTGAATCATTTGTTACCTTTCATAACCCTGTGTATGACCCAGAAGAAACTATTATATTTGAGCATCCTAGTTTGCATGCCCCTCCTGATCCAGACTTTCTGGATATTGTTACCTTGCATAGGCCTGCCTTAACAGCACGTAGGTCAGGTGTTAGATATAGTCGTATAGGTCAAAGGGCATCTATGCGCACTCGCAGTGGCAAACATATTGGGGCCCGTGTACATTTTTATCATGACATAAGTCCTATTGCACCGGCGGACAGTATTGAACTGCAGCCCTTGGTGTCCTCCACTGCCCCCAGTGATGATACTTTATATGATATATATGCTGATGATACCCATTTGTCCTCTGTGTTACGGGAGCCCTCTCTTCCATCATTGCACAGCTCTACCCCTACAGCATCTACAAAGGTGTCGGCCACGTCCATACTATCCTCTTCCCATTATGACAATGTAACAGTCCCCTTGTCTGCAACAGATGTGCCCCTATATACAGGTCCCGATATTGATCATTCCATGGCCCCGTCCCCCACGCCCTTTGTTCCTGTGGTTCCTAGCACTGCCCCATATTCTGTATATATACAGGGGTCTGATTATTATTTACTACCTAATTATATATTTTTTCCTAAGCGACGTAAACGTGTGCCCTATTCTTTTTCAGATGGCTTTGTGGCGGCCTGGTGATGGCAAGGTTTACCTGCCCCCAACTCCCGTGTCTAAGGTTATCAGCACGGATCGTTATGTATCCCGCACCAACTTATTTTATTATGGTGGCAGTTCTCGCCTGCTTACTGTGGGTCACCCTTACTATCCAGTTGCAGTTACCACCCCTGGTCAGAACAAAAAATCCAATATTCCAAAGGTGTCTGGCTATCAGTACAGGGTGTTTCGGGTGCGTTTGCCTGACCCTAATAAATTTGGCCTTCCTGACGCCCAGTTATATAATCCTGACACCGAGCGCCTGGTCTGGGCCTGTAGGGGTCTTGAGGTGGGCCGTGGCCAGCCGCTCGGTGTTGGTACAAGTGGCCATCCGTTATACAATAGACTGGATGACACAGAAAACACCCCCTTTCTTACTACTGAAAACACTGATAGTAGGGACAATGTGTCTGTGGACTACAAGCAAACCCAGTTGTTAATTGTAGGCTGTAAGCCCTCTATAGGGGAGCATTGGAGTAAGGGTACTGTTTGTGCCAATGTACAACCCAAGACAGGGGATTGTCCACCATTGCAATTTACTAATTCCACTATTCAGGATGGCGACATGGTTGAGGCAGGTTATGGTGCTATTGATTTCGAAAAGTTACAGGAAAACAAGTCCGAGGTGCCTTTAGACATTTGTACTACTGTTTGCAAGTATCCTGACTATTTGCAAATGGCTGCTGAGCCCTATGGCGATTGCATGTTCTTTTGTCTTAGGAGGGAGCAAATGTTTGCCCGCCACTATTTTAACAGGCAGGGTACTATGGGCGAGGAGGTCCCTGACACCTATTTTTTAAAGGGGGCGTCGTCTGGCCCTAGGGCCTCTTTAAGCAGTTATGTGTATGCCCCTACCCCTAGTGGCTCTATGGTATCGTCTGATTCCCAGTTGTTTAACAAACCCTATTGGCTGCAGCGGGCCCAGGGCCACAATAATGGTATTTGCTGGTTTAATCAGTTGTTTGTAACGGTTGTTGATACTACTCGCAGTACCAATTTTACTATTAGTGCTGCCACCCAAACAACCACTGAATATGACCCCACAAAGTTTAAGGAATATTTAAGGCATGTGGAGGAATATGATTTACAGTTTATTTTTCAATTGTGTAAGGTCCGTCTGACCCCTGAAGTAATGGCCTATTTACATACTATGAATGAATCCCTTTTGGATGAGTGGAATTTTGGGGTTGTGCCCCCTCCTTCCACTAGTTTGGATGATACATACCGATACCTTCAGTCCCGTGCCATTACATGTCAAAAGGGGTCTGCAGCCACAAAGCCTAAGGAGGATCCATATGCTGGCATGCTGTTTTGGGAGGTGGATTTAAAAGACAAGTTGTCCACTGATTTAGACCAATTTCCTTTGGGCCGCAAGTTTTTGTTGCAGTCCGCCCCTAGGGTGTCCCATGTGTCCCGCAAGCGTCCCGCCTCTACCTCTACTGCCTCTACCTCTAAACGTCGCAAAACCAAAAAGTAGTGTGGTGTGTGTGCTATATTGTATGTCTGTTTGGTATGTAGTTTTTATGTTTTGTATGTATTGTGTTTGTTTGTATATGCTTTGTATGTATTGTGCAGTGACCTGTATGTGCCCCTGTCTTGTTGTCCTTGTACTGTTGTGTATGTTTGTGGTGTGTATGTATTTATGGAATGTGTGTTATGTTATGGATCAATAAATTGTGTGTCATTGTGGGTTACATGTCCGGCTGCACCCTGTGAGTAAGTATGCACCTTGCACACACCTTGTACACCACAACA-TATCCTCCATTTCCTGCAAATAGTTTGTATCTCTACCTCCATTTTGTGAGCGACCGAATTCGGTCTCCCGCCTTTTCGGTCTGTGTTATGGCGCTATTCCAGTACAACTAATCCTTTGGCAACCC-TACATCCTGCCTAGGCAGCTGCAAACGTTCCACACCTAGGTGTGTCTGACATCTCTTTCACTATATAATAAAATATTATGTTGTAGTTTATAGATTTTACTTACTCATCTTCAATAAATATGCTTTTAGGCAATACTTTGGCTTACAACTTTCCCTTAAGTGCATAGTTGGCTGCCTTAGTACATTGTACTGCCAGGTTTCACTTCCATAAACTGCATACGTGTAACACTATCCTGCCAAGTTTCTGTCTTATAAACCTTAAACAATACTTATGTAACACACACAAATCGGTTGCTGTATTACTCATACCTTGTCATTATACTTAA
>AJ400628|HPV87|A1|
CAACAATCATCTATTTTAAAAATAAGGAGGACCGAAAACGGTACGACCGAAAAGGATACATATATAAGGGGCCCACAGGGCGGTGTATGTGCAACGGGACAGTCATGCCCAACGGACGCTACACACCTACCAATATCTTTTTGCTATGTCAGGAATATGAGGTGGACTTTGACAACTTAAGGCTGCTTTGCATTTTTTGCAAGGAAGAATTAACAGAAAGCGAATTGCTGGCGTTTGCATTAAGGGAATTATTGCTGGTGTGGAGATTTGGATTTCCTTATGGAGTGTGCCTACAATGCCTATTCAGAGAAGCCAAGAAACGTGAGCTTCGTCACTGGGAGTACTCCAGCTACGGACCCACAGTAGAAGAAGAAACAGGTGTAGCATTGGCACTTCAAAATATAAGGTGCCATGCATGCTGCAAACCATTGTGCTGGCCCGAGAAGGAGCATATGATACACGCGAATCTGCACTTCCACAAAATAGCTGGGAAGTGGACAGGAAAGTGCAGCAACTGTAGGGCAATATGCATGGCCAGACGCCGACTATAAAAGATATTATTATATCTGAAATTCCAGATGTAGTTAACCTACATTGTGACGAGCAATTGTTAGACAGCTCAGAGGAGGAGGACAATAGGGATTGTGTGCGTGACCAACCTGCAGAACCAGCACAGCTGGCCCATAGGGTGTTAACAGAGTGTGGGTTGTGCAGACGTCCAGTTAGGCTGGTGGTGCTTTGTGGAGCTGGAGACCTAAGGCAGCTACAGCAGCTTATGGTGGACGCGGTGGCCATTGTGTGTCCTGGTTGTGCATAACATGGCAGAGTCACCTGAAGGTACAGATGAGGGACCGGGGGGGGGG-CAGGGAGGTGGTTTGTGGTGGAAGCCATGGTACATCACACAGCTAATACAGATGTGTCCAGTGATGAGGACGAATCAGTAAGTGATAGGGGAGAGGATATGGTAGACTTTATAGATAATACAAGACATCCAGGGGACGGACAGGAAGTGCCGTTAGACCTTTATGTTCAACAAACAATGCAGGATGACGCTGCAACGGTGCATGCCCTAAAACGAAAGTATATTGGAAGCCCGGCAGCTAGATCCTGTGCATCCTGCGTGGATAATGAACTAAGCCCACGTTTGGATGCAATATGTTTACAGAAAAGGCACGACAAAGCCAGGAGAAGGTTGTTTGAACAAGACAGTGGGTATGGCAATACGCAGGTGGATATTGGAACATCCGAAAGCCAGGTACAAGGGGAACAAAACAACAGTGGGGGGGGCGACGTAACACAAGACGTGGTAGAGGAGGAACGAGGGGGGGGGGATGGGGAACCGCAACCACATGTAAATACAGAGCACATACAGCAGACAGAGGGCACACCAGACGCATTAGACCTGCTACAGGTTAGTAACCTACGGGTTAAGCTACTAGCAAAGTTTAAGGAACTATTTGGGTTATCATTTATGGATTTAGTAAGACAATTTAAAAGTAATAAGTCAACGTGTGGCGACTGGGTAGTAGGGGCGTTTGGGGTGTATTATGCAGTTGCAGAAGCAGCGAAAACATTGCTGCAGCCTGTGTGTGATTATGCACACATACAAACATTAACAAGTGAGTGGGGAATGGTAATGCTGCTACTATTACGGTTTAAGTGCAACAAAAGTAGGGAAACAGTGGCACACTGTATAGGCACTATATTAAATATTCCAGAGAAACGTATGCTAATAGAACCGCCAAAGCAACGTAGTGGGCCATGTGCACTATATTGGTACAAAACAGCCATGAGCAATGCAAGTGAGGTGTTTGGGGAAACGCCGGACTGGATAGTTAGACAAACAGTAATAGGACATGCAATGGGAGAAACACAATTTAGCTTATCAGTACTGGTGCAGTGGGCGTATGACAATGAAATAACTGAGGAAAGTGAGCTAGCCTATGAATATGCACAACTGGGAAATGAGGATGCAAATGCTGCTGCATTTTTAGCAAGTAATTGTCAGGCAAGATATATTAAAGATGCAATTACAATGGTAAGACATTACAGACGTGCAGAACAGGCACGTATGACCATGTCACAATGGATTGCATACAGGGGGCGCAAGGTGGCTGACACAGGCGACTGGAGACATATAGTAAAACTGCTAAGATATCAAGGAATAGAATTTATTAGTTTTATGGAAGCGTTAAAGCACTTCCTAAAGGGAACCCCCAAAAAAAGCTGCCTAGTGTTTTATGGACCTAGTGACACAGGGAAGTCAATGTTTTGCATGAGCCTATTAAAGTATCTAGGTGGAGCAGTAATATCCTTTGTAAATTCTACTAGCCATTTTTGGTTGTCGCCATTGGTAGACACCAAAATAGGGTTGCTGGACGATGCTACACAGCAGTGTTGGGTATATATGGATACCTATTTACGAACAGTGCTGGATGGCAATACCATGAGCATAGACAGAAAACATAAAACCCTACAACAGCTAAAATGCCCACCATTAATGATAACCACAAATGTAAATATAGAGGCAGATGACAGTTTAAAGTATTTACGGAGCAGAATGGTGGTGTTTCCGTTTCTACACAAGTGCCCACTAGACAGCAATGGAGACCCAGTGTATAAATTAAATAATGAAAATTGGAAATCCTTTTTTCAAAGGTCGTGGGCACGATTAGACTTAACCCAGGAGGAGGAGGAGGAGGAGGCGGACAATGGATGCACTAGCCGCCCGTTTAGATGCGTGCCAGGACAAGTTAATAGACCTCTATGAAAAAGATAGCAACAAGCTTGAGGATCAATTATTGCATTGGCAGTACACGCGTCTGGAAAAAGCTATGTTATTTAAGGCAAGAGAAACAGGACTAACACATATAGGCCACCAGGTGGTGCCACCACTTAGTGTAACAAAAGAAAAGGCCCGGCAAGCTATAACAGTGCATTTATCTCTACAAAGCCTAAATAACAGTGAATTTAGGCACGAGCCATGGACATTGCAGGACACATCATTGGACATGTGGAATGTGTCCCCAAAGGGGTGCTGGAAAAAACAAGGACGTCCTATCAGAGTAAAATATGATGGTGAAGATGACAAAGAAATGGAATATGTCAGCTGGGGGTATATATATATACAGTGTGCTAGCACTGATACATGGCTTAAGGTGCCTGGACAGATTAGCCACCAAGGGTTATATTATGAACTGGAAGGCTGTAAACGGTACTATGTTGACTTTGCAAAGGAGGCAAAACACTATGGGGCAAAAAACATGTGGGAGGTGCATGTGGGAAGCACAATTATTTACCATACATGCGAATCTGTATCCAGTACTCAGGGAGGCGTGTCAGAAGTATCCACTGCTGCAACTGCTGCAAAGTTATACCACACCACCACCGCGCCCACCCCTACCGCCACCAAGAAAGCCTCCCAGGTGCAGGCGCCGCCTGTTAAGCGACAGCGACTTGGAGGAGACTGCACCCAGCAGCCCGATTCTACACAGGACAAGCGACCATCCGTGGACAGTTGCTACACACGGACAAACAATAACCCTAACAACACACAGTGGACACGGGACAACTGTATCAGTAACGGTGCACCTGTCCTGCACCTAAAAGGTGACCCAAACCGTCTTAAGTGCTTTAGATATAGGTTACAGCAATCAGTGCCCCAATTGTTTGATAAAGCATCGTCCACGTGGCGGTGGACCTGTGGGGGGACGGACGAAAAATACTCCTTTGTAACATTGTGGTACAAGGACACTGAACAACGCAAACAGTTTTTGGCACGTGTAAATATACCTAAAGGGATTGTGGCTACACAGGGACATATGTCTATGTGTGTATAAAGCATTGTGCATAATACTGTATACATTGGTGTACCTGTATGTAACCTAGCTGTATAATACATTTTGCATACCTGACATATACAGCACAACCCTGGACCTTATTGTATGGGCCGTGCATGCATGGTGTAATGTGTTGCTGCTGCTAATTCTGTTTTGGCTTTCCCAACTATCTGCCTTTGTTGCTTTTCTTGTGTTTGTGTGTTTTATCTATTTAGGGTTGTGGTTTTTGTATATGCAGGTACTGTGGTACATTGAAGTGTTATAAGTAAATCACACAACCAGCCAACCTACTGCTGCTACATATCCTTGTACAGCCCCTACCCTATACAGTATGTATCCATTACAGGTGCGGGGACCCCAAGGTGGATATGATATAGTATTGTTTGAGCGTGGAGATGTTGGTATATTGGCATTAATTTTGTTACTGATTGCTATTATCTTAATTTTGTTATACATACGCATTTTGCATTTATAATATTCTGTATTGTAATTTTGTATTGTTTGTAATAAACTGGTACCATGCCAAAATCCCGTCGCAAACGTGCCTCTGCAACAGACCTGTACCGCACCTGCAAGGTTACAGGCACATGTCCTGCAGATGTGGTTCCTAAGGTGGAGGGGGATACATTGGCTGATCGTATTCTTAAGTGGGCCAGCCTGGGTGTCTTCTTCGGTGGCCTTGGCATTGGCACCTCATCGGGCACTGGTGGCCGCACTGGCTATATACCCTTGGGAACACGGCCCCCAACCGTGGTTGATGTAGGGCCTACCGCCCGCCCACCTGTGGTTATTGAACCTGTGGGGGCCGCGGATCCATCCATTGTTACATTGGTGGAGGATTCTAGTGTTATTAATTCTGGGGCCCCGTTTCCTAATTTTACTGGAACAGGTGGGTTTGAGGTTACCACCTCTTCTACCACCACCCCTGCAGTATTGGATATTACTCCCTCCGGGTCGTCTGTGCAAGTTAGTAGTACAAGTTATATTAATCCCTTATTTACTGAACCTTCTATTATAGAGGTTCCCCAGGCTGGTGACATTGCTGGCCATGTATTGTCTGGTACAGCTACCTCGGGTACCCATACGTTTGAGGAAATTCCTATGCAAACCTTTGCTGTACAAGGGGGGACAGGTCAGGAACCCATAAGCAGTACACCTATTCCTGGGGTGCGGCGCCTTGCAGGGCCTCGCTTAAATTTGTACAGCCGTGTTACCCAGCAGGTTCCTGTTACTGACTCTGCATTTTTATCACGTCCTGAATCATTTGTTACCTTTCATAACCCTATGTATGACCCAGAAGAAACTATTATATTTGAGCATCCTAGTTTGCATGCCCCTCCTGATCCAGACTTTCTGGATATTGTTACCTTGCATAGGCCTGCCTTAACAGCACGTAGGTCAGGTGTTAGATATAGTCGTATAGGTCAAAGGGCATCTATGCGCACTCGCAGTGGCAAACATATTGGGGCCCGTGTACATTTTTATCATGACATAAGTCCTATTGCACCGGCGGACAGTATTGAACTGCAGCCCTTGGTGTCCTCCACTGCCCCCAGTGATGATACTTTATATGATATATATGCTGATGATACCCATTTGTCCTCTGTGTTACGGGGGCCCTCTCTTCCATCATTGCACAGCTCTACCCCTACAGCATCTACAAAGGTGTCGGCCACGTCCATACTATCCTCTTCCCATTATGACAATGTAACAGTCCCCTTGTCTGCAACAGATGTGCCCCTATATACAGGTCCCGATATTGATCATTCCATGGCCCCGTCCCCCACGCCCTTTGTTCCTGTGGTTCCTAGCACTGCCCCATATTCTGTATATATACAGGGGTCTGATTATTATTTACTACCTAATTATATATTTTTTCCTAAGCGACGTAAACGTGTGCCCTATTCTTTTTCAGATGGCTTTGTGGCGGCCTGGTGATGGCAAGGTTTACCTGCCCCCAACTCCCGTGTCTAAGGTTATCAGCACGGATCGTTATGTATCCCGCACCAACTTATTTTATTATGGTGGCAGTTCTCGCCTGCTTACTGTGGGTCACCCTTACTATCCAGTTACTGTTACCACCCCTGGTCAGAACAAGAAATCCAATATTCCAAAGGTGTCTGGCTATCAGTACAGGGTGTTTCGGGTGCGTTTGCCTGACCCTAATAAATTTGGCCTTCCTGACGCCCAGTTATATAATCCTGACACCGAGCGCCTGGTCTGGGCCTGTAGGGGTCTAGAGGTGGGCCGTGGCCAGCCGCTCGGTGTTGGTACAAGTGGCCATCCGTTATACAATAGACTGGATGACACAGAAAACACCCCCTTTCTTACTACTGAAAACACTGATAGTAGGGACAATGTGTCTGTGGACTACAAGCAAACCCAGTTGTTAATTGTAGGCTGTAAGCCCTCTATAGGGGAGCATTGGAGTAAGGGTACTGTTTGTGCCAATGTACAGCCCAAGACAGGGGATTGTCCACCATTGCAATTTACTAATTCTACTATTCAGGATGGCGACATGGTTGAGGCAGGTTATGGTGCTATTGATTTCGAAAAGTTACAGGAAAACAAGTCCGAGGTGCCTTTAGACATTTGTACTACTGTTTGCAAGTATCCTGACTATTTGCAAATGGCTGCTGAGCCCTATGGCGATTGCATGTTCTTTTGTCTTAGGAGGGAGCAAATGTTTGCCCGCCACTATTTTAACAGGCAGGGTACTATGGGCGAGGAGGTCCCTGACACCTATTTTTTGAAGGGGGCGTCGTCTGGCCCTAGGGCCTCTTTAAGCAGTTATGTGTATGCCCCTACCCCTAGTGGCTCTATGGTATCGTCTGATTCCCAGTTGTTTAACAAACCCTATTGGCTGCAGCGGGCCCAGGGCCACAATAATGGTATTTGCTGGTTTAATCAGTTGTTTGTAACGGTTGTTGATACTACTCGCAGTACCAATTTTACTATTAGTGCTGCCACTCAAACAACCACTGAATATGACCCCACAAAGTTTAAGGAATATTTAAGGCATGTGGAGGAATATGATTTACAGTTTATTTTTCAATTGTGTAAGGTCCGTCTGACCCCTGAAGTAATGGCCTATTTACATACTATGAATGAATCCCTTTTGGATGAGTGGAATTTTGGGGTTGTGCCCCCTCCTTCCACTAGTTTAGATGATACATACCGATACCTTCAGTCCCGTGCCATTACATGTCAAAAGGGGTCTGCAGCCACAAAGCCTAAGGAGGATCCATATACTGGCATGCTGTTTTGGGAGGTAGATTTAAAAGACAAGTTGTCCACTGATTTAGACCAATTTCCTTTGGGCCGCAAGTTTTTGTTGCAGTCCGCCCCTAGGGTGTCCCGTGTGTCCCGCAAGCGTCCCGCCTCTACCTCTACTGCCTCTACCTCTAAACGTCGCAAAGCCAAAAAGTAGTGTGGTGTGTGTGCTATATTGTATGTCTGTTTGGTATGTACTTTTTATGTTTTGTATGTATTGTGTTTGTTTGTATATGCTTTGTATGTATTGTGCAGTGACCTGTATGTGCCCCTGTCTTGTTGTCCTTGTACTGTTGTGTATGTTTGTGGTGTGTATGTATTTATGGAATGTGTGTTATGTTATGGATCAATAAATTGTGTGTCATTGTGGGTTACATGTCCGGCTGCACCCTGTGAGTAAGTATGCACCTTGCACACACCTTGTACACCACAACA-TATCCTCCATTTCCTGCAAATAGTTTGTATCTCTACCTCCATTTTGTGAGCGACCGAATTCGGTCTCCCGCCTTTTCGGTCTGTGTTATGGCGCTATTCCAGTACAACTAATCCTTTGGCAACCC-TACATCCTGCCTAGGCAGCTGCAAACGTTCCACACCTAGGTGTGTCTGACATCTCTTTCACTATATAATAAAATATTATGTTGTAGTTTATAGGTTTTACTTACTCATCTTCAATAAATATGCTTTTAGGCAATACTTTGGCTTACAACTTTCCCTTAAGTGCATAGTTGGCTGCCTTAGTACATTGTACTGCCAGGTTTCACTTCCATAAACTGCATACTTGTAACACTATCCTGCCAAGTTTCTGTCTTATAAACCTTAAACAATACTTATGTAACACACACAAATCGGTTGCTGTATTACTCATACCTTGTCATTATACTTAA
>KU298941|HPV87|
CAACAATCATCTATCTTAAAAATAAGGAGGACCGAAAACGGTACGACCGAAAGGGATACATATATAAGGGGCCCACAGGGCAGTGTATGTGCAACGGGACAGTCATGCCCAACGGACGCCACACACCTACCAATATCTTTTTGCTATGTCAGGAATATGAGGTGGACTTTGACAACTTAAGGCTGCTTTGCATTTTTTGCAAGGAAGAATTAACAGAAAGCGAATTGCTGGCGTTTGCATTAAGGGAATTATTGCTGGTGTGGAGATTTGGATTTCCTTATGGAGTGTGCCTACAATGCCTATTCAGAGAAGCCAAGAAACGTGAGCTTCGTCACTGGGAGTACTCCAGCTACGGACCCACAGTAGAAGAAGAAACAGGTGTAGCATTGGCACTTCAAAATATAAGGTGCCATGCATGCTGCAAACCATTGTGCTGGCCCGAGAAGGAGCATATGATACACGCGAATCTGCACTTCCACAAAATAGCCGGGAAGTGGACAGGAAAGTGCAGCAACTGTAGGGCAACATGCATGGCCAGACGCCGACTATAAAAGATATTATTATATCTGAAATTCCAGATGTAGTTAACCTACATTGTGACGAGCAATTGTTAGACAGCTCAGAGGAGGAGGATAATAGGGATTGTGTGCGTGACCAACCTGCAGAACCAGCACAGCTGGCCCATAGGGTGTTAACAGAGTGTGGGTTGTGCAGACGTCCAGTTAGGCTGGTGGTGCTTTGTGGAGCTGGAGACCTGAGGCAGCTACAGCAGCTTATGGTGGACGCGGTGGCCATTGTGTGTCCTGGTTGTGCATAACATGGCAGAGTCACCTGAAGGTACAGANNNNNNNCCGGGGGGGGGGGCAGGGAGGTGGTTTGTGGTGGAAGCCATGGTACATCACACAGCTAATACAGATGTGTCCAGTGATGAGGACGAATCAGTAAGTGATAGGGGAGAGGATATGGTAGACTTCATAGATAATACAAGACATCCAGGGGACGGACAGGAAGTGCCGTTAGACCTTTATGTTCAACAAACAATGCAGGATGACGCTGCAACGGTGCATGCCCTAAAACGAAAGTATATTGGAAGCCCGGCAGCTAGATCCTGTGCATCCTGTGTGGATAATGAACTAAGCCCACGTTTGGATGCAATATGTTTACAGAAAAGGCACGACAAAGCCAGGAGAAGGTTGTTTGAACAAGACAGTGGGTATGGCAATACGCAGGTGGATATCGGAACATCCGAAAGCCAGGTACAAGGGGAACAAAACAACAGTGGGGGGGGCGACGTAACACAAGACGTGGTAGAGGAGGAACGAGGGGGGGGGGATGGGGAACCACAACCACATGTAAATACAGAGCACATACAGCAGACAGAGGGCACACCAGACGCATTAGACCTGCTACAGGTTAGTAACCTACGGGTTAAGCTACTAGCAAAGTTTAAGGAACTATTTGGGTTATCATTTATGGATTTAGTAAGACAATTTAAAAGTAATAAGTCAACGTGTGGCGACTGGGTAGTAGGGGCGTTTGGGGTGTATTATGCAGTTGCAGAAGCAGCGAAAACATTGCTGCAGCCTGTGTGTGATTATGCACACATACAAACATTAACAAGTGAGTGGGGAATGGTAATGCTGCTACTATTACGGTTTAAGTGCAACAAAAGTAGGGAAACAGTGGCACACTGTATAGGCACTATATTAAATATTCCAGAGAAACGTATGCTAATAGAACCGCCAAAGCAACGTAGTGGGCCATGTGCACTATATTGGTACAAAACAGCCATGAGCAATGCAAGTGAGGTGTTGGGGGAAACGCCGGACTGGATAGTTAGACAAACAGTAATAGGACATGCAATGGGAGAAACACAATTTAGCTTATCAGTACTGGTGCAGTGGGCGTATGACAATGAAATAACTGAGGAAAGTGAGCTAGCCTATGAATATGCACAACTGGGAAATGAGGATGCAAATGCTGCTGCATTTTTAGCAAGTAATTGTCAGGCAAGATATATTAAAGATGCAATTACAATGGTAAGACATTACAGACGTGCAGAACAGGCACGTATGACCATGTCACAATGGATTGCATACAGGGGGCGCAAGGTGGCTGACACAGGCGACTGGAGACATATAGTAAAACTGCTAAGATATCAAGGAATAGAATTTATTAGTTTTATGGAAGCGTTAAAGCACTTCCTAAAGGGAACCCCCAAAAAAAGCTGCCTAGTGTTTTATGGACCTAGTGACACAGGGAAGTCAATGTTTTGCATGAGCCTATTAAAGTATCTAGGTGGAGCAGTAATATCCTTTGTAAATTCTACTAGCCATTTTTGGTTGTCGCCATTGGTAGACACCAAAATAGGGTTGCTGGACGATGCTACACAGCAGTGTTGGGTATATATGGATACCTATTTACGAACAGTGCTGGATGGCAATACCATGAGCATAGACAGAAAACATAAAACCCTACAACAGCTAAAATGCCCACCATTAATGATAACCACAAATGTAAATATAGAGGCAGATGACAGTTTAAAGTATTTACGGAGCAGAATGGTGGTGTTTCCGTTTCTACACAAGTGCCCACTAGACAGCAATGGAGACCCAGTGTATAAATTAAATAATGAAAATTGGAAATCCTTTTTTCAAAGGTCGTGGGCACGATTAGACTTAACCCAGGAGGAGGAGGAGGAGGAGGCGGACAATGGATGCACTAGCCGCCCGTTTAGATGCGTGCCAGGACAAGTTAATAGACCTTTATGAAAAAGATAGCAACAAGCTTGAGGATCAATTATTGCATTGGCAGTACACGCGTCTGGAAAAAGCTATGTTATTTAAGGCAAGAGAAACAGGACTAACACATATAGGCCACCAGGTGGTGCCACCACTTAGTGTAACAAAAGAAAAGGCCCGGCAAGCTATAACAGTGCATTTATCTCTACAAAGCCTAAATAACAGTGAATTTAAGCACGAGCCATGGACATTGCAGGACACATCATTGGACATGTGGAATGTGTCCCCAAAGGGGTGCTGGAAAAAACAAGGACGTCCTATCAGAGTAAAATATGATGGTGAAGATGAAAAAGAAATGGAATATGTCAGCTGGGGGTATATATATATACAGTGTGCTAGCACTGATACATGGCTTAAGGTGCCTGGACAGATTAGCCACCAAGGGTTATATTATGAACTGGAAGGCTGTAAACGGTACTATGTTGACTTTGCAAAGGAGGCAAAACACTATGGGGCAAAAAACATGTGGGAGGTGCATGTGGGAAGCACAGTTATTTACCATACATGCGAATCTGTATCCAGTACTCAGGGAGGCGTGTCAGAAGTATCCACTGCTGCAACTGCTGCAAAGTTATACCACACCACCACCGCGCCCACCCCTACCGCCACCAAGAAAGCCCCCCAGGTGCAGGCGCCGCCTGTTAAGCGACAGCGACTCGGAGGAGACTGCACCCAGCAGCCCGATTCTACACAGGACAAGCGACCATTCGTGGACAGTTGCTACACACGGACAAACAATAACCCTAACAACACACAGTGGACACGGGACAACTGTATCAGTAACGGTGCACCTGTCTTGCACCTAAAAGGTGACCCAAACCGTCTTAAGTGCTTTAGATATAGGTTACAGCAATCAGTGCCCCAATTGTTTGATAAAGCATCGTCCACGTGGCGGTGGACCTGTGGGGGGACGGACGAAAAATACTCCTTTGTAACATTGTGGTACAAGGACACTGAACAACGCAAACAGTTTCTGGCACGTGTAAATATACCTAAAGGGATTGTGGCTACACAGGGACATATGTCTATGTGTGTATAAAGCATTGTGCATAATACTGTATACATTGGTGTACCTGTATGTAACCTAGCTGTATAATACATTTTGCATACCTGACATATACAGCACAACCCTGGACCTTATTGTATGGGCCGTGCATGCATGGTGTAATGTGTTGCTGCTGCTAATTCTGTTTTGGCTTTCCCAACTATCTGCCTTTGTTGCTTTTCTTGTGTTTGTGTGTTTTATCTATTTAGGGTTGTGGCTTTTGTATATGCAGGTACTGTGGTACATTGAAGTGTTATAAGTAAATCACACAACCAGCCAACCTACTGCTGCTACATATCCTTGTACAGCCCCTACCCTATACAGTATGTATCCATTACAGGTGCGGGGACCCCAAGGTGGATATGATATAGTATTGTTTGAGCGTGGAGATGTTGGTATATTGGCATTAATTTTGTTACTGATTGCTATTATCTTAATTTTGTTATACATACGCATTTTGCATTTATAATATTCTGTATAGTACTTTTGTATTGTTTGTAATAAACTGGTACCATGCCAAAATCCCGTCGCAAACGTGCCTCTGCAACAGACCTGTACCGCACCTGCAAGGTTACAGGCACATGTCCTGCAGATGTGGTTCCTAAGGTGGAGGGGGATACATTGGCTGATCGTATTCTTAAGTGGGCCAGCCTGGGTGTCTTCTTCGGTGGCCTTGGCATTGGCACATCATCGGGCACTGGTGGCCGCACTGGCTACATACCCTTGGGAACACGGCCCCCAACCGTGGTTGATGTAGGGCCTACCGCCCGCCCACCTGTGGTTATTGAACCTGTGGGGGCCGCGGATCCATCCATTGTTACATTGGTGGAGGATTCTAGTGTTATTAATTCTGGGGCCCCGTTTCCTAATTTTACTGGAACAGGTGGGTTTGAGGTTACCACCTCTTCTACCACCACCCCTGCAGTATTGGATATTACTCCCACCGGGGCGTCTGTGCAAGTTAGTAGTACAAGTTATATTAATCCCTTATTTACTGAACCTTCTATTATAGAGGTTCCCCAGGCTGGTGACATTGCTGGCCATGTATTGTCTGGTACAGCTACCTCGGGTACCCATACGTTTGAGGAAATTCCTATGCAAACCTTTGCTGTACAAGGGGGGACAGGTCAAGAACCCATAAGCAGTACACCTATTCCTGGGGTGCGGCGCCTTGCAGGGCCTCGCTTAAATTTGTACAGCCGTGTTACCCAGCAGGTTCCTGTTACTGACTCTGCATTTTTATCACGTCCTGAATCATTTGTTACCTTTCATAACCCTGTGTATGACCCAGAAGAAACTATTATATTTGAGCATCCTAGTTTGCATGCCCCTCCTGATCCAGACTTTCTGGATATTGTTACCTTGCATAGGCCTGCCTTAACAGCACGTAGGTCCGGTGTTAGATATAGTCGTATAGGTCAAAGGGCATCTATGCGCACTCGCAGTGGCAAACATATTGGGGCCCGTGTACATTTTTATCATGACATAAGTCCTATTGCACCGGCGGACAGTATTGAACTGCAGCCCTTGGTGTCCTCCACTGCCCCCAGTGATGATACCTTATATGATATATATGCTGATGATACCCATTTGTCCTCTGTGTTACGGGAGCCCTCTCTTCCATCATTGCACAGCTCTACCCCTACAGCATCTACAAAGGTGTCGGCCACGTCCATACTATCTTCTTCCCATTATGACAATGTAACAGTCCCCTTGTCTGCAACAGATGTGCCCCTATATACAGGTCCCGATATTGATCATTCCATGGCCCCGTCCCCCACGCCCTTTGTTCCTGTGGTTCCTAGCACTGCCCCATATTCTGTATATATACAGGGGTCTGATTATTATTTACTACCTAATTATATATTTTTTCCTAAGCGACGTAAACGTGTGCCCTATTCTTTTTCAGATGGCTTTGTGGCGGCCTGGTGATGGCAAGGTTTACCTGCCCCCAACTCCCGTGTCTAAGGTTATCAGCACGGATCGTTATGTATCCCGCACCAACTTATTTTATTATGGTGGCAGTTCTCGCCTGCTTACTGTGGGTCACCCTTACTATCCAGTTACAGTTACCACCCCTGGTCAGAACAAGAAATCCAATATTCCAAAGGTGTCTGGCTATCAGTACAGGGTGTTTCGGGTGCGTTTGCCTGACCCTAATAAATTTGGCCTTCCTGACGCCCAGTTATATAATCCTGACACCGAGCGCCTGGTCTGGGCCTGTAGGGGTCTTGAGGTGGGCCGTGGCCAGCCGCTCGGTGTTGGTACAAGTGGCCATCCGTTATACAATAGACTGGATGACACAGAAAACACCCCCTTTCTTACTACTGAAAACACTGATAGTAGGGACAATGTGTCTGTGGACTACAAGCAAACCCAGTTGTTAATTGTAGGCTGTAAGCCCTCTATAGGGGAGCATTGGAGTAAGGGTACTGTTTGTGCCAATGTACAGCCCAAGACAGGGGATTGTCCACCATTGCAATTTACTAATTCTACTATTCAGGATGGCGACATGGTTGAGGCAGGTTATGGTGCTATTGATTTCGAAAAGTTACAGGAAAACAAGTCCGAGGTGCCTTTAGACATTTGTACTACTGTTTGCAAGTATCCTGACTATTTGCAAATGGCTGCTGAGCCCTATGGCGATTGCATGTTCTTTTGTCTTAGGAGGGAGCAAATGTTTGCCCGCCACTATTTTAACAGGCAGGGTACTATGGGCGAGGAGGTCCCTGACACCTATTTTTTGAAGGGGGCGTCGTCTGGCCCTAGGGCCTCTTTAAGCAGTTATGTGTATGCCCCTACCCCTAGTGGCTCTATGGTATCGTCTGATTCCCAGTTGTTTAACAAACCCTATTGGCTGCAGCGGGCCCAGGGCCACAATAATGGTATTTGCTGGTTTAATCAGTTGTTTGTAACGGTTGTTGATACTACTCGCAGTACCAATTTTACTATTAGTGCTGCCACCCAAACAACCACTGAATATGACCCCACAAAGTTTAAGGAATATTTAAGGCATGTGGAGGAATATGATTTACAGTTTATTTTTCAATTGTGTAAGGTCCGTCTGACCCCTGAAGTAATGGCCTATTTACATACTATGAATGAATCCCTTTTGGATGAGTGGAATTTTGGGGTTGTGCCCCCTCCTTCCACTAGTTTAGATGATACATACCGATACCTTCAGTCCCGTGCCATTACATGTCAAAAGGGGTCTGCAGCCACAAAGCCTAAGGAGGATCCATATACTGGCATGCTGTTTTGGGAGGTGGATTTAAAAGACAAGTTGTCCACTGATTTAGACCAATTTCCTTTGGGCCGCAAGTTTTTGTTGCAGTCCGCCCCTAGGGTGTCCCGTGTGTCCCGCAAGCGTCCCGCCTCTACCTCTACTGCCTCTACCTCTAAACGTCGCAAAACCAAAAAGTAGTGTGGTGTGTGTGCTATATTGTATGTCTGTTTGGTATGTACTTTGTATGTTTTGTATGTATTGTGTTTGTTTGTATATGCTTTGTATGTATTGTGCAGTGACCTGTATGTGCCCCTGTCTTGTTGTCCTTGTACTGTTGTGTATGTTTGTGGTGTGTATGTATTTATGGAATGTGTGTAATGTTATGGATCAATAAATTGTGTGTCATTGTGGGTTACATGTCCGGCAGCACCCTGTGAGTAAGTATGCACCGTGCACACACCTTGTACACCACAACATTATCCTCCATTTCCTGCACATAGTTTGTATCTCTACCTCCATTTTGTGAGCGACCGAATTCGGTCTCCCGCCTTTTCGGTCTGTGTTATGGCGCTATTCCAGTACAACTAATCCTTTGGCAACCCTTACATCCTGCCTAGGCAGCTGCAAACGTTCCACACCTAGGTGTGTCTGACATCTCTTTCACTATATAATAAAATATTATGTTGTAGTGTATAGATTTTACTTACTCATCTTTACTAAATATGCTTTTAGGCAATACTTTGGCTTACAACGTTCCCTTAAGTGCATAGTTGGCTGCCTTAGTACATTGTACTGCCAAGTTTCACTTCCATAAACTGCATACTTGTAACACTATGCTGCCAAGTTTCTGTCTTATAAACCTTAAACAAT---------ACACACACAAATCGGTTGCTGTATTACTCATACCTTGTCATTATACTTAA
>KU298940|HPV87|A2|
CAACAATCATCTATCTTAAAAATAAGGAGGACCGAAAACGGTACGACCGAAAGGGATACATATATAAGGGGCCCACAGGGCAGTGTATGTGCAACGGGACAGTCATGCCCAACGGACGCCACACACCTACCAATATCTTTTTGCTATGTCAGGAATATGAGGTGGACTTTGACAACTTAAGGCTGCTTTGCATTTTTTGCAAGGAAGAATTAACAGAAAGCGAATTGCTGGCGTTTGCATTAAGGGAATTATTGCTGGTGTGGAGATTTGGATTTCCTTATGGAGTGTGCCTACAATGCCTATTCAGAGAAGCCAAGAAACGTGAGCTTCGTCACTGGGAGTACTCCAGCTACGGACCCACAGTAGAAGAAGAAACAGGTGTAGCATTGGCACTTCAAAATATAAGGTGCCATGCATGCTGCAAACCATTGTGCTGGCCCGAGAAGGAGCATATGATACACGCGAATCTGCACTTCCACAAAATAGCCGGGAAGTGGACAGGAAAGTGCAGCAACTGTAGGGCAACATGCATGGCCAGACGCCGACTATAAAAGATATTATTATATCTGAAATTCCAGATGTAGTTAACCTACATTGTGACGAGCAATTGTTAGACAGCTCAGAGGAGGAGGATAATAGGGATTGTGTGCGTGACCAACCTGCAGAACCAGCACAGCTGGCCCATAGGGTGTTAACAGAGTGTGGGTTGTGCAGACGTCCAGTTAGGCTGGTGGTGCTTTGTGGAGCTGGAGACCTGAGGCAGCTACAGCAGCTTATGGTGGACGCGGTGGCCATTGTGTGTCCTGGTTGTGCATAACATGGCAGAGTCACCTGAAGGTACAGATGAGGGACCGGGGGGGGGGGCAGGGAGGTGGTTTGTGGTGGAAGCCATGGTACATCACACAGCTAATACAGATGTGTCCAGTGATGAGGACGAATCAGTAAGTGATAGGGGAGAGGATATGGTAGACTTCATAGATAATACAAGACATCCAGGGGACGGACAGGAAGTGCCGTTAGACCTTTATGTTCAACAAACAATGCAGGATGACGCTGCAACGGTGCATGCCCTAAAACGAAAGTATATTGGAAGCCCGGCAGCTAGATCCTGTGCATCCTGTGTGGATAATGAACTAAGCCCACGTTTGGATGCAATATGTTTACAGAAAAGGCACGACAAAGCCAGGAGAAGGTTGTTTGAACAAGACAGTGGGTATGGCAATACGCAGGTGGATATCGGAACATCCGAAAGCCAGGTACAAGGGGAACAAAACAACAGTGGGGGGGGCGACGTAACACAAGACGTGGTAGAGGAGGAACGAGGGGGGGGGGATGGGGAACCACAACCACATGTAAATACAGAGCACATACAGCAGACAGAGGGCACACCAGACGCATTAGACCTGCTACAGGTTAGTAACCTACGGGTTAAGCTACTAGCAAAGTTTAAGGAACTATTTGGGTTATCATTTATGGATTTAGTAAGACAATTTAAAAGTAATAAGTCAACGTGTGGCGACTGGGTAGTAGGGGCGTTTGGGGTGTATTATGCAGTTGCAGAAGCAGCGAAAACATTGCTGCAGCCTGTGTGTGATTATGCACACATACAAACATTAACAAGTGAGTGGGGAATGGTAATGCTGCTACTATTACGGTTTAAGTGCAACAAAAGTAGGGAAACAGTGGCACACTGTATAGGCACTATATTAAATATTCCAGAGAAACGTATGCTAATAGAACCGCCAAAGCAACGTAGTGGGCCATGTGCACTATATTGGTACAAAACAGCCATGAGCAATGCAAGTGAGGTGTTGGGGGAAACGCCGGACTGGATAGTTAGACAAACAGTAATAGGACATGCAATGGGAGAAACACAATTTAGCTTATCAGTACTGGTGCAGTGGGCGTATGACAATGAAATAACTGAGGAAAGTGAGCTAGCCTATGAATATGCACAACTGGGAAATGAGGATGCAAATGCTGCTGCATTTTTAGCAAGTAATTGTCAGGCAAGATATATTAAAGATGCAATTACAATGGTAAGACATTACAGACGTGCAGAACAGGCACGTATGACCATGTCACAATGGATTGCATACAGGGGGCGCAAGGTGGCTGACACAGGCGACTGGAGACATATAGTAAAACTGCTAAGATATCAAGGAATAGAATTTATTAGTTTTATGGAAGCGTTAAAGCACTTCCTAAAGGGAACCCCCAAAAAAAGCTGCCTAGTGTTTTATGGACCTAGTGACACAGGGAAGTCAATGTTTTGCATGAGCCTATTAAAGTATCTAGGTGGAGCAGTAATATCCTTTGTAAATTCTACTAGCCATTTTTGGTTGTCGCCATTGGTAGACACCAAAATAGGGTTGCTGGACGATGCTACACAGCAGTGTTGGGTATATATGGATACCTATTTACGAACAGTGCTGGATGGCAATACCATGAGCATAGACAGAAAACATAAAACCCTACAACAGCTAAAATGCCCACCATTAATGATAACCACAAATGTAAATATAGAGGCAGATGACAGTTTAAAGTATTTACGGAGCAGAATGGTGGTGTTTCCGTTTCTACACAAGTGCCCACTAGACAGCAATGGAGACCCAGTGTATAAATTAAATAATGAAAATTGGAAATCCTTTTTTCAAAGGTCGTGGGCACGATTAGACTTAACCCAGGAGGAGGAGGAGGAGGAGGCGGACAATGGATGCACTAGCCGCCCGTTTAGATGCGTGCCAGGACAAGTTAATAGACCTTTATGAAAAAGATAGCAACAAGCTTGAGGATCAATTATTGCATTGGCAGTACACGCGTCTGGAAAAAGCTATGTTATTTAAGGCAAGAGAAACAGGACTAACACATATAGGCCACCAGGTGGTGCCACCACTTAGTGTAACAAAAGAAAAGGCCCGGCAAGCTATAACAGTGCATTTATCTCTACAAAGCCTAAATAACAGTGAATTTAAGCACGAGCCATGGACATTGCAGGACACATCATTGGACATGTGGAATGTGTCCCCAAAGGGGTGCTGGAAAAAACAAGGACGTCCTATCAGAGTAAAATATGATGGTGAAGATGAAAAAGAAATGGAATATGTCAGCTGGGGGTATATATATATACAGTGTGCTAGCACTGATACATGGCTTAAGGTGCCTGGACAGATTAGCCACCAAGGGTTATATTATGAACTGGAAGGCTGTAAACGGTACTATGTTGACTTTGCAAAGGAGGCAAAACACTATGGGGCAAAAAACATGTGGGAGGTGCATGTGGGAAGCACAGTTATTTACCATACATGCGAATCTGTATCCAGTACTCAGGGAGGCGTGTCAGAAGTATCCACTGCTGCAACTGCTGCAAAGTTATACCACACCACCACCGCGCCCACCCCTACCGCCACCAAGAAAGCCCCCCAGGTGCAGGCGCCGCCTGTTAAGCGACAGCGACTCGGAGGAGACTGCACCCAGCAGCCCGATTCTACACAGGACAAGCGACCATTCGTGGACAGTTGCTACACACGGACAAACAATAACCCTAACAACACACAGTGGACACGGGACAACTGTATCAGTAACGGTGCACCTGTCTTGCACCTAAAAGGTGACCCAAACCGTCTTAAGTGCTTTAGATATAGGTTACAGCAATCAGTGCCCCAATTGTTTGATAAAGCATCGTCCACGTGGCGGTGGACCTGTGGGGGGACGGACGAAAAATACTCCTTTGTAACATTGTGGTACAAGGACACTGAACAACGCAAACAGTTTCTGGCACGTGTAAATATACCTAAAGGGATTGTGGCTACACAGGGACATATGTCTATGTGTGTATAAAGCATTGTGCATAATACTGTATACATTGGTGTACCTGTATGTAACCTAGCTGTATAATACATTTTGCATACCTGACATATACAGCACAACCCTGGACCTTATTGTATGGGCCGTGCATGCATGGTGTAATGTGTTGCTGCTGCTAATTCTGTTTTGGCTTTCCCAACTATCTGCCTTTGTTGCTTTTCTTGTGTTTGTGTGTTTTATCTATTTAGGGTTGTGGCTTTTGTATATGCAGGTACTGTGGTACATTGAAGTGTTATAAGTAAATCACACAACCAGCCAACCTACTGCTGCTACATATCCTTGTACAGCCCCTACCCTATACAGTATGTATCCATTACAGGTGCGGGGACCCCAAGGTGGATATGATATAGTATTGTTTGAGCGTGGAGATGTTGGTATATTGGCATTAATTTTGTTACTGATTGCTATTATCTTAATTTTGTTATACATACGCATTTTGCATTTATAATATTCTGTATAGTACTTTTGTATTGTTTGTAATAAACTGGTACCATGCCAAAATCCCGTCGCAAACGTGCCTCTGCAACAGACCTGTACCGCACCTGCAAGGTTACAGGCACATGTCCTGCAGATGTGGTTCCTAAGGTGGAGGGGGATACATTGGCTGATCGTATTCTTAAGTGGGCCAGCCTGGGTGTCTTCTTCGGTGGCCTTGGCATTGGCACATCATCGGGCACTGGTGGCCGCACTGGCTACATACCCTTGGGAACACGGCCCCCAACCGTGGTTGATGTAGGGCCTACCGCCCGCCCACCTGTGGTTATTGAACCTGTGGGGGCCGCGGATCCATCCATTGTTACATTGGTGGAGGATTCTAGTGTTATTAATTCTGGGGCCCCGTTTCCTAATTTTACTGGAACAGGTGGGTTTGAGGTTACCACCTCTTCTACCACCACCCCTGCAGTATTGGATATTACTCCCACCGGGGCGTCTGTGCAAGTTAGTAGTACAAGTTATATTAATCCCTTATTTACTGAACCTTCTATTATAGAGGTTCCCCAGGCTGGTGACATTGCTGGCCATGTATTGTCTGGTACAGCTACCTCGGGTACCCATACGTTTGAGGAAATTCCTATGCAAACCTTTGCTGTACAAGGGGGGACAGGTCAAGAACCCATAAGCAGTACACCTATTCCTGGGGTGCGGCGCCTTGCAGGGCCTCGCTTAAATTTGTACAGCCGTGTTACCCAGCAGGTTCCTGTTACTGACTCTGCATTTTTATCACGTCCTGAATCATTTGTTACCTTTCATAACCCTGTGTATGACCCAGAAGAAACTATTATATTTGAGCATCCTAGTTTGCATGCCCCTCCTGATCCAGACTTTCTGGATATTGTTACCTTGCATAGGCCTGCCTTAACAGCACGTAGGTCCGGTGTTAGATATAGTCGTATAGGTCAAAGGGCATCTATGCGCACTCGCAGTGGCAAACATATTGGGGCCCGTGTACATTTTTATCATGACATAAGTCCTATTGCACCGGCGGACAGTATTGAACTGCAGCCCTTGGTGTCCTCCACTGCCCCCAGTGATGATACCTTATATGATATATATGCTGATGATACCCATTTGTCCTCTGTGTTACGGGAGCCCTCTCTTCCATCATTGCACAGCTCTACCCCTACAGCATCTACAAAGGTGTCGGCCACGTCCATACTATCTTCTTCCCATTATGACAATGTAACAGTCCCCTTGTCTGCAACAGATGTGCCCCTATATACAGGTCCCGATATTGATCATTCCATGGCCCCGTCCCCCACGCCCTTTGTTCCTGTGGTTCCTAGCACTGCCCCATATTCTGTATATATACAGGGGTCTGATTATTATTTACTACCTAATTATATATTTTTTCCTAAGCGACGTAAACGTGTGCCCTATTCTTTTTCAGATGGCTTTGTGGCGGCCTGGTGATGGCAAGGTTTACCTGCCCCCAACTCCCGTGTCTAAGGTTATCAGCACGGATCGTTATGTATCCCGCACCAACTTATTTTATTATGGTGGCAGTTCTCGCCTGCTTACTGTGGGTCACCCTTACTATCCAGTTACAGTTACCACCCCTGGTCAGAACAAGAAATCCAATATTCCAAAGGTGTCTGGCTATCAGTACAGGGTGTTTCGGGTGCGTTTGCCTGACCCTAATAAATTTGGCCTTCCTGACGCCCAGTTATATAATCCTGACACCGAGCGCCTGGTCTGGGCCTGTAGGGGTCTTGAGGTGGGCCGTGGCCAGCCGCTCGGTGTTGGTACAAGTGGCCATCCGTTATACAATAGACTGGATGACACAGAAAACACCCCCTTTCTTACTACTGAAAACACTGATAGTAGGGACAATGTGTCTGTGGACTACAAGCAAACCCAGTTGTTAATTGTAGGCTGTAAGCCCTCTATAGGGGAGCATTGGAGTAAGGGTACTGTTTGTGCCAATGTACAGCCCAAGACAGGGGATTGTCCACCATTGCAATTTACTAATTCTACTATTCAGGATGGCGACATGGTTGAGGCAGGTTATGGTGCTATTGATTTCGAAAAGTTACAGGAAAACAAGTCCGAGGTGCCTTTAGACATTTGTACTACTGTTTGCAAGTATCCTGACTATTTGCAAATGGCTGCTGAGCCCTATGGCGATTGCATGTTCTTTTGTCTTAGGAGGGAGCAAATGTTTGCCCGCCACTATTTTAACAGGCAGGGTACTATGGGCGAGGAGGTCCCTGACACCTATTTTTTGAAGGGGGCGTCGTCTGGCCCTAGGGCCTCTTTAAGCAGTTATGTGTATGCCCCTACCCCTAGTGGCTCTATGGTATCGTCTGATTCCCAGTTGTTTAACAAACCCTATTGGCTGCAGCGGGCCCAGGGCCACAATAATGGTATTTGCTGGTTTAATCAGTTGTTTGTAACGGTTGTTGATACTACTCGCAGTACCAATTTTACTATTAGTGCTGCCACCCAAACAACCACTGAATATGACCCCACAAAGTTTAAGGAATATTTAAGGCATGTGGAGGAATATGATTTACAGTTTATTTTTCAATTGTGTAAGGTCCGTCTGACCCCTGAAGTAATGGCCTATTTACATACTATGAATGAATCCCTTTTGGATGAGTGGAATTTTGGGGTTGTGCCCCCTCCTTCCACTAGTTTAGATGATACATACCGATACCTTCAGTCCCGTGCCATTACATGTCAAAAGGGGTCTGCAGCCACAAAGCCTAAGGAGGATCCATATACTGGCATGCTGTTTTGGGAGGTGGATTTAAAAGACAAGTTGTCCACTGATTTAGACCAATTTCCTTTGGGCCGCAAGTTTTTGTTGCAGTCCGCCCCTAGGGTGTCCCGTGTGTCCCGCAAGCGTCCCGCCTCTACCTCTACTGCCTCTACCTCTAAACGTCGCAAAACCAAAAAGTAGTGTGGTGTGTGTGCTATATTGTATGTCTGTTTGGTATGTACTTTGTATGTTTTGTATGTATTGTGTTTGTTTGTATATGCTTTGTATGTATTGTGCAGTGACCTGTATGTGCCCCTGTCTTGTTGTCCTTGTACTGTTGTGTATGTTTGTGGTGTGTATGTATTTATGGAATGTGTGTAATGTTATGGATCAATAAATTGTGTGTCATTGTGGGTTACATGTCCGGCAGCACCCTGTGAGTAAGTATGCACCGTGCACACACCTTGTACACCACAACATTATCCTCCATTTCCTGCACATAGTTTGTATCTCTACCTCCATTTTGTGAGCGACCGAATTCGGTCTCCCGCCTTTTCGGTCTGTGTTATGGCGCTATTCCAGTACAACTAATCCTTTGGCAACCCTTACATCCTGCCTAGGCAGCTGCAAACGTTCCACACCTAGGTGTGTCTGACATCTCTTTCACTATATAATAAAATATTATGTTGTAGTGTATAGATTTTACTTACTCATCTTTACTAAATATGCTTTTAGGCAATACTTTGGCTTACAACGTTCCCTTAAGTGCATAGTTGGCTGCCTTAGTACATTGTACTGCCAAGTTTCACTTCCATAAACTGCATACTTGTAACACTATGCTGCCAAGTTTCTGTCTTATAAACCTTAAACAAT---------ACACACACAAATCGGTTGCTGTATTACTCATACCTTGTCATTATACTTAA
