# Supplementary material for: Characterization and Diversity of 243 Complete Human Papillomavirus Genomes in Cervical Swabs Using Next Generation Sequencing
Source: Viruses. 2020 Dec 14;12(12):1437. doi: 10.3390/v12121437 (PMC7764970; doi:10.3390/v12121437)
Supplement: Supplementary file 1 [file viruses-12-01437-s001.zip › Supplementary material/Alignments/HPV89_alignment.fasta]

>AF436128|HPV89|A1|
ATGCCCGGACCGCCATATCCAAAAAACATATTTGTGTTGTGCAAAGACTGCGACGTGGATTTAGAGGATCTACGGCTTACATGCATATATTGCACCAAGGAGCTTACAACATCAGAAGTGCTGTCCTTTGCACTAAAGGAACTGGATATAGTGTGGAAGTGGCAGCTGCCCCATGGTGTATGTGCACCGTGCTTAAGTAGAGCCGCCAAGACACGGGAGCTACGACACTGGAACTATTCAAGCTACGGAACAACAGTGGAGCAGGAGACCAACACACCGTTGGCCCAGCTGTATATGAGATGCTATATATGCTGTAAGCCGTTAGGCAGCCAGGAAAAGGACTATATGGTGTATTTTAACGAGCGATTTCATAAAATATCTGGAGAGTGGACAGGAAAGTGTTGCAACTGCAGGGTAATATGCACGGCCGCACGCCGACCATCCAGGATATAGTTCTGGAAGAACGTCCAGAACCAATTAGCCTACAATGTGAGGAAGAAATGCTAGACAGCTCAGATGAGGAAGATGCTAGGGATTGTATGCATGAGCAACAGCAACTGGCAGAACGAGCACAGCAGGCCTTTAGGGTGGTAACTACGTGTGGTGTGTGCTATCGTGCAGTTAGGTTAGTAGTATTGTCTGACGACGCACATCTAAGACATCTACAACAGCTGCTGCTGAATGACCTGTCCATAGTGTGTCCGGGCTGCGCGTAAGGACATGGCAGACCACGAAGGTACTAACAGTGGGGACGAAAGCGATGCAGCAACACGGGCGGGCGGGTGGTTTCTGGTAGAGGCCATAGTGGAGAACACAACAGGGGACCAGGTGTCCAGTGATGAGGATGAGGATGACACCTGTGTAGATACTGGGGAAGATCTTGTAGACTTTATAGTAAATGAAAGGCACCCGGGGGATGGGCAGGAAGTGCCGTTAGCACTGTATGTGCACCAAAATGCACAGGATGACGCTGCAGCAGTGCAGGCACTAAAACGAAAGTTTACCTATAGCCCGGCATCCAGTACCGGCGTGTCATGGGTAGATAAGGAATTAAGTCCCCGGTTGGATGCCATAAACCTAAACAGGGGCCACGAAAAAGCCAGGCGACGGTTGTTTGAACGGGACAGTGGGTATGGCAATACGCAGGTGGATACGGGAGCATCCGAAAGTGAGGTATTGGGGGACACAGACAACACCGGGGGGGAGGGCGCTGCGCAGGACGCAGGGGAGGAGGAACGCGGGGGGGGGGATGGGGAATCACAGCCGTCTGCAAATTTACAACAGACGCAGGAGGGAACGCAAGGTGTGCTGGAGCTGCTTAAGGCGAGCAACATAAGGGCCACCATACTGAGTAAGTTTAAGGAACTATTTGGACTATCCTACTATGACCTTGTAAGGCAATTTAAAAGTGATAAGTCTACATGTGGGGACTGGGTTGTGTGTGGCTTTGGGGTGTACCATGCAGTGGCGGAAGCTGTAAAAACATTGCTACAGCCACACTGTGTGTATGCACACATACAGCTGCAAACATGTAATTGGGGCATGGTTGTGCTTGCATTAGTAAGGTTTAAATGTGGCAAAAACAGGGAGTCAGTGGCCCATTGCATGGCAACACTGTTAAATATACCTGACAGGCACATGTTAATAGAACCACCAAAAATACGTAGCGGGCCATGTGCACTATATTGGTATAGAACAGCAATGGGAAATGCAAGCGAAGTCTTTGGGGAAACACCAGAATGGATAGTAAGGCAGACAGTAATAGGGGAGGCAATGAAGGAAACCCAGTTTAGTCTATCAACATTAGTACAATGGGCCTATGACAATGATATTACAGATGAAAGTCAGCTAGCATATGAGTATGCACTATTAGGAAACGAGGACCCAAATGCAGCAGCCTTTTTAGCTAGTAATTGCCAAGCTAAATATATTAAAGATGCTATAACAATGTGTAAGCATTACAAACGGGCAGAACAGGCACGCATGACAATGGCACAATGGATTAAATATAGAGGCAGCAAAGTACCAGACACAGGCGACTGGAGACATATAGTAAAATTTCTAAGATACCAAAATGTGGAATTTATTACATTTATGAGTGCATTTAAGCACTTCCTAAAGGGCACACCAAAGAAAAGTTGTATGGTGTTCTATGGGCCAAGTGACACAGGGAAATCCCTGTTTTGCATGAGTTTATTGCATTACCTTGGGGGAGCAGTAATTTCATTTGTAAATTCCAGCAGCCATTTTTGGCTGTCCCCGTTGGTGGATGCCAAAGTAGGATTGCTAGACGATGCCACAATGCAATGCTGGACATACATAGATGTATATTTGCGGAGCATATTGGATGGTAACGCAATAAGTATAGATAGAAAACATAGAAACCTAACACAACTAAAATGTCCACCCTTAATGATAACCACCAATGTGGACCCCTTAGCAGATGATACATTAAAATATTTAAAAAGTAGAATAGTAGTGTTTAGATTTCTAAACAAATGTCCAATGAACGCAAACGGGGAGCCAGTATATACATTAAATAATGAAACATGGAAATCATTTTTTCAAAGGTCTTGGGCACGTTTAGACTTACAACCTGAGGAGGAGGAGGAGGAGGAGGAGGAAAATGGCATCGCTAGCCGACCGTTTAGATGCGTGCCAGGAGAGGTTAATAGACCTTTATGAAAAGGATAGCAACAAGCTACAGGACCAATTATCACATTGGCAGTACGTGCGTCTGGAATATGCTATTTTATATAAAGCACGCCAAGCAGGACTAACAAGTGTAGGCCACCAGGTGGTGCCACCACTTAATGTAACCAAAGAAAAGGCCAGTCAGGCCATTACCATACATTTGTCATTGCAAAGTTTAAATGCCAGTGCATATAAAGATGAACCCTGGACACTGCAGCATACATCACTGGACATGTGGAACGCCCCCCCCAAGGGGTGCTGGAAGAAAAAAGGACATACAGTAACTGTTAAATACGATGGAGAGGACCAAAAGGCCATGGAATATGTTTCTTGGGGTGAAATATACATACAATGTCCAGAAACAGACATGTGGTACAAGGTGGCCGGACATGTGAATGCCACAGGGCTATATTACGAGGTGGAGGGCTGTAGACACTACTATGTGAACTTTACAAAGGAGGCAAAGCACTATGGGGATACAGGCGCGTGGGAGGTGCATTGGGGAAGCACTGTTATTTACCATGCATGCGCATCTGTATCTAGTACCCAGGACCTTGTGCGAGAAGTACCCTCTGCTGCAGTTGGTGACCGGCTACACCACCCCACCACACCCACTTCCTGCACCGACGGTGTGGGCACCACCGAGACAGCCCCCACGGTGCAGACGCCGCCTTATAAGCGACAGCGACTCCACAGAGACGGAGTGCAGCAGCCCACCACAACAGCACAAAAGCACGTGGACAGTAGCCACAGGGGGCTCCACAGTAACCCTGACGGCACAGAACGACTCGGGATCGCGCATTGTTGTAACACTGCACCTGTAATACACCTACAAGGTGAAGCCAACAAACTAAAATGTTTTAGATATAGATTAAAGCAAACAGTACCTGACCTATACCTACGTGCGTCCTCCACATGGCATTGGGCCTGTGGGGGGCCCACCACTAAGGCTACCTTTGTGACACTGTGGTATTCTAGTGCTGAACAACGGGCACAATTTCTTGCACGTGTGCATATACCAAAGGGTATACAGGCTATGCAAGGTCATATGTCCATGTTTATGTAACCACCTTACATGTAATATTTGGTACAGTGTATTGTGTATATACAATGTAAATAATGTTTGTACTGCATAGCTGAGCCTACCATAGTCCTGTGCCACATATATTGTACATTGCAATAGTAACCCTGGATATTATACTACGTCTTATATGTTTGTGGAGTGATATACTTGTGCTGCTTATTTGCTTTTGGCTTTCGCATTTGCCTGCATTAACAGCTTTCCTTGTGTTGTTGGGTATTGTGTATGTAGGGTTACTACTTCTTTATGTGCAAGTATTGTGGTATATAGGACTATAACCACACACCAGCCAATACTGCTGCTACCTGTATATACATCCCATTGCTTTATACACATGTTCCCCGTAGAGGTACGCGGTCGGGGGGGGGGGTACGACATGGTGGTATTTGACAGACATGATGTTGGGTTACTAGGCATATTGTTGTTACTTATTGCTCTTGTATTAATTTTGTTATACATTCGTTTGCTACTACATTATTGAACATGCTTTTATAGTGCATTCCCATACCTGTATTTGGTACACTGCTATAGGATTGTGTTTTATATTTTTATATATACAATAAATACATTGTTGCAATGACCCACCCTGTGCGGCGTCGTAAACGGGCTTCGGTCACAGACCTGTATCGCACATGTAAGGCCACAGGCACATGTCCCTCTGATGTTATACCTAAGGTAGAGGGCAATACATTGGCTGACAAAATATTGAAATGGGCCAGTCTTGGTGTGTTTTTTGGTGGCCTAGGCATTGGCACGTCCTCTGGCACTGGAGGCCGTACTGGCTATGTGCCCTTGGGTACCCGCCCTCCTACTGTTGTGGATGTAGGCCCTACTGCACGCCCGCCTGTGGTAATTGAACCTGTAGGTGCAGGCGAGCCCTCCATTGTTAACCTTGTGGAGGACTCTAGCATTGTTGAGTCAGGGGCTGTCTTGCCCAATTTTACAGGCACCGATGGCTTTGAGATTACCACCTCCTCCACTACCACCCCTGCCGTGTTGGACATCACCCCCTCAGGTGCTACTGTACAAGTTAGTAGCACCAGTTATAGCAATCCTGCATTTACCGAGCCCTCCATTATTGAGCCCCCGCAGCATGGCAGTGTTTCTGGCCATGTGTTTACTAGTACTCCCACCTCGGGGTCCCACACATTTGAGGAAATACCTATGAGCACATTTGCCACCTCTGGGGACGTGGACGCTGGTCCTATAAGCAGTACCCCAGTACCTGGCGTACGTAGGATTGCAGGGCCTCGCCTTAACCTATATAGTAAGGCCACTCAACAGGTTCCTGTATCTGATTCTGCCTTTGTGTCCCGTCCTGCATCATTTGTCACATATGATAATCCTGTGTATGATCCTGAGGAAACTATTATATTTGAACATCCTGATTTACATGCACCTCCAGATCCTGATTTTCTGGATGTTGTGGCCTTACATCGCCCTGCCCTTACGTCTCGCAAAGGCACTGTACGTTTTAGTCGTGTAGGACAGCGTGCTACCTTAAAAACACGTAGTGGCAAACAAATAGGGGCCCGGGTACACTTTTACCATGATGTAAGTCCCATTTCGGCTGCAGAATCCATTGAGATGCAGCCATTATTACCTTCCCCTGACCTTACACAGCCTGTGTATGATATATATGCTGACACTACACATTTGGACTCTGTGTTGGCAGAACGCCCCTTTCCCGCCTATTCCTCTGCCAATACCACCTTTTCTGGCCCGACCGTTACTGCTACATCTGCTGTATCGTCTCAATACACAAATGTTACTGTTCCTTTGTCTCAGGGGTTTGACGTTCCTGCTGTTACAGGGCCTGACATAGCATTTCCCACTGCCCCTAGTGTCCCCCCCATATTCCCCTCATATACCCTTGGCCCCTCCACAGGCTATATATATTCACGGTACGGATTTTTATTTAGTACCCAATTATGTGTTTTTTCCTAAAAGGCGTAAACGTGTCCCCTATTCTTTTGCAGATGGCTTTGTGGCGGCCTGGTGACGGCAAGGTATACCTGCCTCCCACTCCTGTGTCCAAAGTTTTAAGTACGGACCGCTATGTCCAGCGTACCAACCTGTACTATTATGGAGGCAGCTCCCGCCTTATTACAGTTGGCCACCCTTATTATACTGTACAGGTCAATGGTGCTAACAAAAAGGCCAACATACCTAAGGTATCAGGGTATCAATACAGGGTATTTAGGGTACGGTTGCCTGATCCAAATAAGTTTGGCCTTCCGGACGCTTCCTTATATAATCCTGACACTGAGCGGCTGGTGTGGGCCTGCAGGGGCATTGAGGTGGGCCGGGGTCAGCCCTTGGGGGTTGGTACAAGTGGCCACCCGTTATACAACCGTTTGGATGACACTGAAAATGCTTCCTTATTGGTTGCTGCAGATGTTGACAGTAGGGATAATATATCTGTTGACTATAAACAAACACAGCTTCTTATCATTGGCTGTAAGCCTCCTATTGGGGAGCACTGGGCCAAGGGTACTGTGTGCTCTAGTGTTGTGCCTCAGCAGGGGGATTGCCCACCTTTGCAGTTGCTAAATACTACTATTGAGGATGGCGATATGGTGGAAACAGGCTATGGAGCCATGGACTTTTCCAAACTGCAGGAATCTAAATCGGAGGTGCCTATTGATATTTGTGACTCCACCTGCAAGTATCCCGATTATTTGCAAATGGCTGCAGAGCCATATGGGGATTGTATGTTTTTTTGTTTGCGGCGGGAGCAAATGTTTGCTCGCCACTTTTTTAATAGGCAGGGTGTTATGGGTGAGGACCTGCCAAAAACCTTGTATATGCCTGGGTCTGCTGCTAATAACAGAAATACACTTACTAGCTATGTATATGCCCCAACGCCCAGTGGGTCTATGGTTACATCTGATTCCCAGTTATTTAATAAGCCTTATTGGCTGCACCGTGCACAGGGCCATAATAATGGTATTTGTTGGTTTAATGAGTTGTTTGTTACTGTGGTGGATACCACCCGTAGTACCAACCTTACCATTTGTGCTGCTTCCCAGTCTGGCACAGAATACAGTTCTACACGCTTTAAGGAATATTTAAGACACACTGAGGAATATGACCTACAGTTTATATTCCAACTATGTAAGATACACCTAACGCCTGAGATAATGTCCTATTTACACAATATGAATGACACATTGTTAGATGAATGGAACTTTGGTGTCATTCCCCCTCCCTCCACTAGTTTGGATGATACCTATCGCTTTCTTACCTCTCGGGCCATTACATGTCAAAAGGGCACTGCTGCCCCAGAACCTAAAAAGGATCCATATGATAAGTTATCCTTTTGGGATGTGGATCTTAAGGAACGTTTGTCCACTGATCTAGACCAGTTCCCTTTGGGTCGCAAGTTTTTATTACAATTGGGCGGCCGCCCCTCGTCTGTACCTCGCAAGCGTGCTGCCCCCGTGTCTACCTCCAAAGCCCCCAAACGCAAAAAGGCCAAACGGTAATTTATACTCTGTGTGTTGTGTGTGCTGTATTTGGTTTTGTATATTATGTTATGTGGTGCCCTCTGTGTGTGTATGTATTGTATAACTTATGTATGTATCCCTACTGTTGTGTAGTGTGTGTCCTCTATGTACCCCTGTGTAGTGTGTGTCCTGTATGTAACCCCTATGTACTGTGTGTCCTGTATGTAACCCCTATTGCACACATGTGTGTGTATGTATTTATGGAATGTGTGTGTTGGTTTGTGCATTAATAAACTATGTGTCACTGTGGCCCTGTGTCCAGCTGCGCCCTATGAGATATGTATTCGGCCATTTCCTTTCCCACCCAGCGTCCATTTTGAGTTCAGCGACCGGTTTCGGTCTCCCGCGTTTTTGTTTTTGTTATGGCGCCATGCCACTTTACACAAAGACTTGTAATCTTTTATACTTCCTGCGTAGGCGGCTACATGTTCCACACCTGGGAGTGCCTGACATTTATTTGGCTACAAATACATTGTGCTGTGCACAATTTATGTACTTTCATTACTCATTTTGCAATAATACTGCTGTTAGGCACATAGTTTTGCTGACTACTTTCCCCTAATTACACTTTTGGCTTGAAAACCTGCCCACGCATTCAACTATGTGTCTTGTAACCCTTGTTTTATTGCTTTTAAACATGTTTCATGCCATACCCATACCGGTCGCTCCCTATGTGTCATTCTTTACTTATTATTATATATTACAATCATAAGACTTAAAAATAAGGAGGGACCGAAATCGGTGCACCGAGATAGGTACATATAAAAAGGATTTGGGCAGGAAGCACAGTAGCA
>KU298943|HPV89|A2|
ATGCCCGGACCGCCATATCCAAAAAACATATTTGTGTTGTGCAAAGACTGCGACGTGGATTTAGAGGATCTACGGCTTACATGCATATATTGCACCAAGGAGCTTACAACATCAGAAGTGCTGTCCTTTGCACTAAAGGAACTGGATATAGTGTGGCAGTGGCAGCTGCCCCATGGTGTATGTGCACCGTGCCTAAGTAGGGCCGCCAAGACACGGGAGCTACGACACTGGAACTATTCAAGCTACGGAACAACAGTGGAGCAGGAGACCAACACACCTTTGGCCCAGCTGTATATGAGATGCTATATATGCTGTAAGCCGTTATGCAGCCAGGAAAAGGACTATATGGTGTATTTTAAAGAGCGATTTCATAAAATATCTGGAGAGTGGACAGGAAAGTGTTGCAACTGCAGGGTAATATGCACGGCCGCACGCCGACCATCCAGGATATAGTTCTGGAAGAACGTCCAGAACCAATTAGCCTACAATGTGAGGAAGAAATGCTAGACAGCTCAGATGAGGAAGATGCTAGGGATTGTATGCATGAGCAACAGCAACTGGCAGAACGAGCACAGCAGGCCTTTAGGGTGGTAACTACGTGTGGTGTGTGCTATCGTGCAGTTAGGTTAGTAGTATTGTCTGACGACGCACATCTAAGACATCTACAACAGCTGCTGCTGAATGACCTGTCCATAGTGTGTCCGGGCTGCGCGTAAGGACATGGCAGACCACGAAGGTACTAACAGTGGGGACGAATGCGATGCAGCAACACGGGCGGGCGGGTGGTTTTTGGTAGAGGCCATAGTGGAGAACACAACAGGGGACCAGGTGTCCAGTGATGAGGATGAGGATGACACCTGTGTAGATACTGGGGAAGATCTTGTAGACTTTATAGTAAATGAAAGGCACCCGGGGGATGGGCAGGAAGTGCCGTTAGCACTGTATGTGCACCAAAATGCACAGGATGACGCTGCAGCAGTGCAGGCACTAAAACGAAAGTTTACCTATAGCCCGGCATCCAGTACCGGCGTGTCATGGGTAGATAAGGAATTAAGTCCCCGGTTGGATGCCATAAACCTAAACAGGGGCCACGAAAAAGCCAGGCGACGGTTGTTTGAACGGGACAGTGGGTATGGCAATACGCAGGTGGATACGGGAGCATCCGAAAGTGAGGTATTGGGGGACACAGACAACACCGGGGGGGAGGGCGCTGCGCAGGACGCAGGGGAGGAGGAACGCGGGGGGGGGGATGGGGAATCACAGCCGTCTGCAAATTTACAACAGACGCAGGAGGGAACGCAAGGTGTGCTGGAGCTGCTTAAGGCGAGCAACATAAGGGCCACCATACTGAGTAAGTTTAAGGAACTATTTGGACTATCCTACTATGACCTTGTAAGGCAATTTAAAAGTGATAAGTCTACATGTGGGGACTGGGTTGTGTGTGGCTTTGGGGTGTACCATGCAGTGGCGGAAGCTGTAAAAACATTGCTACAGCCACACTGTGTGTATGCACACATACAGCTGCAAACATGTAATTGGGGCATGGTTGTGCTTGCATTAGTAAGGTTTAAATGTGGCAAAAACAGGGAGTCAGTGGCCCATTGCATGGCAACACTGTTAAATATACCTGACAGGCACATGTTAATAGAACCACCAAAAATACGTAGCGGGCCATGTGCACTATATTGGTATAGAACAGCAATGGGAAATGCAAGTGAAGTCTTTGGGGAAACACCAGAATGGATAGTAAGGCAAACAGTAATAGGAGAGGCAATGAAGGAAACCCAGTTTAGTTTATCAACATTAGTACAATGGGCCTATGACAATGATATTACAGATGAAAGTCAGCTAGCATATGAGTATGCACTATTAGGAAACGAGGACCCAAATGCAGCAGCCTTTTTAGCTAGTAATTGCCAAGCTAAATATATTAAAGATGCTATAACAATGTGTAAGCATTACAAACGGGCAGAACAGGCACGCATGACAATGGCACAATGGATTAAATATAGAGGCAGCAAAGTACCAGACACAGGCGACTGGAGACATATAGTAAAATTCCTAAGATACCAAAATGTGGAATTCATTACATTTATGAGTGCATTTAAGCACTTCCTAAAGGGCACACCAAAGAAAAGTTGTATGGTGTTCTATGGGCCAAGTGACACAGGGAAATCCCTGTTTTGCATGAGTTTATTGCATTACCTTGGGGGAGCAGTAATTTCATTTGTAAATTCCAGCAGCCATTTTTGGCTGTCCCCGTTGGTGGATGCCAAAGTAGGATTGCTAGACGATGCCACAATGCAATGCTGGACATACATAGATGTATATTTGCGAAGCATATTGGATGGTAACGCAATAAGTATAGATAGAAAACATAGAAACCTAACACAACTAAAATGTCCACCCTTAATGATAACCACCAATGTGGACCCCTTAGCAGATGATACATTAAAATATTTAAAAAGTAGAATAGTAGTGTTTAGATTTCTAAACAAATGTCCAATGAACGCAAACGGGGAGCCAGTATATACATTAAATAATGAAACATGGAAATCATTTTTTCAAAGGTCTTGGGCACGTTTAGACTTACAACCTGAGGAGGAGGAGGAGGAGGAGGAGGAAAATGGCATCGCTAGCCGACCGTTTAGATGCGTGCCAGGAGAGGTTAATAGACCTTTATGAAAAGGATAGCAACAAGCTACAGGACCAATTATCACATTGGCAGTACGTGCGTCTGGAATATGCTATTTTATATAAAGCACGCCAAGCAGGACTAACAAGTGTAGGCCACCAGGTGGTGCCACCACTTAATGTAACCAAAGAAAAGGCCAGTCAGGCCATTACCATACATTTGTCATTGCAAAGTTTAAATGCCAGTGCATATAAAGATGAACCCTGGACACTGCAGCATACATCACTGGACATGTGGAACGCCCCCCCCAAGGGGTGCTGGAAGAAAAAAGGACATACAGTAACTGTTAAATACGATGGAGAGGACCAAAAGGCCATGGAATATGTTTCTTGGGGTGAAATATACATACAATGTCCAGAAACGGACATGTGGTACAAGGTGGCCGGACATGTGAATGCCACAGGGCTATATTACGAGGTGGAGGGCTGTAGACACTACTATGTGAACTTTACAAAGGAGGCAAAGCACTATGGGGATACAGGCGCGTGGGAGGTGCATTGGGGAAGCACTGTTATTTACCATGCATGCGCATCTGTATCTAGTACCCAGGACCTTGTGCGAGAAGTACCCCCTGCTGCAGTTGGTGACCGGCTACACCACCCCACCACACCCACCTCCTGCACCGACGGTGTGGGCACCTCCGAGACAGCCCCCACGGTGCAGACGCCGCCTTATAAGCGACAGCGACTCCACAGAGACGGAGTGCAGCAGCCCACCACAACAGCACAAAAGCACGTGGACAGTAGCCACAGGGGGCTCCACAGTGACCCTGACGGCACAGAACGACTCGGGATCGCGCATTGTTGTAACACTGCACCTGTAATACACCTACAAGGTGAAGCCAACAAACTAAAATGTTTTAGATATAGATTAAAGCAATCAGTACCTGACCTATACCTACGTGCGTCCTCCACATGGCATTGGGCCTGTGGGGGGCCCACCACTAAGGCTACCTTTGTAACACTGTGGTATTCTAGTGTTGAACAACGGGCACAATTTCTTGCACGTGTGCATATACCAAAGGGTATACAGGCTATGCAAGGTCATATGTCCATGTTTATGTAACCACCTTATATGTAATCTTTGGTACAGTGTATTGTGTATATACAATGTAAATAATGTTTGTACTGCATAGCTGAGCCTACCATAGTCCTGTGCCACATATATTGTACATTGCAATAGTAACCCTGGATATTATACTATGTCTTATATGTTTGTGGAGTGATATACTTGTGCTGCTTATTTGCTTTTGGCTTTCGCATTTGCCTGCATTAACAGCTTTCCTTGTGTTGTTGGGTATTGTGTATGTAGGGTTACTACTTCTTTATGTGCAAGTATTGTGGTATATAGGACTATAACCACACACCAGCCAATACTGCTGCTACCTGTATATACATCCCATTGCTTTATACACATGTTCCCTGTAGAGGTACGCGGTCGGGGGGGGGGGTACGACATGGTGGTATTTGACAGACATGATGTTGGGTTACTAGGCATATTGTTGTTACTTATTGCTCTTGTATTAATTTTGTTATACATTCGTTTGCTACTACATTATTGAACATGCTTTTATAGTGCATTCCCATACCTGTATTTGGTACACAGCTATAGGATTGTGTTTTTTATTTTTCTATATACAATAAATACATTGTTGCAATGACCCACCCTGTGCGGCGTCGTAAACGGGCCTCGGTTACAGACCTGTATCGCACATGTAAGGCCACAGGCACATGTCCCTCTGATGTTATACCTAAGGTGGAGGGCAATACATTGGCTGACAAAATATTAAAATGGGCCAGTCTTGGTGTGTTTTTTGGTGGCCTAGGCATTGGCACGTCCTCTGGCACTGGAGGCCGTACTGGCTATGTGCCCTTGGGTACCCGCCCTCCTACTGTTGTGGATGTAGGCCCTACTGCACGCCCGCCTGTGGTAATTGAACCTGTAGGTGCAGGCGAGCCCTCCATTGTTAACCTTGTGGAGGACTCTAGCATTGTTGAGTCAGGGGCTGTTTTGCCCAATTTTACAGGCACCGATGGCTTTGAAATTACCACCTCCTCCACTACCACCCCTGCCGTGTTGGACATCACCCCCTCAGGTGCTACTGTACAAGTTAGTAGCACCAGTTATAGCAATCCTGCATTTACCGAGCCCTCCATTATTGAGCCCCCGCAGCATGGCAGTGTTTCTGGCCATGTGTTTACTAGTACTCCCACCTCGGGGTCCCACACATTTGAGGAAATACCTATGAGCACATTTGCCACCTCTGGGGACGTGGACGCTGGTCCTATAAGCAGTACCCCAGTACCTGGCGTACGTAGGATTGCAGGGCCTCGCCTTAACCTATATAGTAAGGCCACTCAACAGGTTCCTGTATCTGATTCTGCCTTTGTGTCCCGTCCTGCATCATTTGTCACATATGATAATCCTGTGTATGATCCTGAGGAAACTATTATATTTGAACATCCTGATTTACATGCACCTCCAGATCCTGATTTTCTGGATGTTGTGGCCTTACATCGCCCTGCCCTTACGTCTCGCAAAGGCACTGTACGTTTTAGTCGTGTAGGACAGCGTGCTACCTTGAAAACACGTAGTGGCAAACAAATAGGGGCCCGGGTACACTTTTACCATGATGTAAGTCCCATTTCGGCTGCGGAATCCATTGAGATGCAGCCATTATTACCTTCCCCTGACCTTACGCAGCCTGTGTATGATATATATGCTGACACTACACATTTGGACTCTGTGTTGGCAGAACGCCCCTTTCCCGCCTATTCCTCTGCCAATACCACCTTTTCTGGCCCAACCGTTACTGCTACATCTGCTGTATCATCTCAATACACAAATGTTACTGTTCCTTTGTCTCAGGGGTTTGACATTCCTGCTGTTACAGGGCCTGACATAGCGTTTCCCACTGCCCCTAGTGT-CCCCCCATATTCCCCTCATATACCCTTGGCCCCTCCACAGGCTATATATATTCAAGGTACGGATTTCTATTTAGTACCCAATTATGTGTTTTTTCCTAAAAGGCGTAAACGTGTCCCCTATTCTTTTGCAGATGGCTTTGTGGCGGCCTGGTGACGGCAAGGTATACCTGCCTCCCACTCCTGTGTCCAAAGTTTTAAGTACGGACCGCTATGTCCAGCGTACCAACCTGTACTATTATGGAGGCAGCTCCCGCCTTATTACAGTTGGCCACCCTTATTATACTGTACAGGTCAATGGTGCTAACAAAAAGGCCAACATACCTAAGGTATCAGGGTATCAATACAGGGTATTTAGGGTACGGTTGCCTGATCCAAATAAGTTTGGCCTTCCGGACGCTTCCTTATATAATCCTGACACTGAGCGGCTGGTGTGGGCCTGCAGGGGCATTGAGGTGGGCCGGGGTCAGCCCTTGGGGGTTGGTACAAGTGGCCACCCGTTATACAACCGTTTGGATGACACTGAAAATGCTTCCTTATTGGTTGCTGCAGATACTGACAGTAGGGATAATATATCTGTTGACTATAAACAAACACAGCTTCTTATTATTGGCTGTAAGCCTCCTATAGGGGAGCACTGGGCCAAGGGTACTGTGTGCTCTAGTGTTGTGCCTCAGCAGGGGGATTGCCCACCTTTGCAGTTGCTAAATACTACTATTGAGGATGGCGATATGGTGGAAACAGGCTATGGAGCCATGGACTTTTCCACGCTGCAGGAATCTAAATCGGAGGTGCCTATTGATATTTGTGACTCCACCTGCAAGTATCCCGATTATTTGCAAATGGCTGCAGAGCCATATGGGGATTGTATGTTTTTTTGTTTGCGGCGGGAGCAAATGTTTGCTCGCCACTTTTTTAATAGGCAGGGTGTTATGGGTGAGGACCTGCCAAAAACCTTGTATATGCCTGGGTCTGCTGCTAATAACAGAAATACACTTACTAGCTATGTATATGCCCCAACGCCCAGTGGGTCTATGGTTACCTCTGATTCCCAGTTATTTAATAAGCCTTATTGGCTGCACCGTGCACAGGGCCATAATAATGGTATTTGTTGGTTTAATGAGTTGTTTGTTACTGTGGTAGATACCACCCGTAGTACCAACCTTACCATTTGTGCTGCTTCCCAGTCTGCCACAGAATACAGTTCTACACGCTTCAAGGAATATTTAAGACACACTGAGGAATATGACCTACAGTTTATATTCCAACTATGTAAAATACACCTAACGCCTGAGATAATGTCCTATTTACACAATATGAATGACACATTGTTAGATGAATGGAACTTTGGTGTCATTCCCCCTCCCTCCACTAGTTTGGATGATACCTATCGCTTTCTTACCTCTCGGGCCATTACATGTCAAAAGGGCACTGCTGCCCCAGAACCTAAAAAGGATCCATATGATAAGTTATCCTTTTGGGATGTGGATCTTAAGGAACGTTTGTCCACTGATCTTGACCAGTTCCCTTTGGGTCGCAAGTTTTTATTACAATTGGGCGGCCGCCCCTCGTCTGTACCTCGCAAGCGTGCTGCCCCCGTGTCTACCTCCAAAGCCCCCAAACGCAAAAAGGCCAAACGGTAATTTATACTCTGTGTGTTGTGTGTGCTGTATTTGGTTTTGTATATTATGTTATGTGGTGCCCTTTGTGTGTGTATGTATTGTATACCTTATGTATGTATCCCTACTGTTGTGTGGTGTGTGTCCTCTATGTACCCCTGTGTAGTGTGTGTCCTGTATGTAACCCCTATGTACTGTGTGTCCTGTATGTAACCCCTATTGCACACATGTGTGTGTATGTATTTATGGAATGTGTGTGTT-GTTTGTGCATTAATAAACTATGTGTCACTGTGGACCTGTGTCCAGCTGCGCCCTATGAGATATGTATTCGGCCATTTCCTTTCCCACCCAGCGTCCATTTTGAGTTCAGCGACCGGTTTCGGTCTCCCGCGTTTTTGTTTTGGTTGTGGCGCCATGCCACTTTACACAAAGACTTGTAATCTCTTATACTTCCTGCGTAGGCGGCTACATGTTCCACACCTGGGAGTGCCTGACATTTATTTGGCTACAAATACATTGTGCTGTGCACAATTTATGTACTTTCATTACTCATTTTGCAATAATACTGCTGTTAGGCACATAGTTTTGCTGACTACTTTCCCCTAATTACACTTTTGGCTTCAAAACTTGCCCACGCATTCAACTATGTGTCTTGTAACCCTTGTTTTATTGCTTTTAAACATGTTTCATGCCATACCCATACCGGTCGCTCCCTATGTGTCATTCTTTACTTATTATTATATATTACAATCATAAGACTTAAAAATAAGGAGGGACCGAAATCGGTGCACCGAGATAGGTACATATAAAAAGGATTTGGGCAGGAACCACAGTAGCA
>KU298944|HPV89|
ATGCCCGGACCGCCATATCCAAAAAACATATTTGTGTTGTGCAAAGACTGCGACGTGGATTTAGAGGATCTACGGCTTACATGCATATATTGCACCAAGGAGCTTACAACATCAGAAGTGCTGTCCTTTGCACTAAAGGAACTGGATATAGTGTGGCAGTGGCAGCTGCCCCATGGTGTATGTGCACCGTGCCTAAGTAGGGCCGCCAAGACACGGGAGCTACGACACTGGAACTATTCAAGCTACGGAACAACAGTGGAGCAGGAGACCAACACACCTTTGGCCCAGCTGTATATGAGATGCTATATATGCTGTAAGCCGTTATGCAGCCAGGAAAAGGACTATATGGTGTATTTTAAAGAGCGATTTCATAAAATATCTGGAGAGTGGACAGGAAAGTGTTGCAACTGCAGGGTAATATGCACGGCCGCACGCCGACCATCCAGGATATAGTTCTGGAAGAACGTCCAGAACCAATTAGCCTACAATGTGAGGAAGAAATGCTAGACAGCTCAGATGAGGAAGATGCTAGGGATTGTATGCATGAGCAACAGCAACTGGCAGAACGAGCACAGCAGGCCTTTAGGGTGGTAACTACGTGTGGTGTGTGCTATCGTGCAGTTAGGTTAGTAGTATTGTCTGACGACGCACATCTAAGACATCTACAACAGCTGCTGCTGAATGACCTGTCCATAGTGTGTCCGGGCTGCGCGTAAGGACATGGCAGACCACGAAGGTACTAACAGTGGGGACGAATGCGATGCAGCAACACGGGCGGGCGGGTGGTTTTTGGTAGAGGCCATAGTGGAGAACACAACAGGGGACCAGGTGTCCAGTGATGAGGATGAGGATGACACCTGTGTAGATACTGGGGAAGATCTTGTAGACTTTATAGTAAATGAAAGGCACCCGGGGGATGGGCAGGAAGTGCCGTTAGCACTGTATGTGCACCAAAATGCACAGGATGACGCTGCAGCAGTGCAGGCACTAAAACGAAAGTTTACCTATAGCCCGGCATCCAGTACCGGCGTGTCATGGGTAGATAAGGAATTAAGTCCCCGGTTGGATGCCATAAACCTAAACAGGGGCCACGAAAAAGCCAGGCGACGGTTGTTTGAACGGGACAGTGGGTATGGCAATACGCAGGTGGATACGGGAGCATCCGAAAGTGAGGTATTGGGGGACACAGACAACACCGGGGGGGAGGGCGCTGCGCAGGACGCAGGGGAGGAGGAACGCGGGGGGGGGGATGGGGAATCACAGCCGTCTGCAAATTTACAACAGACGCAGGAGGGAACGCAAGGTGTGCTGGAGCTGCTTAAGGCGAGCAACATAAGGGCCACCATACTGAGTAAGTTTAAGGAACTATTTGGACTATCCTACTATGACCTTGTAAGGCAATTTAAAAGTGATAAGTCTACATGTGGGGACTGGGTTGTGTGTGGCTTTGGGGTGTACCATGCAGTGGCGGAAGCTGTAAAAACATTGCTACAGCCACACTGTGTGTATGCACACATACAGCTGCAAACATGTAATTGGGGCATGGTTGTGCTTGCATTAGTAAGGTTTAAATGTGGCAAAAACAGGGAGTCAGTGGCCCATTGCATGGCAACACTGTTAAATATACCTGACAGGCACATGTTAATAGAACCACCAAAAATACGTAGCGGGCCATGTGCACTATATTGGTATAGAACAGCAATGGGAAATGCAAGTGAAGTCTTTGGGGAAACACCAGAATGGATAGTAAGGCAAACAGTAATAGGAGAGGCAATGAAGGAAACCCAGTTTAGTTTATCAACATTAGTACAATGGGCCTATGACAATGATATTACAGATGAAAGTCAGCTAGCATATGAGTATGCACTATTAGGAAACGAGGACCCAAATGCAGCAGCCTTTTTAGCTAGTAATTGCCAAGCTAAATATATTAAAGATGCTATAACAATGTGTAAGCATTACAAACGGGCAGAACAGGCACGCATGACAATGGCACAATGGATTAAATATAGAGGCAGCAAAGTACCAGACACAGGCGACTGGAGACATATAGTAAAATTCCTAAGATACCAAAATGTGGAATTCATTACATTTATGAGTGCATTTAAGCACTTCCTAAAGGGCACACCAAAGAAAAGTTGTATGGTGTTCTATGGGCCAAGTGACACAGGGAAATCCCTGTTTTGCATGAGTTTATTGCATTACCTTGGGGGAGCAGTAATTTCATTTGTAAATTCCAGCAGCCATTTTTGGCTGTCCCCGTTGGTGGATGCCAAAGTAGGATTGCTAGACGATGCCACAATGCAATGCTGGACATACATAGATGTATATTTGCGAAGCATATTGGATGGTAACGCAATAAGTATAGATAGAAAACATAGAAACCTAACACAACTAAAATGTCCACCCTTAATGATAACCACCAATGTGGACCCCTTAGCAGATGATACATTAAAATATTTAAAAAGTAGAATAGTAGTGTTTAGATTTCTAAACAAATGTCCAATGAACGCAAACGGGGAGCCAGTATATACATTAAATAATGAAACATGGAAATCATTTTTTCAAAGGTCTTGGGCACGTTTAGACTTACAACCTGAGGAGGAGGAGGAGGAGGAGGAGGAAAATGGCATCGCTAGCCGACCGTTTAGATGCGTGCCAGGAGAGGTTAATAGACCTTTATGAAAAGGATAGCAACAAGCTACAGGACCAATTATCACATTGGCAGTACGTGCGTCTGGAATATGCTATTTTATATAAAGCACGCCAAGCAGGACTAACAAGTGTAGGCCACCAGGTGGTGCCACCACTTAATGTAACCAAAGAAAAGGCCAGTCAGGCCATTACCATACATTTGTCATTGCAAAGTTTAAATGCCAGTGCATATAAAGATGAACCCTGGACACTGCAGCATACATCACTGGACATGTGGAACGCCCCCCCCAAGGGGTGCTGGAAGAAAAAAGGACATACAGTAACTGTTAAATACGATGGAGAGGACCAAAAGGCCATGGAATATGTTTCTTGGGGTGAAATATACATACAATGTCCAGAAACGGACATGTGGTACAAGGTGGCCGGACATGTGAATGCCACAGGGCTATATTACGAGGTGGAGGGCTGTAGACACTACTATGTGAACTTTACAAAGGAGGCAAAGCACTATGGGGATACAGGCGCGTGGGAGGTGCATTGGGGAAGCACTGTTATTTACCATGCATGCGCATCTGTATCTAGTACCCAGGACCTTGTGCGAGAAGTACCCCCTGCTGCAGTTGGTGACCGGCTACACCACCCCACCACACCCACCTCCTGCACCGACGGTGTGGGCACCTCCGAGACAGCCCCCACGGTGCAGACGCCGCCTTATAAGCGACAGCGACTCCACAGAGACGGAGTGCAGCAGCCCACCACAACAGCACAAAAGCACGTGGACAGTAGCCACAGGGGGCTCCACAGTGACCCTGACGGCACAGAACGACTCGGGATCGCGCATTGTTGTAACACTGCACCTGTAATACACCTACAAGGTGAAGCCAACAAACTAAAATGTTTTAGATATAGATTAAAGCAATCAGTACCTGACCTATACCTACGTGCGTCCTCCACATGGCATTGGGCCTGTGGGGGGCCCACCACTAAGGCTACCTTTGTAACACTGTGGTATTCTAGTGTTGAACAACGGGCACAATTTCTTGCACGTGTGCATATACCAAAGGGTATACAGGCTATGCAAGGTCATATGTCCATGTTTATGTAACCACCTTATATGTAATCTTTGGTACAGTGTATTGTGTATATACAATGTAAATAATGTTTGTACTGCATAGCTGAGCCTACCATAGTCCTGTGCCACATATATTGTACATTGCAATAGTAACCCTGGATATTATACTATGTCTTATATGTTTGTGGAGTGATATACTTGTGCTGCTTATTTGCTTTTGGCTTTCGCATTTGCCTGCATTAACAGCTTTCCTTGTGTTGTTGGGTATTGTGTATGTAGGGTTACTACTTCTTTATGTGCAAGTATTGTGGTATATAGGACTATAACCACACACCAGCCAATACTGCTGCTACCTGTATATACATCCCATTGCTTTATACACATGTTCCCTGTAGAGGTACGCGGTCGGGGGGGGGGGTACGACATGGTGGTATTTGACAGACATGATGTTGGGTTACTAGGCATATTGTTGTTACTTATTGCTCTTGTATTAATTTTGTTATACATTCGTTTGCTACTACATTATTGAACATGCTTTTATAGTGCATTCCCATACCTGTATTTGGTACACAGCTATAGGATTGTGTTTTTTATTTTTCTATATACAATAAATACATTGTTGCAATGACCCACCCTGTGCGGCGTCGTAAACGGGCCTCGGTTACAGACCTGTATCGCACATGTAAGGCCACAGGCACATGTCCCTCTGATGTTATACCTAAGGTGGAGGGCAATACATTGGCTGACAAAATATTAAAATGGGCCAGTCTTGGTGTGTTTTTTGGTGGCCTAGGCATTGGCACGTCCTCTGGCACTGGAGGCCGTACTGGCTATGTGCCCTTGGGTACCCGCCCTCCTACTGTTGTGGATGTAGGCCCTACTGCACGCCCGCCTGTGGTAATTGAACCTGTAGGTGCAGGCGAGCCCTCCATTGTTAACCTTGTGGAGGACTCTAGCATTGTTGAGTCAGGGGCTGTTTTGCCCAATTTTACAGGCACCGATGGCTTTGAAATTACCACCTCCTCCACTACCACCCCTGCCGTGTTGGACATCACCCCCTCAGGTGCTACTGTACAAGTTAGTAGCACCAGTTATAGCAATCCTGCATTTACCGAGCCCTCCATTATTGAGCCCCCGCAGCATGGCAGTGTTTCTGGCCATGTGTTTACTAGTACTCCCACCTCGGGGTCCCACACATTTGAGGAAATACCTATGAGCACATTTGCCACCTCTGGGGACGTGGACGCTGGTCCTATAAGCAGTACCCCAGTACCTGGCGTACGTAGGATTGCAGGGCCTCGCCTTAACCTATATAGTAAGGCCACTCAACAGGTTCCTGTATCTGATTCTGCCTTTGTGTCCCGTCCTGCATCATTTGTCACATATGATAATCCTGTGTATGATCCTGAGGAAACTATTATATTTGAACATCCTGATTTACATGCACCTCCAGATCCTGATTTTCTGGATGTTGTGGCCTTACATCGCCCTGCCCTTACGTCTCGCAAAGGCACTGTACGTTTTAGTCGTGTAGGACAGCGTGCTACCTTGAAAACACGTAGTGGCAAACAAATAGGGGCCCGGGTACACTTTTACCATGATGTAAGTCCCATTTCGGCTGCGGAATCCATTGAGATGCAGCCATTATTACCTTCCCCTGACCTTACGCAGCCTGTGTATGATATATATGCTGACACTACACATTTGGACTCTGTGTTGGCAGAACGCCCCTTTCCCGCCTATTCCTCTGCCAATACCACCTTTTCTGGCCCAACCGTTACTGCTACATCTGCTGTATCATCTCAATACACAAATGTTACTGTTCCTTTGTCTCAGGGGTTTGACATTCCTGCTGTTACAGGGCCTGACATAGCGTTTCCCACTGCCCCTAGTGT-CCCCCCATATTCCCCTCATATACCCTTGGCCCCTCCACAGGCTATATATATTCAAGGTACGGATTTCTATTTAGTACCCAATTATGTGTTTTTTCCTAAAAGGCGTAAACGTGTCCCCTATTCTTTTGCAGATGGCTTTGTGGCGGCCTGGTGACGGCAAGGTATACCTGCCTCCCACTCCTGTGTCCAAAGTTTTAAGTACGGACCGCTATGTCCAGCGTACCAACCTGTACTATTATGGAGGCAGCTCCCGCCTTATTACAGTTGGCCACCCTTATTATACTGTACAGGTCAATGGTGCTAACAAAAAGGCCAACATACCTAAGGTATCAGGGTATCAATACAGGGTATTTAGGGTACGGTTGCCTGATCCAAATAAGTTTGGCCTTCCGGACGCTTCCTTATATAATCCTGACACTGAGCGGCTGGTGTGGGCCTGCAGGGGCATTGAGGTGGGCCGGGGTCAGCCCTTGGGGGTTGGTACAAGTGGCCACCCGTTATACAACCGTTTGGATGACACTGAAAATGCTTCCTTATTGGTTGCTGCAGATACTGACAGTAGGGATAATATATCTGTTGACTATAAACAAACACAGCTTCTTATTATTGGCTGTAAGCCTCCTATAGGGGAGCACTGGGCCAAGGGTACTGTGTGCTCTAGTGTTGTGCCTCAGCAGGGGGATTGCCCACCTTTGCAGTTGCTAAATACTACTATTGAGGATGGCGATATGGTGGAAACAGGCTATGGAGCCATGGACTTTTCCACGCTGCAGGAATCTAAATCGGAGGTGCCTATTGATATTTGTGACTCCACCTGCAAGTATCCCGATTATTTGCAAATGGCTGCAGAGCCATATGGGGATTGTATGTTTTTTTGTTTGCGGCGGGAGCAAATGTTTGCTCGCCACTTTTTTAATAGGCAGGGTGTTATGGGTGAGGACCTGCCAAAAACCTTGTATATGCCTGGGTCTGCTGCTAATAACAGAAATACACTTACTAGCTATGTATATGCCCCAACGCCCAGTGGGTCTATGGTTACCTCTGATTCCCAGTTATTTAATAAGCCTTATTGGCTGCACCGTGCACAGGGCCATAATAATGGTATTTGTTGGTTTAATGAGTTGTTTGTTACTGTGGTAGATACCACCCGTAGTACCAACCTTACCATTTGTGCTGCTTCCCAGTCTGCCACAGAATACAGTTCTACACGCTTCAAGGAATATTTAAGACACACTGAGGAATATGACCTACAGTTTATATTCCAACTATGTAAAATACACCTAACGCCTGAGATAATGTCCTATTTACACAATATGAATGACACATTGTTAGATGAATGGAACTTTGGTGTCATTCCCCCTCCCTCCACTAGTTTGGATGATACCTATCGCTTTCTTACCTCTCGGGCCATTACATGTCAAAAGGGCACTGCTGCCCCAGAACCTAAAAAGGATCCATATGATAAGTTATCCTTTTGGGATGTGGATCTTAAGGAACGTTTGTCCACTGATCTTGACCAGTTCCCTTTGGGTCGCAAGTTTTTATTACAATTGGGCGGCCGCCCCTCGTCTGTACCTCGCAAGCGTGCTGCCCCCGTGTCTACCTCCAAAGCCCCCAAACGCAAAAAGGCCAAACGGTAATTTATACTCTGTGTGTTGTGTGTGCTGTATTTGGTTTTGTATATTATGTTATGTGGTGCCCTTTGTGTGTGTATGTATTGTATACCTTATGTATGTATCCCTACTGTTGTGTGGTGTGTGTCCTCTATGTACCCCTGTGTAGTGTGTGTCCTGTATGTAACCCCTATGTACTGTGTGTCCTGTATGTAACCCCTATTGCACACATGTGTGTGTATGTATTTATGGAATGTGTGTGTT-GTTTGTGCATTAATAAACTATGTGTCACTGTGGACCTGTGTCCAGCTGCGCCCTATGAGATATGTATTCGGCCATTTCCTTTCCCACCCAGCGTCCATTTTGAGTTCAGCGACCGGTTTCGGTCTCCCGCGTTTTTGTTTTGGTTGTGGCGCCATGCCACTTTACACAAAGACTTGTAATCTCTTATACTTCCTGCGTAGGCGGCTACATGTTCCACACCTGGGAGTGCCTGACATTTATTTGGCTACAAATACATTGTGCTGTGCACAATTTATGTACTTTCATTACTCATTTTGCAATAATACTGCTGTTAGGCACATAGTTTTGCTGACTACTTTCCCCTAATTACACTTTTGGCTTCAAAACTTGCCCACGCATTCAACTATGTGTCTTGTAACCCTTGTTTTATTGCTTTTAAACATGTTTCATGCCATACCCATACCGGTCGCTCCCTATGTGTCATTCTTTACTTATTATTATATATTACAATCATAAGACTTAAAAATAAGGAGGGACCGAAATCGGTGCACCGAGATAGGTACATATAAAAAGGATTTGGGCAGGAACCACAGTAG--
>KU298945|HPV89|
ATGCCCGGACCGCCATATCCAAAAAACATATTTGTGTTGTGCAAAGACTGCGACGTGGATTTAGAGGATCTACGGCTTACATGCATATATTGCACCAAGGAGCTTACAACATCAGAAGTGCTGTCCTTTGCACTAAAGGAACTGGATATAGTGTGGCAGTGGCAGCTGCCCCATGGTGTATGTGCACCGTGCCTAAGTAGGGCCGCCAAGACACGGGAGCTACGACACTGGAACTATTCAAGCTACGGAACAACAGTGGAGCAGGAGACCAACACACCTTTGGCCCAGCTGTATATGAGATGCTATATATGCTGTAAGCCGTTATGCAGCCAGGAAAAGGACTATATGGTGTATTTTAAAGAGCGATTTCATAAAATATCTGGAGAGTGGACAGGAAAGTGTTGCAACTGCAGGGTAATATGCACGGCCGCACGCCGACCATCCAGGATATAGTTCTGGAAGAACGTCCAGAACCAATTAGCCTACAATGTGAGGAAGAAATGCTAGACAGCTCAGATGAGGAAGATGCTAGGGATTGTATGCATGAGCAACAGCAACTGGCAGAACGAGCACAGCAGGCCTTTAGGGTGGTAACTACGTGTGGTGTGTGCTATCGTGCAGTTAGGTTAGTAGTATTGTCTGACGACGCACATCTAAGACATCTACAACAGCTGCTGCTGAATGACCTGTCCATAGTGTGTCCGGGCTGCGCGTAAGGACATGGCAGACCACGAAGGTACTAACAGTGGGGACGAATGCGATGCAGCAACACGGGCGGGCGGGTGGTTTTTGGTAGAGGCCATAGTGGAGAACACAACAGGGGACCAGGTGTCCAGTGATGAGGATGAGGATGACACCTGTGTAGATACTGGGGAAGATCTTGTAGACTTTATAGTAAATGAAAGGCACCCGGGGGATGGGCAGGAAGTGCCGTTAGCACTGTATGTGCACCAAAATGCACAGGATGACGCTGCAGCAGTGCAGGCACTAAAACGAAAGTTTACCTATAGCCCGGCATCCAGTACCGGCGTGTCATGGGTAGATAAGGAATTAAGTCCCCGGTTGGATGCCATAAACCTAAACAGGGGCCACGAAAAAGCCAGGCGACGGTTGTTTGAACGGGACAGTGGGTATGGCAATACGCAGGTGGATACGGGAGCATCCGAAAGTGAGGTATTGGGGGACACAGACAACACCGGGGGGGAGGGCGCTGCGCAGGACGCAGGGGAGGAGGAACGCGGGGGGGGGGATGGGGAATCACAGCCGTCTGCAAATTTACAACAGACGCAGGAGGGAACGCAAGGTGTGCTGGAGCTGCTTAAGGCGAGCAACATAAGGGCCACCATACTGAGTAAGTTTAAGGAACTATTTGGACTATCCTACTATGACCTTGTAAGGCAATTTAAAAGTGATAAGTCTACATGTGGGGACTGGGTTGTGTGTGGCTTTGGGGTGTACCATGCAGTGGCGGAAGCTGTAAAAACATTGCTACAGCCACACTGTGTGTATGCACACATACAGCTGCAAACATGTAATTGGGGCATGGTTGTGCTTGCATTAGTAAGGTTTAAATGTGGCAAAAACAGGGAGTCAGTGGCCCATTGCATGGCAACACTGTTAAATATACCTGACAGGCACATGTTAATAGAACCACCAAAAATACGTAGCGGGCCATGTGCACTATATTGGTATAGAACAGCAATGGGAAATGCAAGTGAAGTCTTTGGGGAAACACCAGAATGGATAGTAAGGCAAACAGTAATAGGAGAGGCAATGAAGGAAACCCAGTTTAGTTTATCAACATTAGTACAATGGGCCTATGACAATGATATTACAGATGAAAGTCAGCTAGCATATGAGTATGCACTATTAGGAAACGAGGACCCAAATGCAGCAGCCTTTTTAGCTAGTAATTGCCAAGCTAAATATATTAAAGATGCTATAACAATGTGTAAGCATTACAAACGGGCAGAACAGGCACGCATGACAATGGCACAATGGATTAAATATAGAGGCAGCAAAGTACCAGACACAGGCGACTGGAGACATATAGTAAAATTCCTAAGATACCAAAATGTGGAATTCATTACATTTATGAGTGCATTTAAGCACTTCCTAAAGGGCACACCAAAGAAAAGTTGTATGGTGTTCTATGGGCCAAGTGACACAGGGAAATCCCTGTTTTGCATGAGTTTATTGCATTACCTTGGGGGAGCAGTAATTTCATTTGTAAATTCCAGCAGCCATTTTTGGCTGTCCCCGTTGGTGGATGCCAAAGTAGGATTGCTAGACGATGCCACAATGCAATGCTGGACATACATAGATGTATATTTGCGAAGCATATTGGATGGTAACGCAATAAGTATAGATAGAAAACATAGAAACCTAACACAACTAAAATGTCCACCCTTAATGATAACCACCAATGTGGACCCCTTAGCAGATGATACATTAAAATATTTAAAAAGTAGAATAGTAGTGTTTAGATTTCTAAACAAATGTCCAATGAACGCAAACGGGGAGCCAGTATATACATTAAATAATGAAACATGGAAATCATTTTTTCAAAGGTCTTGGGCACGTTTAGACTTACAACCTGAGGAGGAGGAGGAGGAGGAGGAGGAAAATGGCATCGCTAGCCGACCGTTTAGATGCGTGCCAGGAGAGGTTAATAGACCTTTATGAAAAGGATAGCAACAAGCTACAGGACCAATTATCACATTGGCAGTACGTGCGTCTGGAATATGCTATTTTATATAAAGCACGCCAAGCAGGACTAACAAGTGTAGGCCACCAGGTGGTGCCACCACTTAATGTAACCAAAGAAAAGGCCAGTCAGGCCATTACCATACATTTGTCATTGCAAAGTTTAAATGCCAGTGCATATAAAGATGAACCCTGGACACTGCAGCATACATCACTGGACATGTGGAACGCCCCCCCCAAGGGGTGCTGGAAGAAAAAAGGACATACAGTAACTGTTAAATACGATGGAGAGGACCAAAAGGCCATGGAATATGTTTCTTGGGGTGAAATATACATACAATGTCCAGAAACGGACATGTGGTACAAGGTGGCCGGACATGTGAATGCCACAGGGCTATATTACGAGGTGGAGGGCTGTAGACACTACTATGTGAACTTTACAAAGGAGGCAAAGCACTATGGGGATACAGGCGCGTGGGAGGTGCATTGGGGAAGCACTGTTATTTACCATGCATGCGCATCTGTATCTAGTACCCAGGACCTTGTGCGAGAAGTACCCCCTGCTGCAGTTGGTGACCGGCTACACCACCCCACCACACCCACCTCCTGCACCGACGGTGTGGGCACCTCCGAGACAGCCCCCACGGTGCAGACGCCGCCTTATAAGCGACAGCGACTCCACAGAGACGGAGTGCAGCAGCCCACCACAACAGCACAAAAGCACGTGGACAGTAGCCACAGGGGGCTCCACAGTGACCCTGACGGCACAGAACGACTCGGGATCGCGCATTGTTGTAACACTGCACCTGTAATACACCTACAAGGTGAAGCCAACAAACTAAAATGTTTTAGATATAGATTAAAGCAATCAGTACCTGACCTATACCTACGTGCGTCCTCCACATGGCATTGGGCCTGTGGGGGGCCCACCACTAAGGCTACCTTTGTAACACTGTGGTATTCTAGTGTTGAACAACGGGCACAATTTCTTGCACGTGTGCATATACCAAAGGGTATACAGGCTATGCAAGGTCATATGTCCATGTTTATGTAACCACCTTATATGTAATCTTTGGTACAGTGTATTGTGTATATACAATGTAAATAATGTTTGTACTGCATAGCTGAGCCTACCATAGTCCTGTGCCACATATATTGTACATTGCAATAGTAACCCTGGATATTATACTATGTCTTATATGTTTGTGGAGTGATATACTTGTGCTGCTTATTTGCTTTTGGCTTTCGCATTTGCCTGCATTAACAGCTTTCCTTGTGTTGTTGGGTATTGTGTATGTAGGGTTACTACTTCTTTATGTGCAAGTATTGTGGTATATAGGACTATAACCACACACCAGCCAATACTGCTGCTACCTGTATATACATCCCATTGCTTTATACACATGTTCCCTGTAGAGGTACGCGGTCGGGGGGGGGGGTACGACATGGTGGTATTTGACAGACATGATGTTGGGTTACTAGGCATATTGTTGTTACTTATTGCTCTTGTATTAATTTTGTTATACATTCGTTTGCTACTACATTATTGAACATGCTTTTATAGTGCATTCCCATACCTGTATTTGGTACACAGCTATAGGATTGTGTTTTTTATTTTTCTATATACAATAAATACATTGTTGCAATGACCCACCCTGTGCGGCGTCGTAAACGGGCCTCGGTTACAGACCTGTATCGCACATGTAAGGCCACAGGCACATGTCCCTCTGATGTTATACCTAAGGTGGAGGGCAATACATTGGCTGACAAAATATTAAAATGGGCCAGTCTTGGTGTGTTTTTTGGTGGCCTAGGCATTGGCACGTCCTCTGGCACTGGAGGCCGTACTGGCTATGTGCCCTTGGGTACCCGCCCTCCTACTGTTGTGGATGTAGGCCCTACTGCACGCCCGCCTGTGGTAATTGAACCTGTAGGTGCAGGCGAGCCCTCCATTGTTAACCTTGTGGAGGACTCTAGCATTGTTGAGTCAGGGGCTGTTTTGCCCAATTTTACAGGCACCGATGGCTTTGAAATTACCACCTCCTCCACTACCACCCCTGCCGTGTTGGACATCACCCCCTCAGGTGCTACTGTACAAGTTAGTAGCACCAGTTATAGCAATCCTGCATTTACCGAGCCCTCCATTATTGAGCCCCCGCAGCATGGCAGTGTTTCTGGCCATGTGTTTACTAGTACTCCCACCTCGGGGTCCCACACATTTGAGGAAATACCTATGAGCACATTTGCCACCTCTGGGGACGTGGACGCTGGTCCTATAAGCAGTACCCCAGTACCTGGCGTACGTAGGATTGCAGGGCCTCGCCTTAACCTATATAGTAAGGCCACTCAACAGGTTCCTGTATCTGATTCTGCCTTTGTGTCCCGTCCTGCATCATTTGTCACATATGATAATCCTGTGTATGATCCTGAGGAAACTATTATATTTGAACATCCTGATTTACATGCACCTCCAGATCCTGATTTTCTGGATGTTGTGGCCTTACATCGCCCTGCCCTTACGTCTCGCAAAGGCACTGTACGTTTTAGTCGTGTAGGACAGCGTGCTACCTTGAAAACACGTAGTGGCAAACAAATAGGGGCCCGGGTACACTTTTACCATGATGTAAGTCCCATTTCGGCTGCGGAATCCATTGAGATGCAGCCATTATTACCTTCCCCTGACCTTACGCAGCCTGTGTATGATATATATGCTGACACTACACATTTGGACTCTGTGTTGGCAGAACGCCCCTTTCCCGCCTATTCCTCTGCCAATACCACCTTTTCTGGCCCAACCGTTACTGCTACATCTGCTGTATCATCTCAATACACAAATGTTACTGTTCCTTTGTCTCAGGGGTTTGACATTCCTGCTGTTACAGGGCCTGACATAGCGTTTCCCACTGCCCCTAGTGT-CCCCCCATATTCCCCTCATATACCCTTGGCCCCTCCACAGGCTATATATATTCAAGGTACGGATTTCTATTTAGTACCCAATTATGTGTTTTTTCCTAAAAGGCGTAAACGTGTCCCCTATTCTTTTGCAGATGGCTTTGTGGCGGCCTGGTGACGGCAAGGTATACCTGCCTCCCACTCCTGTGTCCAAAGTTTTAAGTACGGACCGCTATGTCCAGCGTACCAACCTGTACTATTATGGAGGCAGCTCCCGCCTTATTACAGTTGGCCACCCTTATTATACTGTACAGGTCAATGGTGCTAACAAAAAGGCCAACATACCTAAGGTATCAGGGTATCAATACAGGGTATTTAGGGTACGGTTGCCTGATCCAAATAAGTTTGGCCTTCCGGACGCTTCCTTATATAATCCTGACACTGAGCGGCTGGTGTGGGCCTGCAGGGGCATTGAGGTGGGCCGGGGTCAGCCCTTGGGGGTTGGTACAAGTGGCCACCCGTTATACAACCGTTTGGATGACACTGAAAATGCTTCCTTATTGGTTGCTGCAGATACTGACAGTAGGGATAATATATCTGTTGACTATAAACAAACACAGCTTCTTATTATTGGCTGTAAGCCTCCTATAGGGGAGCACTGGGCCAAGGGTACTGTGTGCTCTAGTGTTGTGCCTCAGCAGGGGGATTGCCCACCTTTGCAGTTGCTAAATACTACTATTGAGGATGGCGATATGGTGGAAACAGGCTATGGAGCCATGGACTTTTCCACGCTGCAGGAATCTAAATCGGAGGTGCCTATTGATATTTGTGACTCCACCTGCAAGTATCCCGATTATTTGCAAATGGCTGCAGAGCCATATGGGGATTGTATGTTTTTTTGTTTGCGGCGGGAGCAAATGTTTGCTCGCCACTTTTTTAATAGGCAGGGTGTTATGGGTGAGGACCTGCCAAAAACCTTGTATATGCCTGGGTCTGCTGCTAATAACAGAAATACACTTACTAGCTATGTATATGCCCCAACGCCCAGTGGGTCTATGGTTACCTCTGATTCCCAGTTATTTAATAAGCCTTATTGGCTGCACCGTGCACAGGGCCATAATAATGGTATTTGTTGGTTTAATGAGTTGTTTGTTACTGTGGTAGATACCACCCGTAGTACCAACCTTACCATTTGTGCTGCTTCCCAGTCTGCCACAGAATACAGTTCTACACGCTTCAAGGAATATTTAAGACACACTGAGGAATATGACCTACAGTTTATATTCCAACTATGTAAAATACACCTAACGCCTGAGATAATGTCCTATTTACACAATATGAATGACACATTGTTAGATGAATGGAACTTTGGTGTCATTCCCCCTCCCTCCACTAGTTTGGATGATACCTATCGCTTTCTTACCTCTCGGGCCATTACATGTCAAAAGGGCACTGCTGCCCCAGAACCTAAAAAGGATCCATATGATAAGTTATCCTTTTGGGATGTGGATCTTAAGGAACGTTTGTCCACTGATCTTGACCAGTTCCCTTTGGGTCGCAAGTTTTTATTACAATTGGGCGGCCGCCCCTCGTCTGTACCTCGCAAGCGTGCTGCCCCCGTGTCTACCTCCAAAGCCCCCAAACGCAAAAAGGCCAAACGGTAATTTATACTCTGTGTGTTGTGTGTGCTGTATTTGGTTTTGTATATTATGTTATGTGGTGCCCTTTGTGTGTGTATGTATTGTATACCTTATGTATGTATCCCTACTGTTGTGTGGTGTGTGTCCTCTATGTACCCCTGTGTAGTGTGTGTCCTGTATGTAACCCCTATGTACTGTGTGTCCTGTATGTAACCCCTATTGCACACATGTGTGTGTATGTATTTATGGAATGTGTGTGTT-GTTTGTGCATTAATAAACTATGTGTCACTGTGGACCTGTGTCCAGCTGCGCCCTATGAGATATGTATTCGGCCATTTCCTTTCCCACCCAGCGTCCATTTTGAGTTCAGCGACCGGTTTCGGTCTCCCGCGTTTTTGTTTTGGTTGTGGCGCCATGCCACTTTACACAAAGACTTGTAATCTCTTATACTTCCTGCGTAGGCGGCTACATGTTCCACACCTGGGAGTGCCTGACATTTATTTGGCTACAAATACATTGTGCTGTGCACAATTTATGTACTTTCATTACTCATTTTGCAATAATACTGCTGTTAGGCACATAGTTTTGCTGACTACTTTCCCCTAATTACACTTTTGGCTTCAAAACTTGCCCACGCATTCAACTATGTGTCTTGTAACCCTTGTTTTATTGCTTTTAAACATGTTTCATGCCATACCCATACCGGTCGCTCCCTATGTGTCATTCTTTACTTATTATTATATATTACAATCATAAGACTTAAAAATAAGGAGGGACCGAAATCGGTGCACCGAGATAGGTACATATAAAAAGGATTTGGGCAGGAACCACAGTAG--
>LNS6249536_HPV89
ATGCCCGGACCGCCATATCCAAAAAACATATTTGTGTTGTGCAAAGACTGCGACGTGGATTTAGAGGATCTACGGCTTACATGCATATATTGCACCAAGGAGCTTACAACATCAGAAGTGCTGTCCTTTGCACTAAAGGAACTGGATATAGTGTGGCAGTGGCAGCTGCCCCATGGTGTATGTGCACCGTGCCTAAGTAGGGCCGCCAAGACACGGGAGCTACGACACTGGAACTATTCAAGCTACGGAACAACAGTGGAGCAGGAGACCAACACACCTTTGGCCCAGCTGTATATGAGATGCTATATATGCTGTAAGCCGTTATGCAGCCAGGAAAAGGACTATATGGTGTATTTTAAAGAGCGATTTCATAAAATATCTGGAGAGTGGACAGGAAAGTGTTGCAACTGCAGGGTAATATGCACGGCCGCACGCCGACCATCAAGGATATAGTTCTGGAAGAACGTCCAGAACCAATTAGCCTACAATGTGAGGAAGAAATGCTAGACAGCTCAGATGAGGAAGATGCTAGGGATTGTATGCATGAGCAACAGCAACTGGCAGAACGAGCACAGCAGGCCTTTAGGGTGGTAACTACGTGTGGTGTGTGCTATCGTGCAGTTAGGTTAGTAGTATTGTCTGACGACGCACATCTAAGACATCTACAACAGCTGCTGCTGAATGACCTGTCCATAGTGTGTCCGGGCTGCGCGTAAGGACATGGCAGACCACGAAGGTACTAACAGTGGGGACGAATGCGATGCAGCAACACGGGCGGGCGGGTGGTTTCTGGTAGAGGCCATAGTGGAGAACACAACAGGGGACCAGGTGTCCAGTGATGAGGATGAGGATGACACCTGTGTAGATACTGGGGAAGATCTTGTAGACTTTATAGTAAATGAAAGGCACCCGGGGGATGGGCAGGAAGTGCCGTTAGCACTGTATGTGCACCAAAATGCACAGGATGACGCTGCAGCAGTGCAGGCACTAAAACGAAAGTTTACCTATAGCCCGGCATCCAGTACCGGCGTGTCATGGGTAGATAAGGAATTAAGTCCCCGGTTGGATGCCATAAACCTAAACAGGGGCCACGAAAAGGCCAGGCGACGGTTGTTTGAACGGGACAGTGGGTATGGCAATACGCAGGTGGATACGGGAGCATCCGAAAGTGAGGTATTGGGGGACACAGACAACACCGGGGGGGAGGGCGCTGCGCAGGACGCAGGGGNNNNNNNNNNNNNNNNGGGGGATGGGGAATCACAGCCGTCTGCAAATTTACAACAGACGCAGGAGGGAACGCAAGGTGTGCTGGAGCTGCTTAAGGCGAGCAACATAAGGGCCACCATACTGAGTAAGTTTAAGGAACTATTTGGACTATCCTACTATGACCTTGTAAGGCAATTTAAAAGTGATAAGTCTACATGTGGGGACTGGGTTGTGTGTGGCTTTGGGGTGTACCATGCAGTGGCGGAAGCTGTAAAAACATTGCTACAGCCACACTGTGTGTATGCACACATACAGCTGCAAACATGTAATTGGGGCATGGTTGTGCTTGCATTAGTAAGGTTTAAATGTGGCAAAAACAGGGAGTCAGTGGCCCATTGCATGGCAACACTGTTAAATATACCTGACAGGCACATGTTAATAGAACCACCAAAAATACGTAGCGGGCCATGTGCACTATATTGGTATAGAACAGCAATGGGAAATGCAAGTGAAGTCTTTGGGGAAACACCAGAATGGATAGTAAGGCAAACAGTAATAGGAGAGGCAATGAAGGAAACCCAGTTTAGTTTATCAACATTAGTACAATGGGCCTATGACAATGATATTACAGATGAAAGTCAGCTAGCATATGAGTATGCACTATTAGGAAACGAGGACCCAAATGCAGCAGCCTTTTTAGCTAGTAATTGCCAAGCTAAATATATTAAAGATGCTATAACAATGTGTAAGCATTACAAACGGGCAGAACAGGCACGCATGACAATGGCACAATGGATTAAATATAGAGGCAGCAAAGTACCAGACACAGGCGACTGGAGACATATAGTAAAATTCCTAAGATACCAAAATGTGGAATTTATTACATTTATGAGTGCATTTAAGCACTTCCTAAAGGGCACACCAAAGAAAAGTTGTATGGTGTTCTATGGGCCAAGTGACACAGGGAAATCCCTGTTTTGCATGAGTTTATTGCATTACCTTGGGGGAGCAGTAATTTCATTTGTAAATTCCAGCAGCCATTTTTGGCTGTCCCCGTTGGTGGATGCCAAAGTAGGATTGCTAGACGATGCCACAATGCAATGCTGGACATACATAGATGTATATTTGCGGAGCATATTGGATGGTAACGCAATAAGTATAGATAGAAAACATAGAAACCTAACACAACTAAAATGTCCACCCTTAATGATAACCACCAATGTGGACCCCTTAGCAGATGATACATTAAAATATTTAAAAAGTAGAATAGTAGTGTTTAGATTTCTAAACAAATGTCCAATGAACGCAAACGGGGAGCCAGTATATACATTAAATAATGAAACATGGAAATCATTTTTTCAAAGGTCTTGGGCACGTTTAGACTTACAACCTGAGGAGGAGGAGGAGGAGGAGGAGGAAAATGGCATCGCTAGCCGACCGTTTAGATGCGTGCCAGGAGAGGTTAATAGACCTTTATGAAAAGGATAGCAACAAGCTACAGGACCAATTATCACATTGGCAGTACGTGCGTCTGGAATATGCTATTTTATATAAAGCACGCCAAGCAGGACTAACAAGTGTAGGCCACCAGGTGGTGCCACCACTTAATGTAACCAAAGAAAAGGCCAGTCAGGCCATTACCATACATTTGTCATTGCAAAGTTTAAATGCCAGTGCATATAAAGATGAACCCTGGACACTGCAGCATACATCACTGGACATGTGGAACGCCCCCCCCAAGGGGTGCTGGAAGAAAAAAGGACATACAGTAACTGTTAAATACGATGGAGAGGACCAAAAGGCCATGGAATATGTTTCTTGGGGTGAAATATACATACAATGTCCAGAAACGGACATGTGGTACAAGGTGGCCGGACATGTGAATGCCACAGGGCTATATTACGAGGTGGAGGGCTGTAGACACTACTATGTGAACTTTACAAAGGAGGCAAAGCACTATGGGGATACAGGCGCGTGGGAGGTGCATTGGGGAAGCACTGTTATTTACCATGCATGCGCATCTGTATCTAGTACCCAGGACCTTGTGCGAGAAGTACCCTCTGCTGCAGTTGGTGACCGGCTACACCACCCCACCACACCCACCTCCTGCACCGACGGTGTGGGCACCACCGAGACAGCCCCCACGGTGCAGACGCCGCCTTATAAGCGACAGCGACTCCACAGAGACGGAGTGCAGCAGCCCACCACAACAGCACAAAAGCACGTGGACAGTAGCCACAGGGGGCTCCACAGTGACCCTGACGGCACAGAACGACTCGGGATCGCGCATTGTTGTAACACTGCACCTGTAATACACCTACAAGGTGAAGCCAACAAACTAAAATGTTTTAGATATAGATTAAAGCAATCAGTACCTGACCTATACCTACGTGCGTCCTCCACATGGCATTGGGCCTGTGGGGGGCCCACCACTAAGGCTACCTTTGTAACACTGTGGTATTCTAGTGTTGAACAACGGGCACAATTTCTTGCACGTGTGCATATACCAAAGGGTATACAGGCTATGCAAGGTCATATGTCCATGTTTATGTAACCACCTTACATGTAATCTTTGGTACAGTGTATTGTGTATATACAATGTAAATAATGTTTGTACTGCATAGCTGAGCCTACCATAGTCCTGTGCCACATATATTGTACATTGCAATAGTAACCCTGGATATTATACTATGTCTTATATGTTTGTGGAGTGATATACTTGTGCTGCTTATTTGCTTTTGGCTTTCGCATTTGCCTGCATTAACAGCTTTCCTTGTGTTGTTGGGTATTGTGTATGTAGGGTTACTACTTCTTTATGTGCAAGTATTGTGGTATATAGGACTATAACCACACACCAGCCAATACTGCTGCTACCTGTATATACATCCCATTGCTTTATACACATGTTCCCTGTAGAGGTACGCGGTCGGGGGGGGGGGTACGACATGGTGGTATTTGACAGACATGATGTTGGGTTACTAGGCATATTGTTGTTACTTATTGCTCTTGTATTAATTTTGTTATACATTCGTTTGCTACTACATTATTGAACATGCTTTTATAGTGCATTCCCATACCTGTATTTGGTACACAGCTATAGGATTGTGTTTTCTATTTTTATATATACAATAAATACATTGTTGCAATGACCCACCCTGTGCGGCGTCGTAAACGGGCCTCGGTTACAGACCTGTATCGCACATGTAAGGCCACAGGCACATGTCCCTCTGATGTTATACCTAAGGTGGAGGGCAATACATTGGCTGACAAAATATTAAAATGGGCCAGTCTTGGTGTGTTTTTTGGTGGCCTAGGCATTGGCACGTCCTCTGGCACTGGAGGCCGTACTGGCTATGTGCCCTTGGGTACCCGCCCTCCTACTGTTGTGGATGTAGGCCCTACTGCACGCCCGCCTGTGGTAATTGAACCTGTAGGTGCAGGCGAGCCCTCCATTGTTAACCTTGTAGAGGACTCTAGCATTGTTGAGTCAGGGGCTGTTTTGCCCAATTTTACAGGCACCGATGGCTTTGAAATTACCACCTCCTCCACTACCACCCCTGCCGTGTTGGACATCACCCCCTCAGGTGCTACTGTACAAGTTAGTAGCACCAGTTATAGCAATCCTGCATTTACCGAGCCCTCCATTATTGAGCCCCCGCAGCATGGCAGTGTTTCTGGCCATGTGTTTACTAGTACTCCCACCTCGGGGTCCCACACATTTGAGGAAATACCTATGAGCACATTTGCCACCTCTGGGGACGTGGACGCTGGTCCTATAAGCAGTACCCCAGTACCTGGCGTACGTAGGATTGCAGGGCCTCGCCTTAACCTATATAGTAAGGCCACTCAACAGGTTCCTGTATCTGATTCTGCCTTTGTGTCCCGTCCTGCATCATTTGTCACATATGATAATCCTGTGTATGATCCTGAGGAAACTATTATATTTGAACATCCTGATTTACATGCACCTCCAGATCCTGATTTTCTGGATGTTGTGGCCTTACATCGCCCTGCCCTTACGTCTCGCAAAGGCACTGTACGTTTTAGTCGTGTAGGACAGCGTGCTACCTTGAAAACACGTAGTGGCAAACAAATAGGGGCCCGGGTACACTTTTACCATGATGTAAGTCCCATTTCGGCTGCGGAATCCATTGAGATGCAGCCATTATTACCTTCCCCTGACCTTACGCAGCCTGTGTATGATATATATGCTGACACTACACATTTGGACTCTGTGTTGGCAGAACGCCCCTTTCCCGCCTATTCCTCTGCCAATACCACCTTTTCTGGCCCAACCGTTACTGCTACATCTGCTGTATCATCTCAATACACAAATGTTACTGTTCCTTTGTCTCAGGGGTTTGACATTCCTGCTGTTACAGGGCCTGACATAGCGTTTCCCACTGCCCCTAGTGT-CCCCCCATATTCCCCTCATATACCCTTGGCCCCTCCACAGGCTATATATATTCAAGGTACGGATTTCTATTTAGTACCCAATTATGTGTTTTTTCCTAAAAGGCGTAAACGTGTCCCCTATTCTTTTGCAGATGGCTTTGTGGCGGCCTGGTGACGGCAAGGTATACCTGCCTCCCACTCCTGTGTCCAAAGTTTTAAGTACGGACCGCTATGTCCAGCGTACCAACCTGTACTATTATGGAGGCAGCTCCCGCCTTATTACAGTTGGCCACCCTTATTATACTGTACAGGTCAATGGCGCTAACAAAAAGGCCAACATACCTAAGGTATCAGGGTATCAATACAGGGTATTTAGGGTACGGTTGCCTGATCCAAATAAGTTTGGCCTTCCGGACGCTTCCTTATATAATCCTGACACTGAGCGGCTGGTGTGGGCCTGCAGGGGCATTGAGGTGGGCCGGGGTCAGCCCTTGGGGGTTGGTACAAGTGGCCACCCGTTATACAACCGTTTGGATGACACTGAAAATGCTTCCTTATTGGTTGCTGCAGATGCTGACAGTAGGGATAATATATCTGTTGACTATAAACAAACACAGCTTCTTATTATTGGCTGTAAGCCTCCTATAGGGGAGCACTGGGCCAAGGGTACTGTGTGCTCTAGTGTTGTGCCTCAGCAGGGGGATTGCCCACCTTTGCAGTTGCTAAATACTACTATTGAGGATGGCGATATGGTGGAAACAGGCTATGGAGCCATGGACTTTTCCACGCTGCAGGAATCTAAATCGGAGGTGCCTATTGATATTTGTGACTCCACCTGCAAGTATCCCGATTATTTGCAAATGGCTGCAGAGCCATATGGGGATTGTATGTTTTTTTGTTTGCGGCGGGAGCAAATGTTTGCTCGCCACTTTTTTAATAGGCAGGGTGTTATGGGTGAGGACCTGCCAAAAACCTTGTATATGCCTGGGTCTGCTGCTAATAACAGAAATACACTTACTAGCTATGTATATGCCCCAACGCCCAGTGGGTCTATGGTTACCTCTGATTCCCAGTTATTTAATAAGCCTTATTGGCTGCACCGTGCACAGGGCCATAATAATGGTATTTGTTGGTTTAATGAGTTGTTTGTTACTGTGGTAGATACCACCCGTAGTACCAACCTTACCATTTGTGCTGCTTCCCAGTCTGCCACAGAATACAGTTCTACACGCTTTAAGGAATATTTAAGACACACTGAGGAATATGACCTACAGTTTATATTCCAACTATGTAAGATACACCTAACGCCTGAGATAATGTCCTATTTACACAATATGAATGACACATTGTTAGATGAATGGAACTTTGGTGTCATTCCCCCTCCCTCCACTAGTTTGGATGATACCTATCGCTTTCTTACCTCTCGGGCCATTACATGTCAAAAGGGCACTGCTGCCCCAGAACCTAAAAAGGATCCATATGATAAGTTATCCTTTTGGGATGTGGATCTTAAGGAACGTTTGTCCACTGATCTTGACCAGTTCCCTTTGGGTCGCAAGTTTTTATTACAATTGGGCGGCCGCCCCTCGTCTGTACCTCGCAAGCGTGCTGCCCCCGTGTCTACCTCCAAAGCCCCCAAACGCAAAAAGGCCAAACGGTAATTTATACTCTGTGTGTTGTGTGTGCTGTATTTGGTTTTGTATATTATGTTATGTGGTGCCCTTTGTGTGTGTATGTATTGTATAACTTATGTATGTATCCCTACTGTTGTGTGGTGTGTGTCCTCTATGTACCCCTGTGTAGTGTGTGTCCTGTATGTAACCCCTATGTACTGTGTGTCCTGTATGTAACCCCTATTG--CACATGTGTGTGTATGTATTTATGGAATGTGTGTGTT-GTTTGTGCATTAATAAACTATGTGTCACTGTGGACCTGTGTCCAGCTGCGCCCTATGAGATATGTATTCGGCCATTTCCTTTCCCACCCAGCGTCCATTTTGAGTTCAGCGACCGGTTTCGGTCTCCCGCGTTTTTGTTTTGGTTGTGGCGCCATGCCACTTTACACAAAGACTTGTAATCTCTTATACTTCCTGCGTAGGCGGCTACATGTTCCACACCTGGGAGTGCCTGACATTTATTTGGCTACAAATACATTGTGCTGTGCACAATTTATGTACTTTCATTACTCATTTTGCAATAATACTGCTGTTAGGCACATAGTTTTGCTGACTACTTTCCCCTAATTACACTTTTGGCTTTAAAACTTGCCCACGCATTCAACTATGTGTCTTGTAACCCTTGTTTTATTGCTTTTAAACATGTTTCATGCCATACCCATACCGGTCGCTCCCTATGTGTCATTCTTTACTTATTATTATATATTACAATCATAAGACTTAAAAATAAGGAGGGACCGAAATCGGTGCACCGAGATAGGTACATATAAAAAGGATTTGGGCAGGAACCACAGTAG--
