# Supplementary material for: Characterization and Diversity of 243 Complete Human Papillomavirus Genomes in Cervical Swabs Using Next Generation Sequencing
Source: Viruses. 2020 Dec 14;12(12):1437. doi: 10.3390/v12121437 (PMC7764970; doi:10.3390/v12121437)
Supplement: Supplementary file 1 [file viruses-12-01437-s001.zip › Supplementary material/Alignments/HPV90_alignment.fasta]

>LNS0126322_HPV90
ATGACCAACGGAGACTACTGCCCAAGAAATATCTTCCTATTGTGCAAAGTCTATGAACTGGACCTGCAGGACCTGAACATAACCTGCGTGTTTTGCGGAACAGCATTAACAGAGGAGGAGGTTGTATCGTTTGCATACAAGGAGCTACAAGTTGTGTGGAGAAAGCATTTTCCATTTGCAGCATGTCCTGCGTGTCTGGAAGCAGCCGGAAAACTAAGGCAATTTAGATACTGGCAGTATTCTAGCTATGCACCCACAGTGGAATATGAAACAGGAGTACCTATTTTAGAATTGCTTATTAGATGCTACCTGTGCCATAAGCCACTGTGCAGTGAGGAAAAGGAACGGCTTATCAGTGAAGGCAAACGGTTCCATAAAATAGCTGGGCTTTGGCGAGGCGCTTGCCTGCAGTGTTGGAAACCATGCATGGCCAACAACCAACCTTAAAGGACATATTGTTAGAGCTGGATCAGCCAGATGCGGTTGACCTACATTGTAACGAGCAATTAGCCAGCTCAGAAGAGGAGGATAATAGGGAGGACGGTGAG---------CAACCTACAGAACCAGCACAGCAAGCATATAGGGTGGTAACAAGCTGTTGTAGGTGTTGCTGTACAGTCAGGCTGGTGGTGGAGAGTGGACACGCAGAAATAAGACAACTCCAGGAGCTTCTGTTGGGCGCACTGCATATAGTGTGTCCGCTCTGCGCATAACTGCTATGGCCGACGGTGAAGGTACAAATAATGGGGACGATAGTGAGGAGGGACGGAGCGCATGCGGGTGGTTTTGGGTGGAAGCCACAGTGGACAGAACCACGGGTCAGCAAATATCCAGTGATGAGGACGAGGAGGACGGAGACAGCGGACAGGACATGGTTGATTTTATTGATAATAGTAGGCATCCCGGTGATGGACAGGAAGTTGCACTGGAGTTATACAGACAGCAGGAGGCACAAGATGACGAGGCCTTTGTGCAGGCCCTAAAACGAAAGTATCTAGCTAGCCCGTTGGCCGCCGGGGTATGTGTAGACAAAGACCTAAGTCCACGGCTGGATGCCATAACACTAGGCAGAAGCTCACAAAAAGCAAAACGTAGACTGTTTGAGCTGCAAGACAGTGGGTATGGCAATACGCAAGTGGATATTGACGCGACAGAGGACCAGGTAGTAGGGGAAAGCAGGGGGGATGCAGGCACGGGGGGGGTACAGGAAACGGAGGAGGAGGAGCGACAAGGGGGGGATGGTGCGCCGGGTGCAGTTACAGCGCCGGCGCAATCAGGTACAGATGCTATCCTGTCTCTGCTTAAAACAAGTAACCTAAGGGCCACATTACTAGGTAAGTTTAAAGATATATATGGGTTGTCTTTTATGGAGCTAGCAAGACAGTTTAAAAGTAATAGGACCACGTGTTTAGACTGGGTAATATGTGCATTTGGCGTGTACTGCACAGTTGCAGAGGGTGTTAAAACCCTTATACAGCAACACTGCCAATATGCACACATACAGGTGCAAACCAGTAACTGGGGAATGGTGGTCCTAATGCTAGTAAGATATAATTGTGCCAAGAACAGAGACACGGTGGCAAAATGTATGGGCAGGTTACTAAATATACCAGAGCAACATATGCTCATAGAACCTCCCAAAATAAGACATCCAGCGGCTGCACTATATTGGTATAAAGCAGGCATGGGCAATGCTAGTGAAATATTTGGAGAAACACCAGAATGGATTGTAAGACAAACAGTTGTGGGGCACAGTCTAGAAGAATGCCAGTTTCAGCTATCAGTAATGGTGCAATGGGCATATGACCATGATATAACAGATGAAAGTATATTGGCATATGAATATGCAAAATTGGCAGATGTAGATGGTAATGCAGCGGCATTTTTAGCAAGCAACTGCCAAGCAAAATATGTAAAGGATGCATGCACAATGTGCAGGCATTACAAACGGGCAGAGCAGGCACAAATGACAATGTCAGAATGGATAAGATTTAGAAGTGCAAAGATATCAGAGGAGGGCGACTGGAGACCCATAGTACGGTTCCTAAGACACCACGACATAGAGTTTATTACCTTTGTAATATCACTGAAAAACTTTTTAAAAGGCATACCAAAAAAATGTTGTATAGTAATATATGGACCTGCAGACACAGGTAAATCATACTTTTGTATGAGCCTGTTACGCTTTCTAGGAGGGGTTGTGATTTCCTATGCCAACTCCACCAGCCATTTTTGGCTGCAGCCATTATGCGATGCCAAAATAGGGCTTATAGATGATGTTACCCCCCAGTGCTGGAGCTATATAGATACCTATTTGCGAAATGCACTGGATGGCAATCAGGTATGCGTGGACAGAAAGCATAGGCCTTTGCTGCAGCTAAAATGTCCACCACTGTTAATGACAACAAATACCAATCCCTTAGAGGAAGACAGGTGGAAATTTTTACGTAGTAGACTGCAGCTTTTTACCTTTCCTAATGCATTTCCTGTAAATCAGAAAGGGGACCCCTTGTATACACTAAATGATGCAAACTGGAAATGCTTCTTCCAAAGGTTGTGGGCTCGGTTAGACTTACACGAGCAGGACGACCAGGAGGACAATGGAGACATTGGCCAGCCGTTTAAATGCGTGCCAGGAGAAGTTGCTAGAACTGTATGAAACAGATAGCGACCAGCTGCAGGACCAAATTATGCACTGGCAACTTGTGCGATTGGAAAATGTTATTATGTATAAGGCACGAGAAGCGGGAATGTCGCACCTAAACCACCAGGTGGTGCCAGTGCAATTGATTGCAAAAGCAAAGGCATGTAAAGCTATTGAAATGCAGTTGGCATTAAAGACATTGCTAAAAAGCCCCTATGGCACGGAACCATGGACATTACGTGACACAAGCCAGGAAATGTGGGACGCAGCACCCAAGCAATGTTGGAAAAAAAAGGGCTACACCGTAGACGTTAAGTTTGATGGCGAGGACACAAAAACTATGTGCTACACATGCTGGAGGTTTATATATGTACAAAGCGGTGATGATGATACATGGACCAAGGTGTCTGGCCATGTGGACCATGCAGGACTATACTTTATACACGAAGGGACACGTGTAACCTATGTTAGGTTTGCACAGGAAGCACAGACATATGGGAACACTGGCACCTGGGAGGTGCATGTGGGAGGACAGCTAATTTATGATGCATTCGACTCCTCTGTGTCTAGCACCCAGGACCCCGAACAAGAACCGCTATCCTCTACTAGACCTACTGACCCCCCATACACCGACGAACCCGACGCCACCAACCCCGCCCAAGTGTTGGGCCCCGCGTCGCCACACGTGCCGCCGCCGCATAAGCGTCAGCGACTCGGACACGGATATCAGCATCCCGACTCCACAGAAGACAGGATCCAGCGGCTGGCACGTGACAACACAGGGGACCAGTGTAACCCTGACAGCGCAAAGCAGCACGGGAACATCAGTGTCGGTGACAGTGCACCTGTAATACACCTCCGAGGTGATCCAAACAAATTAAAGTGTTTAAGGTATAGATTGCACAAACATAAATCTGTACTGTTTAGCAAAGCATCCTCCACCTGGCGATGGTCAACGTGCAGTAACACCTCCAATGAAAAATCAGCCTTTGTAACCCTGTGGCATGATAGTGCGGAACAAAGGGCCAAATTTTTAGCAACCGTAACCCTACCTAAAGACATCGAAGCAGTACAGGGGTACATGACTATGTTAGCATAATATACTGGTATATTGTAAATATATGTAAACTGTGTACAGTGCGGAACGTTAAGGGACATCTGTTGTATACAGTGTGGAGACCTTTATTTGCTACCTGTCTGCCTGGACAGAACTGCTGCTATTACTAATCTTCTTTTGGCTGTCTATCCTTCCTGGCTTTACTGCTTTTCTTATTGTATTCCTTACTGTGTTTCTAGGCCTCCTGATAATATACATACAGACGTTGCAGTCCCTTGACCAACTGTGATATTACCACACAACCAGCCAAGCCTGCTGCTCAATTGTATATATTCCTTTTGTGTCATAGTGTGACAACGTAGTATGTATCCTGTTGTAGTACGTGATAGAGATGGGGGGGAATATCCTGTAGTACTGTGGACACCTGCAGATGTGCAGGTGTTATCCCTGTTGTTGCTTTTGGTGTGTCTCATTTTGTTTATTTTTTACATGCGTCTGTTGCAGTAGTTACCTTACCTATTGTACCTATATGTATTGTATACACAGTGTATGTAGTCACATGTAGTGGGTGTGTGGGTGTCATACATTTATTGGTGTGTGGGGTATTCATTACAGTGGTGTGTTTTGTTTTTTTGTTTTTGGCATTTTTGTATGGTTTGTATTTTTCATTTTTTTACATTGTCCTGCTAAATAAATTTTAGTATGCATCGCTCTAAACGTCGCAAGCGTGCCTCCGCTACCCAATTATATCAGACCTGCAAGTTAGCAGGTACCTGTCCCTCCGATGTCATCAATAAGGTGGAACACACCACACTTGCAGACAAAATCCTGCAATGGGGTAGCTTGGGTGTCTTCTTTGGGGGTTTGGGCATTGGCACAGGGTCCGGCACTGGTGGGCGCACTGGATACATCCCTATTGGAACCCGACCCCCCACTGTTGTGGATGTTGGCCCTCCTGCCCGCCCCCCAGTCGTTATTGAACCCGTGGGGGCATCCGATCCTTCTATTGTCACATTGGTGGAGGATTCCAGCATCATTGCATCGGGCTCTCCCCATCCCACATTCACAGGTACCGGGGGGTTTGAGGTTACCACAGCCTCTACCACAACCCCTGCAGTATTGGACATAACTCCATCCGGTGGCAATGTGCAGGTTAGCAGTAGTAGCTTCATTAATCCTTTGTTTACTGAGCCTGCTATAGTGGAACCTCCGCAGGCAGGGGAGGTAACAGGCCATGTTTTAGTTAGTACACCTACAGCTGGGTCCCATGGCTATGAGGAGATCCCTATGCAAACCTTTGCTGTACGGGGTACTGGTAATGAACCTATTAGTAGTACCCCGCTGCCGGGGGTCCGTCGTGTGGCCGGGCCCCGGTTGTACAGCAGGGCAAACCAACAAATCCATGTACAGGACCCCAGGTTTTTATCACAGCCTGAAACACTTGTTACCTATGACAATCCTGTATTTGACACAGAGGAAACCATAATATTTGAGCATCCTAGTATTCATCAGGTCCCAGATCCTGACTTTTTGGATATTGTGGCTCTACACAGACCCGCCCTTACTGCACGCAGGGGTACCGTCCGGTACAGCCGTCTGGGTCAGCGTGCCACATTAAGAACCCGCAGTGGCAAGCGCATAGGTGCCACAGTACATTTTTATCAGGATTTAAGCCCTATTGCACCTGTTGCTGACGAGCTGGAAATGCAACCTTTGGTTTCTGACACTCCTGATTATCTTGATTCTCTATATGATATATATGCTGACGCTGCTCCTGTGTCCCGTCAACGCACCTTAACCTCTACACGCCCCTCCACACCTTTACAGGCCCCATCAGTGACTGCATCATCTGCCCTATCATCTGCAGCATCCAATACCACTGTGCCTCTATCTACAGGCCTGGATATTCCTGTCTTTAGTGGGCCTGACAGTGCCCTCCCAGATTCCCATGCTGTGTGGCCCGTGCCCCCTACCCCTCCTGGTGTTGTTCCTGGCTCTGTTCTTGTAAATGGGTCCACATATTATTTGTTGCCCCCATTGGGTTTGCTGCCTAAAAAACGTAAACGTTTTCCATATTTTTTTGCAGATGGCAATGTGGAAGCCTAGTGACAACAAGGTATACCTGCCTCCTGCCCCTGTGTCCAAGGTCCTCAGCACCGACGCCTATGTATCCAGAACAAACATATATTATTATGCAGGCAGTTCCCGACTGTTAACTGTTGGCCATCCTTATTTTGCTATCAAAAAGTCCACAGGCAAAAACCCTATAGTGGTTCCCAAGGTGTCTGGATATCAATATAGGGTGTTTAGGGTACGTTTGCCTGATCCCAATAAGTTTGGCCTTCCTGATGCATCTCTATACAATCCTGACTCGCAGCGCCTTGTATGGGCCTGTACAGGTGTTGAGGTTGGCAGGGGACAGCCTTTAGGCGTTGGGGTAAGTGGCCACCCGTTGTACAACCGCCTGTATGACACTGAAAACACCAATTTATATGATGTTGTGCCTGGCGATGACACCCGGGACAATCTTACTATGGACTATAAGCAAACCCAGCTATTTATCATAGGGTGCAAACCTCCTTTGGGCGAGCACTGGGCAAAGGGTACCCCATGCAATATGTCTAATGTACAGGCTGGGGATTGCCCTCCTATAGAACTTAAATCTTCCACAATTCAGGATGGGGACATGATAGATACTGGTTTTGGTGCTCTTGATTTTGCAACGTTGCAAACCAATAGGTCTGATGTGCCTTTAGATATTGTAACCACTACATGCAAGTACCCTGATTTTTTGCAGATGGCGGCTGAGCCCTATGGTGACCTTATGTTTTTCTGTTTACGTAGGGAACAAATGTTCATAAGGCACTTTTATAACAGGGCAGGTACTATGGGCGACGCAATTCCCGATGGGTTTGTGCTAAAAGGGACATCGTCTACCTCTCGTGGCACTCCCACAAGCTCTGTGTATGGGTCCACGCCTAGCGGGTCCATGGTTACCTCTGAATCCCAGTTGTTTAACAAGCCCTACTGGCTGCAACGAGCACAGGGCCCTAACAATGGTATCTGCTGGGGTAATCAGCTATTTGTAACTGTGGTGGATACTACACGTAGCACCAATATGACTATTTGTGCCACACAAACACCCTCTGACACATACAAGGCTTCCAATTTTAAAGAGTACATGCGCCATGGCGAGGAATTTGATTTGCAGTTTATATTCCAGTTATGTGTTATTAATTTAACTGCAGAGGTTATGGCCTATCTGCATGGTATGAATGCTACGTTACTGGAAGACTGGAATTTTGGTACATTGCCCCCTCCCACTGCTAGTTTGGGTGATACCTACCGGTTCCTACAGTCCCAGGCTATTTCCTGTCAAAAGCCTTCCGCTGTCCCTACAGAAAAGAAGGACCCTTATGCAGGGCTTACATTTTGGGAGGTGGATTTGTCTGAACGTTTTTCCCTTGAGCTGGACCAATTCCCTCTTGGCAGGAAATTTTTGTTGCAGCGTGGCACACGAGCACGGTCGTCCCCTGTGTCCCGCAAGCGTCCCGCACCATCTACCGCCCCCTCTACAAAACGTAAACGGTCCAAACGTTCCTAAGCA-------TGTGTGTCTGTTGTATGCTGATGTTTACTGTGTCTGTACACGGGTTCCATG---TGTGCTGTATGTATGGGTGGCCCCCTTTTGTTATGTATGTTTCCTTGTGCATGTTTGTGTGCATGTTTTGTATGTTAATAAATGTGTGTGTCATGTGTTGTGTGTGTCCGGTTGCGCCTTGTGAGTAATGTAGCATATATGTGTGGTGTCCTGTATGTGACCCGGCCGTCCCCTAGCCCTTAATACCCCGGGACCGATTTCGGTCGCTCCCGGTTTCGGTCGTGCACAAAATGGCGTTTTGTTGGCACTGTTTGCAAAACTGTTAGCTGTTTCGCGCCACATTTTGCAGGTGTGCATGCCTGTCTAAGGTGTGCCTGACAGTTAGTTGGCCAGCTATACATTTATTTCACAATATTTATTGTCTGTGTTACTCACACTCCAATAAATATACTTTTAGGCACATAGTTTTATGCTGACTGCTTTCACTTAAGTGCTTATCTGGCAGGCAAATTTGCTTTCCTATTCAACAATGTGTCTTGTAAATCCTACTGTACTACTCCAAACATGTTTTTAGCACACCTAATCCGGTTGCTTCCCCTGTACATCTTACTCATTATTATAAACTATAATCGTCCTATTACAAAATAGGAGGGACCGAAAACGGTCCAACCGAAATGGGTACATATAAAAAGGATATGTTAACTTCAGCACAAAATAGCC
>LNS2781697_HPV90
ATGACCAACGGAGACTACTGCCCAAGAAATATCTTCCTATTGTGCAAAGTCTATGAACTGGACCTGCAGGACCTGAACATAACCTGCGTGTTTTGCGGAACAGCATTAACAGAGGAGGAGGTTGTATCGTTTGCATACAAGGAGCTACAAGTTGTGTGGAGAAAGCATTTTCCATTTGCAGCATGTCCTGCGTGTCTGGAAGCAGCCGGAAAACTAAGGCAATTTAGATACTGGCAGTATTCTAGCTATGCACCCACAGTGGAATATGAAACAGGAGTACCTATTTTAGAATTGCTTATTAGATGCTACCTGTGCCATAAGCCACTGTGCAGTGAGGAAAAGGAACGGCTTATCAGTGAAGGCAAACGGTTCCATAAAATAGCTGGGCTTTGGCGAGGCGCTTGCCTGCAGTGTTGGAAACCATGCATGGCCAACAACCAACCTTAAAGGACATATTGTTAGAGCTGGATCAGCCAGATGCGGTTGACCTACATTGTAACGAGCAATTAGCCAGCTCAGAAGAGGAGGATAATAGGGAGGACGGTGAG---------CAACCTACAGAACCAGCACAGCAAGCATATAGGGTGGTAACAAGCTGTTGTAGGTGTTGCTGTACAGTCAGGCTGGTGGTGGAGAGTGGACACGCAGAAATAAGACAACTCCAGGAGCTTCTGTTGGGCGCACTGCATATAGTGTGTCCGCTCTGCGCATAACTGCTATGGCCGACGGTGAAGGTACAAATAATGGGGACGATAGTGAGGAGGGACGGAGCGCATGCGGGTGGTTTTGGGTGGAAGCCACAGTGGACAGAACCACGGGTCAGCAAATATCCAGTGATGAGGACGAGGAGGACGGAGACAGCGGACAGGACATGGTTGATTTTATTGATAATAGTAGGCATCCCGGTGATGGACAGGAAGTTGCACTGGAGTTATACAGACAGCAGGAGGCACAAGATGACGAGGCCTTTGTGCAGGCCCTAAAACGAAAGTATCTAGCTAGCCCGTTGGCCGCCGGGGTATGTGTAGACAAAGACCTAAGTCCACGGCTGGATGCCATAACACTAGGCAGAAGCTCACAAAAAGCAAAACGTAGACTGTTTGAGCTGCAAGACAGTGGGTATGGCAATACGCAAGTGGATATTGACGCGACAGAGGACCAGGTAGTAGGGGAAAGCAGGGGGGATGCAGGCACGGGGGGGGTACAGGAAACGGAGGAGGAGGAGCGACAAGGGGGGGATGGTGCGCCGGGTGCAGTTACAGCGCCGGCGCAATCAGGTACAGATGCTATCCTGTCTCTGCTTAAAACAAGTAACCTAAGGGCCACATTACTAGGTAAGTTTAAAGATATATATGGGTTGTCTTTTATGGAGCTAGCAAGACAGTTTAAAAGTAATAGGACCACGTGTTTAGACTGGGTAATATGTGCATTTGGCGTGTACTGCACAGTTGCAGAGGGTGTTAAAACCCTTATACAGCAACACTGCCAATATGCACACATACAGGTGCAAACCAGTAACTGGGGAATGGTGGTCCTAATGCTAGTAAGATATAATTGTGCCAAGAACAGAGACACGGTGGCAAAATGTATGGGCAGGTTACTAAATATACCAGAGCAACATATGCTCATAGAACCTCCCAAAATAAGACATCCAGCGGCTGCACTATATTGGTATAAAGCAGGCATGGGCAATGCTAGTGAAATATTTGGAGAAACACCAGAATGGATTGTAAGACAAACAGTTGTGGGGCACAGTCTAGAAGAATGCCAGTTTCAGCTATCAGTAATGGTGCAATGGGCATATGACCATGATATAACAGATGAAAGTATATTGGCATATGAATATGCAAAATTGGCAGATGTAGATGGTAATGCAGCGGCATTTTTAGCAAGCAACTGCCAAGCAAAATATGTAAAGGATGCATGCACAATGTGCAGGCATTACAAACGGGCAGAGCAGGCACAAATGACAATGTCAGAATGGATAAGATTTAGAAGTGCAAAGATATCAGAGGAGGGCGACTGGAGACCCATAGTACGGTTCCTAAGACACCACGACATAGAGTTTATTACCTTTGTAATATCACTGAAAAACTTTTTAAAAGGCATACCAAAAAAATGTTGTATAGTAATATATGGACCTGCAGACACAGGTAAATCATACTTTTGTATGAGCCTGTTACGCTTTCTAGGAGGGGTTGTGATTTCCTATGCCAACTCCACCAGCCATTTTTGGCTGCAGCCATTATGCGATGCCAAAATAGGGCTTATAGATGATGTTACCCCCCAGTGCTGGAGCTATATAGATACCTATTTGCGAAATGCACTGGATGGCAATCAGGTATGCGTGGACAGAAAGCATAGGCCTTTGCTGCAGCTAAAATGTCCACCACTGTTAATGACAACAAATACCAATCCCTTAGAGGAAGACAGGTGGAAATTTTTACGTAGTAGACTGCAGCTTTTTACCTTTCCTAATGCATTTCCTGTAAATCAGAAAGGGGACCCCTTGTATACACTAAATGATGCAAACTGGAAATGCTTCTTCCAAAGGTTGTGGGCTCGGTTAGACTTACACGAGCAGGACGACCAGGAGGACAATGGAGACATTGGCCAGCCGTTTAAATGCGTGCCAGGAGAAGTTGCTAGAACTGTATGAAACAGATAGCGACCAGCTGCAGGACCAAATTATGCACTGGCAACTTGTGCGATTGGAAAATGTTATTATGTATAAGGCACGAGAAGCGGGAATGTCGCACCTAAACCACCAGGTGGTGCCAGTGCAATTGATTGCAAAAGCAAAGGCATGTAAAGCTATTGAAATGCAGTTGGCATTAAAGACATTGCTAAAAAGCCCCTATGGCACGGAACCATGGACATTACGTGACACAAGCCAGGAAATGTGGGACGCAGCACCCAAGCAATGTTGGAAAAAAAAGGGCTACACCGTAGACGTTAAGTTTGATGGCGAGGACACAAAAACTATGTGCTACACATGCTGGAGGTTTATATATGTACAAAGCGGTGATGATGATACATGGACCAAGGTGTCTGGCCATGTGGACCATGCAGGACTATACTTTATACACGAAGGGACACGTGTAACCTATGTTAGGTTTGCACAGGAAGCACAGACATATGGGAACACTGGCACCTGGGAGGTGCATGTGGGAGGACAGCTAATTTATGATGCATTCGACTCCTCTGTGTCTAGCACCCAGGACCCCGAACAAGAACCGCTATCCTCTACTAGACCTACTGACCCCCCATACACCGACGAACCCGACGCCACCAACCCCGCCCAAGTGTTGGGCCCCGCGTCGCCACACGTGCCGCCGCCGCATAAGCGTCAGCGACTCGGACACGGATATCAGCATCCCGACTCCACAGAAGACAGGATCCAGCGGCTGGCACGTGACAACACAGGGGACCAGTGTAACCCTGACAGCGCAAAGCAGCACGGGAACATCAGTGTCGGTGACAGTGCACCTGTAATACACCTCCGAGGTGATCCAAACAAATTAAAGTGTTTAAGGTATAGATTGCACAAACATAAATCTGTACTGTTTAGCAAAGCATCCTCCACCTGGCGATGGTCAACGTGCAGTAACACCTCCAATGAAAAATCAGCCTTTGTAACCCTGTGGCATGATAGTGCGGAACAAAGGGCCAAATTTTTAGCAACCGTAACCCTACCTAAAGACATCGAAGCAGTACAGGGGTACATGACTATGTTAGCATAATATACTGGTATATTGTAAATATATGTAAACTGTGTACAGTGCGGAACGTTAAGGGACATCTGTTGTATACAGTGTGGAGACCTTTATTTGCTACCTGTCTGCCTGGACAGAACTGCTGCTATTACTAATCTTCTTTTGGCTGTCTATCCTTCCTGGCTTTACTGCTTTTCTTATTGTATTCCTTACTGTGTTTCTAGGCCTCCTGATAATATACATACAGACGTTGCAGTCCCTTGACCAACTGTGATATTACCACACAACCAGCCAAGCCTGCTGCTCAATTGTATATATTCCTTTTGTGTCATAGTGTGACAACGTAGTATGTATCCTGTTGTAGTACGTGATAGAGATGGGGGGGAATATCCTGTAGTACTGTGGACACCTGCAGATGTGCAGGTGTTATCCCTGTTGTTGCTTTTGGTGTGTCTCATTTTGTTTATTTTTTACATGCGTCTGTTGCAGTAGTTACCTTACCTATTGTACCTATATGTATTGTATACACAGTGTATGTAGTCACATGTAGTGGGTGTGTGGGTGTCATACATTTATTGGTGTGTGGGGTATTCATTACAGTGGTGTGTTTTGTTTTTTTGTTTTTGGCATTTTTGTATGGTTTGTATTTTTCATTTTTTTACATTGTCCTGCTAAATAAATTTTAGTATGCATCGCTCTAAACGTCGCAAGCGTGCCTCCGCTACCCAATTATATCAGACCTGCAAGTTAGCAGGTACCTGTCCCTCCGATGTCATCAATAAGGTGGAACACACCACACTTGCAGACAAAATCCTGCAATGGGGTAGCTTGGGTGTCTTCTTTGGGGGTTTGGGCATTGGCACAGGGTCCGGCACTGGTGGGCGCACTGGATACATCCCTATTGGAACCCGACCCCCCACTGTTGTGGATGTTGGCCCTCCTGCCCGCCCCCCAGTCGTTATTGAACCCGTGGGGGCATCCGATCCTTCTATTGTCACATTGGTGGAGGATTCCAGCATCATTGCATCGGGCTCTCCCCATCCCACATTCACAGGTACCGGGGGGTTTGAGGTTACCACAGCCTCTACCACAACCCCTGCAGTATTGGACATAACTCCATCCGGTGGCAATGTGCAGGTTAGCAGTAGTAGCTTCATTAATCCTTTGTTTACTGAGCCTGCTATAGTGGAACCTCCGCAGGCAGGGGAGGTAACAGGCCATGTTTTAGTTAGTACACCTACAGCTGGGTCCCATGGCTATGAGGAGATCCCTATGCAAACCTTTGCTGTACGGGGTACTGGTAATGAACCTATTAGTAGTACCCCGCTGCCGGGGGTCCGTCGTGTGGCCGGGCCCCGGTTGTACAGCAGGGCAAACCAACAAATCCATGTACAGGACCCCAGGTTTTTATCACAGCCTGAAACACTTGTTACCTATGACAATCCTGTATTTGACACAGAGGAAACCATAATATTTGAGCATCCTAGTATTCATCAGGTCCCAGATCCTGACTTTTTGGATATTGTGGCTCTACACAGACCCGCCCTTACTGCACGCAGGGGTACCGTCCGGTACAGCCGTCTGGGTCAGCGTGCCACATTAAGAACCCGCAGTGGCAAGCGCATAGGTGCCACAGTACATTTTTATCAGGATTTAAGCCCTATTGCACCTGTTGCTGACGAGCTGGAAATGCAACCTTTGGTTTCTGACACTCCTGATTATCTTGATTCTCTATATGATATATATGCTGACGCTGCTCCTGTGTCCCGTCAACGCACCTTAACCTCTACACGCCCCTCCACACCTTTACAGGCCCCATCAGTGACTGCATCATCTGCCCTATCATCTGCAGCATCCAATACCACTGTGCCTCTATCTACAGGCCTGGATATTCCTGTCTTTAGTGGGCCTGACAGTGCCCTCCCAGATTCCCATGCTGTTTGGCCCGTGCCCCCTACCCCTCCTGGTGTTGTTCCTGGCTCTGTTCTTGTAAATGGGTCCACATATTATTTGTTGCCCCCATTGGGTTTGCTGCCTAAAAAACGTAAACGTTTTCCATATTTTTTTGCAGATGGCAATGTGGAAGCCTAGTGACAACAAGGTATACCTGCCTCCTGCCCCTGTGTCCAAGGTCCTCAGCACCGACGCCTATGTATCCAGAACAAACATATATTATTATGCAGGCAGTTCCCGACTGTTAACTGTTGGCCATCCTTATTTTGCTATCAAAAAGTCCACAGGCAAAAACCCTATAGTGGTTCCCAAGGTGTCTGGATATCAATATAGGGTGTTTAGGGTACGTTTGCCTGATCCCAATAAGTTTGGCCTTCCTGATGCATCTCTATACAATCCTGACTCGCAGCGCCTTGTATGGGCCTGTACAGGTGTTGAGGTTGGCAGGGGACAGCCTTTAGGCGTTGGGGTAAGTGGCCACCCGTTGTACAACCGCCTGTATGACACTGAAAACACCAATTTATATGATGTTGTGCCTGGCGATGACACCCGGGACAATCTTACTATGGACTATAAGCAAACCCAGCTATTTATCATAGGGTGCAAACCTCCTTTGGGCGAGCACTGGGCAAAGGGTACCCCATGCAATATGTCTAATGTACAGGCTGGGGATTGCCCTCCTATAGAACTTAAATCTTCCACAATTCAGGATGGGGACATGATAGATACTGGTTTTGGTGCTCTTGATTTTGCAACGTTGCAAACCAATAGGTCTGATGTGCCTTTAGATATTGTAACCACTACATGCAAGTACCCTGATTTTTTGCAGATGGCGGCTGAGCCCTATGGTGACCTTATGTTTTTCTGTTTACGTAGGGAACAAATGTTCATAAGGCACTTTTATAACAGGGCAGGTACTATGGGCGACGCAATTCCCGATGGGTTTGTGCTAAAAGGGACATCGTCTACCTCTCGTGGCACTCCCACAAGCTCTGTGTATGGGTCCACGCCTAGCGGGTCCATGGTTACCTCTGAATCCCAGTTGTTTAACAAGCCCTACTGGCTGCAACGAGCACAGGGCCCTAACAATGGTATCTGCTGGGGTAATCAGCTATTTGTAACTGTGGTGGATACTACACGTAGCACCAATATGACTATTTGTGCCACACAAACACCCTCTGACACATACAAGGCTTCCAATTTTAAAGAGTACATGCGCCATGGCGAGGAATTTGATTTGCAGTTTATATTCCAGTTATGTGTTATTAATTTAACTGCAGAGGTTATGGCCTATCTGCATGGTATGAATGCTACGTTACTGGAAGACTGGAATTTTGGTACATTGCCCCCTCCCACTGCTAGTTTGGGTGATACCTACCGGTTCCTACAGTCCCAGGCTATTTCCTGTCAAAAGCCTTCCGCTGTCCCTACAGAAAAGAAGGACCCTTATGCAGGGCTTACATTTTGGGAGGTGGATTTGTCTGAACGTTTTTCCCTTGAGCTGGACCAATTCCCTCTTGGCAGGAAATTTTTGTTGCAGCGTGGCACACGAGCACGGTCGTCCCCTGTGTCCCGCAAGCGTCCCGCACCATCTACCGCCCCCTCTACAAAACGTAAACGGTCCAAACGTTCCTAAGCA-------TGTGTGTCTGTTGTATGCTGATGTTTACTGTGTCTGTACACGGGTTCCATG---TGTGCTGTATGTATGGGTGGCCCCCTTTTGTTATGTATGTTTCCTTGTGCATGTTTGTGTGCATGTTTTGTATGTTAATAAATGTGTGTGTCATGTGTTGTGTGTGTCCGGTTGCGCCTTGTGAGTAATGTAGCATATATGTGTGGTGTCCTGTATGTGACCCGGCCGTCCCCTAGCCCTTAATACCCCGGGACCGATTTCGGTCGCTCCCGGTTTCGGTCGTGCACAAAATGGCGTTTTGTTGGCACTGTTTGCAAAACTGTTAGCTGTTTCGCGCCACATTTTGCAGGTGTGCATGCCTGTCTAAGGTGTGCCTGACAGTTAGTTGGCCAGCTATACATTTATTTCACAATATTTATTGTCTGTGTTACTCACACTCCAATAAATATACTTTTAGGCACATAGTTTTATGCTGACTGCTTTCACTTAAGTGCTTATCTGGCAGGCAAATTTGCTTTCCTATTCAACAATGTGTCTTGTAAATCCTACTGTACTACTCCAAACATGTTTTTAGCACACCTAATCCGGTTGCTTCCCCTGTACATCTTACTCATTATTATAAACTATAATCGTCCTATTACAAAATAGGAGGGACCGAAAACGGTCCAACCGAAATGGGTACATATAAAAAGGATATGTTAACTTCAGCACAAAATAGCC
>LNS6249536_HPV90
ATGACCAACGGAGACTACTGCCCAAGAAATATCTTCCTATTGTGCAAAGTCTATGAACTGGACCTGCAGGACCTGAACATAACCTGCGTGTTTTGCGGAACAGCATTAACAGAGGAGGAGGTTGTATCGTTTGCATACAAGGAGCTACAAGTTGTGTGGAGAAAGCATTTTCCATTTGCAGCATGTCCTGCGTGTCTGGAAGCAGCCGGGAAACTAAGGCAATTTAGATACTGGCAGTATTCTAGCTATGCACCCACAGTGGAATATGAAACAGGAGTGCCTATTTTAGAATTGCTTATTAGATGCTACCTGTGCCATAAACCACTGTGCAGTGAGGAAAAGGAACGGCTTATCAGTGAAGGCAAACGGTTCCATAAAATAGCTGGGCTTTGGCGAGGCGCTTGCCTGCAGTGTTGGAAACCATGCATGGCCAACGACCAACCTTAAAGGACATATTGCTAGAGCTGGATCAGCCTGATGCGGTTGACCTACATTGTAACGAGCAATTAGCCAGCTCAGAAGAGGAGGATAATAGGGAGGACGGTGAGCAACCTACACAACCTACAGAACCAGCACAGCAAGCATATAGGGTGGTAACAAGTTGTTGTAGGTGTTGCTGTACAGTAAGGCTGGTGGTGGAGAGTGGACACGCAGAAATAAGACAACTCCAGGAGCTTCTGTTGGGCGCACTGCATATAGTGTGTCCGCTCTGCGCATAACTGCTATGGCCGACGGTGAAGGTACAAACAATGGGGACGATAGTGAGGAGGGACGGAGCGCATGCGGGTGGTTTTGGGTGGAAGCCACAGTGGACAGAACCACGGGACAGCAAATATCTAGTGATGAGGACGAGGAGGACGGTGACAGCGGACAGGACATGGTTGATTTTATTGATAATAGTAGGCATCCCGGGGATGGACAGGAAGTTGCACTTGAGTTATACAGACAGCAGGAGGCACAAGATGACGAGGCCTTTGTGCAGGCCCTAAAACGAAAGTATCTAGCTAGTCCGTTGGCCGCCGGGGTATGTGTAGACAAAGACCTAAGTCCACGGCTGGATGCCATAACACTAGGCAGAAGCTCACAAAAAGCAAAACGTAGACTGTTTGAGCTGCAAGACAGTGGGTATGGCAATACGCAAGTGGATATTGACGCGACAGAGGACCAGGTAGTAGGGGAAAGCAGGGGGGGTGCAGGCACAGGGGGGGTACAGGAAACGGAGGAGGAGGAGCGACAAGGGGGGGATGGTGCGCCGGGTGCAGTTACAGCACCGGCACAATCAGGTACAGATGCTATCCTGTCTCTGCTTAAAACAAGTAACCTAAGGGCCACATTACTAGGTAAGTTTAAAGATATATATGGGTTGTCTTTTATGGAGCTAGCAAGACAGTTTAAAAGTAATAGGACCACGTGTTTGGACTGGGTAATATGTGCATTTGGCGTGTACTGCACAGTTGCAGAGGGTGTCAAAACCCTTATACAGCAACACTGTCAATATGCACACATACAGGTGCAAACCAGTAACTGGGGAATGGTGGTCCTAATGCTAGTGAGATATAATTGTGCCAAGAACAGGGACACGGTGGCAAAATGTATGGGCAGGTTACTAAATATACCAGAGCAACATATGCTCATAGAACCTCCCAAAATAAGACATCCAGCGGCTGCACTATATTGGTATAAAGCAGGCATGGGCAATGCTAGTGAAATAATTGGAGAAACACCAGAATGGATTGTAAGACAAACAGTTGTGGGGCACAGTCTAGAAGAATGCCAGTTTCAGTTATCAGTAATGGTGCAATGGGCATATGACCATGATATAACAGACGAAAGTATATTGGCATATGAATATGCAAAATTGGCAGATGTAGATGGTAATGCAGCGGCATTCCTAGCAAGCAACTGCCAAGCAAAATATGTAAAGGATGCATGCACAATGTGCAGGCATTACAAACGGGCAGAGCAGGCACAAATGACAATGTCAGAATGGATAAGATTTAGAAGTGCAAAGATATCAGAGGAGGGCGACTGGAGACCCATAGTACGGTTCCTAAGACACCACGACATAGAGTTTATTACCTTTGTAATATCGCTGAAAAACTTTTTAAAAGGCATACCAAAAAAATGTTGTATAGTAATATATGGACCTGCAGACACAGGTAAATCATACTTTTGTATGAGCCTGTTGCGCTTCCTAGGAGGGGTTGTGATTTCCTATGCCAACTCCACCAGCCATTTTTGGCTGCAGCCATTATGTGATGCCAAAATAGGGCTTATAGATGATGTTACCCCCCAGTGCTGGAGCTATATAGATACCTATTTGCGAAATGCACTGGATGGCAATCAGGTATGCATAGACAGAAAACATAGGCCTTTGCTGCAGCTAAAATGTCCACCACTGTTAATGACAACAAATACCAATCCCTTAGAGGAAGACAGGTGGAAATTTTTACGTAGTAGACTGCAGCTGTTTACCTTTCCTAATGCATTTCCTGTAAATCAGAAAGGGGATCCCTTGTATACACTAAATGATGCAAACTGGAAATGCTTCTTCCAAAGGTTGTGGGCTCGGTTAGACTTACACGAGCAGGACGACCAGGAGGACAATGGAGACATTGGCCAGCCGTTTAAATGCGTGCCAGGAGAAGTTGCTAGAACTGTATGAAACAGATAGCGACCAGCTGCAGGACCAAATTATGCACTGGGGACTTGTGCGATTGGAAAATGTTATTATGTATAAGGCACGAGAAGCGGGAATGTTGCACCTAAACCACCAGGTGGTGCCAGTGCAATTGATTGCAAAAGCAAAGGCATGTAAAGCTATTGAAATGCAGTTGGCATTAAAGACATTGCTAAAAAGCCCCTATGGCACGGAACCATGGACATTACGTGACACAAGCCAGGAAATGTGGGACGCAGCACCCAAGCAATGTTGGAAAAAAAAGGGCTACACCGTAGACGTTAAGTTTGATGGCGAGGACACAAAAACTATGTGCTACACATGCTGGAGGTATATATATGTACAAAGCGGTGATGATGATACATGGACCAAGGTGTCTGGCCATGTGGACCATGCAGGACTATACTTTACACACGAAGGGACACGTGTAACCTATGTTAGGTTTGCACAGGAAGCACAGACATATGGGAACACTGGCACCTGGGAGGTGCATGTGGGAGGACAGCTAATTTATGATGCATTCGACTCCTCTGTGTCTAGCACCCAGGACACCGACCAAGAACCGCTATCCTCTACTAGACCTACTGACCCCCCATACACCGACGAACCCGACGCCACCAACCCCGCCCAGGTGTTGGGCCCCGCGTCGCCACACGTGCCGCCGCCGCATAAGCGTCAGCGACTCGGACACGGATATCAGCATCCCGACTCCACAGAAGACAGGATCCAGCGGCTGGCACGTGACAACACAGGGGACCAGTGTAACCCTGACAGCGCAAAGCAGCACGGGAACATCCGTGTCGGTGACAGTGCACCTGTAACACACCTCCGAGGTGATCCAAACAAATTAAAGTGTTTAAGGTATAGATTGCACAAACATAAATCTGTACTGTTTAGCAAAGTAACCTCCACCTGGCGATGGTCAACGTGCAGTAACACCACCAATGAAAAATCAGCCTTTGTAACCCTGTGGCATGATAGTGCGGAACAAAGGGCAAACTTCCTAGCAACCATAACCTTACCTAAAGACATTGAAGCAGTACTGGGGTACATGACTATGTTAGCATAATATACTGGTATATTGTAAATATATGTAAACTGTGTACAGTGCGGAACGTTAAGGGACATCTGTTGTATACAGTGTGGAGACCTTTATTTGCTACTTGTCTGCCTGGACACAACTGCTGCTAATACTAATCTTCTTTTGGCTGTCTATCCTTCCTGGCTTTACTGCTTTTCTTATTGTATTCCTTACTGTGTTTCTAGGCCTCCTGATCATATACATACAGGCGTTGCAGTCCCTTGACCAACTGTGATATCACCACACAACCAGCCAAGCCTGCTGCTCAATTGTATATATTCCTCCTGTGTTGTAGTGTGCAATAGTAGTATGTATCCTGTTGTAGTACGTGATAGAGATGGGGGGGAATATCCTGTAGTACTGTGGACACCTGCAGATGTGCAGGTGTTATCCCTGTTGTTGCTTTTCGTGTGTCTTATTTTGTTTATTTTTTACCTGCGTCTGTTGCAGTAGTTACCTTACCCATTGTACCTATATGTATTGTATACACAGTGTATGTAGACACATGTAGTGGGTTTGTGGGTGTCATACATTTATTGG-GTGTGGGGTATTCATTACAGTGGTGTGGTTTGGTGTTTTGTTTTTGGC-TTTTTGTATGGTTTGTATTTTTCATTTTTTTACATTATATTGCTAAATAAATTTTAGTATGCATCGCTCTAAACGTCGCAAGCGTGCCTCCGCTACCCAATTATATCAAACCTGCAAATTGGCAGGTACCTGTCCCTCCGATGTGATCAATAAGGTGGAACACACCACACTTGCAGACAAAATCCTGCAATGGGGTAGCTTGGGTGTCTTCTTTGGGGGTTTGGGCATTGGAACAGGGTCCGGCACTGGTGGGCGCACTGGATACATCCCTATTGGGACCCGACCCCCCACTGTTGTGGATGTTGGCCCTCCTGCCCGCCCCCCTGTCGTTATTGAACCCGTGGGGGCATCCGATCCTTCTATTGTCACATTGGTGGAGGATTCCAGCATAATTGCATCGGGCTCTCCCCATCCCACATTCACAGGTACCGGGGGGTTTGAGGTTACAACAGCCTCTACCACAACCCCTGCAGTGTTGGACATAACTCCATCCGGTGGCAATGTGCAGGTTAGCAGTAGTAGCTTCATTAATCCTTTGTTTACTGAGCCTGCTATAGTGGAACCTCCGCAGGCAGGAGAGGTAACAGGCCATGTTTTAGTTAGTACCCCTACAGCTGGATCCCATGGCTATGAGGAAATCCCTATGCAAACTTTTGCTGTACGGGGTACTGGTGATGAACCTATTAGTAGTACCCCGTTGCCAGGGGTCCGTCGTGTGGCTGGGCCCCGGTTGTACAGCAGGGCATACCAACAAGTACATGTACAGGACCCCAGGTTTTTATCACAGCCTGAAACACTTGTTACCTATGACAATCCTGTATTTGACACAGAGGAAACCATACTATTTGAGCATCCTAGTATTCATCAGGTCCCGGATCCTGACTTTTTGGATATTGTGGCTCTACACAGACCCGCCCTTACTGCACGCAGGGGTACCGTCCGGTACAGCCGTCTGGGTCAGCGTGCCACATTAAAAACCCGCAGTGGCAAGCGCATAGGTGCCACAGTACATTTTTATCAGGATTTAAGCCCTATTGCACCTGTTGCTGACGAGCTGGAAATGCAACCTTTGGTTTCTGACACTCCTGATTATCTTGATTCTCTATATGATATATATGCTGACACTGCTTCTGTGTCCCGTCAACGCACCTTAACCCCTACACGCCCCTCCACACCTTTACAGGCTCCATCAGTGACTGCATCGTCTGCCCTATCATCTGCAGCATCCAATACCACTGTGCCTCTATCTACAGGCCTGGATATTCCTGTCTTTAGTGGGCCTGACAGTGCCCTCCCGGATTCCCATGCTGTTTGGCCCGTGCCCCCTGCCCCTCCCGGTGTTGTTCCTGGCTCTGTTCTTGTAAATGGGTCCACATATTATTTGTTGCCCCCATTAGGTTTGCTACCTAAAAAACGTAAACGTTTTCCATATTTTTTTGCAGATGGCAATGTGGAAGCCTAGTGACAACAAGGTATACCTGCCTCCTGCCCCTGTGTCCAAGGTCCTCAGCACCGACGCCTATGTATCCAGAACAAACATATATTATTATGCAGGCAGTTCCCGACTGTTAACTGTTGGCCATCCTTATTTTGCTATCAGAAAGCAATCAGGAAAAAACCCTATAGTGGTTCCCAAGGTGTCTGGATATCAATATAGGGTGTTTAGGGTACGTTTGCCTGATCCCAATAAGTTTGGCCTTCCTGATGCATCGCTATACAATCCTGACTCGCAGCGCCTTGTATGGGCCTGTACAGGTGTTGAGGTTGGCAGGGGACAGCCTTTAGGCGTTGGGGTAAGTGGCCACCCGTTGTACAACCGCCTGTATGACACTGAAAACACCAATTTATATGATGTTGTGCCTGGCGATGACACCCGGGACAATCTTACTATGGACTATAAGCAAACCCAGCTATTTATTATAGGGTGCAAACCTCCTTTAGGCGAGCACTGGGCAAAGGGTACCCCATGCAATATGTCTAATGTACAGGCTGGGGATTGCCCTCCTATAGAACTTAAATCTTCCACGATTCAGGATGGGGACATGATAGATACTGGTTTTGGTGCTCTTGATTTTGCAGCGTTGCAAACCAATAAGTCTGATGTGCCTTTAGATATTGTAACCACTACATGCAAGTACCCTGATTTTTTGCAGATGGCAGCTGAGCCATATGGTGACCTTATGTTTTTCTGTTTACGTAGGGAACAGATGTTTATAAGGCACTTTTATAACAGAGCAGGTACTATGGGCGACGCAATTCCCGATGGCTTTGTGCTAAAAGGAACATCTTCTACCTCTCGTGGCACTCCTACAAGCTCTGTATATGGGTCCACGCCTAGTGGGTCCATGGTTACCTCTGAATCCCAGTTGTTTAACAAGCCCTACTGGCTGCAACGAGCACAGGGCCCTAACAATGGTATCTGCTGGGGTAATCAGCTTTTTGTAACTGTGGTTGATACTACACGTAGCACCAATATGACTATTTGTGCCACACAAACACCCTCTGACACATACAAGGCTTCCAATTTTAAAGAGTACATGCGCCATGGCGAGGAATTTGATTTGCAGTTTATTTTCCAGTTATGTGTTATTAATTTAACTACAGAGGTTATGGCCTATCTGCATGGTATGAATGCTACGTTACTGGAAGACTGGAATTTCGGTTCCTTGCCCCCTCCCACTGCTAGTTTGGGCGATACCTACCGGTTCCTACAGTCCCAGGCTATTTCCTGTCAAAAACCTTCTGCTGTCCCTACAGAGAACAAGGACCCTTATGCAGGGCTTACATTTTGGGAGGTGGATTTGTCTGAACGTTTTTCCCTTGAGCTAGACCAATTCCCTCTTGGCAGGAAATTTTTGTTGCAGCGTGGCACCCGGGTACGGTCGTCCCCTGTGTCCCGCAAGCGTCCCGCACCCTCTACCGCCCCCTCTACAAAACGTAAACGGTCCAAACGTTCCTAAGCATGTTATGTGTGTGTCTGTTGTATGCTGATGTTTACTGTGTCTGTACACGGGTTCCTTGTACTGTTGTGTATGTATGGGTGGCCCCCTTTTGTTATGTATGTTTCCTTATGCATGTTTGTGTGCATGTTTTGTATGTTAATAAATGTGTGTGTCATGTGTTGTGTGTGTCCGGTTGCGCCTTGTGAGTCACATAACATATATGTGTGGTGTCCTGTATGTGACCCGGCCGTCCCCTAGCCTTTAATACCCCCGGACCGATTTCGGTCGCTCCCGGTTTCGGTCGTGCACAACATGGCGTTTTGTTGGCACTGTTTGCAAAACTGTTAGCTGTTTCGCGCCACATTTTGCAGGTGTGCATGCTTGTCTAGGGTGTGCCTGACAGTTAGTTGGCCAGCTATACATTTCTTTCACAATATTTATTGTCTGTGTTACTCACACTCCAATAAATATACTTTTAGGCACATAGTTTTATGCTGACTGCTTTCACTTAAGTGCTTATCTGGCAGGCAAATTTGCTTTTCTATTCAACAATGTGTCTTGTAAATCCTACTGTACAACTTCAAACATGTTTGTAGCACACCTAATCCGGTTGCTTCCCCTGTACATCTTACTCATTATTATAAACTATAATCGTTCTATTACAAAATAGGAGGGACCGAAAACGGTCCAACCGAAATGGGTACATATAAAAAGGATATGTTAACTTCAGCACAAAATAGC-
>LNS8120288_HPV90
ATGACCAACGGAGACTACTGCCCAAGAAATATCTTCCTATTGTGCAAAGTCTATGAACTGGACCTGCAGGACCTGAACATAACCTGCGTGTTTTGCGGAACAGCATTAACAGAGGAGGAGGTTGTATCGTTTGCATACAAGGAGCTACAAGTTGTGTGGAGAAAGCATTTTCCATTTGCAGCATGTCCTGCGTGTCTGGAAGCAGCCGGGAAACTAAGGCAATTTAGATACTGGCAGTATTCTAGCTATGCACCCACAGTGGAATATGAAACAGGAGTGCCTATTTTAGAATTGCTTATTAGATGCTACCTGTGCCATAAACCACTGTGCAGTGAGGAAAAGGAACGGCTTATCAGTGAAGGCAAACGGTTCCATAAAATAGCTGGGCTTTGGCGAGGCGCTTGCCTGCAGTGTTGGAAACCATGCATGGCCAACGACCAACCTTAAAGGACATATTGCTAGAGCTGGATCAGCCTGATGCGGTTGACCTACATTGTAACGAGCAATTAGCCAGCTCAGAAGAGGAGGATAATAGGGAGGACGGTGAGCAACCTACACAACCTACAGAACCAGCACAGCAAGCATATAGGGTGGTAACAAGTTGTTGTAGGTGTTGCTGTACAGTAAGGCTGGTGGTGGAGAGTGGACACGCAGAAATAAGACAACTCCAGGAGCTTCTGTTGGGCGCACTGCATATAGTGTGTCCGCTCTGCGCATAACTGCTATGGCCGACGGTGAAGGTACAAACAATGGGGACGATAGTGAGGAGGGACGGAGCGCATGCGGGTGGTTTTGGGTGGAAGCCACAGTGGACAGAACCACGGGACAGCAAATATCTAGTGATGAGGACGAGGAGGACGGTGACAGCGGACAGGACATGGTTGATTTTATTGATAATAGTAGGCATCCCGGGGATGGACAGGAAGTTGCACTTGAGTTATACAGACAGCAGGAGGCACAAGATGACGAGGCCTTTGTGCAGGCCCTAAAACGAAAGTATCTAGCTAGTCCGTTGGCCGCCGGGGTATGTGTAGACAAAGACCTAAGTCCACGGCTGGATGCCATAACACTAGGCAGAAGCTCACAAAAAGCAAAACGTAGACTGTTTGAGCTGCAAGACAGTGGGTATGGCAATACGCAAGTGGATATTGACGCGACAGAGGACCAGGTAGTAGGGGAAAGCAGGGGGGGTGCAGGCACAGGGGGGGTACAGGAAACGGAGGAGGAGGAGCGACAAGGGGGGGATGGTGCGCCGGGTGCAGTTACAGCACCGGCACAATCAGGTACAGATGCTATCCTGTCTCTGCTTAAAACAAGTAACCTAAGGGCCACATTACTAGGTAAGTTTAAAGATATATATGGGTTGTCTTTTATGGAGCTAGCAAGACAGTTTAAAAGTAATAGGACCACGTGTTTGGACTGGGTAATATGTGCATTTGGCGTGTACTGCACAGTTGCAGAGGGTGTCAAAACCCTTATACAGCAACACTGTCAATATGCACACATACAGGTGCAAACCAGTAACTGGGGAATGGTGGTCCTAATGCTAGTGAGATATAATTGTGCCAAGAACAGGGACACGGTGGCAAAATGTATGGGCAGGTTACTAAATATACCAGAGCAACATATGCTCATAGAACCTCCCAAAATAAGACATCCAGCGGCTGCACTATATTGGTATAAAGCAGGCATGGGCAATGCTAGTGAAATAATTGGAGAAACACCAGAATGGATTGTAAGACAAACAGTTGTGGGGCACAGTCTAGAAGAATGCCAGTTTCAGTTATCAGTAATGGTGCAATGGGCATATGACCATGATATAACAGACGAAAGTATATTGGCATATGAATATGCAAAATTGGCAGATGTAGATGGTAATGCAGCGGCATTCCTAGCAAGCAACTGCCAAGCAAAATATGTAAAGGATGCATGCACAATGTGCAGGCATTACAAACGGGCAGAGCAGGCACAAATGACAATGTCAGAATGGATAAGATTTAGAAGTGCAAAGATATCAGAGGAGGGCGACTGGAGACCCATAGTACGGTTCCTAAGACACCACGACATAGAGTTTATTACCTTTGTAATATCGCTGAAAAACTTTTTAAAAGGCATACCAAAAAAATGTTGTATAGTAATATATGGACCTGCAGACACAGGTAAATCATACTTTTGTATGAGCCTGTTGCGCTTCCTAGGAGGGGTTGTGATTTCCTATGCCAACTCCACCAGCCATTTTTGGCTGCAGCCATTATGTGATGCCAAAATAGGGCTTATAGATGATGTTACCCCCCAGTGCTGGAGCTATATAGATACCTATTTGCGAAATGCACTGGATGGCAATCAGGTATGCATAGACAGAAAACATAGGCCTTTGCTGCAGCTAAAATGTCCACCACTGTTAATGACAACAAATACCAATCCCTTAGAGGAAGACAGGTGGAAATTTTTACGTAGTAGACTGCAGCTGTTTACCTTTCCTAATGCATTTCCTGTAAATCAGAAAGGGGATCCCTTGTATACACTAAATGATGCAAACTGGAAATGCTTCTTCCAAAGGTTGTGGGCTCGGTTAGACTTACACGAGCAGGACGACCAGGAGGACAATGGAGACATTGGCCAGCCGTTTAAATGCGTGCCAGGAGAAGTTGCTAGAACTGTATGAAACAGATAGCGACCAGCTGCAGGACCAAATTATGCACTGGGGACTTGTGCGATTGGAAAATGTTATTATGTATAAGGCACGAGAAGCGGGAATGTTGCACCTAAACCACCAGGTGGTGCCAGTGCAATTGATTGCAAAAGCAAAGGCATGTAAAGCTATTGAAATGCAGTTGGCATTAAAGACATTGCTAAAAAGCCCCTATGGCACGGAACCATGGACATTACGTGACACAAGCCAGGAAATGTGGGACGCAGCACCCAAGCAATGTTGGAAAAAAAAGGGCTACACCGTAGACGTTAAGTTTGATGGCGAGGACACAAAAACTATGTGCTACACATGCTGGAGGTATATATATGTACAAAGCGGTGATGATGATACATGGACCAAGGTGTCTGGCCATGTGGACCATGCAGGACTATACTTTACACACGAAGGGACACGTGTAACCTATGTTAGGTTTGCACAGGAAGCACAGACATATGGGAACACTGGCACCTGGGAGGTGCATGTGGGAGGACAGCTAATTTATGATGCATTCGACTCCTCTGTGTCTAGCACCCAGGACACCGACCAAGAACCGCTATCCTCTACTAGACCTACTGACCCCCCATACACCGACGAACCCGACGCCACCAACCCCGCCCAGGTGTTGGGCCCCGCGTCGCCACACGTGCCGCCGCCGCATAAGCGTCAGCGACTCGGACACGGATATCAGCATCCCGACTCCACAGAAGACAGGATCCAGCGGCTGGCACGTGTCAACACAGGGGACCAGTGTAACCCTGACAGCGCAAAGCAGCACGGGAACATCCGTGTCGGTGACAGTGCACCTGTAACACACCTCCGAGGTGATCCAAACAAATTAAAGTGTTTAAGGTATAGATTGCACAAACATAAATCTGTACTGTTTAGCAAAGTAACCTCCACCTGGCGATGGTCAACGTGCAGTAACACCACCAATGAAAAATCAGCCTTTGTAACCCTGTGGCATGATAGTGCGGAACAAAGGGCAAACTTCCTAGCAACCATAACCTTACCTAAAGACATTGAAGCAGTACTGGGGTACATGACTATGTTAGCATAATATACTGGTATATTGTAAATATATGTAAACTGTGTACAGTGCGGAACGTTAAGGGACATCTGTTGTATACAGTGTGGAGACCTTTATTTGCTACTTGTCTGCCTGGACACAACTGCTGCTAATACTAATCTTCTTTTGGCTGTCTATCCTTCCTGGCTTTACTGCTTTTCTTATTGTATTCCTTACTGTGTTTCTAGGCCTCCTGATCATATACATACAGGCGTTGCAGTCCCTTGACCAACTGTGATATCACCACACAACCAGCCAAGCCTGCTGCTCAATTGTATATATTCCTCCTGTGTTGTAGTGTGCAATAGTAGTATGTATCCTGTTGTAGTACGTGATAGAGATGGGGGGGAATATCCTGTAGTACTGTGGACACCTGCAGATGTGCAGGTGTTATCCCTGTTGTTGCTTTTCGTGTGTCTTATTTTGTTTATTTTTTACCTGCGTCTGTTGCAGTAGTTACCTTACCCATTGTACCTATATGTATTGTATACACAGTGTATGTAGACACATGTAGTGGGTTTGTGGGTGTCATACATTTATTGG-GTGTGGGGTATTCATTACAGTGGTGTGGTTTGGTGTTTTGTTTTTGGC-TTTTTGTATGGTTTGTATTTTTCATTTTTTTACATTATATTGCTAAATAAATTTTAGTATGCATCGCTCTAAACGTCGCAAGCGTGCCTCCGCTACCCAATTATATCAAACCTGCAAATTGGCAGGTACCTGTCCCTCCGATGTGATCAATAAGGTGGAACACACCACACTTGCAGACAAAATCCTGCAATGGGGTAGCTTGGGTGTCTTCTTTGGGGGTTTGGGCATTGGAACAGGGTCCGGCACTGGTGGGCGCACTGGATACATCCCTATTGGGACCCGACCCCCCACTGTTGTGGATGTTGGCCCTCCTGCCCGCCCCCCTGTCGTTATTGAACCCGTGGGGGCATCCGATCCTTCTATTGTCACATTGGTGGAGGATTCCAGCATAATTGCATCGGGCTCTCCCCATCCCACATTCACAGGTACCGGGGGGTTTGAGGTTACAACAGCCTCTACCACAACCCCTGCAGTGTTGGACATAACTCCATCCGGTGGCAATGTGCAGGTTAGCAGTAGTAGCTTCATTAATCCTTTGTTTACTGAGCCTGCTATAGTGGAACCTCCGCAGGCAGGAGAGGTAACAGGCCATGTTTTAGTTAGTACCCCTACAGCTGGATCCCATGGCTATGAGGAAATCCCTATGCAAACTTTTGCTGTACGGGGTACTGGTGATGAACCTATTAGTAGTACCCCGTTGCCAGGGGTCCGTCGTGTGGCTGGGCCCCGGTTGTACAGCAGGGCATACCAACAAGTACATGTACAGGACCCCAGGTTTTTATCACAGCCTGAAACACTTGTTACCTATGACAATCCTGTATTTGACACAGAGGAAACCATACTATTTGAGCATCCTAGTATTCATCAGGTCCCGGATCCTGACTTTTTGGATATTGTGGCTCTACACAGACCCGCCCTTACTGCACGCAGGGGTACCGTCCGGTACAGCCGTCTGGGTCAGCGTGCCACATTAAAAACCCGCAGTGGCAAGCGCATAGGTGCCACAGTACATTTTTATCAGGATTTAAGCCCTATTGCACCTGTTGCTGACGAGCTGGAAATGCAACCTTTGGTTTCTGACACTCCTGATTATCTTGATTCTCTATATGATATATATGCTGACACTGCTTCTGTGTCCCGTCAACGCACCTTAACCCCTACACGCCCCTCCACACCTTTACAGGCTCCATCAGTGACTGCATCGTCTGCCCTATCATCTGCAGCATCCAATACCACTGTGCCTCTATCTACAGGCCTGGATATTCCTGTCTTTAGTGGGCCTGACAGTGCCCTCCCGGATTCCCATGCTGTTTGGCCCGTGCCCCCTGCCCCTCCCGGTGTTGTTCCTGGCTCTGTTCTTGTAAATGGGTCCACATATTATTTGTTGCCCCCATTAGGTTTGCTACCTAAAAAACGTAAACGTTTTCCATATTTTTTTGCAGATGGCAATGTGGAAGCCTAGTGACAACAAGGTATACCTGCCTCCTGCCCCTGTGTCCAAGGTCCTCAGCACCGACGCCTATGTATCCAGAACAAACATATATTATTATGCAGGCAGTTCCCGACTGTTAACTGTTGGCCATCCTTATTTTGCTATCAGAAAGCAATCAGGAAAAAACCCTATAGTGGTTCCCAAGGTGTCTGGATATCAATATAGGGTGTTTAGGGTACGTTTGCCTGATCCCAATAAGTTTGGCCTTCCTGATGCATCGCTATACAATCCTGACTCGCAGCGCCTTGTATGGGCCTGTACAGGTGTTGAGGTTGGCAGGGGACAGCCTTTAGGCGTTGGGGTAAGTGGCCACCCGTTGTACAACCGCCTGTATGACACTGAAAACACCAATTTATATGATGTTGTGCCTGGCGATGACACCCGGGACAATCTTACTATGGACTATAAGCAAACCCAGCTATTTATTATAGGGTGCAAACCTCCTTTAGGCGAGCACTGGGCAAAGGGTACCCCATGCAATATGTCTAATGTACAGGCTGGGGATTGCCCTCCTATAGAACTTAAATCTTCCACGATTCAGGATGGGGACATGATAGATACTGGTTTTGGTGCTCTTGATTTTGCAGCGTTGCAAACCAATAAGTCTGATGTGCCTTTAGATATTGTAACCACTACATGCAAGTACCCTGATTTTTTGCAGATGGCAGCTGAGCCATATGGTGACCTTATGTTTTTCTGTTTACGTAGGGAACAGATGTTTATAAGGCACTTTTATAACAGAGCAGGTACTATGGGCGACGCAATTCCCGATGGCTTTGTGCTAAAAGGAACATCTTCTACCTCTCGTGGCACTCCTACAAGCTCTGTATATGGGTCCACGCCTAGTGGGTCCATGGTTACCTCTGAATCCCAGTTGTTTAACAAGCCCTACTGGCTGCAACGAGCACAGGGCCCTAACAATGGTATCTGCTGGGGTAATCAGCTTTTTGTAACTGTGGTTGATACTACACGTAGCACCAATATGACTATTTGTGCCACACAAACACCCTCTGACACATACAAGGCTTCCAATTTTAAAGAGTACATGCGCCATGGCGAGGAATTTGATTTGCAGTTTATTTTCCAGTTATGTGTTATTAATTTAACTACAGAGGTTATGGCCTATCTGCATGGTATGAATGCTACGTTACTGGAAGACTGGAATTTCGGTTCCTTGCCCCCTCCCACTGCTAGTTTGGGCGATACCTACCGGTTCCTACAGTCCCAGGCTATTTCCTGTCAAAAACCTTCTGCTGTCCCTACAGAGAACAAGGACCCTTATGCAGGGCTTACATTTTGGGAGGTGGATTTGTCTGAACGTTTTTCCCTTGAGCTAGACCAATTCCCTCTTGGCAGGAAATTTTTGTTGCAGCGTGGCACCCGGGTACGGTCGTCCCCTGTGTCCCGCAAGCGTCCCGCACCCTCTACCGCCCCCTCTACAAAACGTAAACGGTCCAAACGTTCCTAAGCATGTTATGTGTGTGTCTGTTGTATGCTGATGTTTACTGTGTCTGTACACGGGTTCCTTGTACTGTTGTGTATGTATGGGTGGCCCCCTTTTGTTATGTATGTTTCCTTATGCATGTTTGTGTGCATGTTTTGTATGTTAATAAATGTGTGTGTCATGTGTTGTGTGTGTCCGGTTGCGCCTTGTGAGTCACATAACATATATGTGTGGTGTCCTGTATGTGACCCGGCCGTCCCCTAGCCTTTAATACCCCCGGACCGATTTCGGTCGCTCCCGGTTTCGGTCGTGCACAACATGGCGTTTTGTTGGCACTGTTTGCAAAACTGTTAGCTGTTTCGCGCCACATTTTGCAGGTGTGCATGCTTGTCTAGGGTGTGCCTGACAGTTAGTTGGCCAGCTATACATTTCTTTCACAATATTTATTGTCTGTGTTACTCACACTCCAATAAATATACTTTTAGGCACATAGTTTTATGCTGACTGCTTTCACTTAAGTGCTTATCTGGCAGGCAAATTTGCTTTTCTATTCAACAATGTGTCTTGTAAATCCTACTGTACAACTTCAAACATGTTTGTAGCACACCTAATCCGGTTGCTTCCCCTGTACATCTTACTCATTATTATAAACTATAATCGTTCTATTACAAAATAGGAGGGACCGAAAACGGTCCAACCGAAATGGGTACATATAAAAAGGATATGTTAACTTCAGCACAAAATAGC-
>KU298946|HPV90|
ATGACCAACGGAGACTACTGCCCAAGAAATATCTTCCTATTGTGCAAAGTCTATGAACTGGACCTGCAGGACCTGAACATAACCTGCGTGTTTTGCGGAACAGCATTAACAGAGGAGGAGGTTGTATCGTTTGCATACAAGGAGCTACAAGTTGTGTGGAGAAAGCATTTTCCATTTGCAGCRTGTCCTGCGTGTCTGGAAGCAGCCGGGAAACTAAGGCAATTTAGATACTGGCAGTATTCTAGCTATGCACCCACAGTGGAATATGAAACAGGAGTGCCTATTTTAGAATTGCTTATTAGATGCTACCTGTGCCATAAACCACTGTGCAGTGAGGAAAAGGAACGGCTYATCAGTGAAGGCAAACGGTTCCATAAAATAGCTGGGCTTTGGCGAGGCGCTTGCCTGCAGTGTTGGAAACCATGCATGGCCAACGACCAACCTTAAAGGACATATTTCTAGAGCTGGATCAGCCTGATGCGGTTGACCTACATTGTAACGAGCAATTAGCCAGCTCAGAAGAGGAGGATAATAGGGAGGACGGTGAGCAACCTACACAACCTACAGAACCAGCACAGCAAGCATATAGGGTGGTAACAAGTTGTTGTAGGTGTTGCTGTACAGTAAGGCTGGTGGTGGAGAGTGGACACGCAGAAATAAGACAACTCCAGGAGCTTCTGTTGGGCGCACTGCATATAGTGTGTCCGCTCTGCGCATAACTGCTATGGCCGACGGTGAAGGTACAAACAATGGGGACGATAGTGAGGAGGGACGGAGCGCATGCGGGTGGTTTTGGGTGGAAGCCACAGTGGACAGAACCACGGGACAGCAAATATCTAGTGATGAGGACGAGGAGGACGGTGACAGCGGACAGGACATGGTTGATTTTATTGATAATAGTAGGCATCCCGGGGATGGACAGGAAGTTGCACTTGAGTTATACAGACAGCAGGAGGCACAAGATGACGAGGCCTTTGTGCAGGCCCTAAAACGAAAGTATCTAGCTAGTCCGTTGGCCGCCGGGGTATGTGTAGACAAAGACCTAAGTCCACGGCTGGATGCCATAACACTAGGCAGAAGCTCACAAAAAGCAAAACGTAGACTGTTTGAGCTGCAAGACAGTGGGTATGGCAATACGCAAGTGGATATTGACGCGACAGAGGACCAGGTAGTAGGGGAAAGCAGGGGGGGTGCAGGCACAGGGGGGGTACAGGAAACGGAGGAGGAGGAGCGACAAGGGGGGGATGGTGCGCCGGGTGCAGTTACAGCACCGGCACAATCAGGTACAGATGCTATCCTGTCTCTGCTTAAAACAAGTAACCTAAGGGCCACATTACTAGGTAAGTTTAAAGATATATATGGGTTGTCTTTTATGGAGCTAGCAAGACAGTTTAAAAGTAATAGGACCACGTGTTTGGACTGGGTAATATGTGCATTTGGCGTGTACTGCACAGTTGCAGAGGGTGTCAAAACCCTTATACAGCAACACTGTCAATATGCACACATACAGGTGCAAACCAGTAACTGGGGAATGGTGGTCCTAATGCTAGTRAGATATAATTGTGCCAAGAACAGGGACACGGTGGCAAAATGTATGGGCAGGTTACTAAATATACCAGAGCAACATATGCTCATAGAACCTCCCAAAATAAGACATCCAGCGGCTGCACTATATTGGTATAAAGCAGGCATGGGCAATGCTAGTGAAATAATTGGAGAAACACCAGAATGGATTGTAAGACAAACAGTTGTGGGGCACAGTCTAGAAGAATGCCAGTTTCAGTTATCAGTAATGGTGCAATGGGCATATGACCATGATATAACAGACGAAAGTATATTGGCATATGAATATGCAAAATTGGCAGATGTAGATGGTAATGCAGCGGCATTCCTAGCAAGCAACTGCCAAGCAAAATATGTAAAGGATGCATGCACAATGTGCAGGCATTACAAACGGGCAGAGCAGGCACAAATGACAATGTCAGAATGGATAAGATTTAGAAGTGCAAAGATATCAGAGGAGGGCGACTGGAGACCCATAGTACGGTTCCTAAGACACCACGACATAGAGTTTATTACCTTTGTAATATCGCTRAAAAACTTTTTAAAAGGCATACCAAAAAAATGTTGTATAGTAATATATGGACCTGCAGACACAGGTAAATCATACTTTTGTATGAGCCTGTTGCGCTTCCTAGGAGGGGTTGTRATTTCCTATGCCAACTCCACCAGCCATTTTTGGCTGCAGCCATTATGTGATGCCAAAATAGGGCTTATAGATGATGTTACCCCCCAGTGCTGGAGCTATATAGATACCTATTTGCGAAATGCACTGGATGGCAATCAGGTATGCATAGACAGAAAACATAGGCCTTTGCTGCAGCTAAAATGTCCACCACTGTTAATGACAACAAATACCAATCCCTTAGAGGAAGACAGGTGGAAATTTTTACGTAGTAGACTGCAGCTGTTTACCTTTCCTAATGCATTTCCTGTAAATCAGAAAGGGGATCCCTTGTATACACTAAATGATGCAAACTGGAAATGCTTCTTCCAAAGGTTGTGGGCTCGGTTAGACTTACACGAGCAGGACGACCAGGAGGACAATGGAGACATTGGCCAGCCGTTTAAATGCGTGCCAGGAGAAGTTGCTAGAACTGTATGAAACAGATAGCGACCAGCTGCAGGACCAAATTATGCACTGGGGACTTGTGCGATTGGAAAATGTTATTATGTATAAGGCACGAGAAGCGGGAATGTTGCACCTAAACCACCAGGTGGTGCCAGTGCAATTGATTGCAAAAGCAAAGGCATGTAAAGCTATTGAAATGCAGTTGGCATTAAAGACATTGCTAAAAAGCCCCTATGGCACGGAACCATGGACATTACGTGACACAAGCCAGGAAATGTGGGACGCAGCACCCAAGCAATGTTGGAAAAAAAAGGGCTACACCGTAGACGTTAAGTTTGATGGCGAGGACACAAAAACTATGTGCTACACATGCTGGAGGTATATATATGTACAAAGCGGTGATGATGATACATGGACCAAGGTGTCTGGCCATGTGGACCATGCAGGACTATACTTTACACACGAAGGGACACGTGTAACCTATGTTAGGTTTGCACAGGAAGCACAGACATATGGGAACACTGGCACCTGGGAGGTGCATGTGGGAGGACAGCTAATTTATGATGCATTCGACTCCTCTGTGTCTAGCACCCAGGACACCGACCAAGAACCGCTATCCTCTACTAGACCTACTGACCCCCCATACACCGACGAACCCGACGCCACCAACCCCGCCCAGGTGTTGGGCCCCGCGTCGCCACACGTGCCGCCGCCGCATAAGCGTCAGCGACTCGGACACGGATATCAGCATCCCGACTCCACAGAAGACAGGATCCAGCGGCTGGCACGTGACAACACAGGGGACCAGTGTAACCCTGACAGCGCAAAGCAGCACGGGAACATCCGTGTCGGTGACAGTGCACCTGTAACACACCTYCGAGGTGAYCCAAACAAATTAAAGTGTTTAAGGTATAGATTGCACAAACATAAATCTGTACTGTTTAGCAAAGTAACCTCCACCTGGCGATGGTCAACGTGCAGTAACACCACCAATGAAAAATCAGCCTTTGTAACCCTGTGGCATGATAGTGCGGAACARAGGGCAAACTTCCTAGCAACCATAACCTTACCTAAAGACATTGAAGCAGTACTGGGGTACATGACTATGTTAGCATAATATACTGGTATATTGTAAATATATGTAAACTGTGTACAGTGCGGAACGTTAAGGGACATCTGTTGTATACAGTGTGGAGACCTTTATTTGCTACTTGTCTGCCTGGACACAACTGCTGCTAATACTAATCTTCTTTTGGCTGTCTATCCTTCCTGGCTTTACTGCTTTTCTTATTGTATTCCTTACTGTGTTTCTAGGCCTCCTGATCATATACATACAGGCGTTGCAGTCCCTTGACCAACTGTGATATCACCACACAACCAGCCAAGCCTGCTGCTCAATTGTATATATTCCTCTTGTGTTGTAGTGTGCAATAGTAGTATGTATCCTGTTGTAGTACGTGATAGAGATGGGGGGGAATATCCTGTAGTACTGTGGACACCTGCAGATGTGCAGGTGTTATCCCTGTTGTTGCTTTTCGTGTGTCTTATTTTGTTTATTTTTTACCTGCGTCTGTTGCAGTAGTTACCTTACCCATTGTACCTATATGTATTGTATACACAGTGTATGTAGACACATGTAGTGGGTTTGTGGGTGTCATACATTTATTGG-GTGTGGGGTATTCATTACAGTGGTGTGGTTTGGTGTTTTGTTTTTGGC-TTTTTGTATGGTTTGTATTTTTCATTTTTTTACATTATATTGCTAAATAAATTTTAGTATGCATCGCTCTAAACGTCGCAAGCGTGCCTCCGCTACCCAATTATATCAAACCTGCAAATTGGCAGGTACCTGTCCCTCCGATGTGATCAATAAGGTGGAACACACCACACTTGCAGACAAAATCCTGCAATGGGGTAGCTTGGGTGTCTTCTTTGGGGGTTTGGGCATTGGAACAGGGTCCGGCACTGGTGGGCGCACTGGATACATCCCTATTGGGACCCGACCCCCCACTGTTGTGGATGTTGGCCCTCCTGCCCGCCCCCCTGTCGTTATTGAACCCGTGGGGGCATCCGATCCTTCTATTGTCACATTGGTGGAGGATTCCAGCATAATTGCATCGGGCTCTCCCCATCCCACATTCACAGGTACCGGGGGGTTTGAGGTTACAACAGCCTCTACCACAACCCCTGCAGTGTTGGACATAACTCCATCCGGTGGCAATGTGCAGGTTAGCAGTAGTAGCTTCATTAATCCTTTGTTTACTGAGCCTGCTATAGTGGAACCTCCGCAGGCAGGAGAGGTAACAGGCCATGTTTTAGTTAGTACCCCTACAGCTGGATCCCATGGCTATGAGGAAATCCCTATGCAAACYTTTGCTGTACGGGGTACTGGTGATGAACCTATTAGTAGTACCCCGTTGCCAGGGGTCCGTCGTGTGGCTGGGCCCCGGTTGTACAGCAGGGCATACCAACAAGTACATGTACAGGACCCCAGGTTTTTATCACAGCCTGAAACACTTGTTACCTATGACAATCCTGTATTTGACACAGAGGAAACCATACTATTTGAGCATCCTAGTATTCATCAGGTCCCGGATCCTGACTTTTTGGATATTGTGGCTCTACACAGACCCGCCCTTACTGCACGCAGGGGTACCGTCCGGTACAGCCGTCTGGGTCAGCGTGCCACATTAAAAACCCGCAGTGGCAAGCGCATAGGTGCCACAGTACATTTTTATCAGGATTTAAGCCCTATTGCACCTGTTGCTGACGAGCTGGAAATGCAACCTTTGGTTTCTGACACTCCTGATTATCTTGATTCTCTATATGATATATATGCTGACACTGCTTCTGTGTCCCGTCAACGCACCTTAACCCCTACACGCCCCTCCACACCTTTACAGGCTCCATCAGTGACTGCATCGTCTGCCCTATCATCTGCAGCATCCAATACCACTGTGCCTCTATCTACAGGCCTGGATATTCCTGTCTTTAGTGGGCCTGACAGTGCCCTCCCGGATTCCCATGCTGTTTGGCCCGTGCCCCCTGCCCCTCCCGGTGTTGTTCCTGGCTCTGTTCTTGTAAATGGGTCCACATATTATTTGTTGCCMCCATTAGGTTTGCTACCTAAAAAACGTAAACGTTTTCCATATTTTTTTGCAGATGGCAATGTGGAAGCCTAGTGACAACAAGGTATACCTGCCTCCTGCCCCTGTGTCCAAGGTCCTCAGCACCGACGCCTATGTATCCAGAACAAACATATATTATTATGCAGGCAGTTCCCGACTGTTAACTGTTGGCCATCCTTATTTTGCTATCAAAAAGCAATCAGGAAAAAACCCTATAGTGGTTCCCAAGGTGTCTGGATATCAATATAGGGTGTTTAGGGTACGTTTGCCTGATCCCAATAAGTTTGGCCTTCCTGATGCATCGCTATACAATCCTGACTCGCAGCGCCTTGTATGGGCCTGTACAGGTGTTGAGGTTGGCAGGGGACAGCCTTTAGGCGTTGGGGTAAGTGGCCACCCGTTGTACAACCGCCTGTATGACACTGAAAACACCAATTTATATGATGTTGTGCCTGGCGATGACACCCGGGACAATCTTACTATGGACTATAAGCAAACCCAGCTATTTATTATAGGGTGCAAACCTCCTTTAGGCGAGCACTGGGCAAAGGGTACCCCATGCAATATGTCTAATGTACAGGCTGGGGATTGCCCTCCTATAGAACTTAAATCTTCCACAATTCAGGATGGGGACATGATAGATACTGGTTTTGGTGCTCTTGATTTTGCAGCGTTGCAAACCAATAAGTCTGATGTGCCTTTAGATATTGTAACCACTACATGCAAGTACCCTGATTTTTTGCAGATGGCAGCTGAGCCATATGGTGACCTTATGTTTTTCTGTTTACGTAGGGAACAGATGTTTATAAGGCACTTTTATAACAGAGCAGGTACTATGGGCGACGCAATTCCCGATGGCTTTGTGCTAAAAGGAACATCTTCTACCTCTCGTGGCACTCCTACAAGCTCTGTATATGGGTCCACGCCTAGTGGGTCCATGGTTACCTCTGAATCCCAGTTGTTTAACAAGCCCTACTGGCTGCAACGAGCACAGGGCCCTAACAATGGTATCTGCTGGGGTAATCAGCTTTTTGTAACTGTGGTTGATACTACACGTAGCACCAATATGACTATTTGTGCCACACAAACACCCTCTGACACATACAAGGCTTCCAATTTTAAAGAGTACATGCGCCATGGCGAGGAATTTGATTTGCAGTTTATTTTCCAGTTATGTGTTATTAATTTAACTACAGAGGTTATGGCCTATCTGCATGGTATGAATGCTACGTTACTGGAAGACTGGAATTTCGGTTCCTTGCCCCCTCCCACTGCTAGTTTGGGCGATACCTACCGGTTCCTACAGTCCCAGGCTATTTCCTGTCAAAAACCTTCTGCTGTCCCTACAGAGAACAAGGACCCTTATGCAGGGCTTACATTTTGGGAGGTGGATTTGTCTGAACGTTTTTCCCTTGAGCTAGACCAATTCCCTCTTGGCAGGAAATTTTTGTTGCAGCGTGGCACMCGGGTACGGTCGTCCCCTGTGTCCCGCAAGCGTCCCGCACCCTCTACCGCCCCCTCTACAAAACGTAAACGGTCCAAACGTTCCTAAGCATGTTATGTGTGTGTCTGTTGTATGCTGATGTTTACTGTGTCTGTACACGGGTTCCTTGTACTGTTGTGTATGTATGGGTGGCCCCCTTTTGTTATGTATGTTTCCTTATGCATGTTTGTGTGCATGTTTTGTATGTTAATAAATGTGTGTGTCATGTGTTGTGTGTGTCCGGTTGCGCCTTGTGAGTCACATAACATATATGTGTGGTGTCCTGTATGTGACCCGGCCGTCCCCTAGCCTTTAATACCCCCGGACCGATTTCGGTCGCTCCCGGTTTCGGTCGTGCACAACATGGCGTTTTGTTGGCACTGTTTGCAAAACTGTTAGCTGTTTCGCGCCACATTTTGCAGGTGTGCATGCTTGTCTAGGGTGTGCCTGACAGTTAGTTGGCCAGCTATACATTTMTTTCACAATATTTATTGTCTGTGTTACTCACACTCCAATAAATATACTTTTAGGCACATAGTTTTATGCTGACTGCTTTCACTTAAGTGCTTATCTGGCAGGCAAATTTGCTTTTCTATTCAACAATGTGTCTTGTAAATCCTACTGTACAACTTCAAACATGTTTGTAGCACACCTAATCCGGTTGCTTCYCCTGTACATCTTACTCATTATTATAAACTATAATCGTTCTATTACAAAATAGGAGGGACCGAAAACGGTCCAACCGAAATGGGTACATATAAAAAGGATATGTTAACTTCAGCACAAAATAGC-
>AY057438|HPV90|A1|
ATGACCAACGGAGACTACTGCCCAAGAAATATCTTCCTATTGTGCAAAGTCTATGAACTGGACCTGCAGGACCTGAACATAACCTGCGTGTTTTGCGGAACAGCATTAACAGAGGAGGAGGTTGTATCGTTTGCATACAAGGAGCTACAAGTTGTGTGGAGAAAGCATTTTCCATTTGCAGCATGTCCTGCGTGTCTGGAAGCAGCCGGGAAACTAAGGCAATTTAGATACTGGCAGTATTCTAGCTATGCACCCACAGTGGAATATGAAACAGGAGTGCCTATTTTAGAATTGCTTATTAGATGCTACCTGTGCCATAAACCACTGTGCAGTGAGGAAAAGGAACGGCTTATCAGTGAAGGCAAACGGTTCCATAAAATAGCTGGGCTTTGGCGAGGCGCTTGCCTGCAGTGTTGGAAACCATGCATGGCCAACGACCAACCTTAAAGGACATATTTCTAGAGCTGGATCAGCCTGATGCGGTTGACCTACATTGTAACGAGCAATTAGCCAGCTCAGAAGAGGAGGATAATAGGGAGGACGGTGAGCAACCTACACAACCTACAGAACCAGCACAGCAAGCATATAGGGTGGTAACAAGTTGTTGTAGGTGTTGCTGTACAGTAAGGCTGGTGGTGGAGAGTGGACACGCAGAAATAAGACAACTCCAGGAGCTTCTGTTGGGCGCACTGCATATAGTGTGTCCGCTCTGCGCATAACTGCTATGGCCGACGGTGAAGGTACAAACAATGGGGACGATAGTGAGGAGGGACGGAGCGCATGCGGGTGGTTTTGGGTGGAAGCCACAGTGGACAGAACCACGGGACAGCAAATATCTAGTGATGAGGACGAGGAGGACGGTGACAGCGGACAGGACATGGTTGATTTTATTGATAATAGTAGGCATCCCGGGGATGGACAGGAAGTTGCACTTGAGTTATACAGACAGCAGGAGGCACAAGATGACGAGGCCTTTGTGCAGGCCCTAAAACGAAAGTATCTAGCTAGTCCGTTGGCCGCCGGGGTATGTGTAGACAAAGACCTAAGTCCACGGCTGGATGCCATAACACTAGGCAGAAGCTCACAAAAAGCAAAACGTAGACTGTTTGAGCTGCAAGACAGTGGGTATGGCAATACGCAAGTGGATATTGACGCGACAGAGGACCAGGTAGTAGGGGAAAGCAGGGGGGGTGCAGGCACAGGGGGGGTACAGGAAACGGAGGAGGAGGAGCGACAAGGGGGGGATGGTGCGCCGGGTGCAGTTACAGCACCGGCACAATCAGGTACAGATGCTATCCTGTCTCTGCTTAAAACAAGTAACCTAAGGGCCACATTACTAGGTAAGTTTAAAGATATATATGGGTTGTCTTTTATGGAGCTAGCAAGACAGTTTAAAAGTAATAGGACCACGTGTTTGGACTGGGTAATATGTGCATTTGGCGTGTACTGCACAGTTGCAGAGGGTGTCAAAACCCTTATACAGCAACACTGTCAATATGCACACATACAGGTGCAAACCAGTAACTGGGGAATGGTGGTCCTAATGCTAGTGAGATATAATTGTGCCAAGAACAGGGACACGGTGGCAAAATGTATGGGCAGGTTACTAAATATACCAGAGCAACATATGCTCATAGAACCTCCCAAAATAAGACATCCAGCGGCTGCACTATATTGGTATAAAGCAGGCATGGGCAATGCTAGTGAAATAATTGGAGAAACACCAGAATGGATTGTAAGACAAACAGTTGTGGGGCACAGTCTAGAAGAATGCCAGTTTCAGTTATCAGTAATGGTGCAATGGGCATATGACCATGATATAACAGACGAAAGTATATTGGCATATGAATATGCAAAATTGGCAGATGTAGATGGTAATGCAGCGGCATTCCTAGCAAGCAACTGCCAAGCAAAATATGTAAAGGATGCATGCACAATGTGCAGGCATTACAAACGGGCAGAGCAGGCACAAATGACAATGTCAGAATGGATAAGATTTAGAAGTGCAAAGATATCAGAGGAGGGCGACTGGAGACCCATAGTACGGTTCCTAAGACACCACGACATAGAGTTTATTACCTTTGTAATATCGCTGAAAAACTTTTTAAAAGGCATACCAAAAAAATGTTGTATAGTAATATATGGACCTGCAGACACAGGTAAATCATACTTTTGTATGAGCCTGTTGCGCTTCCTAGGAGGGGTTGTGATTTCCTATGCCAACTCCACCAGCCATTTTTGGCTGCAGCCATTATGTGATGCCAAAATAGGGCTTATAGATGATGTTACCCCCCAGTGCTGGAGCTATATAGATACCTATTTGCGAAATGCACTGGATGGCAATCAGGTATGCGTAGACAGAAAACATAGGCCTTTGCTGCAGCTAAAATGTCCACCACTGTTAATGACAACAAATACCAATCCCTTAGAGGAAGACAGGTGGAAATTTTTACGTAGTAGACTGCAGCTGTTTACCTTTCCTAATGCATTTCCTGTAAATCAGAAAGGGGATCCCTTGTATACACTAAATGATGCAAACTGGAAATGCTTCTTCCAAAGGTTGTGGGCTCGGTTAGACTTACACGAGCAGGACGACCAGGAGGACAATGGAGACATTGGCCAGCCGTTTAAATGCGTGCCGGGAGAAGTTGCTAGAACTGTATGAAACAGATAGCGACCAGCTGCAGGACCAAATTATGCACTGGGGACTTGTGCGATTGGAAAATGTTATTATGTATAAGGCACGAGAAGCGGGAATGTTGCACCTAAACCACCAGGTGGTGCCAGTGCAATTGATTGCAAAAGCAAAGGCATGTAAAGCTATTGAAATGCAGTTGGCATTAAAGACATTGCTAAAAAGCCCCTATGGCACGGAACCTTGGACATTACGTGACACAAGCCAGGAAATGTGGGACGCAGCACCCAAGCAATGTTGGAAAAAAAAGGGCTACACCGTAGACGTTAAGTTTGATGGCGAGGACACAAAAACTATGTGCTACACATGCTGGAGGTATATATATGTACAAAGCGGTGATGATGATACATGGACCAAGGTGTCTGGCCATGTGGACCATGCAGGACTATACTTTACACACGAAGGGACACGTGTAACCTATGTTAGGTTTGCACAGGAAGCACAGACATATGGGAACACTGGCACCTGGGAGGTGCATGTGGGAGGACAGCTAATTTATGATGCATTCGACTCCTCTGTGTCTAGCACCCAGGACACCGACCAAGAACCGCTATCCTCTACTAGACCTACTGACCCCCCATACACCGACGAACCCGACGCCACCAACCCCGCCCAGGTGTTGGGCCCCGCGTCGCCACACGTGCCGCCGCCGCATAAGCGTCAGCGACTCGGACACGGATATCAGCATCCCGACTCCACAGAAGACAGGATCCAGCGGCTGGCACGTGACAACACAGGGGACCAGTGTAACCCTGACAGCGCAAAGCAGCACGGGAACATCCGTGTCGGTGACAGTGCACCTGTAACACACCTCCGAGGTGATCCAAACAAATTAAAGTGTTTAAGGTATAGATTGCACAAACATAAATCTGTACTGTTTAGCAAAGTAACCTCCACCTGGCGATGGTCAACGTGCAGTAACACCACCAATGAAAAATCAGCCTTTGTAACCCTGTGGCATGATAGTGCGGAACAAAGGGCAACCTTCCTATCAACCATAACCTTACCTAAAGACATTGAAGCAGTACTGGGGTACATGACTATGTTAGCATAATATACTGGTATATTGTAAATATATGTAAACTGTGTACAGTGCGGAACGTTAAGGGACATCTGTTGTATACAGTGTGGAGACCTTTATTTGCTACTTGTCTGCCTGGACACAACTGCTGCTAATACTAATCTTCTTTTGGCTGTCTATCCTTCCTGGCGTTACTGCTTTTCTTATTGTATTCCTTACTGTGTTTCTAGGCCTCCTGATCATATACATACAGGCGTTGCAGTCCCTTGACCAACTGTGATATCACCACACAACCAGCCAAGCCTGCTGCTCAATTGTATATATTCCTCTTGTGTTGTAGTGTGCAATAGTAGTATGTATCCTGTTGTAGTACGTGATAGAGATGGGGGGGAATATCCTGTAGTACTGTGGACACCTGCAGATGTGCAGGTGTTATCCCTGTTGTTGCTTTTCGTGTGTCTTATTTTGTTTATTTTTTACCTGCGTCTGTTGCAGTAGTTACCTTACCCATTGTACCTATATGTATTGTATACACAGTGTATGTAGACACATGTAGTGGGTTTGTGGGTGTCATACATTTATTGG-GTGTGGGGTATTCATTATAGTGGTGTGGTTTGGTGTTTTGTTTTTGGC-TTTTTGTATGGTTTGTATTTTTCATTTTTTTACATTATATTGCTAAATAAATTTTAGTATGCATCGCTCTAAACGTCGCAAGCGTGCCTCCGCTACCCAATTATATCAAACCTGCAAATTGGCAGGTACCTGTCCCTCCGATGTGATCAATAAGGTGGAACACACCACACTTGCAGACAAAATCCTGCAATGGGGTAGCTTGGGTGTCTTCTTTGGGGGTTTGGGCATTGGAACAGGGTCCGGCACTGGTGGGCGCACTGGATACATCCCTATTGGGACCCGACCCCCCACTGTTGTGGATGTTGGCCCTCCTGCCCGCCCCCCTGTCGTTATTGAACCCGTGGGGGCATCCGATCCTTCTATTGTCACATTGGTGGAGGATTCCAGCATAATTGCATCGGGCTCTCCCCATCCCACATTCACAGGTACCGGGGGGTTTGAGGTTACAACAGCCTCTACCACAACCCCTGCAGTGTTGGACATAACTCCATCCGGTGGCAATGTGCAGGTTAGCAGTAGTAGCTTCATTAATCCTTTGTTTACTGAGCCTGCTATAGTGGAACCTCCGCAGGCAGGAGAGGTAACAGGCCATGTTTTAGTTAGTACCCCTACAGCTGGATCCCATGGCTATGAGGAAATCCCTATGCAAACTTTTGCTGTACGGGGTACTGGTGATGAACCTATTATTAGTACCCCGTTGCCAGGGGTCCGTCGTGTGGCTGGGCCCCGGTTGTACAGCAGGGCATACCAACAAGTACATGTACAGGACCCCAGGTTTTTATCACAGCCTGAAACACTTGTTACCTATGACAATCCTGTATTTGACACAGAGGAAACCATACTATTTGAGCATCCTAGTATTCATCAGGTCCCGGATCCTGACTTTTTGGATATTGTGGCTCTACACAGACCCGCCCTTACTGCACGCAGGGGTACCGTCCGGTACAGCCGTCTGGGTCAGCGTGCCACATTAAAAACCCGCAGTGGCAAGCGCATAGGTGCCACAGTACATTTTTATCAGGATTTAAGCCCTATTGCACCTGTTGCTGACGAGCTGGAAATGCAACCTTTGGTTTCTGACACTCCTGATTATCTTGATTCTCTATATGATATATATGCTGACACTGCTTCTGTGTCCCGTCACCGCACCTTGACCCCTACACGCCCCTCCACACCTTTACAGGCTCCATCAGTGACTGCATCGTCTGCCCTATCATCTGCAGCATCCAATACCACTGTGCCTCTATCTACAGGCCTGGATATTCCTGTCTTTAGTGGGCCTGACAGTGCCCTCCCGGATTCCCATGCTGTTTGGCCCGTGCCCCCTGCCCCTCCCGGTGTTGTTCCTGGCTCTGTTCTTGTAAATGGGTCCACATATTATTTGTTGCCCCCATTAGGTTTGCTACCTAAAAAACGTAAACGTTTTCCATATTTTTTTGCAGATGGCAATGTGGAAGCCTAGTGACAACAAGGTATACCTGCCTCCTGCCCCTGTGTCCAAGGTCCTCAGCACCGACGCCTATGTATCCAGAACAAACATATATTATTATGCAGGCAGTTCCCGACTGTTAACTGTTGGCCATCCTTATTTTGCTATCAAAAAGCAATCAGGAAAAAACCCTATAGTGGTTCCCAAGGTGTCTGGATATCAATATAGGGTGTTTAGGGTACGTTTGCCTGATCCCAATAAGTTTGGCCTTCCTGATGCATCGCTATACAATCCTGACTCGCAGCGCCTTGTATGGGCCTGTACAGGTGTTGAGGTTGGCAGGGGACAGCCTTTAGGCGTTGGGGTAAGTGGCCACCCGTTGTACAACCGCCTGTATGACACTGAAAACACCAATTTATATGATGTTGTGCCTGGCGATGACACCCGGGACAATCTTACTATGGACTATAAGCAAACCCAGCTATTTATTATAGGGTGCAAACCTCCTTTAGGCGAGCACTGGGCAAAGGGTACCCCATGCAATATGTCTAATGTACAGGCTGGGGATTGCCCTCCTATAGAACTTAAATCTTCCACAATTCAGGATGGGGACATGATAGATACTGGTTTTGGTGCTCTTGATTTTGCAGCGTTGCAAACCAATAAGTCTGATGTGCCTTTAGATATTGTAACCACTACATGCAAGTACCCTGATTTTTTGCAGATGGCAGCTGAGCCATATGGTGACCTTATGTTTTTCTGTTTACGTAGGGAACAGATGTTTATAAGGCACTTTTATAACAGAGCAGGTACTATGGGCGACGCAATTCCCGATGGCTTTGTGCTAAAAGGAACATCTTCTACCTCTCGTGGCACTCCTACAAGCTCTGTATATGGGTCCACGCCTAGTGGGTCCATGGTTACCTCTGAATCCCAGTTGTTTAACAAGCCCTACTGGCTGCAACGAGCACAGGGCCCTAACAATGGTATCTGCTGGGGTAATCAGCTTTTTGTAACTGTGGTTGATACTACACGTAGCACCAATATGACTATTTGTGCCACACAAACACCCTCTGACACATACAAGGCTTCCAATTTTAAAGAGTACATGCGCCATGGCGAGGAATTTGATTTGCAGTTTATTTTCCAGTTATGTGTTATTAATTTAACTACAGAGGTTATGGCCTATCTGCATGGTATGAATGCTACGTTACTGGAAGACTGGAATTTCGGTTCCTTGCCCCCTCCCACTGCTAGTTTGGGCGATACCTACCGGTTCCTACAGTCCCAGGCTATTTCCTGTCAAAAACCTTCTGCTGTCCCTACAGAGAACAAGGACCCTTATGCAGGGCTTACATTTTGGGAGGTGGATTTGTCTGAACGTTTTTCCCTTGAGCTAGACCAATTCCCTCTTGGCAGGAAATTTTTGCTGCAGCGTGGCACCCGGGTACGGTCGTCCCCTGTGTCCCGCAAGCGTCCCGCACCCTCTACCGCCCCCTCTACAAAACGTAAACGGTCCAAACGTTCCTAAGCATGTTATGTGTGTGTCTGTTGTATGCTGATGTTTACTGTGTCTGTACACGGGTTCCTTGTACTGTTGTGTATGTATGGGTGGCCCCCTTTTGTTATGTATGTTTCCTTATGCATGTTTGTGTGCATGTTTTGTATGTTAATAAATGTGTGTGTCATGTGTTGTGTGTGTCCGGTTGCGCCTTGTGAGTCACATAACATATATGTGTGGTGTCCTGTATGTGACCCGGCCGTCCCCTAGCCTTTAATACCCCCGGACCGATTTCGGTCGCTCCCGGTTTCGGTCGTGCACAACATGGCGTTTTGTTGGCACTGTTTGCAAAACTGTTAGCTGTTTCGCGCCACATTTTGCAGGTGTGCATGCTTGTCTAGGGTGTGCCTGACAGTTAGTTGGCCAGCTATACATTTCTTTCACAATATTTATTGTCTGTGTTACTCACACTCCAATAAATATACTTTTAGGCACATAGTTTTATGCTGACTGCTTTCACTTAAGTGCTTATCTGGCAGGCAAATTTGCTTTTCTATTCAACAATGTGTCTTGTAAATCCTACTGTACAACTTCAAACATGTTTGTAGCACACCTAATCCGGTTGCTTCCCCTGTACATCTTACTCATTATTATAAACTATAATCGTTCTATTACAAAATAGGAGGGACCGAAAACGGTCCAACCGAAATGGGTACATATAAAAAGGATATGTTAACTTCAGCACAAAATAGCC
>AB542808|HPV90|A2|
ATGACCAACGGAGACTACTGCCCAAGAAATATTTTCCTATTGTGCAAAGTCTACGAACTGGACCTGCAGGACCTGAACATAACCTGCGTGTTTTGCGGAACAGCATTAACAGAGGAGGAGGTTGTATCGTTTGCATACAAGGAGCTACAAGTTGTGTGGAGAAAGCATTTTCCATTTGCAGCATGTCCTGCGTGTCTGGAAGCAGCCGGGAAACTAAGGCAATTTAGATACTGGCAGTATTCTAGCTATGCACCCACAGTGGAATATGAAACAGGAGTGCCTATTTTAGAATTGCTTATTAGATGCTACCTGTGCCATAAACCACTGTGCAGTGAGGAAAAGGAACGGCTTATCAGTGAAGGCAAACGGTTCCATAAAATAGCTGGGCTTTGGCGAGGCGCTTGCCTGCAGTGTTGGAAACCATGCATGGCCAACGACCAACCTTAAAGGACATATTTCTAGAGCTGGATCAGCCTGATGCGGTTGACCTACATTGTAACGAGCAATTAGCCAGCTCAGAAGAGGA---------GGAGGACGGTGAGCAACCTACACAACCTACAGAACCAGCACAGCAAGCATATAGGGTGGTAACAAGTTGTTCTAGGTGTTGCTGTACAGTAAGGCTGGTGGTGGAGAGTGGACACGCAGAAATAAGACAACTCCAGGAGCTTCTGTTGGGCGCACTGCATATAGTGTGTCCGCTCTGCGCATAACTGCTATGGCCGACGGTGAAGGTACAAACAATGGGGACGATAGTGAGGAGGGACGGAGCGCATGCGGGTGGTTTTGGGTGGAAGCCACAGTGGACAGAACCACGGGACAGCAAATATCTAGTGATGAGGACGAGGAGGACGGTGACAGCGGACAGGACATGGTTGATTTTATTGATAATAGTAGGCATCCCGGGGATGGACAGGAAGTTGCACTTGAGTTATACAGACAGCAGGAGGCACAAGATGACGAGGCCTTTGTGCAGGCCCTAAAACGAAAGTATCTAGCTAGTCCGTTGGCCGCCGGGGTATGTGTAGACAAAGACCTAAGTCCACGGCTGGATGCCATAACTCTAGGCAGAAGCTCACAAAAAGCAAAACGTAGACTGTTTGAGCTGCAAGACAGTGGGTATGGCAATACGCAAGTGGATATTGACGCGACAGAGGACCAGGTAGTAGGGGAAAGCAGGGGGGGTGCAGGCACGGGGGGGGTACAGGAAACGGAGGAGGAGGAGCGACAAGGGGGGGATGGTGCGCCGGGCGCAGTTACAGCACCGGCACAATCAGGTACAGATGCTATCCTGTCTCTGCTTAAAACAAGTAACCTAAGGGCCACATTACTAGGTAAGTTTAAAGATATATATGGGTTGTCTTTTATGGAGCTAGCAAGACAGTTTAAAAGTAATAGGACCACGTGTTTGGACTGGGTAATATGTGCATTTGGCGTGTACTGCACAGTTGCAGAGGGTGTCAAAACCCTTATACAGCAACACTGTCAATATGCACACATACAGGTGCAAACCAGTAACTGGGGAATGGTGGTCCTAATGCTAGTGAGATATAATTGTGCCAAGAACAGGGACACGGTGGCAAAATGTATGGGCAGGTTACTAAATATACCAGAGCAACATATGCTCATAGAACCTCCCAAAATAAGACATCCAGCGGCTGCACTATATTGGTATAAAGCAGGCATGGGCAATGCTAGTGAAATAATTGGAGAAACACCAGAATGGATTGTAAGACAAACAGTTGTGGGGCACAGTCTAGAAGAATGCCAGTTTCAGTTATCAGTAATGGTGCAATGGGCATATGACCATGATATAACAGACGAAAGTATATTGGCATATGAATATGCAAAATTGGCAGATGTAGATGGTAATGCAGCGGCATTCCTAGCAAGCAACTGCCAAGCAAAATATGTAAAGGATGCATGCACAATGTGCAGGCATTACAAACGGGCAGAGCAGGCACAAATGACAATGTCAGAATGGATAACATTTAGAAGTGCAAAGATATCAGAGGAGGGCGACTGGAGACCCATAGTACGGTTCCTACGACACCACGACATAGAGTTTATTACCTTTGTAATATCGCTGAAAAACTTTTTAAAAGGCATACCAAAAAAATGTTGTATAGTAATATATGGACCTGCAGACACAGGTAAATCATACTTTTGTATGAGCCTGTTGCGCTTCCTAGGAGGGGTTGTGATTTCCTATGCCAACTCCACCAGCCATTTTTGGCTGCAGCCATTATGTGATGCCAAAATAGGGCTTATAGATGATGTTACCCCCCAGTGCTGGAGCTATATAGATACCTATTTGCGAAATGCACTGGATGGCAATCAGGTATGCATAGACAGAAAACATAGGCCTTTGCTGCAGCTAAAATGTCCACCACTGTTAATGACAACAAATACCAATCCCTTAGAGGAAGACAGGTGGAAATTTCTACGTAGTAGACTGCAGCTGTTTACCTTTCCTAATGCATTTCCTGTAAATCAGAAAGGGGATCCCTTGTATACACTAAATGATGCAAACTGGAAATGCTTCTTCCAAAGGTTGTGGGCTCGGTTAGACTTACACGAGCAGGACGACCAGGAGGACAATGGAGACATTGGCCAGCCGTTTAAATGCGTGCCAGGAGAAGTTGCTAGAACTGTATGAAACAGATAGCGACCAGCTGCAGGACCAAATTATGCACTGGCAACTTGTGCGATTGGAAAATGTTATTATGTATAAGGCACGAGAAGCGGGAATGTTGCACCTAAACCACCAGGTGGTGCCAGTGCAATTGATTGCAAAAGCAAAGGCATGTAAAGCTATTGAAATGCAGTTGGCATTAAAGACATTGCTAAAAAGCCCCTATGGCACGGAACCATGGACATTACGTGACACAAGCCAGGAAATGTGGGACGCAGCACCCAAGCAATGTTGGAAAAAAAAGGGCTACACCGTAGACGTTAAGTTTGATGGCGAGGACACAAAAACTATGTGCTACACATGCTGGAGGTATATATATGTACAAAGCGGTGATGATGATACATGGACCAAGGTGTCTGGCCATGTGGACCATGCAGGACTATACTTTACACACGAAGGGACACGTGTAACCTATGTTAGGTTTGCACAGGAAGCACAGACATATGGGAACACTGGCACCTGGGAGGTGCATGTGGGAGGACAGCTAATTTATGATGCATTCGACTCCTCTGTGTCTAGCACCCAGGACACCGACCAAGAACCGCTATCCTCTACTAGACCTACTGACCCCCCATACACCGACGAACCCGACGCCACCAACCCCGCCCAGGTGTTGGGCCCCGCGTCGCCACACGTGCCGCCGCCGCATAAGCGTCAGCGACTCGGACACGGATATCAGCATCCCGACTCCACAGAAGACAGGATCCAGCGGCTGGCACGTGACAACACAGGGGACCAGTGTAACCCTGACAGCGCAAAGCAGCACGGGAACATCCGTGTCGGTGACAGTGCACCTGTAACACACCTCCGAGGTGATCCAAACAAATTAAAGTGTTTAAGGTATAGATTGCACAAACATAAATCTGTACTGTTTAGCAAAGCAACCTCCACCTGGCGATGGTCAACGTGCAGTAACACCACCAATGAAAAATCAGCCTTTGTAACCCTGTGGCATGATAGTGCGGAACAGAGGGCAAACTTCCTAGCAACCATAACCTTACCTAAAGACATTGAAGCAGTACTGGGGTACATGACTATGTTAGCATAATATACTGGTATATTGTAAATATATGTAAACTGTGTACAGTGCGGAACGTTAAGGGACATCTGTTGTATACAGTGTGGAGACCTTTATTTGCTACTTGTCTGCCTGGACACAACTGCTGCTAATACTAATCTTCTTTTGGCTGTCTATCCTTCCTGGCTTTACTGCTTTTCTTATTGTATTCCTTACTGTGTTTCTAGGCCTCCTGATCATATACATACAGGCGTTGCAGTCCCTTGACCAACTGTGATATCACCACACAACCAGCCAAGCCTGCTGCTCAATTGTATATATTCCTCTTGTGTTGTAGTGTGCAATAGTAGTATGTATCCTGTTGTAGTACGTGATAGAGATGGGGGGGAATATCCTGTAGTACTGTGGACACCTGCAGATGTGCAGGTGTTATCCCTGTTGTTGCTTTTGGTGTGTCTTATTTTGTTTATTTTTTACCTGCGTCTGTTGCAGTAGTTACCTTACCCATTGTACCTATATGTATTGTATACACAGTGTATGTAGACACATGTAGTGGGTTTGTGGGTGTCATACATTTATTGG-GTGTGGGGTATTCATTACAGTGGTGTGGCTTGGTGTTTTGTTTTTGGC-TTTTTGTATGGTTTGTATTTTTTATTTTTTTACATTATATTGCTAAATAAATTTTAGTATGCATCGCTCTAAACGTCGCAAGCGTGCCTCCGCTACCCAATTATATCAAACCTGCAAATTGGCAGGTACCTGTCCCTCCGATGTCATCAATAAGGTGGAACACACCACACTTGCAGACAAAATCCTGCAATGGGGTAGCTTGGGTGTCTTCTTTGGGGGTTTGGGCATTGGAACAGGGTCCGGCACTGGTGGGCGCACTGGATACATCCCTATTGGGACCCGACCCCCCACTGTTGTGGATGTTGGCCCTCCTGCCCGCCCCCCTGTCGTTATTGAACCCGTGGGGGCATCCGATCCTTCTATTGTCACATTGGTGGAGGATTCCAGCATAATTGCATCGGGCTCTCCCCATCCCACATTCACAGGTACCGGGGGGTTTGAGGTTACAACAGCCTCTACCACAACCCCTGCAGTGTTGGACATAACTCCATCCGGTGGCAATGTGCAGGTTAGCAGTAGTAGCTTCATTAATCCTTTGTTTACTGAGCCTGCTATAGTGGAACCTCCGCAGGCAGGAGAGGTAACAGGCCATGTTTTCGTTAGTACCCCTACAGCTGGATCCCATGGCTATGAGGAGATCCCTATGCAAACTTTTGCTGTACGGGGTACTGGTGATGAACCTATTAGTAGTACCCCGTTGCCAGGGGTCCGTCGTGTGGCTGGGCCCCGGTTGTACAGCAGGGCACACCAACAAGTACATGTACAGGACCCCAGGTTTTTATCACAGCCTGAAACACTTGTTACCTATGACAATCCTGTATTTGACACAGAGGAAACCATAATATTTGAGCATCCTAGTATTCATCAGGTCCCAGATCCTGACTTTTTGGATATTGTGGCTCTACACAGACCCGCCCTTACTGCACGCAGGGGTACCGTCCGGTACAGCCGTCTGGGTCAGCGTGCCACATTAAAAACCCGCAGTGGCAAGCGCATAGGTGCCACAGTACATTTTTATCAGGATTTAAGCCCTATTGCACCTGTTGCTGACGAGCTGGAAATGCAACCTTTGGTTTCTGACACTCCTGATTATCTTGATTCTCTATATGATATATATGCTGACACTGCTTCTGTGTCCCGTCAACGCACCTTAACCCCTACACGCCCCTCCACACCTTTACAGGCTCCATCAGTGACTGCATCGTCTGCCCTATCATCTGCAGCATCCAATACCACTGTGCCTCTATCTACAGGCCTGGATATTCCTGTCTTTAGTGGGCCTGACAGTGCCCTCCCGGATTCCCATGCTGTTTGGCCCGTGCCCCCTGCCCCTCCCGGTGTTGTTCCTGGCTCTGTTCTTGTGAATGGGTCCACATATTATTTGTTGCCCCCATTAGGTTTGCTACCTAAAAAACGTAAACGTTTTCCATATTTTTTTGCAGATGGCAATGTGGAAGCCTAGTGACAACAAGGTATACCTGCCTCCTGCCCCTGTGTCCAAGGTCCTCAGCACCGACGCCTATGTATCCAGAACAAACATATATTATTATGCAGGCAGTTCCCGACTGTTAACTGTTGGCCATCCTTATTTTGCTATCAAAAAGCAAACAGGAAAAAACCCTATAGTGGTTCCCAAGGTGTCTGGATATCAATATAGGGTGTTTAGGGTACGTTTGCCTGATCCCAATAAGTTTGGCCTTCCTGATGCATCGCTATACAATCCTGACTCGCAGCGCCTTGTATGGGCCTGTACAGGTGTTGAGGTTGGCAGGGGACAGCCTTTAGGCGTTGGGGTAAGTGGCCACCCGTTGTACAACCGCCTGTATGACACTGAAAACACCAATTTATATGATGTTGTGCCTGGCGATGACACCCGGGACAATCTTACTATGGACTATAAGCAAACCCAGCTATTTATTATAGGGTGCAAACCTCCTTTAGGCGAGCACTGGGCAAAGGGTACCCCATGCAATATGTCTAATGTACAGGCTGGGGATTGCCCTCCTATAGAACTTAAATCTTCCACAATTCAGGATGGGGACATGATAGATACTGGTTTTGGTGCTCTTGATTTTGCAGCGTTGCAAACCAATAAGTCTGATGTGCCTTTAGATATTGTAACCACTACATGCAAGTACCCTGATTTTTTGCAGATGGCGGCTGAGCCATATGGTGACCTTATGTTTTTCTGTTTACGTAGGGAACAGATGTTTATAAGGCACTTTTATAACAGAGCAGGTACTATGGGCGATGCAATTCCCGATGGCTTTGTGCTAAAAGGAACATCTTCTACCTCTCGTGGCACTCCTACAAGCTCTGTATATGGGTCCACGCCTAGTGGGTCCATGGTTACCTCTGAATCCCAGTTGTTTAACAAGCCCTACTGGCTGCAACGAGCACAGGGCCCTAACAATGGTATCTGCTGGGGTAATCAGCTTTTTGTAACTGTGGTTGATACTACACGTAGCACCAATATGACTATTTGTGCCACACAAACACCCTCTGACACATACAAGGCTTCCAATTTTAAAGAGTACATGCGCCATGGCGAGGAATTTGATTTGCAGTTTATTTTCCAGTTATGTGTTATTAATTTAACTACAGAGGTTATGGCCTATCTGCATGGTATGAATGCTACGTTACTGGAAGACTGGAATTTTGGTTCCTTGCCCCCTCCCACTGCTAGTTTGGGCGATACCTACCGGTTCCTACAGTCCCAGGCTATTTCCTGTCAAAAACCTTCTGCTGTCCCTACAGAGAAGAAGGACCCTTATGCAGGGCTTACATTTTGGGAGGTGGATTTGTCTGAACGTTTTTCCCTTGAGCTAGACCAATTCCCTCTTGGCAGGAAATTTTTGTTGCAGCGTGGCACACGGGTACGGTCGTCCCCTGTGTCCCGCAAGCGTCCCGCACCCTCTACCGCCCCCTCTACAAAACGTAAACGGTCCAAACGTTCCTAAGCATGTTATGTGTGTGTCTGTTGTATGCTGATGTTTACTGTGTCTGTACACAAGTTCCTTGTACTGTTGTGTATGTATGGGTGGCCCCCTTGTGTTATGTATGTTTCCTTATGCATGTTTGTGTGCATGTTTTGTATGTTAATAAATGTGTGTGTCATGTGTTGTGTGTGTCCGGTTGCGCCTTGTGAGTAACGTAACATATATGTGTGGTGTCCTGTATGTGACCCGGCCGTCCCCTAGCCCTTAATACCCCCGGACCGATTTCGGTCGCTCCCGGTTTCGGTCGTGCACAACATGGCGTTTTGTTGGCACTGTTTGCAAAACTGTTAGCTGTTTCGCGCCACATTTTGCAGGTGTGCATGCTTGTCTAAGGTGTGCCTGACAGTTAGTTGGCCAGCTATACATTTATTTCACAATATTTATTGTCTGTGTTACTCACACTCCAATAAATATACTTTTAGGCACATAGTTTTATGCTGACTGCTTTCACTTAAGTGCTTATCTGGCAGGCAAATTTGCTTTTCTATTCAACAATGTGTCTTGTAAATCCTACTGTACAACTTCAAACATGTTTGTAGCACACCTAATCCGGTTGCTTCCCCTGTACATCTTACTCATTATTATAAACTATAATCGTTCTATTACAAAATAGGAGGGACCGAAAACGGTCCAACCGAAATGGGTACATATAAAAAGGATATGTTAACTTCAGCACAAAATAGCC
>LNS8437103_HPV90
ATGACCAACGGAGACTACTGCCCAAGAAATATCTTCCTATTGTGCAAAGTCTATGAACTGGACCTGCAGGACCTGAACATAACCTGCGTGTTTTGCGGAACAGCATTAACAGAGGAGGAGGTTGTATCGTTTGCATACAAGGAGCTACAAGTTGTGTGGAGAAAGCATTTTCCTTTTGCAGCGTGTCCTGCGTGTCTGGAAGCAGCCGGGAAACTAAGGCAATTTAGATACTGGCAGTATTCTAGCTATGCACCCACAGTGGAATATGAAACAGGAGTGTCTATTTTAGAATTGCTTATTAGATGCTACCTGTGCCATAAACCACTGTGCAGTGAGGAAAAGGAACGGCTTATCAGTGAAGGCAAACGGTTCCATAAAATAGCTGGGCATTGGCGAGGCGCTTGCCTGCAGTGTTGGAAACCATGCATGGCCAACGACCAACCTTAAAGGACATATTTCTAGAGCTGGATCAGCCTGATGCGGTTGACCTACATTGTAACGAGCAATTAGCCAGCTCAGAAGAGGAGGATAATAGGGAGGACGGTGAGCAACCTACACAACCTACAGAACCAGCACAGCAAGCATATAGGGTGGTAACAAGTTGTTGTAGGTGTTGCTGTACAGTAAGGCTGGTGGTGGAGAGTGGACACGCAGAAATAAGACAACTCCAGGAGCTTCTGTTGGGCGCACTGCATATAGTGTGTCCGCTCTGCGCATAACTGCTATGGCCGACGGTGAAGGTACAAACAATGGGGACGATAGTGAGGAGGGACGGAGCGCATGCGGGTGGTTTTGGGTGGAAGCCACAGTGGACAGAACCACGGGACAGCAAATATCTAGTGATGAGGACGAGGAGGACGGTGACAGCGGACAGGACATGGTTGATTTTATTGATAATAGTAGGCATCCCGGGGATGGACAGGAAGTTGCACTTGAGTTATACAGACAGCAGGAGGCACAGGATGACGAGGCCTTTGTGCAGGCCCTAAAACGAAAGTATCTAGCTAGTCCGTTGGCCGCCGGGGTATGTGTAGACAAAGACCTAAGTCCACGGCTGGATGCCATAACACTAGGCAGAAGCTCACAAAAAGCAAAACGTAGACTGTTTGAGCTGCAAGACAGTGGGTATGGCAATACGCAAGTGGATATTGACGCGACAGAGGACCAGGTAGTAGGGGAAAGCAGGGGGGGTGCAGGCANNNNNNNNNNNNNGGAAACGGAGGAGGAGGAGCGACAAGGGGGGGATGGTGCGCCGGGTGCAGTTACAGCACCGGCACAATCAGGTACAGATGCTATCCTGTCTCTGCTTAAAACAAGTAACCTAAGGGCCACATTACTAGGTAAGTTTAAAGATATATATGGGTTGTCCTTTATGGAGCTAGCAAGACAGTTTAAAAGTAATAGGACCACGTGTTTGGACTGGGTAATATGTGCATTTGGCGTGTACTGCACAGTTGCAGAGGGTGTCAAAACCCTTATACAGCAACACTGTCAATATGCACACATACAGGTGCAAACCAGTAACTGGGGAATGGTGGTCCTAATGCTAGTGAGATATAATTGTGCCAAGAACAGGGACACGGTGGCAAAATGTATGGGCAGGTTACTAAATATACCAGAGCAACATATGCTCATAGAACCTCCCAAAATAAGACATCCAGCGGCTGCACTATATTGGTATAAAGCAGGCATGGGCAATGCTAGTGAAATAATTGGAGAAACACCAGAATGGATTGTAAGACAAACAGTTGTGGGGCACAGTCTAGAAGAATGCCAGTTTCAGTTATCAGTAATGGTGCAATGGGCATATGACCATGATATAACAGATGAAAGTATATTGGCATATGAATATGCAAAATTGGCAGATGTAGATGGTAATGCAGCGGCATTCTTAGCAAGCAACTGCCAAGCAAAATATGTAAAGGATGCATGCACAATGTGCAGGCATTACAAACGGGCAGAGCAGGCACAAATGACAATGTCAGAATGGATAAGATTTAGAAGTGCAAAGATATCAGAGGAGGGCGACTGGAGACCCATAGTACGGTTCCTAAGACACCACGACATAGAGTTTATTACCTTTGTAATATCGCTGAAAAACTTTTTAAAAGGCATACCAAAAAAATGTTGTATAGTAATATATGGACCTGCAGACACAGGTAAATCATACTTTTGTATGAGCCTGTTGCGCTTCCTAGGAGGGGTTGTGATTTCCTATGCCAACTCCACCAGCCATTTTTGGCTGCAGCCATTATGTGATGCCAAAATAGGGCTTATAGATGATGTTACCCCCCAGTGCTGGAGCTATATAGATACCTATTTGCGAAATGCACTGGATGGCAATCAGGTATGCATAGACAGAAAACATAGGCCTTTGCTGCAGCTAAAATGTCCACCACTGTTAATGACAACAAATACCAATCCCTTAGAGGAAGACAGGTGGAAATTTCTACGTAGTAGACTGCAGCTGTTTACCTTTCCTAATGCATTTCCTGTAAATCAGAAAGGGGATCCCTTGTATACACTAAATGATGCAAACTGGAAATGCTTCTTCCAAAGGTTGTGGGCTCGGTTAGACTTACACGAGCAGGACGACCAGGAGGACAATGGAGACATTGGCCAGCCGTTTAAATGCGTGCCAGGAGAAGTTGCTAGAACTGTATGAAACAGATAGCGACCAGCTGCAGGACCAAATTATGCACTGGCAACTTGTGCGATTGGAAAATGTTATTATGTATAAGGCACGAGAAGCGGGAATGTTGCACCTCAACCACCAGGTGGTGCCAGTGCAATTGATTGCAAAAGCAAAGGCATGTAAAGCTATTGAAATGCAGTTGGCATTAAAGACATTGCTAAAAAGCCCCTATGGCACGGAACCATGGACATTACGTGACACAAGCCAGGAAATGTGGGACGCAGCACCCAAGCAATGTTGGAAAAAAAAGGGCTACACCGTAGACGTTAAGTTTGATGGCGAGGACACAAAAACTATGTGCTACACATGCTGGAGGTATATATATGTACAAAGCGGTGATGATGATACATGGACCAAGGTGTCTGGCCATGTGGACCATGCAGGACTATACTTTACACACGAAGGGACACGTGTAACCTATGTTAGGTTTGCACAGGAAGCACAGACATATGGGAACACTGGCACCTGGGAGGTGCATGTGGGAGGACAGCTAATTTATGATGCATTCGACTCCTCTGTGTCTAGCACCCAGGACACCGAACAAGAACCGCTATCCTCTACTAGACCTACTGACCCCCCATACACCGACGAACCCGACGCCACCAACCCCGCCCAAGTGTTGGGCCCCGCGTCGCCACACGTGCCGCCGCCGCATAAGCGTCAGCGACTCGGACACGGATATCAGCATCCCGACTCCACAGAAGACAGGATCCAGCGGCTGGCACGTGACAACACAGGGGACCAGTGTAACCCTGACAGCGCAAAGCAGCACGGGAACATCCGTGTCGGTGACAGTGCACCTGTAACACACCTCCGAGGTGATCCAAACAAATTAAAGTGTTTAAGGTATAGATTGCACAAACATAAATCTGTACTGTTTAGCAAAGCAACCTCCACCTGGCGATGGTCAACGTGCAGTAACACCACCAATGAAAAATCAGCCTTTGTAACCCTGTGGCATGATAGTGCGGAACAAAGGGCAAAATTCCTAGCAAGCATAACCTTACCTAAAGACATTGAAGCAGTACTGGGGTACATGACTATGTTAGCATAATATACTGGTATATTGTAAATATATGTAAACTGTGTACAGTGCGGAACGTTAAGGGACATCTGTTGTATACAGTGTGGAGACCTTTATTTGCTACTTGTCTGCCTGGACACAACTGCTGCTAATACTAATCTTCTTTTGGCTGTCTATCCTTCCTGGCTTTACTGCTTTTCTTATTGTATTCCTTACTGTGTTTCTAGGCCTCCTGATCATATACATACAGGCGTTGCAGTCCCTTGACCAACTGTGATATCACCACACAACCAGCCAAGCCTGCTGCTCAATTGTATATATTCCTCTTGTGTTGTAGTGTGCAATAGTAGTATGTATCCTGTTGTAGTACGTGATAGAGATGGGGGGGAATATCCTGTAGTACTGTGGACACCTGCAGATGTGCAGGTGTTATCCCTGTTGTTGCTTTTGGTGTGTCTTATTTTGTTTATTTTTTACCTGCGTCTGTTGCAGTAGTTACCTTACCCATTGTACCTATATGTATTGTATACACAGTGTATGTAGACACATGTAGTGGGTTTGTGGGTGTCATACATTTATTGG-GTGTGGGGTATTCATTACAGTGGTGTGGTTTGGTGTTTTGTTTTTGGC-TTTTTGTATGGTTTGTATTTTTCATTTTTTTACATTATATTGCTAAATAAATTTTAGTATGCATCGCTCTAAACGTCGCAAGCGTGCCTCCGCTACCCAATTATATCAAACCTGCAAATTAGCAGGTACCTGTCCCTCCGATGTCATCAATAAGGTGGAACACACCACACTTGCAGACAAAATCCTGCAATGGGGTAGCTTGGGTGTCTTCTTTGGGGGTTTGGGCATTGGAACAGGGTCCGGCACTGGTGGGCGCACTGGATACATCCCTATTGGGACCCGACCCCCCACTGTTGTGGATGTTGGCCCTCCTGCCCGCCCCCCTGTTGTTATTGAACCCGTGGGGGCATCCGATCCTTCTATTGTCACATTGGTGGAGGATTCCAGCATAATTGCATCGGGCTCTCCCCATCCCACATTCACAGGTACCGGGGGGTTTGAGGTTACAACAGCCTCTACCACAACCCCTGCAGTGTTGGACATAACTCCATCCGGTGGCAATGTGCAGGTTAGCAGTAGTAGCTTCATTAATCCTTTGTTTACTGAGCCTGCTATAGTGGAACCTCCGCAGGCAGGAGAGGTAACAGGCCATGTTTTAGTTAGTACCCCTACAGCTGGATCCCATGGCTATGAGGAGATCCCTATGCAAACTTTTGCTGTACGGGGTACTGGTGATGAACCTATTAGTAGTACCCCGTTGCCAGGGGTCCGTCGTGTGGCTGGGCCCCGGTTGTACAGCAGGGCATACCAACAGGTACATGTACAGGACCCCAGGTTTTTATCACAGCCTGAAACACTTGTTACCTATGACAATCCTGTATTTGACACAGAGGAAACCATAATATTTGAGCATCCTAGTATTCATCAGGTCCCAGATCCTGACTTTTTGGATATTGTGGCTCTACACAGACCCGCCCTTACTGCACGCAGGGGTACCGTCCGGTACAGCCGTCTGGGTCAGCGTGCCACATTAAAAACCCGCAGTGGCAAGCGCATAGGTGCCACAGTACATTTTTATCAGGATTTAAGCCCTATTGCACCTGTTGCTGACGAGCTGGAAATGCAACCTTTGGTTTCTGACACTCCTGATTATCTTGATTCTCTATATGATATATATGCTGACACTGCTTCTGTGTCCCGTCAACGCACCTTAACCCCTACACGCCCCTCCACACCTTTACAGGCTCCATCAGTGACTGCATCGTCTGCCCTATCATCTGCAGCATCCAATACCACTGTGCCTCTATCTACAGGCCTGGATATTCCTGTCTTTAGTGGGCCTGACAGTGCCCTCCCGGATTCCCATGCTGTTTGGCCCGTGCCCCCTGCCCCTCCCGGTGTTGTTCCTGGCTCTGTTCTTGTGAATGGGTCCACATATTATTTGTTGCCCCCATTAGGTTTGCTACCTAAAAAACGTAAACGTTTTCCATATTTTTTTGCAGATGGCAATGTGGAAGCCTAGTGACAACAAGGTATACCTGCCTCCTGCCCCTGTGTCCAAGGTCCTCAGCACCGACGCCTATGTATCCAGAACAAACATATATTATTATGCAGGCAGTTCCCGACTGTTAACTGTTGGCCATCCTTATTTTGCTATCAGAAAGCAAACAGGAAAAAACCCTATAGTGGTTCCCAAGGTGTCTGGATATCAATATAGGGTGTTTAGGGTACGTTTGCCTGATCCCAATAAGTTTGGCCTTCCTGATGCATCGCTATACAATCCTGACTCGCAGCGCCTTGTATGGGCCTGTACAGGTGTTGAGGTTGGCAGGGGACAGCCTTTAGGCGTTGGGGTAAGTGGCCACCCGTTGTACAACCGCCTGTATGACACTGAAAACACCAATTTATATGATGTTGTGCCTGGCGATGACACCCGGGACAATCTTACTATGGACTATAAGCAAACCCAGCTATTTATTATAGGGTGCAAACCTCCTTTAGGCGAGCACTGGGCAAAGGGTACCCCATGCAATATGTCTAATGTACAGGCTGGGGATTGCCCTCCTATAGAACTTAAATCTTCCACAATTCAGGATGGGGACATGATAGATACTGGTTTTGGTGCTCTTGATTTTGCAGCATTGCAAACCAATAAGTCTGATGTGCCTTTAGATATTGTAACCACTACATGCAAGTACCCTGATTTTTTGCAGATGGCTGCTGAGCCATATGGTGACCTTATGTTTTTCTGTTTACGTAGGGAACAGATGTTTATAAGGCACTTTTATAACAGAGCAGGTACTATGGGCGACGCAATTCCCGATGGCTTTGTGCTAAAGGGAACATCTTCTACCTCTCGTGGCACTCCTACAAGCTCTGTATATGGGTCCACGCCTAGTGGGTCCATGGTTACCTCTGAATCCCAGTTGTTTAACAAGCCCTACTGGCTGCAACGAGCACAGGGCCCTAACAATGGTATCTGCTGGGGTAATCAGCTTTTTGTAACTGTGGTTGATACTACACGTAGCACCAATATGACTATTTGTGCCACACAAACACCCTCTGACACATACAAGGCTTCCAATTTTAAAGAGTACATGCGCCATGGCGAGGAATTTGATTTGCAGTTTATTTTCCAGTTATGTGTTATTAATTTAACTACAGAGGTTATGGCCTATCTGCATGGTATGAATGCTACGTTACTGGAAGACTGGAATTTTGGTTCCTTGCCCCCTCCCACTGCTAGTTTGGGCGATACCTACCGGTTCCTACAGTCCCAGGCTATTTCCTGTCAAAAACCTTCTGCTGTCCCTACAGAGAACAAGGACCCTTATGCAGGGCTTACATTTTGGGAGGTGGATTTGTCTGAACGTTTTTCCCTTGAGCTAGACCAATTCCCTCTTGGCAGGAAATTTTTGTTGCAGCGTGGCACACGGGTACGGTCGTCCCCTGTGTCCCGCAAGCGTCCCGCACCCTCTACCGCCCCCTCTACAAAACGTAAACGGTCCAAACGTTCCTAAGCATGTTATGTGTGTGTCTGTTGTATGCTGATGTTTACTGTGTCTGTACACGGGTTCCTTGTACTGTTGTGTATGTATGGGTGGCCCCCTTTTGTTATGTATGTTTCCTTATGCATGTTTGTGTGCATGTTTTGTATGTTAATAAATGTGTGTGTCATGTGTTGTGTGTGTCCGGTTGCGCCTTGTGAGTAACGTAACATATATG--------------TGTGACCCGGCCGTCCCCTAGCCCTTAATACCCCCGGACCGATTTCGGTCGCTCCCGGTTTCGGTCGTGCACAACATGGCGTTTTGTTGGCACTGTTTGCAAAACTGTTAGCTGTTTCGCGCCACATTTTGCAGGTGTGCATGCTTGTCTAAGGTGTGCCTGACAGTTAGTTGGCCAGCTATACATTTATTTCACAATATTTATTGTCTGTGTTACTCACACTCCAATAAATATACTTTTAGGCACATAGTTTTATGCTGACTGCTTTCACTTAAGTGCTTATCTGGCAGGCAAATTTGCTTTTCTATTCAACAATGTGTCTTGTAAATCCTACTGTACAACTTCAAACATGTTTGTAGCACACCTAATCCGGTTGCTTGCCCTGTACATCTTACTCATTATTATAAACTATAATCGTTTTATTACAAAATAGGAGGGACCGAAAACGGTCCAACCGAAACGGGTACATATAAAAAGGATATGTTAACTTCAGCACAAAATAGC-
>LNS8911864_HPV90
ATGACCAACGGAGACTACTGCCCAAGAAATATCTTCCTATTGTGCAAAGTCTATGAACTGGACCTGCAGGACCTGAACATAACCTGCGTGTTTTGCGGAACAGCATTAACAGAGGAGGAGGTTGTATCGTTTGCATACAAGGAGCTACAAGTTGTGTGGAGAAAGCATTTTCCTTTTGCAGCGTGTCCTGCGTGTCTGGAAGCAGCCGGGAAACTAAGGCAATTTAGATACTGGCAGTATTCTAGCTATGCACCCACAGTGGAATATGAAACAGGAGTGTCTATTTTAGAATTGCTTATTAGATGCTACCTGTGCCATAAACCACTGTGCAGTGAGGAAAAGGAACGGCTTATCAGTGAAGGCAAACGGTTCCATAAAATAGCTGGGCTTTGGCGAGGCGCTTGCCTGCAGTGTTGGAAACCATGCATGGCCAACGACCAACCTTAAAGGACATATTTCTAGAGCTGGATCAGCCTGATGCGGTTGACCTACATTGTAACGAGCAATTAGCCAGCTCAGAAGAGGAGGATAATAGGGAGGACGGTGAGCAACCTACACAACCTACAGAACCAGCACAGCAAGCATATAGGGTGGTAACAAGTTGTTGTAGGTGTTGCTGTACAGTAAGGCTGGTGGTGGAGAGTGGACACGCAGAAATAAGACAACTCCAGGAGCTTCTGTTGGGCGCACTGCATATAGTGTGTCCGCTCTGCGCATAACTGCTATGGCCGACGGTGAAGGTACAAACAATGGGGACGATAGTGAGGAGGGACGGAGCGCATGCGGGTGGTTTTGGGTGGAAGCCACAGTGGACAGAACCACGGGACAGCAAATATCTAGTGATGAGGACGAGGAGGACGGTGACAGCGGACAGGACATGGTTGATTTTATTGATAATAGTAGGCATCCCGGGGATGGACAGGAAGTTGCACTTGAGTTATACAGACAGCAGGAGGCACAGGATGACGAGGCCTTTGTGCAGGCCCTAAAACGAAAGTATCTAGCTAGTCCGTTGGCCGCCGGGGTATGTGTAGACAAAGACCTAAGTCCACGGCTGGATGCCATAACACTAGGCAGAAGCTCACAAAAAGCAAAACGTAGACTGTTTGAGCTGCAAGACAGTGGGTATGGCAATACGCAAGTGGATATTGACGCGACAGAGGACCAGGTAGTAGGGGAAAGCAGGGGGGGTGCAGGCANNNNNNNNNNNNNNNNNACGGAGGAGGAGGAGCGACAAGGGGGGGATGGTGCGCCGGGTGCAGTTACAGCACCGGCACAATCAGGTACAGATGCTATCCTGTCTCTGCTTAAAACAAGTAACCTAAGGGCCACATTACTAGGTAAGTTTAAAGATATATATGGGTTGTCCTTTATGGAGCTAGCAAGACAGTTTAAAAGTAATAGGACCACGTGTTTGGACTGGGTAATATGTGCATTTGGCGTGTACTGCACAGTTGCAGAGGGTGTCAAAACCCTTATACAGCAACACTGTCAATATGCACACATACAGGTGCAAACCAGTAACTGGGGAATGGTGGTCCTAATGCTAGTGAGATATAATTGTGCCAAGAACAGGGACACGGTGGCAAAATGTATGGGCAGGTTACTAAATATACCAGAGCAACATATGCTCATAGAACCTCCCAAAATAAGACATCCAGCGGCTGCACTATATTGGTATAAAGCAGGCATGGGCAATGCTAGTGAAATAATTGGAGAAACACCAGAATGGATTGTAAGACAAACAGTTGTGGGGCACAGTCTAGAAGAATGCCAGTTTCAGTTATCAGTAATGGTGCAATGGGCATATGACCATGATATAACAGATGAAAGTATATTGGCATATGAATATGCAAAATTGGCAGATGTAGATGGTAATGCAGCGGCATTCCTAGCAAGCAACTGCCAAGCAAAATATGTAAAGGATGCATGCACAATGTGCAGGCATTACAAACGGGCAGAGCAGGCACAAATGACAATGTCAGAATGGATAAGATTTAGAAGTGCAAAGATATCAGAGGAGGGCGACTGGAGACCCATAGTACGGTTCCTAAGACACCACGACATAGAGTTTATTACCTTTGTAATATCGCTGAAAAACTTTTTAAAAGGCATACCAAAAAAATGTTGTATAGTAATATATGGACCTGCAGACACAGGTAAATCATACTTTTGTATGAGCCTGTTGCGCTTCCTAGGAGGGGTTGTGATTTCCTATGCCAACTCCACCAGCCATTTTTGGCTGCAGCCATTATGTGATGCCAAAATAGGGCTTATAGATGATGTTACCCCCCAGTGCTGGAGCTATATAGATACCTATTTGCGAAATGCACTGGATGGCAATCAGGTATGCATAGACAGAAAACATAGGCCTTTGCTGCAGCTAAAATGTCCACCACTGTTAATGACAACAAATACCAATCCCTTAGAGGAAGACAGGTGGAAATTTTTACGTAGTAGACTGCAGCTGTTTACCTTTCCTAATGCATTTCCTGTAAATCAGAAAGGGGATCCCTTGTATACACTAAATGATGCAAACTGGAAATGCTTCTTCCAAAGGTTGTGGGCTCGGTTAGACTTACACGAGCAGGACGACCAGGAGGACAATGGAGACATTGGCCAGCCGTTTAAATGCGTGCCAGGAGAAGTTGCTAGAACTGTATGAAACAGATAGCGACCAGCTGCAGGACCAAATTATGCACTGGCAACTTGTGCGATTGGAAAATGTTATTATGTATAAGGCACGAGAAGCGGGAATGTTGCACCTCAACCACCAGGTGGTGCCAGTGCAATTGATTGCAAAAGCAAAGGCATGTAAAGCTATTGAAATGCAGTTGGCATTAAAGACATTGCTAAAAAGCCCCTATGGCACGGAACCATGGACATTACGTGACACAAGCCAGGAAATGTGGGACGCAGCACCCAAGCAATGTTGGAAAAAAAAGGGCTACACCGTAGACGTTAAGTTTGATGGCGAGGACACAAAAACTATGTGCTACACATGCTGGAGGTATATATATGTACAAAGCGGTGATGATGATACATGGACCAAGGTGTCTGGCCATGTGGACCATGCAGGACTATACTTTACACACGAAGGGACACGTGTAACCTATGTTAGGTTTGCACAGGAAGCACAGACATATGGGAACACTGGCACCTGGGAGGTGCATGTGGGAGGACAGCTAATTTATGATGCATTCGACTCCTCTGTGTCTAGCACCCAGGACACCGAACAAGAACCGCTATCCTCTACTAGACCTACTGACCCCCCATACACCGACGAACCCGACGCCACCAACCCCGCCCAAGTGTTGGGCCCCGCGTCGCCACACGTGCCGCCGCCGCATAAGCGTCAGCGACTCGGACACGGATATCAGCATCCCGACTCCACAGAAGACAGGATCCAGCGGCTGGCACGTGACAACACAGGGGACCAGTGTAACCCTGACAGCGCAAAGCAGCACGGGAACATCCGTGTCGGTGACAGTGCACCTGTAACACACCTCCGAGGTGATCCAAACAAATTAAAGTGTTTAAGGTATAGATTGCACAAACATAAATCTGTACTGTTTAGCAAAGCAACCTCCACCTGGCGATGGTCAACGTGCAGTAACACCACCAATGAAAAATCAGCCTTTGTAACCCTGTGGCATGATAGTGCGGAACAAAGGGCAAAATTCCTAGCAAGCATAACCTTACCTAAAGACATTGAAGCAGTACTGGGGTACATGACTATGTTAGCATAATATACTGGTATATTGTAAATATATGTAAACTGTGTACAGTGCGGAACGTTAAGGGACATCTGTTGTATACAGTGTGGAGACCTTTATTTGCTACTTGTCTGCCTGGACACAACTGCTGCTAATACTAATCTTCTTTTGGCTGTCTATCCTTCCTGGCGTTACTGCTTTTCTTATTGTATTCCTTACTGTGTTTCTAGGCCTCCTGATCATATACATACAGGCGTTGCAGTCCCTTGACCAACTGTGATATCACCACACAACCAGCCAAGCCTGCTGCTCAATTGTATATATTCCTCTTGTGTTGTAGTGTGCAATAGTAGTATGTATCCTGTTGTAGTACGTGATAGAGATGGGGGGGAATATCCTGTAGTACTGTGGACACCTGCAGATGTGCAGGTGTTATCCCTGTTGTTGCTTTTGGTGTGTCTTATTTTGTTTATTTTTTACCTGCGTCTGTTGCAGTAGTTACCTTACCCATTGTACCTATATGTATTGTATACACAGTGTATGTAGACACATGTAGTGGGTTTGTGGGTGTCATACATTTATTGG-GTGTGGGGTATTCATTACAGTGGTGTGGTTTGGTGTTTTGTTTTTGGC-TTTTTGTATGGTTTGTATTTTTCATTTTTTTACATTATATTGCTAAATAAATTTTAGTATGCATCGCTCTAAACGTCGCAAGCGTGCCTCCGCTACCCAATTATATCAAACCTGCAAATTAGCAGGTACCTGTCCCTCCGATGTCATCAATAAGGTGGAACACACCACACTTGCAGACAAAATCCTGCAATGGGGTAGCTTGGGTGTCTTCTTTGGGGGTTTGGGCATTGGAACAGGGTCCGGCACTGGTGGGCGCACTGGATACATCCCTATTGGGACCCGACCCCCCACTGTTGTGGATGTTGGCCCTCCTGCCCGCCCCCCTGTTGTTATTGAACCCGTGGGGGCATCCGATCCTTCTATTGTCACATTGGTGGAGGATTCCAGCATAATTGCATCGGGCTCTCCCCATCCCACATTCACAGGTACCGGGGGGTTTGAGGTTACAACAGCCTCTACCACAACCCCTGCAGTGTTGGACATAACTCCATCCGGTGGCAATGTGCAGGTTAGCAGTAGTAGCTTCATTAATCCTTTGTTTACTGAGCCTGCTATAGTGGAACCTCCGCAGGCAGGCGAGGTAACAGGCCATGTTTTAGTTAGTACCCCTACAGCTGGATCCCATGGCTATGAGGAGATCCCTATGCAAACTTTTGCTGTACGGGGTACTGGTGATGAACCTATTAGTAGTACCCCGTTGCCAGGGGTCCGTCGTGTGGCTGGGCCCCGGTTGTACAGCAGGGCATACCAACAGGTACATGTACAGGACCCCAGGTTTTTATCACAGCCTGAAACACTTGTTACCTATGACAATCCTGTATTTGACACAGAGGAAACCATAATATTTGAGCATCCTAGTATTCATCAGGTCCCAGATCCTGACTTTTTGGATATTGTGGCTCTACACAGACCCGCCCTTACTGCACGCAGGGGTACCGTCCGGTACAGCCGTCTGGGTCAGCGTGCCACATTAAAAACCCGCAGTGGCAAGCGCATAGGTGCCACAGTACATTTTTATCAGGATTTAAGCCCTATTGCACCTGTTGCTGACGAGCTGGAAATGCAACCTTTGGTTTCTGACACTCCTGATTATCTTGATTCTCTATATGATATATATGCTGACACTGCTTCTGTGTCCCGTCAACGCACCTTAACCCCTACACGCCCCTCCACACCTTTACAGGCTCCATCAGTGACTGCATCGTCTGCCCTATCATCTGCAGCATCCAATACCACTGTGCCTCTATCTACAGGCCTGGATATTCCTGTCTTTAGTGGGCCTGACAGTGCCCTCCCGGATTCCCATGCTGTTTGGCCCGTGCCCCCTGCCCCTCCCGGTGTTGTTCCTGGCTCTGTTCTTGTGAATGGGTCCACATATTATTTGTTGCCCCCATTAGGTTTGCTACCTAAAAAACGTAAACGTTTTCCATATTTTTTTGCAGATGGCAATGTGGAAGCCTAGTGACAACAAGGTATACCTGCCTCCTGCCCCTGTGTCCAAGGTCCTCAGCACCGACGCCTATGTATCCAGAACAAACATATATTATTATGCAGGCAGTTCCCGACTGTTAACTGTTGGCCATCCTTATTTTGCTATCAGAAAGCAAACAGGAAAAAACCCTATAGTGGTTCCCAAGGTGTCTGGATATCAATATAGGGTGTTTAGGGTACGTTTGCCTGATCCCAATAAGTTTGGCCTTCCTGATGCATCGCTATACAATCCTGACTCGCAGCGCCTTGTATGGGCCTGTACAGGTGTTGAGGTTGGCAGGGGACAGCCTTTAGGCGTTGGGGTAAGTGGCCACCCGTTGTACAACCGCCTGTATGACACTGAAAACACCAATTTATATGATGTTGTGCCTGGCGATGACACCCGGGACAATCTTACTATGGACTATAAGCAAACCCAGCTATTTATTATAGGGTGCAAACCTCCTTTAGGCGAGCACTGGGCAAAGGGTACCCCATGCAATATGTCTAATGTACAGGCTGGGGATTGCCCTCCTATAGAACTTAAATCTTCCACAATTCAGGATGGGGACATGATAGATACTGGTTTTGGTGCTCTTGATTTTGCAGCATTGCAAACCAATAAGTCTGATGTGCCTTTAGATATTGTAACCACTACATGCAAGTACCCTGATTTTTTGCAGATGGCTGCTGAGCCATATGGTGACCTTATGTTTTTCTGTTTACGTAGGGAACAGATGTTTATAAGGCACTTTTATAACAGAGCAGGTACTATGGGCGACGCAATTCCCGATGGCTTTGTGCTAAAGGGAACATCTTCTACCTCTCGTGGCACTCCTACAAGCTCTGTATATGGGTCCACGCCTAGTGGGTCCATGGTTACCTCTGAATCCCAGTTGTTTAACAAGCCCTACTGGCTGCAACGAGCACAGGGCCCTAACAATGGTATCTGCTGGGGTAATCAGCTTTTTGTAACTGTGGTTGATACTACACGTAGCACCAATATGACTATTTGTGCCACACAAACACCCTCTGACACATACAAGGCTTCCAATTTTAAAGAGTACATGCGCCATGGCGAGGAATTTGATTTGCAGTTTATTTTCCAGTTATGTGTTATTAATTTAACTACAGAGGTTATGGCCTATCTGCATGGTATGAATGCTACGTTACTGGAAGACTGGAATTTTGGTTCCTTGCCCCCTCCCACTGCTAGTTTGGGCGATACCTACCGGTTCCTACAGTCCCAGGCTATTTCCTGTCAAAAACCTTCTGCTGTCCCTACAGAGAACAAGGACCCTTATGCAGGGCTTACATTTTGGGAGGTGGATTTGTCTGAACGTTTTTCCCTTGAGCTAGACCAATTCCCTCTTGGCAGGAAATTTTTGTTGCAGCGTGGCACACGGGTACGGTCGTCCCCTGTGTCCCGCAAGCGTCCCGCACCCTCTACCGCCCCCTCTACAAAACGTAAACGGTCCAAACGTTCCTAAGCATGTTATGTGTGTGTCTGTTGTATGCTGATGTTTACTGTGTCTGTACACGGGTTCCTTGTACTGTTGTGTATGTATGGGTGGCCCCCTTTTGTTATGTATGTTTCCTTATGCATGTTTGTGTGCATGTTTTGTATGTTAATAAATGTGTGTGTCATGTGTTGTGTGTGTCCGGTTGCGCCTTGTGAGTAACGTAACATATATG--------------TGTGACCCGGCCGTCCCCTAGCCCTTAATACCCCCGGACCGATTTCGGTCGCTCCCGGTTTCGGTCGTGCACAACATGGCGTTTTGTTGGCACTGTTTGCAAAACTGTTAGCTGTTTCGCGCCACATTTTGCAGGTGTGCATGCTTGTCTAAGGTGTGCCTGACAGTTAGTTGGCCAGCTATACATTTATTTCACAATATTTATTGTCTGTGTTACTCACACTCCAATAAATATACTTTTAGGCACATAGTTTTATGCTGACTGCTTTCACTTAAGTGCTTATCTGGCAGGCAAATTTGCTTTTCTATTCAACAATGTGTCTTGTAAATCCTACTGTACAACTTCAAACATGTTTGTAGCACACCTAATCCGGTTGCTTGCCCTGTACATCTTACTCATTATTATAAACTATAATCGTTTTATTACAAAATAGGAGGGACCGAAAACGGTCCAACCGAAACGGGTACATATAAAAAGGATATGTTAACTTCAGCACAAAATAGC-
>LNS9893065_HPV90
ATGACCAACGGAGACTACTGCCCAAGAAATATCTTCCTATTGTGCAAAGTCTATGAACTGGACCTGCAGGACCTGAACATAACCTGCGTGTTTTGCGGAACAGCATTAACAGAGGAGGAGGTTGTATCGTTTGCATACAAGGAGCTACAAGTTGTGTGGAGAAAGCATTTTCCTTTTGCAGCGTGTCCTGCGTGTCTGGAAGCAGCCGGGAAACTAAGGCAATTTAGATACTGGCAGTATTCTAGCTATGCACCCACAGTGGAATATGAAACAGGAGTGTCTATTTTAGAATTGCTTATTAGATGCTACCTGTGCCATAAACCACTGTGCAGTGAGGAAAAGGAACGGCTTATCAGTGAAGGCAAACGGTTCCATAAAATAGCTGGGCTTTGGCGAGGCGCTTGCCTGCAGTGTTGGAAACCATGCATGGCCAACGACCAACCTTAAAGGACATATTTCTAGAGCTGGATCAGCCTGATGCGGTTGACCTACATTGTAACGAGCAATTAGCCAGCTCAGAAGAGGAGGATAATAGGGAGGACGGTGAGCAACCTACACAACCTACAGAACCAGCACAGCAAGCATATAGGGTGGTAACAAGTTGTTGTAGGTGTTGCTGTACAGTAAGGCTGGTGGTGGAGAGTGGACACGCAGAAATAAGACAACTCCAGGAGCTTCTGTTGGGCGCACTGCATATAGTGTGTCCGCTCTGCGCATAACTGCTATGGCCGACGGTGAAGGTACAAACAATGGGGACGATAGTGAGGAGGGACGGAGCGCATGCGGGTGGTTTTGGGTGGAAGCCACAGTGGACAGAACCACGGGACAGCAAATATCTAGTGATGAGGACGAGGAGGACGGTGACAGCGGACAGGACATGGTTGATTTTATTGATAATAGTAGGCATCCCGGGGATGGACAGGAAGTTGCACTTGAGTTATACAGACAGCAGGAGGCACAGGATGACGAGGCCTTTGTGCAGGCCCTAAAACGAAAGTATCTAGCTAGTCCGTTGGCCGCCGGGGTATGTGTAGACAAAGACCTAAGTCCACGGCTGGATGCCATAACACTAGGCAGAAGCTCACAAAAAGCAAAACGTAGACTGTTTGAGCTGCAAGACAGTGGGTATGGCAATACGCAAGTGGATATTGACGCGACAGAGGACCAGGTAGTAGGGGAAAGCAGGGGGGGTGCAGGCANNNNNGGGGTACAGGAAACGGAGGAGGAGGAGCGACAAGGGGGGGATGGTGCGCCGGGTGCAGTTACAGCACCGGCACAATCAGGTACAGATGCTATCCTGTCTCTGCTTAAAACAAGTAACCTAAGGGCCACATTACTAGGTAAGTTTAAAGATATATATGGGTTGTCCTTTATGGAGCTAGCAAGACAGTTTAAAAGTAATAGGACCACGTGTTTGGACTGGGTAATATGTGCATTTGGCGTGTACTGCACAGTTGCAGAGGGTGTCAAAACCCTTATACAGCAACACTGTCAATATGCACACATACAGGTGCAAACCAGTAACTGGGGAATGGTGGTCCTAATGCTAGTGAGATATAATTGTGCCAAGAACAGGGACACGGTGGCAAAATGTATGGGCAGGTTACTAAATATACCAGAGCAACATATGCTCATAGAACCTCCCAAAATAAGACATCCAGCGGCTGCACTATATTGGTATAAAGCAGGCATGGGCAATGCTAGTGAAATAATTGGAGAAACACCAGAATGGATTGTAAGACAAACAGTTGTGGGGCACAGTCTAGAAGAATGCCAGTTTCAGTTATCAGTAATGGTGCAATGGGCATATGACCATGATATAACAGATGAAAGTATATTGGCATATGAATATGCAAAATTGGCAGATGTAGATGGTAATGCAGCGGCATTCTTAGCAAGCAACTGCCAAGCAAAATATGTAAAGGATGCATGCACAATGTGCAGGCATTACAAACGGGCAGAGCAGGCACAAATGACAATGTCAGAATGGATAAGATTTAGAAGTGCAAAGATATCAGAGGAGGGCGACTGGAGACCCATAGTACGGTTCCTAAGACACCACGACATAGAGTTTATTACCTTTGTAATATCGCTGAAAAACTTTTTAAAAGGCATACCAAAAAAATGTTGTATAGTAATATATGGACCTGCAGACACAGGTAAATCATACTTTTGTATGAGCCTGTTGCGCTTCCTAGGAGGGGTTGTGATTTCCTATGCCAACTCCACCAGCCATTTTTGGCTGCAGCCATTATGTGATGCCAAAATAGGGCTTATAGATGATGTTACCCCCCAGTGCTGGAGCTATATAGATACCTATTTGCGAAATGCACTGGATGGCAATCAGGTATGCATAGACAGAAAACATAGGCCTTTGCTGCAGCTAAAATGTCCACCACTGTTAATGACAACAAATACCAATCCCTTAGAGGAAGACAGGTGGAAATTTTTACGTAGTAGACTGCAGCTGTTTACCTTTCCTAATGCATTTCCTGTAAATCAGAAAGGGGATCCCTTGTATACACTAAATGATGCAAACTGGAAATGCTTCTTCCAAAGGTTGTGGGCTCGGTTAGACTTACACGAGCAGGACGACCAGGAGGACAATGGAGACATTGGCCAGCCGTTTAAATGCGTGCCAGGAGAAGTTGCTAGAACTGTATGAAACAGATAGCGACCAGCTGCAGGACCAAATTATGCACTGGCAACTTGTGCGATTGGAAAATGTTATTATGTATAAGGCACGAGAAGCGGGAATGTTGCACCTCAACCACCAGGTGGTGCCAGTGCAATTGATTGCAAAAGCAAAGGCATGTAAAGCTATTGAAATGCAGTTGGCATTAAAGACATTGCTAAAAAGCCCCTATGGCACGGAACCATGGACATTACGTGACACAAGCCAGGAAATGTGGGACGCAGCACCCAAGCAATGTTGGAAAAAAAAGGGCTACACCGTAGACGTTAAGTTTGATGGCGAGGACACAAAAACTATGTGCTACACATGCTGGAGGTATATATATGTACAAAGCGGTGATGATGATACATGGACCAAGGTGTCTGGCCATGTGGACCATGCAGGACTATACTTTACACACGAAGGGACACGTGTAACCTATGTTAGGTTTGCACAGGAAGCACAGACATATGGGAACACTGGCACCTGGGAGGTGCATGTGGGAGGACAGCTAATTTATGATGCATTCGACTCCTCTGTGTCTAGCACCCAGGACACCGAACAAGAACCGCTATCCTCTACTAGACCTACTGACCCCCCATACACCGACGAACCCGACGCCACCAACCCCGCCCAAGTGTTGGGCCCCGCGTCGCCACACGTGCCGCCGCCGCATAAGCGTCAGCGACTCGGACACGGATATCAGCATCCCGACTCCACAGAAGACAGGATCCAGCGGCTGGCACGTGACAACACAGGGGACCAGTGTAACCCTGACAGCGCAAAGCAGCACGGGAACATCCGTGTCGGTGACAGTGCACCTGTAACACACCTCCGAGGTGATCCAAACAAATTAAAGTGTTTAAGGTATAGATTGCACAAACATAAATCTGTACTGTTTAGCAAAGCAACCTCCACCTGGCGATGGTCAACGTGCAGTAACACCACCAATGAAAAATCAGCCTTTGTAACCCTGTGGCATGATAGTGCGGAACAAAGGGCAAAATTCCTAGCAAGCATAACCTTACCTAAAGACATTGAAGCAGTACTGGGGTACATGACTATGTTAGCATAATATACTGGTATATTGTAAATATATGTAAACTGTGTACAGTGCGGAACGTTAAGGGACATCTGTTGTATACAGTGTGGAGACCTTTATTTGCTACTTGTCTGCCTGGACACAACTGCTGCTAATACTAATCTTCTTTTGGCTGTCTATCCTTCCTGGCTTTACTGCTTTTCTTATTGTATTCCTTACTGTGTTTCTAGGCCTCCTGATCATATACATACAGGCGTTGCAGTCCCTTGACCAACTGTGATATCACCACACAACCAGCCAAGCCTGCTGCTCAATTGTATATATTCCTCTTGTGTTGTAGTGTGCAATAGTAGTATGTATCCTGTTGTAGTACGTGATAGAGATGGGGGGGAATATCCTGTAGTACTGTGGACACCTGCAGATGTGCAGGTGTTATCCCTGTTGTTGCTTTTGGTGTGTCTTATTTTGTTTATTTTTTACCTGCGTCTGTTGCAGTAGTTACCTTACCCATTGTACCTATATGTATTGTATACACAGTGTATGTAGACACATGTAGTGGGTTTGTGGGTGTCATACATTTATTGG-GTGTGGGGTATTCATTACAGTGGTGTGGTTTGGTGTTTTGTTTTTGGC-TTTTTGTATGGTTTGTATTTTTCATTTTTTTACATTATATTGCTAAATAAATTTTAGTATGCATCGCTCTAAACGTCGCAAGCGTGCCTCCGCTACCCAATTATATCAAACCTGCAAATTAGCAGGTACCTGTCCCTCCGATGTCATCAATAAGGTGGAACACACCACACTTGCAGACAAAATCCTGCAATGGGGTAGCTTGGGTGTCTTCTTTGGGGGTTTGGGCATTGGGACAGGGTCCGGCACTGGTGGGCGCACTGGATACATCCCTATTGGGACCCGACCCCCCACTGTTGTGGATGTTGGCCCTCCTGCCCGCCCCCCTGTTGTTATTGAACCCGTGGGGGCATCCGATCCTTCTATTGTCACATTGGTGGAGGATTCCAGCATAATTGCATCGGGCTCTCCCCATCCCACATTCACAGGTACCGGGGGGTTTGAGGTTACAACAGCCTCTACCACAACCCCTGCAGTGTTGGACATAACTCCATCCGGTGGCAATGTGCAGGTTAGCAGTAGTAGCTTCATTAATCCTTTGTTTACTGAGCCTGCTATAGTGGAACCTCCGCAGGCAGGCGAGGTAACAGGCCATGTTTTAGTTAGTACCCCTACAGCTGGATCCCATGGCTATGAGGAGATCCCTATGCAAACTTTTGCTGTACGGGGTACTGGTGATGAACCTATTAGTAGTACCCCGTTGCCAGGGGTCCGTCGTGTGGCTGGGCCCCGGTTGTACAGCAGGGCATACCAACAGGTACATGTACAGGACCCCAGGTTTTTATCACAGCCTGAAACACTTGTTACCTATGACAATCCTGTATTTGACACAGAGGAAACCATAATATTTGAGCATCCTAGTATTCATCAGGTCCCAGATCCTGACTTTTTGGATATTGTGGCTCTACACAGACCCGCCCTTACTGCACGCAGGGGTACCGTCCGGTACAGCCGTCTGGGTCAGCGTGCCACATTAAAAACCCGCAGTGGCAAGCGCATAGGTGCCACAGTACATTTTTATCAGGATTTAAGCCCTATTGCACCTGTTGCTGACGAGCTGGAAATGCAACCTTTGGTTTCTGACACTCCTGATTATCTTGATTCTCTATATGATATATATGCTGACACTGCTTCTGTGTCCCGTCAACGCACCTTAACCCCTACACGCCCCTCCACACCTTTACAGGCTCCATCAGTGACTGCATCGTCTGCCCTATCATCTGCAGCATCCAATACCACTGTGCCTCTATCTACAGGCCTGGATATTCCTGTCTTTAGTGGGCCTGACAGTGCCCTCCCGGATTCCCATGCTGTTTGGCCCGTGCCCCCTGCCCCTCCCGGTGTTGTTCCTGGCTCTGTTCTTGTGAATGGGTCCACATATTATTTGTTGCCCCCATTAGGTTTGCTACCTAAAAAACGTAAACGTTTTCCATATTTTTTTGCAGATGGCAATGTGGAAGCCTAGTGACAACAAGGTATACCTGCCTCCTGCCCCTGTGTCCAAGGTCCTCAGCACCGACGCCTATGTATCCAGAACAAACATATATTATTATGCAGGCAGTTCCCGACTGTTAACTGTTGGCCATCCTTATTTTGCTATCAGAAAGCAAACAGGAAAAAACCCTATAGTGGTTCCCAAGGTGTCTGGATATCAATATAGGGTGTTTAGGGTACGTTTGCCTGATCCCAATAAGTTTGGCCTTCCTGATGCATCGCTATACAATCCTGACTCGCAGCGCCTTGTATGGGCCTGTACAGGTGTTGAGGTTGGCAGGGGACAGCCTTTAGGCGTTGGGGTAAGTGGCCACCCGTTGTACAACCGCCTGTATGACACTGAAAACACCAATTTATATGATGTTGTGCCTGGCGATGACACCCGGGACAATCTTACTATGGACTATAAGCAAACCCAGCTATTTATTATAGGGTGCAAACCTCCTTTAGGCGAGCACTGGGCAAAGGGTACCCCATGCAATATGTCTAATGTACAGGCTGGGGATTGCCCTCCTATAGAACTTAAATCTTCCACAATTCAGGATGGGGACATGATAGATACTGGTTTTGGTGCTCTTGATTTTGCAGCATTGCAAACCAATAAGTCTGATGTGCCTTTAGATATTGTAACCACTACATGCAAGTACCCTGATTTTTTGCAGATGGCTGCTGAGCCATATGGTGACCTTATGTTTTTCTGTTTACGTAGGGAACAGATGTTTATAAGGCACTTTTATAACAGAGCAGGTACTATGGGCGACGCAATTCCCGATGGCTTTGTGCTAAAGGGAACATCTTCTACCTCTCGTGGCACTCCTACAAGCTCTGTATATGGGTCCACGCCTAGTGGGTCCATGGTTACCTCTGAATCCCAGTTGTTTAACAAGCCCTACTGGCTGCAACGAGCACAGGGCCCTAACAATGGTATCTGCTGGGGTAATCAGCTTTTTGTAACTGTGGTTGATACTACACGTAGCACCAATATGACTATTTGTGCCACACAAACACCCTCTGACACATACAAGGCTTCCAATTTTAAAGAGTACATGCGCCATGGCGAGGAATTTGATTTGCAGTTTATTTTCCAGTTATGTGTTATTAATTTAACTACAGAGGTTATGGCCTATCTGCATGGTATGAATGCTACGTTACTGGAAGACTGGAATTTTGGTTCCTTGCCCCCTCCCACTGCTAGTTTGGGCGATACCTACCGGTTCCTACAGTCCCAGGCTATTTCCTGTCAAAAACCTTCTGCTGTCCCTACAGAGAACAAGGACCCTTATGCAGGGCTTACATTTTGGGAGGTGGATTTGTCTGAACGTTTTTCCCTTGAGCTAGACCAATTCCCTCTTGGCAGGAAATTTTTGTTGCAGCGTGGCACACGGGTACGGTCGTCCCCTGTGTCCCGCAAGCGTCCCGCACCCTCTACCGCCCCCTCTACAAAACGTAAACGGTCCAAACGTTCCTAAGCATGTTATGTGTGTGTCTGTTGTATGCTGATGTTTACTGTGTCTGTACACGGGTTCCTTGTACTGTTGTGTATGTATGGGTGGCCCCCTTTTGTTATGTATGTTTCCTTATGCATGTTTGTGTGCATGTTTTGTATGTTAATAAATGTGTGTGTCATGTGTTGTGTGTGTCCGGTTGCGCCTTGTGAGTAACGTAACATATATG--------------TGTGACCCGGCCGTCCCCTAGCCCTTAATACCCCCGGACCGATTTCGGTCGCTCCCGGTTTCGGTCGTGCACAACATGGCGTTTTGTTGGCACTGTTTGCAAAACTGTTAGCTGTTTCGCGCCACATTTTGCAGGTGTGCATGCTTGTCTAAGGTGTGCCTGACAGTTAGTTGGCCAGCTATACATTTATTTCACAATATTTATTGTCTGTGTTACTCACACTCCAATAAATATACTTTTAGGCACATAGTTTTATGCTGACTGCTTTCACTTAAGTGCTTATCTGGCAGGCAAATTTGCTTTTCTATTCAACAATGTGTCTTGTAAATCCTACTGTACAACTTCAAACATGTTTGTAGCACACCTAATCCGGTTGCTTGCCCTGTACATCTTACTCATTATTATAAACTATAATCGTTTTATTACAAAATAGGAGGGACCGAAAACGGTCCAACCGAAACGGGTACATATAAAAAGGATATGTTAACTTCAGCACAAAATAGC-
