# Supplementary material for: Characterization and Diversity of 243 Complete Human Papillomavirus Genomes in Cervical Swabs Using Next Generation Sequencing
Source: Viruses. 2020 Dec 14;12(12):1437. doi: 10.3390/v12121437 (PMC7764970; doi:10.3390/v12121437)
Supplement: Supplementary file 1 [file viruses-12-01437-s001.zip › Supplementary material/Alignments/HPV91_alignment.fasta]

>LNS2123864_HPV91
ATGAGTAAGTACTGTGTTAGGCACACCTGCAGACCGAAACCGGTCGCTGCACACCTTACATTCTTTGTGGTTATTAGTAACAATTATTATCCTTGTACTAAAGGGAGTGACCGAAAACGGTCCGACCGAAAGCGGTACATATATAAACCACCCAAAAAACATAGCTTGTGGGGCATAATGTCTGCACGTAGCTGCTCCCAAAACGCTAAGACCATATTTGAGTTGTGTGACCAGTGTAACATAACTCTGCCTACTCTGCAAATTAGTTGTATATTTTGCAAGAAGTGTTTGACAACCACGGAAGTGTTGTCGTTTGCATTTAGGGATTTAAAGGTTGTGTGGCGCGACAGTTATCCGTTTGCAGCGTGTTTGGCCTGCTTAAAATTTTATGGTAAAATAAGCCAATATAGACATTTTAAGTACGCGGCATTAGCAGTAACAGTAGAGGAAGAAACACAACAAACTGTATTCGAGTTGTGCATTCGCTGTTGTAAGTGCCACAAGCCATTGTCGCCTATAGAAAAGGTGCAGCACATTGTGCAAAAAGCCCACTTTTTTTACATAAGTAACGCGTGGAAGGGATATTGCCTACACTGCTGGAAGTCATGTATGGAAAAGCGCCGACGCTCAGAGACTATGTGCTAACCTTGCAACCAGAACCTAGAAGTTTAACCTGTGACGAGCAATTAGACAGCTCAGACTCAGAGGATGAGCGTGAGCAACCCACGCAACAGGACCAGCAAGTGGACCTACAAGTTTACAGAGTTGTAACCGAGTGCACCTCTTGTTATTGTTCAATTCGTCTTGTTGTGAAGTGCTCAAGCAGTGACATCAAGAAGCTCGAGGAGCTGCTGTTGGGGACATTACAAATTGTGTGTCCCTTGTGCACTACAGCTGTGTGACTGCAATGGCTGATAAACAAGGTACAGAGGATGAGGGGTTGGGATGTTCAGGCTGGTTTATAGTAGAGGCCACAGTAGACAAAACCACGGAAAATGATATATCAGAAGATGAAATTGAGGAGGAAGAGGATAGTGGGTTTGACATGGTAGATTTTATTAATAATACATTAGAGGACAGCTGTGCAGAACAAAGCTGTGCGCAGGCCCTGTTAAATAAACAGCAAGCGGATGCTGATGCTGCTATAGTACAGGAGCTAAAACGAAAGTATATTAGTCCATATGTAAGTCCTATACAGTGTTTACAGGAGTCTGTGGACAGGGACCTAAGTCCTAGGTTGCATGCCATACAGATAGGAGGCGGACAAAAGGCAAAAAGGAGACTGTTTGAACCGACAGAGCAGCGGCATAGTAACTATGGCAATTGTGAAGTGGAAGCAACTGAGACACAGGTAGATGTGGAAAATGGCGGACCGGAACGCCATATGGGGGCCATACAACATTGTGGGAGGGGGGGGAGTAGTGTGGCGGAAGCAGTGCAAGTAGTAGAGGAAGAGGGTGTAACAAACAATAGCCAGACTACAGGAGAGCAAAGCCCACGCACGCGTATTGTAGAATTATTGAAAGACAAAGATGTTACTGTAAAACTCTTAGGTAAGTTTAAAGACCTATTTGGCGTGGGATTTAATGATTTGGTAAGACAGTTTAAAAGTGATAAATCAACATGTACTGATTGGGTATATAGTGTATTTGGTGTTAATCCATCAATAGCAGAAGGCTTTCATATGTTATTAAAAGAACAAACATTATACCTACATACCCAATGGGTTACATGCCGATGGGGGATGGTGTTGCTTGCATTGTGTAGATATAAGGTTGCCAAAAATCGCAGTACAGTCGGTAGACAGCTTGCACAAATGTTAAATGTACCTGTGCAACAAATATTGATACAGCCTCCAAAATTACAAAGCGCTCCAGCAGCACTGTTTTGGTTTAGAGTCGGTATGGGAAATGGTAGTGAAGTATCGGGCACAACACCGGAATGGATAAGTAGACAGACAGTGTTAGAACACAGTTTTGCAGACACACAGTTTAGTTTAACAAATATGGTGCAATGGGCATATGATAATGGATATACAGAAGAATGTGACATAGCTTATTATTATGCACAACTAGGAGACACGGATGCAAATGCCGCTGCATTTTTAAAAAGTAATATGCAAGCTAGGTATGTTAGAGATTGTGCATGTATGTGTAAACATTATAAGCTAGCAGAAATGAAAAAAATGTCTATGGCAGAGTGGATTAAGCATAGAGGAGAGAAGTGTAATGATGGGGACTGGAAACCTATAATACGATTTTTAAGATATCAGCATATAGATATTATTACATTTTTAGCATCCTTAAAAAAATGGCTGCATGGCATACCAAAAAAAAATTGTATTTGCATAATAGGGCCGCCCGACACAGGTAAATCAAGTTTTGGAATGAGTTTAATGAAGTTCCTAGGCGGCACTATGTTATCATATGTAAATTCAAGTAGCCATTTTTGGTTACAGTCCTTAGTAGATGCAAAGGCAGCCATGTTAGATGATGTTACAGCAGCATGTTGGAATTACATGGATATGCATATGCGAAATTTATTAGACGGCAATCTTACAAGTATTGATAGAAAGCATAAAGCATTAGCAGTTATAAAGTGTCCTCCGTTATTACTAACATCCAACATGGATATTACTACAGATGATAAGTATAAGTATTTAAAAAGTAGAATTACAACATTTACATTTCCTAATGCATTTCCATTTGATACTAATGGCAATGCAATTTATGAGTTCAATGATGAAAATTGGAACTCCTTTTTTAAAAGGTTGGCATCAAGCCTAGAACTGGAAACTGCAGAGGACGAAAATGGAGACACTAGCCAGGCGTCTAGATATGTGCCAGGAACAGTTGTTAGAACTGTATGAAAAAGACAGCAGAGATCTGCAGGACCATGTGTTGCATTGGAAATGTATACGTTATGAGTGTGCATTATATTATAAAGCAAGAGAAATGGGCATCAAACATCTAGGCCACCAGGTGGTGCCAAAGCTAGAAGTATCACGAGCAAAAGCACATGTGGCAATTGAAATGCAATTATCATTAGAATCATTATTACAAACTGAATATAGCATAGAGCCGTGGACACTACAGGACACATGTCAAGAACTATGGCACACGGAACCAAAAAAATGTTTTAAAAAACGGGGACAGACAGTAGAAGTGAGATTTGACTGCAACCCTGAAAATACAATGCAATACACCTCATGGTCAGAAATATATGTACCCGTGAATGACACGTGGGTAAAAGTACATGGCCATGTGGACTATAAAGGCCTTTCATATACTGTGTGTGGGCAAAAAACTTATTATGTAGATTTTATTAAGGAGGCACAAACGTATGGGGATACTGGACAATGGAACGTTGTTGTGGGCTCAAACGTCATATCTTCTCCTGCATCTGTATCTAGTACTGTCACCGAAGTATCCTCTGTTGCGTCTACTGAACTCGACTCCAGAACAGCGACCACCGTCCCAGATTCCACGTGCACCCAAAAAGACTACGAGGAGCAAGCGCCGCCTAGGAAGCGAGTGCGATTCGAGCCCCACACAACCCAGATCCCCTGTACCTTGGCCAGAACTGTTGGAGGAGAGCCATTGGACAGTGGAGACCCACGAATCATCCCTAAGCATTCGAACCACAACCAAGGAGGGCACAGTGGTGGAAGTAACGCTACGCCTATAGTTCAATTACAAGGTGATGCTAACTCACTAAAATGTTTTAGATACAGATTGGGCAAATATAAATATTTGTATGTGGATGTGTCATCTACATGGCGATGGACAACAGAATCTAATAAACAAAACAGTGCATTAATTACATTAACATATGCTAGTGTACAACAAAGGGAGGCGTTTTTAGCTAATGTAAAAATTCCCACAACAATTAAACATTGTTTAGGATTTTTAACAATTATGTAAATAGTACCCTATTAATTTGTAAAACTACCTTGTATATTGATTGTATAGTGGAACTGTTACTGTGACGTTAAGGGTGTTGTAACACTCTAACCACACAACCAGCCAACCTGCTGCTATTTTTGTTAATAGATGTAAAGCTTGGCATTTTATTAGTTAATGTGCTTGTTTGCATAATTGCTGTATTGGTGTGCGCATGGTTTGCGGACAACCTGGTGTGGGCTTCTGTGCTTGCTTCAGCTTCTATACTTTACTTCTTATCTTGGTCTGCACTTATATCACTTACTAACGTGTTTATATTAATACTTGTAGTGTGGTTTGTACCGGCCCTTTTATTACAT-------TTACATATTACATTGCAAATTGAAACACAGCAATTGTAAATACATTGGTGTGCATATATTTGTACCTAGCATTATGTTAACTTGTCAATTTGATGATGGTGATTCATGGATGTTGTTATGGCTACTTGTAACATTTATAACTGTATTGTTGATGTTATTAGTGTTTCATTATAGAACAGTTAAGCTGCTGCCCTCCAGCAAATAAACAAATTAATTACTGTGTTTATATAAACATGGTTTCTTATACACTTAAAAGGCGCAAGCGCGCGTCTGCTACACAATTATATCAAACATGCAAGGCTGCAGGCACTTGTCCCTCTGATGTAATTAACAAGGTTGAGCATACTACAATAGCAGATCAAATATTAAAATGGGCTAGCATGGGTGTGTATTTTGGAGGGTTAGGCATTGGAACTGGCTCTGGAAGTGGAGGAAGAACAGGCTATGTACCTATTCCAACAGGTCGCACAGGTACTGTTCCTAAAGTTAGTGCAGAGCCTGGGGTAGTGTCACGTCCTCCAGTTGTAATAGAACCTGTTGCTCCAACCGATCCTTCCATTGTTTCATTAATTGAAGAATCAAGTATAATTGAGTCCGGGGCTCCAATCACAACTATACCGTCCCATGGTGGTTTTGAGGTAACATCATCTGGGTCAGATGTCCCAGCCATTTTAGATGTGTCACCAACAACATCTGTGCATGTTACCACCACTACACATTTAAATCCTGCATTTACTGATCCTGCAATTGTACAACCCACCCCACCACTTGAGGCTGGGGGACGTATTATAATTTCCCAATCTACTATTACAGCCCATAGTGCAGAAGAAATTCCTATGGATACATTTGTTGTGCACAGTGATCCACTAACTAGTACGCCTATACCTGGTAATGCCTCACGACCTCGTTTAGGCCTTTACAGTAAGGCTTTACAGCAAATAGAAATTGTAGACCCTGCCTTTTTGTCCTCCCCCCAACGTTTAATTACATATGACAATCCTGTGTTTGAAGATCCAGATGCTACATTAGCATTTGAGCAGCCAACAGTACATGAGGCCCCTGACTCTAACTTTATGGATATAGTAACATTACATAGACCTGCATTAACATCTAGACGTGGTCTTGTTAGGTTTAGTAGGGTGGGCGCACGTGGTACCATGTATACACGTAGTGGCATTCGTATTGGGGGTCGTGTACACTTTTTTAAAGATATTAGTCCAATTGCAACACAGGAATCTATTGAATTACAGCCCCTAGGACATTCTACTGTTAATGTTCCTGATGCCACTGACTTGTATGATATTTATGCAGATGATAGCATTTTAGATGTACCTCATACCAACACACATGTGTCTACACTGCCTAACACAACAAAAATTGTTAACACTACAGTACCACTTGCAACAGTACCTGATATATATACACAAGCAGGACCTGATATTACATTTCCTACAGTGCCACTTAGTGTCCCCTATGTGCCATTGTCACCGTCTGTTACACCTTCTGCAGTATCAATATATGGCACAGATTTTTATTTACATCCTTCATTGTTGCATTTTGGCAAACGCCGTAAACGTATTTCATATTTTTTTGCAGATAACTATGTGGCGGCTTAATGACAACAAAGTATACCTGCCTCCTCCAGGCCCTATAGCATCTATTGTAAGCACAGATGAATATGTGCAGCGCACCAACTTATTTTACCATGCTGGCAGTTCCCGTTTACTTGCTGTGGGCCACCCTTTTTTTCCTATAAAAAATAATTCTGGTAAAGTAATTGTTCCTAAAGTTTCAGGTCACCAATATAGGGTGTTTAGAGTTAAATTACCAGATCCTAATAAATTTGGTTTTTCAGAAACAACATTAGTTACCTCAGACACCCAGCGTTTAGTATGGGGTTGTGTGGGAGTTGAAATTGGTAGAGGACAACCCTTAGGTGTAGGAATAAGTGGCCATCCCTATTTAAATAAGTATGATGACATTGAAAACCCGTCTGGGTATGGCACATCACCAGGACAAGATAACAGAGAAAACGTAGCAATGGATTATAAACAAACACAGCTATGTATTGTTGGCTGTACACCTCCCATGGGCGAATATTGGGGCAAGGGAGTTCCTTGTAGCACCTCAGGTATTACACAAGGTGATTGTCCTGTAATAGAATTAAAAAGTGAAGTTATAGAGGATGGTGATATGGTAGATACAGGGTTTGGTGCACTTGATTTTGCATCCTTACAAGCCAGTAAAAGTGACGTGCCCTTAGATTTATGTAATACTAAAAGCAAATATCCAGATTATTTAGGAATGGCAGCCGAGCCATACGGAAATAGTTTATTTTTCTTTTTACGTAGGGAACAAATGTTTGTTAGACATTTCTTTAATAAGGCTGGTACTACAGGCGATGCTGTCCCTCAGGATTTGTATATTGCAGGAACAGGCAACAGGGCGAAAATAGCAGGCAGTATATATTATTCTACTCCTAGTGGGTCTTTAGTAACTTCAGATTCTCAATTGTTTAACAAACCGCTTTGGATGCAAAAAGCACAGGGACATAATAACGGCATCTGTTTTGGTAACCAGGTGTTTGTAACTGTTGTGGATACAACTCGCAGCACTAACTTAACCTTGTGTGCATCCACTGAGTCTGTGCTACCTACTACATATGACAACACAAAGTTCAAAGAATATTTAAGGCATGCAGAAGAATTTGATTTACAGTTTATATTTCAATTATGCATTATAACACTTAATCCAGAGGTAATGACATACATCCACACTATGGATGCATCATTATTAGAAGACTGGAACTTTGGGGTATCCCCTCCAGCCACGGCATCACTAGAGGATACTTATCGCTTTTTGGCTAATAAGGCAATTACCTGTCAAAAAAATGTCCCACCAAAAGCCAAAGAGGACCCATACAAAAACTATACTTTTTGGGATGTGGATCTTACCGAAAGGTTTTCTGCACAACTTACTCAATTTCCATTAGGACGCAAATTTGTTATGCAGGCTGGATTACGTCCTAGGCCTAAATTAAAATCTGGGAAGCGTGCAGCACCATCCTCCAGTTCAGCGCCTGCCTCTAAACGAAAGAAAACTAAGCGATAACTATTATATTACTGTATGTTGTGTATGTGCATTTGTGTATTGTATGTGGTTTGTATACATGTGTGTGTGTATTTATGTATTTATACATGTGTGTTATGTGTGCTGTATGGAATGAGGAATATGTGTATGTGTGTATGTGTTGCAGCTTAATAAACATTTTTGAGTGTGGTGTGGTCCATGGTTGCACCCAGTGAGTAACTATGTGTTTCTTTCCTGTTTTGTGTTATGACTGTCCAGCGTTGGGGCAGCGTTGGGGTTTAGGTCTGGTGGTAGTCATGGCGTCTGTTTGGTTACAAAAAGTCATTTTTATTACTGTGCAACCGATTTCGGTCGTGTTTGGCAACGTAGGTATTGTGTCAGCATAATTGCAAGGTTACATTGACCTGCCAAAATATGTTGGCACAGTATAATTTCCCTTTGGCGCCAAGGTGTGGCTTCCTACGCCTACATTCCACTTTTACTATAAATTTTACCTTTTTACCTTTGTGTTGTATAAGGTTTTATTACTTTTAACCACATACATGTTTTATGGCTTTGCTTAAAAGCTTTTTTGGCTCACATAACAATAAAGCACCCATAAAACATGT
>LNS9786324_HPV91
ATGAGTAAGTACTGTGTTAGGCACACCTGCAGACCGAAACCGGTCGCTGCACACCTTACATTCTTTGTGGTTATTAGTAACAATTATTATCCTTGTACTAAAGGGAGTGACCGAAAACGGTCCGACCGAAAGCGGTACATATATAAACCACCCAAAAAACATAGCTTGTGGGGCATAATGTCTGCACGTAGCTGCTCCCAAAACGCTAAGACCATATTTGAGTTGTGTGACCAGTGTAACATAACTCTGCCTACTCTGCAAATTAGTTGTATATTTTGCAAGAAGTGTTTGACAACCACGGAAGTGTTGTCGTTTGCATTTAGGGATTTAAAGGTTGTGTGGCGCGACAGTTATCCGTTTGCAGCGTGTTTGGCCTGCTTAAAATTTTATGGTAAAATAAGCCAATATAGACATTTTAAGTACGCGGCATTAGCAGTAACAGTAGAGGAAGAAACACAACAAACTGTATTCGAGTTGTGCATTCGCTGTTGTAAGTGCCACAAGCCATTGTCGCCTATAGAAAAGGTGCAGCACATTGTGCAAAAAGCCCACTTTTTTTACATAAGTAACGCGTGGAAGGGATATTGCCTACACTGCTGGAAGTCATGTATGGAAAAGCGCCGACGCTCAGAGACTATGTGCTAACCTTGCAACCAGAACCTAGAAGTTTAACCTGTGACGAGCAATTAGACAGCTCAGACTCAGAGGATGAGCGTGAGCAACCCACGCAACAGGACCAGCAAGTGGACCTACAAGTTTACAGAGTTGTAACCGAGTGCACCTCTTGTTATTGTTCAATTCGTCTTGTTGTGAAGTGCTCAAGCAGTGACATCAAGAAGCTCGAGGAGCTGCTGTTGGGGACATTACAAATTGTGTGTCCCTTGTGCACTACAGCTGTGTGACTGCAATGGCTGATAAACAAGGTACAGAGGATGAGGGGTTGGGATGTTCAGGCTGGTTTATAGTAGAGGCCACAGTAGACAAAACCACGGAAAATGATATATCAGAAGATGAAATTGAGGAGGAAGAGGATAGTGGGTTTGACATGGTAGATTTTATTAATAATACATTAGAGGACAGCTGTGCAGAACAAAGCTGTGCGCAGGCCCTGTTAAATAAACAGCAAGCGGATGCTGATGCTGCTATAGTACAGGAGCTAAAACGAAAGTATATTAGTCCATATGTAAGTCCTATACAGTGTTTACAGGAGTCTGTGGACAGGGACCTAAGTCCTAGGTTGCATGCCATAAAGATAGGAGGCGGACAAAAGGCAAAAAGGAGACTGTTTGAACCGACAGAGCAGCGGCATAGTAACTATGGCAATTGTGAAGTGGAAGCAACTGAGACACAGGTAGATGTGGAAAATGGCGGACCGGAACGCCATATGGGGGCCATACAACATTGTGGGAGGGGGGGGAGTAGTGTGGCGGAAGCAGTGCAAGTAGTAGAGGAAGAGGGTGTAACAAACAATAGCCAGACTACAGGAGAGCAAAGCCCACGCACGCGTATTGTAGAATTATTGAAAGACAAAGATGTTACTGTAAAACTCTTAGGTAAGTTTAAAGACCTATTTGGCGTGGGATTTAATGATTTGGTAAGACAGTTTAAAAGTGATAAATCAACATGTACTGATTGGGTATATAGTGTATTTGGTGTTAATCCATCAATAGCAGAAGGCTTTCATATGTTATTAAAAGAACAAACATTATACCTACATACCCAATGGGTTACATGCCGATGGGGGATGGTGTTGCTTGCATTGTGTAGATATAAGGTTGCCAAAAATCGCAGTACAGTCGGTAGACAGCTTGCACAAATGTTAAATGTACCTGTGCAACAAATATTGATACAGCCTCCAAAATTACAAAGCGCTCCAGCAGCACTGTTTTGGTTTAGAGCCGGTATGGGAAATGGTAGTGAAGTATCGGGCACAACACCGGAATGGATAAGTAGACAGACAGTGTTAGAACACAGTTTTGCAGACACACAGTTTAGTTTAACAAATATGGTGCAATGGGCATATGATAATGGATATACAGAAGAATGTGACATAGCTTATTATTATGCACAACTAGGAGACACGGATGCAAATGCCGCTGCATTTTTAAAAAGTAATATGCAAGCTAGGTATGTTAGAGATTGTGCATGTATGTGTAAACATTATAAGCTAGCAGAAATGAAAAAAATGTCTATGGCAGAGTGGATTAAGCATAGAGGAGAGAAGTGTAATGATGGGGACTGGAAACCTATAATACGATTTTTAAGATATCAGCATATAGATATTATTACATTTTTAGCATCCTTAAAAAAATGGCTGCATGGCATACCAAAAAAAAATTGTATTTGCATAATAGGGCCGCCCGACACAGGTAAATCAAGTTTTGGAATGAGTTTAATGAAGTTCCTAGGCGGCACTATGTTATCATATGTAAATTCAAGTAGCCATTTTTGGTTACAGTCCTTAGTAGATGCAAAGGCAGCCATGTTAGATGATGTTACAGCAGCATGTTGGAATTACATGGATATGCATATGCGAAATTTATTAGACGGCAATCTTACAAGTATTGATAGAAAGCATAAAGCATTAGCAGTTATAAAGTGTCCTCCGTTATTACTAACATCCAACATGGATATTACTACAGATGATAAGTATAAGTATTTAAAAAGTAGAATTACAACATTTACATTTCCTAATGCATTTCCATTTGATACTAATGGCAATGCAATTTATGAGTTCAATGATGAAAATTGGAACTCCTTTTTTAAAAGGTTGGCATCAAGCCTAGAACTGGAAACTGCAGAGGACGAAAATGGAGACACTAGCCAGGCGTCTAGATATGTGCCAGGAACAGTTGTTAGAACTGTATGAAAAAGACAGCAGAGATCTGCAGGACCATGTGTTGCATTGGAAATGTATACGTTATGAGTGTGCATTATATTATAAAGCAAGAGAAATGGGCATCAAACATCTAGGCCACCAGGTGGTGCCAAAGCTAGAAGTATCACGAGCAAAAGCACATGTGGCAATTGAAATGCAATTATCATTAGAATCATTATTACAAACTGAATATAGCATAGAGCCGTGGACACTACAGGACACATGTCAAGAACTATGGCACACGGAACCAAAAAAATGTTTTAAAAAACGGGGACAGACAGTAGAAGTGAGATTTGACTGCAACCCTGAAAATACAATGCAATACACCTCATGGTCAGAAATATATGTACCCGTGAATGACACGTGGGTAAAAGTACATGGCCATGTGGACTATAAAGGCCTTTCATATACTGTGTGTGGGCAAAAAACTTATTATGTAGATTTTATTAAGGAGGCACAAACGTATGGGGATACTGGACAATGGAACGTTGTTGTGGGCTCAAACGTCATATCTTCTCCTGCATCTGTATCTAGTACTGTCACCGAAGTATCCTCTGTTGCGTCTACTGAACTCGACTCCAGAACAGCGACCACCGTCCCAGATTCCACGTGCACCCAAAAAGACTACGAGGAGCAAGCGCCGCCTAGGAAGCGAGTGCGATTCGAGCCCCACACAACCCAGATCCCCTGTACCTTGGCCAGAACTGTTGGAGGAGAGCCATTGGACAGTGGAGACCCACGAATCATCCCTAAGCATTCGAACCACAACCAAGGAGGGCACAGTGGTGGAAGTAACGCTACGCCTATAGTTCAATTACAAGGTGATGCTAACTCACTAAAATGTTTTAGATACAGATTGGGCAAATATAAATATTTGTATGTGGATGTGTCATCTACATGGCGATGGACAACAGAATCTAATAAACAAAACAGTGCATTAATTACATTAACATATGCTAGTGTACAACAAAGGGAGGCGTTTTTAGCTAATGTAAAAATTCCCACAACAATTAAACATTGTTTAGGATTTTTAACAATTATGTAAATAGTACCCTATTAATTTGTAAAACTACCTTGTATATTGATTGTATAGTGGAACTGTTACTGTGACGTTAAGGGTGTTGTAACACTCTAACCACACAACCAGCCAACCTGCTGCTATTTTTGTTAATAGATGTAAAGCTTGGCATTTTATTAGTTAATGTGCTTGTTTGCATAATTGCTGTATTGGTGTGCGCATGGTTTGCGGACAACCTGGTGTGGGCTTCTGTGCTTGCTTCAGCTTCTATACTTTACTTCTTATCTTGGTCTGCACTTATATCACTTACTAACGTGTTTATATTAATACTTGTAGTGTGGTTTGTACCGGCCCTTTTATTACAT-------TTACATATTACATTGCAAATTGAAACACAGCAATTGTAAATACATTGGTGTGCATATATTTGTACCTAGCATTATGTTAACTTGTCAATTTGATGATGGTGATTCATGGATGTTGTTATGGCTACTTGTAACATTTATAACTGTATTGTTGATGTTATTAGTGTTTCATTATAGAACAGTTAAGCTGCTGCCCTCCAGCAAATAAACAAATTAATTACTGTGTTTATATAAACATGGTTTCTTATACACTTAAAAGGCGCAAGCGCGCGTCTGCTACACAATTATATCAAACATGCAAGGCTGCAGGCACTTGTCCCTCTGATGTAATTAACAAGGTTGAGCATACTACAATAGCAGATCAAATATTAAAATGGGCTAGCATGGGTGTGTATTTTGGAGGGTTAGGCATTGGAACTGGCTCTGGAAGTGGAGGAAGAACAGGCTATGTACCTATTCCAACAGGTCGCACAGGTACTGTTCCTAAAGTTAGTGCAGAGCCTGGGGTAGTGTCACGTCCTCCAGTTGTAATAGAACCTGTTGCTCCAACCGATCCTTCCATTGTTTCATTAATTGAAGAATCAAGTATAATTGAGTCCGGGGCTCCAATCACAACTATACCGTCCCATGGTGGTTTTGAGGTAACATCATCTGGGTCAGATGTCCCAGCCATTTTAGATGTGTCACCAACAACATCTGTGCATGTTACCACCACTACACATTTAAATCCTGCATTTACTGATCCTGCAATTGTACAACCCACCCCACCACTTGAGGCTGGGGGACGTATTATAATTTCCCAATCTACTATTACAGCCCATAGTGCAGAAGAAATTCCTATGGATACATTTGTTGTGCACAGTGATCCACTAACTAGTACGCCTATACCTGGTAATGCCTCACGACCTCGTTTAGGCCTTTACAGTAAGGCTTTACAGCAAATAGAAATTGTAGACCCTGCCTTTTTGTCCTCCCCCCAACGTTTAATTACATATGACAATCCTGTGTTTGAAGATCCAGATGCTACATTAGCATTTGAGCAGCCAACAGTACATGAGGCCCCTGACTCTAACTTTATGGATATAGTAACATTACATAGACCTGCATTAACATCTAGACGTGGTCTTGTTAGGTTTAGTAGGGTGGGCGCACGTGGTACCATGTATACACGTAGTGGCATTCGTATTGGGGGTCGTGTACACTTTTTTAAAGATATTAGTCCAATTGCAACACAGGAATCTATTGAATTACAGCCCCTAGGACATTCTACTGTTAATGTTCCTGATGCCACTGACTTGTATGATATTTATGCAGATGATAGCATTTTAGATGTACCTCATACCAACACACATGTGTCTACACTGCCTAACACAACAAAAATTGTTAACACTACAGTACCACTTGCAACAGTACCTGATATATATACACAAGCAGGACCTGATATTACATTTCCTACAGTGCCACTTAGTGTCCCCTATGTGCCATTGTCACCGTCTGTTACACCTTCTGCAGTATCAATATATGGCACAGATTTTTATTTACATCCTTCATTGTTGCATTTTGGCAAACGCCGTAAACGTATTTCATATTTTTTTGCAGATAACTATGTGGCGGCTTAATGACAACAAAGTATACCTGCCTCCTCCAGGCCCTATAGCATCTATTGTAAGCACAGATGAATATGTGCAGCGCACCAACTTATTTTACCATGCTGGCAGTTCCCGTTTACTTGCTGTGGGCCACCCTTTTTTTCCTATAAAAAATAATTCTGGTAAAGTAATTGTTCCTAAAGTTTCAGGTCACCAATATAGGGTGTTTAGAGTTAAATTACCAGATCCTAATAAATTTGGTTTTTCAGAAACAACATTAGTTACCTCAGACACCCAGCGTTTAGTATGGGGTTGTGTGGGAGTTGAAATTGGTAGAGGACAACCCTTAGGTGTAGGAATAAGTGGCCATCCCTATTTAAATAAGTATGATGACATTGAAAACCCGTCTGGGTATGGCACATCACCAGGACAAGATAACAGAGAAAACGTAGCAATGGATTATAAACAAACACAGCTATGTATTGTTGGCTGTACACCTCCCATGGGCGAATATTGGGGCAAGGGAGTTCCTTGTAGCACCTCAGGTATTACACAAGGTGATTGTCCTGTAATAGAATTAAAAAGTGAAGTTATAGAGGATGGTGATATGGTAGATACAGGGTTTGGTGCACTTGATTTTGCATCCTTACAAGCCAGTAAAAGTGACGTGCCCTTAGATTTATGTAATACTAAAAGCAAATATCCAGATTATTTAGGAATGGCAGCCGAGCCATACGGAAATAGTTTATTTTTCTTTTTACGTAGGGAACAAATGTTTGTTAGACATTTCTTTAATAAGGCTGGTACTACAGGCGATGCTGTCCCTCAGGATTTGTATATTGCAGGAACAGGCAACAGGGCGAAAATAGCAGGCAGTATATATTATTCTACTCCTAGTGGGTCTTTAGTAACTTCAGATTCTCAATTGTTTAACAAACCGCTTTGGATGCAAAAAGCTCAGGGACATAATAACGGCATCTGTTTTGGTAACCAGGTGTTTGTAACTGTTGTGGATACAACTCGCAGCACTAACTTAACCTTGTGTGCATCCACTGAGTCTGTGCTACCTACTACATATGACAACACAAAGTTCAAAGAATATTTAAGGCATGCAGAAGAATTTGATTTACAGTTTATATTTCAATTATGCATTATAACACTTAATCCAGAGGTAATGACATACATCCACACTATGGATGCATCATTATTAGAAGACTGGAACTTTGGGGTATCCCCTCCAGCCACGGCATCACTAGAGGATACTTATCGCTTTTTGGCTAATAAGGCAATTACCTGTCAAAAAAATGTCCCACCAAAAGCCAAAGAGGACCCATACAAAAACTATACTTTTTGGGATGTGGATCTTACCGAAAGGTTTTCTGCACAACTTACTCAATTTCCATTAGGACGCAAATTTGTTATGCAGGCTGGATTACGTCCTAGGCCTAAATTAAAATCTGGGAAGCGTGCAGCACCATCCTCCAGTTCAGCGCCTGCCTCTAAACGAAAGAAAACTAAGCGATAACTATTATATTACTGTATGTTGTGTATGTGCATTTGTGTATTGTATGTGGTTTGTATACATGTGTGTGTGTATTTATGTATTTATACATGTGTGTTATGTGTGCTGTATGGAATGAGGAATATGTGTATGTGTGTATGTGTTGCAGCTTAATAAACATTTTTGAGTGTGGTGTGGTCCATGGTTGCACCCAGTGAGTAACTATGTGTTTCTTTCCTGTTTTGTGTTATGAATGTCCAGCGTTGGGGCAGCGTTGGGGTTTAGGTCTGGTGGTAGTCATGGCGTCTGTTTGGTTACAAAAAGTCATTTTTATTACTGTGCAACCGATTTCGGTCGTGTTTGGCAACGTAGGTATTGTGTCAGCATAATTGCAAGGTTACATTGACCTGCCAAAATATGTTGGCACAGTATAATTTCCCTTTGGCGCCAAGGTGTGGCTTCCTACGCCTACATTCCACTTTTACTATAAATTTTACCTTTTTACCTTTGTGTTGTATAAGGTTTTATTACTTTTAACCACATACATGTTTTATGGCTTTGCTTAAAAGCTTTTTTGGCTCACATAACAATAAAGCACCCATAAAACATGT
>LNS5859951_HPV91
ATGAGTAAGTACTGTGTTAGGCACACCTGCAGACCGAAACCGGTCGCTGCACACCTTACATTCTTTGTGGTTATTAGTAACAATTATTATCCTTGTACTAAAGGGAGTAACCGAAAACGGTCCGACCGAAAGCGGTACATATATAAACCACCCAAAAAACATAGCTTGTGGGGCATAATGTCTGCACGTAGCTGCTCCCAAAACGCTAAGACCATATTTGAGTTGTGTGACCAGTGTAACATAACTCTGCCTACTCTGCAAATTAGTTGTATATTTTGCAAGAAGTGTTTGACAACCACGGAAGTGTTGTCGTTTGCATTTAGGGATTTAAAGGTTGTGTGGCGCGACAGTTATCCGTTTGCAGCGTGTTTGGCCTGCTTAAAATTTTATGGTAAAATAAGCCAATATAGACATTTTAAGTACGCGGCATTAGCAGTAACAGTAGAGGAAGAAACACAACAAACTGTATTCGAGTTGTGCATTCGCTGTTGTAAGTGCCACAAGCCATTGTCGCCTATAGAAAAGGTGCAGCACATTGTGCAAAAAGCCCACTTTTTTTACATAAGTAACGCGTGGAAGGGATATTGCCTACACTGCTGGAAGTCATGTATGGAAAAGCGCCGACGCTCAGAGACTATGTGCTAACCTTGCAACCAGAACCTAGAAGTTTAACCTGTGACGAGCAATTAGACAGCTCAGACTCAGAGGATGAGCGTGAGCAACCCACGCAACAGGACCAGCAAGTGGACCTACAAGTTTACAGAGTTGTAACCGAGTGCACCTCTTGTTATTGTTCAATTCGTCTTGTTGTGAAGAGCTCAAGCAGTGACATCAAGAAGCTCGAGGAGCTGCTGTTGGGGACATTACAAATTGTGTGTCCCTTGTGCACTACAGCTGTGTGACTGCAATGGCTGATAAACAAGGTACAGAGGATGAGGGGTTGGGATGTTCAGGCTGGTTTATAGTAGAGGCCACAGTAGACAAAACCACGGAAAATGATATATCAGAAGATGAAATTGAGGAGGAAGAGGATAGTGGGTTTGACATGGTAGATTTTATTAATAATACATTAGAGGACAGCTGTGCAGAACAAAGCTGTGCGCAGGCCCTGTTAAATAAACAGCAAGCGGATGCTGATGCTGCTATAGTACAGGAGCTAAAACGAAAGTATATTAGTCCATATGTAAGTCCTATACAGTGTTTACAGGAGTCTGTGGACAGGGACCTAAGTCCTAGGTTGCATGCCATAAAGATAGGAGGCGGACAAAAGGCAAAAAGGAGACTGTTTGAACCGACAGAGCAGCGGCATAGTAACTATGGCAATTGTGAAGTGGAAGCAACTGAGACACAGGTAGATGTGGAAAATGGCGGACCGGAACGCCATATGGGGGCCATACAACATTGTGGGAGGGGGGGGAGTAGTGTGGCGGAAGCAGTGCAAGTAGTAGAGGAAGAGGGTGTAACAAACAATAGCCAGACTACAGGAGAGCAAAGCCCACGCACGCGTATTGTAGAATTATTTAAAGACAAAGATGTTACTGTAAAACTCTTAGGTAAGTTTAAAGACTTATTTGGCGTGGGATTTAATGATTTGGTAAGACAGTTTAAAAGTGATAAATCAACATGTACTGATTGGGTATATAGTGTATTTGGTGTTAATCCATCAATAGCAGAAGGATTTCATATGTTATTAAAAGAACAAACATTATACCTACATACCCAATGGGTTACATGCCGATGGGGGATGGTGTTGCTTGCATTGTGTAGATATAAGGTTGCCAAAAATCGCAGTACAGTCGGTAGACAGCTTGCACAAATGTTAAATGTACCTGTGCAACAAATATTGATACAGCCTCCAAAATTACAAAGCGCTCCAGCAGCACTGTTTTGGTTTAGAGCCGGTATGGGAAATGGTAGTGAAGTATCGGGCACAACACCGGAATGGATAAGTAGACAGACAGTGTTAGAACACAGTTTTGCAGACACACAGTTTAGTTTAACAAATATGGTGCAATGGGCATATGATAATGGATATACAGAAGAATGTGACATAGCTTATTATTATGCACAACTAGGAGACACGGATGCAAATGCCGCTGCATTTTTAAAAAGTAATATGCAAGCTAGGTATGTTAGAGATTGTGCATGTATGTGTAAACATTATAAGCTAGCAGAAATGAAAAAAATGACTATGGCAGAGTGGATTAAGCATAGAGGAGAGAAGTGTAATGATGGGGACTGGAAACCTATAATACGATTTTTAAGATATCAGCATATAGATATTATTACATTTTTAGCATCCTTAAAAAAATGGCTGCATGGCATACCAAAAAAAAATTGTATTTGCATAATAGGGCCGCCCGACACAGGTAAATCAAGTTTTGGAATGAGTTTAATGAAGTTCCTAGGCGGCACTATGTTATCATATGTAAATTCAAGTAGCCATTTTTGGTTACAGTCCTTAGTAGATGCAAAGGCAGCCATGTTAGATGATGTTACAGCAGCATGTTGGAATTACATGGATATGCATATGCGAAATTTATTAGACGGCAATCTTACAAGTATTGATAGAAAGCATAAAGCATTAGCAGTTATAAAGTGTCCTCCGTTATTACTAACATCCAACATGGATATTACTACAGATGATAAGTATAAGTATTTAAAAAGTAGAATTACAACATTTACATTTCCTAATGCATTTCCATTTGATACTAATGGCAATGCAATTTATGAGTTCAATGATGAAAATTGGAACTCCTTTTTTAAAAGGTTGGCATCAAGCCTAGAACTGGAAACTGCAGAGGACGAAAATGGAGACACTAGCCAGGCGTCTAGATATGTGCCAGGAACAGTTGTTAGAACTGTATGAAAAAGACAGCAGAGATCTGCAGGACCATGTGTTGCATTGGAAATGTATACGTTATGAGTGTGCATTATATTATAAAGCAAGAGAAATGGGCATCAAACATCTAGGCCACCAGGTGGTGCCAAAGCTAGAAGTATCACGAGCAAAAGCACATGTGGCAATTGAAATGCAATTATCATTAGAATCATTATTACAAACTGAATATAGCATAGAGCCGTGGACACTACAGGACACATGTCAAGAACTATGGCACACGGAACCAAAAAAATGTTTTAAAAAACGGGGACAGACAGTAGAAGTGAGATTTGACTGCAACCCTGAAAATACAATGCAATACACCTCATGGTCAGAAATATATGTACCCGTGAATGACACGTGGGTAAAAGTACATGGCCATGTGGACTATAAAGGCCTTTCATATACTGTGTGTGGGCAAAAAACTTATTATGTAGATTTTAGTAAGGAGGCACAAACGTATGGGGATACTGGACAATGGAACGTTGTTGTGGGCTCAAACGTCATATCTTCTCCTGCATCTGTATCTAGTACTGTCACCGAAGTATCCTCTGTTGCGTCTACTGAACTCGACTCCAGAACAGCGACCACCGTCCCAGATTCCACGTGCACCCAAAAAGACTACGAGGAGCAAGCGCCGCCTAGGAAGCGAGTGCGATTCGAGCCCCACACAACCCAGATCCCCTGTACCTTGGCCAGAACTGTTGGAGGAGAGCCATTGGACAGTAGAGACCCACGAATCATCCCTAAGCATTCGAACCACAACCAAGGAGGGCACAGTGGTGGAAGTAACGCTACGCCTATAGTTCAATTACAAGGTGATGCTAACTCACTAAAATGTTTTAGATACAGATTGGGCAAATATAAATATTTGTATGTGGATGTGTCATCTACATGGCGATGGACAACAGAATCTAATAAACAAAACAGTGCATTAATTACATTAACATATGCTAGTGTACAACAAAGGGAGGCGTTTTTAGCTACTGTAAAAATTCCCACAACAATTAAACATTGTTTAGGATTTTTAACAATTATGTAAATAGTACCCTATTAATTTGTAAAACTACCTTGTATATTGATTGTATAGTGGAACTGTTACTGTGACGTTAAGGGTGTTGTAACACTCTAACCACACAACCAGCCAACCTGCTGCTATTTTTGTTAATAGATGTAAAGCTTGGCATTTTATTAGTTAATGTGCTTGTTTGCATAATTGCTGTATTGGTGTGCGCATGGTTTGCGGACAACCTGGTGTGGGCTTCTGTGCTTGCTTCAGCTTCTATACTTTACTTCTTATCTTGGTCTGCACTTATATCACTTACTAACGTGTTTATATTAATACTTGTAGTGTGGTTTGTACCGGCCCTTTTATTACAT-------TTACATATTACATTGCAAATTGAAACACAGCAATTGTAAATACATTGGTGTGCATATATTTGTACCTAGCATTATGTTAACTTGTCAATTTGATGATGGTGATTCATGGATGTTGTTATGGCTACTTGTAACATTTATAACTGTATTGTTGATGTTATTAGTGTTTCATTATAGGACAGTTAAGCTGCTGCCCTCCAGCAAATAAACAACTTAATTACTGTGTTTATATAAACATGGTTTCTTATACACTTAAAAGGCGCAAGCGCGCGTCTGCTACACAATTATATCAAACATGCAAGGCTGCAGGCACTTGTCCCTCTGATGTAATTAACAAGGTTGAGCATACTACAATAGCAGATCAAATATTAAAATGGGCTAGCATGGGTGTGTATTTTGGAGGGTTAGGCATTGGAACCGGCTCTGGAAGTGGAGGAAGAACAGGCTATGTACCTATTCCAACAGGTCGCACAGGTACTGTTCCTAAAGTTAGTGCAGAGCCTGGGGTAGTGTCACGTCCTCCAGTTGTAATAGAACCTGTTGCTCCAACCGATCCTTCCATTGTTTCATTAATTGAAGAATCAAGTATAATTGAGTCCGGGGCTCCAATCACAACTATACCGTCCCATGGTGGTTTTGAGGTAACATCATCTGGGTCAGATGTCCCAGCCATTTTAGATGTGTCACCAACAACATCTGTGCATGTTACCACCACTACACATTTAAATCCTGCATTTACTGATCCTGCAATTGTACAACCCACCCCACCACTTGAGGCTGGGGGACGTATTATAATTTCCCAATCTACTATTACAGCCCATAGTGCAGAAGAAATTCCTATGGATACATTTGTTGTGCACAGTGATCCACTAACTAGTACGCCTATACCTGGTAATGCCTCACGACCTCGTTTAGGCCTTTACAGTAAGGCTTTACAGCAAATAGAAATTGTAGACCCTGCCTTTTTGTCCTCCCCCCAACGTTTAATTACATATGACAATCCTGTGTTTGAAGATCCAGATGCTACATTAGCATTTGAGCAGCCAACAGTACATGAGGCCCCTGACTCTAACTTTATGGATATAGTAACATTACATAGACCTGCATTAACATCTAGACGTGGTCTTGTTAGGTTTAGTAGGGTGGGCGCACGTGGTACCATGTATACACGTAGTGGCATTCGTATTGGGGGTCGTGTACACTTTTTTAAAGATATTAGTCCAATTGCAACACAGGAATCTATTGAATTACAGCCCCTAGGACATTCTACTGTTAATGTTCCTGATGCCACTGACTTGTATGATATTTATGCAGATGATAGCATTTTAGATGTACCTCATACCAACACACATGTGTCTACACTGCCTAACACAACAAAAATTGTTAACACTACAGTACCACTTGCAACAGTACCTGATATATATACACAAGCAGGACCTGATATTACATTTCCTACAGTGCCACTTAGTGTCCCCTATGTGCCATTGTCACCGTCTGTTACACCTTCTGCAGTATCAATATATGGCACAGATTTTTATTTACATCCTTCATTGTTGCATTTTGGCAAACGCCGTAAACGTATTTCATATTTTTTTGCAGATAACTATGTGGCGGCTTAATGACAACAAAGTATACCTGCCTCCTCCAGGCCCTATAGCATCTATTGTAAGCACAGATGAATATGTGCAGCGCACCAACTTATTTTACCATGCTGGCAGTTCCCGTTTACTTGCTGTGGGCCACCCTTTTTTTCCTATAAAAAATAATTCTGGTAAAGTAATTGTTCCTAAAGTTTCAGGTCACCAATATAGGGTGTTTAGAGTTAAATTACCAGATCCTAATAAATTTGGTTTTTCAGAAACAACATTAGTTACCTCAGACACCCAGCGTTTAGTATGGGGTTGTGTGGGAGTTGAAATTGGTAGAGGACAACCCTTAGGTGTAGGAATAAGTGGCCATCCCTATTTAAATAAGTATGATGACATTGAAAACCCGTCTGGGTATGGCACATCACCAGGACAAGATAACAGAGAAAACGTAGCAATGGATTATAAACAAACACAGCTATGTATTGTTGGCTGTACACCTCCCATGGGCGAATATTGGGGCAAGGGAGTTCCTTGTAGCACCTCAGGTATTACACAAGGTGATTGTCCTGTAATAGAATTAAAAAGTGAAGTTATAGAGGATGGTGATATGGTAGATACAGGGTTTGGTGCACTTGATTTTGCATCCTTACAAGCCAGTAAAAGTGACGTGCCCTTAGATTTATGTAATACTAAAAGCAAATATCCAGATTATTTAGGAATGGCAGCCGAGCCATACGGAAATAGTTTATTTTTCTTTTTACGTAGGGAACAAATGTTTGTTAGACATTTCTTTAATAAGGCTGGTACTACAGGCGATGCTGTCCCTCAGGATTTGTATATTGCAGGAACAGGCAACAGGGCGAAAATAGCAGGCAGTATATATTATTCTACTCCTAGTGGGTCTTTAGTAACTTCAGATTCTCAATTGTTTAACAAACCGCTTTGGATGCAAAAAGCACAGGGACATAATAACGGCATCTGTTTTGGTAACCAGGTGTTTGTAACTGTTGTGGATACAACTCGCAGCACTAACTTAACCTTGTGTGCATCCACTGAGTCTGTGCTACCTACTACATATGACAACACAAAGTTCAAAGAATATTTAAGGCATGCAGAAGAATTTGATTTACAGTTTATATTTCAATTATGCATTATAACACTTAATCCAGAGGTAATGACATACATCCACACTATGGATGCATCATTATTAGAAGACTGGAACTTTGGGGTATCCCCTCCAGCCACGGCATCACTAGAGGATACTTATCGCTTTTTGGCTAATAAGGCAATTACCTGTCAAAAAAATGTCCCACCAAAAGCCAAAGAGGACCCATACAAAAACTATACTTTTTGGGATGTGGATCTTACCGAAAGGTTTTCTGCACAACTTACTCAATTTCCATTAGGACGCAAATTTGTTATGCAGGCTGGATTACGTCCTAGGCCTAAATTAAAATCTGGGAAGCGTGCAGCACCATCCTCCAGTTCAGCGCCTGCCTCTAAACGAAAGAAAACTAAGCGATAACTATTATATTACTGTATGTTGTGTATGTGCATTTGTGTATTGTATGTGGTTTGTATACATGTGTGTGTGTATTTATGTATTTATACATGTGTGTTATGTGTGCTGTATGGAATGAGGAATATGTGTATGTGTGTATGTGTTGCAGCTTAATAAACATTTTTGAGTGTGGTGTGGTCCATGGTTGCACCCAGTGAGTAACTATGTGTTTCTTTCCTGTTTTGTGTTATGAATGTCCAGCGTTGGGGCAGCGTTGGGGTTTAGGTCTGGTGGTAGTAATGGCGTCTGTTTGGTTACAAAAAGTCATTTTTATTACTGTGCAACCGATTTCGGTCGTGTTTGGCAACGTAGGTATTGTGTCAGCATAATTGCAAGGTTACATTGACCTGCCAAAATATGTTGGCACAGTATAATTTCCCTTTGGCGCCAAGGTGTGGCTTCCTACGCCTACATTCCACTTTTACTATAAATTTTACCTTTTTACCTTTGTGTTGTATAAGGTTTTATTACTTTTAACCACATACATGTTTTATGGCTTTGCTTAAAAGCTTTTTTGGCTCACATAACAATAAAGCACCCATAAAACATGT
>LNS7013133_HPV91
ATGAGTAAGTACTGTGTTAGGCACACCTGCAGACCGAAACCGGTCGCTGCACACCTTACATTCTTTGTGGTTATTAGTAACAATTATTATCCTTGTACTAAAGGGAGTAACCGAAAACGGTCCGACCGAAAGCGGTACATATATAAACCACCCAAAAAACATAGCTTGTGGGGCATAATGTCTGCACGTAGCTGCTCCCAAAACGCTAAGACCATATTTGAGTTGTGTGACCAGTGTAACATAACTCTGCCTACTCTGCAAATTAGTTGTATATTTTGCAAGAAGTGTTTGACAACCACGGAAGTGTTGTCGTTTGCATTTAGGGATTTAAAGGTTGTGTGGCGCGACAGTTATCCGTTTGCAGCGTGTTTGGCCTGCTTAAAATTTTATGGTAAAATAAGCCAATATAGACATTTTAAGTACGCGGCATTAGCAGTAACAGTAGAGGAAGAAACACAACAAACTGTATTCGAGTTGTGCATTCGCTGTTGTAAGTGCCACAAGCCATTGTCGCCTATAGAAAAGGTGCAGCACATTGTGCAAAAAGCCCACTTTTTTTACATAAGTAACGCGTGGAAGGGATATTGCCTACACTGCTGGAAGTCATGTATGGAAAAGCGCCGACGCTCAGAGACTATGTGCTAACCTTGCAACCAGAACCTAGAAGTTTAACCTGTGACGAGCAATTAGACAGCTCAGACTCAGAGGATGAGCGTGAGCAACCCACGCAACAGGACCAGCAAGTGGACCTACAAGTTTACAGAGTTGTAACCGAGTGCACCTCTTGTTATTGTTCAATTCGTCTTGTTGTGAAGAGCTCAAGCAGTGACATCAAGAAGCTCGAGGAGCTGCTGTTGGGGACATTACAAATTGTGTGTCCCTTGTGCACTACAGCTGTGTGACTGCAATGGCTGATAAACAAGGTACAGAGGATGAGGGGTTGGGATGTTCAGGCTGGTTTATAGTAGAGGCCACAGTAGACAAAACCACGGAAAATGATATATCAGAAGATGAAATTGAGGAGGAAGAGGATAGTGGGTTTGACATGGTAGATTTTATTAATAATACATTAGAGGACAGCTGTGCAGAACAAAGCTGTGCGCAGGCCCTGTTAAATAAACAGCAAGCGGATGCTGATGCTGCTATAGTACAGGAGCTAAAACGAAAGTATATTAGTCCATATGTAAGTCCTATACAGTGTTTACAGGAGTCTGTGGACAGGGACCTAAGTCCTAGGTTGCATGCCATAAAGATAGGAGGCGGACAAAAGGCAAAAAGGAGACTGTTTGAACCGACAGAGCAGCGGCATAGTAACTATGGCAATTGTGAAGTGGAAGCAACTGAGACACAGGTAGATGTGGAAAATGGCGGACCGGAACGCCATATGGGGGCCATACAACATTGTGGGAGGGGGGGGAGTAGTGTGGCGGAAGCAGTGCAAGTAGTAGAGGAAGAGGGTGTAACAAACAATAGCCAGACTACAGGAGAGCAAAGCCCACGCACGCGTATTGTAGAATTATTTAAAGACAAAGATGTTACTGTAAAACTCTTAGGTAAGTTTAAAGACTTATTTGGCGTGGGATTTAATGATTTGGTAAGACAGTTTAAAAGTGATAAATCAACATGTACTGATTGGGTATATAGTGTATTTGGTGTTAATCCATCAATAGCAGAAGGATTTCATATGTTATTAAAAGAACAAACATTATACCTACATACCCAATGGGTTACATGCCGATGGGGGATGGTGTTGCTTGCATTGTGTAGATATAAGGTTGCCAAAAATCGCAGTACAGTCGGTAGACAGCTTGCACAAATGTTAAATGTACCTGTGCAACAAATATTGATACAGCCTCCAAAATTACAAAGCGCTCCAGCAGCACTGTTTTGGTTTAGAGCCGGTATGGGAAATGGTAGTGAAGTATCGGGCACAACACCGGAATGGATAAGTAGACAGACAGTGTTAGAACACAGTTTTGCAGACACACAGTTTAGTTTAACAAATATGGTGCAATGGGCATATGATAATGGATATACAGAAGAATGTGACATAGCTTATTATTATGCACAACTAGGAGACACGGATGCAAATGCCGCTGCATTTTTAAAAAGTAATATGCAAGCTAGGTATGTTAGAGATTGTGCATGTATGTGTAAACATTATAAGCTAGCAGAAATGAAAAAAATGACTATGGCAGAGTGGATTAAGCATAGAGGAGAGAAGTGTAATGATGGGGACTGGAAACCTATAATACGATTTTTAAGATATCAGCATATAGATATTATTACATTTTTAGCATCCTTAAAAAAATGGCTGCATGGCATACCAAAAAAAAATTGTATTTGCATAATAGGGCCGCCCGACACAGGTAAATCAAGTTTTGGAATGAGTTTAATGAAGTTCCTAGGCGGCACTATGTTATCATATGTAAATTCAAGTAGCCATTTTTGGTTACAGTCCTTAGTAGATGCAAAGGCAGCCATGTTAGATGATGTTACAGCAGCATGTTGGAATTACATGGATATGCATATGCGAAATTTATTAGACGGCAATCTTACAAGTATTGATAGAAAGCATAAAGCATTAGCAGTTATAAAGTGTCCTCCGTTATTACTAACATCCAACATGGATATTACTACAGATGATAAGTATAAGTATTTAAAAAGTAGAATTACAACATTTACATTTCCTAATGCATTTCCATTTGATACTAATGGCAATGCAATTTATGAGTTCAATGATGAAAATTGGAACTCCTTTTTTAAAAGGTTGGCATCAAGCCTAGAACTGGAAACTGCAGAGGACGAAAATGGAGACACTAGCCAGGCGTCTAGATATGTGCCAGGAACAGTTGTTAGAACTGTATGAAAAAGACAGCAGAGATCTGCAGGACCATGTGTTGCATTGGAAATGTATACGTTATGAGTGTGCATTATATTATAAAGCAAGAGAAATGGGCATCAAACATCTAGGCCACCAGGTGGTGCCAAAGCTAGAAGTATCACGAGCAAAAGCACATGTGGCAATTGAAATGCAATTATCATTAGAATCATTATTACAAACTGAATATAGCATAGAGCCGTGGACACTACAGGACACATGTCAAGAACTATGGCACACGGAACCAAAAAAATGTTTTAAAAAACGGGGACAGACAGTAGAAGTGAGATTTGACTGCAACCCTGAAAATACAATGCAATACACCTCATGGTCAGAAATATATGTACCCGTGAATGACACGTGGGTAAAAGTACATGGCCATGTGGACTATAAAGGCCTTTCATATACTGTGTGTGGGCAAAAAACTTATTATGTAGATTTTAGTAAGGAGGCACAAACGTATGGGAATACTGAACAATGGAACGTTGTTGTGGGCTCAAACGTCATATCTTCTCCTGCATCTGTATCTAGTACTGTCACCGAAGTATCCTCTGTTGCGTCTACTGAACTCGACTCCAGAACAGCGACCACCGTCCCAGATTCCACGTGCACCCAAAAAGACTACGAGGAGCAAGCGCCGCCTAGGAAGCGAGTGCGATTCGAGCCCCACACAACCCAGATCCCCTGTACCTTGGCCAGAACTGTTGGAGGAGAGCCATTGGACAGTAGAGACCCACGAATCATCCCTAAGCATTCGAACCACAACCAAGGAGGGCACAGTGGTGGAAGTAACGCTACGCCTATAGTTCAATTACAAGGTGATGCTAACTCACTAAAATGTTTTAGATACAGATTGGGCAAATATAAATATTTGTATGTGGATGTGTCATCTACATGGCGATGGACAACAGAATCTAATAAACAAAACAGTGCATTAATTACATTAACATATGCTAGTGTACAACAAAGGGAGGCGTTTTTAGCTACTGTAAAAATTCCCACAACAATTAAACATTGTTTAGGATTTTTAACAATTGTGTAAATAGTACCCTATTAATTTGTAAAACTACCTTGTATATTGATTGTATAGTGGAACTGTTACTGTGACGTTAAGGGTGTTGTAACACTCTAACCACACAACCAGCCAACCTGCTGCTATTTTTGTTAATAGATGTAAAGCTTGGCATTTTATTAGTTAATGTGCTTGTTTGCATAATTGCTGTATTGGTGTGCGCATGGTTTGCGGACAACCTGGTGTGGGCTTCTGTGCTTGCTTCAGCTTCTATACTTTACTTCTTATCTTGGTCTGCACTTATATCACTTACTAACGTGTTTATATTAATACTTGTAGTGTGGTTTGTACCGGCCCTTTTATTACAT-------TTACATATTACATTGCAAATTGAAACACAGCAATTGTAAATACATTGGTGTGCATATATTTGTACCTAGCATTATGTTAACTTGTCAATTTGATGATGGTGATTCATGGATGTTGTTATGGCTACTTGTAACATTTATAACTGTATTGTTGATGTTATTAGTGTTTCATTATAGGACAGTTAAGCTGCTGCCCTCCAGCAAATAAACAACTTAATTACTGTGTTTATATAAACATGGTTTCTTATACACTTAAAAGGCGCAAGCGCGCGTCTGCTACACAATTATATCAAACATGCAAGGCTGCAGGCACTTGTCCCTCTGATGTAATTAACAAGGTTGAGCATACTACAATAGCAGATCAAATATTAAAATGGGCTAGCATGGGTGTGTATTTTGGAGGGTTAGGCATTGGAACCGGCTCTGGAAGTGGAGGAAGAACAGGCTATGTACCTATTCCAACAGGTCGCACAGGTACTGTTCCTAAAGTTAGTGCAGAGCCTGGGGTAGTGTCACGTCCTCCAGTTGTAATAGAACCTGTTGCTCCAACCGATCCTTCCATTGTTTCATTAATTGAAGAATCAAGTATAATTGAGTCCGGGGCTCCAATCACAACTATACCGTCCCATGGTGGTTTTGAGGTAACATCATCTGGGTCAGATGTCCCAGCCATTTTAGATGTGTCACCAACAACATCTGTGCATGTTACCACCACTACACATTTAAATCCTGCATTTACTGATCCTGCAATTGTACAACCCACCCCACCACTTGAGGCTGGGGGACGTATTATAATTTCCCAATCTACTATTACAGCCCATAGTGCAGAAGAAATTCCTATGGATACATTTGTTGTGCACAGTGATCCACTAACTAGTACGCCTATACCTGGTAATGCCTCACGACCTCGTTTAGGCCTTTACAGTAAGGCTTTACAGCAAATAGAAATTGTAGACCCTGCCTTTTTGTCCTCCCCCCAACGTTTAATTACATATGACAATCCTGTGTTTGAAGATCCAGATGCTACATTAGCATTTGAGCAGCCAACAGTACATGAGGCCCCTGACTCTAACTTTATGGATATAGTAACATTACATAGACCTGCATTAACATCTAGACGTGGTCTTGTTAGGTTTAGTAGGGTGGGCGCACGTGGTACCATGTATACACGTAGTGGCATTCGTATTGGGGGTCGTGTACACTTTTTTAAAGATATTAGTCCAATTGCAACACAGGAATCTATTGAATTACAGCCCCTAGGACATTCTACTGTTAATGTTCCTGATGCCACTGACTTGTATGATATTTATGCAGATGATAGCATTTTAGATGTACCTCATACCAACACACATGTGTCTACACTGCCTAACACAACAAAAATTGTTAACACTACAGTACCACTTGCAACAGTACCTGATATATATACACAAGCAGGACCTGATATTACATTTCCTACAGTGCCACTTAGTGTCCCCTATGTGCCATTGTCACCGTCTGTTACACCTTCTGCAGTATCAATATATGGCACAGATTTTTATTTACATCCTTCATTGTTGCATTTTGGCAAACGCCGTAAACGTATTTCATATTTTTTTGCAGATAACTATGTGGCGGCTTAATGACAACAAAGTATACCTGCCTCCTCCAGGCCCTATAGCATCTATTGTAAGCACAGATGAATATGTGCAGCGCACCAACTTATTTTACCATGCTGGCAGTTCCCGTTTACTTGCTGTGGGCCACCCTTTTTTTCCTATAAAAAATAATTCTGGTAAAGTAATTGTTCCTAAAGTTTCAGGTCACCAATATAGGGTGTTTAGAGTTAAATTACCAGATCCTAATAAATTTGGTTTTTCAGAAACAACATTAGTTACCTCAGACACCCAGCGTTTAGTATGGGGTTGTGTGGGAGTTGAAATTGGTAGAGGACAACCCTTAGGTGTAGGAATAAGTGGCCATCCCTATTTAAATAAGTATGATGACATTGAAAACCCGTCTGGGTATGGCACATCACCAGGACAAGATAACAGAGAAAACGTAGCAATGGATTATAAACAAACACAGCTATGTATTGTTGGCTGTACACCTCCCATGGGCGAATATTGGGGCAAGGGAGTTCCTTGTAGCACCTCAGGTATTACACAAGGTGATTGTCCTGTAATAGAATTAAAAAGTGAAGTTATAGAGGATGGTGATATGGTAGATACAGGGTTTGGTGCACTTGATTTTGCATCCTTACAAGCCAGTAAAAGTGACGTGCCCTTAGATTTATGTAATACTAAAAGCAAATATCCAGATTATTTAGGAATGGCAGCCGAGCCATACGGAAATAGTTTATTTTTCTTTTTACGTAGGGAACAAATGTTTGTTAGACATTTCTTTAATAAGGCTGGTACTACAGGCGATGCTGTCCCTCAGGATTTGTATATTGCAGGAACAGGCAACAGGGCGAAAATAGCAGGCAGTATATATTATTCTACTCCTAGTGGGTCTTTAGTAACTTCAGATTCTCAATTGTTTAACAAACCGCTTTGGATGCAAAAAGCACAGGGACATAATAACGGCATCTGTTTTGGTAACCAGGTGTTTGTAACTGTTGTGGATACAACTCGCAGCACTAACTTAACCTTGTGTGCATCCACTGAGTCTGTGCTACCTACTACATATGACAACACAAAGTTCAAAGAATATTTAAGGCATGCAGAAGAATTTGATTTACAGTTTATATTTCAATTATGCATTATAACACTTAATCCAGAGGTAATGACATACATCCACACTATGGATGCATCATTATTAGAAGACTGGAACTTTGGGGTATCCCCTCCAGCCACGGCATCACTAGAGGATACTTATCGCTTTTTGGCTAATAAGGCAATTACCTGTCAAAAAAATGTCCCACCAAAAGCCAAAGAGGACCCATACAAAAACTATACTTTTTGGGATGTGGATCTTACCGAAAGGTTTTCTGCACAACTTACTCAATTTCCATTAGGACGCAAATTTGTTATGCAGGCTGGATTACGTCCTAGGCCTAAATTAAAATCTGGGAAGCGTGCAGCACCATCCTCCAGTTCAGCGCCTGCCTCTAAACGAAAGAAAACTAAGCGATAACTATTATATTACTGTATGTTGTGTATGTGCATTTGTGTATTGTATGTGGTTTGTATACATGTGTGTGTGTATTTATGTATTTATACATGTGTGTTATGTGTGCTGTATGGAATGAGGAATATGTGTATGTGTGTATGTGTTGCAGCTTAATAAACATTTTTGAGTGTGGTGTGGTCCATGGTTGCACCCAGTGAGTAACTATGTGTTTCTTTCCTGTTTTGTGTTATGAATGTCCAGCGTTGGGGCAGCGTTGGGGTTTAGGTCTGGTGGTAGTAATGGCGTCTGTTTGGTTACAAAAAGTCATTTTTATTACTGTGCAACCGATTTCGGTCGTGTTTGGCAACGTAGGTATTGTGTCAGCATAATTGCAAGGTTACATTGACCTGCCAAAATATGTTGGCACAGTATAATTTCCCTTTGGCGCCAAGGTGTGGCTTCCTACGCCTACATTCCACTTTTACTATAAATTTTACCTTTTTACCTTTGTGTTGTATAAGGTTTTATTACTTTTAACCACATACATGTTTTATGGCTTTGCTTAAAAGCTTTTTTGGCTCACATAACAATAAAGCACCCATAAAACATGT
>AF419318|HPV91|A1|
ATGAGTAAGTACTGTGTTAGGCACACCTGCAGACCGAAACCGGTCGCTGCACACCTTACATTCTTTGTGGTTATTAGTAACAATTATTATGCTTGTACTAAAGGGAGTAACCGAAAACGGTCCGACCGAAAGCGGTACATATATAAACCACCCAAAAAACATAGCTTGTGGGGCATAATGTCTGCACGTAGCTGCTCCCAAAACGCTAAGACCATATTTGAGTTGTGTGACCAGTGTAACATAACTCTGCCTACTCTGCAAATTAGTTGTATATTTTGCAAGAAGTGGTTGACAACCACGGAAGTGTTGTCGTTTGCATTTAGGGATTTAAAGGTTGTGTGGCGCGACAGTTATCCGTTTGCAGCGTGTTTGGCCTGCTTAAAATTTTATGGTAAAATAAGCCAATATAGGCATTTTAAGTACGCGGCATTAGCAGTAACAGTAGAGGAAGAAACACAACAAACTGTATTCGAGTTGTGCATTCGCTGTTGTAAGTGCCACAAGCCATTGTCGCCTATAGAAAAGGTGCAGCACATTGTGCAAAAAGCCCACTTTTTTTACATAAGTAACGCGTGGAAGGGATATTGCCTACACTGCTGGAAGTCATGTATGGAAAAGAGCCGACGCTCAGAGACTATGTGCTAACCTTGCAACCAGAACCTAGAAGTTTAACCTGTGACGAGCAATTAGACAGCTCAGACTCAGAGGATGAGCGTGAGCAATCCACGCAACAGGACCAGCAAGTGGACCTACAAGTTTACAAAGTTGTAACCGAGTGCACCTCTTGTTATTGTTCAATTCGTCTTGTTGTGAAGTGCTCAAGCAGTGACATCAAGACGCTGGAGGAGCTGCTGTTGGGGACATTACAAATTGTGTGTCCCTTGTGCACTACAGCTGTGTGACTGCAATGGCTGATAAACAAGGTACAGAGGATGAGGGGTTGGGATGTTCAGGCTGGTTTATAGTAGAGGCCACAGTAGACAAAACCACGGAAAATGATATATCAGAAGATGAAATTGAGGAGGAAGAGGATAGTGGGTTTGACATGGTAGATTTTATTAATAATACATTAGAGGACAGCTGTGCAGAACAAAGCTGTGCGCAGGCCCTGTTGAATAAACAGCAAGCGGATGCTGATGCTGCTATAGTACAGGAGCTAAAACGAAAGTATATTAGTCCATATGTAAGTCCTATACAGTGTTTACAGGAGTCTGTGGACAGGGACCTAAGTCCTAGGTTGCATGCCATAAAGATAGGAGGCGGACAAAAGGCAAAAAGGAGACTGTTTGAACCGACAGAGCAGCGGCATAGTAACTATGGCAATTGTGAAGTGGAAGCAACTGAGACACAGGTAGATGTGGAAAATGGCGGACCGGAACGCCATATGGGGGCCATACAACATTGTGGGAGGGGGGGGAGTAGTGTGGCGGAAGCAGTGCAAGTAGTAGAGGAAGAGGGTGTAACAAACAATAGCCAGACTACAGGAGAGCAAAGCCCACGCACGCGTATTGTAGAATTATTTAAAGACAAAGATGTTACTGTGAAACTCTTAGGTAAGTTTAAAGACTTATTTGGCGTGGGATTTAATGATTTGGTAAGACAGTTTAAAAGTGATAAATCAACATGTACTGATTGGGTATATAGTGTATTTGGTGTTAATCCATCAATAGCAGAAGGATTCCATATGTTATTAAAAGAACAAACATTATACCTACATACCCAATGGGTTACATGCCGATGGGGGATGGTGTTGCTTGCATTGTGTAGATATAAGGTTGCCAAAAATCGCAGTACAGTCGGTAGACAGCTTGCACAAATGTTAAATGTACCTGTGCAACAAATATTGATACAGCCTCCAAAATTACAAAGCGCTCCAGCAGCACTGTTTTGGTTTAGAGCCGGTATGGGAAATGGTAGTGAAGTATCGGGCACAACACCGGAATGGATAAGTAGACAGACAGTGTTAGAACACAGTTTTGCAGACACACAGTTTAGTTTAACAAATATGGTGCAATGGGCATATGATAATGGATATACAGAAGAATGTGACATAGCTTATTATTATGCACAACTAGGAGACACGGATGCAAATGCCGCTGCATTTTTAAAAAGTAATATGCAAGCTAGGTATGTTAGAGATTGTGCATGTATGTGCAAACATTATAAGCTAGCAGAAATGAAAAAAATGTCTATGGCAGAGTGGATTAAGCATAGAGGAGAGAAGTGTAATGATGGGGACTGGAAACCTATAATACGATTTTTAAGATATCAGCATATAGATATTATTACATTTTTAGCAGCCTTAAAAAAATGGCTGCATGGCATACCAAAAAAAAATTGTATTTGCATAATAGGGCCGCCCGACACAGGTAAATCAAGTTTTGGAATGAGTTTAATGAAGTTCCTAGGCGGCACTATGTTATCATATGTAAATTCAAGTAGCCATTTTTGGTTACAGTCCTTAGTAGATGCAAAGGCAGCCATGTTAGATGATGTTACAGCAGCATGTTGGAATTACATGGATATGCATATGCGAAATTTATTAGACGGCAATCTTACAAGTATTGATAGAAAGCATAAAGCATTAGCAGTTATAAAGTGTCCTCCGTTATTACTAACATCCAACATGGATATTAATACAGATGATAAGTATAAGTATTTAAAAAGTAGAATTACAACATTTACATTTCCTAATGCATTTCCATTTGATACTAATGGCAATGCAATTTATGAGTTCAATGATGAAAATTGGAACCCCTTTTTTAAAAGGTTGGCATCAAGTCTAGAACTGGAAACTGCAGAGGACGAAAATGGAGACACTAGCCAGGCGTCTAGATATGTGCCAGGAACAGTTGTTAGAACTGTATGAAAAAGACAGCAGAGATCTGCAGGACCATGTGTTGCATTGGAAATGTATACGTTATGAGTGTGCATTATATTATAAAGCAAGAGAAATGGGCATCAAACATCTAGGCCACCAGGTGGTGCCAAAGCTAGAAGTATCACGAGCAAAAGCACATGTGGCAATTGAAATGCAATTATCATTAGAATCATTATTACAAACTGAATATAGCATAGAGCCGTGGACACTACAGGACACATGTCAAGAACTATGGCACACGGAACCAAAAAAATGTTTTAAAAAACGGGGACAGACAGTAGAAGTGAGATTTGACTGCAACCCTGAAAATACAATGCAATACACCTTATGGTCAGAAATATATGTACCCGTGAATGACACGTGGGTAAAAGTACATGGCCATGTGGACTATAAAGGCCTTTCATATACTGTGTGTGGGCAAAAAACATATTATGTAGATTTTATTAAGGAGGCACAAACGTATGGGGATACTGGACAATGGAACGTTGTTGTGGGCTCAAACGTCATATCTTCTCCTGCATCTGTATCTAGTACTGTCACCGAAGTATCCTCTGTTGCGTCTACTGAACCCGACTCCAGAACAGCGACCACCGTCCCAGATTCCACGTGCACCCAAAAAGACTACGAGGAGCAAGCGCCGCCTAGAAAGCGAGTGCGATTCGAGCCCCACACAACCCAGATCCCCTGTACCTTGGCCAGAACTGTTGGAGGAGAGCCATTGGACAGTAGAGACCCACGAATCATCCCTAAGCATTCGAACCACAACCAAGGAGGGCACAGTGGTGGAAGTAACGCTACGCCTATAGTTCAATTACAAGGTGATGCTAACTCACTAAAATGTTTTAGATACAGATTGGGCAAATATAAATATTTGTATGTTGATGTGTCATCTACATGGCGATGGACAACAGAATCTAATAAACAAAACAGTGCATTAATTACATTAACATATGCTAGTGTACAACAAAGGGAGGCGTTTTTAGCTAATGTAAAAATTCCCACAACAATTAAACATTGTTTAGGATTTTTAACAATTATGTAAATAGTACCCTATGAATTTGTAAAACTACCTTGTATATTGCTTGTATAGTGGAACTGTTACTGTGACGTTAAGGGTGTTGTAACACTCTAACCACACAACCAGCCAACCTGCTGCTATTTTTGTTAATAGATGTAAAGCTTGGCATTTTATTAGTTAATGTGCTTGTTTGCATAATTGCTGTATTGGTGTGCGCATGGTTTGCGGACAACCTGGTGTGGGCTTCTGTGCTTGCTTCAGCTTCTATACTTTACTTTTTATCTTGGTCTGCACTTATATCACTTACTAACGTGTTTATATTAATACTTGTAGTGTGGTTTGTACCGGCCCTTTTATTACATTTACATATTACATATTACATTGCAAATTGAAACACAGCAATTGTAAATACATTGGTGTGCATATATTTGTACCTAGCATTATGTTAACTTGTCAATTTGATGATGGTGATTCATGGATGTTGTTATGGCTACTTGTAACATTTATAACTGTATTGTTGATGTTATTAGTGTTTCATTATAGGACAGTTAAGCTGCTGCCCTCCAGCAAATAAACAAATTAATTACTGTGTTTATATAAACATGGTTTCTTATACACTTAAAAGGCGCAAGCGCGCGTCTGCTACACAATTATATCAAACATGCAAGGCTGCAGGCACTTGTCCCTCTGATGTAATTAACAAGGTTGAGCATACTACAATAGCAGATCAAATATTAAAATGGGCTAGCATGGGTGTGTATTTTGGAGGGTTAGGCATTGGAACTGGCTCTGGAAGTGGAGGAAGAACAGGCTATGTACCTATTCCAACAGGTCGCACAGGTACTGTTCCTAAAGTTAGTGCAGAGCCTGGGGTAGTGTCACGTCCTCCAGTTGTAATAGAACCTGTGGCTCCAACCGATCCTTCCATTGTTTCATTAATTGAAGAATCAAGTATAATTGAGTCCGGGGCTCCAATCACAACTATACCATCCCATGGTGGTTTTGAGGTAACATCATCTGGGTCAGATGTCCCAGCCATTTTAGATGTGTCACCAACAACATCTGTGCATGTTACCACCACTACACATTTAAATCCTGCATTTACTGATCCTGCAATTGTACAACCCACCCCACCACTTGAGGCTGGGGGACGTATTATAATTTCCCAATCTACTATTACAGCCCATAGTGCAGAAGACATTCCTATGGATACATTTGTTGTGCACAGTGATCCACTAACTAGTACGCCTATACCTGGTAATGCCTCACGACCTCGTTTAGGCCTTTACAGTAAGGCTTTACAGCAAATAGAAATTGTAGACCCTGCCTTTTTGTCCTCCCCCCAACGTTTAATTACATATGACAATCCTGTGTTTGAAGATCCAGATGCTACATTAGCATTTGAGCAGCCAACAGTACATGAGGCCCCTGACTCTAACTTTATGGATATAGTAACGTTACATAGACCTGCATTAACATCTAGACGTGGTCTTGTTAGATTTAGTAGGGTGGGCGCACGTGGTACCATGTATACACGTAGTGGTATTCGTATTGGGGGTCGTGTACACTTTTTTAAAGATATTAGTCCAATTGCAACACAGGAATCTATTGAATTACAGCCCCTAGGACATTCTACTGTTAATGTTCCTGATGCCACTGACTTGTATGATATTTATGCAGATGATAGCATTTTAGATGTACCTCATACCAACACCAATGTGTCTACACTGCCTAACACAACAAAAATTGTTAACACTACAGTCCCACTTGCAACAGTACCTGATATATATACACAAGCAGGACCTGATATTACATTTCCTACAGTGCCACTTAGTGTCCCCTATGTGCCATTGTCACCGTCTGTTACACCTTCTGCAGTATCAATATATGGCACAGATTTTTATTTACATCCTTCATTGTTGCATTTTGGCAAACGCCGTAAACGTATTTCATATTTTTTTGCAGATAACTATGTGGCGGCTTAATGACAACAAAGTATACCTGCCTCCTCCAGGCCCTATAGCATCTATTGTAAGCACAGATGAATATGTGCAGCGCACCAACTTATTTTACCATGCTGGCAGTTCCCGTTTACTGGCTGTGGGCCACCCTTTTTTTCCTATAAAAAATAATTCTGGTAAAGTAATTGTTCCTAAAGTTTCAGGTCACCAATATAGGGTGTTTAGAGTTAAATTACCAGATCCTAATAAATTTGGTTTTTCAGAAACAACATTAGTTACCTCAGACACCCAGCGTTTAGTATGGGGTTGTGTGGGAGTTGAAATTGGTAGAGGACAACCCTTAGGTGTTGGAATAAGTGGCCATCCCTATTTAAATAAGTATGATGACATTGAAAACCCGTCTGGGTATGGCACATCACCAGGACAAGATAACAGAGAAAACGTAGCAATGGATTATAAACAAACACAGCTATGTATTGTTGGCTGTACACCTCCCATGGGCGAATATTGGGGCAAGGGAGTTCCTTGTAGCACCTCAGGTATTACACAAGGTGATTGTCCTGTAATAGAATTAAAAAGTGAAGTTATAGAGGATGGTGATATGGTAGATACAGGGTTTGGTGCACTTGATTTTGCATCCTTACAAGCCAGTAAAAGTGACGTGCCCTTAGATTTATGTAATACTAAAAGCAAATATCCAGATTATTTAGGAATGGCAGCCGAGCCATACGGAAATAGTTTATTTTTCTTTTTACGTAGGGAACAAATGTTTGTTAGACATTTCTTTAATAGGGCTGGTACTACAGGCGATGCTGTCCCTAAGGATTTGTATATTGCAGGAACAGGCAACAGGGCGAACATAGCAGGCAGTATATATTATTCTACTCCTAGTGGGTCTTTAGTAACTTCAGATTCTCAATTGTTTAACAAACCGCTTTGGATGCAAAAAGCACAGGGGCATAATAACGGCATCTGTTTTGGTAACCAGGTGTTTGTAACTGTTGTGGATACAACTCGCAGCACTAACTTAACCTTGTGTGCATCCACTGAGTCTGTGCTACCTACTACATATGACAACACAAAGTTCAAAGAATATTTAAGGCATGCAGAAGAATTTGATTTACAGTTTATATTTCAATTATGCATTATAACACTTAATCCAGAGGTAATGACATACATCCACACTATGGATGCATCATTATTAGAAGACTGGAACTTTGGGGTATCCCCTCCAGCCACGGCATCACTAGAGGATACTTATCGCTTTTTGGCTAATAAGGCAATTGCCTGTCAAAAAAATGTCCCACCAAAAGCCAAAGAGGACCCATACAAAAACTATACTTTTTGGGATGTGGATCTTACCGAAAGGTTTTCTGCACAACTTACTCAATTTCCATTAGGACGCAAATTTGTTATGCAGGCTGGATTACGTCCTAGGCCTAAATTAAAATCTGGGAAGCGTGCAGCACCATCCTCCAGTTCAGCGCCTGCCTCCAAACGAAAGAAAACTAAGCGATAACTATTATATTACTGTATGTTGTGTATGTGCATTTGTGTATTGTATGTGGTTTGTATACATGTGTGTGTGTATTTATGTATTTATACATGTGTGTTATGTGTGCTGTATGGAATGAGGAATATGTGTATGTGTGTATGTGTTGCAGCTTAATAAACATTTTTGAGTGTGGTGTGGTCCATGGTTGCACCCAGTGAGTAACTATGTGTTTCTTTCCTGTTTTGTGTTATGAATGTCCAGCGTTGGGGCAGCGTTGGGGTTTAGGTCTGGTGGTAGTCATGGCGTCTGTTTGGTTACAAAAAGTCATTTTTATTACTGTGCAACCGATTTCGGTCGTGTTTGGCAACGTAGGTATTGTGTCAGCATAATTGCAAGGTTACATTGACCTGCCAAAATATGTTGGCACAGTATAATTTCCCTTTGGCGCCAAGGTGTGGCTTCCTACGCCTACATTCCACTTTTACTATAAATTTTACCTTTTTACCTTTGTGTTGTCTAAGGTTTTATTACTTTTAACCACATACATGTTTTATGGCTTTGCTTAAAAGCTTTTTTGGCTCACATAACAATAAAGCACCCATAAAACATGT
