# Supplementary material for: Characterization and Diversity of 243 Complete Human Papillomavirus Genomes in Cervical Swabs Using Next Generation Sequencing
Source: Viruses. 2020 Dec 14;12(12):1437. doi: 10.3390/v12121437 (PMC7764970; doi:10.3390/v12121437)
Supplement: Supplementary file 1 [file viruses-12-01437-s001.zip › Supplementary material/Supplementary Table S1.xlsx]

## Sheet: Table S1
Supplementary Table 1. Accession numbers of HPV reference genomes.
HPV type	Genbank ID
HPV100	FM955839
HPV101	DQ080081
HPV102	DQ080083
HPV103	DQ080078
HPV104	FM955840
HPV105	FM955841
HPV106	DQ080082
HPV107	EF422221
HPV108	FM212639
HPV109	EU541441
HPV10	X74465
HPV110	EU410348
HPV111	EU410349
HPV112	EU541442
HPV113	FM955842
HPV114	GQ244463
HPV115	FJ947080
HPV116	FJ804072
HPV117	GQ246950
HPV118	GQ246951
HPV119	GQ845441
HPV11	M14119
HPV120	GQ845442
HPV121	GQ845443
HPV122	GQ845444
HPV123	GQ845445
HPV124	GQ845446
HPV125	FN547152
HPV126	AB646346
HPV127	HM011570
HPV128	GU225708
HPV129	GU233853
HPV12	X74466
HPV130	GU117630
HPV131	GU117631
HPV132	GU117632
HPV133	GU117633
HPV134	GU117634
HPV135	HM999987
HPV136	HM999988
HPV137	HM999989
HPV138	HM999990
HPV139	HM999991
HPV13	X62843
HPV140	HM999992
HPV141	HM999993
HPV142	HM999994
HPV143	HM999995
HPV144	HM999996
HPV145	HM999997
HPV146	HM999998
HPV147	HM999999
HPV148	GU129016
HPV149	GU117629
HPV14	X74467
HPV150	FN677755
HPV151	FN677756
HPV152	JF304768
HPV153	JN171845
HPV154	JN211193
HPV155	JF906559
HPV156	JX429973
HPV157	KT698166
HPV158	KT698168
HPV159	HE963025
HPV15	X74468
HPV160	AB745694
HPV161	JX413109
HPV162	JX413108
HPV163	JX413107
HPV164	JX413106
HPV165	JX444072
HPV166	JX413104
HPV167	KC862318
HPV168	KC862317
HPV169	JX413105
HPV16	K02718
HPV170	JX413110
HPV171	KF006398
HPV172	KF006399
HPV173	KF006400
HPV174	HF930491
HPV175	KC108721
HPV176	KR816167
HPV177	KR816168
HPV178	KJ130020
HPV179	HG421739
HPV17	X74469
HPV180	KC108722
HPV181	KR816169
HPV182	KR816170
HPV183	KR816171
HPV184	HG530535
HPV185	KR816172
HPV186	KR816173
HPV187	KR816174
HPV188	KR816175
HPV189	KR816176
HPV18	X05015
HPV190	KR816177
HPV191	KR816178
HPV192	KR816179
HPV193	KR816180
HPV194	KR816181
HPV195	KR816182
HPV196	KR816183
HPV197	KM085343
HPV199	KJ913662
HPV19	X74470
HPV1	V01116
HPV200	KP692114
HPV201	KP692115
HPV202	KP692116
HPV203	MG921180
HPV204	KP769769
HPV205	KT698167
HPV206	U85660
HPV209	KY242583
HPV20	U31778
HPV211	MF509816
HPV212	MF509817
HPV213	MF509818
HPV214	MF509819
HPV215	MF509820
HPV216	MF509821
HPV217	KY349817
HPV218	KY780961
HPV219	MH172376
HPV21	U31779
HPV220	MH172377
HPV221	MH172378
HPV222	MH172379
HPV223	MG063749
HPV224	MF356498
HPV225	MG520499
HPV226	MG813996
HPV22	U31780
HPV23	U31781
HPV24	U31782
HPV25	X74471
HPV26	X74472
HPV27	X74473
HPV28	U31783
HPV29	U31784
HPV2	X55964
HPV30	X74474
HPV31	J04353
HPV32	X74475
HPV33	M12732
HPV34	X74476
HPV35	X74477
HPV36	U31785
HPV37	U31786
HPV38	U31787
HPV39	M62849
HPV3	X74462
HPV40	X74478
HPV41	X56147
HPV42	M73236
HPV43	AJ620205
HPV44	U31788
HPV45	X74479
HPV47	M32305
HPV48	U31789
HPV49	X74480
HPV4	X70827
HPV50	U31790
HPV51	M62877
HPV52	X74481
HPV53	X74482
HPV54	U37488
HPV56	X74483
HPV57	X55965
HPV58	D90400
HPV59	X77858
HPV5	M17463
HPV60	U31792
HPV61	U31793
HPV62	AY395706
HPV63	X70828
HPV65	X70829
HPV66	U31794
HPV67	D21208
HPV68	DQ080079
HPV69	AB027020
HPV6	X00203
HPV70	U21941
HPV71	AB040456
HPV72	X94164
HPV73	X94165
HPV74	AF436130
HPV75	Y15173
HPV76	Y15174
HPV77	Y15175
HPV78	KC138720
HPV7	X74463
HPV80	Y15176
HPV81	AJ620209
HPV82	AB027021
HPV83	AF151983
HPV84	AF293960
HPV85	AF131950
HPV86	AF349909
HPV87	AJ400628
HPV88	EF467176
HPV89	AF436128
HPV8	M12737
HPV90	AY057438
HPV91	AF419318
HPV92	AF531420
HPV93	AY382778
HPV94	AJ620211
HPV95	AJ620210
HPV96	AY382779
HPV97	DQ080080
HPV98	FM955837
HPV99	FM955838
HPV9	X74464
HPV-mCG2	JF966378
HPV-mCG3	JF966379
HPV-mCH2	KF791917
HPV-md01c06	MF588757
HPV-mdo1c02	MF588734
HPV-mdo1c232	MF588704
HPV-mDysk1	KX781280
HPV-mDysk2	KX781281
HPV-mDysk3	KX781282
HPV-mDysk5	KX781284
HPV-mDysk6	KX781285
HPV-mEV03c05	MF588698
HPV-mEV03c09	MF588687
HPV-mEV03c104	MF588724
HPV-mEV03c188	MF588729
HPV-mEV03c212	MF588735
HPV-mEV03c40	MF588746
HPV-mEV03c434	MF588755
HPV-mEV03c45	MF588721
HPV-mEV03c60	MF588699
HPV-mEV06c107	MF588747
HPV-mEV06c118	MF588736
HPV-mEV06c12b	MF588676
HPV-mEV07c367	MF588716
HPV-mEV07c382	MF588723
HPV-mEV07c390	MF588705
HPV-mFD1	JF966375
HPV-mFD2	JF966376
HPV-mFi864	KC311731
HPV-mFS1	JF966373
HPV-mga2c01	MF588744
HPV-mga2c70	MF588754
HPV-mHIVGc36	MF588677
HPV-mHIVGc70	MF588713
HPV-mKC5	JX444073
HPV-mKN1	JF966371
HPV-mKN2	JF966372
HPV-mKN3	JF966374
HPV-mL55	KF482069
HPV-mLCOSOc196	MF588688
HPV-mm090c09	MF588681
HPV-mm090c10	MF588745
HPV-mm090c145	MF588737
HPV-mm090c66	MF588748
HPV-mm292c10	MF588678
HPV-mm292c10	MH777305
HPV-mm292c14	MF588682
HPV-mm292c88	MF588683
HPV-mSD2	KC113191
HPV-mSE355	KJ506870
HPV-mSE379	KP692117
HPV-mSE383	KP692118
HPV-mTG550	MF176072
HPV-mTVMBSFc09	MF588684
HPV-mTVMBSGc2024	MF588686
HPV-mTVMBSGc2450	MF588732
HPV-mTVMBSGc529	MF588706
HPV-mTVMBSHc13	MF588738
HPV-mTVMBSHc33	MF588707
HPV-mTVMBSWc141	MF588739
HPV-mw02c24a	MF588696
HPV-mw07c34d	MF588753
HPV-mw07c68b	MF588717
HPV-mw07c74b	MF588749
HPV-mw11c13	MF588718
HPV-mw11C24	MF588709
HPV-mw11C39	MF588710
HPV-mw11C51	MF588689
HPV-mw15c111	MF588679
HPV-mw18c07	MF588740
HPV-mw18c11d	MF588733
HPV-mw18c134	MF588725
HPV-mw18c25	MF588714
HPV-mw18c39	MF588741
HPV-mw20c01a	MF588701
HPV-mw20c01b	MF588708
HPV-mw20c02c	MF588702
HPV-mw20c03a	MF588715
HPV-mw20c04	MF588695
HPV-mw20c08a	MF588742
HPV-mw20c09	MF588703
HPV-mw20c10a	MF588726
HPV-mw21c693	MF588743
HPV-mw22c09	MF588750
HPV-mw23c08c	MF588690
HPV-mw23c101c	MF588711
HPV-mw23c77	MF588719
HPV-mw27c03a	MF588758
HPV-mw27c04c	MF588728
HPV-mw27c157c	MF588692
HPV-mw27c39c	MF588712
HPV-mw27c52c	MF588691
HPV-mw34c04a	MF588693
HPV-mw34c11a	MF588720
HPV-mw34c14a	MF588694
HPV-mw34c28a	MF588751
HPV-mw34c34a	MF588731
HPV-mwg1c05	MF588756
HPV-mwg1c09	MF588727
HPV-mZJ01	KX082661
HPV-mm292c100	MF588685
