# Supplementary material for: Characterization and Diversity of 243 Complete Human Papillomavirus Genomes in Cervical Swabs Using Next Generation Sequencing
Source: Viruses. 2020 Dec 14;12(12):1437. doi: 10.3390/v12121437 (PMC7764970; doi:10.3390/v12121437)
Supplement: Supplementary file 1 [file viruses-12-01437-s001.zip › Supplementary material/Supplementary Table S2.xlsx]

## Sheet: Table S2
Supplementary Table S2. List of HPV complete genome variants obtained from GenBank.
Species	Type	Lineage	Sublineage	Isolate	Lenght (bp)	GC content (%)
Alpha-10	HPV6	A	-	X00203	7902	40.9
Alpha-10	HPV6	B	B1	FR751337	8031	40.4
Alpha-10	HPV6	B	B2	FR751328	8031	40.4
Alpha-10	HPV6	B	B3	L41216	8010	40.5
Alpha-9	HPV16	A	A1	K02718	7904	36.5
Alpha-9	HPV16	A	A2	AF536179	7904	36.8
Alpha-9	HPV16	A	A3	HQ644236	7905	36.6
Alpha-9	HPV16	A	A4	AF534061	7905	36.7
Alpha-9	HPV16	B	B1	AF536180	7906	36.4
Alpha-9	HPV16	B	B2	HQ644298	7909	36.3
Alpha-9	HPV16	C	-	AF472509	7904	36.5
Alpha-9	HPV16	D	D1	HQ644257	7885	36.5
Alpha-9	HPV16	D	D2	AY686579	7906	36.6
Alpha-9	HPV16	D	D3	AF402678	7906	36.6
Alpha-6	HPV30	A	A1	X74474	7852	40.4
Alpha-6	HPV30	A	A1	KF436840	7852	40.4
Alpha-6	HPV30	A	A1	KF436841	7843	40.2
Alpha-6	HPV30	A	A2	KF436842	7843	40.4
Alpha-6	HPV30	A	A3	KF436844	7881	40.4
Alpha-6	HPV30	B	-	KF436850	7881	40.5
Alpha-9	HPV31	A	A1	J04353	7912	37.1
Alpha-9	HPV31	A	A2	HQ537675	7945	37
Alpha-9	HPV31	B	B1	HQ537676	7898	37.1
Alpha-9	HPV31	B	B2	HQ537680	7886	37.1
Alpha-9	HPV31	C	C1	HQ537682	7878	37
Alpha-9	HPV31	C	C2	HQ537684	7878	37.1
Alpha-9	HPV31	C	C3	HQ537685	7878	37.1
Alpha-9	HPV33	A	A1	M12732	7909	36.6
Alpha-9	HPV33	A	A2	HQ537698	7831	36.4
Alpha-9	HPV33	A	A3	EU918766	7833	36.8
Alpha-9	HPV33	B	-	HQ537705	7832	36.6
Alpha-9	HPV33	C	-	KF436865	7820	36.6
Alpha-11	HPV34	A	A1	X74476	7723	38.2
Alpha-11	HPV34	A	A2	KF436808	7770	38.1
Alpha-11	HPV34	B	-	KF436810	7765	37.9
Alpha-11	HPV34	C	C1	KF436812	7788	37.8
Alpha-11	HPV34	C	C2	KF436816	7788	37.8
Alpha-9	HPV35	A	A1	X74477	7879	36.9
Alpha-9	HPV35	A	A2	HQ537727	7879	36.9
Alpha-7	HPV39	A	A1	M62849	7833	40.2
Alpha-7	HPV39	A	A2	KC470239	7860	40.3
Alpha-7	HPV39	B	-	KC470247	7833	40.2
Alpha-8	HPV40	A	A1	X74478	7909	43.8
Alpha-8	HPV40	A	A1	HW350058	7909	43.8
Alpha-8	HPV40	A	A1	KU298895	7890	43.7
Alpha-8	HPV40	A	A4	MK463923	7909	43.8
Alpha-1	HPV42	A	A1	M73236	7917	39.5
Alpha-1	HPV42	A	A1	AR074180	7917	39.5
Alpha-1	HPV42	A	A1	HW350059	7917	39.5
Alpha-1	HPV42	A	A1	A28090	7917	39.5
Alpha-1	HPV42	A	A1	MP134369	7917	39.5
Alpha-1	HPV42	A	A2	KU298896	7917	39.6
Alpha-1	HPV42	A	A2	KU298897	7919	39.5
Alpha-1	HPV42	A	A3	GQ472847	7920	39.6
Alpha-8	HPV43	A	-	AJ620205	7975	40.3
Alpha-8	HPV43	A	-	HW350060	7975	40.3
Alpha-10	HPV44	A	-	U31788	7833	41.1
Alpha-10	HPV44	A	-	HW350061	7833	41.1
Alpha-10	HPV44	A	-	KU298898	7808	41.1
Alpha-10	HPV44	A	-	KU298900	7780	41.2
Alpha-10	HPV44	B	-	KU298899	7830	40.7
Alpha-10	HPV44	B	-	U31791	7822	40.7
Alpha-7	HPV45	A	A1	X74479	7858	39.6
Alpha-7	HPV45	A	A2	EF202157	7848	39.7
Alpha-7	HPV45	A	A3	KC470256	7841	39.6
Alpha-7	HPV45	B	B1	EF202161	7849	39.7
Alpha-7	HPV45	B	B2	EF202164	7849	39.8
Alpha-5	HPV51	A	A1	M62877	7808	39.1
Alpha-5	HPV51	A	A2	KF436873	7814	39
Alpha-5	HPV51	A	A3	KF436875	7811	39.1
Alpha-5	HPV51	A	A4	KF436870	7813	39.2
Alpha-5	HPV51	B	B1	KF436883	7815	39.1
Alpha-5	HPV51	B	B2	KF436886	7814	38.9
Alpha-9	HPV52	A	A1	X74481	7942	38.7
Alpha-9	HPV52	A	A2	HQ537739	7933	38.7
Alpha-9	HPV52	B	B1	HQ537740	7962	38.7
Alpha-9	HPV52	B	B2	HQ537743	7960	38.8
Alpha-9	HPV52	C	C1	HQ537744	7974	38.6
Alpha-9	HPV52	C	C2	HQ537746	7962	38.6
Alpha-9	HPV52	D	-	HQ537748	7937	38.6
Alpha-6	HPV53	A	-	X74482	7856	40.1
Alpha-6	HPV53	B	-	KF436818	7881	40
Alpha-6	HPV53	C	-	EF546477	7863	40.1
Alpha-6	HPV53	D	D1	EF546482	7863	40.1
Alpha-6	HPV53	D	D2	KF436823	7863	40.1
Alpha-6	HPV53	D	D3	GQ472849	7863	40.2
Alpha-6	HPV53	D	D4	EF546479	7863	40.1
Alpha-13	HPV54	A	A1	U37488	7759	41.9
Alpha-13	HPV54	A	A2	KF436892	7759	41.8
Alpha-13	HPV54	B	-	AF436129	7717	42
Alpha-13	HPV54	C	C1	KF436894	7708	41.8
Alpha-13	HPV54	C	C2	KF436895	7731	41.8
Alpha-6	HPV56	A	A1	X74483	7844	37.9
Alpha-6	HPV56	A	A2	EF177179	7790	37.9
Alpha-6	HPV56	B	-	EF177176	7866	37.9
Alpha-9	HPV58	A	A1	D90400	7824	37.9
Alpha-9	HPV58	A	A2	HQ537752	7824	37.9
Alpha-9	HPV58	A	A3	HQ537758	7836	38
Alpha-9	HPV58	B	B1	HQ537762	7823	37.8
Alpha-9	HPV58	B	B2	HQ537764	7825	37.8
Alpha-9	HPV58	C	-	HQ537774	7820	37.8
Alpha-9	HPV58	D	D1	HQ537768	7814	37.8
Alpha-9	HPV58	D	D2	HQ537770	7817	37.8
Alpha-7	HPV59	A	A1	X77858	7896	38.6
Alpha-7	HPV59	A	A2	KC470261	7898	38.7
Alpha-7	HPV59	A	A3	KC470263	7897	38.7
Alpha-7	HPV59	B	B1	KC470264	7898	38.8
Alpha-3	HPV61	A	A1	U31793	7989	46.3
Alpha-3	HPV61	A	A2	KF436853	7989	46.4
Alpha-3	HPV61	B	-	KF436856	8015	46.1
Alpha-3	HPV61	C	-	KF436858	8027	46
Alpha-3	HPV62	A	A1	AY395706	8092	46
Alpha-3	HPV62	A	A1	HW350066	8092	46
Alpha-3	HPV62	A	A1	KU298924	8092	46.1
Alpha-3	HPV62	B	-	KU298925	8051	45.9
Alpha-6	HPV66	A	-	U31794	7824	38.4
Alpha-6	HPV66	B	B1	EF177188	7816	38.5
Alpha-6	HPV66	B	B2	EF177187	7816	38.3
Alpha-9	HPV67	A	A1	D21208	7801	38.5
Alpha-9	HPV67	A	A2	HQ537780	7803	38.4
Alpha-9	HPV67	B	B1	HQ537783	7809	38.5
Alpha-7	HPV68	A	A1	DQ080079	7822	40.1
Alpha-7	HPV68	A	A2	KC470269	7822	40.1
Alpha-7	HPV68	B	-	KC470270	7814	40.1
Alpha-7	HPV68	C	C1	FR751039	7836	40
Alpha-7	HPV68	C	C2	KC470274	7836	39.7
Alpha-7	HPV68	D	D1	KC470275	7830	39.7
Alpha-7	HPV68	D	D2	KC470276	7830	39.9
Alpha-7	HPV68	E	-	KC470277	7830	39.8
Alpha-7	HPV68	F	F1	KC470279	7828	40.1
Alpha-7	HPV68	F	F2	KC470281	7838	39.8
Alpha-7	HPV70	A	-	U21941	7905	40.3
Alpha-7	HPV70	B	-	KC470287	7922	40.3
Alpha-11	HPV73	A	A1	X94165	7700	36.2
Alpha-11	HPV73	A	A2	KF436829	7700	36.2
Alpha-11	HPV73	B	-	KF436834	7697	36.2
Alpha-10	HPV74	A	-	AF436130	7887	41
Alpha-5	HPV82	A	A1	AB027021	7871	40.2
Alpha-5	HPV82	A	A2	KF436787	7872	40.2
Alpha-5	HPV82	A	A3	KF436793	7870	40.2
Alpha-5	HPV82	B	B1	KF436794	7874	40.1
Alpha-5	HPV82	B	B2	KF444055	7872	40
Alpha-5	HPV82	C	C1	AF293961	7904	40.1
Alpha-5	HPV82	C	C2	KF436800	7904	40.1
Alpha-5	HPV82	C	C3	KF436801	7904	40.1
Alpha-5	HPV82	C	C4	KF436803	7908	40.1
Alpha-5	HPV82	C	C5	KF436802	7904	39.9
Alpha-3	HPV84	A	-	AF293960	7948	46.4
Alpha-3	HPV87	A	A1	AJ400628	7998	45.2
Alpha-3	HPV87	A	A1	KU298942	7995	45.1
Alpha-3	HPV87	A	A2	KU298940	7992	45.4
Alpha-3	HPV87	A	A2	KU298941	7992	45.4
Alpha-3	HPV89	A	A1	AF436128	8078	46.1
Alpha-3	HPV89	A	A2	KU298943	8076	46.1
Alpha-3	HPV89	A	A2	KU298944	8074	46.1
Alpha-3	HPV89	A	A2	KU298945	8074	46.1
Alpha-14	HPV90	A	A1	AY057438	8033	46.7
Alpha-14	HPV90	A	A1	KU298946	8032	46.6
Alpha-14	HPV90	A	A2	AB542808	8024	46.7
Alpha-8	HPV91	A	A1	AF419318	7966	40.2
Gamma-6	HPV101	A	-	DQ080081	7259	43.1
Gamma-6	HPV226	A	-	MG813996	7313	42.6
Gamma-6	HPV108	A	-	FM212639	7149	42.6
Gamma-6	HPV103	A	-	DQ080078	7263	41.6
Gamma-6	HPV214	A	-	MF509819	7357	41.6
