# Supplementary material for: Characterization and Diversity of 243 Complete Human Papillomavirus Genomes in Cervical Swabs Using Next Generation Sequencing
Source: Viruses. 2020 Dec 14;12(12):1437. doi: 10.3390/v12121437 (PMC7764970; doi:10.3390/v12121437)
Supplement: Supplementary file 1 [file viruses-12-01437-s001.zip › Supplementary material/Supplementary Table S3.xlsx]

## Sheet: Table S3
Supplementary Table S3. List of HPV complete genome variants analyzed in this work.
Species	Type	Lineage	Sublineage	Isolate	Collection date	Coverage	Lenght (bp)	GC content (%)
Alpha 10	HPV6	B	B1	LNS3785675_HPV6	2017-04-08	16	8032	40
Alpha 10	HPV6	B	B1	LNS2013148_HPV6	20/01/2016	703	8031	40
Alpha 10	HPV6	B	B3	LNS4390133_HPV6	28/12/2015	575	8010	40
Alpha 10	HPV6	B	B3	LNS7630141_HPV6	2017-02-05	2076	8010	40
Alpha 9	HPV16	A	A1	LNS4412578_HPV16	2016-02-03	35	7907	36
Alpha 9	HPV16	A	A1	LNS4390133_HPV16	28/12/2015	1510	7906	36
Alpha 6	HPV30	A	A2	LNS6893423_HPV30	2015-07-12	132	7843	40
Alpha 6	HPV30	A	A3	LNS0328678_HPV30	17/05/2016	164	7881	40
Alpha 9	HPV31	A	A1	LNS6001593_HPV31	2016-02-03	154	7914	37
Alpha 9	HPV31	A	A1	LNS7112916_HPV31	2017-08-03	61	7920	37
Alpha 9	HPV31	B	B2	LNS6584190_HPV31	2016-08-02	57	7892	37
Alpha 9	HPV31	C	C2	LNS0937074_HPV31	2016-09-03	124	7890	37
Alpha 9	HPV31	C	C3	LNS8357921_HPV31	2016-05-08	15	7878	37
Alpha 9	HPV31	C	C3	LNS2869415_HPV31	18/10/2016	80	7878	37
Alpha 9	HPV31	C	C3	LNS5859951_HPV31	13/04/2016	553	7878	37
Alpha 9	HPV31	C	C3	LNS8465006_HPV31	19/07/2016	19	7878	37
Alpha 9	HPV31	C	C3	LNS7384732_HPV31	18/02/2016	126	7878	37
Alpha 9	HPV31	C	C3	LNS7358029_HPV31	2016	44	7878	37
Alpha 9	HPV31	C	C3	LNS7548544_HPV31	27/06/2016	16	7878	37
Alpha 9	HPV33	A	A1	LNS9453833_HPV33	2016-01-07	39	7911	36
Alpha 9	HPV33	A	A2	LNS3510974_HPV33	30/03/2016	16	7833	36
Alpha 11	HPV34	A	A2	LNS8703968_HPV34	2016-03-11	252	7770	38
Alpha 11	HPV34	A	A2	LNS3425544_HPV34	20/01/2017	23	7668	38
Alpha 11	HPV34	C	C2	LNS3106824_HPV34	27/01/2016	28	7788	37
Alpha 11	HPV34	D	-	LNS7199256_HPV34	2016-01-07	99	7847	37
Alpha 9	HPV35	A	A1	LNS7454810_HPV35	2016-04-07	16	7879	36
Alpha 9	HPV35	A	A1	LNS0838993_HPV35	26/08/2016	23	7880	36
Alpha 7	HPV39	A	A1	LNS2917513_HPV39	22/01/2016	1500	7833	40
Alpha 7	HPV39	A	A1	LNS2810425_HPV39	29/01/2016	25	7833	40
Alpha 7	HPV39	A	A1	LNS1481410_HPV39	2016-04-04	691	7832	40
Alpha 7	HPV39	A	A1	LNS5711364_HPV39	2016-11-04	12	7833	40
Alpha 7	HPV39	A	A1	LNS8643648_HPV39	18/04/2017	45	7817	40
Alpha 7	HPV39	A	A1	LNS9068892_HPV39	30/01/2017	66	7833	40
Alpha 7	HPV39	A	A1	LNS0490355_HPV39	14/11/2016	33	7833	40
Alpha 7	HPV39	A	A1	LNS4492831_HPV39	13/01/2017	74	7885	40
Alpha 7	HPV39	A	A1	LNS7329845_HPV39	30/11/2016	365	7833	40
Alpha 7	HPV39	A	A1	LNS6412585_HPV39	29/12/2016	54	7833	40
Alpha 7	HPV39	A	A2	LNS6001593_HPV39	2016-02-03	66	7860	40
Alpha 8	HPV40	A	A1	LNS0106481_HPV40	20/01/2017	201	7909	43
Alpha 8	HPV40	A	A2	LNS8060588_HPV40	2016-12-02	15	7905	43
Alpha 8	HPV40	A	A3	LNS0485994_HPV40	14/11/2016	192	7909	43
Alpha 1	HPV42	A	A1	LNS5040561_HPV42	29/12/2016	25	7920	39
Alpha 1	HPV42	A	A1	LNS2917513_HPV42	22/01/2016	20	7901	39
Alpha 1	HPV42	A	A1	LNS3929176_HPV42	30/11/2016	2059	7920	39
Alpha 1	HPV42	A	A1	LNS6709424_HPV42	20/03/2017	1032	7920	39
Alpha 1	HPV42	A	A1	LNS1681993_HPV42	27/01/2016	178	7920	39
Alpha 1	HPV42	A	A1	LNS8944152_HPV42	29/03/2016	380	7920	39
Alpha 1	HPV42	A	A1	LNS3645532_HPV42	2016-03-10	1764	7920	39
Alpha 1	HPV42	A	A1	LNS3271300_HPV42	30/11/2016	19	7920	39
Alpha 1	HPV42	A	A1	LNS9496408_HPV42	13/01/2017	113	7920	39
Alpha 1	HPV42	A	A1	LNS9322960_HPV42	21/03/2017	539	7920	39
Alpha 1	HPV42	A	A1	LNS7623609_HPV42	2016-03-02	172	7920	39
Alpha 1	HPV42	A	A1	LNS6974862_HPV42	2016-01-03	360	7920	39
Alpha 1	HPV42	A	A1	LNS6847540_HPV42	2016-09-06	78	7920	39
Alpha 1	HPV42	A	A1	LNS9910529_HPV42	13/06/2016	23	7920	39
Alpha 1	HPV42	A	A1	LNS0126322_HPV42	24/06/2016	2004	7920	39
Alpha 1	HPV42	A	A1	LNS6673282_HPV42	14/07/2016	23	7917	39
Alpha 1	HPV42	A	A2	LNS5491243_HPV42	23/09/2016	21	7917	39
Alpha 1	HPV42	A	A2	LNS1478962_HPV42	27/01/2017	63	7917	39
Alpha 1	HPV42	A	A2	LNS5355827_HPV42	17/05/2016	142	7920	39
Alpha 1	HPV42	C	-	LNS3618728_HPV42	29/12/2016	1771	7917	39
Alpha 1	HPV42	B	-	LNS0914411_HPV42	28/07/2016	123	7919	39
Alpha 8	HPV43	B	B1	LNS7888703_HPV43	2016-03-02	37	7986	40
Alpha 8	HPV43	B	B2	LNS0937074_HPV43	2016-09-03	18	8007	40
Alpha 10	HPV44	A	-	LNS8643648_HPV44	18/04/2017	222	7837	41
Alpha 10	HPV44	A	-	LNS9001577_HPV44	25/10/2016	14	7836	41
Alpha 10	HPV44	B	-	LNS3830231_HPV44	14/11/2016	54	7822	40
Alpha 7	HPV45	A	A1	LNS2400068_HPV45	2017-04-08	17	7866	39
Alpha 7	HPV45	B	B2	LNS0599800_HPV45	29/08/2016	157	7849	39
Alpha 7	HPV45	C	-	LNS8825361_HPV45	16/11/2016	64	7849	39
Alpha 5	HPV51	A	A1	LNS4020261_HPV51	2016-01-07	16	7811	39
Alpha 5	HPV51	A	A1	LNS7454810_HPV51	2016-04-07	1869	7811	39
Alpha 5	HPV51	A	A1	LNS7880814_HPV51	20/06/2016	83	7811	39
Alpha 5	HPV51	A	A1	LNS5040561_HPV51	29/12/2016	23	7811	39
Alpha 5	HPV51	A	A1	LNS3912637_HPV51	2017-02-03	9	7811	39
Alpha 5	HPV51	A	A1	LNS2400068_HPV51	2017-04-08	11	7811	39
Alpha 5	HPV51	A	A1	LNS8077695_HPV51	25/04/2016	23	7811	39
Alpha 5	HPV51	A	A1	LNS9308021_HPV51	2016-11-05	1959	7811	39
Alpha 5	HPV51	A	A1	LNS6620227_HPV51	26/05/2016	375	7811	39
Alpha 5	HPV51	A	A1	LNS6155836_HPV51	23/08/2016	88	7811	39
Alpha 5	HPV51	A	A1	LNS4363282_HPV51	23/11/2016	19	7811	39
Alpha 5	HPV51	A	A1	LNS9888540_HPV51	29/12/2016	527	7811	39
Alpha 5	HPV51	A	A1	LNS0570411_HPV51	2016-11-05	11	7811	39
Alpha 5	HPV51	A	A1	LNS5491243_HPV51	23/09/2016	5650	7811	39
Alpha 5	HPV51	A	A1	LNS5837480_HPV51	2016-03-11	6355	7811	39
Alpha 5	HPV51	A	A1	LNS3425544_HPV51	20/01/2017	931	7811	39
Alpha 5	HPV51	A	A1	LNS9024319_HPV51	2016-05-02	219	7811	39
Alpha 5	HPV51	A	A2	LNS6584190_HPV51	2016-08-02	16	7814	39
Alpha 5	HPV51	A	A4	LNS3145182_HPV51	2017-08-03	2422	7811	39
Alpha 5	HPV51	A	A4	LNS7384732_HPV51	18/02/2016	24	7812	39
Alpha 5	HPV51	B	B1	LNS2625719_HPV51	2017-03-01	34	7815	39
Alpha 5	HPV51	B	B2	LNS7513036_HPV51	26/06/2017	29	7815	39
Alpha 9	HPV52	A	A1	LNS3145182_HPV52	2017-08-03	9	7937	38
Alpha 9	HPV52	A	A1	LNS8863444_HPV52	15/01/2016	24	7937	38
Alpha 9	HPV52	A	A1	LNS4462074_HPV52	2016-05-08	39	7937	38
Alpha 9	HPV52	A	A1	LNS5859951_HPV52	13/04/2016	15	7937	38
Alpha 9	HPV52	A	A1	LNS0838993_HPV52	26/08/2016	11	7937	38
Alpha 9	HPV52	A	A2	LNS4582218_HPV52	2016-01-07	8	7933	38
Alpha 9	HPV52	E	-	LNS6974862_HPV52	2016-01-03	2011	7962	38
Alpha 6	HPV53	A	-	LNS0838993_HPV53	26/08/2016	1432	7859	40
Alpha 6	HPV53	A	-	LNS2720744_HPV53	2016-03-11	37	7859	40
Alpha 6	HPV53	A	-	LNS0630100_HPV53	13/04/2016	25	7859	40
Alpha 6	HPV53	A	-	LNS9024319_HPV53	2016-05-02	40	7859	40
Alpha 6	HPV53	A	-	LNS0937074_HPV53	2016-09-03	1286	7859	40
Alpha 6	HPV53	A	-	LNS3618728_HPV53	29/12/2016	35	7859	40
Alpha 6	HPV53	A	-	LNS4679032_HPV53	28/12/2015	24	7859	40
Alpha 6	HPV53	A	-	LNS5357810_HPV53	15/01/2016	56	7859	40
Alpha 6	HPV53	A	-	LNS3972965_HPV53	24/10/2016	16	7859	40
Alpha 6	HPV53	A	-	LNS9504814_HPV53	2016-03-11	29	7859	40
Alpha 6	HPV53	A	-	LNS8369980_HPV53	27/01/2017	27	7859	40
Alpha 6	HPV53	A	-	LNS6234539_HPV53	2017-04-04	73	7859	40
Alpha 6	HPV53	A	-	LNS5040561_HPV53	29/12/2016	165	7859	40
Alpha 6	HPV53	A	-	LNS0113695_HPV53	17/03/2016	213	7859	40
Alpha 6	HPV53	C	-	LNS3830231_HPV53	14/11/2016	52	7863	40
Alpha 6	HPV53	C	-	LNS7454810_HPV53	2016-04-07	7	7864	40
Alpha 6	HPV53	C	-	LNS2524892_HPV53	20/04/2016	152	7863	40
Alpha 6	HPV53	C	-	LNS0177608_HPV53	2017-08-03	27	7863	40
Alpha 6	HPV53	D	D1	LNS5491243_HPV53	23/09/2016	12	7863	40
Alpha 6	HPV53	D	D1	LNS8767674_HPV53	26/08/2016	48	7863	40
Alpha 6	HPV53	D	D2	LNS9308021_HPV53	2016-11-05	94	7863	40
Alpha 13	HPV54	A	A2	LNS0599800_HPV54	29/08/2016	18	7760	41
Alpha 13	HPV54	A	A2	LNS6974147_HPV54	13/01/2017	26	7760	41
Alpha 13	HPV54	A	A2	LNS3425544_HPV54	20/01/2017	133	7760	41
Alpha 13	HPV54	A	A2	LNS0630100_HPV54	13/04/2016	13	7760	41
Alpha 13	HPV54	A	A2	LNS2636557_HPV54	2017-04-08	445	7760	41
Alpha 13	HPV54	D	-	LNS5491243_HPV54	23/09/2016	13	7776	41
Alpha 6	HPV56	A	A1	LNS4542942_HPV56	2016-03-10	18	7841	37
Alpha 6	HPV56	A	A1	LNS6249536_HPV56	23/02/2016	72	7845	37
Alpha 6	HPV56	A	A2	LNS4777043_HPV56	2016-12-09	10	7790	37
Alpha 6	HPV56	A	A2	LNS2869415_HPV56	18/10/2016	19	7790	37
Alpha 6	HPV56	A	A2	LNS7620380_HPV56	2016-12-09	29	7790	37
Alpha 6	HPV56	B	-	LNS2917513_HPV56	22/01/2016	90	7866	37
Alpha 6	HPV56	B	-	LNS3774660_HPV56	28/12/2015	1339	7866	37
Alpha 6	HPV56	B	-	LNS1681993_HPV56	27/01/2016	160	7865	37
Alpha 6	HPV56	B	-	LNS1302764_HPV56	29/03/2016	27	7866	37
Alpha 6	HPV56	B	-	LNS9880271_HPV56	16/11/2016	107	7866	37
Alpha 6	HPV56	B	-	LNS7888703_HPV56	2016-03-02	80	7866	37
Alpha 6	HPV56	B	-	LNS6178203_HPV56	28/12/2016	38	7866	37
Alpha 9	HPV58	A	A2	LNS7623609_HPV58	2016-03-02	56	7824	37
Alpha 9	HPV58	A	A2	LNS7945397_HPV58	30/11/2016	56	7824	37
Alpha 9	HPV58	A	A2	LNS0937074_HPV58	2016-09-03	615	7824	38
Alpha 9	HPV58	A	A2	LNS1953218_HPV58	23/11/2016	10	7824	37
Alpha 9	HPV58	A	A2	LNS9424008_HPV58	2016-03-11	57	7824	37
Alpha 9	HPV58	B	B1	LNS7384732_HPV58	18/02/2016	18	7823	37
Alpha 9	HPV58	B	B1	LNS5390598_HPV58	25/09/2017	9	7823	37
Alpha 9	HPV58	B	B2	LNS6048641_HPV58	31/05/2017	740	7825	37
Alpha 7	HPV59	A	A1	LNS7199256_HPV59	2016-01-07	28	7913	38
Alpha 7	HPV59	B	B1	LNS3279856_HPV59	29/08/2016	6	7898	38
Alpha 7	HPV59	B	B1	LNS6122674_HPV59	2017-11-01	3566	7898	38
Alpha 7	HPV59	B	B1	LNS5859951_HPV59	13/04/2016	34	7898	38
Alpha 7	HPV59	B	B1	LNS4940018_HPV59	2017-11-01	4	7898	38
Alpha 7	HPV59	B	B1	LNS7721975_HPV59	2017-02-02	15	7898	38
Alpha 7	HPV59	B	B1	LNS6048641_HPV59	31/05/2017	60	7898	38
Alpha 7	HPV59	B	B1	LNS6759684_HPV59	2016-06-01	95	7898	38
Alpha 7	HPV59	B	B2	LNS1839688_HPV59	2017-02-03	24	7898	38
Alpha 7	HPV59	B	B2	LNS6249536_HPV59	23/02/2016	57	7898	38
Alpha 7	HPV59	B	B2	LNS5649440_HPV59	2017-08-02	28	7898	38
Alpha 7	HPV59	B	B2	LNS2917513_HPV59	22/01/2016	10	7898	38
Alpha 7	HPV59	B	B2	LNS0754030_HPV59	23/11/2016	140	7898	38
Alpha 7	HPV59	B	B2	LNS3618728_HPV59	29/12/2016	134	7907	38
Alpha 7	HPV59	B	B2	LNS9786324_HPV59	2016-05-08	60	7898	38
Alpha 7	HPV59	B	B2	LNS7498733_HPV59	21/09/2016	518	7907	38
Alpha 7	HPV59	B	B2	LNS3271300_HPV59	30/11/2016	924	7907	38
Alpha 7	HPV59	B	B2	LNS3929176_HPV59	30/11/2016	823	7898	38
Alpha 3	HPV61	A	A3	LNS7945397_HPV61	30/11/2016	23	7989	46
Alpha 3	HPV62	A	A1	LNS7798956_HPV62	27/01/2016	45	8092	46
Alpha 3	HPV62	A	A1	LNS6249536_HPV62	23/02/2016	102	8092	46
Alpha 3	HPV62	A	A2	LNS4251545_HPV62	2016-05-08	36	8092	45
Alpha 6	HPV66	A	-	LNS9893065_HPV66	20/04/2016	1062	7824	38
Alpha 6	HPV66	A	-	LNS7880814_HPV66	20/06/2016	213	7824	38
Alpha 6	HPV66	A	-	LNS8911864_HPV66	2017-02-01	76	7824	38
Alpha 6	HPV66	A	-	LNS7623609_HPV66	2016-03-02	159	7824	38
Alpha 6	HPV66	A	-	LNS7384732_HPV66	18/02/2016	147	7824	38
Alpha 6	HPV66	A	-	LNS9200900_HPV66	14/09/2016	31	7824	38
Alpha 6	HPV66	A	-	LNS4474748_HPV66	29/12/2016	15	7824	38
Alpha 6	HPV66	B	B2	LNS2720744_HPV66	2016-03-11	44	7816	38
Alpha 6	HPV66	B	B2	LNS3785675_HPV66	2017-04-08	29	7816	38
Alpha 6	HPV66	B	B2	LNS9786324_HPV66	2016-05-08	137	7816	38
Alpha 6	HPV66	B	B2	LNS3972965_HPV66	24/10/2016	16	7816	38
Alpha 6	HPV66	B	B2	LNS1839688_HPV66	2017-02-03	439	7816	38
Alpha 6	HPV66	B	B2	LNS7888703_HPV66	2016-03-02	226	7816	38
Alpha 6	HPV66	B	B2	LNS0208569_HPV66	2016-06-04	158	7816	38
Alpha 6	HPV66	C	-	LNS9003063_HPV66	19/04/2016	65	7816	38
Alpha 9	HPV67	B	B1	LNS1673939_HPV67	17/10/2016	710	7809	38
Alpha 9	HPV67	B	B1	LNS6120966_HPV67	2016-03-11	229	7809	38
Alpha 9	HPV67	B	B1	LNS2411849_HPV67	2017-04-04	8	7809	38
Alpha 9	HPV67	B	B1	LNS5169858_HPV67	2017-09-10	11	7809	38
Alpha 9	HPV67	B	B1	LNS5859951_HPV67	13/04/2016	26	7809	38
Alpha 9	HPV67	B	B1	LNS4590797_HPV67	24/07/2017	24	7809	38
Alpha 9	HPV67	B	B1	LNS0838993_HPV67	26/08/2016	17	7809	38
Alpha 9	HPV67	B	B1	LNS7880814_HPV67	20/06/2016	585	7809	38
Alpha 9	HPV67	B	B2	LNS2873118_HPV67	29/12/2016	2183	7806	38
Alpha 9	HPV67	B	B2	LNS2013148_HPV67	20/01/2016	78	7809	38
Alpha 9	HPV67	B	B2	LNS6759684_HPV67	2016-06-01	72	7806	38
Alpha 9	HPV67	B	B2	LNS0328678_HPV67	17/05/2016	117	7806	38
Alpha 7	HPV68	A	A1	LNS3546756_HPV68	29/12/2016	13	7822	40
Alpha 7	HPV68	A	A2	LNS3830231_HPV68	14/11/2016	163	7822	40
Alpha 7	HPV68	B	-	LNS2929003_HPV68	2015-07-12	40	7814	40
Alpha 7	HPV68	B	-	LNS5530050_HPV68	2017-04-04	17	7814	40
Alpha 7	HPV68	F	F2	LNS1608627_HPV68	16/11/2016	153	7835	39
Alpha 7	HPV70	A	-	LNS8911864_HPV70	2017-02-01	221	7911	40
Alpha 7	HPV70	A	-	LNS4412578_HPV70	2016-02-03	24	7905	40
Alpha 11	HPV73	A	A2	LNS0328678_HPV73	17/05/2016	973	7700	36
Alpha 11	HPV73	A	A2	LNS3785675_HPV73	2017-04-08	15	7700	36
Alpha 11	HPV73	A	A2	LNS6514701_HPV73	2016-08-07	30	7700	36
Alpha 11	HPV73	A	A2	LNS5920700_HPV73	14/11/2017	735	7700	36
Alpha 11	HPV73	B	-	LNS7199256_HPV73	2016-01-07	490	7716	36
Alpha 11	HPV73	B	-	LNS0902116_HPV73	25/02/2016	55	7694	36
Alpha 11	HPV73	C	-	LNS3774660_HPV73	28/12/2015	17	7706	36
Alpha 10	HPV74	B	-	LNS8393065_HPV74	20/04/2016	21	7902	41
Alpha 10	HPV74	C	-	LNS7255362_HPV74	31/05/2016	89	7894	40
Alpha 10	HPV74	C	-	LNS3425544_HPV74	20/01/2017	34	7893	40
Alpha 5	HPV82	A	A3	LNS5364801_HPV82	2016-11-05	120	7868	40
Alpha 5	HPV82	B	B1	LNS8643648_HPV82	18/04/2017	35	7874	40
Alpha 3	HPV84	B	B1	LNS3929176_HPV84	30/11/2016	67	7974	46
Alpha 3	HPV84	B	B2	LNS0725689_HPV84	2017-03-01	85	7956	46
Alpha 3	HPV87	A	A1	LNS7880814_HPV87	20/06/2016	54	7998	45
Alpha 3	HPV87	A	A1	LNS3929176_HPV87	30/11/2016	315	7998	45
Alpha 3	HPV87	A	A1	LNS2013148_HPV87	20/01/2016	127	8001	45
Alpha 3	HPV87	A	A1	LNS5649440_HPV87	2017-08-02	36	7999	45
Alpha 3	HPV89	A	A2	LNS6249536_HPV89	23/02/2016	20	8072	45
Alpha 8	HPV91	A	A2	LNS5859951_HPV91	13/04/2016	9	7959	40
Alpha 8	HPV91	A	A2	LNS2123864_HPV91	22/06/2016	12	7959	40
Alpha 8	HPV91	A	A2	LNS9786324_HPV91	2016-05-08	153	7959	40
Alpha 8	HPV91	A	A2	LNS7013133_HPV91	15/05/2017	107	7959	40
Alpha 14	HPV90	A	A1	LNS8120288_HPV90	2016-05-02	32	8032	46
Alpha 14	HPV90	A	A1	LNS6249536_HPV90	23/02/2016	29	8032	46
Alpha 14	HPV90	A	A3	LNS8911864_HPV90	2017-02-01	22	8018	46
Alpha 14	HPV90	A	A3	LNS8437103_HPV90	27/06/2016	54	8018	46
Alpha 14	HPV90	A	A3	LNS9893065_HPV90	20/04/2016	47	8018	46
Alpha 14	HPV90	B	-	LNS0126322_HPV90	24/06/2016	68	8016	46
Alpha 14	HPV90	B	-	LNS2781697_HPV90	30/11/2016	176	8016	46
Gamma6	HPV101	B	-	LNS5390598_HPV101	25/09/2017	68	7258	43
Gamma6	HPV101	C	-	LNS5859951_HPV101	13/04/2016	31	7259	43
Gamma6	HPV103	A	-	LNS5491243_HPV103	23/09/2016	31	7263	41
Gamma6	HPV108	B	-	LNS3912637_HPV108	2017-02-03	18	7158	42
Gamma6	HPV108	B	-	LNS2084294_HPV108	23/11/2016	34	7158	42
Gamma6	HPV108	B	-	LNS5517012_HPV108	2017-03-01	109	7158	42
Gamma6	HPV108	B	-	LNS8643673_HPV108	17/05/2016	120	7158	42
Gamma6	HPV214	A	-	LNS7880814_HPV214	20/06/2016	59	7357	41
Gamma6	HPV226	A	-	LNS7880814_HPV226	20/06/2016	19	7313	42
Gamma6	HPV226	B	-	LNS6514701_HPV226	2016-08-07	12	7315	42
Gamma13	HPV213	-	-	LNS8643648_HPV213	18/04/2017	164	7096	39
