# Supplementary material for: Characterization and Diversity of 243 Complete Human Papillomavirus Genomes in Cervical Swabs Using Next Generation Sequencing
Source: Viruses. 2020 Dec 14;12(12):1437. doi: 10.3390/v12121437 (PMC7764970; doi:10.3390/v12121437)
Supplement: Supplementary file 1 [file viruses-12-01437-s001.zip › Supplementary material/Supplementary Table S5.xlsx]

## Sheet: HPV6
Supplementary Table S5. Nucleotide sequence difference ( ± standard error) of alpha HPV variant genomes
	X00203|HPV6|A1|	FR751337|HPV6|B1|	LNS2013148_HPV6	LNS3785675_HPV6	FR751328|HPV6|B2|	L41216|HPV6|B3|	LNS7630141_HPV6	LNS4390133_HPV6
X00203|HPV6|A1|		0.131254	0.129492	0.129223	0.133509	0.127478	0.12786	0.12742
FR751337|HPV6|B1|	1.43129		0.0250443	0.0279455	0.0693313	0.0901977	0.0848966	0.0858638
LNS2013148_HPV6	1.4007	0.0504477		0.0217723	0.0690221	0.0879477	0.0828721	0.0832766
LNS3785675_HPV6	1.38819	0.0630597	0.0373552		0.0707167	0.0866081	0.0817375	0.0823677
FR751328|HPV6|B2|	1.54528	0.410908	0.403582	0.416194		0.0954613	0.0895359	0.0900768
L41216|HPV6|B3|	1.37689	0.644917	0.62422	0.611735	0.708144		0.0412717	0.0424458
LNS7630141_HPV6	1.43948	0.581689	0.561798	0.549313	0.644917	0.137328		0.0306082
LNS4390133_HPV6	1.42696	0.581689	0.561798	0.549313	0.644917	0.137328	0.0749064
Standard error estimate(s) are shown above the diagonal in blue.

## Sheet: HPV16
	K02718|HPV16|A1|	LNS4412578_HPV16	LNS4390133_HPV16	AF536179|HPV16|A2|	HQ644236|HPV16|A3|	AF534061|HPV16|A4|	AF536180|HPV16|B1|	HQ644298|HPV16|B2|	AF472509|HPV16|C|	HQ644257|HPV16|D1|	AY686579|HPV16|D2|	AF402678|HPV16|D3|
K02718|HPV16|A1|		0.0453037	0.0556452	0.0826198	0.0702626	0.0989225	0.145667	0.137151	0.14918	0.146271	0.161955	0.15926
LNS4412578_HPV16	0.177215		0.0535482	0.0820344	0.0717125	0.0990935	0.144927	0.137465	0.148415	0.143015	0.159263	0.15624
LNS4390133_HPV16	0.253165	0.240324		0.0783414	0.0668691	0.0938588	0.142363	0.135667	0.144798	0.141	0.158146	0.154497
AF536179|HPV16|A2|	0.519119	0.518725	0.442814		0.0857703	0.10494	0.152916	0.144602	0.154603	0.152659	0.163917	0.16084
HQ644236|HPV16|A3|	0.392455	0.404807	0.328906	0.531377		0.0937651	0.143865	0.136976	0.146516	0.144418	0.160368	0.1559
AF534061|HPV16|A4|	0.784909	0.784314	0.708412	0.860324	0.683112		0.155033	0.144252	0.154506	0.153908	0.16604	0.162746
AF536180|HPV16|B1|	1.55696	1.55578	1.51783	1.68269	1.51803	1.79633		0.0900534	0.126906	0.122755	0.139698	0.133575
HQ644298|HPV16|B2|	1.44304	1.44194	1.45459	1.59413	1.45478	1.68248	0.619782		0.116972	0.11411	0.129997	0.129263
AF472509|HPV16|C|	1.72195	1.72065	1.67004	1.84763	1.67025	1.88536	1.15132	1.03745		0.102323	0.114739	0.115483
HQ644257|HPV16|D1|	1.72611	1.71211	1.66138	1.81357	1.69943	1.92771	1.16677	1.05263	0.82435		0.0854073	0.0868271
AY686579|HPV16|D2|	1.92478	1.89801	1.8474	1.96178	1.84763	2.10073	1.35392	1.25269	0.974314	0.570776		0.0764449
AF402678|HPV16|D3|	1.91212	1.88536	1.83475	1.97443	1.84763	2.08808	1.36657	1.3033	0.99962	0.608751	0.468058

## Sheet: HPV30
	X74474|HPV30|A1|	KF436842|HPV30|A2|	LNS6893423_HPV30	KF436844|HPV30|A3|	LNS0328678_HPV30	KF436840|HPV30|A4|	KF436841|HPV30|A5|	KF436850|HPV30|B|
X74474|HPV30|A1|		0.101697	0.0996333	0.0987284	0.100383	0.0755099	0.0836748	0.149311
KF436842|HPV30|A2|	0.765013		0.0296998	0.100994	0.100768	0.0900757	0.0860144	0.155293
LNS6893423_HPV30	0.726763	0.0637511		0.100335	0.100253	0.087963	0.0846766	0.154421
KF436844|HPV30|A3|	0.765013	0.816014	0.790514		0.0457698	0.0965138	0.0897581	0.143485
LNS0328678_HPV30	0.803264	0.828765	0.803264	0.164954		0.0968409	0.0923506	0.147453
KF436840|HPV30|A4|	0.458482	0.688512	0.650261	0.726763	0.739513		0.0746487	0.150616
KF436841|HPV30|A5|	0.497259	0.57376	0.535509	0.612011	0.650261	0.420757		0.145623
KF436850|HPV30|B|	1.79778	1.88703	1.86153	1.67491	1.77642	1.79778	1.72128

## Sheet: HPV31
	J04353|HPV31|A1|	LNS6001593_HPV31	LNS7112916_HPV31	HQ537675|HPV31|A2|	HQ537676|HPV31|B1|	HQ537680|HPV31|B2|	LNS6584190_HPV31	HQ537682|HPV31|C1|	HQ537684|HPV31|C2|	LNS0937074_HPV31	HQ537685|HPV31|C3|	LNS8357921_HPV31	LNS7358029_HPV31	LNS7384732_HPV31	LNS5859951_HPV31	LNS2869415_HPV31	LNS8465006_HPV31	LNS7548544_HPV31
J04353|HPV31|A1|		0.0175712	0.0280843	0.0409895	0.0985113	0.104729	0.0972966	0.120755	0.118782	0.116918	0.119204	0.114268	0.114376	0.112791	0.111586	0.111016	0.110645	0.110291
LNS6001593_HPV31	0.02531		0.0338759	0.0438564	0.0996765	0.105889	0.0987914	0.121509	0.119519	0.11743	0.120073	0.115153	0.115391	0.113874	0.112548	0.111912	0.111633	0.111227
LNS7112916_HPV31	0.0632751	0.0884508		0.0455118	0.0999298	0.106695	0.0994686	0.122324	0.120729	0.11894	0.121647	0.115983	0.116853	0.115072	0.114079	0.113472	0.113273	0.11267
HQ537675|HPV31|A2|	0.139205	0.16439	0.177036		0.0944775	0.0976778	0.0922537	0.118849	0.118026	0.117596	0.119198	0.113686	0.114461	0.112846	0.11169	0.111093	0.111597	0.110381
HQ537676|HPV31|B1|	0.734921	0.759686	0.772347	0.70904		0.0712271	0.0593588	0.118267	0.115842	0.115534	0.117906	0.114167	0.115466	0.113399	0.111196	0.111556	0.111327	0.112655
HQ537680|HPV31|B2|	0.849607	0.874968	0.887649	0.773523	0.393102		0.0465521	0.125737	0.125184	0.123363	0.124431	0.120522	0.121336	0.118625	0.117913	0.117259	0.117316	0.119209
LNS6584190_HPV31	0.734921	0.760264	0.772935	0.684237	0.278763	0.164849		0.120211	0.118261	0.116932	0.116851	0.1142	0.115463	0.112496	0.111334	0.110912	0.110837	0.113053
HQ537682|HPV31|C1|	1.05357	1.07895	1.09165	1.02818	1.11845	1.25826	1.14387		0.0816301	0.0810644	0.0854695	0.0758091	0.0751039	0.0765176	0.0736745	0.0739861	0.0734303	0.0699217
HQ537684|HPV31|C2|	1.09165	1.11703	1.12973	1.06626	1.15658	1.29639	1.182	0.520437		0.0548005	0.0812093	0.0724541	0.0739823	0.0719262	0.0696891	0.0687718	0.0712636	0.0671492
LNS0937074_HPV31	1.06464	1.08999	1.10266	1.06464	1.15482	1.26904	1.1802	0.520437	0.228484		0.0760397	0.0704554	0.0709912	0.0683966	0.0665261	0.064572	0.0674104	0.064174
HQ537685|HPV31|C3|	1.12973	1.15512	1.16781	1.10434	1.19471	1.28368	1.16929	0.545824	0.507743	0.482356		0.05134	0.0521272	0.0541918	0.0491735	0.0502041	0.0519282	0.0533671
LNS8357921_HPV31	1.02818	1.05357	1.07895	1.01549	1.10574	1.19471	1.10574	0.444275	0.406194	0.380807	0.203097		0.0352805	0.0384263	0.0316856	0.0349558	0.0350565	0.0386487
LNS7358029_HPV31	1.04087	1.06626	1.07895	1.01549	1.10574	1.19471	1.10574	0.444275	0.406194	0.380807	0.203097	0.101549		0.0383862	0.0322716	0.0350544	0.0350811	0.038264
LNS7384732_HPV31	1.01549	1.04087	1.05357	0.990099	1.08033	1.16929	1.08033	0.444275	0.406194	0.380807	0.228484	0.126936	0.126936		0.0269516	0.0310154	0.0297174	0.0379854
LNS5859951_HPV31	0.977405	1.00279	1.01549	0.952018	1.0422	1.13116	1.0422	0.406194	0.368114	0.342727	0.190404	0.088855	0.088855	0.0634679		0.0217418	0.0216776	0.0309676
LNS2869415_HPV31	0.964712	0.990099	1.00279	0.939325	1.02949	1.11845	1.02949	0.418888	0.35542	0.330033	0.203097	0.101549	0.101549	0.0761615	0.0380807		0.0255605	0.0333811
LNS8465006_HPV31	0.964712	0.990099	1.00279	0.964712	1.05491	1.13116	1.0422	0.418888	0.380807	0.35542	0.203097	0.101549	0.101549	0.0761615	0.0380807	0.0507743		0.0332236
LNS7548544_HPV31	0.97753	1.00292	1.01562	0.952139	1.06775	1.15673	1.06775	0.380856	0.34277	0.31738	0.215818	0.114257	0.114257	0.114257	0.0761711	0.0888663	0.0888663

## Sheet: HPV33
	M12732|HPV33|A1|	LNS9453833_HPV33	HQ537698|HPV33|A2|	LNS3510974_HPV33	EU918766|HPV33|A3|	HQ537705|HPV33|B1|	KF436865|HPV33|C1|
M12732|HPV33|A1|		0.0322365	0.0908028	0.090471	0.0976875	0.10696	0.118079
LNS9453833_HPV33	0.0758629		0.0913243	0.089879	0.0997116	0.108047	0.119261
HQ537698|HPV33|A2|	0.63857	0.638488		0.0341988	0.0820026	0.109377	0.116507
LNS3510974_HPV33	0.653009	0.652842	0.0896172		0.0844224	0.110822	0.11584
EU918766|HPV33|A3|	0.791826	0.791624	0.574639	0.614361		0.119447	0.127769
HQ537705|HPV33|B1|	0.970626	0.970378	0.996041	1.01126	1.14913		0.10977
KF436865|HPV33|C1|	1.09974	1.09974	1.07417	1.08974	1.2532	0.984655

## Sheet: HPV34
	X74476|HPV34|A1|	LNS8703968_HPV34	KF436808|HPV34|A2|	LNS3425544_HPV34	KF436810|HPV34|B|	KF436812|HPV34|C1|	KF436816|HPV34|C2|	LNS3106824_HPV34	LNS7199256_HPV34
X74476|HPV34|A1|		0.0825529	0.0842165	0.0786198	0.126061	0.23402	0.240052	0.23904	0.250934
LNS8703968_HPV34	0.517933		0.0317105	0.0476944	0.126332	0.236221	0.242102	0.240469	0.251891
KF436808|HPV34|A2|	0.54383	0.0772201		0.0522112	0.126776	0.23492	0.240833	0.239101	0.250562
LNS3425544_HPV34	0.446136	0.182577	0.208659		0.123266	0.22976	0.235628	0.234079	0.246659
KF436810|HPV34|B|	1.17906	1.21056	1.23632	1.14763		0.234224	0.237887	0.236813	0.249629
KF436812|HPV34|C1|	4.55433	4.61718	4.60424	4.4743	4.63251		0.0946208	0.0943326	0.13285
KF436816|HPV34|C2|	4.61939	4.65598	4.64304	4.55257	4.65839	0.706215		0.0403329	0.128826
LNS3106824_HPV34	4.64541	4.66891	4.65598	4.56561	4.71014	0.680534	0.128403		0.127363
LNS7199256_HPV34	5.11452	5.12224	5.1093	5.00978	5.11195	1.39977	1.33556	1.29703

## Sheet: HPV35
	X74477|HPV35|A1|	LNS7454810_HPV35	LNS0838993_HPV35	HQ537727|HPV35|A2|
X74477|HPV35|A1|		0.01839	0.05073	0.0826
LNS7454810_HPV35	0.02538		0.04814	0.08151
LNS0838993_HPV35	0.21576	0.19038		0.07075
HQ537727|HPV35|A2|	0.52037	0.49499	0.38076

## Sheet: HPV39
	M62849|HPV39|A1|	LNS8643648_HPV39	LNS5711364_HPV39	LNS2810425_HPV39	LNS0490355_HPV39	LNS2917513_HPV39	LNS9068892_HPV39	LNS4492831_HPV39	LNS1481410_HPV39	LNS6412585_HPV39	LNS7329845_HPV39	KC470239|HPV39|A2|	LNS6001593_HPV39	KC470247|HPV39|B|
M62849|HPV39|A1|		0.02154	0.02449	0.03381	0.03469	0.03459	0.03514	0.03548	0.03829	0.04444	0.05031	0.07664	0.07769	0.10877
LNS8643648_HPV39	0.03838		0.01824	0.02919	0.032	0.03147	0.03174	0.03173	0.03425	0.04107	0.04792	0.0756	0.07665	0.10709
LNS5711364_HPV39	0.05107	0.02559		0.02283	0.03058	0.03112	0.03076	0.03111	0.03383	0.04025	0.04728	0.0758	0.07675	0.10496
LNS2810425_HPV39	0.08937	0.06396	0.0383		0.03884	0.03874	0.03801	0.03792	0.04066	0.04604	0.05281	0.07643	0.07755	0.10436
LNS0490355_HPV39	0.10213	0.07676	0.0766	0.1149		0.02621	0.03094	0.03112	0.03338	0.04066	0.04582	0.07539	0.07563	0.10889
LNS2917513_HPV39	0.10213	0.07676	0.0766	0.1149	0.05107		0.03193	0.03074	0.0335	0.04021	0.04589	0.07454	0.07516	0.10667
LNS9068892_HPV39	0.10213	0.07676	0.0766	0.1149	0.0766	0.0766		0.02586	0.02185	0.03089	0.04224	0.07261	0.07353	0.10757
LNS4492831_HPV39	0.10213	0.07676	0.0766	0.1149	0.0766	0.0766	0.05107		0.02771	0.03575	0.04499	0.07494	0.07603	0.10946
LNS1481410_HPV39	0.11491	0.08956	0.08938	0.12768	0.08938	0.08938	0.0383	0.06384		0.03373	0.04503	0.07483	0.07561	0.10847
LNS6412585_HPV39	0.1532	0.12793	0.12767	0.16596	0.12767	0.12767	0.0766	0.10213	0.08938		0.05012	0.07717	0.07857	0.10988
LNS7329845_HPV39	0.1915	0.1663	0.16596	0.20426	0.16596	0.16596	0.14043	0.16596	0.15322	0.1915		0.07768	0.0777	0.11253
KC470239|HPV39|A2|	0.45959	0.43495	0.43406	0.44683	0.43406	0.43406	0.40853	0.43406	0.42135	0.45959	0.47236		0.03919	0.11122
LNS6001593_HPV39	0.45959	0.43495	0.43406	0.44683	0.43406	0.43406	0.40853	0.43406	0.42135	0.45959	0.47236	0.12723		0.11088
KC470247|HPV39|B|	0.90642	0.88269	0.85536	0.86812	0.90642	0.88089	0.88089	0.90642	0.89377	0.90642	0.97025	0.90642	0.90642

## Sheet: HPV40
	X74478|HPV40|A1|	HW350058|HPV40|	KU298895|HPV40|	LNS0106481_HPV40	LNS8060588_HPV40	MK463923|HPV40|	LNS0485994_HPV40
X74478|HPV40|A1|		0	0.0590879	0.0572208	0.0748534	0.0855042	0.10394
HW350058|HPV40|	0		0.0590879	0.0572208	0.0748534	0.0855042	0.10394
KU298895|HPV40|	0.278834	0.278834		0.0398887	0.0663746	0.0831415	0.09545
LNS0106481_HPV40	0.26552	0.26552	0.126743		0.0627472	0.0787962	0.0952348
LNS8060588_HPV40	0.480708	0.480708	0.367554	0.316256		0.0749352	0.0888285
MK463923|HPV40|	0.632191	0.632191	0.583016	0.543684	0.480708		0.0965555
LNS0485994_HPV40	0.834492	0.834492	0.747782	0.733342	0.670462	0.771273

## Sheet: HPV42
	M73236|HPV42|A1|	AR074180|HPV42|	HW350059|HPV42|	A28090|HPV42|	MP134369|HPV42|	LNS9322960_HPV42	LNS8944152_HPV42	LNS6673282_HPV42	LNS6847540_HPV42	LNS7623609_HPV42	LNS6709424_HPV42	LNS5040561_HPV42	LNS0126322_HPV42	LNS3271300_HPV42	LNS3929176_HPV42	LNS5355827_HPV42	LNS1681993_HPV42	LNS2917513_HPV42	LNS9910529_HPV42	LNS3645532_HPV42	LNS9496408_HPV42	LNS6974862_HPV42	LNS1478962_HPV42	KU298896|HPV42|	LNS5491243_HPV42	KU298897|HPV42|	GQ472847|HPV42|	LNS0914411_HPV42	LNS3618728_HPV42
M73236|HPV42|A1|		0	0	0	0	0.030047	0.0302762	0.0245192	0.0245098	0.0245098	0.0245098	0.0245098	0.0327556	0.0276466	0.0276466	0.0246408	0.017452	0.0310367	0.0281352	0.0357341	0.032965	0.0307119	0.0618052	0.0655599	0.0649553	0.0740817	0.0938342	0.125282	0.112252
AR074180|HPV42|	0		0	0	0	0.030047	0.0302762	0.0245192	0.0245098	0.0245098	0.0245098	0.0245098	0.0327556	0.0276466	0.0276466	0.0246408	0.017452	0.0310367	0.0281352	0.0357341	0.032965	0.0307119	0.0618052	0.0655599	0.0649553	0.0740817	0.0938342	0.125282	0.112252
HW350059|HPV42|	0	0		0	0	0.030047	0.0302762	0.0245192	0.0245098	0.0245098	0.0245098	0.0245098	0.0327556	0.0276466	0.0276466	0.0246408	0.017452	0.0310367	0.0281352	0.0357341	0.032965	0.0307119	0.0618052	0.0655599	0.0649553	0.0740817	0.0938342	0.125282	0.112252
A28090|HPV42|	0	0	0		0	0.030047	0.0302762	0.0245192	0.0245098	0.0245098	0.0245098	0.0245098	0.0327556	0.0276466	0.0276466	0.0246408	0.017452	0.0310367	0.0281352	0.0357341	0.032965	0.0307119	0.0618052	0.0655599	0.0649553	0.0740817	0.0938342	0.125282	0.112252
MP134369|HPV42|	0	0	0	0		0.030047	0.0302762	0.0245192	0.0245098	0.0245098	0.0245098	0.0245098	0.0327556	0.0276466	0.0276466	0.0246408	0.017452	0.0310367	0.0281352	0.0357341	0.032965	0.0307119	0.0618052	0.0655599	0.0649553	0.0740817	0.0938342	0.125282	0.112252
LNS9322960_HPV42	0.0757863	0.0757863	0.0757863	0.0757863	0.0757863		0.0242863	0.0176942	0.0176874	0.0176874	0.0176874	0.0176874	0.0274366	0.0211677	0.0211677	0.0310185	0.0246385	0.0355437	0.0332623	0.0404084	0.0381076	0.0348457	0.0639088	0.0677605	0.0668577	0.0751527	0.0981587	0.126249	0.114318
LNS8944152_HPV42	0.0757863	0.0757863	0.0757863	0.0757863	0.0757863	0.0505051		0.0178317	0.0178247	0.0178247	0.0178247	0.0178247	0.0279669	0.0213796	0.0213796	0.0307799	0.0253102	0.0359307	0.0339673	0.0400496	0.0380315	0.0353467	0.0647389	0.0692179	0.0675373	0.0754315	0.0985892	0.127137	0.114019
LNS6673282_HPV42	0.0505433	0.0505433	0.0505433	0.0505433	0.0505433	0.0252621	0.0252621		0	0	0	0	0.0215303	0.01231	0.01231	0.0250527	0.0177714	0.0316731	0.0283695	0.0362211	0.0339117	0.0305622	0.0613671	0.0659383	0.0648811	0.0732414	0.0968838	0.124749	0.112701
LNS6847540_HPV42	0.0505242	0.0505242	0.0505242	0.0505242	0.0505242	0.0252525	0.0252525	0		0	0	0	0.021522	0.0123052	0.0123052	0.0250429	0.0177648	0.0316615	0.0283592	0.0362068	0.0339003	0.0305508	0.0613671	0.0659383	0.0648811	0.0732242	0.0968441	0.124707	0.112701
LNS7623609_HPV42	0.0505242	0.0505242	0.0505242	0.0505242	0.0505242	0.0252525	0.0252525	0	0		0	0	0.021522	0.0123052	0.0123052	0.0250429	0.0177648	0.0316615	0.0283592	0.0362068	0.0339003	0.0305508	0.0613671	0.0659383	0.0648811	0.0732242	0.0968441	0.124707	0.112701
LNS6709424_HPV42	0.0505242	0.0505242	0.0505242	0.0505242	0.0505242	0.0252525	0.0252525	0	0	0		0	0.021522	0.0123052	0.0123052	0.0250429	0.0177648	0.0316615	0.0283592	0.0362068	0.0339003	0.0305508	0.0613671	0.0659383	0.0648811	0.0732242	0.0968441	0.124707	0.112701
LNS5040561_HPV42	0.0505242	0.0505242	0.0505242	0.0505242	0.0505242	0.0252525	0.0252525	0	0	0	0		0.021522	0.0123052	0.0123052	0.0250429	0.0177648	0.0316615	0.0283592	0.0362068	0.0339003	0.0305508	0.0613671	0.0659383	0.0648811	0.0732242	0.0968441	0.124707	0.112701
LNS0126322_HPV42	0.0884173	0.0884173	0.0884173	0.0884173	0.0884173	0.0631313	0.0631313	0.0378931	0.0378788	0.0378788	0.0378788	0.0378788		0.0252741	0.0252741	0.0335184	0.0277955	0.0381278	0.0349314	0.0415329	0.0364758	0.0372045	0.0653709	0.0698413	0.0682789	0.0762949	0.0997414	0.12723	0.114926
LNS3271300_HPV42	0.0631552	0.0631552	0.0631552	0.0631552	0.0631552	0.0378788	0.0378788	0.012631	0.0126263	0.0126263	0.0126263	0.0126263	0.0505051		0	0.02764	0.0217479	0.0342772	0.0314138	0.0386954	0.0363686	0.0338402	0.0626057	0.0676053	0.0664057	0.0740303	0.097463	0.125005	0.113387
LNS3929176_HPV42	0.0631552	0.0631552	0.0631552	0.0631552	0.0631552	0.0378788	0.0378788	0.012631	0.0126263	0.0126263	0.0126263	0.0126263	0.0505051	0		0.02764	0.0217479	0.0342772	0.0314138	0.0386954	0.0363686	0.0338402	0.0626057	0.0676053	0.0664057	0.0740303	0.097463	0.125005	0.113387
LNS5355827_HPV42	0.0505242	0.0505242	0.0505242	0.0505242	0.0505242	0.0757576	0.0757576	0.0505242	0.0505051	0.0505051	0.0505051	0.0505051	0.0883838	0.0631313	0.0631313		0.0176488	0.0305368	0.0270519	0.0355081	0.0330729	0.0295343	0.0609749	0.0644188	0.0633303	0.0734019	0.0958674	0.12509	0.112174
LNS1681993_HPV42	0.0252621	0.0252621	0.0252621	0.0252621	0.0252621	0.0505051	0.0505051	0.0252621	0.0252525	0.0252525	0.0252525	0.0252525	0.0631313	0.0378788	0.0378788	0.0252525		0.0256919	0.0214427	0.0305078	0.0278017	0.0242524	0.0591154	0.0628229	0.0617421	0.0709637	0.0942102	0.124415	0.111372
LNS2917513_HPV42	0.0759686	0.0759686	0.0759686	0.0759686	0.0759686	0.101253	0.101253	0.0759686	0.0759398	0.0759398	0.0759398	0.0759398	0.11391	0.0885964	0.0885964	0.0759398	0.0506265		0.0284904	0.0362293	0.0334875	0.0296187	0.0613987	0.0657341	0.0650353	0.0744613	0.0950832	0.123341	0.110223
LNS9910529_HPV42	0.0631552	0.0631552	0.0631552	0.0631552	0.0631552	0.0883838	0.0883838	0.0631552	0.0631313	0.0631313	0.0631313	0.0631313	0.10101	0.0757576	0.0757576	0.0631313	0.0378788	0.0632831		0.0337277	0.0303299	0.0277491	0.0608396	0.0645141	0.0627501	0.0710136	0.0952634	0.125257	0.111727
LNS3645532_HPV42	0.101048	0.101048	0.101048	0.101048	0.101048	0.126263	0.126263	0.101048	0.10101	0.10101	0.10101	0.10101	0.138889	0.113636	0.113636	0.10101	0.0757576	0.101253	0.0883838		0.0367156	0.035222	0.06447	0.0688181	0.0665315	0.0755197	0.0979944	0.127093	0.114304
LNS9496408_HPV42	0.0884173	0.0884173	0.0884173	0.0884173	0.0884173	0.113636	0.113636	0.0884173	0.0883838	0.0883838	0.0883838	0.0883838	0.10101	0.10101	0.10101	0.0883838	0.0631313	0.0885964	0.0757576	0.113636		0.0330828	0.0644111	0.0674595	0.0661614	0.0754314	0.0976605	0.126807	0.11388
LNS6974862_HPV42	0.0757863	0.0757863	0.0757863	0.0757863	0.0757863	0.10101	0.10101	0.0757863	0.0757576	0.0757576	0.0757576	0.0757576	0.113636	0.0883838	0.0883838	0.0757576	0.0505051	0.0759398	0.0631313	0.10101	0.0883838		0.0590724	0.062576	0.0628226	0.0720975	0.0954952	0.124173	0.110539
LNS1478962_HPV42	0.290624	0.290624	0.290624	0.290624	0.290624	0.315776	0.315776	0.290514	0.290514	0.290514	0.290514	0.290514	0.328407	0.303145	0.303145	0.290514	0.265252	0.291213	0.277883	0.315776	0.303145	0.265252		0.0559151	0.0531397	0.0646736	0.0888448	0.12037	0.107914
KU298896|HPV42|	0.328532	0.328532	0.328532	0.328532	0.328532	0.353669	0.353669	0.328407	0.328407	0.328407	0.328407	0.328407	0.3663	0.341038	0.341038	0.328407	0.303145	0.329197	0.315776	0.353669	0.341038	0.303145	0.23999		0.0440634	0.0560903	0.0809394	0.125783	0.112413
LNS5491243_HPV42	0.315896	0.315896	0.315896	0.315896	0.315896	0.341038	0.341038	0.315776	0.315776	0.315776	0.315776	0.315776	0.353669	0.328407	0.328407	0.315776	0.290514	0.316536	0.303145	0.341038	0.328407	0.303145	0.214728	0.151573		0.0433675	0.0760973	0.12211	0.112614
KU298897|HPV42|	0.417035	0.417035	0.417035	0.417035	0.417035	0.442142	0.442142	0.416983	0.416877	0.416877	0.416877	0.416877	0.454775	0.42951	0.42951	0.416877	0.391612	0.41788	0.404245	0.442142	0.42951	0.404245	0.315896	0.252717	0.15163		0.0855366	0.128977	0.118364
GQ472847|HPV42|	0.631552	0.631552	0.631552	0.631552	0.631552	0.669192	0.669192	0.644183	0.643939	0.643939	0.643939	0.643939	0.681818	0.656566	0.656566	0.643939	0.618687	0.620175	0.631313	0.669192	0.656566	0.643939	0.555766	0.467349	0.429456	0.530571		0.141735	0.132751
LNS0914411_HPV42	1.2001	1.2001	1.2001	1.2001	1.2001	1.21227	1.21227	1.18732	1.18702	1.18702	1.18702	1.18702	1.2249	1.19965	1.19965	1.21227	1.18702	1.17722	1.19965	1.21227	1.2249	1.19965	1.13679	1.22521	1.14943	1.2759	1.49009		0.119326
LNS3618728_HPV42	1.04877	1.04877	1.04877	1.04877	1.04877	1.08627	1.08627	1.06101	1.06101	1.06101	1.06101	1.06101	1.0989	1.07364	1.07364	1.06101	1.03575	1.02558	1.04838	1.08627	1.07364	1.03575	0.947329	1.02311	1.03575	1.13723	1.33889	1.0989

[truncated: 24 more sheets: HPV43, HPV44, HPV45, HPV51, HPV52, HPV53, HPV54, HPV56, HPV58, HPV59, HPV61, HPV62, HPV66, HPV67, HPV68, HPV70, HPV73, HPV74, HPV82, HPV84 …]
