# Supplementary material for: Characterization and Diversity of 243 Complete Human Papillomavirus Genomes in Cervical Swabs Using Next Generation Sequencing
Source: Viruses. 2020 Dec 14;12(12):1437. doi: 10.3390/v12121437 (PMC7764970; doi:10.3390/v12121437)
Supplement: Supplementary file 1 [file viruses-12-01437-s001.zip › Supplementary material/Supplementary Table S6.xlsx]

## Sheet: HPV101
Supplementary Table S6. Nucleotide sequence difference ( ± standard error) of gamma HPV variant genomes
	DQ080081|HPV101|A1|	LNS5390598_HPV101	LNS5859951_HPV101
DQ080081|HPV101|A1|		0.178662	0.184753
LNS5390598_HPV101	2.43869		0.126965
LNS5859951_HPV101	2.50758	1.29512
Standard error estimate(s) are shown above the diagonal in blue.

## Sheet: HPV103
	DQ080078|HPV103|A1|	LNS5491243_HPV103
DQ080078|HPV103|A1|		0.0691953
LNS5491243_HPV103	0.330442

## Sheet: HPV108
	FM212639|HPV108|A1|	LNS2084294_HPV108	LNS3912637_HPV108	LNS5517012_HPV108	LNS8643673_HPV108
FM212639|HPV108|A1|		0.152275	0.14762	0.147147	0.147147
LNS2084294_HPV108	1.67856		0.0588383	0.0567017	0.0567017
LNS3912637_HPV108	1.60862	0.237497		0.0402343	0.0402343
LNS5517012_HPV108	1.59463	0.223526	0.125733		0
LNS8643673_HPV108	1.59463	0.223526	0.125733	0

## Sheet: HPV214
	MF509819|HPV214|A1|	LNS7880814_HPV214
MF509819|HPV214|A1|		0.0717813
LNS7880814_HPV214	0.394182

## Sheet: HPV226
	MG813996|HPV226|A1|	LNS7880814_HPV226	LNS6514701_HPV226
MG813996|HPV226|A1|		0	0.115736
LNS7880814_HPV226	0		0.115736
LNS6514701_HPV226	1.06718	1.06718

## Sheet: HPV213
	LNS8643648_HPV213	MF509818|HPV213|
LNS8643648_HPV213
MF509818|HPV213|	0.765576
